# Supplementary material for: Integrase-mediated differentiation circuits improve evolutionary stability of burdensome and toxic functions in E. coli
Source: Nat Commun. 2022 Nov 10;13:6822. doi: 10.1038/s41467-022-34361-y (PMC9649629; doi:10.1038/s41467-022-34361-y)
Supplement: Supplementary file 4 — Supplementary Data 1 [file 41467_2022_34361_MOESM4_ESM.xlsx]

## Sheet: genomic_integrations
Strain	Info	Genomic Site	Sequence
eRWnaive1x	Naive 1X strain with IPTG inducible T7 RNAP. Promoters, RBSs, coding sequences, inserted bases in T7 RNAP CDS, terminators, integrase attachment sites, Gibson homologies, genomic pOSIP primer binding sites. Gap in expected UNS sequence for Gibson indicated by “_”.	P21 (T)	TAGAACTACCACCTGACCGGCCAGCCTACCCCAAAACTACCGAGGGGTTTTGATAACTTTTTTTGATAAAATTTTGATAACCGTTAGCAGCCTAACAAAAAACAACGGGAGCGTTACGCTCCCGTTAATAAATTTAACAAACTACGGCATTACATGTTTTCGATGATCGCGTCACCAAACTCTGAACATTTCAGCAGTTTAGCGCCATCCATCAGACGCTCGAAGTCATAGGTTACGGTTTTCGCGTTGATTGCGCCTTCCATACCTTTAACAATTAAGTCAGCCGCTTCGGTCCAACCCATGTGGCGCAGCAGTATATAAAAATTATGTATTCAACTCGCTGATATTTAATCATAAATATTATTTTCTTGTCTTTGTATTAGCCAAAATCAACTTTAT…
eRWnaive2x	Naive 2X strain with IPTG inducible T7 RNAP. Promoters, RBSs, coding sequences, inserted bases in T7 RNAP CDS, terminators, integrase attachment sites, Gibson homologies, genomic pOSIP primer binding sites. Gap in expected UNS sequence for Gibson indicated by “_”.	P21 (T)	TAGAACTACCACCTGACCGGCCAGCCTACCCCAAAACTACCGAGGGGTTTTGATAACTTTTTTTGATAAAATTTTGATAACCGTTAGCAGCCTAACAAAAAACAACGGGAGCGTTACGCTCCCGTTAATAAATTTAACAAACTACGGCATTACATGTTTTCGATGATCGCGTCACCAAACTCTGAACATTTCAGCAGTTTAGCGCCATCCATCAGACGCTCGAAGTCATAGGTTACGGTTTTCGCGTTGATTGCGCCTTCCATACCTTTAACAATTAAGTCAGCCGCTTCGGTCCAACCCATGTGGCGCAGCAGTATATAAAAATTATGTATTCAACTCGCTGATATTTAATCATAAATATTATTTTCTTGTCTTTGTATTAGCCAAAATCAACTTTAT…
		HK022 (H)	GGCATCAACAGCACATTCAGTGGTTTACCGTGCGCCCATTGCACCAGATATCGCCCCGGTTGATAGCCCATCTGAAACCAGGGCACACCAACGCGGCTTTTCACCTGGGGAGCATCAATAGCATTTACCAGTTCGATCACCGGCAGACTTGCTACCTGCTTTTGCAGGTCGGGAAATGAGGTCGTGCTACTACCGAGCAAAATGGCCTCTGCGCCCCACTGTTTACACTGGTCGATTTGTGCTTGCTGGGTAGCCAACTGGCTGTAGCCGCCTGCCTCCAGCACTTTTAAATCCACACCGTAGCGGCGAGCAGCCTCCTGCATACCATAGTTCAACGATAACCAATATGAATCTTTCAGGCTGGGATAAAGCGCGCACAGTTTCCATGCGCGTTTGGCT…
eRWdiff1x	1x differentiation strain with 2 copies salicylate inducible Bxb1-LAA. Promoters, RBSs, coding sequences, inserted bases in T7 RNAP CDS, terminators, integrase attachment sites, Gibson homologies, genomic pOSIP primer binding sites	P21 (T)	TAGAACTACCACCTGACCGGCCAGCCTACCCCAAAACTACCGAGGGGTTTTGATAACTTTTTTTGATAAAATTTTGATAACCGTTAGCAGCCTAACAAAAAACAACGGGAGCGTTACGCTCCCGTTAATAAATTTAACAAACTACGGCATTACATGTTTTCGATGATCGCGTCACCAAACTCTGAACATTTCAGCAGTTTAGCGCCATCCATCAGACGCTCGAAGTCATAGGTTACGGTTTTCGCGTTGATTGCGCCTTCCATACCTTTAACAATTAAGTCAGCCGCTTCGGTCCAACCCATGTGGCGCAGCAGTATATAAAAATTATGTATTCAACTCGCTGATATTTAATCATAAATATTATTTTCTTGTCTTTGTATTAGCCAAAATCAACTTTAT…
		Φ186 #1	GATCATCATGTTTATTGCGTGGTTTATAAGTATTGTTATTGCACACTCAAGGCCCTTTAGCTCAGTGGTTAGAGCAGGCGACTCATAATCGCTTGGTCGCTGGTTCAAGTCCAGCAGGGGCCACCAAATTTAAGTAGTAAATACATACAGTTAGGCCACTCTCTCGAGTGGCCTTTTTGTTGCCTCGTTTTCGAGTGGCGATAGAATGGCGGTGGATTTTTTACCGCCACTTTCCTGAGGAGTGCATAGCTAGCTTCTTCGTCTGTTTCTACTGGTATTGGCACAAACCTGATTCCAATTTGAGCAAGGCTATGTGCCATCTCGATACTCGTTCTTAACTCAACAGAAGATGCTTTGTGCATACAGCCCCTCGTTTATTATTTATCTCCTCAGCCAGCC…
		Φ186 #2	CCCTGGAGCCAAAATATCCTCAACCATATTTACTCCTTTCTAACATCACCAGGAAAAGTATAACGGATTGAAAATACATTGTTTATAAAAACAGCAGGCGCGCGGTAATGGCTGGATTGCGACACGGAGTTACTTTATAATCCGCTACCATGGCCCCTTAGCTCAGTGGTTAGAGCAGGCGACTCATAATCGCTTGGTCGCTGGTTCAAGTCCAGCAGGGGCCACCAAATTTAAGTAGTAAATACATACAGTTAGGCCACTCTCTCGAGTGGCCTTTTTGTTGCCTCGTTTTCGAGTGGCGATAGAATGGCGGTGGATTTTTTACCGCCACTTTCCTGAGGAGTGCATAGCTAGCTTCTTCGTCTGTTTCTACTGGTATTGGCACAAACCTGATTCCAA…
eRWdiff2x	2x differentiation strain with split-π protein design with 2 copies salicylate inducible Bxb1-LAA. Promoters, RBSs, coding sequences, inserted bases in T7 RNAP CDS, terminators, integrase attachment sites, Gibson homologies, genomic pOSIP primer binding sites	P21 (T)	AACGGGAGCGTTACGCTCCCGTTAATAAATTTAACAAACTACGGCATTACATGTTTTCGATGATCGCGTCACCAAACTCTGAACATTTCAGCAGTTTAGCGCCATCCATCAGACGCTCGAAGTCATAGGTTACGGTTTTCGCGTTGATTGCGCCTTCCATACCTTTAACAATTAAGTCAGCCGCTTCGGTCCAACCCATGTGGCGCAGCAGTATATAAAAATTATGTATTCAACTCGCTGATATTTAATCATAAATATTATTTTCTTGTCTTTGTATTAGCCAAAATCAACTTTATTCAACCGTTTGATTTCATTGACGTTCGTTTTTATTTTGGGGAAAGATTTTCTCTACCATTTATATCAAAATTACAAGTCTACATTTTATTAACATCTCAATAC…
		HK022 (H)	GGCATCAACAGCACATTCAGTGGTTTACCGTGCGCCCATTGCACCAGATATCGCCCCGGTTGATAGCCCATCTGAAACCAGGGCACACCAACGCGGCTTTTCACCTGGGGAGCATCAATAGCATTTACCAGTTCGATCACCGGCAGACTTGCTACCTGCTTTTGCAGGTCGGGAAATGAGGTCGTGCTACTACCGAGCAAAATGGCCTCTGCGCCCCACTGTTTACACTGGTCGATTTGTGCTTGCTGGGTAGCCAACTGGCTGTAGCCGCCTGCCTCCAGCACTTTTAAATCCACACCGTAGCGGCGAGCAGCCTCCTGCATACCATAGTTCAACGATAACCAATATGAATCTTTCAGGCTGGGATAAAGCGCGCACAGTTTCCATGCGCGTTTGGCT…
		Φ186 #1	GATCATCATGTTTATTGCGTGGTTTATAAGTATTGTTATTGCACACTCAAGGCCCTTTAGCTCAGTGGTTAGAGCAGGCGACTCATAATCGCTTGGTCGCTGGTTCAAGTCCAGCAGGGGCCACCAAATTTAAGTAGTAAATACATACAGTTAGGCCACTCTCTCGAGTGGCCTTTTTGTTGCCTCGTTTTCGAGTGGCGATAGAATGGCGGTGGATTTTTTACCGCCACTTTCCTGAGGAGTGCATAGCTAGCTTCTTCGTCTGTTTCTACTGGTATTGGCACAAACCTGATTCCAATTTGAGCAAGGCTATGTGCCATCTCGATACTCGTTCTTAACTCAACAGAAGATGCTTTGTGCATACAGCCCCTCGTTTATTATTTATCTCCTCAGCCAGCC…
		Φ186 #2	CCCTGGAGCCAAAATATCCTCAACCATATTTACTCCTTTCTAACATCACCAGGAAAAGTATAACGGATTGAAAATACATTGTTTATAAAAACAGCAGGCGCGCGGTAATGGCTGGATTGCGACACGGAGTTACTTTATAATCCGCTACCATGGCCCCTTAGCTCAGTGGTTAGAGCAGGCGACTCATAATCGCTTGGTCGCTGGTTCAAGTCCAGCAGGGGCCACCAAATTTAAGTAGTAAATACATACAGTTAGGCCACTCTCTCGAGTGGCCTTTTTGTTGCCTCGTTTTCGAGTGGCGATAGAATGGCGGTGGATTTTTTACCGCCACTTTCCTGAGGAGTGCATAGCTAGCTTCTTCGTCTGTTTCTACTGGTATTGGCACAAACCTGATTCCAA…
