# Supplementary material for: Integrase-mediated differentiation circuits improve evolutionary stability of burdensome and toxic functions in E. coli
Source: Nat Commun. 2022 Nov 10;13:6822. doi: 10.1038/s41467-022-34361-y (PMC9649629; doi:10.1038/s41467-022-34361-y)
Supplement: Supplementary file 5 — Supplementary Data 2 [file 41467_2022_34361_MOESM5_ESM.xlsx]

## Sheet: sequencing_results
strain	plate	colony phenotype	locus	Forward Barcode	Reverse Barcode	sequence	sequence summary	effect
diff1X-1	diff1X-1; Kan/Las/Sal 1e-6 plate	mScarlet+/GFP-	T	Barcode1	Barcode1	CAGGTCTCCAGGAGATCATGTAGAACTACCACCTGACCGGCCAGCCTACCCCAAAACTACCGAGGGGTTTTGATAACTTTTTTTGATAAAATTTTGATAACCGTTAGCAGCCTAACAAAAAACAACGGGAGCGTTACGCTCCCGTTAATAAATTTAACAAACTACGGCATTACATGTTTTCGATGATCGCGTCACCAAACTCTGAACATTTCAGCAGTTTAGCGCCATCCATCAGACGCTCGAAGTCATAGGTTACGGTTTTCGCGTTGATTGCGCCTTCCATACCTTTAACAATTAAGTCAGCCGCTTCGGTCCAACCCATGTGGCGCAGCAGTATATAAAAATTATGTATTCAACTCGCTGATATTTAATCATAAATATTATTTTCTTGTCTTTGTA…	inverted sequence, intact pir, destroyed attB/attP	non-differentiator
			O2	Barcode13	Barcode1		WT
			O1	Barcode10	Barcode1		WT
			cole1	Barcode13	Barcode10		WT
diff1X-2	diff1X-1; Kan/Las/Sal 1e-6 plate	mScarlet+/GFP-	T	Barcode2	Barcode1	CAGGTCTCCAGGATACATGGTAGAACTACCACCTGACCGGCCAGCCTACCCCAAAACTACCGAGGGGTTTTGATAACTTTTTTTGATAAAATTTTGATAACCGTTAGCAGCCTAACAAAAAACAACGGGAGCGTTACGCTCCCGTTAATAAATTTAACAAACTACGGCATTACATGTTTTCGATGATCGCGTCACCAAACTCTGAACATTTCAGCAGTTTAGCGCCATCCATCAGACGCTCGAAGTCATAGGTTACGGTTTTCGCGTTGATTGCGCCTTCCATACCTTTAACAATTAAGTCAGCCGCTTCGGTCCAACCCATGTGGCGCAGCAGTATATAAAAATTATGTATTCAACTCGCTGATATTTAATCATAAATATTATTTTCTTGTCTTTGTA…	inverted sequence, intact pir, destroyed attB/attP	non-differentiator
			O2	Barcode13	Barcode2		WT
			O1	Barcode10	Barcode2		WT
			cole1	Barcode13	Barcode11		WT
diff1X-3	diff1X-1; Kan/Las/Sal 1e-6 plate	mScarlet-/GFP-	T	Barcode3	Barcode1	CAGGTCTCCAGGAAAGCACCTAGAACTACCACCTGACCGGCCAGCCTACCCCAAAACTACCGAGGGGTTTTGATAACTTTTTTTGATAAAATTTTGATAACCGTTAGCAGCCTAACAAAAAACAACGGGAGCGTTACGCTCCCGTTAATAAATTTAACAAACTACGGCATTACATGTTTTCGATGATCGCGTCACCAAACTCTGAACATTTCAGCAGTTTAGCGCCATCCATCAGACGCTCGAAGTCATAGGTTACGGTTTTCGCGTTGATTGCGCCTTCCATACCTTTAACAATTAAGTCAGCCGCTTCGGTCCAACCCATGTGGCGCAGCAGTATATAAAAATTATGTATTCAACTCGCTGATATTTAATCATAAATATTATTTTCTTGTCTTTGTA…	inverted sequence, intact pir, destroyed attB/attP	non-differentiator
			O2	Barcode13	Barcode3		WT
			O1	Barcode10	Barcode3		WT
			cole1	Barcode13	Barcode12		WT
diff1X-4	diff1X-1; Kan/Las/Sal 1e-6 plate	mScarlet-/GFP-	T	Barcode4	Barcode1	TGGCTCATAGAACTACCACCTGACCGGCCAGCCTACCCCAAAACTACCGAGGGGTTTTGATAACTTTTTTTGATAAAATTTTGATAACCGTTAGCAGCCTAACAAAAAACAACGGGAGCGTTACGCTCCCGTTAATAAATTTAACAAACTACGGCATTACATGTTTTCGATGATCGCGTCACCAAACTCTGAACATTTCAGCAGTTTAGCGCCATCCATCAGACGCTCGAAGTCATAGGTTACGGTTTTCGCGTTGATTGCGCCTTCCATACCTTTAACAATTAAGTCAGCCGCTTCGGTCCAACCCATGTGGCGCAGCAGTATATAAAAATTATGTATTCAACTCGCTGATATTTAATCATAAATATTATTTTCTTGTCTTTGTATTAGCCAAAATCA…	excised, T7RNAP W221*	non-producer; lost R6K plasmid
			O2	Barcode13	Barcode4		WT
			O1	Barcode10	Barcode4		WT
			cole1	Barcode13	Barcode13		WT
diff1X-5	diff1X-2; Kan/Las/Sal 1e-6 plate	mScarlet+/GFP-	T	Barcode1	Barcode2	CAGGTCTCCAGGAGATCATGTAGAACTACCACCTGACCGGCCAGCCTACCCCAAAACTACCGAGGGGTTTTGATAACTTTTTTTGATAAAATTTTGATAACCGTTAGCAGCCTAACAAAAAACAACGGGAGCGTTACGCTCCCGTTAATAAATTTAACAAACTACGGCATTACATGTTTTCGATGATCGCGTCACCAAACTCTGAACATTTCAGCAGTTTAGCGCCATCCATCAGACGCTCGAAGTCATAGGTTACGGTTTTCGCGTTGATTGCGCCTTCCATACCTTTAACAATTAAGTCAGCCGCTTCGGTCCAACCCATGTGGCGCAGCAGTATATAAAAATTATGTATTCAACTCGCTGATATTTAATCATAAATATTATTTTCTTGTCTTTGTA…	inverted sequence, intact pir, destroyed attB/attP	non-differentiator
			O2	Barcode13	Barcode5		WT
			O1	Barcode10	Barcode5		WT
			cole1	Barcode13	Barcode14		WT
diff1X-6	diff1X-2; Kan/Las/Sal 1e-6 plate	mScarlet-/GFP-	T	Barcode2	Barcode2	ACATGGTAGAACTACCACCTGACCGGCCAGCCTACCCCAAAACTACCGAGGGGTTTTGATAACTTTTTTTGATAAAATTTTGATAACCGTTAGCAGCCTAACAAAAAACAACGGGAGCGTTACGCTCCCGTTAATAAATTTAACAAACTACGGCATTACATGTTTTCGATGATCGCGTCACCAAACTCTGAACATTTCAGCAGTTTAGCGCCATCCATCAGACGCTCGAAGTCATAGGTTACGGTTTTCGCGTTGATTGCGCCTTCCATACCTTTAACAATTAAGTCAGCCGCTTCGGTCCAACCCATGTGGCGCAGCAGTATATAAAAATTATGTATTCAACTCGCTGATATTTAATCATAAATATTATTTTCTTGTCTTTGTATTAGCCAAAATCAA…	large deletion from attP_RH through part of NahR, intact pir. Lost R6K plasmid without losing pir expression, destroyed attP.	non-differentiator; lost R6K plasmid
			O2	Barcode13	Barcode6		WT
			O1	Barcode10	Barcode6		WT
			cole1	Barcode13	Barcode15		WT
diff2X-1	diff2X-1; Kan/Las/Sal 1e-6 plate	mScarlet-/GFP-	T	Barcode3	Barcode2	AGCACCTAGAACTACCACCTGACCGGCCAGCCTACCCCAAAACTACCGAGGGGTTTTGATAACTTTTTTTGATAAAATTTTGATAACCGTTAGCAGCCTAACAAAAAAACAACGGGAGCGTTACGCTCCCGTTAATAAATTTAACAAACTACGGCATTACATGTTTTCGATGATCGCGTCACCAAACTCTGAACATTTCAGCAGTTTAGCGCCATCCATCAGACGCTCGAAGTCATAGGTTACGGTTTTCGCGTTGATTGCGCCTTCCATACCTTTAACAATTAAGTCAGCCGCTTCGGTCCAACCCATGTGGCGCAGCAGTATATAAAAATTATGTATTCAACTCGCTGATATTTAATCATAAATATTATTTTCTTGTCTTTGTATTAGCCAAAATCA…	inverted, 363bp insertion after attB_LH, 363bp deletion before attP_RH, translocated sequence maps to CfaN, destroyed attB/attP	non-producer; flawed H locus sequencing
			O2	Barcode13	Barcode7		WT
			O1	Barcode10	Barcode7		WT
			H	Barcode5	Barcode1	TTGCTCGGCATCAACAGCACATTCAGTGGTTTACCGTGCGCCCATTGCACCAGATATCGCCCCGGTTGATAGCCCATCTGAAACCAGGGCACACCAACGCGGCTTTTCACCTGGGGAGCATCAATAGCATTTACCAGTTCGATCACCGGCAGACTTGCTACCTGCTTTTGCAGGTCGGGAAATGAGGTCGTGCTACTACCGAGCAAAATGGCCTCTGCGCCCCACTGTTTACACTGGTCGATTTGTGCTTGCTGGGTAGCCAACTGGCTGTAGCCGCCTGCCTCCAGCACTTTTAAATCCACACCGTAGCGGCGAGCAGCCTCCTGCATACCATAGTTCAACGATAACCAATATGAATCTTTCAGGCTGGGATAAAGCGCGCACAGTTTCCATGCGCGT…	inverted sequence, recombination from other cassette with pirL/CfaN, not intact pirL/CfaN; two reads suggesting excision but insufficient sequencing;most reads likely from template switching.
			cole1	Barcode14	Barcode10		WT
diff2X-2	diff2X-1; Kan/Las/Sal 1e-6 plate	mScarlet-/GFP-	T	Barcode4	Barcode2	TGGCTCATAGAACTACCACCTGACCGGCCAGCCTACCCCAAAACTACCGAGGGGTTTTGATAACTTTTTTTGATAAAATTTTGATAACCGTTAGCAGCCTAACAAAAAACAACGGGAGCGTTACGCTCCCGTTAATAAATTTAACAAACTACGGCATTACATGTTTTCGATGATCGCGTCACCAAACTCTGAACATTTCAGCAGTTTAGCGCCATCCATCAGACGCTCGAAGTCATAGGTTACGGTTTTCGCGTTGATTGCGCCTTCCATACCTTTAACAATTAAGTCAGCCGCTTCGGTCCAACCCATGTGGCGCAGCAGTATATAAAAATTATGTATTCAACTCGCTGATATTTAATCATAAATATTATTTTCTTGTCTTTGTATTAGCCAAAATCA…	inverted, 363bp insertion after attB_LH, 363bp deletion before attP_RH, translocated sequence maps to CfaN, destroyed attB/attP.	non-producer; flawed H locus sequencing
			O2	Barcode13	Barcode8		WT
			O1	Barcode10	Barcode8		WT
			H	Barcode5	Barcode2	TTGCTCGGCATCAACAGCACATTCAGTGGTTTACCGTGCGCCCATTGCACCAGATATCGCCCCGGTTGATAGCCCATCTGAAACCAGGGCACACCAACGCGGCTTTTCACCTGGGGAGCATCAATAGCATTTACCAGTTCGATCACCGGCAGACTTGCTACCTGCTTTTGCAGGTCGGGAAATGAGGTCGTGCTACTACCGAGCAAAATGGCCTCTGCGCCCCACTGTTTACACTGGTCGATTTGTGCTTGCTGGGTAGCCAACTGGCTGTAGCCGCCTGCCTCCAGCACTTTTAAATCCACACCGTAGCGGCGAGCAGCCTCCTGCATACCATAGTTCAACGATAACCAATATGAATCTTTCAGGCTGGGATAAAGCGCGCACAGTTTCCATGCGCGT…	inverted sequence, recombination from other cassette with pirL/CfaN, not intact pirL/CfaN; five reads suggesting recombination but insufficient to determine mutations; most reads likely from template switching.
			cole1	Barcode14	Barcode11		WT
diff2X-3	diff2X-1; Kan/Chlor/Las/Sal 1e-3 plate	mScarlet+/GFP-	T	Barcode1	Barcode3	GATCATGTAGAACTACCACCTGACCGGCCAGCCTACCCCAAAACTACCGAGGGGTTTTGATAACTTTTTTTGATAAAATTTTGATAACCGTTAGCAGCCTAACAAAAAACAACGGGAGCGTTACGCTCCCGTTAATAAATTTAACAAACTACGGCATTACATGTTTTCGATGATCGCGTCACCAAACTCTGAACATTTCAGCAGTTTAGCGCCATCCATCAGACGCTCGAAGTCATAGGTTACGGTTTTCGCGTTGATTGCGCCTTCCATACCTTTAACAATTAAGTCAGCCGCTTCGGTCCAACCCATGTGGCGCAGCAGTATATAAAAATTATGTATTCAACTCGCTGATATTTAATCATAAATATTATTTTCTTGTCTTTGTATTAGCCAAAATCA…	inverted, intact pirL/cfaN, destroyed attB/attP	non-differentiator; flawed H locus sequencing
			O2	Barcode14	Barcode1		WT
			O1	Barcode11	Barcode1		WT
			H	Barcode5	Barcode3	CTTGCTCGGCATCAACAGCACATTCAGTGGTTTACCGTGCGCCCATTGCACCAGATATCGCCCCGGTTGATAGCCCATCTGAAACCAGGGCACACCAACGCGGCTTTTCACCTGGGGAGCATCAATAGCATTTACCAGTTCGATCACCGGCAGACTTGCTACCTGCTTTTGCAGGTCGGGAAATGAGGTCGTGCTACTACCGAGCAAAATGGCCTCTGCGCCCCACTGTTTACACTGGTCGATTTGTGCTTGCTGGGTAGCCAACTGGCTGTAGCCGCCTGCCTCCAGCACTTTTAAATCCACACCGTAGCGGCGAGCAGCCTCCTGCATACCATAGTTCAACGATAACCAATATGAATCTTTCAGGCTGGGATAAAGCGCGCACAGTTTCCATGCGCG…	inverted sequence, recombined with other cassette, intact pirL/CfaN. Likely result of template switching. Single read shows inversion of pir.
			cole1	Barcode14	Barcode12		WT
diff2X-4	diff2X-1; Kan/Chlor/Las/Sal 1e-3 plate	mScarlet+/GFP-	T	Barcode2	Barcode3	ACATGGTAGAACTACCACCTGACCGGCCAGCCTACCCCAAAACTACCGAGGGGTTTTGATAACTTTTTTTGATAAAATTTTGATAACCGTTAGCAGCCTAACAAAAAACAACGGGAGCGTTACGCTCCCGTTAATAAATTTAACAAACTACGGCATTACATGTTTTCGATGATCGCGTCACCAAACTCTGAACATTTCAGCAGTTTAGCGCCATCCATCAGACGCTCGAAGTCATAGGTTACGGTTTTCGCGTTGATTGCGCCTTCCATACCTTTAACAATTAAGTCAGCCGCTTCGGTCCAACCCATGTGGCGCAGCAGTATATAAAAATTATGTATTCAACTCGCTGATATTTAATCATAAATATTATTTTCTTGTCTTTGTATTAGCCAAAATCAA…	inverted, intact pirL/cfaN, destroyed attB/attP	non-differentiator
			O2	Barcode14	Barcode2		WT
			O1	Barcode11	Barcode2		WT
			H	Barcode5	Barcode4	TTGCTCGGCATCAACAGCACATTCAGTGGTTTACCGTGCGCCCATTGCACCAGATATCGCCCCGGTTGATAGCCCATCTGAAACCAGGGCACACCAACGCGGCTTTTCACCTGGGGAGCATCAATAGCATTTACCAGTTCGATCACCGGCAGACTTGCTACCTGCTTTTGCAGGTCGGGAAATGAGGTCGTGCTACTACCGAGCAAAATGGCCTCTGCGCCCCACTGTTTACACTGGTCGATTTGTGCTTGCTGGGTAGCCAACTGGCTGTAGCCGCCTGCCTCCAGCACTTTTAAATCCACACCGTAGCGGCGAGCAGCCTCCTGCATACCATAGTTCAACGATAACCAATATGAATCTTTCAGGCTGGGATAAAGCGCGCACAGTTTCCATGCGCGT…	inversion, intact cfaC/pirR, destroyed attB/attP
			cole1	Barcode14	Barcode13		WT
diff2X-5	diff2X-2; Kan/Las/Sal 1e-6 plate	mScarlet-/GFP-	T	Barcode3	Barcode3	AGCACCTAGAACTACCACCTGACCGGCCAGCCTACCCCAAAACTACCGAGGGGTTTTGATAACTTTTTTTGATAAAATTTTGATAACCGTTAGCAGCCTAACAAAAAACAACGGGAGCGTTACGCTCCCGTTAATAAATTTAACAAACTACGGCATTACATGTTTTCGATGATCGCGTCACCAAACTCTGAACATTTCAGCAGTTTAGCGCCATCCATCAGACGCTCGAAGTCATAGGTTACGGTTTTCGCGTTGATTGCGCCTTCCATACCTTTAACAATTAAGTCAGCCGCTTCGGTCCAACCCATGTGGCGCAGCAGTATATAAAAATTATGTATTCAACTCGCTGATATTTAATCATAAATATTATTTTCTTGTCTTTGTATTAGCCAAAATCAA…	inverted, 363bp insertion after attB_LH, 363bp deletion before attP_RH, translocated sequence maps to CfaN, destroyed attB/attP	non-producer
			O2	Barcode14	Barcode3		WT
			O1	Barcode11	Barcode3		WT
			H	Barcode5	Barcode5	TTGCTCGGCATCAACAGCACATTCAGTGGTTTACCGTGCGCCCATTGCACCAGATATCGCCCCGGTTGATAGCCCATCTGAAACCAGGGCACACCAACGCGGCTTTTCACCTGGGGAGCATCAATAGCATTTACCAGTTCGATCACCGGCAGACTTGCTACCTGCTTTTGCAGGTCGGGAAATGAGGTCGTGCTACTACCGAGCAAAATGGCCTCTGCGCCCCACTGTTTACACTGGTCGATTTGTGCTTGCTGGGTAGCCAACTGGCTGTAGCCGCCTGCCTCCAGCACTTTTAAATCCACACCGTAGCGGCGAGCAGCCTCCTGCATACCATAGTTCAACGATAACCAATATGAATCTTTCAGGCTGGGATAAAGCGCGCACAGTTTCCATGCGCGT…	inversion, intact cfaC/pirR, destroyed attB/attP
			cole1	Barcode14	Barcode14		WT
diff2X-6	diff2X-2; Kan/Chlor/Las/Sal 1e-3 plate	mScarlet+/GFP-	T	Barcode4	Barcode3	GGCTCATAGAACTACCACCTGACCGGCCAGCCTACCCCAAAACTACCGAGGGGTTTTGATAACTTTTTTTGATAAAATTTTGATAACCGTTAGCAGCCTAACAAAAAACAACGGGAGCGTTACGCTCCCGTTAATAAATTTAACAAACTACGGCATTACATGTTTTCGATGATCGCGTCACCAAACTCTGAACATTTCAGCAGTTTAGCGCCATCCATCAGACGCTCGAAGTCATAGGTTACGGTTTTCGCGTTGATTGCGCCTTCCATACCTTTAACAATTAAGTCAGCCGCTTCGGTCCAACCCATGTGGCGCAGCAGTATATAAAAATTATGTATTCAACTCGCTGATATTTAATCATAAATATTATTTTCTTGTCTTTGTATTAGCCAAAATCAA…	not recombined, WT sequence	non-differentiator; Bxb1 expression inactivated
			O2	Barcode14	Barcode4	CAGGTCTCCAGGAGCGTTATCCCTGGAGCCAAAATATCCTCAACCATATTTACTCCTTTCTAACATCACCAGGAAAAGTATAACGGATTGAAAATACATTGTTTATAAAAACAGCAGGCGCGCGGTAATGGCTGGATTGCGACACGGAGTTACTTTATAATCCGCTACCATGGCCCCTTAGCTCAGTGGTTAGAGCAGGCGACTCATAATCGCTTGGTCGCTGGTTCAAGTCCAGCAGGGGCCACCAAATTTAAGTAGTAAATACATACAGTTAGGCCACTCTCTCGAGTGGCCTTTTTGTTGCCTCGTTTTCGAGTGGCGATAGAATGGCGGTGGATTTTTTACCGCCACTTTCCTGAGGAGTGCATAGCTAGCTTCTTCGTCTGTTTCTACTGGTAT…	108 bp deletion in bxb1, aa 927-962
			O1	Barcode11	Barcode4	CAGGTCTCCAGGATTGAAGGGATCATCATGTTTATTGCGTGGTTTATAAGTATTGTTATTGCACACTCAAGGCCCTTTAGCTCAGTGGTTAGAGCAGGCGACTCATAATCGCTTGGTCGCTGGTTCAAGTCCAGCAGGGGCCACCAAATTTAAGTAGTAAATACATACAGTTAGGCCACTCTCTCGAGTGGCCTTTTTGTTGCCTCGTTTTCGAGTGGCGATAGAATGGCGGTGGATTTTTTACCGCCACTTTCCTGAGGAGTGCATAGCTAGCTTCTTCGTCTGTTTCTACTGGTATTGGCACAAACCTGATTCCAATTTGAGCAAGGCTATGTGCCATCTCGATACTCGTTCTTAACTCAACAGAAGATGCTTTGTGCATACAGCCCCTCGTTTATT…	108 bp deletion in bxb1, aa 927-962
			H	Barcode5	Barcode6	TTGCTCGGCATCAACAGCACATTCAGTGGTTTACCGTGCGCCCATTGCACCAGATATCGCCCCGGTTGATAGCCCATCTGAAACCAGGGCACACCAACGCGGCTTTTCACCTGGGGAGCATCAATAGCATTTACCAGTTCGATCACCGGCAGACTTGCTACCTGCTTTTGCAGGTCGGGAAATGAGGTCGTGCTACTACCGAGCAAAATGGCCTCTGCGCCCCACTGTTTACACTGGTCGATTTGTGCTTGCTGGGTAGCCAACTGGCTGTAGCCGCCTGCCTCCAGCACTTTTAAATCCACACCGTAGCGGCGAGCAGCCTCCTGCATACCATAGTTCAACGATAACCAATATGAATCTTTCAGGCTGGGATAAAGCGCGCACAGTTTCCATGCGCGT…	not recombined, WT sequence
			cole1	Barcode14	Barcode15		WT
termdiff1X-1	termdiff1X-1; Kan/Chlor/Las/Sal 1e-6 plate	mScarlet+/GFP-	T	Barcode1	Barcode4	CAGGTCTCCAGGAGATCATGTAGAACTACCACCTGACCGGCCAGCCTACCCCAAAACTACCGAGGGGTTTTGATAACTTTTTTTGATAAAATTTTGATAACCGTTAGCAGCCTAACAAAAAACAACGGGAGCGTTACGCTCCCGTTAATAAATTTAACAAACTACGGCATTACATGTTTTCGATGATCGCGTCACCAAACTCTGAACATTTCAGCAGTTTAGCGCCATCCATCAGACGCTCGAAGTCATAGGTTACGGTTTTCGCGTTGATTGCGCCTTCCATACCTTTAACAATTAAGTCAGCCGCTTCGGTCCAACCCATGTGGCGCAGCAGTATATAAAAATTATGTATTCAACTCGCTGATATTTAATCATAAATATTATTTTCTTGTCTTTGTA…	inverted sequence, intact pir, destroyed attB/attP	non-differentiator
			O2	Barcode14	Barcode5		WT
			O1	Barcode11	Barcode5		WT
			cole1	Barcode15	Barcode10		WT
termdiff1X-2	termdiff1X-1; Kan/Chlor/Las/Sal 1e-6 plate	mScarlet+/GFP-	T	Barcode2	Barcode4	CAGGTCTCCAGGATACATGGTAGAACTACCACCTGACCGGCCAGCCTACCCCAAAACTACCGAGGGGTTTTGATAACTTTTTTTGATAAAATTTTGATAACCGTTAGCAGCCTAACAAAAAACAACGGGAGCGTTACGCTCCCGTTAATAAATTTAACAAACTACGGCATTACATGTTTTCGATGATCGCGTCACCAAACTCTGAACATTTCAGCAGTTTAGCGCCATCCATCAGACGCTCGAAGTCATAGGTTACGGTTTTCGCGTTGATTGCGCCTTCCATACCTTTAACAATTAAGTCAGCCGCTTCGGTCCAACCCATGTGGCGCAGCAGTATATAAAAATTATGTATTCAACTCGCTGATATTTAATCATAAATATTATTTTCTTGTCTTTGTA…	inverted sequence, intact pir, destroyed attB/attP	non-differentiator
			O2	Barcode14	Barcode6		WT
			O1	Barcode11	Barcode6		WT
			cole1	Barcode15	Barcode11		WT
termdiff1X-3	termdiff1X-2; Kan/Chlor/Las/Sal 1e-6 plate	mScarlet+/GFP-	T	Barcode3	Barcode4	failed PCR		non-differentiator, failed T locus PCR
			O2	Barcode14	Barcode7		WT
			O1	Barcode11	Barcode7		WT
			cole1	Barcode15	Barcode12		WT
termdiff1X-4	termdif1X-2; Kan/Chlor/Las/Sal 1e-6 plate	mScarlet+/GFP-	T	Barcode4	Barcode4	CAGGTCTCCAGGATGGCTCATAGAACTACCACCTGACCGGCCAGCCTACCCCAAAACTACCGAGGGGTTTTGATAACTTTTTTTGATAAAATTTTGATAACCGTTAGCAGCCTAACAAAAAACAACGGGAGCGTTACGCTCCCGTTAATAAATTTAACAAACTACGGCATTACATGTTTTCGATGATCGCGTCACCAAACTCTGAACATTTCAGCAGTTTAGCGCCATCCATCAGACGCTCGAAGTCATAGGTTACGGTTTTCGCGTTGATTGCGCCTTCCATACCTTTAACAATTAAGTCAGCCGCTTCGGTCCAACCCATGTGGCGCAGCAGTATATAAAAATTATGTATTCAACTCGCTGATATTTAATCATAAATATTATTTTCTTGTCTTTGTA…	inverted sequence, intact pir, destroyed attB/attP	non-differentiator
			O2	Barcode14	Barcode8		WT
			O1	Barcode11	Barcode8		WT
			cole1	Barcode15	Barcode13		WT
termdiff1X-5	termdiff1X-3 Kan/Chlor/Las/Sal 1e-5 plate	mScarlet+/GFP-	T	Barcode1	Barcode5	CAGGTCTCCAGGAGATCATGTAGAACTACCACCTGACCGGCCAGCCTACCCCAAAACTACCGAGGGGTTTTGATAACTTTTTTTGATAAAATTTTGATAACCGTTAGCAGCCTAACAAAAAACAACGGGAGCGTTACGCTCCCGTTAATAAATTTAACAAACTACGGCATTACATGTTTTCGATGATCGCGTCACCAAACTCTGAACATTTCAGCAGTTTAGCGCCATCCATCAGACGCTCGAAGTCATAGGTTACGGTTTTCGCGTTGATTGCGCCTTCCATACCTTTAACAATTAAGTCAGCCGCTTCGGTCCAACCCATGTGGCGCAGCAGTATATAAAAATTATGTATTCAACTCGCTGATATTTAATCATAAATATTATTTTCTTGTCTTTGTA…	inverted sequence, intact pir, destroyed attB/attP	non-differentiator
			O2	Barcode15	Barcode1		WT
			O1	Barcode12	Barcode1		WT
			cole1	Barcode15	Barcode14		WT
termdiff1X-6	termdiff1X-3; Kan/Chlor/Las/Sal 1e-5 plate	mScarlet+/GFP-	T	Barcode2	Barcode5	CAGGTCTCCAGGATACATGGTAGAACTACCACCTGACCGGCCAGCCTACCCCAAAACTACCGAGGGGTTTTGATAACTTTTTTTGATAAAATTTTGATAACCGTTAGCAGCCTAACAAAAAACAACGGGAGCGTTACGCTCCCGTTAATAAATTTAACAAACTACGGCATTACATGTTTTCGATGATCGCGTCACCAAACTCTGAACATTTCAGCAGTTTAGCGCCATCCATCAGACGCTCGAAGTCATAGGTTACGGTTTTCGCGTTGATTGCGCCTTCCATACCTTTAACAATTAAGTCAGCCGCTTCGGTCCAACCCATGTGGCGCAGCAGTATATAAAAATTATGTATTCAACTCGCTGATATTTAATCATAAATATTATTTTCTTGTCTTTGTA…	inverted sequence, intact pir, destroyed attB/attP	non-differentiator
			O2	Barcode15	Barcode2		WT
			O1	Barcode12	Barcode2		WT
			cole1	Barcode15	Barcode15		WT
termdiff2X-1	termdiff2X-1; Kan/Chlor/Las/Sal 1e-6 plate	mScarlet+, likely partially GFP+	T	Barcode3	Barcode5	CAGGTCTCCAGGAAAGCACCTAGAACTACCACCTGACCGGCCAGCCTACCCCAAAACTACCGAGGGGTTTTGATAACTTTTTTTGATAAAATTTTGATAACCGTTAGCAGCCTAACAAAAAACAACGGGAGCGTTACGCTCCCGTTAATAAATTTAACAAACTACGGCATTACATGTTTTCGATGATCGCGTCACCAAACTCTGAACATTTCAGCAGTTTAGCGCCATCCATCAGACGCTCGAAGTCATAGGTTACGGTTTTCGCGTTGATTGCGCCTTCCATACCTTTAACAATTAAGTCAGCCGCTTCGGTCCAACCCATGTGGCGCAGCAGTATATAAAAATTATGTATTCAACTCGCTGATATTTAATCATAAATATTATTTTCTTGTCTTTGTA…	inverstion, intact pirL/cfaN, destroyed attB/attP	reduced differentiator, producer
			O2	Barcode15	Barcode3		WT
			O1	Barcode12	Barcode3		WT
			H	Barcode5	Barcode7	CAGGTCTCCAGGACTTGCTCGGCATCAACAGCACATTCAGTGGTTTACCGTGCGCCCATTGCACCAGATATCGCCCCGGTTGATAGCCCATCTGAAACCAGGGCACACCAACGCGGCTTTTCACCTGGGGAGCATCAATAGCATTTACCAGTTCGATCACCGGCAGACTTGCTACCTGCTTTTGCAGGTCGGGAAATGAGGTCGTGCTACTACCGAGCAAAATGGCCTCTGCGCCCCACTGTTTACACTGGTCGATTTGTGCTTGCTGGGTAGCCAACTGGCTGTAGCCGCCTGCCTCCAGCACTTTTAAATCCACACCGTAGCGGCGAGCAGCCTCCTGCATACCATAGTTCAACGATAACCAATATGAATCTTTCAGGCTGGGATAAAGCGCGCACA…	recombined, WT sequence
			cole1	Barcode16	Barcode10		WT
termdiff2X-2	termdiff2X-1; Kan/Chlor/Las/Sal 1e-6 plate	mScarlet+, likely partially GFP+	T	Barcode4	Barcode5	CAGGTCTCCAGGATGGCTCATAGAACTACCACCTGACCGGCCAGCCTACCCCAAAACTACCGAGGGGTTTTGATAACTTTTTTTGATAAAATTTTGATAACCGTTAGCAGCCTAACAAAAAACAACGGGAGCGTTACGCTCCCGTTAATAAATTTAACAAACTACGGCATTACATGTTTTCGATGATCGCGTCACCAAACTCTGAACATTTCAGCAGTTTAGCGCCATCCATCAGACGCTCGAAGTCATAGGTTACGGTTTTCGCGTTGATTGCGCCTTCCATACCTTTAACAATTAAGTCAGCCGCTTCGGTCCAACCCATGTGGCGCAGCAGTATATAAAAATTATGTATTCAACTCGCTGATATTTAATCATAAATATTATTTTCTTGTCTTTGTA…	inverstion, intact pirL/cfaN, destroyed attB/attP	reduced differentiator, producer
			O2	Barcode15	Barcode4		WT
			O1	Barcode12	Barcode4		WT
			H	Barcode5	Barcode8	CAGGTCTCCAGGANNNNNNNGGCATCAACAGCACATTCAGTGGTTTACCGTGCGCCCATTGCACCAGATATCGCCCCGGTTGATAGCCCATCTGAAACCAGGGCACACCAACGCGGCTTTTCACCTGGGGAGCATCAATAGCATTTACCAGTTCGATCACCGGCAGACTTGCTACCTGCTTTTGCAGGTCGGGAAATGAGGTCGTGCTACTACCGAGCAAAATGGCCTCTGCGCCCCACTGTTTACACTGGTCGATTTGTGCTTGCTGGGTAGCCAACTGGCTGTAGCCGCCTGCCTCCAGCACTTTTAAATCCACACCGTAGCGGCGAGCAGCCTCCTGCATACCATAGTTCAACGATAACCAATATGAATCTTTCAGGCTGGGATAAAGCGCGCACA…	recombined, WT sequence
			cole1	Barcode16	Barcode11		WT
termdiff2X-3	termdiff2X-2; Kan/Chlor/Las/Sal 1e-6 plate	mScarlet+/GFP-	T	Barcode1	Barcode6	failed PCR		non-differentiator, failed T locus PCR
			O2	Barcode15	Barcode5		WT
			O1	Barcode12	Barcode5		WT
			H	Barcode5	Barcode9	CAGGTCTCCAGGACTTGCTCGGCATCAACAGCACATTCAGTGGTTTACCGTGCGCCCATTGCACCAGATATCGCCCCGGTTGATAGCCCATCTGAAACCAGGGCACACCAACGCGGCTTTTCACCTGGGGAGCATCAATAGCATTTACCAGTTCGATCACCGGCAGACTTGCTACCTGCTTTTGCAGGTCGGGAAATGAGGTCGTGCTACTACCGAGCAAAATGGCCTCTGCGCCCCACTGTTTACACTGGTCGATTTGTGCTTGCTGGGTAGCCAACTGGCTGTAGCCGCCTGCCTCCAGCACTTTTAAATCCACACCGTAGCGGCGAGCAGCCTCCTGCATACCATAGTTCAACGATAACCAATATGAATCTTTCAGGCTGGGATAAAGCGCGCACA…	inverted, intact pirR/cfaC, destroyed attB/attP
			cole1	Barcode16	Barcode12		WT
termdiff2X-4	termdiff2X-2; Kan/Chlor/Las/Sal 1e-6 plate	mScarlet+/GFP-	T	Barcode2	Barcode6	CAGGTCTCCAGGATACATGGTAGAACTACCACCTGACCGGCCAGCCTACCCCAAAACTACCGAGGGGTTTTGATAACTTTTTTTGATAAAATTTTGATAACCGTTAGCAGCCTAACAAAAAACAACGGGAGCGTTACGCTCCCGTTAATAAATTTAACAAACTACGGCATTACATGTTTTCGATGATCGCGTCACCAAACTCTGAACATTTCAGCAGTTTAGCGCCATCCATCAGACGCTCGAAGTCATAGGTTACGGTTTTCGCGTTGATTGCGCCTTCCATACCTTTAACAATTAAGTCAGCCGCTTCGGTCCAACCCATGTGGCGCAGCAGTATATAAAAATTATGTATTCAACTCGCTGATATTTAATCATAAATATTATTTTCTTGTCTTTGTA…	inversion, intact pirL/cfaN, destroyed attB/attP	non-differentiator
			O2	Barcode15	Barcode6		WT
			O1	Barcode12	Barcode6		WT
			H	Barcode6	Barcode1	AAGCGTGGCATCAACAGCACATTCAGTGGTTTACCGTGCGCCCATTGCACCAGATATCGCCCCGGTTGATAGCCCATCTGAAACCAGGGCACACCAACGCGGCTTTTCACCTGGGGAGCATCAATAGCATTTACCAGTTCGATCACCGGCAGACTTGCTACCTGCTTTTGCAGGTCGGGAAATGAGGTCGTGCTACTACCGAGCAAAATGGCCTCTGCGCCCCACTGTTTACACTGGTCGATTTGTGCTTGCTGGGTAGCCAACTGGCTGTAGCCGCCTGCCTCCAGCACTTTTAAATCCACACCGTAGCGGCGAGCAGCCTCCTGCATACCATAGTTCAACGATAACCAATATGAATCTTTCAGGCTGGGATAAAGCGCGCACAGTTTCCATGCGCGT…	large deletion from attP_RH through portion of T7RNAP, intact CfaC/pirR, destroyed attB/attP; subset of reads with deletion of pir sequence (believed erroneous)
			cole1	Barcode16	Barcode13		WT
termdiff2X-5	termdiff2X-3; Kan/Chlor/Las/Sal 1e-6 plate	mScarlet+/GFP-	T	Barcode3	Barcode6	AAGCACCTAGAACTACCACCTGACCGGCCAGCCTACCCCAAAACTACCGAGGGGTTTTGATAACTTTTTTTGATAAAATTTTGATAACCGTTAGCAGCCTAACAAAAAACAACGGGAGCGTTACGCTCCCGTTAATAAATTTAACAAACTACGGCATTACATGTTTTCGATGATCGCGTCACCAAACTCTGAACATTTCAGCAGTTTAGCGCCATCCATCAGACGCTCGAAGTCATAGGTTACGGTTTTCGCGTTGATTGCGCCTTCCATACCTTTAACAATTAAGTCAGCCGCTTCGGTCCAACCCATGTGGCGCAGCAGTATATAAAAATTATGTATTCAACTCGCTGATATTTAATCATAAATATTATTTTCTTGTCTTTGTATTAGCCAAAATCA…	inverted, intact pirL/cfaN, partially duplicated pirL/CfaN, destroyed attB/attP	non-differentiator
			O2	Barcode15	Barcode7		WT
			O1	Barcode12	Barcode7		WT
			H	Barcode6	Barcode2	AAGCGTGGCATCAACAGCACATTCAGTGGTTTACCGTGCGCCCATTGCACCAGATATCGCCCCGGTTGATAGCCCATCTGAAACCAGGGCACACCAACGCGGCTTTTCACCTGGGGAGCATCAATAGCATTTACCAGTTCGATCACCGGCAGACTTGCTACCTGCTTTTGCAGGTCGGGAAATGAGGTCGTGCTACTACCGAGCAAAATGGCCTCTGCGCCCCACTGTTTACACTGGTCGATTTGTGCTTGCTGGGTAGCCAACTGGCTGTAGCCGCCTGCCTCCAGCACTTTTAAATCCACACCGTAGCGGCGAGCAGCCTCCTGCATACCATAGTTCAACGATAACCAATATGAATCTTTCAGGCTGGGATAAAGCGCGCACAGTTTCCATGCGCGT…	inverted, intact cfaC/pirR, destroyed attB/attP
			cole1	Barcode16	Barcode14		WT
termdiff2X-6	termdiff2X-3; Kan/Chlor/Las/Sal 1e-6 plate	mScarlet+/GFP-	T	Barcode4	Barcode6	GGCTCATAGAACTACCACCTGACCCAGGTCTCCCAGGATGGGCTCATAGAACTACCACCTGACCGGCCAGCCTACCCCAAAACTACCGAGGGGTTTTGATAACTTTTTTTGATAAAATTTTGATAACCGTTAGCAGCCTAACAAAAAACAACGGGAGCGTTACGCTCCCGTTAATAAATTTAACAAACTACGGCATTACATGTTTTCGATGATCGCGTCACCAAACTCTGAACATTTCAGCAGTTTAGCGCCATCCATCAGACGCTCGAAGTCATAGGTTACGGTTTTCGCGTTGATTGCGCCTTCCATACCTTTAACAATTAAGTCAGCCGCTTCGGTCCAACCCATGTGGCGCAGCAGTATATAAAAATTATGTATTCAACTCGCTGATATTTAATC…	inverted, intact pirL/cfaN, partially duplicated pirL/CfaN, destroyed attB/attP	non-differentiator
			O2	Barcode15	Barcode8		WT
			O1	Barcode12	Barcode8		WT
			H	Barcode6	Barcode3	AAGCGTGGCATCAACAGCACATTCAGTGGTTTACCGTGCGCCCATTGCACCAGATATCGCCCCGGTTGATAGCCCATCTGAAACCAGGGCACACCAACGCGGCTTTTCACCTGGGGAGCATCAATAGCATTTACCAGTTCGATCACCGGCAGACTTGCTACCTGCTTTTGCAGGTCGGGAAATGAGGTCGTGCTACTACCGAGCAAAATGGCCTCTGCGCCCCACTGTTTACACTGGTCGATTTGTGCTTGCTGGGTAGCCAACTGGCTGTAGCCGCCTGCCTCCAGCACTTTTAAATCCACACCGTAGCGGCGAGCAGCCTCCTGCATACCATAGTTCAACGATAACCAATATGAATCTTTCAGGCTGGGATAAAGCGCGCACAGTTTCCATGCGCGT…	inverted, intact cfaC/pirR, destroyed attB/attP
			cole1	Barcode16	Barcode15		WT
naïve1X-1	naive1X-1; Kan 1e-6 plate	GFP-	T	Barcode1	Barcode7	CAGGTCTCCAGGAGATCATGTAGAACTACCACCTGACCGGCCAGCCTACCCCAAAACTACCGAGGGGTTTTGATAACTTTTTTTGATAAAATTTTGATAACCGTTAGCAGCCTAACAAAAAACAACGGGAGCGTTACGCTCCCGTTAATAAATTTAACAAACTACGGCATTACATGTTTTCGATGATCGCGTCACCAAACTCTGAACATTTCAGCAGTTTAGCGCCATCCATCAGACGCTCGAAGTCATAGGTTACGGTTTTCGCGTTGATTGCGCCTTCCATACCTTTAACAATTAAGTCAGCCGCTTCGGTCCAACCCATGTGGCGCAGCAGTATATAAAAATTATGTATTCAACTCGCTGATATTTAATCATAAATATTATTTTCTTGTCTTTGTA…	frameshift 4bp (CTAT) insertion after NT19 in T7RNAP	non-producer
			cole1	Barcode17	Barcode10		WT
naïve1X-2	naive1X-1; Kan 1e-6 plate	GFP-	T	Barcode2	Barcode7	CAGGTCTCCAGGATACATGGTAGAACTACCACCTGACCGGCCAGCCTACCCCAAAACTACCGAGGGGTTTTGATAACTTTTTTTGATAAAATTTTGATAACCGTTAGCAGCCTAACAAAAAACAACGGGAGCGTTACGCTCCCGTTAATAAATTTAACAAACTACGGCATTACATGTTTTCGATGATCGCGTCACCAAACTCTGAACATTTCAGCAGTTTAGCGCCATCCATCAGACGCTCGAAGTCATAGGTTACGGTTTTCGCGTTGATTGCGCCTTCCATACCTTTAACAATTAAGTCAGCCGCTTCGGTCCAACCCATGTGGCGCAGCAGTATATAAAAATTATGTATTCAACTCGCTGATATTTAATCATAAATATTATTTTCTTGTCTTTGTA…	frameshift 4bp (CGCA) insertion after NT153 in T7RNAP	non-producer
			cole1	Barcode17	Barcode11		WT
naïve1X-3	naive1X-2; Kan 1e-6 plate	GFP-	T	Barcode3	Barcode7	CAGGTCTCCAGGAAAGCACCTAGAACTACCACCTGACCGGCCAGCCTACCCCAAAACTACCGAGGGGTTTTGATAACTTTTTTTGATAAAATTTTGATAACCGTTAGCAGCCTAACAAAAAACAACGGGAGCGTTACGCTCCCGTTAATAAATTTAACAAACTACGGCATTACATGTTTTCGATGATCGCGTCACCAAACTCTGAACATTTCAGCAGTTTAGCGCCATCCATCAGACGCTCGAAGTCATAGGTTACGGTTTTCGCGTTGATTGCGCCTTCCATACCTTTAACAATTAAGTCAGCCGCTTCGGTCCAACCCATGTGGCGCAGCAGTATATAAAAATTATGTATTCAACTCGCTGATATTTAATCATAAATATTATTTTCTTGTCTTTGTA…	frameshift 7bp (GCTGCTG) insertion after NT2162 in T7RNAP	non-producer
			cole1	Barcode17	Barcode12		WT
naïve1X-4	naive1X-2; Kan 1e-6 plate	GFP-	T	Barcode4	Barcode7	CAGGTCTCCAGGATGGCTCATAGAACTACCACCTGACCGGCCAGCCTACCCCAAAACTACCGAGGGGTTTTGATAACTTTTTTTGATAAAATTTTGATAACCGTTAGCAGCCTAACAAAAAACAACGGGAGCGTTACGCTCCCGTTAATAAATTTAACAAACTACGGCATTACATGTTTTCGATGATCGCGTCACCAAACTCTGAACATTTCAGCAGTTTAGCGCCATCCATCAGACGCTCGAAGTCATAGGTTACGGTTTTCGCGTTGATTGCGCCTTCCATACCTTTAACAATTAAGTCAGCCGCTTCGGTCCAACCCATGTGGCGCAGCAGTATATAAAAATTATGTATTCAACTCGCTGATATTTAATCATAAATATTATTTTCTTGTCTTTGTA…	S711*	non-producer
			cole1	Barcode17	Barcode13		WT
naïve1X-5	naive1X-3; Kan 1e-6 plate	GFP-	T	Barcode1	Barcode8	CAGGTCTCCAGGAGATCATGTAGAACTACCACCTGACCGGCCAGCCTACCCCAAAACTACCGAGGGGTTTTGATAACTTTTTTTGATAAAATTTTGATAACCGTTAGCAGCCTAACAAAAAACAACGGGAGCGTTACGCTCCCGTTAATAAATTTAACAAACTACGGCATTACATGTTTTCGATGATCGCGTCACCAAACTCTGAACATTTCAGCAGTTTAGCGCCATCCATCAGACGCTCGAAGTCATAGGTTACGGTTTTCGCGTTGATTGCGCCTTCCATACCTTTAACAATTAAGTCAGCCGCTTCGGTCCAACCCATGTGGCGCAGCAGTATATAAAAATTATGTATTCAACTCGCTGATATTTAATCATAAATATTATTTTCTTGTCTTTGTA…	L686*	non-producer
			cole1	Barcode17	Barcode14		WT
naïve1X-6	naive1X-3; Kan 1e-6 plate	GFP-	T	Barcode2	Barcode8	CAGGTCTCCAGGATACATGGTAGAACTACCACCTGACCGGCCAGCCTACCCCAAAACTACCGAGGGGTTTTGATAACTTTTTTTGATAAAATTTTGATAACCGTTAGCAGCCTAACAAAAAACAACGGGAGCGTTACGCTCCCGTTAATAAATTTAACAAACTACGGCATTACATGTTTTCGATGATCGCGTCACCAAACTCTGAACATTTCAGCAGTTTAGCGCCATCCATCAGACGCTCGAAGTCATAGGTTACGGTTTTCGCGTTGATTGCGCCTTCCATACCTTTAACAATTAAGTCAGCCGCTTCGGTCCAACCCATGTGGCGCAGCAGTATATAAAAATTATGTATTCAACTCGCTGATATTTAATCATAAATATTATTTTCTTGTCTTTGTA…	Q237*	non-producer
			cole1	Barcode17	Barcode15		WT
naive2X-1	naive2X-1; Kan 1e-6 plate	GFP-	T	Barcode3	Barcode8	CAGGTCTCCAGGAAAGCACCTAGAACTACCACCTGACCGGCCAGCCTACCCCAAAACTACCGAGGGGTTTTGATAACTTTTTTTGATAAAATTTTGATAACCGTTAGCAGCCTAACAAAAAACAACGGGAGCGTTACGCTCCCGTTAATAAATTTAACAAACTACGGCATTACATGTTTTCGATGATCGCGTCACCAAACTCTGAACATTTCAGCAGTTTAGCGCCATCCATCAGACGCTCGAAGTCATAGGTTACGGTTTTCGCGTTGATTGCGCCTTCCATACCTTTAACAATTAAGTCAGCCGCTTCGGTCCAACCCATGTGGCGCAGCAGTATATAAAAATTATGTATTCAACTCGCTGATATTTAATCATAAATATTATTTTCTTGTCTTTGTA…	WT	non-producer; plasmid mutation
			H	Barcode6	Barcode4	CAGGTCTCCAGGAGAAGCGTGGCATCAACAGCACATTCAGTGGTTTACCGTGCGCCCATTGCACCAGATATCGCCCCGGTTGATAGCCCATCTGAAACCAGGGCACACCAACGCGGCTTTTCACCTGGGGAGCATCAATAGCATTTACCAGTTCGATCACCGGCAGACTTGCTACCTGCTTTTGCAGGTCGGGAAATGAGGTCGTGCTACTACCGAGCAAAATGGCCTCTGCGCCCCACTGTTTACACTGGTCGATTTGTGCTTGCTGGGTAGCCAACTGGCTGTAGCCGCCTGCCTCCAGCACTTTTAAATCCACACCGTAGCGGCGAGCAGCCTCCTGCATACCATAGTTCAACGATAACCAATATGAATCTTTCAGGCTGGGATAAAGCGCGCACA…	WT
			cole1	Barcode18	Barcode10	CAGGTCTCCAGGACTTCAGCTAGTCCTGTCGGGTTTCGCCACCTCTGACTTGAGCGTCGATTTTTGTGATGCTCGTCAGGGGGGCGGAGCCTATGGAAAAACGCCAGCAACGCGGCCTTTTTACGGTTCCTGGCGGAGCATTACTCGCATCCATTCTCAGGCTGTCTCGTCTCGTCTCGGAGTAATACGACTCA--ATAGGGAGATACTAGAGAAAGAGGAGAAATACTAAATGCGTAAAGGCGAAGAGCTGTTCACTGGTGTCGTCCCTATTCTGGTGGAACTGGATGGTGATGTCAACGGTCATAAGTTTTCCGTGCGTGGCGAGGGTGAAGGTGACGCAACTAATGGTAAACTGACGCTGAAGTTCATCTGTACTACTGGTAAACTGCCGGTACCT…	2bp deletion (NT 13-14)in T7 promoter
naive2X-2	naive2X-1; Kan 1e-6 plate	GFP-	T	Barcode4	Barcode8	CAGGTCTCCAGGATGGCTCATAGAACTACCACCTGACCGGCCAGCCTACCCCAAAACTACCGAGGGGTTTTGATAACTTTTTTTGATAAAATTTTGATAACCGTTAGCAGCCTAACAAAAAACAACGGGAGCGTTACGCTCCCGTTAATAAATTTAACAAACTACGGCATTACATGTTTTCGATGATCGCGTCACCAAACTCTGAACATTTCAGCAGTTTAGCGCCATCCATCAGACGCTCGAAGTCATAGGTTACGGTTTTCGCGTTGATTGCGCCTTCCATACCTTTAACAATTAAGTCAGCCGCTTCGGTCCAACCCATGTGGCGCAGCAGTATATAAAAATTATGTATTCAACTCGCTGATATTTAATCATAAATATTATTTTCTTGTCTTTGTA…	WT	non-producer; plasmid mutation
			H	Barcode6	Barcode5	CAGGTCTCCAGGAGAAGCGTGGCATCAACAGCACATTCAGTGGTTTACCGTGCGCCCATTGCACCAGATATCGCCCCGGTTGATAGCCCATCTGAAACCAGGGCACACCAACGCGGCTTTTCACCTGGGGAGCATCAATAGCATTTACCAGTTCGATCACCGGCAGACTTGCTACCTGCTTTTGCAGGTCGGGAAATGAGGTCGTGCTACTACCGAGCAAAATGGCCTCTGCGCCCCACTGTTTACACTGGTCGATTTGTGCTTGCTGGGTAGCCAACTGGCTGTAGCCGCCTGCCTCCAGCACTTTTAAATCCACACCGTAGCGGCGAGCAGCCTCCTGCATACCATAGTTCAACGATAACCAATATGAATCTTTCAGGCTGGGATAAAGCGCGCACA…	WT
			cole1	Barcode18	Barcode11	CAGGTCTCCAGGACTTCAGCTAGTCCTGTCGGGTTTCGCCACCTCTGACTTGAGCGTCGATTTTTGTGATGCTCGTCAGGGGGGCGGAGCCTATGGAAAAACGCCAGCAACGCGGCCTTTTTACGGTTCCTGGCGGAGCATTACTCGCATCCATTCTCAGGCTGTCTCGTCTCGTCTCGGAGTAATACGACTGACTATAGGGAGATACTAGAGAAAGAGGAGAAATACTAAATGCGTAAAGGCGAAGAGCTGTTCACTGGTGTCGTCCCTATTCTGGTGGAACTGGATGGTGATGTCAACGGTCATAAGTTTTCCGTGCGTGGCGAGGGTGAAGGTGACGCAACTAATGGTAAACTGACGCTGAAGTTCATCTGTACTACTGGTAAACTGCCGGTACCT…	T7 promoter NT11 C->G
naive2X-3	naive2X-2; Kan 1e-6 plate	GFP-	T	Barcode1	Barcode9	CAGGTCTCCAGGAGATCATGTAGAACTACCACCTGACCGGCCAGCCTACCCCAAAACTACCGAGGGGTTTTGATAACTTTTTTTGATAAAATTTTGATAACCGTTAGCAGCCTAACAAAAAACAACGGGAGCGTTACGCTCCCGTTAATAAATTTAACAAACTACGGCATTACATGTTTTCGATGATCGCGTCACCAAACTCTGAACATTTCAGCAGTTTAGCGCCATCCATCAGACGCTCGAAGTCATAGGTTACGGTTTTCGCGTTGATTGCGCCTTCCATACCTTTAACAATTAAGTCAGCCGCTTCGGTCCAACCCATGTGGCGCAGCAGTATATAAAAATTATGTATTCAACTCGCTGATATTTAATCATAAATATTATTTTCTTGTCTTTGTA…	WT	non-producer; plasmid mutation
			H	Barcode6	Barcode6	CAGGTCTCCAGGAGAAGCGTGGCATCAACAGCACATTCAGTGGTTTACCGTGCGCCCATTGCACCAGATATCGCCCCGGTTGATAGCCCATCTGAAACCAGGGCACACCAACGCGGCTTTTCACCTGGGGAGCATCAATAGCATTTACCAGTTCGATCACCGGCAGACTTGCTACCTGCTTTTGCAGGTCGGGAAATGAGGTCGTGCTACTACCGAGCAAAATGGCCTCTGCGCCCCACTGTTTACACTGGTCGATTTGTGCTTGCTGGGTAGCCAACTGGCTGTAGCCGCCTGCCTCCAGCACTTTTAAATCCACACCGTAGCGGCGAGCAGCCTCCTGCATACCATAGTTCAACGATAACCAATATGAATCTTTCAGGCTGGGATAAAGCGCGCACA…	WT
			cole1	Barcode18	Barcode12	CAGGTCTCCAGGACTTCAGCTAGTCCTGTCGGGTTTCGCCACCTCTGACTTGAGCGTCGATTTTTGTGATGCTCGTCAGGGGGGCGGAGCCTATGGAAAAACGCCAGCAACGCGGCCTTTTTACGGTTCCTGGCGGAGCATTACTCGCATCCATTCTCAGGCTGTCTCGTCTCGTCTCGGAGTAATACGACTAACTATAGGGAGATACTAGAGAAAGAGGAGAAATACTAAATGCGTAAAGGCGAAGAGCTGTTCACTGGTGTCGTCCCTATTCTGGTGGAACTGGATGGTGATGTCAACGGTCATAAGTTTTCCGTGCGTGGCGAGGGTGAAGGTGACGCAACTAATGGTAAACTGACGCTGAAGTTCATCTGTACTACTGGTAAACTGCCGGTACCT…	T7 promoter NT11 C->A
naive2X-4	naive2X-2; Kan 1e-6 plate	GFP-	T	Barcode2	Barcode9	CAGGTCTCCAGGATACATGGTAGAACTACCACCTGACCGGCCAGCCTACCCCAAAACTACCGAGGGGTTTTGATAACTTTTTTTGATAAAATTTTGATAACCGTTAGCAGCCTAACAAAAAACAACGGGAGCGTTACGCTCCCGTTAATAAATTTAACAAACTACGGCATTACATGTTTTCGATGATCGCGTCACCAAACTCTGAACATTTCAGCAGTTTAGCGCCATCCATCAGACGCTCGAAGTCATAGGTTACGGTTTTCGCGTTGATTGCGCCTTCCATACCTTTAACAATTAAGTCAGCCGCTTCGGTCCAACCCATGTGGCGCAGCAGTATATAAAAATTATGTATTCAACTCGCTGATATTTAATCATAAATATTATTTTCTTGTCTTTGTA…	WT	non-producer; plasmid mutation
			H	Barcode6	Barcode7	CAGGTCTCCAGGAGAAGCGTGGCATCAACAGCACATTCAGTGGTTTACCGTGCGCCCATTGCACCAGATATCGCCCCGGTTGATAGCCCATCTGAAACCAGGGCACACCAACGCGGCTTTTCACCTGGGGAGCATCAATAGCATTTACCAGTTCGATCACCGGCAGACTTGCTACCTGCTTTTGCAGGTCGGGAAATGAGGTCGTGCTACTACCGAGCAAAATGGCCTCTGCGCCCCACTGTTTACACTGGTCGATTTGTGCTTGCTGGGTAGCCAACTGGCTGTAGCCGCCTGCCTCCAGCACTTTTAAATCCACACCGTAGCGGCGAGCAGCCTCCTGCATACCATAGTTCAACGATAACCAATATGAATCTTTCAGGCTGGGATAAAGCGCGCACA…	WT
			cole1	Barcode18	Barcode13	CAGGTCTCCAGGACTTCAGCTAGTCCTGTCGGGTTTCGCCACCTCTGACTTGAGCGTCGATTTTTGTGATGCTCGTCAGGGGGGCGGAGCCTATGGAAAAACGCCAGCAACGCGGCCTTTTTACGGTTCCTGGCGGAGCATTACTCGCATCCATTCTCAGGCTGTCTCGTCTCGTCTCGGAGTAATACGACTAACTATAGGGAGATACTAGAGAAAGAGGAGAAATACTAAATGCGTAAAGGCGAAGAGCTGTTCACTGGTGTCGTCCCTATTCTGGTGGAACTGGATGGTGATGTCAACGGTCATAAGTTTTCCGTGCGTGGCGAGGGTGAAGGTGACGCAACTAATGGTAAACTGACGCTGAAGTTCATCTGTACTACTGGTAAACTGCCGGTACCT…	T7 promoter NT11 C->A
naive2X-5	naive2X-3; Kan 1e-6 plate	GFP-	T	Barcode3	Barcode9	CAGGTCTCCAGGAAAGCACCTAGAACTACCACCTGACCGGCCAGCCTACCCCAAAACTACCGAGGGGTTTTGATAACTTTTTTTGATAAAATTTTGATAACCGTTAGCAGCCTAACAAAAAACAACGGGAGCGTTACGCTCCCGTTAATAAATTTAACAAACTACGGCATTACATGTTTTCGATGATCGCGTCACCAAACTCTGAACATTTCAGCAGTTTAGCGCCATCCATCAGACGCTCGAAGTCATAGGTTACGGTTTTCGCGTTGATTGCGCCTTCCATACCTTTAACAATTAAGTCAGCCGCTTCGGTCCAACCCATGTGGCGCAGCAGTATATAAAAATTATGTATTCAACTCGCTGATATTTAATCATAAATATTATTTTCTTGTCTTTGTA…	WT	non-producer; explanotory mutations not identified
			H	Barcode6	Barcode8	CAGGTCTCCAGGAGAAGCGTGGCATCAACAGCACATTCAGTGGTTTACCGTGCGCCCATTGCACCAGATATCGCCCCGGTTGATAGCCCATCTGAAACCAGGGCACACCAACGCGGCTTTTCACCTGGGGAGCATCAATAGCATTTACCAGTTCGATCACCGGCAGACTTGCTACCTGCTTTTGCAGGTCGGGAAATGAGGTCGTGCTACTACCGAGCAAAATGGCCTCTGCGCCCCACTGTTTACACTGGTCGATTTGTGCTTGCTGGGTAGCCAACTGGCTGTAGCCGCCTGCCTCCAGCACTTTTAAATCCACACCGTAGCGGCGAGCAGCCTCCTGCATACCATAGTTCAACGATAACCAATATGAATCTTTCAGGCTGGGATAAAGCGCGCACA…	WT
			cole1	Barcode18	Barcode14	CAGGTCTCCAGGACTTCAGCTAGTCCTGTCGGGTTTCGCCACCTCTGACTTGAGCGTCGATTTTTGTGATGCTCGTCAGGGGGGCGGAGCCTATGGAAAAACGCCAGCAACGCGGCCTTTTTACGGTTCCTGGCGGAGCATTACTCGCATCCATTCTCAGGCTGTCTCGTCTCGTCTCGGAGTAATACGACTCACTATAGGGAGATACTAGAGAAAGAGGAGAAATACTAAATGCGTAAAGGCGAAGAGCTGTTCACTGGTGTCGTCCCTATTCTGGTGGAACTGGATGGTGATGTCAACGGTCATAAGTTTTCCGTGCGTGGCGAGGGTGAAGGTGACGCAACTAATGGTAAACTGACGCTGAAGTTCATCTGTACTACTGGTAAACTGCCGGTACCT…	WT
naive2X-6	naive2X-3; Kan 1e-6 plate	GFP-	T	Barcode4	Barcode9	CAGGTCTCCAGGANNNNNNNTAGAACTACCACCTGACCGGCCAGCCTACCCCAAAACTACCGAGGGGTTTTGATAACTTTTTTTGATAAAATTTTGATAACCGTTAGCAGCCTAACAAAAAACAACGGGAGCGTTACGCTCCCGTTAATAAATTTAACAAACTACGGCATTACATGTTTTCGATGATCGCGTCACCAAACTCTGAACATTTCAGCAGTTTAGCGCCATCCATCAGACGCTCGAAGTCATAGGTTACGGTTTTCGCGTTGATTGCGCCTTCCATACCTTTAACAATTAAGTCAGCCGCTTCGGTCCAACCCATGTGGCGCAGCAGTATATAAAAATTATGTATTCAACTCGCTGATATTTAATCATAAATATTATTTTCTTGTCTTTGTA…	WT	non-producer; explanotory mutations not identified
			H	Barcode6	Barcode9	CAGGTCTCCAGGAGAAGCGTGGCATCAACAGCACATTCAGTGGTTTACCGTGCGCCCATTGCACCAGATATCGCCCCGGTTGATAGCCCATCTGAAACCAGGGCACACCAACGCGGCTTTTCACCTGGGGAGCATCAATAGCATTTACCAGTTCGATCACCGGCAGACTTGCTACCTGCTTTTGCAGGTCGGGAAATGAGGTCGTGCTACTACCGAGCAAAATGGCCTCTGCGCCCCACTGTTTACACTGGTCGATTTGTGCTTGCTGGGTAGCCAACTGGCTGTAGCCGCCTGCCTCCAGCACTTTTAAATCCACACCGTAGCGGCGAGCAGCCTCCTGCATACCATAGTTCAACGATAACCAATATGAATCTTTCAGGCTGGGATAAAGCGCGCACA…	WT
			cole1	Barcode18	Barcode15	CAGGTCTCCAGGACTTCAGCTAGTCCTGTCGGGTTTCGCCACCTCTGACTTGAGCGTCGATTTTTGTGATGCTCGTCAGGGGGGCGGAGCCTATGGAAAAACGCCAGCAACGCGGCCTTTTTACGGTTCCTGGCGGAGCATTACTCGCATCCATTCTCAGGCTGTCTCGTCTCGTCTCGGAGTAATACGACTCACTATAGGGAGATACTAGAGAAAGAGGAGAAATACTAAATGCGTAAAGGCGAAGAGCTGTTCACTGGTGTCGTCCCTATTCTGGTGGAACTGGATGGTGATGTCAACGGTCATAAGTTTTCCGTGCGTGGCGAGGGTGAAGGTGACGCAACTAATGGTAAACTGACGCTGAAGTTCATCTGTACTACTGGTAAACTGCCGGTACCT…	WT

## Sheet: sequencing_summary
Strain	T site	H site	primary O site	secondary O site	cole1	Source	phenotype	sequencing result
diff1X-R1-C1	inverted sequence, intact pir, destroyed attB/attP	NA	WT	WT	WT	Kan/Las/Sal 1e-6 plate	mScarlet+/GFP-	non-differentiator
diff1X-R1-C2	inverted sequence, intact pir, destroyed attB/attP	NA	WT	WT	WT	Kan/Las/Sal 1e-6 plate	mScarlet+/GFP-	non-differentiator
diff1X-R1-C3	inverted sequence, intact pir, destroyed attB/attP	NA	WT	WT	WT	Kan/Las/Sal 1e-6 plate	mScarlet-/GFP-	non-differentiator
diff1X-R1-C4	excised, T7RNAP W221*	NA	WT	WT	WT	Kan/Las/Sal 1e-6 plate	mScarlet-/GFP-	non-producer; lost R6K plasmid
diff1X-R2-C1	inverted sequence, intact pir, destroyed attB/attP	NA	WT	WT	WT	Kan/Las/Sal 1e-6 plate	mScarlet+/GFP-	non-differentiator
diff1X-R2-C2	large deletion, intact pir, destroyed attP.	NA	WT	WT	WT	Kan/Las/Sal 1e-6 plate	mScarlet-/GFP-	non-differentiator; lost R6K plasmid
diff2X-R1-C1	inverted sequence, disrupted pirL/cfaN, destroyed attB/attP	poor seq	WT	WT	WT	Kan/Las/Sal 1e-6 plate	mScarlet+/GFP-	non-producer; flawed H locus sequencing
diff2X-R1-C2	inverted sequence, disrupted pirL/cfaN, destroyed attB/attP	poor seq	WT	WT	WT	Kan/Las/Sal 1e-6 plate	mScarlet+/GFP-	non-producer; flawed H locus sequencing
diff2X-R1-C3	inverted sequence, intact pirL/cfaN, destroyed attB/attP	poor seq	WT	WT	WT	Kan/Chlor/Las/Sal 1e-3 plate	mScarlet-/GFP-	non-differentiator; flawed H locus sequencing
diff2X-R1-C4	inverted sequence, intact pirL/cfaN, destroyed attB/attP	inverted sequence, intact cfaC/pirR, destroyed attB/attP	WT	WT	WT	Kan/Chlor/Las/Sal 1e-3 plate	mScarlet-/GFP-	non-differentiator
diff2X-R2-C1	inverted sequence, disrupted pirL/cfaN, destroyed attB/attP	inverted sequence, intact cfaC/pirR, destroyed attB/attP	WT	WT	WT	Kan/Las/Sal 1e-6 plate	mScarlet+/GFP-	non-producer
diff2X-R2-C2	WT, not recombined	WT, not recombined	deletion in Bxb1	deletion in Bxb1	WT	Kan/Chlor/Las/Sal 1e-3 plate	mScarlet-/GFP-	non-differentiator; Bxb1 expression inactivated
termdiff1X-R1-C1	inverted sequence, intact pir, destroyed attB/attP	NA	WT	WT	WT	Kan/Chlor/Las/Sal 1e-6 plate	mScarlet+/GFP-	non-differentiator
termdiff1X-R1-C2	inverted sequence, intact pir, destroyed attB/attP	NA	WT	WT	WT	Kan/Chlor/Las/Sal 1e-6 plate	mScarlet+/GFP-	non-differentiator
termdiff1X-R2-C1	PCR fail	NA	WT	WT	WT	Kan/Chlor/Las/Sal 1e-6 plate	mScarlet+/GFP-	non-differentiator, failed T locus PCR
termdiff1X-R2-C2	inverted sequence, intact pir, destroyed attB/attP	NA	WT	WT	WT	Kan/Chlor/Las/Sal 1e-6 plate	mScarlet+/GFP-	non-differentiator
termdiff1X-R3-C1	inverted sequence, intact pir, destroyed attB/attP	NA	WT	WT	WT	Kan/Chlor/Las/Sal 1e-5 plate	mScarlet+/GFP-	non-differentiator
termdiff1X-R3-C2	inverted sequence, intact pir, destroyed attB/attP	NA	WT	WT	WT	Kan/Chlor/Las/Sal 1e-5 plate	mScarlet+/GFP-	non-differentiator
termdiff2X-R1-C1	inverted sequence, intact pirL/cfaN, destroyed attB/attP	recombined, WT sequence	WT	WT	WT	Kan/Chlor/Las/Sal 1e-6 plate	mScarlet+/GFP+	reduced differentiator, producer
termdiff2X-R1-C2	inverted sequence, intact pirL/cfaN, destroyed attB/attP	recombined, WT sequence	WT	WT	WT	Kan/Chlor/Las/Sal 1e-6 plate	mScarlet+/GFP+	reduced differentiator, producer
termdiff2X-R2-C1	PCR fail	inverted sequence, intact pirR/cfaC, destroyed attB/attP	WT	WT	WT	Kan/Chlor/Las/Sal 1e-6 plate	mScarlet+/GFP-	non-differentiator, failed T locus PCR
termdiff2X-R2-C2	inverted sequence, intact pirL/cfaN, destroyed attB/attP	large deletion, intact CfaC/pirR, destroyed attP	WT	WT	WT	Kan/Chlor/Las/Sal 1e-6 plate	mScarlet+/GFP-	non-differentiator
termdiff2X-R3-C1	inverted sequence, intact pirL/cfaN (partially duplicated), destroyed attB/attP	inverted sequence, intact pirR/cfaC, destroyed attB/attP	WT	WT	WT	Kan/Chlor/Las/Sal 1e-6 plate	mScarlet+/GFP-	non-differentiator
termdiff2X-R3-C2	inverted sequence, intact pirL/cfaN (partially duplicated), destroyed attB/attP	inverted sequence, intact pirR/cfaC, destroyed attB/attP	WT	WT	WT	Kan/Chlor/Las/Sal 1e-6 plate	mScarlet+/GFP-	non-differentiator
naive1X-R1-C1	frameshift 4bp (CTAT) insertion after NT19 in T7RNAP	NA	NA	NA	WT	Kan 1e-6 plate	GFP-	non-producer
naive1X-R1-C2	frameshift 4bp (CGCA) insertion after NT153 in T7RNAP	NA	NA	NA	WT	Kan 1e-6 plate	GFP-	non-producer
naive1X-R2-C1	frameshift 7bp (GCTGCTG) insertion after NT2162 in T7RNAP	NA	NA	NA	WT	Kan 1e-6 plate	GFP-	non-producer
naive1X-R2-C2	T7RNAP S711*	NA	NA	NA	WT	Kan 1e-6 plate	GFP-	non-producer
naive1X-R3-C1	T7RNAP L686*	NA	NA	NA	WT	Kan 1e-6 plate	GFP-	non-producer
naive1X-R3-C2	T7RNAP Q237*	NA	NA	NA	WT	Kan 1e-6 plate	GFP-	non-producer
naive2X-R1-C1	WT	WT	NA	NA	2bp deletion (NT 13-14)in T7 promoter	Kan 1e-6 plate	GFP-	non-producer; plasmid mutation
naive2X-R1-C2	WT	WT	NA	NA	T7 promoter NT11 C->G	Kan 1e-6 plate	GFP-	non-producer; plasmid mutation
naive2X-R2-C1	WT	WT	NA	NA	T7 promoter NT11 C->A	Kan 1e-6 plate	GFP-	non-producer; plasmid mutation
naive2X-R2-C2	WT	WT	NA	NA	T7 promoter NT11 C->A	Kan 1e-6 plate	GFP-	non-producer; plasmid mutation
naive2X-R3-C1	WT	WT	NA	NA	WT	Kan 1e-6 plate	GFP-	non-producer; explanotory mutations not identified
naive2X-R3-C2	WT	WT	NA	NA	WT	Kan 1e-6 plate	GFP-	non-producer; explanotory mutations not identified
