# Supplementary material for: Integrase-mediated differentiation circuits improve evolutionary stability of burdensome and toxic functions in E. coli
Source: Nat Commun. 2022 Nov 10;13:6822. doi: 10.1038/s41467-022-34361-y (PMC9649629; doi:10.1038/s41467-022-34361-y)
Supplement: Supplementary file 6 — Supplementary Data 3 [file 41467_2022_34361_MOESM6_ESM.xlsx]

## Sheet: Sheet1
Name	Sequence (5' to 3')
RW.posX.FL.F	TAGCGGCCGCTGCAGGCATGCCTCGAGATGCATGGCGCCT
RW.pos1.FL.R	CCCGGGTACCGAGCTCGAATTCCGATCCCCAATTCCTGGC
RW.O.s2.F	CGCCTTTGAGTGAGCGTCGACTGACATGGGAATTAGGAAGTTC
RW.O.s1.R	TCGACGCTCACTCAAAGG
RW.pos.rmR6K.R	ATCGTGGCCGGATCTTG
RW.pos.rmR6K.F	CCTAGTGCGGCCGCAAGATCCGGCCACGATCGGCTGACATGGGAATTAGG
RW.T.P1	ATCGCCTGTATGAACCTG
RW.T.P4	TAGAACTACCACCTGACC
RW.H.P1	GGAATCAATGCCTGAGTG
RW.H.P4	GGCATCAACAGCACATTC
RW.O.p1	CTCATTCGAAACCACCCACCG
RW.O.p4	GATCATCATGTTTATTGCGTGG
RW.O2.p1	TCCGGAATGCCTGCATTG
RW.O2.p4	CCCTGGAGCCAAAATATCC
RW.pOSIPchk.rev	ATTACTCAACAGGTAAGGCG
RW.p4T.bc1	CAGGTCTCCAGGAgatcatgTAGAACTACCACCTGACC
RW.p4T.bc2	CAGGTCTCCAGGAtacatggTAGAACTACCACCTGACC
RW.p4T.bc3	CAGGTCTCCAGGAaagcaccTAGAACTACCACCTGACC
RW.p4T.bc4	CAGGTCTCCAGGAtggctcaTAGAACTACCACCTGACC
RW.p4H.bc5	CAGGTCTCCAGGActtgctcGGCATCAACAGCACATTC
RW.p4H.bc6	CAGGTCTCCAGGAgaagcgtGGCATCAACAGCACATTC
RW.p4O1.bc7	CAGGTCTCCAGGAtctccatGATCATCATGTTTATTGCGTGG
RW.p4O1.bc8	CAGGTCTCCAGGAttgaaggGATCATCATGTTTATTGCGTGG
RW.p4O1.bc9	CAGGTCTCCAGGAgaatgtcGATCATCATGTTTATTGCGTGG
RW.p4O2.bc10	CAGGTCTCCAGGAatctccaCCCTGGAGCCAAAATATCC
RW.p4O2.bc11	CAGGTCTCCAGGAgcgttatCCCTGGAGCCAAAATATCC
RW.p4O2.bc12	CAGGTCTCCAGGAtgcaccaCCCTGGAGCCAAAATATCC
RW.cole1F.bc13	CAGGTCTCCAGGAtgcctatTAGTCCTGTCGGGTTTCGC
RW.cole1F.bc14	CAGGTCTCCAGGAaggaatcTAGTCCTGTCGGGTTTCGC
RW.cole1F.bc15	CAGGTCTCCAGGAtccactgTAGTCCTGTCGGGTTTCGC
RW.cole1F.bc16	CAGGTCTCCAGGAttgtaccTAGTCCTGTCGGGTTTCGC
RW.cole1F.bc17	CAGGTCTCCAGGAttcgagtTAGTCCTGTCGGGTTTCGC
RW.cole1F.bc18	CAGGTCTCCAGGActtcagcTAGTCCTGTCGGGTTTCGC
RW.posrev.bc1	GTGGTCTCGGAAAgatcatgATTACTCAACAGGTAAGGCG
RW.posrev.bc2	GTGGTCTCGGAAAtacatggATTACTCAACAGGTAAGGCG
RW.posrev.bc3	GTGGTCTCGGAAAaagcaccATTACTCAACAGGTAAGGCG
RW.posrev.bc4	GTGGTCTCGGAAAtggctcaATTACTCAACAGGTAAGGCG
RW.posrev.bc5	GTGGTCTCGGAAActtgctcATTACTCAACAGGTAAGGCG
RW.posrev.bc6	GTGGTCTCGGAAAgaagcgtATTACTCAACAGGTAAGGCG
RW.posrev.bc7	GTGGTCTCGGAAAtctccatATTACTCAACAGGTAAGGCG
RW.posrev.bc8	GTGGTCTCGGAAAttgaaggATTACTCAACAGGTAAGGCG
RW.posrev.bc9	GTGGTCTCGGAAAgaatgtcATTACTCAACAGGTAAGGCG
RW.UXR.bc10	GTGGTCTCGGAAAatctccaGGGCTCGGAGTTGTGGTAAT
RW.UXR.bc11	GTGGTCTCGGAAAgcgttatGGGCTCGGAGTTGTGGTAAT
RW.UXR.bc12	GTGGTCTCGGAAAtgcaccaGGGCTCGGAGTTGTGGTAAT
RW.UXR.bc13	GTGGTCTCGGAAAtgcctatGGGCTCGGAGTTGTGGTAAT
RW.UXR.bc14	GTGGTCTCGGAAAaggaatcGGGCTCGGAGTTGTGGTAAT
RW.UXR.bc15	GTGGTCTCGGAAAtccactgGGGCTCGGAGTTGTGGTAAT
