# Supplementary material for: Integrase-mediated differentiation circuits improve evolutionary stability of burdensome and toxic functions in E. coli
Source: Nat Commun. 2022 Nov 10;13:6822. doi: 10.1038/s41467-022-34361-y (PMC9649629; doi:10.1038/s41467-022-34361-y)
Supplement: Supplementary file 8 — Source Data [file 41467_2022_34361_MOESM8_ESM.zip]

Archive with 38 entries (38 files):
- Fig 2, 3F, Suppl Fig 13-15, Suppl Fig 28/.DS_Store
- Fig 2, 3F, Suppl Fig 13-15, Suppl Fig 28/20211025_gfp.csv
- Fig 2, 3F, Suppl Fig 13-15, Suppl Fig 28/20211025_gfp_avg.csv
- Fig 2, 3F, Suppl Fig 13-15, Suppl Fig 28/20211025_gfp_cumsum.csv
- Fig 2, 3F, Suppl Fig 13-15, Suppl Fig 28/20211025_gfp_cumsum_avg.csv
- Fig 2, 3F, Suppl Fig 13-15, Suppl Fig 28/20211025_OD700.csv
- Fig 2, 3F, Suppl Fig 13-15, Suppl Fig 28/20211025_OD700_avg.csv
- Fig 2, 3F, Suppl Fig 13-15, Suppl Fig 28/20211025_rfp.csv
- Fig 2, 3F, Suppl Fig 13-15, Suppl Fig 28/20211025_rfp_avg.csv
- Fig 4, Suppl Fig 30/20211114_dnase_assay_all_calulated.csv
- Fig 4, Suppl Fig 30/20211114_dnase_assay_all_calulated_avg.csv
- Fig 4, Suppl Fig 30/20211114_dnase_assay_lysate_ctrls_tidy.csv
- Fig 4, Suppl Fig 30/20211114_dnase_assay_lysate_tidy.csv
- Fig 4, Suppl Fig 30/20211114_dnase_ctr_endpoint.csv
- Fig 4, Suppl Fig 30/20211117_dnase_assay_lysate_dilutions_tidy.csv
- Suppl Fig 10/.DS_Store
- Suppl Fig 10/figureS10_plate1_flow.csv
- Suppl Fig 10/figureS10_plate2_flow.csv
- Suppl Fig 10/figureS10_plate3_flow.csv
- Suppl Fig 10/figureS10_platereader_data.csv
- Suppl Fig 12/figureS12_tidy.csv
- Suppl Fig 16/.DS_Store
- Suppl Fig 16/~$colony_counts_mutation_summary.xlsx
- Suppl Fig 16/colony_counts_mutation_summary.xlsx
- Suppl Fig 2/figureS2B-C_platereader_tidy.csv
- Suppl Fig 2/figureS2E-F_flow_diff_fractions.csv
- Suppl Fig 2/figureS2E-F_flow_diff_fractions_avgs.csv
- Suppl Fig 27/figureS27_tidy.csv
- Suppl Fig 29/figureS29_GFP_normGFP.csv
- Suppl Fig 29/figureS29_OD600.csv
- Suppl Fig 3/figureS3_tidy.csv
- Suppl Fig 4/.DS_Store
- Suppl Fig 4/figureS4_GFP_normed.csv
- Suppl Fig 4/figureS4_RFP_normed.csv
- Suppl Fig 6-9/.DS_Store
- Suppl Fig 6-9/figureS6-S9_plate1.csv
- Suppl Fig 6-9/figureS6-S9_plate2.csv
- Suppl Fig 6-9/figureS6-S9_plate3.csv
