# Supplementary material for: Integrase-mediated differentiation circuits improve evolutionary stability of burdensome and toxic functions in E. coli
Source: Nat Commun. 2022 Nov 10;13:6822. doi: 10.1038/s41467-022-34361-y (PMC9649629; doi:10.1038/s41467-022-34361-y)
Supplement: Supplementary file 8 — Source Data [file 41467_2022_34361_MOESM8_ESM.zip › Fig 2, 3F, Suppl Fig 13-15, Suppl Fig 28/20211025_gfp.csv]

	well	strain	sal	las	iptg	chlor	cole1	rep	plate	channel	measurement
3	A1	1x diff 2x bxb1	10	0.01	10	-	carb	1	1	sfGFP	1897.0
7	A1	1x diff 2x bxb1	10	0.01	10	-	carb	1	2	sfGFP	5062.5
11	A1	1x diff 2x bxb1	10	0.01	10	-	carb	1	3	sfGFP	5985.0
15	A1	1x diff 2x bxb1	10	0.01	10	-	carb	1	4	sfGFP	5758.5
19	A1	1x diff 2x bxb1	10	0.01	10	-	carb	1	5	sfGFP	4433.5
23	A1	1x diff 2x bxb1	10	0.01	10	-	carb	1	6	sfGFP	4430.5
27	A1	1x diff 2x bxb1	10	0.01	10	-	carb	1	7	sfGFP	4738.0
31	A1	1x diff 2x bxb1	10	0.01	10	-	carb	1	8	sfGFP	5684.5
35	A1	1x diff 2x bxb1	10	0.01	10	-	carb	1	9	sfGFP	7090.0
39	A1	1x diff 2x bxb1	10	0.01	10	-	carb	1	10	sfGFP	8593.0
43	A1	1x diff 2x bxb1	10	0.01	10	-	carb	1	11	sfGFP	8354.5
47	A1	1x diff 2x bxb1	10	0.01	10	-	carb	1	12	sfGFP	8137.0
51	A1	1x diff 2x bxb1	10	0.01	10	-	carb	1	13	sfGFP	9773.5
55	A1	1x diff 2x bxb1	10	0.01	10	-	carb	1	14	sfGFP	9426.0
59	A1	1x diff 2x bxb1	10	0.01	10	-	carb	1	15	sfGFP	8855.5
63	A1	1x diff 2x bxb1	10	0.01	10	-	carb	1	16	sfGFP	9918.0
67	A10	1x diff 2x bxb1	20	0.01	10	-	kan	1	1	sfGFP	10746.5
71	A10	1x diff 2x bxb1	20	0.01	10	-	kan	1	2	sfGFP	16111.0
75	A10	1x diff 2x bxb1	20	0.01	10	-	kan	1	3	sfGFP	16799.0
79	A10	1x diff 2x bxb1	20	0.01	10	-	kan	1	4	sfGFP	16032.0
83	A10	1x diff 2x bxb1	20	0.01	10	-	kan	1	5	sfGFP	16459.5
87	A10	1x diff 2x bxb1	20	0.01	10	-	kan	1	6	sfGFP	12326.5
91	A10	1x diff 2x bxb1	20	0.01	10	-	kan	1	7	sfGFP	13735.0
95	A10	1x diff 2x bxb1	20	0.01	10	-	kan	1	8	sfGFP	10860.5
99	A10	1x diff 2x bxb1	20	0.01	10	-	kan	1	9	sfGFP	8494.5
103	A10	1x diff 2x bxb1	20	0.01	10	-	kan	1	10	sfGFP	6802.5
107	A10	1x diff 2x bxb1	20	0.01	10	-	kan	1	11	sfGFP	4059.0
111	A10	1x diff 2x bxb1	20	0.01	10	-	kan	1	12	sfGFP	1807.0
115	A10	1x diff 2x bxb1	20	0.01	10	-	kan	1	13	sfGFP	919.5
119	A10	1x diff 2x bxb1	20	0.01	10	-	kan	1	14	sfGFP	634.0
123	A10	1x diff 2x bxb1	20	0.01	10	-	kan	1	15	sfGFP	560.0
127	A10	1x diff 2x bxb1	20	0.01	10	-	kan	1	16	sfGFP	509.0
131	A11	1x diff 2x bxb1	20	0.01	50	-	carb	1	1	sfGFP	14990.0
135	A11	1x diff 2x bxb1	20	0.01	50	-	carb	1	2	sfGFP	27191.5
139	A11	1x diff 2x bxb1	20	0.01	50	-	carb	1	3	sfGFP	20937.5
143	A11	1x diff 2x bxb1	20	0.01	50	-	carb	1	4	sfGFP	20016.5
147	A11	1x diff 2x bxb1	20	0.01	50	-	carb	1	5	sfGFP	15688.5
151	A11	1x diff 2x bxb1	20	0.01	50	-	carb	1	6	sfGFP	11131.0
155	A11	1x diff 2x bxb1	20	0.01	50	-	carb	1	7	sfGFP	5651.0
159	A11	1x diff 2x bxb1	20	0.01	50	-	carb	1	8	sfGFP	1854.5
163	A11	1x diff 2x bxb1	20	0.01	50	-	carb	1	9	sfGFP	623.0
167	A11	1x diff 2x bxb1	20	0.01	50	-	carb	1	10	sfGFP	420.5
171	A11	1x diff 2x bxb1	20	0.01	50	-	carb	1	11	sfGFP	354.0
175	A11	1x diff 2x bxb1	20	0.01	50	-	carb	1	12	sfGFP	312.0
179	A11	1x diff 2x bxb1	20	0.01	50	-	carb	1	13	sfGFP	283.5
183	A11	1x diff 2x bxb1	20	0.01	50	-	carb	1	14	sfGFP	269.0
187	A11	1x diff 2x bxb1	20	0.01	50	-	carb	1	15	sfGFP	257.0
191	A11	1x diff 2x bxb1	20	0.01	50	-	carb	1	16	sfGFP	251.0
195	A12	1x diff 2x bxb1	20	0.01	50	-	kan	1	1	sfGFP	12694.0
199	A12	1x diff 2x bxb1	20	0.01	50	-	kan	1	2	sfGFP	14939.0
203	A12	1x diff 2x bxb1	20	0.01	50	-	kan	1	3	sfGFP	15285.0
207	A12	1x diff 2x bxb1	20	0.01	50	-	kan	1	4	sfGFP	15867.0
211	A12	1x diff 2x bxb1	20	0.01	50	-	kan	1	5	sfGFP	13904.0
215	A12	1x diff 2x bxb1	20	0.01	50	-	kan	1	6	sfGFP	11399.5
219	A12	1x diff 2x bxb1	20	0.01	50	-	kan	1	7	sfGFP	12623.5
223	A12	1x diff 2x bxb1	20	0.01	50	-	kan	1	8	sfGFP	9731.0
227	A12	1x diff 2x bxb1	20	0.01	50	-	kan	1	9	sfGFP	8136.5
231	A12	1x diff 2x bxb1	20	0.01	50	-	kan	1	10	sfGFP	5353.5
235	A12	1x diff 2x bxb1	20	0.01	50	-	kan	1	11	sfGFP	2324.5
239	A12	1x diff 2x bxb1	20	0.01	50	-	kan	1	12	sfGFP	850.5
243	A12	1x diff 2x bxb1	20	0.01	50	-	kan	1	13	sfGFP	523.0
247	A12	1x diff 2x bxb1	20	0.01	50	-	kan	1	14	sfGFP	470.0
251	A12	1x diff 2x bxb1	20	0.01	50	-	kan	1	15	sfGFP	447.0
255	A12	1x diff 2x bxb1	20	0.01	50	-	kan	1	16	sfGFP	430.0
259	A13	1x diff 2x bxb1	30	0.01	10	-	carb	1	1	sfGFP	17312.0
263	A13	1x diff 2x bxb1	30	0.01	10	-	carb	1	2	sfGFP	26608.0
267	A13	1x diff 2x bxb1	30	0.01	10	-	carb	1	3	sfGFP	24986.5
271	A13	1x diff 2x bxb1	30	0.01	10	-	carb	1	4	sfGFP	25403.5
275	A13	1x diff 2x bxb1	30	0.01	10	-	carb	1	5	sfGFP	26482.0
279	A13	1x diff 2x bxb1	30	0.01	10	-	carb	1	6	sfGFP	22022.0
283	A13	1x diff 2x bxb1	30	0.01	10	-	carb	1	7	sfGFP	22931.5
287	A13	1x diff 2x bxb1	30	0.01	10	-	carb	1	8	sfGFP	19945.0
291	A13	1x diff 2x bxb1	30	0.01	10	-	carb	1	9	sfGFP	15216.5
295	A13	1x diff 2x bxb1	30	0.01	10	-	carb	1	10	sfGFP	10980.5
299	A13	1x diff 2x bxb1	30	0.01	10	-	carb	1	11	sfGFP	6369.5
303	A13	1x diff 2x bxb1	30	0.01	10	-	carb	1	12	sfGFP	3496.5
307	A13	1x diff 2x bxb1	30	0.01	10	-	carb	1	13	sfGFP	2270.5
311	A13	1x diff 2x bxb1	30	0.01	10	-	carb	1	14	sfGFP	1118.0
315	A13	1x diff 2x bxb1	30	0.01	10	-	carb	1	15	sfGFP	665.5
319	A13	1x diff 2x bxb1	30	0.01	10	-	carb	1	16	sfGFP	441.0
323	A14	1x diff 2x bxb1	30	0.01	10	-	kan	1	1	sfGFP	16199.5
327	A14	1x diff 2x bxb1	30	0.01	10	-	kan	1	2	sfGFP	23000.0
331	A14	1x diff 2x bxb1	30	0.01	10	-	kan	1	3	sfGFP	21200.0
335	A14	1x diff 2x bxb1	30	0.01	10	-	kan	1	4	sfGFP	20245.5
339	A14	1x diff 2x bxb1	30	0.01	10	-	kan	1	5	sfGFP	19483.5
343	A14	1x diff 2x bxb1	30	0.01	10	-	kan	1	6	sfGFP	5677.5
347	A14	1x diff 2x bxb1	30	0.01	10	-	kan	1	7	sfGFP	1672.0
351	A14	1x diff 2x bxb1	30	0.01	10	-	kan	1	8	sfGFP	725.5
355	A14	1x diff 2x bxb1	30	0.01	10	-	kan	1	9	sfGFP	518.0
359	A14	1x diff 2x bxb1	30	0.01	10	-	kan	1	10	sfGFP	490.0
363	A14	1x diff 2x bxb1	30	0.01	10	-	kan	1	11	sfGFP	493.0
367	A14	1x diff 2x bxb1	30	0.01	10	-	kan	1	12	sfGFP	388.0
371	A14	1x diff 2x bxb1	30	0.01	10	-	kan	1	13	sfGFP	444.5
375	A14	1x diff 2x bxb1	30	0.01	10	-	kan	1	14	sfGFP	467.0
379	A14	1x diff 2x bxb1	30	0.01	10	-	kan	1	15	sfGFP	457.5
383	A14	1x diff 2x bxb1	30	0.01	10	-	kan	1	16	sfGFP	432.5
387	A15	1x diff 2x bxb1	30	0.01	50	-	carb	1	1	sfGFP	21522.5
391	A15	1x diff 2x bxb1	30	0.01	50	-	carb	1	2	sfGFP	33222.5
395	A15	1x diff 2x bxb1	30	0.01	50	-	carb	1	3	sfGFP	24072.0
399	A15	1x diff 2x bxb1	30	0.01	50	-	carb	1	4	sfGFP	11584.5
403	A15	1x diff 2x bxb1	30	0.01	50	-	carb	1	5	sfGFP	2572.0
407	A15	1x diff 2x bxb1	30	0.01	50	-	carb	1	6	sfGFP	767.0
411	A15	1x diff 2x bxb1	30	0.01	50	-	carb	1	7	sfGFP	604.5
415	A15	1x diff 2x bxb1	30	0.01	50	-	carb	1	8	sfGFP	405.0
419	A15	1x diff 2x bxb1	30	0.01	50	-	carb	1	9	sfGFP	310.5
423	A15	1x diff 2x bxb1	30	0.01	50	-	carb	1	10	sfGFP	282.5
427	A15	1x diff 2x bxb1	30	0.01	50	-	carb	1	11	sfGFP	268.5
431	A15	1x diff 2x bxb1	30	0.01	50	-	carb	1	12	sfGFP	251.0
435	A15	1x diff 2x bxb1	30	0.01	50	-	carb	1	13	sfGFP	245.0
439	A15	1x diff 2x bxb1	30	0.01	50	-	carb	1	14	sfGFP	249.5
443	A15	1x diff 2x bxb1	30	0.01	50	-	carb	1	15	sfGFP	306.5
447	A15	1x diff 2x bxb1	30	0.01	50	-	carb	1	16	sfGFP	254.0
451	A16	1x diff 2x bxb1	30	0.01	50	-	kan	1	1	sfGFP	19256.0
455	A16	1x diff 2x bxb1	30	0.01	50	-	kan	1	2	sfGFP	25217.5
459	A16	1x diff 2x bxb1	30	0.01	50	-	kan	1	3	sfGFP	19492.5
463	A16	1x diff 2x bxb1	30	0.01	50	-	kan	1	4	sfGFP	20949.5
467	A16	1x diff 2x bxb1	30	0.01	50	-	kan	1	5	sfGFP	8882.5
471	A16	1x diff 2x bxb1	30	0.01	50	-	kan	1	6	sfGFP	1672.5
475	A16	1x diff 2x bxb1	30	0.01	50	-	kan	1	7	sfGFP	661.5
479	A16	1x diff 2x bxb1	30	0.01	50	-	kan	1	8	sfGFP	486.0
483	A16	1x diff 2x bxb1	30	0.01	50	-	kan	1	9	sfGFP	425.0
487	A16	1x diff 2x bxb1	30	0.01	50	-	kan	1	10	sfGFP	420.0
491	A16	1x diff 2x bxb1	30	0.01	50	-	kan	1	11	sfGFP	444.0
495	A16	1x diff 2x bxb1	30	0.01	50	-	kan	1	12	sfGFP	334.0
499	A16	1x diff 2x bxb1	30	0.01	50	-	kan	1	13	sfGFP	390.0
503	A16	1x diff 2x bxb1	30	0.01	50	-	kan	1	14	sfGFP	440.0
507	A16	1x diff 2x bxb1	30	0.01	50	-	kan	1	15	sfGFP	433.5
511	A16	1x diff 2x bxb1	30	0.01	50	-	kan	1	16	sfGFP	419.5
515	A17	1x diff 2x bxb1	10	0.01	10	+	carb	1	1	sfGFP	2349.0
519	A17	1x diff 2x bxb1	10	0.01	10	+	carb	1	2	sfGFP	5941.0
523	A17	1x diff 2x bxb1	10	0.01	10	+	carb	1	3	sfGFP	5537.5
527	A17	1x diff 2x bxb1	10	0.01	10	+	carb	1	4	sfGFP	4514.0
531	A17	1x diff 2x bxb1	10	0.01	10	+	carb	1	5	sfGFP	4541.0
535	A17	1x diff 2x bxb1	10	0.01	10	+	carb	1	6	sfGFP	3869.0
539	A17	1x diff 2x bxb1	10	0.01	10	+	carb	1	7	sfGFP	4719.5
543	A17	1x diff 2x bxb1	10	0.01	10	+	carb	1	8	sfGFP	5443.0
547	A17	1x diff 2x bxb1	10	0.01	10	+	carb	1	9	sfGFP	6276.0
551	A17	1x diff 2x bxb1	10	0.01	10	+	carb	1	10	sfGFP	7099.0
555	A17	1x diff 2x bxb1	10	0.01	10	+	carb	1	11	sfGFP	6539.0
559	A17	1x diff 2x bxb1	10	0.01	10	+	carb	1	12	sfGFP	6720.5
563	A17	1x diff 2x bxb1	10	0.01	10	+	carb	1	13	sfGFP	8377.5
567	A17	1x diff 2x bxb1	10	0.01	10	+	carb	1	14	sfGFP	8124.0
571	A17	1x diff 2x bxb1	10	0.01	10	+	carb	1	15	sfGFP	7404.5
575	A17	1x diff 2x bxb1	10	0.01	10	+	carb	1	16	sfGFP	7679.5
579	A18	1x diff 2x bxb1	10	0.01	10	+	kan	1	1	sfGFP	2084.0
583	A18	1x diff 2x bxb1	10	0.01	10	+	kan	1	2	sfGFP	2328.5
587	A18	1x diff 2x bxb1	10	0.01	10	+	kan	1	3	sfGFP	2886.5
591	A18	1x diff 2x bxb1	10	0.01	10	+	kan	1	4	sfGFP	3150.5
595	A18	1x diff 2x bxb1	10	0.01	10	+	kan	1	5	sfGFP	2360.0
599	A18	1x diff 2x bxb1	10	0.01	10	+	kan	1	6	sfGFP	1826.5
603	A18	1x diff 2x bxb1	10	0.01	10	+	kan	1	7	sfGFP	1899.5
607	A18	1x diff 2x bxb1	10	0.01	10	+	kan	1	8	sfGFP	1886.0
611	A18	1x diff 2x bxb1	10	0.01	10	+	kan	1	9	sfGFP	2491.5
615	A18	1x diff 2x bxb1	10	0.01	10	+	kan	1	10	sfGFP	3352.5
619	A18	1x diff 2x bxb1	10	0.01	10	+	kan	1	11	sfGFP	3404.5
623	A18	1x diff 2x bxb1	10	0.01	10	+	kan	1	12	sfGFP	3906.0
627	A18	1x diff 2x bxb1	10	0.01	10	+	kan	1	13	sfGFP	5269.0
631	A18	1x diff 2x bxb1	10	0.01	10	+	kan	1	14	sfGFP	4397.0
635	A18	1x diff 2x bxb1	10	0.01	10	+	kan	1	15	sfGFP	3332.0
639	A18	1x diff 2x bxb1	10	0.01	10	+	kan	1	16	sfGFP	3338.5
643	A19	1x diff 2x bxb1	10	0.01	50	+	carb	1	1	sfGFP	2160.0
647	A19	1x diff 2x bxb1	10	0.01	50	+	carb	1	2	sfGFP	3957.0
651	A19	1x diff 2x bxb1	10	0.01	50	+	carb	1	3	sfGFP	3376.0
655	A19	1x diff 2x bxb1	10	0.01	50	+	carb	1	4	sfGFP	2897.5
659	A19	1x diff 2x bxb1	10	0.01	50	+	carb	1	5	sfGFP	2669.0
663	A19	1x diff 2x bxb1	10	0.01	50	+	carb	1	6	sfGFP	2492.0
667	A19	1x diff 2x bxb1	10	0.01	50	+	carb	1	7	sfGFP	3209.5
671	A19	1x diff 2x bxb1	10	0.01	50	+	carb	1	8	sfGFP	3448.0
675	A19	1x diff 2x bxb1	10	0.01	50	+	carb	1	9	sfGFP	4375.5
679	A19	1x diff 2x bxb1	10	0.01	50	+	carb	1	10	sfGFP	4750.5
683	A19	1x diff 2x bxb1	10	0.01	50	+	carb	1	11	sfGFP	4696.5
687	A19	1x diff 2x bxb1	10	0.01	50	+	carb	1	12	sfGFP	4835.5
691	A19	1x diff 2x bxb1	10	0.01	50	+	carb	1	13	sfGFP	5545.5
695	A19	1x diff 2x bxb1	10	0.01	50	+	carb	1	14	sfGFP	5362.5
699	A19	1x diff 2x bxb1	10	0.01	50	+	carb	1	15	sfGFP	5192.0
703	A19	1x diff 2x bxb1	10	0.01	50	+	carb	1	16	sfGFP	5871.5
707	A2	1x diff 2x bxb1	10	0.01	10	-	kan	1	1	sfGFP	1470.0
711	A2	1x diff 2x bxb1	10	0.01	10	-	kan	1	2	sfGFP	1753.5
715	A2	1x diff 2x bxb1	10	0.01	10	-	kan	1	3	sfGFP	1925.5
719	A2	1x diff 2x bxb1	10	0.01	10	-	kan	1	4	sfGFP	2146.5
723	A2	1x diff 2x bxb1	10	0.01	10	-	kan	1	5	sfGFP	1498.5
727	A2	1x diff 2x bxb1	10	0.01	10	-	kan	1	6	sfGFP	1272.0
731	A2	1x diff 2x bxb1	10	0.01	10	-	kan	1	7	sfGFP	1309.5
735	A2	1x diff 2x bxb1	10	0.01	10	-	kan	1	8	sfGFP	1508.0
739	A2	1x diff 2x bxb1	10	0.01	10	-	kan	1	9	sfGFP	1822.5
743	A2	1x diff 2x bxb1	10	0.01	10	-	kan	1	10	sfGFP	2534.0
747	A2	1x diff 2x bxb1	10	0.01	10	-	kan	1	11	sfGFP	3336.5
751	A2	1x diff 2x bxb1	10	0.01	10	-	kan	1	12	sfGFP	3188.0
755	A2	1x diff 2x bxb1	10	0.01	10	-	kan	1	13	sfGFP	3787.5
759	A2	1x diff 2x bxb1	10	0.01	10	-	kan	1	14	sfGFP	3205.0
763	A2	1x diff 2x bxb1	10	0.01	10	-	kan	1	15	sfGFP	2712.0
767	A2	1x diff 2x bxb1	10	0.01	10	-	kan	1	16	sfGFP	2658.5
771	A20	1x diff 2x bxb1	10	0.01	50	+	kan	1	1	sfGFP	1624.5
775	A20	1x diff 2x bxb1	10	0.01	50	+	kan	1	2	sfGFP	1753.0
779	A20	1x diff 2x bxb1	10	0.01	50	+	kan	1	3	sfGFP	2128.0
783	A20	1x diff 2x bxb1	10	0.01	50	+	kan	1	4	sfGFP	2437.5
787	A20	1x diff 2x bxb1	10	0.01	50	+	kan	1	5	sfGFP	1579.0
791	A20	1x diff 2x bxb1	10	0.01	50	+	kan	1	6	sfGFP	1314.5
795	A20	1x diff 2x bxb1	10	0.01	50	+	kan	1	7	sfGFP	1558.5
799	A20	1x diff 2x bxb1	10	0.01	50	+	kan	1	8	sfGFP	1414.0
803	A20	1x diff 2x bxb1	10	0.01	50	+	kan	1	9	sfGFP	2116.0
807	A20	1x diff 2x bxb1	10	0.01	50	+	kan	1	10	sfGFP	2467.0
811	A20	1x diff 2x bxb1	10	0.01	50	+	kan	1	11	sfGFP	2430.5
815	A20	1x diff 2x bxb1	10	0.01	50	+	kan	1	12	sfGFP	3165.5
819	A20	1x diff 2x bxb1	10	0.01	50	+	kan	1	13	sfGFP	4248.0
823	A20	1x diff 2x bxb1	10	0.01	50	+	kan	1	14	sfGFP	3005.0
827	A20	1x diff 2x bxb1	10	0.01	50	+	kan	1	15	sfGFP	2547.5
831	A20	1x diff 2x bxb1	10	0.01	50	+	kan	1	16	sfGFP	2564.0
835	A21	1x diff 2x bxb1	15	0.01	10	+	carb	1	1	sfGFP	6893.0
839	A21	1x diff 2x bxb1	15	0.01	10	+	carb	1	2	sfGFP	15101.5
843	A21	1x diff 2x bxb1	15	0.01	10	+	carb	1	3	sfGFP	13098.5
847	A21	1x diff 2x bxb1	15	0.01	10	+	carb	1	4	sfGFP	11333.5
851	A21	1x diff 2x bxb1	15	0.01	10	+	carb	1	5	sfGFP	10277.5
855	A21	1x diff 2x bxb1	15	0.01	10	+	carb	1	6	sfGFP	9868.5
859	A21	1x diff 2x bxb1	15	0.01	10	+	carb	1	7	sfGFP	11467.5
863	A21	1x diff 2x bxb1	15	0.01	10	+	carb	1	8	sfGFP	12526.0
867	A21	1x diff 2x bxb1	15	0.01	10	+	carb	1	9	sfGFP	12718.5
871	A21	1x diff 2x bxb1	15	0.01	10	+	carb	1	10	sfGFP	14275.0
875	A21	1x diff 2x bxb1	15	0.01	10	+	carb	1	11	sfGFP	14388.0
879	A21	1x diff 2x bxb1	15	0.01	10	+	carb	1	12	sfGFP	13065.5
883	A21	1x diff 2x bxb1	15	0.01	10	+	carb	1	13	sfGFP	13878.5
887	A21	1x diff 2x bxb1	15	0.01	10	+	carb	1	14	sfGFP	12573.0
891	A21	1x diff 2x bxb1	15	0.01	10	+	carb	1	15	sfGFP	10356.0
895	A21	1x diff 2x bxb1	15	0.01	10	+	carb	1	16	sfGFP	8152.5
899	A22	1x diff 2x bxb1	15	0.01	10	+	kan	1	1	sfGFP	5873.5
903	A22	1x diff 2x bxb1	15	0.01	10	+	kan	1	2	sfGFP	7962.5
907	A22	1x diff 2x bxb1	15	0.01	10	+	kan	1	3	sfGFP	9444.0
911	A22	1x diff 2x bxb1	15	0.01	10	+	kan	1	4	sfGFP	9172.5
915	A22	1x diff 2x bxb1	15	0.01	10	+	kan	1	5	sfGFP	6791.0
919	A22	1x diff 2x bxb1	15	0.01	10	+	kan	1	6	sfGFP	5564.5
923	A22	1x diff 2x bxb1	15	0.01	10	+	kan	1	7	sfGFP	6607.0
927	A22	1x diff 2x bxb1	15	0.01	10	+	kan	1	8	sfGFP	6332.5
931	A22	1x diff 2x bxb1	15	0.01	10	+	kan	1	9	sfGFP	7888.5
935	A22	1x diff 2x bxb1	15	0.01	10	+	kan	1	10	sfGFP	9512.5
939	A22	1x diff 2x bxb1	15	0.01	10	+	kan	1	11	sfGFP	9070.0
943	A22	1x diff 2x bxb1	15	0.01	10	+	kan	1	12	sfGFP	9111.5
947	A22	1x diff 2x bxb1	15	0.01	10	+	kan	1	13	sfGFP	11954.5
951	A22	1x diff 2x bxb1	15	0.01	10	+	kan	1	14	sfGFP	9731.0
955	A22	1x diff 2x bxb1	15	0.01	10	+	kan	1	15	sfGFP	7502.0
959	A22	1x diff 2x bxb1	15	0.01	10	+	kan	1	16	sfGFP	6776.5
963	A23	1x diff 2x bxb1	15	0.01	50	+	carb	1	1	sfGFP	6796.0
967	A23	1x diff 2x bxb1	15	0.01	50	+	carb	1	2	sfGFP	12406.5
971	A23	1x diff 2x bxb1	15	0.01	50	+	carb	1	3	sfGFP	9572.5
975	A23	1x diff 2x bxb1	15	0.01	50	+	carb	1	4	sfGFP	9136.5
979	A23	1x diff 2x bxb1	15	0.01	50	+	carb	1	5	sfGFP	7164.0
983	A23	1x diff 2x bxb1	15	0.01	50	+	carb	1	6	sfGFP	7838.5
987	A23	1x diff 2x bxb1	15	0.01	50	+	carb	1	7	sfGFP	8917.5
991	A23	1x diff 2x bxb1	15	0.01	50	+	carb	1	8	sfGFP	9277.0
995	A23	1x diff 2x bxb1	15	0.01	50	+	carb	1	9	sfGFP	10582.5
999	A23	1x diff 2x bxb1	15	0.01	50	+	carb	1	10	sfGFP	12168.5
1003	A23	1x diff 2x bxb1	15	0.01	50	+	carb	1	11	sfGFP	11550.0
1007	A23	1x diff 2x bxb1	15	0.01	50	+	carb	1	12	sfGFP	11557.5
1011	A23	1x diff 2x bxb1	15	0.01	50	+	carb	1	13	sfGFP	12461.0
1015	A23	1x diff 2x bxb1	15	0.01	50	+	carb	1	14	sfGFP	11896.5
1019	A23	1x diff 2x bxb1	15	0.01	50	+	carb	1	15	sfGFP	10788.5
1023	A23	1x diff 2x bxb1	15	0.01	50	+	carb	1	16	sfGFP	10040.5
1027	A24	1x diff 2x bxb1	15	0.01	50	+	kan	1	1	sfGFP	5317.5
1031	A24	1x diff 2x bxb1	15	0.01	50	+	kan	1	2	sfGFP	6231.5
1035	A24	1x diff 2x bxb1	15	0.01	50	+	kan	1	3	sfGFP	8669.5
1039	A24	1x diff 2x bxb1	15	0.01	50	+	kan	1	4	sfGFP	8135.0
1043	A24	1x diff 2x bxb1	15	0.01	50	+	kan	1	5	sfGFP	5452.5
1047	A24	1x diff 2x bxb1	15	0.01	50	+	kan	1	6	sfGFP	4876.0
1051	A24	1x diff 2x bxb1	15	0.01	50	+	kan	1	7	sfGFP	5582.0
1055	A24	1x diff 2x bxb1	15	0.01	50	+	kan	1	8	sfGFP	5365.0
1059	A24	1x diff 2x bxb1	15	0.01	50	+	kan	1	9	sfGFP	7355.0
1063	A24	1x diff 2x bxb1	15	0.01	50	+	kan	1	10	sfGFP	7991.5
1067	A24	1x diff 2x bxb1	15	0.01	50	+	kan	1	11	sfGFP	7321.0
1071	A24	1x diff 2x bxb1	15	0.01	50	+	kan	1	12	sfGFP	8127.5
1075	A24	1x diff 2x bxb1	15	0.01	50	+	kan	1	13	sfGFP	10282.5
1079	A24	1x diff 2x bxb1	15	0.01	50	+	kan	1	14	sfGFP	7855.0
1083	A24	1x diff 2x bxb1	15	0.01	50	+	kan	1	15	sfGFP	7320.0
1087	A24	1x diff 2x bxb1	15	0.01	50	+	kan	1	16	sfGFP	7092.5
1091	A3	1x diff 2x bxb1	10	0.01	50	-	carb	1	1	sfGFP	2069.5
1095	A3	1x diff 2x bxb1	10	0.01	50	-	carb	1	2	sfGFP	4455.0
1099	A3	1x diff 2x bxb1	10	0.01	50	-	carb	1	3	sfGFP	4082.0
1103	A3	1x diff 2x bxb1	10	0.01	50	-	carb	1	4	sfGFP	3429.0
1107	A3	1x diff 2x bxb1	10	0.01	50	-	carb	1	5	sfGFP	2506.5
1111	A3	1x diff 2x bxb1	10	0.01	50	-	carb	1	6	sfGFP	3061.5
1115	A3	1x diff 2x bxb1	10	0.01	50	-	carb	1	7	sfGFP	2965.5
1119	A3	1x diff 2x bxb1	10	0.01	50	-	carb	1	8	sfGFP	3990.0
1123	A3	1x diff 2x bxb1	10	0.01	50	-	carb	1	9	sfGFP	5710.5
1127	A3	1x diff 2x bxb1	10	0.01	50	-	carb	1	10	sfGFP	5875.5
1131	A3	1x diff 2x bxb1	10	0.01	50	-	carb	1	11	sfGFP	5618.0
1135	A3	1x diff 2x bxb1	10	0.01	50	-	carb	1	12	sfGFP	5089.0
1139	A3	1x diff 2x bxb1	10	0.01	50	-	carb	1	13	sfGFP	6360.5
1143	A3	1x diff 2x bxb1	10	0.01	50	-	carb	1	14	sfGFP	6077.5
1147	A3	1x diff 2x bxb1	10	0.01	50	-	carb	1	15	sfGFP	5779.0
1151	A3	1x diff 2x bxb1	10	0.01	50	-	carb	1	16	sfGFP	6741.0
1155	A4	1x diff 2x bxb1	10	0.01	50	-	kan	1	1	sfGFP	1484.5
1159	A4	1x diff 2x bxb1	10	0.01	50	-	kan	1	2	sfGFP	1502.5
1163	A4	1x diff 2x bxb1	10	0.01	50	-	kan	1	3	sfGFP	2229.5
1167	A4	1x diff 2x bxb1	10	0.01	50	-	kan	1	4	sfGFP	2110.5
1171	A4	1x diff 2x bxb1	10	0.01	50	-	kan	1	5	sfGFP	1428.0
1175	A4	1x diff 2x bxb1	10	0.01	50	-	kan	1	6	sfGFP	1353.0
1179	A4	1x diff 2x bxb1	10	0.01	50	-	kan	1	7	sfGFP	1367.0
1183	A4	1x diff 2x bxb1	10	0.01	50	-	kan	1	8	sfGFP	1371.5
1187	A4	1x diff 2x bxb1	10	0.01	50	-	kan	1	9	sfGFP	1905.5
1191	A4	1x diff 2x bxb1	10	0.01	50	-	kan	1	10	sfGFP	2608.0
1195	A4	1x diff 2x bxb1	10	0.01	50	-	kan	1	11	sfGFP	2680.5
1199	A4	1x diff 2x bxb1	10	0.01	50	-	kan	1	12	sfGFP	3060.0
1203	A4	1x diff 2x bxb1	10	0.01	50	-	kan	1	13	sfGFP	3436.0
1207	A4	1x diff 2x bxb1	10	0.01	50	-	kan	1	14	sfGFP	2562.0
1211	A4	1x diff 2x bxb1	10	0.01	50	-	kan	1	15	sfGFP	2311.0
1215	A4	1x diff 2x bxb1	10	0.01	50	-	kan	1	16	sfGFP	2409.5
1219	A5	1x diff 2x bxb1	15	0.01	10	-	carb	1	1	sfGFP	7565.5
1223	A5	1x diff 2x bxb1	15	0.01	10	-	carb	1	2	sfGFP	16775.5
1227	A5	1x diff 2x bxb1	15	0.01	10	-	carb	1	3	sfGFP	17335.0
1231	A5	1x diff 2x bxb1	15	0.01	10	-	carb	1	4	sfGFP	17468.0
1235	A5	1x diff 2x bxb1	15	0.01	10	-	carb	1	5	sfGFP	15341.0
1239	A5	1x diff 2x bxb1	15	0.01	10	-	carb	1	6	sfGFP	14643.5
1243	A5	1x diff 2x bxb1	15	0.01	10	-	carb	1	7	sfGFP	16159.0
1247	A5	1x diff 2x bxb1	15	0.01	10	-	carb	1	8	sfGFP	17645.0
1251	A5	1x diff 2x bxb1	15	0.01	10	-	carb	1	9	sfGFP	19418.5
1255	A5	1x diff 2x bxb1	15	0.01	10	-	carb	1	10	sfGFP	24055.0
1259	A5	1x diff 2x bxb1	15	0.01	10	-	carb	1	11	sfGFP	22163.5
1263	A5	1x diff 2x bxb1	15	0.01	10	-	carb	1	12	sfGFP	23062.5
1267	A5	1x diff 2x bxb1	15	0.01	10	-	carb	1	13	sfGFP	21745.0
1271	A5	1x diff 2x bxb1	15	0.01	10	-	carb	1	14	sfGFP	19155.0
1275	A5	1x diff 2x bxb1	15	0.01	10	-	carb	1	15	sfGFP	14830.5
1279	A5	1x diff 2x bxb1	15	0.01	10	-	carb	1	16	sfGFP	11051.0
1283	A6	1x diff 2x bxb1	15	0.01	10	-	kan	1	1	sfGFP	5814.0
1287	A6	1x diff 2x bxb1	15	0.01	10	-	kan	1	2	sfGFP	8637.5
1291	A6	1x diff 2x bxb1	15	0.01	10	-	kan	1	3	sfGFP	10088.5
1295	A6	1x diff 2x bxb1	15	0.01	10	-	kan	1	4	sfGFP	9040.0
1299	A6	1x diff 2x bxb1	15	0.01	10	-	kan	1	5	sfGFP	7774.5
1303	A6	1x diff 2x bxb1	15	0.01	10	-	kan	1	6	sfGFP	6036.5
1307	A6	1x diff 2x bxb1	15	0.01	10	-	kan	1	7	sfGFP	6559.5
1311	A6	1x diff 2x bxb1	15	0.01	10	-	kan	1	8	sfGFP	6716.5
1315	A6	1x diff 2x bxb1	15	0.01	10	-	kan	1	9	sfGFP	8737.5
1319	A6	1x diff 2x bxb1	15	0.01	10	-	kan	1	10	sfGFP	11568.5
1323	A6	1x diff 2x bxb1	15	0.01	10	-	kan	1	11	sfGFP	13231.0
1327	A6	1x diff 2x bxb1	15	0.01	10	-	kan	1	12	sfGFP	11555.5
1331	A6	1x diff 2x bxb1	15	0.01	10	-	kan	1	13	sfGFP	14283.0
1335	A6	1x diff 2x bxb1	15	0.01	10	-	kan	1	14	sfGFP	12262.5
1339	A6	1x diff 2x bxb1	15	0.01	10	-	kan	1	15	sfGFP	10409.5
1343	A6	1x diff 2x bxb1	15	0.01	10	-	kan	1	16	sfGFP	8970.0
1347	A7	1x diff 2x bxb1	15	0.01	50	-	carb	1	1	sfGFP	8531.0
1351	A7	1x diff 2x bxb1	15	0.01	50	-	carb	1	2	sfGFP	16527.5
1355	A7	1x diff 2x bxb1	15	0.01	50	-	carb	1	3	sfGFP	11937.0
1359	A7	1x diff 2x bxb1	15	0.01	50	-	carb	1	4	sfGFP	10990.0
1363	A7	1x diff 2x bxb1	15	0.01	50	-	carb	1	5	sfGFP	9294.0
1367	A7	1x diff 2x bxb1	15	0.01	50	-	carb	1	6	sfGFP	12262.5
1371	A7	1x diff 2x bxb1	15	0.01	50	-	carb	1	7	sfGFP	11499.0
1375	A7	1x diff 2x bxb1	15	0.01	50	-	carb	1	8	sfGFP	12503.5
1379	A7	1x diff 2x bxb1	15	0.01	50	-	carb	1	9	sfGFP	15288.5
1383	A7	1x diff 2x bxb1	15	0.01	50	-	carb	1	10	sfGFP	14592.5
1387	A7	1x diff 2x bxb1	15	0.01	50	-	carb	1	11	sfGFP	10964.0
1391	A7	1x diff 2x bxb1	15	0.01	50	-	carb	1	12	sfGFP	7708.5
1395	A7	1x diff 2x bxb1	15	0.01	50	-	carb	1	13	sfGFP	4862.5
1399	A7	1x diff 2x bxb1	15	0.01	50	-	carb	1	14	sfGFP	2512.5
1403	A7	1x diff 2x bxb1	15	0.01	50	-	carb	1	15	sfGFP	1254.0
1407	A7	1x diff 2x bxb1	15	0.01	50	-	carb	1	16	sfGFP	957.0
1411	A8	1x diff 2x bxb1	15	0.01	50	-	kan	1	1	sfGFP	6132.5
1415	A8	1x diff 2x bxb1	15	0.01	50	-	kan	1	2	sfGFP	7612.0
1419	A8	1x diff 2x bxb1	15	0.01	50	-	kan	1	3	sfGFP	9398.0
1423	A8	1x diff 2x bxb1	15	0.01	50	-	kan	1	4	sfGFP	9058.5
1427	A8	1x diff 2x bxb1	15	0.01	50	-	kan	1	5	sfGFP	6361.5
1431	A8	1x diff 2x bxb1	15	0.01	50	-	kan	1	6	sfGFP	5287.5
1435	A8	1x diff 2x bxb1	15	0.01	50	-	kan	1	7	sfGFP	6006.0
1439	A8	1x diff 2x bxb1	15	0.01	50	-	kan	1	8	sfGFP	5801.0
1443	A8	1x diff 2x bxb1	15	0.01	50	-	kan	1	9	sfGFP	7913.0
1447	A8	1x diff 2x bxb1	15	0.01	50	-	kan	1	10	sfGFP	10476.5
1451	A8	1x diff 2x bxb1	15	0.01	50	-	kan	1	11	sfGFP	10456.5
1455	A8	1x diff 2x bxb1	15	0.01	50	-	kan	1	12	sfGFP	9516.0
1459	A8	1x diff 2x bxb1	15	0.01	50	-	kan	1	13	sfGFP	12732.5
1463	A8	1x diff 2x bxb1	15	0.01	50	-	kan	1	14	sfGFP	9761.0
1467	A8	1x diff 2x bxb1	15	0.01	50	-	kan	1	15	sfGFP	8124.5
1471	A8	1x diff 2x bxb1	15	0.01	50	-	kan	1	16	sfGFP	7614.5
1475	A9	1x diff 2x bxb1	20	0.01	10	-	carb	1	1	sfGFP	12521.5
1479	A9	1x diff 2x bxb1	20	0.01	10	-	carb	1	2	sfGFP	24340.5
1483	A9	1x diff 2x bxb1	20	0.01	10	-	carb	1	3	sfGFP	23830.5
1487	A9	1x diff 2x bxb1	20	0.01	10	-	carb	1	4	sfGFP	24952.0
1491	A9	1x diff 2x bxb1	20	0.01	10	-	carb	1	5	sfGFP	24874.5
1495	A9	1x diff 2x bxb1	20	0.01	10	-	carb	1	6	sfGFP	21914.0
1499	A9	1x diff 2x bxb1	20	0.01	10	-	carb	1	7	sfGFP	23150.0
1503	A9	1x diff 2x bxb1	20	0.01	10	-	carb	1	8	sfGFP	21855.5
1507	A9	1x diff 2x bxb1	20	0.01	10	-	carb	1	9	sfGFP	18728.5
1511	A9	1x diff 2x bxb1	20	0.01	10	-	carb	1	10	sfGFP	15114.0
1515	A9	1x diff 2x bxb1	20	0.01	10	-	carb	1	11	sfGFP	9122.0
1519	A9	1x diff 2x bxb1	20	0.01	10	-	carb	1	12	sfGFP	5467.5
1523	A9	1x diff 2x bxb1	20	0.01	10	-	carb	1	13	sfGFP	3237.0
1527	A9	1x diff 2x bxb1	20	0.01	10	-	carb	1	14	sfGFP	1721.0
1531	A9	1x diff 2x bxb1	20	0.01	10	-	carb	1	15	sfGFP	1049.5
1535	A9	1x diff 2x bxb1	20	0.01	10	-	carb	1	16	sfGFP	641.0
1539	B1	1x diff 2x bxb1	10	0.01	10	-	carb	2	1	sfGFP	2183.0
1543	B1	1x diff 2x bxb1	10	0.01	10	-	carb	2	2	sfGFP	5801.0
1547	B1	1x diff 2x bxb1	10	0.01	10	-	carb	2	3	sfGFP	5896.0
1551	B1	1x diff 2x bxb1	10	0.01	10	-	carb	2	4	sfGFP	6002.5
1555	B1	1x diff 2x bxb1	10	0.01	10	-	carb	2	5	sfGFP	5231.5
1559	B1	1x diff 2x bxb1	10	0.01	10	-	carb	2	6	sfGFP	4826.5
1563	B1	1x diff 2x bxb1	10	0.01	10	-	carb	2	7	sfGFP	5151.0
1567	B1	1x diff 2x bxb1	10	0.01	10	-	carb	2	8	sfGFP	5512.0
1571	B1	1x diff 2x bxb1	10	0.01	10	-	carb	2	9	sfGFP	7110.5
1575	B1	1x diff 2x bxb1	10	0.01	10	-	carb	2	10	sfGFP	8548.0
1579	B1	1x diff 2x bxb1	10	0.01	10	-	carb	2	11	sfGFP	8516.0
1583	B1	1x diff 2x bxb1	10	0.01	10	-	carb	2	12	sfGFP	8947.5
1587	B1	1x diff 2x bxb1	10	0.01	10	-	carb	2	13	sfGFP	9651.0
1591	B1	1x diff 2x bxb1	10	0.01	10	-	carb	2	14	sfGFP	8898.0
1595	B1	1x diff 2x bxb1	10	0.01	10	-	carb	2	15	sfGFP	8608.5
1599	B1	1x diff 2x bxb1	10	0.01	10	-	carb	2	16	sfGFP	9514.0
1603	B10	1x diff 2x bxb1	20	0.01	10	-	kan	2	1	sfGFP	11464.5
1607	B10	1x diff 2x bxb1	20	0.01	10	-	kan	2	2	sfGFP	16366.5
1611	B10	1x diff 2x bxb1	20	0.01	10	-	kan	2	3	sfGFP	17443.5
1615	B10	1x diff 2x bxb1	20	0.01	10	-	kan	2	4	sfGFP	16420.0
1619	B10	1x diff 2x bxb1	20	0.01	10	-	kan	2	5	sfGFP	16806.0
1623	B10	1x diff 2x bxb1	20	0.01	10	-	kan	2	6	sfGFP	13148.5
1627	B10	1x diff 2x bxb1	20	0.01	10	-	kan	2	7	sfGFP	14466.0
1631	B10	1x diff 2x bxb1	20	0.01	10	-	kan	2	8	sfGFP	10143.0
1635	B10	1x diff 2x bxb1	20	0.01	10	-	kan	2	9	sfGFP	6369.5
1639	B10	1x diff 2x bxb1	20	0.01	10	-	kan	2	10	sfGFP	4463.0
1643	B10	1x diff 2x bxb1	20	0.01	10	-	kan	2	11	sfGFP	2600.5
1647	B10	1x diff 2x bxb1	20	0.01	10	-	kan	2	12	sfGFP	1036.5
1651	B10	1x diff 2x bxb1	20	0.01	10	-	kan	2	13	sfGFP	674.0
1655	B10	1x diff 2x bxb1	20	0.01	10	-	kan	2	14	sfGFP	573.0
1659	B10	1x diff 2x bxb1	20	0.01	10	-	kan	2	15	sfGFP	509.0
1663	B10	1x diff 2x bxb1	20	0.01	10	-	kan	2	16	sfGFP	487.0
1667	B11	1x diff 2x bxb1	20	0.01	50	-	carb	2	1	sfGFP	15716.5
1671	B11	1x diff 2x bxb1	20	0.01	50	-	carb	2	2	sfGFP	26326.5
1675	B11	1x diff 2x bxb1	20	0.01	50	-	carb	2	3	sfGFP	21033.0
1679	B11	1x diff 2x bxb1	20	0.01	50	-	carb	2	4	sfGFP	19069.0
1683	B11	1x diff 2x bxb1	20	0.01	50	-	carb	2	5	sfGFP	14684.0
1687	B11	1x diff 2x bxb1	20	0.01	50	-	carb	2	6	sfGFP	8843.5
1691	B11	1x diff 2x bxb1	20	0.01	50	-	carb	2	7	sfGFP	3876.5
1695	B11	1x diff 2x bxb1	20	0.01	50	-	carb	2	8	sfGFP	1157.5
1699	B11	1x diff 2x bxb1	20	0.01	50	-	carb	2	9	sfGFP	617.0
1703	B11	1x diff 2x bxb1	20	0.01	50	-	carb	2	10	sfGFP	426.5
1707	B11	1x diff 2x bxb1	20	0.01	50	-	carb	2	11	sfGFP	360.0
1711	B11	1x diff 2x bxb1	20	0.01	50	-	carb	2	12	sfGFP	345.5
1715	B11	1x diff 2x bxb1	20	0.01	50	-	carb	2	13	sfGFP	316.5
1719	B11	1x diff 2x bxb1	20	0.01	50	-	carb	2	14	sfGFP	295.0
1723	B11	1x diff 2x bxb1	20	0.01	50	-	carb	2	15	sfGFP	273.0
1727	B11	1x diff 2x bxb1	20	0.01	50	-	carb	2	16	sfGFP	280.0
1731	B12	1x diff 2x bxb1	20	0.01	50	-	kan	2	1	sfGFP	13031.5
1735	B12	1x diff 2x bxb1	20	0.01	50	-	kan	2	2	sfGFP	15506.0
1739	B12	1x diff 2x bxb1	20	0.01	50	-	kan	2	3	sfGFP	15052.0
1743	B12	1x diff 2x bxb1	20	0.01	50	-	kan	2	4	sfGFP	16671.5
1747	B12	1x diff 2x bxb1	20	0.01	50	-	kan	2	5	sfGFP	14948.0
1751	B12	1x diff 2x bxb1	20	0.01	50	-	kan	2	6	sfGFP	11710.0
1755	B12	1x diff 2x bxb1	20	0.01	50	-	kan	2	7	sfGFP	12677.0
1759	B12	1x diff 2x bxb1	20	0.01	50	-	kan	2	8	sfGFP	7342.5
1763	B12	1x diff 2x bxb1	20	0.01	50	-	kan	2	9	sfGFP	4512.5
1767	B12	1x diff 2x bxb1	20	0.01	50	-	kan	2	10	sfGFP	2514.0
1771	B12	1x diff 2x bxb1	20	0.01	50	-	kan	2	11	sfGFP	1092.5
1775	B12	1x diff 2x bxb1	20	0.01	50	-	kan	2	12	sfGFP	448.0
1779	B12	1x diff 2x bxb1	20	0.01	50	-	kan	2	13	sfGFP	412.0
1783	B12	1x diff 2x bxb1	20	0.01	50	-	kan	2	14	sfGFP	437.0
1787	B12	1x diff 2x bxb1	20	0.01	50	-	kan	2	15	sfGFP	435.0
1791	B12	1x diff 2x bxb1	20	0.01	50	-	kan	2	16	sfGFP	419.5
1795	B13	1x diff 2x bxb1	30	0.01	10	-	carb	2	1	sfGFP	17093.5
1799	B13	1x diff 2x bxb1	30	0.01	10	-	carb	2	2	sfGFP	25716.5
1803	B13	1x diff 2x bxb1	30	0.01	10	-	carb	2	3	sfGFP	24533.5
1807	B13	1x diff 2x bxb1	30	0.01	10	-	carb	2	4	sfGFP	23995.5
1811	B13	1x diff 2x bxb1	30	0.01	10	-	carb	2	5	sfGFP	25541.5
1815	B13	1x diff 2x bxb1	30	0.01	10	-	carb	2	6	sfGFP	22090.0
1819	B13	1x diff 2x bxb1	30	0.01	10	-	carb	2	7	sfGFP	23011.0
1823	B13	1x diff 2x bxb1	30	0.01	10	-	carb	2	8	sfGFP	19922.5
1827	B13	1x diff 2x bxb1	30	0.01	10	-	carb	2	9	sfGFP	14610.5
1831	B13	1x diff 2x bxb1	30	0.01	10	-	carb	2	10	sfGFP	10350.5
1835	B13	1x diff 2x bxb1	30	0.01	10	-	carb	2	11	sfGFP	5854.5
1839	B13	1x diff 2x bxb1	30	0.01	10	-	carb	2	12	sfGFP	3644.0
1843	B13	1x diff 2x bxb1	30	0.01	10	-	carb	2	13	sfGFP	2312.5
1847	B13	1x diff 2x bxb1	30	0.01	10	-	carb	2	14	sfGFP	1157.0
1851	B13	1x diff 2x bxb1	30	0.01	10	-	carb	2	15	sfGFP	702.5
1855	B13	1x diff 2x bxb1	30	0.01	10	-	carb	2	16	sfGFP	455.5
1859	B14	1x diff 2x bxb1	30	0.01	10	-	kan	2	1	sfGFP	16765.0
1863	B14	1x diff 2x bxb1	30	0.01	10	-	kan	2	2	sfGFP	23543.5
1867	B14	1x diff 2x bxb1	30	0.01	10	-	kan	2	3	sfGFP	19332.0
1871	B14	1x diff 2x bxb1	30	0.01	10	-	kan	2	4	sfGFP	19655.5
1875	B14	1x diff 2x bxb1	30	0.01	10	-	kan	2	5	sfGFP	19171.5
1879	B14	1x diff 2x bxb1	30	0.01	10	-	kan	2	6	sfGFP	5579.0
1883	B14	1x diff 2x bxb1	30	0.01	10	-	kan	2	7	sfGFP	1729.5
1887	B14	1x diff 2x bxb1	30	0.01	10	-	kan	2	8	sfGFP	690.5
1891	B14	1x diff 2x bxb1	30	0.01	10	-	kan	2	9	sfGFP	480.5
1895	B14	1x diff 2x bxb1	30	0.01	10	-	kan	2	10	sfGFP	465.0
1899	B14	1x diff 2x bxb1	30	0.01	10	-	kan	2	11	sfGFP	479.5
1903	B14	1x diff 2x bxb1	30	0.01	10	-	kan	2	12	sfGFP	371.0
1907	B14	1x diff 2x bxb1	30	0.01	10	-	kan	2	13	sfGFP	415.5
1911	B14	1x diff 2x bxb1	30	0.01	10	-	kan	2	14	sfGFP	462.0
1915	B14	1x diff 2x bxb1	30	0.01	10	-	kan	2	15	sfGFP	460.5
1919	B14	1x diff 2x bxb1	30	0.01	10	-	kan	2	16	sfGFP	434.0
1923	B15	1x diff 2x bxb1	30	0.01	50	-	carb	2	1	sfGFP	22283.0
1927	B15	1x diff 2x bxb1	30	0.01	50	-	carb	2	2	sfGFP	32305.5
1931	B15	1x diff 2x bxb1	30	0.01	50	-	carb	2	3	sfGFP	23032.5
1935	B15	1x diff 2x bxb1	30	0.01	50	-	carb	2	4	sfGFP	10179.5
1939	B15	1x diff 2x bxb1	30	0.01	50	-	carb	2	5	sfGFP	2222.5
1943	B15	1x diff 2x bxb1	30	0.01	50	-	carb	2	6	sfGFP	736.0
1947	B15	1x diff 2x bxb1	30	0.01	50	-	carb	2	7	sfGFP	631.0
1951	B15	1x diff 2x bxb1	30	0.01	50	-	carb	2	8	sfGFP	446.5
1955	B15	1x diff 2x bxb1	30	0.01	50	-	carb	2	9	sfGFP	363.0
1959	B15	1x diff 2x bxb1	30	0.01	50	-	carb	2	10	sfGFP	308.0
1963	B15	1x diff 2x bxb1	30	0.01	50	-	carb	2	11	sfGFP	285.5
1967	B15	1x diff 2x bxb1	30	0.01	50	-	carb	2	12	sfGFP	269.0
1971	B15	1x diff 2x bxb1	30	0.01	50	-	carb	2	13	sfGFP	259.0
1975	B15	1x diff 2x bxb1	30	0.01	50	-	carb	2	14	sfGFP	259.0
1979	B15	1x diff 2x bxb1	30	0.01	50	-	carb	2	15	sfGFP	244.5
1983	B15	1x diff 2x bxb1	30	0.01	50	-	carb	2	16	sfGFP	244.5
1987	B16	1x diff 2x bxb1	30	0.01	50	-	kan	2	1	sfGFP	19638.0
1991	B16	1x diff 2x bxb1	30	0.01	50	-	kan	2	2	sfGFP	25134.0
1995	B16	1x diff 2x bxb1	30	0.01	50	-	kan	2	3	sfGFP	18649.0
1999	B16	1x diff 2x bxb1	30	0.01	50	-	kan	2	4	sfGFP	17855.5
2003	B16	1x diff 2x bxb1	30	0.01	50	-	kan	2	5	sfGFP	5065.0
2007	B16	1x diff 2x bxb1	30	0.01	50	-	kan	2	6	sfGFP	842.0
2011	B16	1x diff 2x bxb1	30	0.01	50	-	kan	2	7	sfGFP	478.0
2015	B16	1x diff 2x bxb1	30	0.01	50	-	kan	2	8	sfGFP	443.0
2019	B16	1x diff 2x bxb1	30	0.01	50	-	kan	2	9	sfGFP	398.5
2023	B16	1x diff 2x bxb1	30	0.01	50	-	kan	2	10	sfGFP	401.5
2027	B16	1x diff 2x bxb1	30	0.01	50	-	kan	2	11	sfGFP	418.5
2031	B16	1x diff 2x bxb1	30	0.01	50	-	kan	2	12	sfGFP	310.5
2035	B16	1x diff 2x bxb1	30	0.01	50	-	kan	2	13	sfGFP	348.5
2039	B16	1x diff 2x bxb1	30	0.01	50	-	kan	2	14	sfGFP	417.0
2043	B16	1x diff 2x bxb1	30	0.01	50	-	kan	2	15	sfGFP	424.5
2047	B16	1x diff 2x bxb1	30	0.01	50	-	kan	2	16	sfGFP	405.0
2051	B17	1x diff 2x bxb1	10	0.01	10	+	carb	2	1	sfGFP	2350.0
2055	B17	1x diff 2x bxb1	10	0.01	10	+	carb	2	2	sfGFP	5893.0
2059	B17	1x diff 2x bxb1	10	0.01	10	+	carb	2	3	sfGFP	5263.5
2063	B17	1x diff 2x bxb1	10	0.01	10	+	carb	2	4	sfGFP	4608.0
2067	B17	1x diff 2x bxb1	10	0.01	10	+	carb	2	5	sfGFP	4565.5
2071	B17	1x diff 2x bxb1	10	0.01	10	+	carb	2	6	sfGFP	4082.0
2075	B17	1x diff 2x bxb1	10	0.01	10	+	carb	2	7	sfGFP	4715.0
2079	B17	1x diff 2x bxb1	10	0.01	10	+	carb	2	8	sfGFP	5444.0
2083	B17	1x diff 2x bxb1	10	0.01	10	+	carb	2	9	sfGFP	6205.5
2087	B17	1x diff 2x bxb1	10	0.01	10	+	carb	2	10	sfGFP	6841.0
2091	B17	1x diff 2x bxb1	10	0.01	10	+	carb	2	11	sfGFP	6790.5
2095	B17	1x diff 2x bxb1	10	0.01	10	+	carb	2	12	sfGFP	6635.5
2099	B17	1x diff 2x bxb1	10	0.01	10	+	carb	2	13	sfGFP	8156.5
2103	B17	1x diff 2x bxb1	10	0.01	10	+	carb	2	14	sfGFP	7866.5
2107	B17	1x diff 2x bxb1	10	0.01	10	+	carb	2	15	sfGFP	7360.5
2111	B17	1x diff 2x bxb1	10	0.01	10	+	carb	2	16	sfGFP	7197.0
2115	B18	1x diff 2x bxb1	10	0.01	10	+	kan	2	1	sfGFP	2150.0
2119	B18	1x diff 2x bxb1	10	0.01	10	+	kan	2	2	sfGFP	2559.0
2123	B18	1x diff 2x bxb1	10	0.01	10	+	kan	2	3	sfGFP	3227.5
2127	B18	1x diff 2x bxb1	10	0.01	10	+	kan	2	4	sfGFP	3056.5
2131	B18	1x diff 2x bxb1	10	0.01	10	+	kan	2	5	sfGFP	2510.5
2135	B18	1x diff 2x bxb1	10	0.01	10	+	kan	2	6	sfGFP	1882.5
2139	B18	1x diff 2x bxb1	10	0.01	10	+	kan	2	7	sfGFP	1960.5
2143	B18	1x diff 2x bxb1	10	0.01	10	+	kan	2	8	sfGFP	2127.5
2147	B18	1x diff 2x bxb1	10	0.01	10	+	kan	2	9	sfGFP	2810.0
2151	B18	1x diff 2x bxb1	10	0.01	10	+	kan	2	10	sfGFP	3401.0
2155	B18	1x diff 2x bxb1	10	0.01	10	+	kan	2	11	sfGFP	3772.5
2159	B18	1x diff 2x bxb1	10	0.01	10	+	kan	2	12	sfGFP	3784.0
2163	B18	1x diff 2x bxb1	10	0.01	10	+	kan	2	13	sfGFP	6656.0
2167	B18	1x diff 2x bxb1	10	0.01	10	+	kan	2	14	sfGFP	5583.5
2171	B18	1x diff 2x bxb1	10	0.01	10	+	kan	2	15	sfGFP	4222.5
2175	B18	1x diff 2x bxb1	10	0.01	10	+	kan	2	16	sfGFP	3339.5
2179	B19	1x diff 2x bxb1	10	0.01	50	+	carb	2	1	sfGFP	2197.5
2183	B19	1x diff 2x bxb1	10	0.01	50	+	carb	2	2	sfGFP	3988.0
2187	B19	1x diff 2x bxb1	10	0.01	50	+	carb	2	3	sfGFP	3124.0
2191	B19	1x diff 2x bxb1	10	0.01	50	+	carb	2	4	sfGFP	2653.0
2195	B19	1x diff 2x bxb1	10	0.01	50	+	carb	2	5	sfGFP	2517.0
2199	B19	1x diff 2x bxb1	10	0.01	50	+	carb	2	6	sfGFP	2661.5
2203	B19	1x diff 2x bxb1	10	0.01	50	+	carb	2	7	sfGFP	3017.5
2207	B19	1x diff 2x bxb1	10	0.01	50	+	carb	2	8	sfGFP	3150.5
2211	B19	1x diff 2x bxb1	10	0.01	50	+	carb	2	9	sfGFP	4342.5
2215	B19	1x diff 2x bxb1	10	0.01	50	+	carb	2	10	sfGFP	4636.0
2219	B19	1x diff 2x bxb1	10	0.01	50	+	carb	2	11	sfGFP	4602.5
2223	B19	1x diff 2x bxb1	10	0.01	50	+	carb	2	12	sfGFP	4625.5
2227	B19	1x diff 2x bxb1	10	0.01	50	+	carb	2	13	sfGFP	5737.5
2231	B19	1x diff 2x bxb1	10	0.01	50	+	carb	2	14	sfGFP	5752.5
2235	B19	1x diff 2x bxb1	10	0.01	50	+	carb	2	15	sfGFP	5316.5
2239	B19	1x diff 2x bxb1	10	0.01	50	+	carb	2	16	sfGFP	5448.0
2243	B2	1x diff 2x bxb1	10	0.01	10	-	kan	2	1	sfGFP	1558.0
2247	B2	1x diff 2x bxb1	10	0.01	10	-	kan	2	2	sfGFP	1967.0
2251	B2	1x diff 2x bxb1	10	0.01	10	-	kan	2	3	sfGFP	1900.0
2255	B2	1x diff 2x bxb1	10	0.01	10	-	kan	2	4	sfGFP	1715.5
2259	B2	1x diff 2x bxb1	10	0.01	10	-	kan	2	5	sfGFP	1502.0
2263	B2	1x diff 2x bxb1	10	0.01	10	-	kan	2	6	sfGFP	1392.0
2267	B2	1x diff 2x bxb1	10	0.01	10	-	kan	2	7	sfGFP	1486.0
2271	B2	1x diff 2x bxb1	10	0.01	10	-	kan	2	8	sfGFP	1526.5
2275	B2	1x diff 2x bxb1	10	0.01	10	-	kan	2	9	sfGFP	1949.0
2279	B2	1x diff 2x bxb1	10	0.01	10	-	kan	2	10	sfGFP	2653.5
2283	B2	1x diff 2x bxb1	10	0.01	10	-	kan	2	11	sfGFP	3578.0
2287	B2	1x diff 2x bxb1	10	0.01	10	-	kan	2	12	sfGFP	3508.0
2291	B2	1x diff 2x bxb1	10	0.01	10	-	kan	2	13	sfGFP	4342.0
2295	B2	1x diff 2x bxb1	10	0.01	10	-	kan	2	14	sfGFP	3500.0
2299	B2	1x diff 2x bxb1	10	0.01	10	-	kan	2	15	sfGFP	2858.5
2303	B2	1x diff 2x bxb1	10	0.01	10	-	kan	2	16	sfGFP	2811.5
2307	B20	1x diff 2x bxb1	10	0.01	50	+	kan	2	1	sfGFP	1814.5
2311	B20	1x diff 2x bxb1	10	0.01	50	+	kan	2	2	sfGFP	1824.5
2315	B20	1x diff 2x bxb1	10	0.01	50	+	kan	2	3	sfGFP	2342.0
2319	B20	1x diff 2x bxb1	10	0.01	50	+	kan	2	4	sfGFP	2666.5
2323	B20	1x diff 2x bxb1	10	0.01	50	+	kan	2	5	sfGFP	1857.0
2327	B20	1x diff 2x bxb1	10	0.01	50	+	kan	2	6	sfGFP	1494.5
2331	B20	1x diff 2x bxb1	10	0.01	50	+	kan	2	7	sfGFP	1740.0
2335	B20	1x diff 2x bxb1	10	0.01	50	+	kan	2	8	sfGFP	1631.5
2339	B20	1x diff 2x bxb1	10	0.01	50	+	kan	2	9	sfGFP	2434.0
2343	B20	1x diff 2x bxb1	10	0.01	50	+	kan	2	10	sfGFP	2748.5
2347	B20	1x diff 2x bxb1	10	0.01	50	+	kan	2	11	sfGFP	3094.0
2351	B20	1x diff 2x bxb1	10	0.01	50	+	kan	2	12	sfGFP	3327.0
2355	B20	1x diff 2x bxb1	10	0.01	50	+	kan	2	13	sfGFP	5305.0
2359	B20	1x diff 2x bxb1	10	0.01	50	+	kan	2	14	sfGFP	3894.0
2363	B20	1x diff 2x bxb1	10	0.01	50	+	kan	2	15	sfGFP	2887.5
2367	B20	1x diff 2x bxb1	10	0.01	50	+	kan	2	16	sfGFP	2768.0
2371	B21	1x diff 2x bxb1	15	0.01	10	+	carb	2	1	sfGFP	7397.0
2375	B21	1x diff 2x bxb1	15	0.01	10	+	carb	2	2	sfGFP	15092.5
2379	B21	1x diff 2x bxb1	15	0.01	10	+	carb	2	3	sfGFP	12367.5
2383	B21	1x diff 2x bxb1	15	0.01	10	+	carb	2	4	sfGFP	10818.5
2387	B21	1x diff 2x bxb1	15	0.01	10	+	carb	2	5	sfGFP	10891.5
2391	B21	1x diff 2x bxb1	15	0.01	10	+	carb	2	6	sfGFP	10105.0
2395	B21	1x diff 2x bxb1	15	0.01	10	+	carb	2	7	sfGFP	11201.0
2399	B21	1x diff 2x bxb1	15	0.01	10	+	carb	2	8	sfGFP	12047.5
2403	B21	1x diff 2x bxb1	15	0.01	10	+	carb	2	9	sfGFP	13563.5
2407	B21	1x diff 2x bxb1	15	0.01	10	+	carb	2	10	sfGFP	14465.0
2411	B21	1x diff 2x bxb1	15	0.01	10	+	carb	2	11	sfGFP	14639.0
2415	B21	1x diff 2x bxb1	15	0.01	10	+	carb	2	12	sfGFP	13307.0
2419	B21	1x diff 2x bxb1	15	0.01	10	+	carb	2	13	sfGFP	13498.0
2423	B21	1x diff 2x bxb1	15	0.01	10	+	carb	2	14	sfGFP	11564.0
2427	B21	1x diff 2x bxb1	15	0.01	10	+	carb	2	15	sfGFP	8893.5
2431	B21	1x diff 2x bxb1	15	0.01	10	+	carb	2	16	sfGFP	6458.5
2435	B22	1x diff 2x bxb1	15	0.01	10	+	kan	2	1	sfGFP	6199.5
2439	B22	1x diff 2x bxb1	15	0.01	10	+	kan	2	2	sfGFP	8445.5
2443	B22	1x diff 2x bxb1	15	0.01	10	+	kan	2	3	sfGFP	8508.0
2447	B22	1x diff 2x bxb1	15	0.01	10	+	kan	2	4	sfGFP	9256.5
2451	B22	1x diff 2x bxb1	15	0.01	10	+	kan	2	5	sfGFP	7609.0
2455	B22	1x diff 2x bxb1	15	0.01	10	+	kan	2	6	sfGFP	5896.0
2459	B22	1x diff 2x bxb1	15	0.01	10	+	kan	2	7	sfGFP	6964.5
2463	B22	1x diff 2x bxb1	15	0.01	10	+	kan	2	8	sfGFP	6792.0
2467	B22	1x diff 2x bxb1	15	0.01	10	+	kan	2	9	sfGFP	8124.0
2471	B22	1x diff 2x bxb1	15	0.01	10	+	kan	2	10	sfGFP	9789.5
2475	B22	1x diff 2x bxb1	15	0.01	10	+	kan	2	11	sfGFP	10354.0
2479	B22	1x diff 2x bxb1	15	0.01	10	+	kan	2	12	sfGFP	9140.0
2483	B22	1x diff 2x bxb1	15	0.01	10	+	kan	2	13	sfGFP	12764.5
2487	B22	1x diff 2x bxb1	15	0.01	10	+	kan	2	14	sfGFP	10477.5
2491	B22	1x diff 2x bxb1	15	0.01	10	+	kan	2	15	sfGFP	7298.0
2495	B22	1x diff 2x bxb1	15	0.01	10	+	kan	2	16	sfGFP	5595.5
2499	B23	1x diff 2x bxb1	15	0.01	50	+	carb	2	1	sfGFP	7434.5
2503	B23	1x diff 2x bxb1	15	0.01	50	+	carb	2	2	sfGFP	12659.0
2507	B23	1x diff 2x bxb1	15	0.01	50	+	carb	2	3	sfGFP	9534.0
2511	B23	1x diff 2x bxb1	15	0.01	50	+	carb	2	4	sfGFP	9032.0
2515	B23	1x diff 2x bxb1	15	0.01	50	+	carb	2	5	sfGFP	8473.0
2519	B23	1x diff 2x bxb1	15	0.01	50	+	carb	2	6	sfGFP	8684.5
2523	B23	1x diff 2x bxb1	15	0.01	50	+	carb	2	7	sfGFP	9765.5
2527	B23	1x diff 2x bxb1	15	0.01	50	+	carb	2	8	sfGFP	9969.5
2531	B23	1x diff 2x bxb1	15	0.01	50	+	carb	2	9	sfGFP	12578.5
2535	B23	1x diff 2x bxb1	15	0.01	50	+	carb	2	10	sfGFP	13199.5
2539	B23	1x diff 2x bxb1	15	0.01	50	+	carb	2	11	sfGFP	13001.0
2543	B23	1x diff 2x bxb1	15	0.01	50	+	carb	2	12	sfGFP	12252.0
2547	B23	1x diff 2x bxb1	15	0.01	50	+	carb	2	13	sfGFP	12495.5
2551	B23	1x diff 2x bxb1	15	0.01	50	+	carb	2	14	sfGFP	11610.5
2555	B23	1x diff 2x bxb1	15	0.01	50	+	carb	2	15	sfGFP	8747.5
2559	B23	1x diff 2x bxb1	15	0.01	50	+	carb	2	16	sfGFP	6991.0
2563	B24	1x diff 2x bxb1	15	0.01	50	+	kan	2	1	sfGFP	6002.0
2567	B24	1x diff 2x bxb1	15	0.01	50	+	kan	2	2	sfGFP	6795.5
2571	B24	1x diff 2x bxb1	15	0.01	50	+	kan	2	3	sfGFP	8020.0
2575	B24	1x diff 2x bxb1	15	0.01	50	+	kan	2	4	sfGFP	8257.0
2579	B24	1x diff 2x bxb1	15	0.01	50	+	kan	2	5	sfGFP	5604.0
2583	B24	1x diff 2x bxb1	15	0.01	50	+	kan	2	6	sfGFP	5189.5
2587	B24	1x diff 2x bxb1	15	0.01	50	+	kan	2	7	sfGFP	5983.0
2591	B24	1x diff 2x bxb1	15	0.01	50	+	kan	2	8	sfGFP	5500.5
2595	B24	1x diff 2x bxb1	15	0.01	50	+	kan	2	9	sfGFP	7567.5
2599	B24	1x diff 2x bxb1	15	0.01	50	+	kan	2	10	sfGFP	8679.0
2603	B24	1x diff 2x bxb1	15	0.01	50	+	kan	2	11	sfGFP	8795.5
2607	B24	1x diff 2x bxb1	15	0.01	50	+	kan	2	12	sfGFP	8269.0
2611	B24	1x diff 2x bxb1	15	0.01	50	+	kan	2	13	sfGFP	11685.5
2615	B24	1x diff 2x bxb1	15	0.01	50	+	kan	2	14	sfGFP	8912.0
2619	B24	1x diff 2x bxb1	15	0.01	50	+	kan	2	15	sfGFP	6951.0
2623	B24	1x diff 2x bxb1	15	0.01	50	+	kan	2	16	sfGFP	5633.5
2627	B3	1x diff 2x bxb1	10	0.01	50	-	carb	2	1	sfGFP	2195.5
2631	B3	1x diff 2x bxb1	10	0.01	50	-	carb	2	2	sfGFP	4280.5
2635	B3	1x diff 2x bxb1	10	0.01	50	-	carb	2	3	sfGFP	3808.5
2639	B3	1x diff 2x bxb1	10	0.01	50	-	carb	2	4	sfGFP	2987.5
2643	B3	1x diff 2x bxb1	10	0.01	50	-	carb	2	5	sfGFP	2763.0
2647	B3	1x diff 2x bxb1	10	0.01	50	-	carb	2	6	sfGFP	2868.0
2651	B3	1x diff 2x bxb1	10	0.01	50	-	carb	2	7	sfGFP	3227.0
2655	B3	1x diff 2x bxb1	10	0.01	50	-	carb	2	8	sfGFP	3739.0
2659	B3	1x diff 2x bxb1	10	0.01	50	-	carb	2	9	sfGFP	5280.5
2663	B3	1x diff 2x bxb1	10	0.01	50	-	carb	2	10	sfGFP	5549.5
2667	B3	1x diff 2x bxb1	10	0.01	50	-	carb	2	11	sfGFP	5672.5
2671	B3	1x diff 2x bxb1	10	0.01	50	-	carb	2	12	sfGFP	5484.5
2675	B3	1x diff 2x bxb1	10	0.01	50	-	carb	2	13	sfGFP	6147.0
2679	B3	1x diff 2x bxb1	10	0.01	50	-	carb	2	14	sfGFP	5617.0
2683	B3	1x diff 2x bxb1	10	0.01	50	-	carb	2	15	sfGFP	5535.0
2687	B3	1x diff 2x bxb1	10	0.01	50	-	carb	2	16	sfGFP	6171.5
2691	B4	1x diff 2x bxb1	10	0.01	50	-	kan	2	1	sfGFP	1586.0
2695	B4	1x diff 2x bxb1	10	0.01	50	-	kan	2	2	sfGFP	1646.0
2699	B4	1x diff 2x bxb1	10	0.01	50	-	kan	2	3	sfGFP	2364.5
2703	B4	1x diff 2x bxb1	10	0.01	50	-	kan	2	4	sfGFP	2119.0
2707	B4	1x diff 2x bxb1	10	0.01	50	-	kan	2	5	sfGFP	1508.0
2711	B4	1x diff 2x bxb1	10	0.01	50	-	kan	2	6	sfGFP	1375.5
2715	B4	1x diff 2x bxb1	10	0.01	50	-	kan	2	7	sfGFP	1510.0
2719	B4	1x diff 2x bxb1	10	0.01	50	-	kan	2	8	sfGFP	1482.5
2723	B4	1x diff 2x bxb1	10	0.01	50	-	kan	2	9	sfGFP	2040.0
2727	B4	1x diff 2x bxb1	10	0.01	50	-	kan	2	10	sfGFP	2749.5
2731	B4	1x diff 2x bxb1	10	0.01	50	-	kan	2	11	sfGFP	3067.0
2735	B4	1x diff 2x bxb1	10	0.01	50	-	kan	2	12	sfGFP	2586.0
2739	B4	1x diff 2x bxb1	10	0.01	50	-	kan	2	13	sfGFP	3712.0
2743	B4	1x diff 2x bxb1	10	0.01	50	-	kan	2	14	sfGFP	2817.5
2747	B4	1x diff 2x bxb1	10	0.01	50	-	kan	2	15	sfGFP	2717.5
2751	B4	1x diff 2x bxb1	10	0.01	50	-	kan	2	16	sfGFP	2515.5
2755	B5	1x diff 2x bxb1	15	0.01	10	-	carb	2	1	sfGFP	7686.5
2759	B5	1x diff 2x bxb1	15	0.01	10	-	carb	2	2	sfGFP	17326.5
2763	B5	1x diff 2x bxb1	15	0.01	10	-	carb	2	3	sfGFP	17215.0
2767	B5	1x diff 2x bxb1	15	0.01	10	-	carb	2	4	sfGFP	16505.0
2771	B5	1x diff 2x bxb1	15	0.01	10	-	carb	2	5	sfGFP	15610.5
2775	B5	1x diff 2x bxb1	15	0.01	10	-	carb	2	6	sfGFP	15565.0
2779	B5	1x diff 2x bxb1	15	0.01	10	-	carb	2	7	sfGFP	17097.0
2783	B5	1x diff 2x bxb1	15	0.01	10	-	carb	2	8	sfGFP	17524.5
2787	B5	1x diff 2x bxb1	15	0.01	10	-	carb	2	9	sfGFP	20047.0
2791	B5	1x diff 2x bxb1	15	0.01	10	-	carb	2	10	sfGFP	23385.0
2795	B5	1x diff 2x bxb1	15	0.01	10	-	carb	2	11	sfGFP	23216.0
2799	B5	1x diff 2x bxb1	15	0.01	10	-	carb	2	12	sfGFP	22291.0
2803	B5	1x diff 2x bxb1	15	0.01	10	-	carb	2	13	sfGFP	20310.0
2807	B5	1x diff 2x bxb1	15	0.01	10	-	carb	2	14	sfGFP	16931.0
2811	B5	1x diff 2x bxb1	15	0.01	10	-	carb	2	15	sfGFP	12819.5
2815	B5	1x diff 2x bxb1	15	0.01	10	-	carb	2	16	sfGFP	9034.0
2819	B6	1x diff 2x bxb1	15	0.01	10	-	kan	2	1	sfGFP	6118.5
2823	B6	1x diff 2x bxb1	15	0.01	10	-	kan	2	2	sfGFP	8946.0
2827	B6	1x diff 2x bxb1	15	0.01	10	-	kan	2	3	sfGFP	10218.5
2831	B6	1x diff 2x bxb1	15	0.01	10	-	kan	2	4	sfGFP	9535.0
2835	B6	1x diff 2x bxb1	15	0.01	10	-	kan	2	5	sfGFP	8354.5
2839	B6	1x diff 2x bxb1	15	0.01	10	-	kan	2	6	sfGFP	6548.0
2843	B6	1x diff 2x bxb1	15	0.01	10	-	kan	2	7	sfGFP	7564.5
2847	B6	1x diff 2x bxb1	15	0.01	10	-	kan	2	8	sfGFP	7168.0
2851	B6	1x diff 2x bxb1	15	0.01	10	-	kan	2	9	sfGFP	8774.5
2855	B6	1x diff 2x bxb1	15	0.01	10	-	kan	2	10	sfGFP	11809.0
2859	B6	1x diff 2x bxb1	15	0.01	10	-	kan	2	11	sfGFP	13563.0
2863	B6	1x diff 2x bxb1	15	0.01	10	-	kan	2	12	sfGFP	11492.5
2867	B6	1x diff 2x bxb1	15	0.01	10	-	kan	2	13	sfGFP	14663.5
2871	B6	1x diff 2x bxb1	15	0.01	10	-	kan	2	14	sfGFP	12493.5
2875	B6	1x diff 2x bxb1	15	0.01	10	-	kan	2	15	sfGFP	10512.5
2879	B6	1x diff 2x bxb1	15	0.01	10	-	kan	2	16	sfGFP	8846.5
2883	B7	1x diff 2x bxb1	15	0.01	50	-	carb	2	1	sfGFP	8814.0
2887	B7	1x diff 2x bxb1	15	0.01	50	-	carb	2	2	sfGFP	16573.0
2891	B7	1x diff 2x bxb1	15	0.01	50	-	carb	2	3	sfGFP	12872.0
2895	B7	1x diff 2x bxb1	15	0.01	50	-	carb	2	4	sfGFP	10833.0
2899	B7	1x diff 2x bxb1	15	0.01	50	-	carb	2	5	sfGFP	10277.5
2903	B7	1x diff 2x bxb1	15	0.01	50	-	carb	2	6	sfGFP	12996.0
2907	B7	1x diff 2x bxb1	15	0.01	50	-	carb	2	7	sfGFP	12105.0
2911	B7	1x diff 2x bxb1	15	0.01	50	-	carb	2	8	sfGFP	12085.5
2915	B7	1x diff 2x bxb1	15	0.01	50	-	carb	2	9	sfGFP	14555.5
2919	B7	1x diff 2x bxb1	15	0.01	50	-	carb	2	10	sfGFP	13547.0
2923	B7	1x diff 2x bxb1	15	0.01	50	-	carb	2	11	sfGFP	9855.0
2927	B7	1x diff 2x bxb1	15	0.01	50	-	carb	2	12	sfGFP	6149.0
2931	B7	1x diff 2x bxb1	15	0.01	50	-	carb	2	13	sfGFP	3654.5
2935	B7	1x diff 2x bxb1	15	0.01	50	-	carb	2	14	sfGFP	1745.0
2939	B7	1x diff 2x bxb1	15	0.01	50	-	carb	2	15	sfGFP	892.0
2943	B7	1x diff 2x bxb1	15	0.01	50	-	carb	2	16	sfGFP	810.0
2947	B8	1x diff 2x bxb1	15	0.01	50	-	kan	2	1	sfGFP	6385.5
2951	B8	1x diff 2x bxb1	15	0.01	50	-	kan	2	2	sfGFP	8021.5
2955	B8	1x diff 2x bxb1	15	0.01	50	-	kan	2	3	sfGFP	9892.5
2959	B8	1x diff 2x bxb1	15	0.01	50	-	kan	2	4	sfGFP	9114.0
2963	B8	1x diff 2x bxb1	15	0.01	50	-	kan	2	5	sfGFP	6777.5
2967	B8	1x diff 2x bxb1	15	0.01	50	-	kan	2	6	sfGFP	5844.5
2971	B8	1x diff 2x bxb1	15	0.01	50	-	kan	2	7	sfGFP	6746.0
2975	B8	1x diff 2x bxb1	15	0.01	50	-	kan	2	8	sfGFP	6418.0
2979	B8	1x diff 2x bxb1	15	0.01	50	-	kan	2	9	sfGFP	8514.5
2983	B8	1x diff 2x bxb1	15	0.01	50	-	kan	2	10	sfGFP	11453.5
2987	B8	1x diff 2x bxb1	15	0.01	50	-	kan	2	11	sfGFP	11469.0
2991	B8	1x diff 2x bxb1	15	0.01	50	-	kan	2	12	sfGFP	9622.5
2995	B8	1x diff 2x bxb1	15	0.01	50	-	kan	2	13	sfGFP	13555.0
2999	B8	1x diff 2x bxb1	15	0.01	50	-	kan	2	14	sfGFP	10015.5
3003	B8	1x diff 2x bxb1	15	0.01	50	-	kan	2	15	sfGFP	7587.5
3007	B8	1x diff 2x bxb1	15	0.01	50	-	kan	2	16	sfGFP	6585.5
3011	B9	1x diff 2x bxb1	20	0.01	10	-	carb	2	1	sfGFP	12999.5
3015	B9	1x diff 2x bxb1	20	0.01	10	-	carb	2	2	sfGFP	23961.5
3019	B9	1x diff 2x bxb1	20	0.01	10	-	carb	2	3	sfGFP	23562.0
3023	B9	1x diff 2x bxb1	20	0.01	10	-	carb	2	4	sfGFP	23680.5
3027	B9	1x diff 2x bxb1	20	0.01	10	-	carb	2	5	sfGFP	24466.5
3031	B9	1x diff 2x bxb1	20	0.01	10	-	carb	2	6	sfGFP	20762.5
3035	B9	1x diff 2x bxb1	20	0.01	10	-	carb	2	7	sfGFP	22373.5
3039	B9	1x diff 2x bxb1	20	0.01	10	-	carb	2	8	sfGFP	20289.5
3043	B9	1x diff 2x bxb1	20	0.01	10	-	carb	2	9	sfGFP	15913.5
3047	B9	1x diff 2x bxb1	20	0.01	10	-	carb	2	10	sfGFP	11791.5
3051	B9	1x diff 2x bxb1	20	0.01	10	-	carb	2	11	sfGFP	6902.5
3055	B9	1x diff 2x bxb1	20	0.01	10	-	carb	2	12	sfGFP	4216.0
3059	B9	1x diff 2x bxb1	20	0.01	10	-	carb	2	13	sfGFP	2590.0
3063	B9	1x diff 2x bxb1	20	0.01	10	-	carb	2	14	sfGFP	1401.0
3067	B9	1x diff 2x bxb1	20	0.01	10	-	carb	2	15	sfGFP	867.0
3071	B9	1x diff 2x bxb1	20	0.01	10	-	carb	2	16	sfGFP	564.0
3075	C1	1x diff 2x bxb1	10	0.01	10	-	carb	3	1	sfGFP	2081.5
3079	C1	1x diff 2x bxb1	10	0.01	10	-	carb	3	2	sfGFP	4804.0
3083	C1	1x diff 2x bxb1	10	0.01	10	-	carb	3	3	sfGFP	4395.0
3087	C1	1x diff 2x bxb1	10	0.01	10	-	carb	3	4	sfGFP	3868.5
3091	C1	1x diff 2x bxb1	10	0.01	10	-	carb	3	5	sfGFP	3256.5
3095	C1	1x diff 2x bxb1	10	0.01	10	-	carb	3	6	sfGFP	3191.0
3099	C1	1x diff 2x bxb1	10	0.01	10	-	carb	3	7	sfGFP	3564.0
3103	C1	1x diff 2x bxb1	10	0.01	10	-	carb	3	8	sfGFP	4065.5
3107	C1	1x diff 2x bxb1	10	0.01	10	-	carb	3	9	sfGFP	5420.0
3111	C1	1x diff 2x bxb1	10	0.01	10	-	carb	3	10	sfGFP	6568.5
3115	C1	1x diff 2x bxb1	10	0.01	10	-	carb	3	11	sfGFP	6483.0
3119	C1	1x diff 2x bxb1	10	0.01	10	-	carb	3	12	sfGFP	6665.5
3123	C1	1x diff 2x bxb1	10	0.01	10	-	carb	3	13	sfGFP	7092.5
3127	C1	1x diff 2x bxb1	10	0.01	10	-	carb	3	14	sfGFP	6164.0
3131	C1	1x diff 2x bxb1	10	0.01	10	-	carb	3	15	sfGFP	6421.5
3135	C1	1x diff 2x bxb1	10	0.01	10	-	carb	3	16	sfGFP	7155.5
3139	C10	1x diff 2x bxb1	20	0.01	10	-	kan	3	1	sfGFP	11793.0
3143	C10	1x diff 2x bxb1	20	0.01	10	-	kan	3	2	sfGFP	17932.5
3147	C10	1x diff 2x bxb1	20	0.01	10	-	kan	3	3	sfGFP	17690.0
3151	C10	1x diff 2x bxb1	20	0.01	10	-	kan	3	4	sfGFP	17320.0
3155	C10	1x diff 2x bxb1	20	0.01	10	-	kan	3	5	sfGFP	18734.5
3159	C10	1x diff 2x bxb1	20	0.01	10	-	kan	3	6	sfGFP	13819.0
3163	C10	1x diff 2x bxb1	20	0.01	10	-	kan	3	7	sfGFP	13785.0
3167	C10	1x diff 2x bxb1	20	0.01	10	-	kan	3	8	sfGFP	6933.0
3171	C10	1x diff 2x bxb1	20	0.01	10	-	kan	3	9	sfGFP	3323.5
3175	C10	1x diff 2x bxb1	20	0.01	10	-	kan	3	10	sfGFP	2089.5
3179	C10	1x diff 2x bxb1	20	0.01	10	-	kan	3	11	sfGFP	1357.5
3183	C10	1x diff 2x bxb1	20	0.01	10	-	kan	3	12	sfGFP	596.5
3187	C10	1x diff 2x bxb1	20	0.01	10	-	kan	3	13	sfGFP	532.5
3191	C10	1x diff 2x bxb1	20	0.01	10	-	kan	3	14	sfGFP	512.5
3195	C10	1x diff 2x bxb1	20	0.01	10	-	kan	3	15	sfGFP	479.0
3199	C10	1x diff 2x bxb1	20	0.01	10	-	kan	3	16	sfGFP	450.5
3203	C11	1x diff 2x bxb1	20	0.01	50	-	carb	3	1	sfGFP	14874.5
3207	C11	1x diff 2x bxb1	20	0.01	50	-	carb	3	2	sfGFP	20726.5
3211	C11	1x diff 2x bxb1	20	0.01	50	-	carb	3	3	sfGFP	17110.5
3215	C11	1x diff 2x bxb1	20	0.01	50	-	carb	3	4	sfGFP	14953.0
3219	C11	1x diff 2x bxb1	20	0.01	50	-	carb	3	5	sfGFP	10694.5
3223	C11	1x diff 2x bxb1	20	0.01	50	-	carb	3	6	sfGFP	4783.0
3227	C11	1x diff 2x bxb1	20	0.01	50	-	carb	3	7	sfGFP	1761.0
3231	C11	1x diff 2x bxb1	20	0.01	50	-	carb	3	8	sfGFP	504.0
3235	C11	1x diff 2x bxb1	20	0.01	50	-	carb	3	9	sfGFP	422.0
3239	C11	1x diff 2x bxb1	20	0.01	50	-	carb	3	10	sfGFP	344.0
3243	C11	1x diff 2x bxb1	20	0.01	50	-	carb	3	11	sfGFP	295.0
3247	C11	1x diff 2x bxb1	20	0.01	50	-	carb	3	12	sfGFP	277.0
3251	C11	1x diff 2x bxb1	20	0.01	50	-	carb	3	13	sfGFP	270.0
3255	C11	1x diff 2x bxb1	20	0.01	50	-	carb	3	14	sfGFP	274.0
3259	C11	1x diff 2x bxb1	20	0.01	50	-	carb	3	15	sfGFP	264.5
3263	C11	1x diff 2x bxb1	20	0.01	50	-	carb	3	16	sfGFP	261.5
3267	C12	1x diff 2x bxb1	20	0.01	50	-	kan	3	1	sfGFP	13837.5
3271	C12	1x diff 2x bxb1	20	0.01	50	-	kan	3	2	sfGFP	17320.0
3275	C12	1x diff 2x bxb1	20	0.01	50	-	kan	3	3	sfGFP	15369.5
3279	C12	1x diff 2x bxb1	20	0.01	50	-	kan	3	4	sfGFP	16796.5
3283	C12	1x diff 2x bxb1	20	0.01	50	-	kan	3	5	sfGFP	15417.5
3287	C12	1x diff 2x bxb1	20	0.01	50	-	kan	3	6	sfGFP	11613.5
3291	C12	1x diff 2x bxb1	20	0.01	50	-	kan	3	7	sfGFP	10110.5
3295	C12	1x diff 2x bxb1	20	0.01	50	-	kan	3	8	sfGFP	5709.0
3299	C12	1x diff 2x bxb1	20	0.01	50	-	kan	3	9	sfGFP	3154.5
3303	C12	1x diff 2x bxb1	20	0.01	50	-	kan	3	10	sfGFP	1639.5
3307	C12	1x diff 2x bxb1	20	0.01	50	-	kan	3	11	sfGFP	777.5
3311	C12	1x diff 2x bxb1	20	0.01	50	-	kan	3	12	sfGFP	368.5
3315	C12	1x diff 2x bxb1	20	0.01	50	-	kan	3	13	sfGFP	408.0
3319	C12	1x diff 2x bxb1	20	0.01	50	-	kan	3	14	sfGFP	437.5
3323	C12	1x diff 2x bxb1	20	0.01	50	-	kan	3	15	sfGFP	426.5
3327	C12	1x diff 2x bxb1	20	0.01	50	-	kan	3	16	sfGFP	416.5
3331	C13	1x diff 2x bxb1	30	0.01	10	-	carb	3	1	sfGFP	17221.5
3335	C13	1x diff 2x bxb1	30	0.01	10	-	carb	3	2	sfGFP	23575.5
3339	C13	1x diff 2x bxb1	30	0.01	10	-	carb	3	3	sfGFP	21613.0
3343	C13	1x diff 2x bxb1	30	0.01	10	-	carb	3	4	sfGFP	21385.5
3347	C13	1x diff 2x bxb1	30	0.01	10	-	carb	3	5	sfGFP	20751.5
3351	C13	1x diff 2x bxb1	30	0.01	10	-	carb	3	6	sfGFP	12739.0
3355	C13	1x diff 2x bxb1	30	0.01	10	-	carb	3	7	sfGFP	7180.0
3359	C13	1x diff 2x bxb1	30	0.01	10	-	carb	3	8	sfGFP	2844.0
3363	C13	1x diff 2x bxb1	30	0.01	10	-	carb	3	9	sfGFP	1198.0
3367	C13	1x diff 2x bxb1	30	0.01	10	-	carb	3	10	sfGFP	739.0
3371	C13	1x diff 2x bxb1	30	0.01	10	-	carb	3	11	sfGFP	480.5
3375	C13	1x diff 2x bxb1	30	0.01	10	-	carb	3	12	sfGFP	376.0
3379	C13	1x diff 2x bxb1	30	0.01	10	-	carb	3	13	sfGFP	320.5
3383	C13	1x diff 2x bxb1	30	0.01	10	-	carb	3	14	sfGFP	287.5
3387	C13	1x diff 2x bxb1	30	0.01	10	-	carb	3	15	sfGFP	270.0
3391	C13	1x diff 2x bxb1	30	0.01	10	-	carb	3	16	sfGFP	258.0
3395	C14	1x diff 2x bxb1	30	0.01	10	-	kan	3	1	sfGFP	18048.5
3399	C14	1x diff 2x bxb1	30	0.01	10	-	kan	3	2	sfGFP	23593.5
3403	C14	1x diff 2x bxb1	30	0.01	10	-	kan	3	3	sfGFP	21471.0
3407	C14	1x diff 2x bxb1	30	0.01	10	-	kan	3	4	sfGFP	20334.0
3411	C14	1x diff 2x bxb1	30	0.01	10	-	kan	3	5	sfGFP	19389.5
3415	C14	1x diff 2x bxb1	30	0.01	10	-	kan	3	6	sfGFP	6583.5
3419	C14	1x diff 2x bxb1	30	0.01	10	-	kan	3	7	sfGFP	2061.5
3423	C14	1x diff 2x bxb1	30	0.01	10	-	kan	3	8	sfGFP	816.0
3427	C14	1x diff 2x bxb1	30	0.01	10	-	kan	3	9	sfGFP	478.5
3431	C14	1x diff 2x bxb1	30	0.01	10	-	kan	3	10	sfGFP	430.0
3435	C14	1x diff 2x bxb1	30	0.01	10	-	kan	3	11	sfGFP	428.0
3439	C14	1x diff 2x bxb1	30	0.01	10	-	kan	3	12	sfGFP	311.5
3443	C14	1x diff 2x bxb1	30	0.01	10	-	kan	3	13	sfGFP	373.0
3447	C14	1x diff 2x bxb1	30	0.01	10	-	kan	3	14	sfGFP	414.5
3451	C14	1x diff 2x bxb1	30	0.01	10	-	kan	3	15	sfGFP	409.5
3455	C14	1x diff 2x bxb1	30	0.01	10	-	kan	3	16	sfGFP	391.5
3459	C15	1x diff 2x bxb1	30	0.01	50	-	carb	3	1	sfGFP	20813.5
3463	C15	1x diff 2x bxb1	30	0.01	50	-	carb	3	2	sfGFP	25579.0
3467	C15	1x diff 2x bxb1	30	0.01	50	-	carb	3	3	sfGFP	17230.0
3471	C15	1x diff 2x bxb1	30	0.01	50	-	carb	3	4	sfGFP	4987.0
3475	C15	1x diff 2x bxb1	30	0.01	50	-	carb	3	5	sfGFP	1019.5
3479	C15	1x diff 2x bxb1	30	0.01	50	-	carb	3	6	sfGFP	567.0
3483	C15	1x diff 2x bxb1	30	0.01	50	-	carb	3	7	sfGFP	395.5
3487	C15	1x diff 2x bxb1	30	0.01	50	-	carb	3	8	sfGFP	355.0
3491	C15	1x diff 2x bxb1	30	0.01	50	-	carb	3	9	sfGFP	297.0
3495	C15	1x diff 2x bxb1	30	0.01	50	-	carb	3	10	sfGFP	294.5
3499	C15	1x diff 2x bxb1	30	0.01	50	-	carb	3	11	sfGFP	285.5
3503	C15	1x diff 2x bxb1	30	0.01	50	-	carb	3	12	sfGFP	279.5
3507	C15	1x diff 2x bxb1	30	0.01	50	-	carb	3	13	sfGFP	271.5
3511	C15	1x diff 2x bxb1	30	0.01	50	-	carb	3	14	sfGFP	278.0
3515	C15	1x diff 2x bxb1	30	0.01	50	-	carb	3	15	sfGFP	274.0
3519	C15	1x diff 2x bxb1	30	0.01	50	-	carb	3	16	sfGFP	270.0
3523	C16	1x diff 2x bxb1	30	0.01	50	-	kan	3	1	sfGFP	21755.5
3527	C16	1x diff 2x bxb1	30	0.01	50	-	kan	3	2	sfGFP	27385.5
3531	C16	1x diff 2x bxb1	30	0.01	50	-	kan	3	3	sfGFP	18313.5
3535	C16	1x diff 2x bxb1	30	0.01	50	-	kan	3	4	sfGFP	17093.0
3539	C16	1x diff 2x bxb1	30	0.01	50	-	kan	3	5	sfGFP	3739.0
3543	C16	1x diff 2x bxb1	30	0.01	50	-	kan	3	6	sfGFP	689.0
3547	C16	1x diff 2x bxb1	30	0.01	50	-	kan	3	7	sfGFP	455.0
3551	C16	1x diff 2x bxb1	30	0.01	50	-	kan	3	8	sfGFP	469.0
3555	C16	1x diff 2x bxb1	30	0.01	50	-	kan	3	9	sfGFP	411.5
3559	C16	1x diff 2x bxb1	30	0.01	50	-	kan	3	10	sfGFP	403.0
3563	C16	1x diff 2x bxb1	30	0.01	50	-	kan	3	11	sfGFP	426.5
3567	C16	1x diff 2x bxb1	30	0.01	50	-	kan	3	12	sfGFP	311.0
3571	C16	1x diff 2x bxb1	30	0.01	50	-	kan	3	13	sfGFP	360.0
3575	C16	1x diff 2x bxb1	30	0.01	50	-	kan	3	14	sfGFP	411.5
3579	C16	1x diff 2x bxb1	30	0.01	50	-	kan	3	15	sfGFP	417.0
3583	C16	1x diff 2x bxb1	30	0.01	50	-	kan	3	16	sfGFP	402.5
3587	C17	1x diff 2x bxb1	10	0.01	10	+	carb	3	1	sfGFP	2511.5
3591	C17	1x diff 2x bxb1	10	0.01	10	+	carb	3	2	sfGFP	5197.5
3595	C17	1x diff 2x bxb1	10	0.01	10	+	carb	3	3	sfGFP	4025.0
3599	C17	1x diff 2x bxb1	10	0.01	10	+	carb	3	4	sfGFP	3238.5
3603	C17	1x diff 2x bxb1	10	0.01	10	+	carb	3	5	sfGFP	3657.0
3607	C17	1x diff 2x bxb1	10	0.01	10	+	carb	3	6	sfGFP	3143.0
3611	C17	1x diff 2x bxb1	10	0.01	10	+	carb	3	7	sfGFP	3651.5
3615	C17	1x diff 2x bxb1	10	0.01	10	+	carb	3	8	sfGFP	4159.5
3619	C17	1x diff 2x bxb1	10	0.01	10	+	carb	3	9	sfGFP	5103.0
3623	C17	1x diff 2x bxb1	10	0.01	10	+	carb	3	10	sfGFP	6243.5
3627	C17	1x diff 2x bxb1	10	0.01	10	+	carb	3	11	sfGFP	6380.0
3631	C17	1x diff 2x bxb1	10	0.01	10	+	carb	3	12	sfGFP	5698.5
3635	C17	1x diff 2x bxb1	10	0.01	10	+	carb	3	13	sfGFP	6742.5
3639	C17	1x diff 2x bxb1	10	0.01	10	+	carb	3	14	sfGFP	6549.0
3643	C17	1x diff 2x bxb1	10	0.01	10	+	carb	3	15	sfGFP	6327.5
3647	C17	1x diff 2x bxb1	10	0.01	10	+	carb	3	16	sfGFP	6013.5
3651	C18	1x diff 2x bxb1	10	0.01	10	+	kan	3	1	sfGFP	2470.0
3655	C18	1x diff 2x bxb1	10	0.01	10	+	kan	3	2	sfGFP	3092.5
3659	C18	1x diff 2x bxb1	10	0.01	10	+	kan	3	3	sfGFP	3483.5
3663	C18	1x diff 2x bxb1	10	0.01	10	+	kan	3	4	sfGFP	3260.0
3667	C18	1x diff 2x bxb1	10	0.01	10	+	kan	3	5	sfGFP	2742.5
3671	C18	1x diff 2x bxb1	10	0.01	10	+	kan	3	6	sfGFP	2261.5
3675	C18	1x diff 2x bxb1	10	0.01	10	+	kan	3	7	sfGFP	2290.5
3679	C18	1x diff 2x bxb1	10	0.01	10	+	kan	3	8	sfGFP	2517.5
3683	C18	1x diff 2x bxb1	10	0.01	10	+	kan	3	9	sfGFP	3228.0
3687	C18	1x diff 2x bxb1	10	0.01	10	+	kan	3	10	sfGFP	4028.5
3691	C18	1x diff 2x bxb1	10	0.01	10	+	kan	3	11	sfGFP	4670.5
3695	C18	1x diff 2x bxb1	10	0.01	10	+	kan	3	12	sfGFP	4091.5
3699	C18	1x diff 2x bxb1	10	0.01	10	+	kan	3	13	sfGFP	7469.5
3703	C18	1x diff 2x bxb1	10	0.01	10	+	kan	3	14	sfGFP	6268.0
3707	C18	1x diff 2x bxb1	10	0.01	10	+	kan	3	15	sfGFP	4805.5
3711	C18	1x diff 2x bxb1	10	0.01	10	+	kan	3	16	sfGFP	4025.5
3715	C19	1x diff 2x bxb1	10	0.01	50	+	carb	3	1	sfGFP	2212.5
3719	C19	1x diff 2x bxb1	10	0.01	50	+	carb	3	2	sfGFP	3452.5
3723	C19	1x diff 2x bxb1	10	0.01	50	+	carb	3	3	sfGFP	2458.5
3727	C19	1x diff 2x bxb1	10	0.01	50	+	carb	3	4	sfGFP	2096.0
3731	C19	1x diff 2x bxb1	10	0.01	50	+	carb	3	5	sfGFP	2037.0
3735	C19	1x diff 2x bxb1	10	0.01	50	+	carb	3	6	sfGFP	1968.0
3739	C19	1x diff 2x bxb1	10	0.01	50	+	carb	3	7	sfGFP	2398.0
3743	C19	1x diff 2x bxb1	10	0.01	50	+	carb	3	8	sfGFP	2443.0
3747	C19	1x diff 2x bxb1	10	0.01	50	+	carb	3	9	sfGFP	3637.5
3751	C19	1x diff 2x bxb1	10	0.01	50	+	carb	3	10	sfGFP	3923.0
3755	C19	1x diff 2x bxb1	10	0.01	50	+	carb	3	11	sfGFP	3538.5
3759	C19	1x diff 2x bxb1	10	0.01	50	+	carb	3	12	sfGFP	3750.0
3763	C19	1x diff 2x bxb1	10	0.01	50	+	carb	3	13	sfGFP	4485.5
3767	C19	1x diff 2x bxb1	10	0.01	50	+	carb	3	14	sfGFP	4194.5
3771	C19	1x diff 2x bxb1	10	0.01	50	+	carb	3	15	sfGFP	3909.5
3775	C19	1x diff 2x bxb1	10	0.01	50	+	carb	3	16	sfGFP	4087.0
3779	C2	1x diff 2x bxb1	10	0.01	10	-	kan	3	1	sfGFP	1649.0
3783	C2	1x diff 2x bxb1	10	0.01	10	-	kan	3	2	sfGFP	2161.0
3787	C2	1x diff 2x bxb1	10	0.01	10	-	kan	3	3	sfGFP	2677.5
3791	C2	1x diff 2x bxb1	10	0.01	10	-	kan	3	4	sfGFP	2239.0
3795	C2	1x diff 2x bxb1	10	0.01	10	-	kan	3	5	sfGFP	1791.5
3799	C2	1x diff 2x bxb1	10	0.01	10	-	kan	3	6	sfGFP	1543.5
3803	C2	1x diff 2x bxb1	10	0.01	10	-	kan	3	7	sfGFP	1538.5
3807	C2	1x diff 2x bxb1	10	0.01	10	-	kan	3	8	sfGFP	1712.5
3811	C2	1x diff 2x bxb1	10	0.01	10	-	kan	3	9	sfGFP	2212.5
3815	C2	1x diff 2x bxb1	10	0.01	10	-	kan	3	10	sfGFP	3022.0
3819	C2	1x diff 2x bxb1	10	0.01	10	-	kan	3	11	sfGFP	3616.5
3823	C2	1x diff 2x bxb1	10	0.01	10	-	kan	3	12	sfGFP	3686.5
3827	C2	1x diff 2x bxb1	10	0.01	10	-	kan	3	13	sfGFP	4967.0
3831	C2	1x diff 2x bxb1	10	0.01	10	-	kan	3	14	sfGFP	3892.5
3835	C2	1x diff 2x bxb1	10	0.01	10	-	kan	3	15	sfGFP	3314.5
3839	C2	1x diff 2x bxb1	10	0.01	10	-	kan	3	16	sfGFP	3282.5
3843	C20	1x diff 2x bxb1	10	0.01	50	+	kan	3	1	sfGFP	2089.5
3847	C20	1x diff 2x bxb1	10	0.01	50	+	kan	3	2	sfGFP	1971.0
3851	C20	1x diff 2x bxb1	10	0.01	50	+	kan	3	3	sfGFP	2951.5
3855	C20	1x diff 2x bxb1	10	0.01	50	+	kan	3	4	sfGFP	2506.5
3859	C20	1x diff 2x bxb1	10	0.01	50	+	kan	3	5	sfGFP	1817.0
3863	C20	1x diff 2x bxb1	10	0.01	50	+	kan	3	6	sfGFP	1571.5
3867	C20	1x diff 2x bxb1	10	0.01	50	+	kan	3	7	sfGFP	1697.0
3871	C20	1x diff 2x bxb1	10	0.01	50	+	kan	3	8	sfGFP	1838.0
3875	C20	1x diff 2x bxb1	10	0.01	50	+	kan	3	9	sfGFP	2502.5
3879	C20	1x diff 2x bxb1	10	0.01	50	+	kan	3	10	sfGFP	2812.5
3883	C20	1x diff 2x bxb1	10	0.01	50	+	kan	3	11	sfGFP	3303.0
3887	C20	1x diff 2x bxb1	10	0.01	50	+	kan	3	12	sfGFP	3390.0
3891	C20	1x diff 2x bxb1	10	0.01	50	+	kan	3	13	sfGFP	5669.5
3895	C20	1x diff 2x bxb1	10	0.01	50	+	kan	3	14	sfGFP	4051.0
3899	C20	1x diff 2x bxb1	10	0.01	50	+	kan	3	15	sfGFP	3158.0
3903	C20	1x diff 2x bxb1	10	0.01	50	+	kan	3	16	sfGFP	2686.0
3907	C21	1x diff 2x bxb1	15	0.01	10	+	carb	3	1	sfGFP	7405.5
3911	C21	1x diff 2x bxb1	15	0.01	10	+	carb	3	2	sfGFP	13467.0
3915	C21	1x diff 2x bxb1	15	0.01	10	+	carb	3	3	sfGFP	10173.0
3919	C21	1x diff 2x bxb1	15	0.01	10	+	carb	3	4	sfGFP	9006.5
3923	C21	1x diff 2x bxb1	15	0.01	10	+	carb	3	5	sfGFP	8830.0
3927	C21	1x diff 2x bxb1	15	0.01	10	+	carb	3	6	sfGFP	8037.0
3931	C21	1x diff 2x bxb1	15	0.01	10	+	carb	3	7	sfGFP	9323.5
3935	C21	1x diff 2x bxb1	15	0.01	10	+	carb	3	8	sfGFP	9803.5
3939	C21	1x diff 2x bxb1	15	0.01	10	+	carb	3	9	sfGFP	11155.5
3943	C21	1x diff 2x bxb1	15	0.01	10	+	carb	3	10	sfGFP	12278.5
3947	C21	1x diff 2x bxb1	15	0.01	10	+	carb	3	11	sfGFP	12235.5
3951	C21	1x diff 2x bxb1	15	0.01	10	+	carb	3	12	sfGFP	10672.5
3955	C21	1x diff 2x bxb1	15	0.01	10	+	carb	3	13	sfGFP	10185.5
3959	C21	1x diff 2x bxb1	15	0.01	10	+	carb	3	14	sfGFP	8347.0
3963	C21	1x diff 2x bxb1	15	0.01	10	+	carb	3	15	sfGFP	6332.5
3967	C21	1x diff 2x bxb1	15	0.01	10	+	carb	3	16	sfGFP	4124.0
3971	C22	1x diff 2x bxb1	15	0.01	10	+	kan	3	1	sfGFP	6893.0
3975	C22	1x diff 2x bxb1	15	0.01	10	+	kan	3	2	sfGFP	9204.0
3979	C22	1x diff 2x bxb1	15	0.01	10	+	kan	3	3	sfGFP	7683.0
3983	C22	1x diff 2x bxb1	15	0.01	10	+	kan	3	4	sfGFP	7935.5
3987	C22	1x diff 2x bxb1	15	0.01	10	+	kan	3	5	sfGFP	7612.5
3991	C22	1x diff 2x bxb1	15	0.01	10	+	kan	3	6	sfGFP	6650.5
3995	C22	1x diff 2x bxb1	15	0.01	10	+	kan	3	7	sfGFP	7674.5
3999	C22	1x diff 2x bxb1	15	0.01	10	+	kan	3	8	sfGFP	7395.5
4003	C22	1x diff 2x bxb1	15	0.01	10	+	kan	3	9	sfGFP	8661.5
4007	C22	1x diff 2x bxb1	15	0.01	10	+	kan	3	10	sfGFP	10530.5
4011	C22	1x diff 2x bxb1	15	0.01	10	+	kan	3	11	sfGFP	11457.0
4015	C22	1x diff 2x bxb1	15	0.01	10	+	kan	3	12	sfGFP	9801.0
4019	C22	1x diff 2x bxb1	15	0.01	10	+	kan	3	13	sfGFP	13150.0
4023	C22	1x diff 2x bxb1	15	0.01	10	+	kan	3	14	sfGFP	10947.0
4027	C22	1x diff 2x bxb1	15	0.01	10	+	kan	3	15	sfGFP	7670.5
4031	C22	1x diff 2x bxb1	15	0.01	10	+	kan	3	16	sfGFP	5403.5
4035	C23	1x diff 2x bxb1	15	0.01	50	+	carb	3	1	sfGFP	7183.0
4039	C23	1x diff 2x bxb1	15	0.01	50	+	carb	3	2	sfGFP	9841.0
4043	C23	1x diff 2x bxb1	15	0.01	50	+	carb	3	3	sfGFP	7585.0
4047	C23	1x diff 2x bxb1	15	0.01	50	+	carb	3	4	sfGFP	7297.5
4051	C23	1x diff 2x bxb1	15	0.01	50	+	carb	3	5	sfGFP	6642.5
4055	C23	1x diff 2x bxb1	15	0.01	50	+	carb	3	6	sfGFP	6526.5
4059	C23	1x diff 2x bxb1	15	0.01	50	+	carb	3	7	sfGFP	7935.0
4063	C23	1x diff 2x bxb1	15	0.01	50	+	carb	3	8	sfGFP	7485.0
4067	C23	1x diff 2x bxb1	15	0.01	50	+	carb	3	9	sfGFP	10037.0
4071	C23	1x diff 2x bxb1	15	0.01	50	+	carb	3	10	sfGFP	10684.0
4075	C23	1x diff 2x bxb1	15	0.01	50	+	carb	3	11	sfGFP	10245.5
4079	C23	1x diff 2x bxb1	15	0.01	50	+	carb	3	12	sfGFP	9658.0
4083	C23	1x diff 2x bxb1	15	0.01	50	+	carb	3	13	sfGFP	9659.5
4087	C23	1x diff 2x bxb1	15	0.01	50	+	carb	3	14	sfGFP	8618.5
4091	C23	1x diff 2x bxb1	15	0.01	50	+	carb	3	15	sfGFP	6387.5
4095	C23	1x diff 2x bxb1	15	0.01	50	+	carb	3	16	sfGFP	4994.5
4099	C24	1x diff 2x bxb1	15	0.01	50	+	kan	3	1	sfGFP	6556.0
4103	C24	1x diff 2x bxb1	15	0.01	50	+	kan	3	2	sfGFP	7257.0
4107	C24	1x diff 2x bxb1	15	0.01	50	+	kan	3	3	sfGFP	8862.0
4111	C24	1x diff 2x bxb1	15	0.01	50	+	kan	3	4	sfGFP	8424.0
4115	C24	1x diff 2x bxb1	15	0.01	50	+	kan	3	5	sfGFP	5980.0
4119	C24	1x diff 2x bxb1	15	0.01	50	+	kan	3	6	sfGFP	5535.5
4123	C24	1x diff 2x bxb1	15	0.01	50	+	kan	3	7	sfGFP	6606.5
4127	C24	1x diff 2x bxb1	15	0.01	50	+	kan	3	8	sfGFP	6116.0
4131	C24	1x diff 2x bxb1	15	0.01	50	+	kan	3	9	sfGFP	8429.5
4135	C24	1x diff 2x bxb1	15	0.01	50	+	kan	3	10	sfGFP	9272.0
4139	C24	1x diff 2x bxb1	15	0.01	50	+	kan	3	11	sfGFP	9006.0
4143	C24	1x diff 2x bxb1	15	0.01	50	+	kan	3	12	sfGFP	8726.0
4147	C24	1x diff 2x bxb1	15	0.01	50	+	kan	3	13	sfGFP	11936.5
4151	C24	1x diff 2x bxb1	15	0.01	50	+	kan	3	14	sfGFP	8891.5
4155	C24	1x diff 2x bxb1	15	0.01	50	+	kan	3	15	sfGFP	6630.0
4159	C24	1x diff 2x bxb1	15	0.01	50	+	kan	3	16	sfGFP	5176.0
4163	C3	1x diff 2x bxb1	10	0.01	50	-	carb	3	1	sfGFP	2166.0
4167	C3	1x diff 2x bxb1	10	0.01	50	-	carb	3	2	sfGFP	3240.0
4171	C3	1x diff 2x bxb1	10	0.01	50	-	carb	3	3	sfGFP	2740.0
4175	C3	1x diff 2x bxb1	10	0.01	50	-	carb	3	4	sfGFP	2328.5
4179	C3	1x diff 2x bxb1	10	0.01	50	-	carb	3	5	sfGFP	2052.5
4183	C3	1x diff 2x bxb1	10	0.01	50	-	carb	3	6	sfGFP	2436.5
4187	C3	1x diff 2x bxb1	10	0.01	50	-	carb	3	7	sfGFP	2380.5
4191	C3	1x diff 2x bxb1	10	0.01	50	-	carb	3	8	sfGFP	2922.5
4195	C3	1x diff 2x bxb1	10	0.01	50	-	carb	3	9	sfGFP	4398.0
4199	C3	1x diff 2x bxb1	10	0.01	50	-	carb	3	10	sfGFP	4993.0
4203	C3	1x diff 2x bxb1	10	0.01	50	-	carb	3	11	sfGFP	4711.0
4207	C3	1x diff 2x bxb1	10	0.01	50	-	carb	3	12	sfGFP	4321.5
4211	C3	1x diff 2x bxb1	10	0.01	50	-	carb	3	13	sfGFP	4815.5
4215	C3	1x diff 2x bxb1	10	0.01	50	-	carb	3	14	sfGFP	4326.5
4219	C3	1x diff 2x bxb1	10	0.01	50	-	carb	3	15	sfGFP	4313.0
4223	C3	1x diff 2x bxb1	10	0.01	50	-	carb	3	16	sfGFP	4828.0
4227	C4	1x diff 2x bxb1	10	0.01	50	-	kan	3	1	sfGFP	1683.5
4231	C4	1x diff 2x bxb1	10	0.01	50	-	kan	3	2	sfGFP	1648.5
4235	C4	1x diff 2x bxb1	10	0.01	50	-	kan	3	3	sfGFP	2139.5
4239	C4	1x diff 2x bxb1	10	0.01	50	-	kan	3	4	sfGFP	1947.0
4243	C4	1x diff 2x bxb1	10	0.01	50	-	kan	3	5	sfGFP	1415.5
4247	C4	1x diff 2x bxb1	10	0.01	50	-	kan	3	6	sfGFP	1318.5
4251	C4	1x diff 2x bxb1	10	0.01	50	-	kan	3	7	sfGFP	1516.5
4255	C4	1x diff 2x bxb1	10	0.01	50	-	kan	3	8	sfGFP	1444.0
4259	C4	1x diff 2x bxb1	10	0.01	50	-	kan	3	9	sfGFP	1936.0
4263	C4	1x diff 2x bxb1	10	0.01	50	-	kan	3	10	sfGFP	2723.5
4267	C4	1x diff 2x bxb1	10	0.01	50	-	kan	3	11	sfGFP	3066.5
4271	C4	1x diff 2x bxb1	10	0.01	50	-	kan	3	12	sfGFP	2413.5
4275	C4	1x diff 2x bxb1	10	0.01	50	-	kan	3	13	sfGFP	4068.5
4279	C4	1x diff 2x bxb1	10	0.01	50	-	kan	3	14	sfGFP	2969.5
4283	C4	1x diff 2x bxb1	10	0.01	50	-	kan	3	15	sfGFP	2476.0
4287	C4	1x diff 2x bxb1	10	0.01	50	-	kan	3	16	sfGFP	2455.5
4291	C5	1x diff 2x bxb1	15	0.01	10	-	carb	3	1	sfGFP	7740.0
4295	C5	1x diff 2x bxb1	15	0.01	10	-	carb	3	2	sfGFP	15512.5
4299	C5	1x diff 2x bxb1	15	0.01	10	-	carb	3	3	sfGFP	13275.0
4303	C5	1x diff 2x bxb1	15	0.01	10	-	carb	3	4	sfGFP	12133.5
4307	C5	1x diff 2x bxb1	15	0.01	10	-	carb	3	5	sfGFP	11209.5
4311	C5	1x diff 2x bxb1	15	0.01	10	-	carb	3	6	sfGFP	11477.5
4315	C5	1x diff 2x bxb1	15	0.01	10	-	carb	3	7	sfGFP	12108.5
4319	C5	1x diff 2x bxb1	15	0.01	10	-	carb	3	8	sfGFP	13078.0
4323	C5	1x diff 2x bxb1	15	0.01	10	-	carb	3	9	sfGFP	14957.5
4327	C5	1x diff 2x bxb1	15	0.01	10	-	carb	3	10	sfGFP	17695.0
4331	C5	1x diff 2x bxb1	15	0.01	10	-	carb	3	11	sfGFP	16859.5
4335	C5	1x diff 2x bxb1	15	0.01	10	-	carb	3	12	sfGFP	14145.5
4339	C5	1x diff 2x bxb1	15	0.01	10	-	carb	3	13	sfGFP	10982.5
4343	C5	1x diff 2x bxb1	15	0.01	10	-	carb	3	14	sfGFP	6015.5
4347	C5	1x diff 2x bxb1	15	0.01	10	-	carb	3	15	sfGFP	4221.0
4351	C5	1x diff 2x bxb1	15	0.01	10	-	carb	3	16	sfGFP	2146.5
4355	C6	1x diff 2x bxb1	15	0.01	10	-	kan	3	1	sfGFP	6461.5
4359	C6	1x diff 2x bxb1	15	0.01	10	-	kan	3	2	sfGFP	9437.0
4363	C6	1x diff 2x bxb1	15	0.01	10	-	kan	3	3	sfGFP	9537.5
4367	C6	1x diff 2x bxb1	15	0.01	10	-	kan	3	4	sfGFP	8938.0
4371	C6	1x diff 2x bxb1	15	0.01	10	-	kan	3	5	sfGFP	8735.5
4375	C6	1x diff 2x bxb1	15	0.01	10	-	kan	3	6	sfGFP	6666.0
4379	C6	1x diff 2x bxb1	15	0.01	10	-	kan	3	7	sfGFP	7176.5
4383	C6	1x diff 2x bxb1	15	0.01	10	-	kan	3	8	sfGFP	7659.0
4387	C6	1x diff 2x bxb1	15	0.01	10	-	kan	3	9	sfGFP	9436.0
4391	C6	1x diff 2x bxb1	15	0.01	10	-	kan	3	10	sfGFP	12278.5
4395	C6	1x diff 2x bxb1	15	0.01	10	-	kan	3	11	sfGFP	14438.5
4399	C6	1x diff 2x bxb1	15	0.01	10	-	kan	3	12	sfGFP	10984.0
4403	C6	1x diff 2x bxb1	15	0.01	10	-	kan	3	13	sfGFP	14730.5
4407	C6	1x diff 2x bxb1	15	0.01	10	-	kan	3	14	sfGFP	12878.0
4411	C6	1x diff 2x bxb1	15	0.01	10	-	kan	3	15	sfGFP	9378.5
4415	C6	1x diff 2x bxb1	15	0.01	10	-	kan	3	16	sfGFP	7523.5
4419	C7	1x diff 2x bxb1	15	0.01	50	-	carb	3	1	sfGFP	8498.0
4423	C7	1x diff 2x bxb1	15	0.01	50	-	carb	3	2	sfGFP	12678.0
4427	C7	1x diff 2x bxb1	15	0.01	50	-	carb	3	3	sfGFP	9845.0
4431	C7	1x diff 2x bxb1	15	0.01	50	-	carb	3	4	sfGFP	8901.0
4435	C7	1x diff 2x bxb1	15	0.01	50	-	carb	3	5	sfGFP	8285.0
4439	C7	1x diff 2x bxb1	15	0.01	50	-	carb	3	6	sfGFP	9038.5
4443	C7	1x diff 2x bxb1	15	0.01	50	-	carb	3	7	sfGFP	9254.5
4447	C7	1x diff 2x bxb1	15	0.01	50	-	carb	3	8	sfGFP	9551.0
4451	C7	1x diff 2x bxb1	15	0.01	50	-	carb	3	9	sfGFP	10506.0
4455	C7	1x diff 2x bxb1	15	0.01	50	-	carb	3	10	sfGFP	9287.0
4459	C7	1x diff 2x bxb1	15	0.01	50	-	carb	3	11	sfGFP	5957.0
4463	C7	1x diff 2x bxb1	15	0.01	50	-	carb	3	12	sfGFP	3045.0
4467	C7	1x diff 2x bxb1	15	0.01	50	-	carb	3	13	sfGFP	1561.5
4471	C7	1x diff 2x bxb1	15	0.01	50	-	carb	3	14	sfGFP	692.0
4475	C7	1x diff 2x bxb1	15	0.01	50	-	carb	3	15	sfGFP	654.0
4479	C7	1x diff 2x bxb1	15	0.01	50	-	carb	3	16	sfGFP	831.5
4483	C8	1x diff 2x bxb1	15	0.01	50	-	kan	3	1	sfGFP	7104.5
4487	C8	1x diff 2x bxb1	15	0.01	50	-	kan	3	2	sfGFP	8635.0
4491	C8	1x diff 2x bxb1	15	0.01	50	-	kan	3	3	sfGFP	9561.0
4495	C8	1x diff 2x bxb1	15	0.01	50	-	kan	3	4	sfGFP	8954.5
4499	C8	1x diff 2x bxb1	15	0.01	50	-	kan	3	5	sfGFP	7382.0
4503	C8	1x diff 2x bxb1	15	0.01	50	-	kan	3	6	sfGFP	6271.0
4507	C8	1x diff 2x bxb1	15	0.01	50	-	kan	3	7	sfGFP	7484.0
4511	C8	1x diff 2x bxb1	15	0.01	50	-	kan	3	8	sfGFP	7445.5
4515	C8	1x diff 2x bxb1	15	0.01	50	-	kan	3	9	sfGFP	9373.0
4519	C8	1x diff 2x bxb1	15	0.01	50	-	kan	3	10	sfGFP	12113.5
4523	C8	1x diff 2x bxb1	15	0.01	50	-	kan	3	11	sfGFP	12048.5
4527	C8	1x diff 2x bxb1	15	0.01	50	-	kan	3	12	sfGFP	9717.5
4531	C8	1x diff 2x bxb1	15	0.01	50	-	kan	3	13	sfGFP	13300.0
4535	C8	1x diff 2x bxb1	15	0.01	50	-	kan	3	14	sfGFP	9236.5
4539	C8	1x diff 2x bxb1	15	0.01	50	-	kan	3	15	sfGFP	6597.0
4543	C8	1x diff 2x bxb1	15	0.01	50	-	kan	3	16	sfGFP	5015.0
4547	C9	1x diff 2x bxb1	20	0.01	10	-	carb	3	1	sfGFP	13142.5
4551	C9	1x diff 2x bxb1	20	0.01	10	-	carb	3	2	sfGFP	21832.0
4555	C9	1x diff 2x bxb1	20	0.01	10	-	carb	3	3	sfGFP	19353.5
4559	C9	1x diff 2x bxb1	20	0.01	10	-	carb	3	4	sfGFP	20184.0
4563	C9	1x diff 2x bxb1	20	0.01	10	-	carb	3	5	sfGFP	19181.0
4567	C9	1x diff 2x bxb1	20	0.01	10	-	carb	3	6	sfGFP	14562.0
4571	C9	1x diff 2x bxb1	20	0.01	10	-	carb	3	7	sfGFP	11779.5
4575	C9	1x diff 2x bxb1	20	0.01	10	-	carb	3	8	sfGFP	5889.0
4579	C9	1x diff 2x bxb1	20	0.01	10	-	carb	3	9	sfGFP	2587.5
4583	C9	1x diff 2x bxb1	20	0.01	10	-	carb	3	10	sfGFP	1539.0
4587	C9	1x diff 2x bxb1	20	0.01	10	-	carb	3	11	sfGFP	849.0
4591	C9	1x diff 2x bxb1	20	0.01	10	-	carb	3	12	sfGFP	554.0
4595	C9	1x diff 2x bxb1	20	0.01	10	-	carb	3	13	sfGFP	398.0
4599	C9	1x diff 2x bxb1	20	0.01	10	-	carb	3	14	sfGFP	314.5
4603	C9	1x diff 2x bxb1	20	0.01	10	-	carb	3	15	sfGFP	282.5
4607	C9	1x diff 2x bxb1	20	0.01	10	-	carb	3	16	sfGFP	263.0
4611	D1	1x diff 2x bxb1	10	0.01	10	-	carb	4	1	sfGFP	2098.5
4615	D1	1x diff 2x bxb1	10	0.01	10	-	carb	4	2	sfGFP	5072.5
4619	D1	1x diff 2x bxb1	10	0.01	10	-	carb	4	3	sfGFP	4648.5
4623	D1	1x diff 2x bxb1	10	0.01	10	-	carb	4	4	sfGFP	4357.5
4627	D1	1x diff 2x bxb1	10	0.01	10	-	carb	4	5	sfGFP	3681.0
4631	D1	1x diff 2x bxb1	10	0.01	10	-	carb	4	6	sfGFP	3912.5
4635	D1	1x diff 2x bxb1	10	0.01	10	-	carb	4	7	sfGFP	3766.0
4639	D1	1x diff 2x bxb1	10	0.01	10	-	carb	4	8	sfGFP	4047.0
4643	D1	1x diff 2x bxb1	10	0.01	10	-	carb	4	9	sfGFP	5824.5
4647	D1	1x diff 2x bxb1	10	0.01	10	-	carb	4	10	sfGFP	6997.5
4651	D1	1x diff 2x bxb1	10	0.01	10	-	carb	4	11	sfGFP	7172.5
4655	D1	1x diff 2x bxb1	10	0.01	10	-	carb	4	12	sfGFP	6810.5
4659	D1	1x diff 2x bxb1	10	0.01	10	-	carb	4	13	sfGFP	7215.5
4663	D1	1x diff 2x bxb1	10	0.01	10	-	carb	4	14	sfGFP	6130.5
4667	D1	1x diff 2x bxb1	10	0.01	10	-	carb	4	15	sfGFP	6495.0
4671	D1	1x diff 2x bxb1	10	0.01	10	-	carb	4	16	sfGFP	7352.0
4675	D10	1x diff 2x bxb1	20	0.01	10	-	kan	4	1	sfGFP	12841.0
4679	D10	1x diff 2x bxb1	20	0.01	10	-	kan	4	2	sfGFP	17859.0
4683	D10	1x diff 2x bxb1	20	0.01	10	-	kan	4	3	sfGFP	16060.5
4687	D10	1x diff 2x bxb1	20	0.01	10	-	kan	4	4	sfGFP	17068.5
4691	D10	1x diff 2x bxb1	20	0.01	10	-	kan	4	5	sfGFP	19434.0
4695	D10	1x diff 2x bxb1	20	0.01	10	-	kan	4	6	sfGFP	14171.5
4699	D10	1x diff 2x bxb1	20	0.01	10	-	kan	4	7	sfGFP	13191.5
4703	D10	1x diff 2x bxb1	20	0.01	10	-	kan	4	8	sfGFP	5380.0
4707	D10	1x diff 2x bxb1	20	0.01	10	-	kan	4	9	sfGFP	2358.5
4711	D10	1x diff 2x bxb1	20	0.01	10	-	kan	4	10	sfGFP	1445.5
4715	D10	1x diff 2x bxb1	20	0.01	10	-	kan	4	11	sfGFP	1024.5
4719	D10	1x diff 2x bxb1	20	0.01	10	-	kan	4	12	sfGFP	490.0
4723	D10	1x diff 2x bxb1	20	0.01	10	-	kan	4	13	sfGFP	477.5
4727	D10	1x diff 2x bxb1	20	0.01	10	-	kan	4	14	sfGFP	493.0
4731	D10	1x diff 2x bxb1	20	0.01	10	-	kan	4	15	sfGFP	455.0
4735	D10	1x diff 2x bxb1	20	0.01	10	-	kan	4	16	sfGFP	434.5
4739	D11	1x diff 2x bxb1	20	0.01	50	-	carb	4	1	sfGFP	15092.5
4743	D11	1x diff 2x bxb1	20	0.01	50	-	carb	4	2	sfGFP	20600.0
4747	D11	1x diff 2x bxb1	20	0.01	50	-	carb	4	3	sfGFP	16509.5
4751	D11	1x diff 2x bxb1	20	0.01	50	-	carb	4	4	sfGFP	14997.5
4755	D11	1x diff 2x bxb1	20	0.01	50	-	carb	4	5	sfGFP	10142.0
4759	D11	1x diff 2x bxb1	20	0.01	50	-	carb	4	6	sfGFP	4166.0
4763	D11	1x diff 2x bxb1	20	0.01	50	-	carb	4	7	sfGFP	1575.0
4767	D11	1x diff 2x bxb1	20	0.01	50	-	carb	4	8	sfGFP	487.5
4771	D11	1x diff 2x bxb1	20	0.01	50	-	carb	4	9	sfGFP	407.5
4775	D11	1x diff 2x bxb1	20	0.01	50	-	carb	4	10	sfGFP	352.5
4779	D11	1x diff 2x bxb1	20	0.01	50	-	carb	4	11	sfGFP	298.0
4783	D11	1x diff 2x bxb1	20	0.01	50	-	carb	4	12	sfGFP	280.5
4787	D11	1x diff 2x bxb1	20	0.01	50	-	carb	4	13	sfGFP	271.0
4791	D11	1x diff 2x bxb1	20	0.01	50	-	carb	4	14	sfGFP	276.5
4795	D11	1x diff 2x bxb1	20	0.01	50	-	carb	4	15	sfGFP	265.0
4799	D11	1x diff 2x bxb1	20	0.01	50	-	carb	4	16	sfGFP	262.5
4803	D12	1x diff 2x bxb1	20	0.01	50	-	kan	4	1	sfGFP	16262.0
4807	D12	1x diff 2x bxb1	20	0.01	50	-	kan	4	2	sfGFP	18059.5
4811	D12	1x diff 2x bxb1	20	0.01	50	-	kan	4	3	sfGFP	15525.0
4815	D12	1x diff 2x bxb1	20	0.01	50	-	kan	4	4	sfGFP	17351.5
4819	D12	1x diff 2x bxb1	20	0.01	50	-	kan	4	5	sfGFP	15449.5
4823	D12	1x diff 2x bxb1	20	0.01	50	-	kan	4	6	sfGFP	11251.0
4827	D12	1x diff 2x bxb1	20	0.01	50	-	kan	4	7	sfGFP	9703.5
4831	D12	1x diff 2x bxb1	20	0.01	50	-	kan	4	8	sfGFP	3466.0
4835	D12	1x diff 2x bxb1	20	0.01	50	-	kan	4	9	sfGFP	1451.5
4839	D12	1x diff 2x bxb1	20	0.01	50	-	kan	4	10	sfGFP	785.5
4843	D12	1x diff 2x bxb1	20	0.01	50	-	kan	4	11	sfGFP	500.0
4847	D12	1x diff 2x bxb1	20	0.01	50	-	kan	4	12	sfGFP	319.0
4851	D12	1x diff 2x bxb1	20	0.01	50	-	kan	4	13	sfGFP	343.5
4855	D12	1x diff 2x bxb1	20	0.01	50	-	kan	4	14	sfGFP	396.5
4859	D12	1x diff 2x bxb1	20	0.01	50	-	kan	4	15	sfGFP	406.5
4863	D12	1x diff 2x bxb1	20	0.01	50	-	kan	4	16	sfGFP	383.0
4867	D13	1x diff 2x bxb1	30	0.01	10	-	carb	4	1	sfGFP	17347.5
4871	D13	1x diff 2x bxb1	30	0.01	10	-	carb	4	2	sfGFP	23736.5
4875	D13	1x diff 2x bxb1	30	0.01	10	-	carb	4	3	sfGFP	21186.5
4879	D13	1x diff 2x bxb1	30	0.01	10	-	carb	4	4	sfGFP	21124.5
4883	D13	1x diff 2x bxb1	30	0.01	10	-	carb	4	5	sfGFP	21170.5
4887	D13	1x diff 2x bxb1	30	0.01	10	-	carb	4	6	sfGFP	12644.5
4891	D13	1x diff 2x bxb1	30	0.01	10	-	carb	4	7	sfGFP	7320.0
4895	D13	1x diff 2x bxb1	30	0.01	10	-	carb	4	8	sfGFP	3041.0
4899	D13	1x diff 2x bxb1	30	0.01	10	-	carb	4	9	sfGFP	1216.0
4903	D13	1x diff 2x bxb1	30	0.01	10	-	carb	4	10	sfGFP	751.5
4907	D13	1x diff 2x bxb1	30	0.01	10	-	carb	4	11	sfGFP	472.0
4911	D13	1x diff 2x bxb1	30	0.01	10	-	carb	4	12	sfGFP	370.0
4915	D13	1x diff 2x bxb1	30	0.01	10	-	carb	4	13	sfGFP	304.0
4919	D13	1x diff 2x bxb1	30	0.01	10	-	carb	4	14	sfGFP	274.5
4923	D13	1x diff 2x bxb1	30	0.01	10	-	carb	4	15	sfGFP	262.5
4927	D13	1x diff 2x bxb1	30	0.01	10	-	carb	4	16	sfGFP	250.5
4931	D14	1x diff 2x bxb1	30	0.01	10	-	kan	4	1	sfGFP	18114.0
4935	D14	1x diff 2x bxb1	30	0.01	10	-	kan	4	2	sfGFP	24438.5
4939	D14	1x diff 2x bxb1	30	0.01	10	-	kan	4	3	sfGFP	17248.5
4943	D14	1x diff 2x bxb1	30	0.01	10	-	kan	4	4	sfGFP	17398.5
4947	D14	1x diff 2x bxb1	30	0.01	10	-	kan	4	5	sfGFP	19042.5
4951	D14	1x diff 2x bxb1	30	0.01	10	-	kan	4	6	sfGFP	5739.0
4955	D14	1x diff 2x bxb1	30	0.01	10	-	kan	4	7	sfGFP	1987.0
4959	D14	1x diff 2x bxb1	30	0.01	10	-	kan	4	8	sfGFP	803.5
4963	D14	1x diff 2x bxb1	30	0.01	10	-	kan	4	9	sfGFP	511.0
4967	D14	1x diff 2x bxb1	30	0.01	10	-	kan	4	10	sfGFP	467.0
4971	D14	1x diff 2x bxb1	30	0.01	10	-	kan	4	11	sfGFP	467.5
4975	D14	1x diff 2x bxb1	30	0.01	10	-	kan	4	12	sfGFP	346.0
4979	D14	1x diff 2x bxb1	30	0.01	10	-	kan	4	13	sfGFP	396.5
4983	D14	1x diff 2x bxb1	30	0.01	10	-	kan	4	14	sfGFP	448.0
4987	D14	1x diff 2x bxb1	30	0.01	10	-	kan	4	15	sfGFP	430.5
4991	D14	1x diff 2x bxb1	30	0.01	10	-	kan	4	16	sfGFP	427.0
4995	D15	1x diff 2x bxb1	30	0.01	50	-	carb	4	1	sfGFP	21349.5
4999	D15	1x diff 2x bxb1	30	0.01	50	-	carb	4	2	sfGFP	25551.5
5003	D15	1x diff 2x bxb1	30	0.01	50	-	carb	4	3	sfGFP	17205.0
5007	D15	1x diff 2x bxb1	30	0.01	50	-	carb	4	4	sfGFP	4863.5
5011	D15	1x diff 2x bxb1	30	0.01	50	-	carb	4	5	sfGFP	1022.0
5015	D15	1x diff 2x bxb1	30	0.01	50	-	carb	4	6	sfGFP	572.5
5019	D15	1x diff 2x bxb1	30	0.01	50	-	carb	4	7	sfGFP	388.0
5023	D15	1x diff 2x bxb1	30	0.01	50	-	carb	4	8	sfGFP	342.0
5027	D15	1x diff 2x bxb1	30	0.01	50	-	carb	4	9	sfGFP	288.0
5031	D15	1x diff 2x bxb1	30	0.01	50	-	carb	4	10	sfGFP	281.5
5035	D15	1x diff 2x bxb1	30	0.01	50	-	carb	4	11	sfGFP	270.5
5039	D15	1x diff 2x bxb1	30	0.01	50	-	carb	4	12	sfGFP	266.0
5043	D15	1x diff 2x bxb1	30	0.01	50	-	carb	4	13	sfGFP	261.0
5047	D15	1x diff 2x bxb1	30	0.01	50	-	carb	4	14	sfGFP	268.5
5051	D15	1x diff 2x bxb1	30	0.01	50	-	carb	4	15	sfGFP	273.0
5055	D15	1x diff 2x bxb1	30	0.01	50	-	carb	4	16	sfGFP	261.0
5059	D16	1x diff 2x bxb1	30	0.01	50	-	kan	4	1	sfGFP	22319.0
5063	D16	1x diff 2x bxb1	30	0.01	50	-	kan	4	2	sfGFP	26364.0
5067	D16	1x diff 2x bxb1	30	0.01	50	-	kan	4	3	sfGFP	18055.5
5071	D16	1x diff 2x bxb1	30	0.01	50	-	kan	4	4	sfGFP	13487.0
5075	D16	1x diff 2x bxb1	30	0.01	50	-	kan	4	5	sfGFP	2379.5
5079	D16	1x diff 2x bxb1	30	0.01	50	-	kan	4	6	sfGFP	533.0
5083	D16	1x diff 2x bxb1	30	0.01	50	-	kan	4	7	sfGFP	423.5
5087	D16	1x diff 2x bxb1	30	0.01	50	-	kan	4	8	sfGFP	417.5
5091	D16	1x diff 2x bxb1	30	0.01	50	-	kan	4	9	sfGFP	383.5
5095	D16	1x diff 2x bxb1	30	0.01	50	-	kan	4	10	sfGFP	392.5
5099	D16	1x diff 2x bxb1	30	0.01	50	-	kan	4	11	sfGFP	411.5
5103	D16	1x diff 2x bxb1	30	0.01	50	-	kan	4	12	sfGFP	302.5
5107	D16	1x diff 2x bxb1	30	0.01	50	-	kan	4	13	sfGFP	362.0
5111	D16	1x diff 2x bxb1	30	0.01	50	-	kan	4	14	sfGFP	412.0
5115	D16	1x diff 2x bxb1	30	0.01	50	-	kan	4	15	sfGFP	405.0
5119	D16	1x diff 2x bxb1	30	0.01	50	-	kan	4	16	sfGFP	401.0
5123	D17	1x diff 2x bxb1	10	0.01	10	+	carb	4	1	sfGFP	2622.0
5127	D17	1x diff 2x bxb1	10	0.01	10	+	carb	4	2	sfGFP	5135.5
5131	D17	1x diff 2x bxb1	10	0.01	10	+	carb	4	3	sfGFP	3942.5
5135	D17	1x diff 2x bxb1	10	0.01	10	+	carb	4	4	sfGFP	3358.5
5139	D17	1x diff 2x bxb1	10	0.01	10	+	carb	4	5	sfGFP	3381.0
5143	D17	1x diff 2x bxb1	10	0.01	10	+	carb	4	6	sfGFP	3071.5
5147	D17	1x diff 2x bxb1	10	0.01	10	+	carb	4	7	sfGFP	3690.5
5151	D17	1x diff 2x bxb1	10	0.01	10	+	carb	4	8	sfGFP	4147.5
5155	D17	1x diff 2x bxb1	10	0.01	10	+	carb	4	9	sfGFP	5002.0
5159	D17	1x diff 2x bxb1	10	0.01	10	+	carb	4	10	sfGFP	5542.5
5163	D17	1x diff 2x bxb1	10	0.01	10	+	carb	4	11	sfGFP	5388.5
5167	D17	1x diff 2x bxb1	10	0.01	10	+	carb	4	12	sfGFP	5128.0
5171	D17	1x diff 2x bxb1	10	0.01	10	+	carb	4	13	sfGFP	6328.5
5175	D17	1x diff 2x bxb1	10	0.01	10	+	carb	4	14	sfGFP	6160.0
5179	D17	1x diff 2x bxb1	10	0.01	10	+	carb	4	15	sfGFP	5772.0
5183	D17	1x diff 2x bxb1	10	0.01	10	+	carb	4	16	sfGFP	5891.5
5187	D18	1x diff 2x bxb1	10	0.01	10	+	kan	4	1	sfGFP	2705.0
5191	D18	1x diff 2x bxb1	10	0.01	10	+	kan	4	2	sfGFP	2984.0
5195	D18	1x diff 2x bxb1	10	0.01	10	+	kan	4	3	sfGFP	3603.5
5199	D18	1x diff 2x bxb1	10	0.01	10	+	kan	4	4	sfGFP	3434.5
5203	D18	1x diff 2x bxb1	10	0.01	10	+	kan	4	5	sfGFP	2788.5
5207	D18	1x diff 2x bxb1	10	0.01	10	+	kan	4	6	sfGFP	2376.0
5211	D18	1x diff 2x bxb1	10	0.01	10	+	kan	4	7	sfGFP	3007.5
5215	D18	1x diff 2x bxb1	10	0.01	10	+	kan	4	8	sfGFP	2830.0
5219	D18	1x diff 2x bxb1	10	0.01	10	+	kan	4	9	sfGFP	3324.0
5223	D18	1x diff 2x bxb1	10	0.01	10	+	kan	4	10	sfGFP	4079.0
5227	D18	1x diff 2x bxb1	10	0.01	10	+	kan	4	11	sfGFP	4568.5
5231	D18	1x diff 2x bxb1	10	0.01	10	+	kan	4	12	sfGFP	4434.5
5235	D18	1x diff 2x bxb1	10	0.01	10	+	kan	4	13	sfGFP	7541.0
5239	D18	1x diff 2x bxb1	10	0.01	10	+	kan	4	14	sfGFP	6329.0
5243	D18	1x diff 2x bxb1	10	0.01	10	+	kan	4	15	sfGFP	4803.5
5247	D18	1x diff 2x bxb1	10	0.01	10	+	kan	4	16	sfGFP	3801.5
5251	D19	1x diff 2x bxb1	10	0.01	50	+	carb	4	1	sfGFP	2280.0
5255	D19	1x diff 2x bxb1	10	0.01	50	+	carb	4	2	sfGFP	3565.0
5259	D19	1x diff 2x bxb1	10	0.01	50	+	carb	4	3	sfGFP	2377.5
5263	D19	1x diff 2x bxb1	10	0.01	50	+	carb	4	4	sfGFP	2049.0
5267	D19	1x diff 2x bxb1	10	0.01	50	+	carb	4	5	sfGFP	2123.5
5271	D19	1x diff 2x bxb1	10	0.01	50	+	carb	4	6	sfGFP	1941.0
5275	D19	1x diff 2x bxb1	10	0.01	50	+	carb	4	7	sfGFP	2357.5
5279	D19	1x diff 2x bxb1	10	0.01	50	+	carb	4	8	sfGFP	2382.0
5283	D19	1x diff 2x bxb1	10	0.01	50	+	carb	4	9	sfGFP	3551.0
5287	D19	1x diff 2x bxb1	10	0.01	50	+	carb	4	10	sfGFP	3970.0
5291	D19	1x diff 2x bxb1	10	0.01	50	+	carb	4	11	sfGFP	3666.0
5295	D19	1x diff 2x bxb1	10	0.01	50	+	carb	4	12	sfGFP	3539.0
5299	D19	1x diff 2x bxb1	10	0.01	50	+	carb	4	13	sfGFP	4269.0
5303	D19	1x diff 2x bxb1	10	0.01	50	+	carb	4	14	sfGFP	4208.0
5307	D19	1x diff 2x bxb1	10	0.01	50	+	carb	4	15	sfGFP	4018.5
5311	D19	1x diff 2x bxb1	10	0.01	50	+	carb	4	16	sfGFP	4151.0
5315	D2	1x diff 2x bxb1	10	0.01	10	-	kan	4	1	sfGFP	1655.5
5319	D2	1x diff 2x bxb1	10	0.01	10	-	kan	4	2	sfGFP	2127.0
5323	D2	1x diff 2x bxb1	10	0.01	10	-	kan	4	3	sfGFP	2617.0
5327	D2	1x diff 2x bxb1	10	0.01	10	-	kan	4	4	sfGFP	2172.5
5331	D2	1x diff 2x bxb1	10	0.01	10	-	kan	4	5	sfGFP	1764.5
5335	D2	1x diff 2x bxb1	10	0.01	10	-	kan	4	6	sfGFP	1520.5
5339	D2	1x diff 2x bxb1	10	0.01	10	-	kan	4	7	sfGFP	1531.0
5343	D2	1x diff 2x bxb1	10	0.01	10	-	kan	4	8	sfGFP	1607.5
5347	D2	1x diff 2x bxb1	10	0.01	10	-	kan	4	9	sfGFP	2248.5
5351	D2	1x diff 2x bxb1	10	0.01	10	-	kan	4	10	sfGFP	2986.0
5355	D2	1x diff 2x bxb1	10	0.01	10	-	kan	4	11	sfGFP	3838.5
5359	D2	1x diff 2x bxb1	10	0.01	10	-	kan	4	12	sfGFP	3726.5
5363	D2	1x diff 2x bxb1	10	0.01	10	-	kan	4	13	sfGFP	5156.0
5367	D2	1x diff 2x bxb1	10	0.01	10	-	kan	4	14	sfGFP	4120.5
5371	D2	1x diff 2x bxb1	10	0.01	10	-	kan	4	15	sfGFP	3540.5
5375	D2	1x diff 2x bxb1	10	0.01	10	-	kan	4	16	sfGFP	3309.0
5379	D20	1x diff 2x bxb1	10	0.01	50	+	kan	4	1	sfGFP	2303.5
5383	D20	1x diff 2x bxb1	10	0.01	50	+	kan	4	2	sfGFP	2077.5
5387	D20	1x diff 2x bxb1	10	0.01	50	+	kan	4	3	sfGFP	3093.5
5391	D20	1x diff 2x bxb1	10	0.01	50	+	kan	4	4	sfGFP	2551.5
5395	D20	1x diff 2x bxb1	10	0.01	50	+	kan	4	5	sfGFP	1799.0
5399	D20	1x diff 2x bxb1	10	0.01	50	+	kan	4	6	sfGFP	1734.5
5403	D20	1x diff 2x bxb1	10	0.01	50	+	kan	4	7	sfGFP	1715.5
5407	D20	1x diff 2x bxb1	10	0.01	50	+	kan	4	8	sfGFP	1984.5
5411	D20	1x diff 2x bxb1	10	0.01	50	+	kan	4	9	sfGFP	2688.5
5415	D20	1x diff 2x bxb1	10	0.01	50	+	kan	4	10	sfGFP	3213.0
5419	D20	1x diff 2x bxb1	10	0.01	50	+	kan	4	11	sfGFP	3413.0
5423	D20	1x diff 2x bxb1	10	0.01	50	+	kan	4	12	sfGFP	3572.5
5427	D20	1x diff 2x bxb1	10	0.01	50	+	kan	4	13	sfGFP	5856.5
5431	D20	1x diff 2x bxb1	10	0.01	50	+	kan	4	14	sfGFP	4233.0
5435	D20	1x diff 2x bxb1	10	0.01	50	+	kan	4	15	sfGFP	3430.0
5439	D20	1x diff 2x bxb1	10	0.01	50	+	kan	4	16	sfGFP	2986.5
5443	D21	1x diff 2x bxb1	15	0.01	10	+	carb	4	1	sfGFP	7635.0
5447	D21	1x diff 2x bxb1	15	0.01	10	+	carb	4	2	sfGFP	13637.5
5451	D21	1x diff 2x bxb1	15	0.01	10	+	carb	4	3	sfGFP	10206.5
5455	D21	1x diff 2x bxb1	15	0.01	10	+	carb	4	4	sfGFP	9032.0
5459	D21	1x diff 2x bxb1	15	0.01	10	+	carb	4	5	sfGFP	8983.5
5463	D21	1x diff 2x bxb1	15	0.01	10	+	carb	4	6	sfGFP	8289.5
5467	D21	1x diff 2x bxb1	15	0.01	10	+	carb	4	7	sfGFP	9699.0
5471	D21	1x diff 2x bxb1	15	0.01	10	+	carb	4	8	sfGFP	10173.5
5475	D21	1x diff 2x bxb1	15	0.01	10	+	carb	4	9	sfGFP	11721.5
5479	D21	1x diff 2x bxb1	15	0.01	10	+	carb	4	10	sfGFP	12552.0
5483	D21	1x diff 2x bxb1	15	0.01	10	+	carb	4	11	sfGFP	12263.0
5487	D21	1x diff 2x bxb1	15	0.01	10	+	carb	4	12	sfGFP	11013.5
5491	D21	1x diff 2x bxb1	15	0.01	10	+	carb	4	13	sfGFP	10674.0
5495	D21	1x diff 2x bxb1	15	0.01	10	+	carb	4	14	sfGFP	8594.0
5499	D21	1x diff 2x bxb1	15	0.01	10	+	carb	4	15	sfGFP	6562.5
5503	D21	1x diff 2x bxb1	15	0.01	10	+	carb	4	16	sfGFP	4547.0
5507	D22	1x diff 2x bxb1	15	0.01	10	+	kan	4	1	sfGFP	7144.0
5511	D22	1x diff 2x bxb1	15	0.01	10	+	kan	4	2	sfGFP	9487.5
5515	D22	1x diff 2x bxb1	15	0.01	10	+	kan	4	3	sfGFP	9221.5
5519	D22	1x diff 2x bxb1	15	0.01	10	+	kan	4	4	sfGFP	10022.5
5523	D22	1x diff 2x bxb1	15	0.01	10	+	kan	4	5	sfGFP	9067.5
5527	D22	1x diff 2x bxb1	15	0.01	10	+	kan	4	6	sfGFP	7065.0
5531	D22	1x diff 2x bxb1	15	0.01	10	+	kan	4	7	sfGFP	8335.5
5535	D22	1x diff 2x bxb1	15	0.01	10	+	kan	4	8	sfGFP	8334.5
5539	D22	1x diff 2x bxb1	15	0.01	10	+	kan	4	9	sfGFP	9592.5
5543	D22	1x diff 2x bxb1	15	0.01	10	+	kan	4	10	sfGFP	11266.5
5547	D22	1x diff 2x bxb1	15	0.01	10	+	kan	4	11	sfGFP	11886.5
5551	D22	1x diff 2x bxb1	15	0.01	10	+	kan	4	12	sfGFP	8963.0
5555	D22	1x diff 2x bxb1	15	0.01	10	+	kan	4	13	sfGFP	12298.5
5559	D22	1x diff 2x bxb1	15	0.01	10	+	kan	4	14	sfGFP	9528.5
5563	D22	1x diff 2x bxb1	15	0.01	10	+	kan	4	15	sfGFP	5650.0
5567	D22	1x diff 2x bxb1	15	0.01	10	+	kan	4	16	sfGFP	3285.0
5571	D23	1x diff 2x bxb1	15	0.01	50	+	carb	4	1	sfGFP	7445.0
5575	D23	1x diff 2x bxb1	15	0.01	50	+	carb	4	2	sfGFP	9994.5
5579	D23	1x diff 2x bxb1	15	0.01	50	+	carb	4	3	sfGFP	7424.5
5583	D23	1x diff 2x bxb1	15	0.01	50	+	carb	4	4	sfGFP	7321.5
5587	D23	1x diff 2x bxb1	15	0.01	50	+	carb	4	5	sfGFP	6606.0
5591	D23	1x diff 2x bxb1	15	0.01	50	+	carb	4	6	sfGFP	6429.0
5595	D23	1x diff 2x bxb1	15	0.01	50	+	carb	4	7	sfGFP	7600.0
5599	D23	1x diff 2x bxb1	15	0.01	50	+	carb	4	8	sfGFP	7385.5
5603	D23	1x diff 2x bxb1	15	0.01	50	+	carb	4	9	sfGFP	9938.5
5607	D23	1x diff 2x bxb1	15	0.01	50	+	carb	4	10	sfGFP	10686.0
5611	D23	1x diff 2x bxb1	15	0.01	50	+	carb	4	11	sfGFP	10704.5
5615	D23	1x diff 2x bxb1	15	0.01	50	+	carb	4	12	sfGFP	8882.0
5619	D23	1x diff 2x bxb1	15	0.01	50	+	carb	4	13	sfGFP	9397.5
5623	D23	1x diff 2x bxb1	15	0.01	50	+	carb	4	14	sfGFP	8625.0
5627	D23	1x diff 2x bxb1	15	0.01	50	+	carb	4	15	sfGFP	6585.5
5631	D23	1x diff 2x bxb1	15	0.01	50	+	carb	4	16	sfGFP	4846.5
5635	D24	1x diff 2x bxb1	15	0.01	50	+	kan	4	1	sfGFP	7074.0
5639	D24	1x diff 2x bxb1	15	0.01	50	+	kan	4	2	sfGFP	6933.0
5643	D24	1x diff 2x bxb1	15	0.01	50	+	kan	4	3	sfGFP	7700.0
5647	D24	1x diff 2x bxb1	15	0.01	50	+	kan	4	4	sfGFP	9120.5
5651	D24	1x diff 2x bxb1	15	0.01	50	+	kan	4	5	sfGFP	6444.5
5655	D24	1x diff 2x bxb1	15	0.01	50	+	kan	4	6	sfGFP	5848.5
5659	D24	1x diff 2x bxb1	15	0.01	50	+	kan	4	7	sfGFP	7037.0
5663	D24	1x diff 2x bxb1	15	0.01	50	+	kan	4	8	sfGFP	6310.0
5667	D24	1x diff 2x bxb1	15	0.01	50	+	kan	4	9	sfGFP	8581.0
5671	D24	1x diff 2x bxb1	15	0.01	50	+	kan	4	10	sfGFP	9477.5
5675	D24	1x diff 2x bxb1	15	0.01	50	+	kan	4	11	sfGFP	9874.0
5679	D24	1x diff 2x bxb1	15	0.01	50	+	kan	4	12	sfGFP	8264.5
5683	D24	1x diff 2x bxb1	15	0.01	50	+	kan	4	13	sfGFP	11386.5
5687	D24	1x diff 2x bxb1	15	0.01	50	+	kan	4	14	sfGFP	8151.5
5691	D24	1x diff 2x bxb1	15	0.01	50	+	kan	4	15	sfGFP	5254.5
5695	D24	1x diff 2x bxb1	15	0.01	50	+	kan	4	16	sfGFP	3585.0
5699	D3	1x diff 2x bxb1	10	0.01	50	-	carb	4	1	sfGFP	2131.5
5703	D3	1x diff 2x bxb1	10	0.01	50	-	carb	4	2	sfGFP	3620.5
5707	D3	1x diff 2x bxb1	10	0.01	50	-	carb	4	3	sfGFP	3061.0
5711	D3	1x diff 2x bxb1	10	0.01	50	-	carb	4	4	sfGFP	2757.0
5715	D3	1x diff 2x bxb1	10	0.01	50	-	carb	4	5	sfGFP	2480.0
5719	D3	1x diff 2x bxb1	10	0.01	50	-	carb	4	6	sfGFP	2769.0
5723	D3	1x diff 2x bxb1	10	0.01	50	-	carb	4	7	sfGFP	2812.5
5727	D3	1x diff 2x bxb1	10	0.01	50	-	carb	4	8	sfGFP	3400.0
5731	D3	1x diff 2x bxb1	10	0.01	50	-	carb	4	9	sfGFP	4662.5
5735	D3	1x diff 2x bxb1	10	0.01	50	-	carb	4	10	sfGFP	5479.5
5739	D3	1x diff 2x bxb1	10	0.01	50	-	carb	4	11	sfGFP	5300.5
5743	D3	1x diff 2x bxb1	10	0.01	50	-	carb	4	12	sfGFP	4884.0
5747	D3	1x diff 2x bxb1	10	0.01	50	-	carb	4	13	sfGFP	5243.0
5751	D3	1x diff 2x bxb1	10	0.01	50	-	carb	4	14	sfGFP	4719.5
5755	D3	1x diff 2x bxb1	10	0.01	50	-	carb	4	15	sfGFP	4772.0
5759	D3	1x diff 2x bxb1	10	0.01	50	-	carb	4	16	sfGFP	5335.5
5763	D4	1x diff 2x bxb1	10	0.01	50	-	kan	4	1	sfGFP	1678.5
5767	D4	1x diff 2x bxb1	10	0.01	50	-	kan	4	2	sfGFP	1712.5
5771	D4	1x diff 2x bxb1	10	0.01	50	-	kan	4	3	sfGFP	2004.5
5775	D4	1x diff 2x bxb1	10	0.01	50	-	kan	4	4	sfGFP	1875.5
5779	D4	1x diff 2x bxb1	10	0.01	50	-	kan	4	5	sfGFP	1459.5
5783	D4	1x diff 2x bxb1	10	0.01	50	-	kan	4	6	sfGFP	1357.5
5787	D4	1x diff 2x bxb1	10	0.01	50	-	kan	4	7	sfGFP	1395.0
5791	D4	1x diff 2x bxb1	10	0.01	50	-	kan	4	8	sfGFP	1421.0
5795	D4	1x diff 2x bxb1	10	0.01	50	-	kan	4	9	sfGFP	2103.0
5799	D4	1x diff 2x bxb1	10	0.01	50	-	kan	4	10	sfGFP	2746.5
5803	D4	1x diff 2x bxb1	10	0.01	50	-	kan	4	11	sfGFP	3063.5
5807	D4	1x diff 2x bxb1	10	0.01	50	-	kan	4	12	sfGFP	2303.5
5811	D4	1x diff 2x bxb1	10	0.01	50	-	kan	4	13	sfGFP	4332.5
5815	D4	1x diff 2x bxb1	10	0.01	50	-	kan	4	14	sfGFP	3258.0
5819	D4	1x diff 2x bxb1	10	0.01	50	-	kan	4	15	sfGFP	2909.5
5823	D4	1x diff 2x bxb1	10	0.01	50	-	kan	4	16	sfGFP	2623.0
5827	D5	1x diff 2x bxb1	15	0.01	10	-	carb	4	1	sfGFP	7813.5
5831	D5	1x diff 2x bxb1	15	0.01	10	-	carb	4	2	sfGFP	15896.5
5835	D5	1x diff 2x bxb1	15	0.01	10	-	carb	4	3	sfGFP	13610.5
5839	D5	1x diff 2x bxb1	15	0.01	10	-	carb	4	4	sfGFP	12207.5
5843	D5	1x diff 2x bxb1	15	0.01	10	-	carb	4	5	sfGFP	11791.0
5847	D5	1x diff 2x bxb1	15	0.01	10	-	carb	4	6	sfGFP	11799.5
5851	D5	1x diff 2x bxb1	15	0.01	10	-	carb	4	7	sfGFP	12857.5
5855	D5	1x diff 2x bxb1	15	0.01	10	-	carb	4	8	sfGFP	13851.0
5859	D5	1x diff 2x bxb1	15	0.01	10	-	carb	4	9	sfGFP	14846.5
5863	D5	1x diff 2x bxb1	15	0.01	10	-	carb	4	10	sfGFP	17604.5
5867	D5	1x diff 2x bxb1	15	0.01	10	-	carb	4	11	sfGFP	16713.5
5871	D5	1x diff 2x bxb1	15	0.01	10	-	carb	4	12	sfGFP	13607.0
5875	D5	1x diff 2x bxb1	15	0.01	10	-	carb	4	13	sfGFP	9871.0
5879	D5	1x diff 2x bxb1	15	0.01	10	-	carb	4	14	sfGFP	5574.0
5883	D5	1x diff 2x bxb1	15	0.01	10	-	carb	4	15	sfGFP	3198.5
5887	D5	1x diff 2x bxb1	15	0.01	10	-	carb	4	16	sfGFP	1707.0
5891	D6	1x diff 2x bxb1	15	0.01	10	-	kan	4	1	sfGFP	6711.0
5895	D6	1x diff 2x bxb1	15	0.01	10	-	kan	4	2	sfGFP	8832.0
5899	D6	1x diff 2x bxb1	15	0.01	10	-	kan	4	3	sfGFP	8859.0
5903	D6	1x diff 2x bxb1	15	0.01	10	-	kan	4	4	sfGFP	9076.0
5907	D6	1x diff 2x bxb1	15	0.01	10	-	kan	4	5	sfGFP	9065.5
5911	D6	1x diff 2x bxb1	15	0.01	10	-	kan	4	6	sfGFP	6796.0
5915	D6	1x diff 2x bxb1	15	0.01	10	-	kan	4	7	sfGFP	7352.0
5919	D6	1x diff 2x bxb1	15	0.01	10	-	kan	4	8	sfGFP	7439.0
5923	D6	1x diff 2x bxb1	15	0.01	10	-	kan	4	9	sfGFP	9526.0
5927	D6	1x diff 2x bxb1	15	0.01	10	-	kan	4	10	sfGFP	12200.5
5931	D6	1x diff 2x bxb1	15	0.01	10	-	kan	4	11	sfGFP	14397.5
5935	D6	1x diff 2x bxb1	15	0.01	10	-	kan	4	12	sfGFP	10099.0
5939	D6	1x diff 2x bxb1	15	0.01	10	-	kan	4	13	sfGFP	15127.0
5943	D6	1x diff 2x bxb1	15	0.01	10	-	kan	4	14	sfGFP	12454.0
5947	D6	1x diff 2x bxb1	15	0.01	10	-	kan	4	15	sfGFP	8838.5
5951	D6	1x diff 2x bxb1	15	0.01	10	-	kan	4	16	sfGFP	6374.5
5955	D7	1x diff 2x bxb1	15	0.01	50	-	carb	4	1	sfGFP	8670.5
5959	D7	1x diff 2x bxb1	15	0.01	50	-	carb	4	2	sfGFP	12981.5
5963	D7	1x diff 2x bxb1	15	0.01	50	-	carb	4	3	sfGFP	9926.0
5967	D7	1x diff 2x bxb1	15	0.01	50	-	carb	4	4	sfGFP	9314.0
5971	D7	1x diff 2x bxb1	15	0.01	50	-	carb	4	5	sfGFP	8873.0
5975	D7	1x diff 2x bxb1	15	0.01	50	-	carb	4	6	sfGFP	9654.5
5979	D7	1x diff 2x bxb1	15	0.01	50	-	carb	4	7	sfGFP	9829.0
5983	D7	1x diff 2x bxb1	15	0.01	50	-	carb	4	8	sfGFP	9132.0
5987	D7	1x diff 2x bxb1	15	0.01	50	-	carb	4	9	sfGFP	11366.0
5991	D7	1x diff 2x bxb1	15	0.01	50	-	carb	4	10	sfGFP	8936.0
5995	D7	1x diff 2x bxb1	15	0.01	50	-	carb	4	11	sfGFP	5246.5
5999	D7	1x diff 2x bxb1	15	0.01	50	-	carb	4	12	sfGFP	2457.5
6003	D7	1x diff 2x bxb1	15	0.01	50	-	carb	4	13	sfGFP	1199.5
6007	D7	1x diff 2x bxb1	15	0.01	50	-	carb	4	14	sfGFP	544.0
6011	D7	1x diff 2x bxb1	15	0.01	50	-	carb	4	15	sfGFP	662.5
6015	D7	1x diff 2x bxb1	15	0.01	50	-	carb	4	16	sfGFP	970.0
6019	D8	1x diff 2x bxb1	15	0.01	50	-	kan	4	1	sfGFP	7434.0
6023	D8	1x diff 2x bxb1	15	0.01	50	-	kan	4	2	sfGFP	8168.5
6027	D8	1x diff 2x bxb1	15	0.01	50	-	kan	4	3	sfGFP	7568.5
6031	D8	1x diff 2x bxb1	15	0.01	50	-	kan	4	4	sfGFP	9011.0
6035	D8	1x diff 2x bxb1	15	0.01	50	-	kan	4	5	sfGFP	7760.5
6039	D8	1x diff 2x bxb1	15	0.01	50	-	kan	4	6	sfGFP	6266.5
6043	D8	1x diff 2x bxb1	15	0.01	50	-	kan	4	7	sfGFP	6725.0
6047	D8	1x diff 2x bxb1	15	0.01	50	-	kan	4	8	sfGFP	6884.5
6051	D8	1x diff 2x bxb1	15	0.01	50	-	kan	4	9	sfGFP	9285.5
6055	D8	1x diff 2x bxb1	15	0.01	50	-	kan	4	10	sfGFP	12132.5
6059	D8	1x diff 2x bxb1	15	0.01	50	-	kan	4	11	sfGFP	12013.5
6063	D8	1x diff 2x bxb1	15	0.01	50	-	kan	4	12	sfGFP	8183.5
6067	D8	1x diff 2x bxb1	15	0.01	50	-	kan	4	13	sfGFP	13542.5
6071	D8	1x diff 2x bxb1	15	0.01	50	-	kan	4	14	sfGFP	9495.0
6075	D8	1x diff 2x bxb1	15	0.01	50	-	kan	4	15	sfGFP	6214.0
6079	D8	1x diff 2x bxb1	15	0.01	50	-	kan	4	16	sfGFP	4093.5
6083	D9	1x diff 2x bxb1	20	0.01	10	-	carb	4	1	sfGFP	13256.5
6087	D9	1x diff 2x bxb1	20	0.01	10	-	carb	4	2	sfGFP	21623.5
6091	D9	1x diff 2x bxb1	20	0.01	10	-	carb	4	3	sfGFP	19727.0
6095	D9	1x diff 2x bxb1	20	0.01	10	-	carb	4	4	sfGFP	19820.5
6099	D9	1x diff 2x bxb1	20	0.01	10	-	carb	4	5	sfGFP	19509.0
6103	D9	1x diff 2x bxb1	20	0.01	10	-	carb	4	6	sfGFP	14741.0
6107	D9	1x diff 2x bxb1	20	0.01	10	-	carb	4	7	sfGFP	12229.5
6111	D9	1x diff 2x bxb1	20	0.01	10	-	carb	4	8	sfGFP	6290.0
6115	D9	1x diff 2x bxb1	20	0.01	10	-	carb	4	9	sfGFP	2730.5
6119	D9	1x diff 2x bxb1	20	0.01	10	-	carb	4	10	sfGFP	1458.5
6123	D9	1x diff 2x bxb1	20	0.01	10	-	carb	4	11	sfGFP	826.5
6127	D9	1x diff 2x bxb1	20	0.01	10	-	carb	4	12	sfGFP	520.0
6131	D9	1x diff 2x bxb1	20	0.01	10	-	carb	4	13	sfGFP	380.5
6135	D9	1x diff 2x bxb1	20	0.01	10	-	carb	4	14	sfGFP	309.5
6139	D9	1x diff 2x bxb1	20	0.01	10	-	carb	4	15	sfGFP	277.5
6143	D9	1x diff 2x bxb1	20	0.01	10	-	carb	4	16	sfGFP	259.0
6147	E1	1x diff 2x bxb1	10	0.01	10	-	carb	5	1	sfGFP	2385.5
6151	E1	1x diff 2x bxb1	10	0.01	10	-	carb	5	2	sfGFP	6128.5
6155	E1	1x diff 2x bxb1	10	0.01	10	-	carb	5	3	sfGFP	6325.5
6159	E1	1x diff 2x bxb1	10	0.01	10	-	carb	5	4	sfGFP	6509.0
6163	E1	1x diff 2x bxb1	10	0.01	10	-	carb	5	5	sfGFP	5862.0
6167	E1	1x diff 2x bxb1	10	0.01	10	-	carb	5	6	sfGFP	5444.5
6171	E1	1x diff 2x bxb1	10	0.01	10	-	carb	5	7	sfGFP	5706.5
6175	E1	1x diff 2x bxb1	10	0.01	10	-	carb	5	8	sfGFP	6300.0
6179	E1	1x diff 2x bxb1	10	0.01	10	-	carb	5	9	sfGFP	8108.0
6183	E1	1x diff 2x bxb1	10	0.01	10	-	carb	5	10	sfGFP	9620.5
6187	E1	1x diff 2x bxb1	10	0.01	10	-	carb	5	11	sfGFP	10371.0
6191	E1	1x diff 2x bxb1	10	0.01	10	-	carb	5	12	sfGFP	10374.5
6195	E1	1x diff 2x bxb1	10	0.01	10	-	carb	5	13	sfGFP	10864.5
6199	E1	1x diff 2x bxb1	10	0.01	10	-	carb	5	14	sfGFP	9162.5
6203	E1	1x diff 2x bxb1	10	0.01	10	-	carb	5	15	sfGFP	9900.0
6207	E1	1x diff 2x bxb1	10	0.01	10	-	carb	5	16	sfGFP	10108.5
6211	E10	1x diff 2x bxb1	20	0.01	10	-	kan	5	1	sfGFP	14250.0
6215	E10	1x diff 2x bxb1	20	0.01	10	-	kan	5	2	sfGFP	18401.0
6219	E10	1x diff 2x bxb1	20	0.01	10	-	kan	5	3	sfGFP	15472.5
6223	E10	1x diff 2x bxb1	20	0.01	10	-	kan	5	4	sfGFP	17000.5
6227	E10	1x diff 2x bxb1	20	0.01	10	-	kan	5	5	sfGFP	19746.5
6231	E10	1x diff 2x bxb1	20	0.01	10	-	kan	5	6	sfGFP	13465.0
6235	E10	1x diff 2x bxb1	20	0.01	10	-	kan	5	7	sfGFP	11336.5
6239	E10	1x diff 2x bxb1	20	0.01	10	-	kan	5	8	sfGFP	3963.0
6243	E10	1x diff 2x bxb1	20	0.01	10	-	kan	5	9	sfGFP	1752.5
6247	E10	1x diff 2x bxb1	20	0.01	10	-	kan	5	10	sfGFP	1112.5
6251	E10	1x diff 2x bxb1	20	0.01	10	-	kan	5	11	sfGFP	804.0
6255	E10	1x diff 2x bxb1	20	0.01	10	-	kan	5	12	sfGFP	435.0
6259	E10	1x diff 2x bxb1	20	0.01	10	-	kan	5	13	sfGFP	425.0
6263	E10	1x diff 2x bxb1	20	0.01	10	-	kan	5	14	sfGFP	448.0
6267	E10	1x diff 2x bxb1	20	0.01	10	-	kan	5	15	sfGFP	434.0
6271	E10	1x diff 2x bxb1	20	0.01	10	-	kan	5	16	sfGFP	413.0
6275	E11	1x diff 2x bxb1	20	0.01	50	-	carb	5	1	sfGFP	16694.5
6279	E11	1x diff 2x bxb1	20	0.01	50	-	carb	5	2	sfGFP	25734.5
6283	E11	1x diff 2x bxb1	20	0.01	50	-	carb	5	3	sfGFP	20566.5
6287	E11	1x diff 2x bxb1	20	0.01	50	-	carb	5	4	sfGFP	18869.0
6291	E11	1x diff 2x bxb1	20	0.01	50	-	carb	5	5	sfGFP	12631.0
6295	E11	1x diff 2x bxb1	20	0.01	50	-	carb	5	6	sfGFP	5031.0
6299	E11	1x diff 2x bxb1	20	0.01	50	-	carb	5	7	sfGFP	1877.0
6303	E11	1x diff 2x bxb1	20	0.01	50	-	carb	5	8	sfGFP	585.0
6307	E11	1x diff 2x bxb1	20	0.01	50	-	carb	5	9	sfGFP	466.0
6311	E11	1x diff 2x bxb1	20	0.01	50	-	carb	5	10	sfGFP	369.0
6315	E11	1x diff 2x bxb1	20	0.01	50	-	carb	5	11	sfGFP	307.5
6319	E11	1x diff 2x bxb1	20	0.01	50	-	carb	5	12	sfGFP	268.0
6323	E11	1x diff 2x bxb1	20	0.01	50	-	carb	5	13	sfGFP	255.0
6327	E11	1x diff 2x bxb1	20	0.01	50	-	carb	5	14	sfGFP	253.0
6331	E11	1x diff 2x bxb1	20	0.01	50	-	carb	5	15	sfGFP	241.5
6335	E11	1x diff 2x bxb1	20	0.01	50	-	carb	5	16	sfGFP	235.0
6339	E12	1x diff 2x bxb1	20	0.01	50	-	kan	5	1	sfGFP	17236.5
6343	E12	1x diff 2x bxb1	20	0.01	50	-	kan	5	2	sfGFP	17930.5
6347	E12	1x diff 2x bxb1	20	0.01	50	-	kan	5	3	sfGFP	15588.0
6351	E12	1x diff 2x bxb1	20	0.01	50	-	kan	5	4	sfGFP	17994.0
6355	E12	1x diff 2x bxb1	20	0.01	50	-	kan	5	5	sfGFP	16635.0
6359	E12	1x diff 2x bxb1	20	0.01	50	-	kan	5	6	sfGFP	10468.0
6363	E12	1x diff 2x bxb1	20	0.01	50	-	kan	5	7	sfGFP	7310.5
6367	E12	1x diff 2x bxb1	20	0.01	50	-	kan	5	8	sfGFP	2484.5
6371	E12	1x diff 2x bxb1	20	0.01	50	-	kan	5	9	sfGFP	1014.5
6375	E12	1x diff 2x bxb1	20	0.01	50	-	kan	5	10	sfGFP	600.5
6379	E12	1x diff 2x bxb1	20	0.01	50	-	kan	5	11	sfGFP	451.0
6383	E12	1x diff 2x bxb1	20	0.01	50	-	kan	5	12	sfGFP	303.0
6387	E12	1x diff 2x bxb1	20	0.01	50	-	kan	5	13	sfGFP	337.0
6391	E12	1x diff 2x bxb1	20	0.01	50	-	kan	5	14	sfGFP	397.5
6395	E12	1x diff 2x bxb1	20	0.01	50	-	kan	5	15	sfGFP	395.0
6399	E12	1x diff 2x bxb1	20	0.01	50	-	kan	5	16	sfGFP	374.5
6403	E13	1x diff 2x bxb1	30	0.01	10	-	carb	5	1	sfGFP	18114.0
6407	E13	1x diff 2x bxb1	30	0.01	10	-	carb	5	2	sfGFP	25270.0
6411	E13	1x diff 2x bxb1	30	0.01	10	-	carb	5	3	sfGFP	24181.0
6415	E13	1x diff 2x bxb1	30	0.01	10	-	carb	5	4	sfGFP	23723.0
6419	E13	1x diff 2x bxb1	30	0.01	10	-	carb	5	5	sfGFP	25539.5
6423	E13	1x diff 2x bxb1	30	0.01	10	-	carb	5	6	sfGFP	21327.0
6427	E13	1x diff 2x bxb1	30	0.01	10	-	carb	5	7	sfGFP	22199.5
6431	E13	1x diff 2x bxb1	30	0.01	10	-	carb	5	8	sfGFP	19279.5
6435	E13	1x diff 2x bxb1	30	0.01	10	-	carb	5	9	sfGFP	14018.5
6439	E13	1x diff 2x bxb1	30	0.01	10	-	carb	5	10	sfGFP	9623.5
6443	E13	1x diff 2x bxb1	30	0.01	10	-	carb	5	11	sfGFP	5846.0
6447	E13	1x diff 2x bxb1	30	0.01	10	-	carb	5	12	sfGFP	3227.5
6451	E13	1x diff 2x bxb1	30	0.01	10	-	carb	5	13	sfGFP	1991.5
6455	E13	1x diff 2x bxb1	30	0.01	10	-	carb	5	14	sfGFP	1050.5
6459	E13	1x diff 2x bxb1	30	0.01	10	-	carb	5	15	sfGFP	656.5
6463	E13	1x diff 2x bxb1	30	0.01	10	-	carb	5	16	sfGFP	418.0
6467	E14	1x diff 2x bxb1	30	0.01	10	-	kan	5	1	sfGFP	18729.0
6471	E14	1x diff 2x bxb1	30	0.01	10	-	kan	5	2	sfGFP	24345.5
6475	E14	1x diff 2x bxb1	30	0.01	10	-	kan	5	3	sfGFP	19489.0
6479	E14	1x diff 2x bxb1	30	0.01	10	-	kan	5	4	sfGFP	19386.5
6483	E14	1x diff 2x bxb1	30	0.01	10	-	kan	5	5	sfGFP	20376.0
6487	E14	1x diff 2x bxb1	30	0.01	10	-	kan	5	6	sfGFP	7379.5
6491	E14	1x diff 2x bxb1	30	0.01	10	-	kan	5	7	sfGFP	2611.5
6495	E14	1x diff 2x bxb1	30	0.01	10	-	kan	5	8	sfGFP	758.5
6499	E14	1x diff 2x bxb1	30	0.01	10	-	kan	5	9	sfGFP	436.5
6503	E14	1x diff 2x bxb1	30	0.01	10	-	kan	5	10	sfGFP	396.5
6507	E14	1x diff 2x bxb1	30	0.01	10	-	kan	5	11	sfGFP	399.5
6511	E14	1x diff 2x bxb1	30	0.01	10	-	kan	5	12	sfGFP	285.0
6515	E14	1x diff 2x bxb1	30	0.01	10	-	kan	5	13	sfGFP	338.0
6519	E14	1x diff 2x bxb1	30	0.01	10	-	kan	5	14	sfGFP	386.5
6523	E14	1x diff 2x bxb1	30	0.01	10	-	kan	5	15	sfGFP	383.5
6527	E14	1x diff 2x bxb1	30	0.01	10	-	kan	5	16	sfGFP	371.5
6531	E15	1x diff 2x bxb1	30	0.01	50	-	carb	5	1	sfGFP	23370.5
6535	E15	1x diff 2x bxb1	30	0.01	50	-	carb	5	2	sfGFP	31462.5
6539	E15	1x diff 2x bxb1	30	0.01	50	-	carb	5	3	sfGFP	20674.0
6543	E15	1x diff 2x bxb1	30	0.01	50	-	carb	5	4	sfGFP	7391.5
6547	E15	1x diff 2x bxb1	30	0.01	50	-	carb	5	5	sfGFP	1779.0
6551	E15	1x diff 2x bxb1	30	0.01	50	-	carb	5	6	sfGFP	768.5
6555	E15	1x diff 2x bxb1	30	0.01	50	-	carb	5	7	sfGFP	573.5
6559	E15	1x diff 2x bxb1	30	0.01	50	-	carb	5	8	sfGFP	407.5
6563	E15	1x diff 2x bxb1	30	0.01	50	-	carb	5	9	sfGFP	308.0
6567	E15	1x diff 2x bxb1	30	0.01	50	-	carb	5	10	sfGFP	272.0
6571	E15	1x diff 2x bxb1	30	0.01	50	-	carb	5	11	sfGFP	260.5
6575	E15	1x diff 2x bxb1	30	0.01	50	-	carb	5	12	sfGFP	243.0
6579	E15	1x diff 2x bxb1	30	0.01	50	-	carb	5	13	sfGFP	242.0
6583	E15	1x diff 2x bxb1	30	0.01	50	-	carb	5	14	sfGFP	240.0
6587	E15	1x diff 2x bxb1	30	0.01	50	-	carb	5	15	sfGFP	237.0
6591	E15	1x diff 2x bxb1	30	0.01	50	-	carb	5	16	sfGFP	231.0
6595	E16	1x diff 2x bxb1	30	0.01	50	-	kan	5	1	sfGFP	23468.0
6599	E16	1x diff 2x bxb1	30	0.01	50	-	kan	5	2	sfGFP	27545.5
6603	E16	1x diff 2x bxb1	30	0.01	50	-	kan	5	3	sfGFP	19026.0
6607	E16	1x diff 2x bxb1	30	0.01	50	-	kan	5	4	sfGFP	11719.5
6611	E16	1x diff 2x bxb1	30	0.01	50	-	kan	5	5	sfGFP	1786.0
6615	E16	1x diff 2x bxb1	30	0.01	50	-	kan	5	6	sfGFP	445.0
6619	E16	1x diff 2x bxb1	30	0.01	50	-	kan	5	7	sfGFP	397.0
6623	E16	1x diff 2x bxb1	30	0.01	50	-	kan	5	8	sfGFP	400.5
6627	E16	1x diff 2x bxb1	30	0.01	50	-	kan	5	9	sfGFP	370.0
6631	E16	1x diff 2x bxb1	30	0.01	50	-	kan	5	10	sfGFP	372.0
6635	E16	1x diff 2x bxb1	30	0.01	50	-	kan	5	11	sfGFP	398.0
6639	E16	1x diff 2x bxb1	30	0.01	50	-	kan	5	12	sfGFP	292.5
6643	E16	1x diff 2x bxb1	30	0.01	50	-	kan	5	13	sfGFP	336.5
6647	E16	1x diff 2x bxb1	30	0.01	50	-	kan	5	14	sfGFP	386.5
6651	E16	1x diff 2x bxb1	30	0.01	50	-	kan	5	15	sfGFP	391.0
6655	E16	1x diff 2x bxb1	30	0.01	50	-	kan	5	16	sfGFP	381.5
6659	E17	1x diff 2x bxb1	10	0.01	10	+	carb	5	1	sfGFP	2892.5
6663	E17	1x diff 2x bxb1	10	0.01	10	+	carb	5	2	sfGFP	6231.5
6667	E17	1x diff 2x bxb1	10	0.01	10	+	carb	5	3	sfGFP	4842.5
6671	E17	1x diff 2x bxb1	10	0.01	10	+	carb	5	4	sfGFP	4015.5
6675	E17	1x diff 2x bxb1	10	0.01	10	+	carb	5	5	sfGFP	4113.5
6679	E17	1x diff 2x bxb1	10	0.01	10	+	carb	5	6	sfGFP	3624.5
6683	E17	1x diff 2x bxb1	10	0.01	10	+	carb	5	7	sfGFP	4205.5
6687	E17	1x diff 2x bxb1	10	0.01	10	+	carb	5	8	sfGFP	4899.0
6691	E17	1x diff 2x bxb1	10	0.01	10	+	carb	5	9	sfGFP	6009.5
6695	E17	1x diff 2x bxb1	10	0.01	10	+	carb	5	10	sfGFP	6557.0
6699	E17	1x diff 2x bxb1	10	0.01	10	+	carb	5	11	sfGFP	7081.5
6703	E17	1x diff 2x bxb1	10	0.01	10	+	carb	5	12	sfGFP	6674.5
6707	E17	1x diff 2x bxb1	10	0.01	10	+	carb	5	13	sfGFP	7887.0
6711	E17	1x diff 2x bxb1	10	0.01	10	+	carb	5	14	sfGFP	7244.5
6715	E17	1x diff 2x bxb1	10	0.01	10	+	carb	5	15	sfGFP	7108.5
6719	E17	1x diff 2x bxb1	10	0.01	10	+	carb	5	16	sfGFP	6923.0
6723	E18	1x diff 2x bxb1	10	0.01	10	+	kan	5	1	sfGFP	3029.5
6727	E18	1x diff 2x bxb1	10	0.01	10	+	kan	5	2	sfGFP	3589.0
6731	E18	1x diff 2x bxb1	10	0.01	10	+	kan	5	3	sfGFP	3581.0
6735	E18	1x diff 2x bxb1	10	0.01	10	+	kan	5	4	sfGFP	3459.0
6739	E18	1x diff 2x bxb1	10	0.01	10	+	kan	5	5	sfGFP	3100.0
6743	E18	1x diff 2x bxb1	10	0.01	10	+	kan	5	6	sfGFP	2403.5
6747	E18	1x diff 2x bxb1	10	0.01	10	+	kan	5	7	sfGFP	2796.5
6751	E18	1x diff 2x bxb1	10	0.01	10	+	kan	5	8	sfGFP	2626.5
6755	E18	1x diff 2x bxb1	10	0.01	10	+	kan	5	9	sfGFP	3388.5
6759	E18	1x diff 2x bxb1	10	0.01	10	+	kan	5	10	sfGFP	4039.5
6763	E18	1x diff 2x bxb1	10	0.01	10	+	kan	5	11	sfGFP	4642.5
6767	E18	1x diff 2x bxb1	10	0.01	10	+	kan	5	12	sfGFP	4365.0
6771	E18	1x diff 2x bxb1	10	0.01	10	+	kan	5	13	sfGFP	7774.0
6775	E18	1x diff 2x bxb1	10	0.01	10	+	kan	5	14	sfGFP	7224.0
6779	E18	1x diff 2x bxb1	10	0.01	10	+	kan	5	15	sfGFP	5434.5
6783	E18	1x diff 2x bxb1	10	0.01	10	+	kan	5	16	sfGFP	4059.5
6787	E19	1x diff 2x bxb1	10	0.01	50	+	carb	5	1	sfGFP	2716.5
6791	E19	1x diff 2x bxb1	10	0.01	50	+	carb	5	2	sfGFP	4108.0
6795	E19	1x diff 2x bxb1	10	0.01	50	+	carb	5	3	sfGFP	2932.0
6799	E19	1x diff 2x bxb1	10	0.01	50	+	carb	5	4	sfGFP	2522.0
6803	E19	1x diff 2x bxb1	10	0.01	50	+	carb	5	5	sfGFP	2478.0
6807	E19	1x diff 2x bxb1	10	0.01	50	+	carb	5	6	sfGFP	2235.0
6811	E19	1x diff 2x bxb1	10	0.01	50	+	carb	5	7	sfGFP	2876.0
6815	E19	1x diff 2x bxb1	10	0.01	50	+	carb	5	8	sfGFP	2935.0
6819	E19	1x diff 2x bxb1	10	0.01	50	+	carb	5	9	sfGFP	4423.0
6823	E19	1x diff 2x bxb1	10	0.01	50	+	carb	5	10	sfGFP	4685.0
6827	E19	1x diff 2x bxb1	10	0.01	50	+	carb	5	11	sfGFP	4881.0
6831	E19	1x diff 2x bxb1	10	0.01	50	+	carb	5	12	sfGFP	4655.5
6835	E19	1x diff 2x bxb1	10	0.01	50	+	carb	5	13	sfGFP	5514.0
6839	E19	1x diff 2x bxb1	10	0.01	50	+	carb	5	14	sfGFP	5168.0
6843	E19	1x diff 2x bxb1	10	0.01	50	+	carb	5	15	sfGFP	4933.0
6847	E19	1x diff 2x bxb1	10	0.01	50	+	carb	5	16	sfGFP	5441.5
6851	E2	1x diff 2x bxb1	10	0.01	10	-	kan	5	1	sfGFP	1876.0
6855	E2	1x diff 2x bxb1	10	0.01	10	-	kan	5	2	sfGFP	2218.5
6859	E2	1x diff 2x bxb1	10	0.01	10	-	kan	5	3	sfGFP	2493.5
6863	E2	1x diff 2x bxb1	10	0.01	10	-	kan	5	4	sfGFP	2546.5
6867	E2	1x diff 2x bxb1	10	0.01	10	-	kan	5	5	sfGFP	1968.5
6871	E2	1x diff 2x bxb1	10	0.01	10	-	kan	5	6	sfGFP	1553.5
6875	E2	1x diff 2x bxb1	10	0.01	10	-	kan	5	7	sfGFP	1497.5
6879	E2	1x diff 2x bxb1	10	0.01	10	-	kan	5	8	sfGFP	1774.0
6883	E2	1x diff 2x bxb1	10	0.01	10	-	kan	5	9	sfGFP	2378.0
6887	E2	1x diff 2x bxb1	10	0.01	10	-	kan	5	10	sfGFP	3022.0
6891	E2	1x diff 2x bxb1	10	0.01	10	-	kan	5	11	sfGFP	3699.5
6895	E2	1x diff 2x bxb1	10	0.01	10	-	kan	5	12	sfGFP	3929.0
6899	E2	1x diff 2x bxb1	10	0.01	10	-	kan	5	13	sfGFP	5434.5
6903	E2	1x diff 2x bxb1	10	0.01	10	-	kan	5	14	sfGFP	4606.0
6907	E2	1x diff 2x bxb1	10	0.01	10	-	kan	5	15	sfGFP	3783.0
6911	E2	1x diff 2x bxb1	10	0.01	10	-	kan	5	16	sfGFP	3252.5
6915	E20	1x diff 2x bxb1	10	0.01	50	+	kan	5	1	sfGFP	2805.5
6919	E20	1x diff 2x bxb1	10	0.01	50	+	kan	5	2	sfGFP	2263.0
6923	E20	1x diff 2x bxb1	10	0.01	50	+	kan	5	3	sfGFP	2473.0
6927	E20	1x diff 2x bxb1	10	0.01	50	+	kan	5	4	sfGFP	2967.0
6931	E20	1x diff 2x bxb1	10	0.01	50	+	kan	5	5	sfGFP	2158.5
6935	E20	1x diff 2x bxb1	10	0.01	50	+	kan	5	6	sfGFP	1728.5
6939	E20	1x diff 2x bxb1	10	0.01	50	+	kan	5	7	sfGFP	2043.0
6943	E20	1x diff 2x bxb1	10	0.01	50	+	kan	5	8	sfGFP	1941.5
6947	E20	1x diff 2x bxb1	10	0.01	50	+	kan	5	9	sfGFP	2875.0
6951	E20	1x diff 2x bxb1	10	0.01	50	+	kan	5	10	sfGFP	3773.0
6955	E20	1x diff 2x bxb1	10	0.01	50	+	kan	5	11	sfGFP	3625.0
6959	E20	1x diff 2x bxb1	10	0.01	50	+	kan	5	12	sfGFP	3805.0
6963	E20	1x diff 2x bxb1	10	0.01	50	+	kan	5	13	sfGFP	6482.5
6967	E20	1x diff 2x bxb1	10	0.01	50	+	kan	5	14	sfGFP	5043.0
6971	E20	1x diff 2x bxb1	10	0.01	50	+	kan	5	15	sfGFP	3628.5
6975	E20	1x diff 2x bxb1	10	0.01	50	+	kan	5	16	sfGFP	3031.0
6979	E21	1x diff 2x bxb1	15	0.01	10	+	carb	5	1	sfGFP	8092.0
6983	E21	1x diff 2x bxb1	15	0.01	10	+	carb	5	2	sfGFP	15915.5
6987	E21	1x diff 2x bxb1	15	0.01	10	+	carb	5	3	sfGFP	12581.5
6991	E21	1x diff 2x bxb1	15	0.01	10	+	carb	5	4	sfGFP	11138.5
6995	E21	1x diff 2x bxb1	15	0.01	10	+	carb	5	5	sfGFP	11670.5
6999	E21	1x diff 2x bxb1	15	0.01	10	+	carb	5	6	sfGFP	10258.0
7003	E21	1x diff 2x bxb1	15	0.01	10	+	carb	5	7	sfGFP	10981.5
7007	E21	1x diff 2x bxb1	15	0.01	10	+	carb	5	8	sfGFP	12459.0
7011	E21	1x diff 2x bxb1	15	0.01	10	+	carb	5	9	sfGFP	13627.0
7015	E21	1x diff 2x bxb1	15	0.01	10	+	carb	5	10	sfGFP	14554.5
7019	E21	1x diff 2x bxb1	15	0.01	10	+	carb	5	11	sfGFP	15289.5
7023	E21	1x diff 2x bxb1	15	0.01	10	+	carb	5	12	sfGFP	13145.0
7027	E21	1x diff 2x bxb1	15	0.01	10	+	carb	5	13	sfGFP	12451.0
7031	E21	1x diff 2x bxb1	15	0.01	10	+	carb	5	14	sfGFP	9233.0
7035	E21	1x diff 2x bxb1	15	0.01	10	+	carb	5	15	sfGFP	7670.0
7039	E21	1x diff 2x bxb1	15	0.01	10	+	carb	5	16	sfGFP	5083.0
7043	E22	1x diff 2x bxb1	15	0.01	10	+	kan	5	1	sfGFP	8371.0
7047	E22	1x diff 2x bxb1	15	0.01	10	+	kan	5	2	sfGFP	10505.5
7051	E22	1x diff 2x bxb1	15	0.01	10	+	kan	5	3	sfGFP	8675.0
7055	E22	1x diff 2x bxb1	15	0.01	10	+	kan	5	4	sfGFP	10456.5
7059	E22	1x diff 2x bxb1	15	0.01	10	+	kan	5	5	sfGFP	9846.0
7063	E22	1x diff 2x bxb1	15	0.01	10	+	kan	5	6	sfGFP	7097.0
7067	E22	1x diff 2x bxb1	15	0.01	10	+	kan	5	7	sfGFP	8679.5
7071	E22	1x diff 2x bxb1	15	0.01	10	+	kan	5	8	sfGFP	8332.0
7075	E22	1x diff 2x bxb1	15	0.01	10	+	kan	5	9	sfGFP	9548.5
7079	E22	1x diff 2x bxb1	15	0.01	10	+	kan	5	10	sfGFP	11502.0
7083	E22	1x diff 2x bxb1	15	0.01	10	+	kan	5	11	sfGFP	11876.0
7087	E22	1x diff 2x bxb1	15	0.01	10	+	kan	5	12	sfGFP	9588.0
7091	E22	1x diff 2x bxb1	15	0.01	10	+	kan	5	13	sfGFP	10752.0
7095	E22	1x diff 2x bxb1	15	0.01	10	+	kan	5	14	sfGFP	7266.5
7099	E22	1x diff 2x bxb1	15	0.01	10	+	kan	5	15	sfGFP	3795.0
7103	E22	1x diff 2x bxb1	15	0.01	10	+	kan	5	16	sfGFP	2117.5
7107	E23	1x diff 2x bxb1	15	0.01	50	+	carb	5	1	sfGFP	8558.5
7111	E23	1x diff 2x bxb1	15	0.01	50	+	carb	5	2	sfGFP	12283.5
7115	E23	1x diff 2x bxb1	15	0.01	50	+	carb	5	3	sfGFP	9476.0
7119	E23	1x diff 2x bxb1	15	0.01	50	+	carb	5	4	sfGFP	9075.5
7123	E23	1x diff 2x bxb1	15	0.01	50	+	carb	5	5	sfGFP	8354.0
7127	E23	1x diff 2x bxb1	15	0.01	50	+	carb	5	6	sfGFP	8200.0
7131	E23	1x diff 2x bxb1	15	0.01	50	+	carb	5	7	sfGFP	9290.0
7135	E23	1x diff 2x bxb1	15	0.01	50	+	carb	5	8	sfGFP	9274.0
7139	E23	1x diff 2x bxb1	15	0.01	50	+	carb	5	9	sfGFP	12340.5
7143	E23	1x diff 2x bxb1	15	0.01	50	+	carb	5	10	sfGFP	13364.5
7147	E23	1x diff 2x bxb1	15	0.01	50	+	carb	5	11	sfGFP	13343.5
7151	E23	1x diff 2x bxb1	15	0.01	50	+	carb	5	12	sfGFP	12091.0
7155	E23	1x diff 2x bxb1	15	0.01	50	+	carb	5	13	sfGFP	12078.5
7159	E23	1x diff 2x bxb1	15	0.01	50	+	carb	5	14	sfGFP	10533.0
7163	E23	1x diff 2x bxb1	15	0.01	50	+	carb	5	15	sfGFP	7849.0
7167	E23	1x diff 2x bxb1	15	0.01	50	+	carb	5	16	sfGFP	5872.5
7171	E24	1x diff 2x bxb1	15	0.01	50	+	kan	5	1	sfGFP	8952.0
7175	E24	1x diff 2x bxb1	15	0.01	50	+	kan	5	2	sfGFP	8009.0
7179	E24	1x diff 2x bxb1	15	0.01	50	+	kan	5	3	sfGFP	8858.0
7183	E24	1x diff 2x bxb1	15	0.01	50	+	kan	5	4	sfGFP	8922.5
7187	E24	1x diff 2x bxb1	15	0.01	50	+	kan	5	5	sfGFP	6973.0
7191	E24	1x diff 2x bxb1	15	0.01	50	+	kan	5	6	sfGFP	6006.0
7195	E24	1x diff 2x bxb1	15	0.01	50	+	kan	5	7	sfGFP	7413.0
7199	E24	1x diff 2x bxb1	15	0.01	50	+	kan	5	8	sfGFP	6914.5
7203	E24	1x diff 2x bxb1	15	0.01	50	+	kan	5	9	sfGFP	9163.5
7207	E24	1x diff 2x bxb1	15	0.01	50	+	kan	5	10	sfGFP	10392.5
7211	E24	1x diff 2x bxb1	15	0.01	50	+	kan	5	11	sfGFP	10116.0
7215	E24	1x diff 2x bxb1	15	0.01	50	+	kan	5	12	sfGFP	9500.5
7219	E24	1x diff 2x bxb1	15	0.01	50	+	kan	5	13	sfGFP	10824.0
7223	E24	1x diff 2x bxb1	15	0.01	50	+	kan	5	14	sfGFP	7506.0
7227	E24	1x diff 2x bxb1	15	0.01	50	+	kan	5	15	sfGFP	4799.5
7231	E24	1x diff 2x bxb1	15	0.01	50	+	kan	5	16	sfGFP	3018.5
7235	E3	1x diff 2x bxb1	10	0.01	50	-	carb	5	1	sfGFP	2613.0
7239	E3	1x diff 2x bxb1	10	0.01	50	-	carb	5	2	sfGFP	4749.5
7243	E3	1x diff 2x bxb1	10	0.01	50	-	carb	5	3	sfGFP	3720.0
7247	E3	1x diff 2x bxb1	10	0.01	50	-	carb	5	4	sfGFP	3861.5
7251	E3	1x diff 2x bxb1	10	0.01	50	-	carb	5	5	sfGFP	3144.0
7255	E3	1x diff 2x bxb1	10	0.01	50	-	carb	5	6	sfGFP	3481.0
7259	E3	1x diff 2x bxb1	10	0.01	50	-	carb	5	7	sfGFP	3510.0
7263	E3	1x diff 2x bxb1	10	0.01	50	-	carb	5	8	sfGFP	4204.5
7267	E3	1x diff 2x bxb1	10	0.01	50	-	carb	5	9	sfGFP	6476.5
7271	E3	1x diff 2x bxb1	10	0.01	50	-	carb	5	10	sfGFP	6672.5
7275	E3	1x diff 2x bxb1	10	0.01	50	-	carb	5	11	sfGFP	7127.5
7279	E3	1x diff 2x bxb1	10	0.01	50	-	carb	5	12	sfGFP	6541.5
7283	E3	1x diff 2x bxb1	10	0.01	50	-	carb	5	13	sfGFP	6721.0
7287	E3	1x diff 2x bxb1	10	0.01	50	-	carb	5	14	sfGFP	6204.5
7291	E3	1x diff 2x bxb1	10	0.01	50	-	carb	5	15	sfGFP	6058.0
7295	E3	1x diff 2x bxb1	10	0.01	50	-	carb	5	16	sfGFP	6852.5
7299	E4	1x diff 2x bxb1	10	0.01	50	-	kan	5	1	sfGFP	2120.0
7303	E4	1x diff 2x bxb1	10	0.01	50	-	kan	5	2	sfGFP	1853.0
7307	E4	1x diff 2x bxb1	10	0.01	50	-	kan	5	3	sfGFP	2372.0
7311	E4	1x diff 2x bxb1	10	0.01	50	-	kan	5	4	sfGFP	2398.5
7315	E4	1x diff 2x bxb1	10	0.01	50	-	kan	5	5	sfGFP	1675.5
7319	E4	1x diff 2x bxb1	10	0.01	50	-	kan	5	6	sfGFP	1432.0
7323	E4	1x diff 2x bxb1	10	0.01	50	-	kan	5	7	sfGFP	1339.0
7327	E4	1x diff 2x bxb1	10	0.01	50	-	kan	5	8	sfGFP	1618.0
7331	E4	1x diff 2x bxb1	10	0.01	50	-	kan	5	9	sfGFP	2235.0
7335	E4	1x diff 2x bxb1	10	0.01	50	-	kan	5	10	sfGFP	2871.5
7339	E4	1x diff 2x bxb1	10	0.01	50	-	kan	5	11	sfGFP	3190.0
7343	E4	1x diff 2x bxb1	10	0.01	50	-	kan	5	12	sfGFP	2781.5
7347	E4	1x diff 2x bxb1	10	0.01	50	-	kan	5	13	sfGFP	4564.0
7351	E4	1x diff 2x bxb1	10	0.01	50	-	kan	5	14	sfGFP	3655.5
7355	E4	1x diff 2x bxb1	10	0.01	50	-	kan	5	15	sfGFP	3152.5
7359	E4	1x diff 2x bxb1	10	0.01	50	-	kan	5	16	sfGFP	2924.5
7363	E5	1x diff 2x bxb1	15	0.01	10	-	carb	5	1	sfGFP	8527.5
7367	E5	1x diff 2x bxb1	15	0.01	10	-	carb	5	2	sfGFP	18583.0
7371	E5	1x diff 2x bxb1	15	0.01	10	-	carb	5	3	sfGFP	17836.5
7375	E5	1x diff 2x bxb1	15	0.01	10	-	carb	5	4	sfGFP	17079.5
7379	E5	1x diff 2x bxb1	15	0.01	10	-	carb	5	5	sfGFP	17069.0
7383	E5	1x diff 2x bxb1	15	0.01	10	-	carb	5	6	sfGFP	15904.5
7387	E5	1x diff 2x bxb1	15	0.01	10	-	carb	5	7	sfGFP	17394.0
7391	E5	1x diff 2x bxb1	15	0.01	10	-	carb	5	8	sfGFP	18373.5
7395	E5	1x diff 2x bxb1	15	0.01	10	-	carb	5	9	sfGFP	20030.0
7399	E5	1x diff 2x bxb1	15	0.01	10	-	carb	5	10	sfGFP	22992.0
7403	E5	1x diff 2x bxb1	15	0.01	10	-	carb	5	11	sfGFP	22349.0
7407	E5	1x diff 2x bxb1	15	0.01	10	-	carb	5	12	sfGFP	20804.5
7411	E5	1x diff 2x bxb1	15	0.01	10	-	carb	5	13	sfGFP	18500.0
7415	E5	1x diff 2x bxb1	15	0.01	10	-	carb	5	14	sfGFP	12274.0
7419	E5	1x diff 2x bxb1	15	0.01	10	-	carb	5	15	sfGFP	9879.0
7423	E5	1x diff 2x bxb1	15	0.01	10	-	carb	5	16	sfGFP	5986.0
7427	E6	1x diff 2x bxb1	15	0.01	10	-	kan	5	1	sfGFP	7782.0
7431	E6	1x diff 2x bxb1	15	0.01	10	-	kan	5	2	sfGFP	9577.0
7435	E6	1x diff 2x bxb1	15	0.01	10	-	kan	5	3	sfGFP	9315.5
7439	E6	1x diff 2x bxb1	15	0.01	10	-	kan	5	4	sfGFP	8867.5
7443	E6	1x diff 2x bxb1	15	0.01	10	-	kan	5	5	sfGFP	9412.0
7447	E6	1x diff 2x bxb1	15	0.01	10	-	kan	5	6	sfGFP	7307.0
7451	E6	1x diff 2x bxb1	15	0.01	10	-	kan	5	7	sfGFP	7822.5
7455	E6	1x diff 2x bxb1	15	0.01	10	-	kan	5	8	sfGFP	7957.5
7459	E6	1x diff 2x bxb1	15	0.01	10	-	kan	5	9	sfGFP	9901.5
7463	E6	1x diff 2x bxb1	15	0.01	10	-	kan	5	10	sfGFP	12541.0
7467	E6	1x diff 2x bxb1	15	0.01	10	-	kan	5	11	sfGFP	15061.0
7471	E6	1x diff 2x bxb1	15	0.01	10	-	kan	5	12	sfGFP	12262.0
7475	E6	1x diff 2x bxb1	15	0.01	10	-	kan	5	13	sfGFP	14556.5
7479	E6	1x diff 2x bxb1	15	0.01	10	-	kan	5	14	sfGFP	12097.5
7483	E6	1x diff 2x bxb1	15	0.01	10	-	kan	5	15	sfGFP	7752.5
7487	E6	1x diff 2x bxb1	15	0.01	10	-	kan	5	16	sfGFP	5150.0
7491	E7	1x diff 2x bxb1	15	0.01	50	-	carb	5	1	sfGFP	10325.5
7495	E7	1x diff 2x bxb1	15	0.01	50	-	carb	5	2	sfGFP	16831.5
7499	E7	1x diff 2x bxb1	15	0.01	50	-	carb	5	3	sfGFP	12936.5
7503	E7	1x diff 2x bxb1	15	0.01	50	-	carb	5	4	sfGFP	12184.5
7507	E7	1x diff 2x bxb1	15	0.01	50	-	carb	5	5	sfGFP	11727.0
7511	E7	1x diff 2x bxb1	15	0.01	50	-	carb	5	6	sfGFP	12269.5
7515	E7	1x diff 2x bxb1	15	0.01	50	-	carb	5	7	sfGFP	11940.5
7519	E7	1x diff 2x bxb1	15	0.01	50	-	carb	5	8	sfGFP	11544.5
7523	E7	1x diff 2x bxb1	15	0.01	50	-	carb	5	9	sfGFP	13018.0
7527	E7	1x diff 2x bxb1	15	0.01	50	-	carb	5	10	sfGFP	9574.0
7531	E7	1x diff 2x bxb1	15	0.01	50	-	carb	5	11	sfGFP	5729.5
7535	E7	1x diff 2x bxb1	15	0.01	50	-	carb	5	12	sfGFP	2684.5
7539	E7	1x diff 2x bxb1	15	0.01	50	-	carb	5	13	sfGFP	1277.5
7543	E7	1x diff 2x bxb1	15	0.01	50	-	carb	5	14	sfGFP	607.5
7547	E7	1x diff 2x bxb1	15	0.01	50	-	carb	5	15	sfGFP	717.0
7551	E7	1x diff 2x bxb1	15	0.01	50	-	carb	5	16	sfGFP	1212.5
7555	E8	1x diff 2x bxb1	15	0.01	50	-	kan	5	1	sfGFP	8944.5
7559	E8	1x diff 2x bxb1	15	0.01	50	-	kan	5	2	sfGFP	8769.0
7563	E8	1x diff 2x bxb1	15	0.01	50	-	kan	5	3	sfGFP	10074.0
7567	E8	1x diff 2x bxb1	15	0.01	50	-	kan	5	4	sfGFP	9379.0
7571	E8	1x diff 2x bxb1	15	0.01	50	-	kan	5	5	sfGFP	8363.5
7575	E8	1x diff 2x bxb1	15	0.01	50	-	kan	5	6	sfGFP	6639.0
7579	E8	1x diff 2x bxb1	15	0.01	50	-	kan	5	7	sfGFP	8062.5
7583	E8	1x diff 2x bxb1	15	0.01	50	-	kan	5	8	sfGFP	7585.0
7587	E8	1x diff 2x bxb1	15	0.01	50	-	kan	5	9	sfGFP	9768.5
7591	E8	1x diff 2x bxb1	15	0.01	50	-	kan	5	10	sfGFP	11798.0
7595	E8	1x diff 2x bxb1	15	0.01	50	-	kan	5	11	sfGFP	11872.5
7599	E8	1x diff 2x bxb1	15	0.01	50	-	kan	5	12	sfGFP	8773.0
7603	E8	1x diff 2x bxb1	15	0.01	50	-	kan	5	13	sfGFP	11514.5
7607	E8	1x diff 2x bxb1	15	0.01	50	-	kan	5	14	sfGFP	6550.0
7611	E8	1x diff 2x bxb1	15	0.01	50	-	kan	5	15	sfGFP	3465.5
7615	E8	1x diff 2x bxb1	15	0.01	50	-	kan	5	16	sfGFP	2133.0
7619	E9	1x diff 2x bxb1	20	0.01	10	-	carb	5	1	sfGFP	13824.5
7623	E9	1x diff 2x bxb1	20	0.01	10	-	carb	5	2	sfGFP	23814.0
7627	E9	1x diff 2x bxb1	20	0.01	10	-	carb	5	3	sfGFP	23095.5
7631	E9	1x diff 2x bxb1	20	0.01	10	-	carb	5	4	sfGFP	23422.0
7635	E9	1x diff 2x bxb1	20	0.01	10	-	carb	5	5	sfGFP	24195.0
7639	E9	1x diff 2x bxb1	20	0.01	10	-	carb	5	6	sfGFP	21243.0
7643	E9	1x diff 2x bxb1	20	0.01	10	-	carb	5	7	sfGFP	21384.0
7647	E9	1x diff 2x bxb1	20	0.01	10	-	carb	5	8	sfGFP	19028.0
7651	E9	1x diff 2x bxb1	20	0.01	10	-	carb	5	9	sfGFP	14936.5
7655	E9	1x diff 2x bxb1	20	0.01	10	-	carb	5	10	sfGFP	9639.0
7659	E9	1x diff 2x bxb1	20	0.01	10	-	carb	5	11	sfGFP	5748.5
7663	E9	1x diff 2x bxb1	20	0.01	10	-	carb	5	12	sfGFP	3200.0
7667	E9	1x diff 2x bxb1	20	0.01	10	-	carb	5	13	sfGFP	1943.0
7671	E9	1x diff 2x bxb1	20	0.01	10	-	carb	5	14	sfGFP	1061.5
7675	E9	1x diff 2x bxb1	20	0.01	10	-	carb	5	15	sfGFP	680.5
7679	E9	1x diff 2x bxb1	20	0.01	10	-	carb	5	16	sfGFP	457.0
7683	F1	1x diff 2x bxb1	10	0.01	10	-	carb	6	1	sfGFP	2371.5
7687	F1	1x diff 2x bxb1	10	0.01	10	-	carb	6	2	sfGFP	6007.5
7691	F1	1x diff 2x bxb1	10	0.01	10	-	carb	6	3	sfGFP	5960.5
7695	F1	1x diff 2x bxb1	10	0.01	10	-	carb	6	4	sfGFP	6337.5
7699	F1	1x diff 2x bxb1	10	0.01	10	-	carb	6	5	sfGFP	5362.0
7703	F1	1x diff 2x bxb1	10	0.01	10	-	carb	6	6	sfGFP	5407.0
7707	F1	1x diff 2x bxb1	10	0.01	10	-	carb	6	7	sfGFP	5639.0
7711	F1	1x diff 2x bxb1	10	0.01	10	-	carb	6	8	sfGFP	6305.0
7715	F1	1x diff 2x bxb1	10	0.01	10	-	carb	6	9	sfGFP	8029.5
7719	F1	1x diff 2x bxb1	10	0.01	10	-	carb	6	10	sfGFP	9623.0
7723	F1	1x diff 2x bxb1	10	0.01	10	-	carb	6	11	sfGFP	10511.0
7727	F1	1x diff 2x bxb1	10	0.01	10	-	carb	6	12	sfGFP	10408.0
7731	F1	1x diff 2x bxb1	10	0.01	10	-	carb	6	13	sfGFP	10574.5
7735	F1	1x diff 2x bxb1	10	0.01	10	-	carb	6	14	sfGFP	8622.0
7739	F1	1x diff 2x bxb1	10	0.01	10	-	carb	6	15	sfGFP	8411.5
7743	F1	1x diff 2x bxb1	10	0.01	10	-	carb	6	16	sfGFP	8833.0
7747	F10	1x diff 2x bxb1	20	0.01	10	-	kan	6	1	sfGFP	12713.5
7751	F10	1x diff 2x bxb1	20	0.01	10	-	kan	6	2	sfGFP	17432.0
7755	F10	1x diff 2x bxb1	20	0.01	10	-	kan	6	3	sfGFP	14024.0
7759	F10	1x diff 2x bxb1	20	0.01	10	-	kan	6	4	sfGFP	17029.5
7763	F10	1x diff 2x bxb1	20	0.01	10	-	kan	6	5	sfGFP	19680.0
7767	F10	1x diff 2x bxb1	20	0.01	10	-	kan	6	6	sfGFP	13672.0
7771	F10	1x diff 2x bxb1	20	0.01	10	-	kan	6	7	sfGFP	12533.5
7775	F10	1x diff 2x bxb1	20	0.01	10	-	kan	6	8	sfGFP	5141.0
7779	F10	1x diff 2x bxb1	20	0.01	10	-	kan	6	9	sfGFP	2038.0
7783	F10	1x diff 2x bxb1	20	0.01	10	-	kan	6	10	sfGFP	1180.5
7787	F10	1x diff 2x bxb1	20	0.01	10	-	kan	6	11	sfGFP	836.0
7791	F10	1x diff 2x bxb1	20	0.01	10	-	kan	6	12	sfGFP	420.0
7795	F10	1x diff 2x bxb1	20	0.01	10	-	kan	6	13	sfGFP	405.0
7799	F10	1x diff 2x bxb1	20	0.01	10	-	kan	6	14	sfGFP	443.0
7803	F10	1x diff 2x bxb1	20	0.01	10	-	kan	6	15	sfGFP	421.5
7807	F10	1x diff 2x bxb1	20	0.01	10	-	kan	6	16	sfGFP	402.0
7811	F11	1x diff 2x bxb1	20	0.01	50	-	carb	6	1	sfGFP	16957.0
7815	F11	1x diff 2x bxb1	20	0.01	50	-	carb	6	2	sfGFP	26544.0
7819	F11	1x diff 2x bxb1	20	0.01	50	-	carb	6	3	sfGFP	20249.5
7823	F11	1x diff 2x bxb1	20	0.01	50	-	carb	6	4	sfGFP	18804.5
7827	F11	1x diff 2x bxb1	20	0.01	50	-	carb	6	5	sfGFP	12922.0
7831	F11	1x diff 2x bxb1	20	0.01	50	-	carb	6	6	sfGFP	5071.0
7835	F11	1x diff 2x bxb1	20	0.01	50	-	carb	6	7	sfGFP	1969.0
7839	F11	1x diff 2x bxb1	20	0.01	50	-	carb	6	8	sfGFP	635.5
7843	F11	1x diff 2x bxb1	20	0.01	50	-	carb	6	9	sfGFP	599.0
7847	F11	1x diff 2x bxb1	20	0.01	50	-	carb	6	10	sfGFP	441.0
7851	F11	1x diff 2x bxb1	20	0.01	50	-	carb	6	11	sfGFP	423.5
7855	F11	1x diff 2x bxb1	20	0.01	50	-	carb	6	12	sfGFP	402.0
7859	F11	1x diff 2x bxb1	20	0.01	50	-	carb	6	13	sfGFP	383.0
7863	F11	1x diff 2x bxb1	20	0.01	50	-	carb	6	14	sfGFP	362.5
7867	F11	1x diff 2x bxb1	20	0.01	50	-	carb	6	15	sfGFP	338.0
7871	F11	1x diff 2x bxb1	20	0.01	50	-	carb	6	16	sfGFP	347.0
7875	F12	1x diff 2x bxb1	20	0.01	50	-	kan	6	1	sfGFP	15439.5
7879	F12	1x diff 2x bxb1	20	0.01	50	-	kan	6	2	sfGFP	17633.0
7883	F12	1x diff 2x bxb1	20	0.01	50	-	kan	6	3	sfGFP	15316.5
7887	F12	1x diff 2x bxb1	20	0.01	50	-	kan	6	4	sfGFP	17704.0
7891	F12	1x diff 2x bxb1	20	0.01	50	-	kan	6	5	sfGFP	15931.0
7895	F12	1x diff 2x bxb1	20	0.01	50	-	kan	6	6	sfGFP	11014.0
7899	F12	1x diff 2x bxb1	20	0.01	50	-	kan	6	7	sfGFP	8558.5
7903	F12	1x diff 2x bxb1	20	0.01	50	-	kan	6	8	sfGFP	3093.5
7907	F12	1x diff 2x bxb1	20	0.01	50	-	kan	6	9	sfGFP	1306.0
7911	F12	1x diff 2x bxb1	20	0.01	50	-	kan	6	10	sfGFP	712.5
7915	F12	1x diff 2x bxb1	20	0.01	50	-	kan	6	11	sfGFP	478.0
7919	F12	1x diff 2x bxb1	20	0.01	50	-	kan	6	12	sfGFP	313.5
7923	F12	1x diff 2x bxb1	20	0.01	50	-	kan	6	13	sfGFP	331.0
7927	F12	1x diff 2x bxb1	20	0.01	50	-	kan	6	14	sfGFP	399.0
7931	F12	1x diff 2x bxb1	20	0.01	50	-	kan	6	15	sfGFP	399.0
7935	F12	1x diff 2x bxb1	20	0.01	50	-	kan	6	16	sfGFP	383.5
7939	F13	1x diff 2x bxb1	30	0.01	10	-	carb	6	1	sfGFP	17844.5
7943	F13	1x diff 2x bxb1	30	0.01	10	-	carb	6	2	sfGFP	25231.0
7947	F13	1x diff 2x bxb1	30	0.01	10	-	carb	6	3	sfGFP	24081.5
7951	F13	1x diff 2x bxb1	30	0.01	10	-	carb	6	4	sfGFP	24182.5
7955	F13	1x diff 2x bxb1	30	0.01	10	-	carb	6	5	sfGFP	25452.0
7959	F13	1x diff 2x bxb1	30	0.01	10	-	carb	6	6	sfGFP	20795.0
7963	F13	1x diff 2x bxb1	30	0.01	10	-	carb	6	7	sfGFP	21946.0
7967	F13	1x diff 2x bxb1	30	0.01	10	-	carb	6	8	sfGFP	19793.5
7971	F13	1x diff 2x bxb1	30	0.01	10	-	carb	6	9	sfGFP	15256.0
7975	F13	1x diff 2x bxb1	30	0.01	10	-	carb	6	10	sfGFP	10216.5
7979	F13	1x diff 2x bxb1	30	0.01	10	-	carb	6	11	sfGFP	6137.0
7983	F13	1x diff 2x bxb1	30	0.01	10	-	carb	6	12	sfGFP	3469.0
7987	F13	1x diff 2x bxb1	30	0.01	10	-	carb	6	13	sfGFP	2110.5
7991	F13	1x diff 2x bxb1	30	0.01	10	-	carb	6	14	sfGFP	1125.0
7995	F13	1x diff 2x bxb1	30	0.01	10	-	carb	6	15	sfGFP	721.0
[truncated: 7,217 more rows]
