# Supplementary material for: Integrase-mediated differentiation circuits improve evolutionary stability of burdensome and toxic functions in E. coli
Source: Nat Commun. 2022 Nov 10;13:6822. doi: 10.1038/s41467-022-34361-y (PMC9649629; doi:10.1038/s41467-022-34361-y)
Supplement: Supplementary file 8 — Source Data [file 41467_2022_34361_MOESM8_ESM.zip › Fig 2, 3F, Suppl Fig 13-15, Suppl Fig 28/20211025_gfp_avg.csv]

	strain	sal	las	iptg	chlor	cole1	plate	measurement	std
0	1x diff 2x bxb1	10	0.01	10	+	carb	1	2625.9375	214.74094650797937
1	1x diff 2x bxb1	10	0.01	10	+	carb	2	5779.5	421.5327474145481
2	1x diff 2x bxb1	10	0.01	10	+	carb	3	4723.8125	555.9293337350916
3	1x diff 2x bxb1	10	0.01	10	+	carb	4	3919.1875	493.2032279974888
4	1x diff 2x bxb1	10	0.01	10	+	carb	5	4049.4375	440.8134070345735
5	1x diff 2x bxb1	10	0.01	10	+	carb	6	3555.5625	369.4730260307046
6	1x diff 2x bxb1	10	0.01	10	+	carb	7	4157.25	425.86936293388646
7	1x diff 2x bxb1	10	0.01	10	+	carb	8	4743.1875	524.5348917646675
8	1x diff 2x bxb1	10	0.01	10	+	carb	9	5774.3125	524.8260893926129
9	1x diff 2x bxb1	10	0.01	10	+	carb	10	6648.875	539.6452373021159
10	1x diff 2x bxb1	10	0.01	10	+	carb	11	6746.0625	688.3586294066282
11	1x diff 2x bxb1	10	0.01	10	+	carb	12	6508.5	739.8887947329847
12	1x diff 2x bxb1	10	0.01	10	+	carb	13	7701.4375	758.6855850510709
13	1x diff 2x bxb1	10	0.01	10	+	carb	14	7288.125	676.630187557639
14	1x diff 2x bxb1	10	0.01	10	+	carb	15	6969.875	608.1037711020804
15	1x diff 2x bxb1	10	0.01	10	+	carb	16	6797.125	591.9186569357072
16	1x diff 2x bxb1	10	0.01	10	+	kan	1	2591.625	344.9617732445148
17	1x diff 2x bxb1	10	0.01	10	+	kan	2	3020.75	414.8981802804153
18	1x diff 2x bxb1	10	0.01	10	+	kan	3	3361.5625	300.319643701269
19	1x diff 2x bxb1	10	0.01	10	+	kan	4	3354.375	200.00834804006132
20	1x diff 2x bxb1	10	0.01	10	+	kan	5	2822.0625	301.0299507524126
21	1x diff 2x bxb1	10	0.01	10	+	kan	6	2212.9375	235.79719456406966
22	1x diff 2x bxb1	10	0.01	10	+	kan	7	2552.875	458.76937483414724
23	1x diff 2x bxb1	10	0.01	10	+	kan	8	2509.875	345.53341269074724
24	1x diff 2x bxb1	10	0.01	10	+	kan	9	3179.4375	381.9626419185894
25	1x diff 2x bxb1	10	0.01	10	+	kan	10	3987.375	422.8319279403039
26	1x diff 2x bxb1	10	0.01	10	+	kan	11	4420.8125	579.3119649019615
27	1x diff 2x bxb1	10	0.01	10	+	kan	12	4280.3125	330.59664002051977
28	1x diff 2x bxb1	10	0.01	10	+	kan	13	7285.375	911.0615374386083
29	1x diff 2x bxb1	10	0.01	10	+	kan	14	6347.625	970.5050139710029
30	1x diff 2x bxb1	10	0.01	10	+	kan	15	4741.75	697.5619788131476
31	1x diff 2x bxb1	10	0.01	10	+	kan	16	3749.9375	306.85122471181836
32	1x diff 2x bxb1	10	0.01	10	-	carb	1	2183.6875	160.5056602250703
33	1x diff 2x bxb1	10	0.01	10	-	carb	2	5496.375	479.8630571021577
34	1x diff 2x bxb1	10	0.01	10	-	carb	3	5488.5625	685.0752532959948
35	1x diff 2x bxb1	10	0.01	10	-	carb	4	5533.25	932.7871446063443
36	1x diff 2x bxb1	10	0.01	10	-	carb	5	4645.75	866.1397528277822
37	1x diff 2x bxb1	10	0.01	10	-	carb	6	4670.1875	785.6030412319298
38	1x diff 2x bxb1	10	0.01	10	-	carb	7	4876.375	811.7191962565801
39	1x diff 2x bxb1	10	0.01	10	-	carb	8	5468.0625	915.2224334436801
40	1x diff 2x bxb1	10	0.01	10	-	carb	9	7073.625	975.207075079808
41	1x diff 2x bxb1	10	0.01	10	-	carb	10	8402.8125	1100.6150208438655
42	1x diff 2x bxb1	10	0.01	10	-	carb	11	8871.875	1493.5304231919752
43	1x diff 2x bxb1	10	0.01	10	-	carb	12	8917.6875	1560.0997435489276
44	1x diff 2x bxb1	10	0.01	10	-	carb	13	9378.9375	1433.9313202695587
45	1x diff 2x bxb1	10	0.01	10	-	carb	14	8126.9375	1294.2113273424202
46	1x diff 2x bxb1	10	0.01	10	-	carb	15	8196.0625	1179.3643698892574
47	1x diff 2x bxb1	10	0.01	10	-	carb	16	8967.8125	1127.352870904099
48	1x diff 2x bxb1	10	0.01	10	-	kan	1	1664.8125	158.12087092293848
49	1x diff 2x bxb1	10	0.01	10	-	kan	2	2132.375	190.7731918123867
50	1x diff 2x bxb1	10	0.01	10	-	kan	3	2536.6875	414.62727991534774
51	1x diff 2x bxb1	10	0.01	10	-	kan	4	2236.875	254.554197148101
52	1x diff 2x bxb1	10	0.01	10	-	kan	5	1716.375	172.33413350647797
53	1x diff 2x bxb1	10	0.01	10	-	kan	6	1499.6875	119.66618376013454
54	1x diff 2x bxb1	10	0.01	10	-	kan	7	1534.0625	112.17825021557684
55	1x diff 2x bxb1	10	0.01	10	-	kan	8	1641.3125	92.12954291958378
56	1x diff 2x bxb1	10	0.01	10	-	kan	9	2227.4375	236.7562697163478
57	1x diff 2x bxb1	10	0.01	10	-	kan	10	2959.1875	240.63442003824562
58	1x diff 2x bxb1	10	0.01	10	-	kan	11	3736.3125	221.2004484463291
59	1x diff 2x bxb1	10	0.01	10	-	kan	12	3700.6875	262.7585716285688
60	1x diff 2x bxb1	10	0.01	10	-	kan	13	4876.875	563.7906621382494
61	1x diff 2x bxb1	10	0.01	10	-	kan	14	4010.5625	521.6204447611856
62	1x diff 2x bxb1	10	0.01	10	-	kan	15	3461.25	459.52242289452784
63	1x diff 2x bxb1	10	0.01	10	-	kan	16	3202.3125	313.4942398080978
64	1x diff 2x bxb1	10	0.01	50	+	carb	1	2400.5	216.2703334783971
65	1x diff 2x bxb1	10	0.01	50	+	carb	2	3772.25	268.0319810342468
66	1x diff 2x bxb1	10	0.01	50	+	carb	3	2815.3125	347.3897499824327
67	1x diff 2x bxb1	10	0.01	50	+	carb	4	2392.5	290.8202685017476
68	1x diff 2x bxb1	10	0.01	50	+	carb	5	2328.75	245.45555314848463
69	1x diff 2x bxb1	10	0.01	50	+	carb	6	2211.75	275.95405932354555
70	1x diff 2x bxb1	10	0.01	50	+	carb	7	2727.625	323.64186004197376
71	1x diff 2x bxb1	10	0.01	50	+	carb	8	2823.3125	387.92340347584826
72	1x diff 2x bxb1	10	0.01	50	+	carb	9	4124.875	378.71207966701337
73	1x diff 2x bxb1	10	0.01	50	+	carb	10	4561.875	396.45408219075557
74	1x diff 2x bxb1	10	0.01	50	+	carb	11	4481.0625	580.7666384985085
75	1x diff 2x bxb1	10	0.01	50	+	carb	12	4435.875	555.785721170617
76	1x diff 2x bxb1	10	0.01	50	+	carb	13	5094.0625	598.224780824781
77	1x diff 2x bxb1	10	0.01	50	+	carb	14	4945.875	602.3150427428205
78	1x diff 2x bxb1	10	0.01	50	+	carb	15	4644.3125	571.4125315829186
79	1x diff 2x bxb1	10	0.01	50	+	carb	16	4937.875	705.1068687997383
80	1x diff 2x bxb1	10	0.01	50	+	kan	1	2237.0625	386.20409459063404
81	1x diff 2x bxb1	10	0.01	50	+	kan	2	2027.1875	203.22927543259402
82	1x diff 2x bxb1	10	0.01	50	+	kan	3	2573.125	372.32510275679385
83	1x diff 2x bxb1	10	0.01	50	+	kan	4	2626.9375	330.75362404882054
84	1x diff 2x bxb1	10	0.01	50	+	kan	5	1916.375	235.5669073896902
85	1x diff 2x bxb1	10	0.01	50	+	kan	6	1607.5625	149.64730857681906
86	1x diff 2x bxb1	10	0.01	50	+	kan	7	1862.75	230.33655500468998
87	1x diff 2x bxb1	10	0.01	50	+	kan	8	1839.25	215.94493345692155
88	1x diff 2x bxb1	10	0.01	50	+	kan	9	2628.8125	282.07280436845684
89	1x diff 2x bxb1	10	0.01	50	+	kan	10	3115.4375	433.32752686128106
90	1x diff 2x bxb1	10	0.01	50	+	kan	11	3287.4375	401.5009729128935
91	1x diff 2x bxb1	10	0.01	50	+	kan	12	3817.9375	570.0163805603685
92	1x diff 2x bxb1	10	0.01	50	+	kan	13	5830.375	788.2755931235506
93	1x diff 2x bxb1	10	0.01	50	+	kan	14	4277.1875	677.0842919407136
94	1x diff 2x bxb1	10	0.01	50	+	kan	15	3287.9375	413.7251017540857
95	1x diff 2x bxb1	10	0.01	50	+	kan	16	2844.0625	165.05679487895765
96	1x diff 2x bxb1	10	0.01	50	-	carb	1	2265.875	174.35426784075497
97	1x diff 2x bxb1	10	0.01	50	-	carb	2	4107.8125	504.3434868009811
98	1x diff 2x bxb1	10	0.01	50	-	carb	3	3489.1875	435.24877430696375
99	1x diff 2x bxb1	10	0.01	50	-	carb	4	3111.375	459.1943060560374
100	1x diff 2x bxb1	10	0.01	50	-	carb	5	2604.25	363.3217778852711
101	1x diff 2x bxb1	10	0.01	50	-	carb	6	3042.6875	362.5657514260592
102	1x diff 2x bxb1	10	0.01	50	-	carb	7	2988.3125	340.0973534466691
103	1x diff 2x bxb1	10	0.01	50	-	carb	8	3775.375	494.57469102249866
104	1x diff 2x bxb1	10	0.01	50	-	carb	9	5533.125	726.7759897559318
105	1x diff 2x bxb1	10	0.01	50	-	carb	10	5947.1875	579.7389768249157
106	1x diff 2x bxb1	10	0.01	50	-	carb	11	6065.3125	875.7832795152987
107	1x diff 2x bxb1	10	0.01	50	-	carb	12	5547.625	770.3653006389703
108	1x diff 2x bxb1	10	0.01	50	-	carb	13	5907.8125	702.9734773243075
109	1x diff 2x bxb1	10	0.01	50	-	carb	14	5440.0	674.5740454962248
110	1x diff 2x bxb1	10	0.01	50	-	carb	15	5417.125	602.378485078704
111	1x diff 2x bxb1	10	0.01	50	-	carb	16	6156.8125	718.5168224245991
112	1x diff 2x bxb1	10	0.01	50	-	kan	1	1749.25	200.1333484026516
113	1x diff 2x bxb1	10	0.01	50	-	kan	2	1712.125	110.59635424112577
114	1x diff 2x bxb1	10	0.01	50	-	kan	3	2283.6875	174.80089438721822
115	1x diff 2x bxb1	10	0.01	50	-	kan	4	2056.125	162.92762415958111
116	1x diff 2x bxb1	10	0.01	50	-	kan	5	1496.75	118.97688851201312
117	1x diff 2x bxb1	10	0.01	50	-	kan	6	1386.9375	47.47287759492633
118	1x diff 2x bxb1	10	0.01	50	-	kan	7	1451.3125	77.43750360313611
119	1x diff 2x bxb1	10	0.01	50	-	kan	8	1482.6875	82.53308319352044
120	1x diff 2x bxb1	10	0.01	50	-	kan	9	2123.3125	151.75966373089486
121	1x diff 2x bxb1	10	0.01	50	-	kan	10	2801.75	148.91896166323855
122	1x diff 2x bxb1	10	0.01	50	-	kan	11	3101.0	200.28087420277703
123	1x diff 2x bxb1	10	0.01	50	-	kan	12	2764.0	306.0460983017334
124	1x diff 2x bxb1	10	0.01	50	-	kan	13	4221.0625	440.6061926077365
125	1x diff 2x bxb1	10	0.01	50	-	kan	14	3173.5625	361.350980696054
126	1x diff 2x bxb1	10	0.01	50	-	kan	15	2796.625	288.82863802410094
127	1x diff 2x bxb1	10	0.01	50	-	kan	16	2669.4375	198.87530865559253
128	1x diff 2x bxb1	15	0.01	10	+	carb	1	7735.4375	486.74842706474146
129	1x diff 2x bxb1	15	0.01	10	+	carb	2	14988.375	988.2682816060484
130	1x diff 2x bxb1	15	0.01	10	+	carb	3	11837.375	1111.822723214966
131	1x diff 2x bxb1	15	0.01	10	+	carb	4	10352.0625	908.2269397607312
132	1x diff 2x bxb1	15	0.01	10	+	carb	5	10315.375	1016.0382357119101
133	1x diff 2x bxb1	15	0.01	10	+	carb	6	9462.5625	867.9621633252717
134	1x diff 2x bxb1	15	0.01	10	+	carb	7	10674.1875	812.682855797477
135	1x diff 2x bxb1	15	0.01	10	+	carb	8	11403.125	1098.535900642305
136	1x diff 2x bxb1	15	0.01	10	+	carb	9	12891.0	998.1777325277722
137	1x diff 2x bxb1	15	0.01	10	+	carb	10	14124.6875	1096.9975887947196
138	1x diff 2x bxb1	15	0.01	10	+	carb	11	14430.125	1419.1656691269598
139	1x diff 2x bxb1	15	0.01	10	+	carb	12	12913.1875	1347.0704705688452
140	1x diff 2x bxb1	15	0.01	10	+	carb	13	12584.9375	1411.1287892398157
141	1x diff 2x bxb1	15	0.01	10	+	carb	14	10490.625	1597.1164361793683
142	1x diff 2x bxb1	15	0.01	10	+	carb	15	8522.3125	1677.0439754328793
143	1x diff 2x bxb1	15	0.01	10	+	carb	16	6215.75	1731.5191307057512
144	1x diff 2x bxb1	15	0.01	10	+	kan	1	7287.0625	957.310795834576
145	1x diff 2x bxb1	15	0.01	10	+	kan	2	9638.6875	1118.4792908709321
146	1x diff 2x bxb1	15	0.01	10	+	kan	3	8703.0625	935.2358540382054
147	1x diff 2x bxb1	15	0.01	10	+	kan	4	9684.1875	908.2995862560196
148	1x diff 2x bxb1	15	0.01	10	+	kan	5	8743.625	1346.1406408692965
149	1x diff 2x bxb1	15	0.01	10	+	kan	6	6785.8125	732.0251233735082
150	1x diff 2x bxb1	15	0.01	10	+	kan	7	7866.3125	852.2471530145635
151	1x diff 2x bxb1	15	0.01	10	+	kan	8	7877.8125	973.2922750533733
152	1x diff 2x bxb1	15	0.01	10	+	kan	9	9174.4375	862.256567613641
153	1x diff 2x bxb1	15	0.01	10	+	kan	10	11017.5625	1021.8361427736695
154	1x diff 2x bxb1	15	0.01	10	+	kan	11	11341.0	1102.151370210618
155	1x diff 2x bxb1	15	0.01	10	+	kan	12	9664.75	546.7131658505083
156	1x diff 2x bxb1	15	0.01	10	+	kan	13	11956.5	1034.581834089779
157	1x diff 2x bxb1	15	0.01	10	+	kan	14	9103.1875	1683.907804939366
158	1x diff 2x bxb1	15	0.01	10	+	kan	15	5753.0625	1785.8914828154755
159	1x diff 2x bxb1	15	0.01	10	+	kan	16	3896.6875	1862.1482589721093
160	1x diff 2x bxb1	15	0.01	10	-	carb	1	7927.4375	322.4204705371985
161	1x diff 2x bxb1	15	0.01	10	-	carb	2	17145.5625	1039.6620136749116
162	1x diff 2x bxb1	15	0.01	10	-	carb	3	16216.6875	1769.2810674213736
163	1x diff 2x bxb1	15	0.01	10	-	carb	4	15572.3125	2161.9386626937403
164	1x diff 2x bxb1	15	0.01	10	-	carb	5	14737.5	2097.1585879129743
165	1x diff 2x bxb1	15	0.01	10	-	carb	6	14397.0625	1775.9207559038214
166	1x diff 2x bxb1	15	0.01	10	-	carb	7	15752.0	2080.4540369832735
167	1x diff 2x bxb1	15	0.01	10	-	carb	8	16735.25	2071.457940678498
168	1x diff 2x bxb1	15	0.01	10	-	carb	9	18915.875	2564.056506369768
169	1x diff 2x bxb1	15	0.01	10	-	carb	10	21692.5	2575.427135170287
170	1x diff 2x bxb1	15	0.01	10	-	carb	11	21217.625	2764.070998028607
171	1x diff 2x bxb1	15	0.01	10	-	carb	12	20024.3125	3855.6938132131295
172	1x diff 2x bxb1	15	0.01	10	-	carb	13	17982.4375	4791.819639742446
173	1x diff 2x bxb1	15	0.01	10	-	carb	14	13264.625	5073.021449294296
174	1x diff 2x bxb1	15	0.01	10	-	carb	15	10668.875	4625.575630201531
175	1x diff 2x bxb1	15	0.01	10	-	carb	16	7350.5	3815.1450543477754
176	1x diff 2x bxb1	15	0.01	10	-	kan	1	6773.625	658.2425600469353
177	1x diff 2x bxb1	15	0.01	10	-	kan	2	9271.375	434.3175064725939
178	1x diff 2x bxb1	15	0.01	10	-	kan	3	10269.625	1094.5701945121136
179	1x diff 2x bxb1	15	0.01	10	-	kan	4	9294.25	364.07730733222826
180	1x diff 2x bxb1	15	0.01	10	-	kan	5	8648.4375	520.506102441241
181	1x diff 2x bxb1	15	0.01	10	-	kan	6	6678.8125	435.8498215719329
182	1x diff 2x bxb1	15	0.01	10	-	kan	7	7402.6875	394.9209629334529
183	1x diff 2x bxb1	15	0.01	10	-	kan	8	7566.625	492.86855318054705
184	1x diff 2x bxb1	15	0.01	10	-	kan	9	9496.0	502.8812697134099
185	1x diff 2x bxb1	15	0.01	10	-	kan	10	12327.0	473.17166924006386
186	1x diff 2x bxb1	15	0.01	10	-	kan	11	14440.8125	713.2109955035346
187	1x diff 2x bxb1	15	0.01	10	-	kan	12	11705.9375	921.3962013278694
188	1x diff 2x bxb1	15	0.01	10	-	kan	13	14849.5625	460.97237579924433
189	1x diff 2x bxb1	15	0.01	10	-	kan	14	12474.125	499.5572146554244
190	1x diff 2x bxb1	15	0.01	10	-	kan	15	9302.625	1122.281278404457
191	1x diff 2x bxb1	15	0.01	10	-	kan	16	7086.25	1564.5959542322737
192	1x diff 2x bxb1	15	0.01	50	+	carb	1	7685.9375	648.4512558781887
193	1x diff 2x bxb1	15	0.01	50	+	carb	2	11505.625	1177.2267578022997
194	1x diff 2x bxb1	15	0.01	50	+	carb	3	8720.0625	842.001333452456
195	1x diff 2x bxb1	15	0.01	50	+	carb	4	8391.5	778.6334641078375
196	1x diff 2x bxb1	15	0.01	50	+	carb	5	7577.5625	790.6467712982111
197	1x diff 2x bxb1	15	0.01	50	+	carb	6	7473.875	787.7758813810655
198	1x diff 2x bxb1	15	0.01	50	+	carb	7	8680.875	727.5268159024398
199	1x diff 2x bxb1	15	0.01	50	+	carb	8	8536.1875	982.3101393253703
200	1x diff 2x bxb1	15	0.01	50	+	carb	9	11399.875	1119.172039309162
201	1x diff 2x bxb1	15	0.01	50	+	carb	10	12552.6875	1242.5339299046468
202	1x diff 2x bxb1	15	0.01	50	+	carb	11	12339.375	1316.9173623601885
203	1x diff 2x bxb1	15	0.01	50	+	carb	12	11232.75	1249.94759890165
204	1x diff 2x bxb1	15	0.01	50	+	carb	13	11572.1875	1287.1992280445834
205	1x diff 2x bxb1	15	0.01	50	+	carb	14	10806.5	1418.1464764161096
206	1x diff 2x bxb1	15	0.01	50	+	carb	15	8623.6875	1592.184549100027
207	1x diff 2x bxb1	15	0.01	50	+	carb	16	7191.0	1937.8484755743195
208	1x diff 2x bxb1	15	0.01	50	+	kan	1	6652.5	1698.9598919002515
209	1x diff 2x bxb1	15	0.01	50	+	kan	2	7373.8125	762.432335990733
210	1x diff 2x bxb1	15	0.01	50	+	kan	3	8029.5625	682.5303989828685
211	1x diff 2x bxb1	15	0.01	50	+	kan	4	8734.25	729.5107460287537
212	1x diff 2x bxb1	15	0.01	50	+	kan	5	6482.625	784.2242641161846
213	1x diff 2x bxb1	15	0.01	50	+	kan	6	5759.4375	510.811080362817
214	1x diff 2x bxb1	15	0.01	50	+	kan	7	6888.875	793.9012510561822
215	1x diff 2x bxb1	15	0.01	50	+	kan	8	6442.125	730.9884086436861
216	1x diff 2x bxb1	15	0.01	50	+	kan	9	8524.25	706.1469393830157
217	1x diff 2x bxb1	15	0.01	50	+	kan	10	9690.6875	1031.3267092682122
218	1x diff 2x bxb1	15	0.01	50	+	kan	11	9586.0	1148.5606831409227
219	1x diff 2x bxb1	15	0.01	50	+	kan	12	9105.625	882.2403199485144
220	1x diff 2x bxb1	15	0.01	50	+	kan	13	11158.3125	750.478082743641
221	1x diff 2x bxb1	15	0.01	50	+	kan	14	8015.6875	1079.4200141577355
222	1x diff 2x bxb1	15	0.01	50	+	kan	15	5618.1875	1372.3154816768626
223	1x diff 2x bxb1	15	0.01	50	+	kan	16	4172.25	1685.8662673618485
224	1x diff 2x bxb1	15	0.01	50	-	carb	1	9209.75	724.9955664889076
225	1x diff 2x bxb1	15	0.01	50	-	carb	2	15325.5625	1658.1144936665692
226	1x diff 2x bxb1	15	0.01	50	-	carb	3	11608.0625	1247.5301724808103
227	1x diff 2x bxb1	15	0.01	50	-	carb	4	10803.8125	1195.3313927078368
228	1x diff 2x bxb1	15	0.01	50	-	carb	5	10088.125	1245.457940736201
229	1x diff 2x bxb1	15	0.01	50	-	carb	6	11301.3125	1400.630060709924
230	1x diff 2x bxb1	15	0.01	50	-	carb	7	11043.25	1038.4585073215835
231	1x diff 2x bxb1	15	0.01	50	-	carb	8	11335.5	1297.3979728672311
232	1x diff 2x bxb1	15	0.01	50	-	carb	9	13662.75	1902.2622622250892
233	1x diff 2x bxb1	15	0.01	50	-	carb	10	11875.0	2336.3121580816205
234	1x diff 2x bxb1	15	0.01	50	-	carb	11	8158.75	2400.5397160995753
235	1x diff 2x bxb1	15	0.01	50	-	carb	12	4685.125	2032.168119978547
236	1x diff 2x bxb1	15	0.01	50	-	carb	13	2636.0	1426.1306041173088
237	1x diff 2x bxb1	15	0.01	50	-	carb	14	1300.0	781.9320394290762
238	1x diff 2x bxb1	15	0.01	50	-	carb	15	919.875	262.9085596063501
239	1x diff 2x bxb1	15	0.01	50	-	carb	16	1000.125	214.27331511746527
240	1x diff 2x bxb1	15	0.01	50	-	kan	1	7480.875	956.8870193795834
241	1x diff 2x bxb1	15	0.01	50	-	kan	2	8304.3125	410.45140111658935
242	1x diff 2x bxb1	15	0.01	50	-	kan	3	9082.0625	1061.4175305256374
243	1x diff 2x bxb1	15	0.01	50	-	kan	4	9247.375	386.5393853523487
244	1x diff 2x bxb1	15	0.01	50	-	kan	5	7386.6875	645.500466830638
245	1x diff 2x bxb1	15	0.01	50	-	kan	6	6189.875	428.62469014278685
246	1x diff 2x bxb1	15	0.01	50	-	kan	7	7021.1875	647.6769993875916
247	1x diff 2x bxb1	15	0.01	50	-	kan	8	6985.375	645.0615003902451
248	1x diff 2x bxb1	15	0.01	50	-	kan	9	9158.4375	642.5096684931234
249	1x diff 2x bxb1	15	0.01	50	-	kan	10	11616.75	544.1726354226728
250	1x diff 2x bxb1	15	0.01	50	-	kan	11	11859.625	676.3905650055827
251	1x diff 2x bxb1	15	0.01	50	-	kan	12	9215.0625	767.0932816017694
252	1x diff 2x bxb1	15	0.01	50	-	kan	13	12980.5625	714.9255424517996
253	1x diff 2x bxb1	15	0.01	50	-	kan	14	8919.625	1232.6906618682333
254	1x diff 2x bxb1	15	0.01	50	-	kan	15	6001.9375	1578.0422418187304
255	1x diff 2x bxb1	15	0.01	50	-	kan	16	4505.8125	1866.4129832668716
256	1x diff 2x bxb1	20	0.01	10	+	carb	1	11807.875	1567.883873023036
257	1x diff 2x bxb1	20	0.01	10	+	carb	2	17633.25	1920.0240697896038
258	1x diff 2x bxb1	20	0.01	10	+	carb	3	14383.6875	1525.9976581497665
259	1x diff 2x bxb1	20	0.01	10	+	carb	4	14590.25	1366.7939284534239
260	1x diff 2x bxb1	20	0.01	10	+	carb	5	15417.75	1416.7290294396958
261	1x diff 2x bxb1	20	0.01	10	+	carb	6	13652.0625	1157.6350719555055
262	1x diff 2x bxb1	20	0.01	10	+	carb	7	14234.6875	1477.6072341433826
263	1x diff 2x bxb1	20	0.01	10	+	carb	8	14391.3125	1584.9028121961114
264	1x diff 2x bxb1	20	0.01	10	+	carb	9	13545.125	1023.1098513146775
265	1x diff 2x bxb1	20	0.01	10	+	carb	10	12070.5	1347.8705162482888
266	1x diff 2x bxb1	20	0.01	10	+	carb	11	10343.9375	1870.3517323430294
267	1x diff 2x bxb1	20	0.01	10	+	carb	12	7015.4375	2360.536976402676
268	1x diff 2x bxb1	20	0.01	10	+	carb	13	4262.25	1910.6456649894185
269	1x diff 2x bxb1	20	0.01	10	+	carb	14	2967.1875	1524.3310227651623
270	1x diff 2x bxb1	20	0.01	10	+	carb	15	1845.625	996.4032011619163
271	1x diff 2x bxb1	20	0.01	10	+	carb	16	1595.5625	890.1373263836476
272	1x diff 2x bxb1	20	0.01	10	+	kan	1	11296.9375	1655.50219910757
273	1x diff 2x bxb1	20	0.01	10	+	kan	2	14474.25	981.4156320627583
274	1x diff 2x bxb1	20	0.01	10	+	kan	3	11041.1875	764.6449660510049
275	1x diff 2x bxb1	20	0.01	10	+	kan	4	11899.9375	891.8309592189702
276	1x diff 2x bxb1	20	0.01	10	+	kan	5	12044.0625	835.168521809478
277	1x diff 2x bxb1	20	0.01	10	+	kan	6	10912.625	703.196972506891
278	1x diff 2x bxb1	20	0.01	10	+	kan	7	11896.75	879.8951236206666
279	1x diff 2x bxb1	20	0.01	10	+	kan	8	10524.0	272.79924591433297
280	1x diff 2x bxb1	20	0.01	10	+	kan	9	9977.0	1124.8612612864113
281	1x diff 2x bxb1	20	0.01	10	+	kan	10	7786.4375	1386.5167413728345
282	1x diff 2x bxb1	20	0.01	10	+	kan	11	5907.5625	1655.964337898874
283	1x diff 2x bxb1	20	0.01	10	+	kan	12	3532.5625	1446.6437126155147
284	1x diff 2x bxb1	20	0.01	10	+	kan	13	2072.625	877.8561853418003
285	1x diff 2x bxb1	20	0.01	10	+	kan	14	1461.9375	599.9891330861157
286	1x diff 2x bxb1	20	0.01	10	+	kan	15	1063.0	411.688248904088
287	1x diff 2x bxb1	20	0.01	10	+	kan	16	925.6875	336.48752232225706
288	1x diff 2x bxb1	20	0.01	10	-	carb	1	13345.875	461.11717987018085
289	1x diff 2x bxb1	20	0.01	10	-	carb	2	23299.125	1007.3439528213364
290	1x diff 2x bxb1	20	0.01	10	-	carb	3	22385.3125	1802.4622234499911
291	1x diff 2x bxb1	20	0.01	10	-	carb	4	22753.9375	1794.42639934843
292	1x diff 2x bxb1	20	0.01	10	-	carb	5	23175.6875	2380.000179134147
293	1x diff 2x bxb1	20	0.01	10	-	carb	6	19369.5	2951.708234226412
294	1x diff 2x bxb1	20	0.01	10	-	carb	7	19606.0	4724.54732525471
295	1x diff 2x bxb1	20	0.01	10	-	carb	8	16390.0625	6432.441124251685
296	1x diff 2x bxb1	20	0.01	10	-	carb	9	12625.3125	6303.691435168875
297	1x diff 2x bxb1	20	0.01	10	-	carb	10	8764.8125	4842.7842710093655
298	1x diff 2x bxb1	20	0.01	10	-	carb	11	5218.9375	2920.1368905963004
299	1x diff 2x bxb1	20	0.01	10	-	carb	12	3055.875	1721.9280047584534
300	1x diff 2x bxb1	20	0.01	10	-	carb	13	1934.6875	1026.1221710017908
301	1x diff 2x bxb1	20	0.01	10	-	carb	14	1080.0	509.27301126213234
302	1x diff 2x bxb1	20	0.01	10	-	carb	15	722.6875	291.3950359293818
303	1x diff 2x bxb1	20	0.01	10	-	carb	16	501.1875	160.0678288146265
304	1x diff 2x bxb1	20	0.01	10	-	kan	1	12513.125	1165.642549657239
305	1x diff 2x bxb1	20	0.01	10	-	kan	2	17463.75	803.6412668064567
306	1x diff 2x bxb1	20	0.01	10	-	kan	3	16312.0625	1173.0647722190906
307	1x diff 2x bxb1	20	0.01	10	-	kan	4	16972.25	557.9374644937494
308	1x diff 2x bxb1	20	0.01	10	-	kan	5	18484.375	1248.7772233554829
309	1x diff 2x bxb1	20	0.01	10	-	kan	6	13413.125	629.8136770959669
310	1x diff 2x bxb1	20	0.01	10	-	kan	7	13102.0625	1057.3772957349302
311	1x diff 2x bxb1	20	0.01	10	-	kan	8	6921.625	2423.6466437109657
312	1x diff 2x bxb1	20	0.01	10	-	kan	9	3821.0	2366.284142459891
313	1x diff 2x bxb1	20	0.01	10	-	kan	10	2638.6875	1987.1849065143815
314	1x diff 2x bxb1	20	0.01	10	-	kan	11	1662.3125	1120.8607641801775
315	1x diff 2x bxb1	20	0.01	10	-	kan	12	757.1875	466.6137081983034
316	1x diff 2x bxb1	20	0.01	10	-	kan	13	557.3125	167.5947360024004
317	1x diff 2x bxb1	20	0.01	10	-	kan	14	513.4375	63.82869792320245
318	1x diff 2x bxb1	20	0.01	10	-	kan	15	474.0	44.56696406211988
319	1x diff 2x bxb1	20	0.01	10	-	kan	16	446.9375	36.29978108946194
320	1x diff 2x bxb1	20	0.01	50	+	carb	1	12925.125	1776.7185191888361
321	1x diff 2x bxb1	20	0.01	50	+	carb	2	14717.0625	1924.3561527634563
322	1x diff 2x bxb1	20	0.01	50	+	carb	3	12532.375	1616.2041011049846
323	1x diff 2x bxb1	20	0.01	50	+	carb	4	13775.625	1670.8654461941917
324	1x diff 2x bxb1	20	0.01	50	+	carb	5	14074.3125	1597.9681057406262
325	1x diff 2x bxb1	20	0.01	50	+	carb	6	13003.1875	1320.6488377606563
326	1x diff 2x bxb1	20	0.01	50	+	carb	7	13384.875	1604.3888633993936
327	1x diff 2x bxb1	20	0.01	50	+	carb	8	12735.375	1616.865944394543
328	1x diff 2x bxb1	20	0.01	50	+	carb	9	12655.875	2144.9688600803247
329	1x diff 2x bxb1	20	0.01	50	+	carb	10	9738.5625	2453.1793865672707
330	1x diff 2x bxb1	20	0.01	50	+	carb	11	6999.9375	2860.684638802147
331	1x diff 2x bxb1	20	0.01	50	+	carb	12	3703.8125	2437.3125266732973
332	1x diff 2x bxb1	20	0.01	50	+	carb	13	1738.5	1326.7459655649445
333	1x diff 2x bxb1	20	0.01	50	+	carb	14	1060.5625	862.3997431378825
334	1x diff 2x bxb1	20	0.01	50	+	carb	15	616.625	421.3408655708582
335	1x diff 2x bxb1	20	0.01	50	+	carb	16	456.0625	240.64740619242679
336	1x diff 2x bxb1	20	0.01	50	+	kan	1	11267.9375	1774.5134229959651
337	1x diff 2x bxb1	20	0.01	50	+	kan	2	11751.875	929.8759037788709
338	1x diff 2x bxb1	20	0.01	50	+	kan	3	9251.9375	832.8749021783354
339	1x diff 2x bxb1	20	0.01	50	+	kan	4	10862.5625	1058.2295334830321
340	1x diff 2x bxb1	20	0.01	50	+	kan	5	10464.375	948.3418894500625
341	1x diff 2x bxb1	20	0.01	50	+	kan	6	9607.4375	866.4653746894417
342	1x diff 2x bxb1	20	0.01	50	+	kan	7	10573.25	860.060379940186
343	1x diff 2x bxb1	20	0.01	50	+	kan	8	9607.125	288.3348437890523
344	1x diff 2x bxb1	20	0.01	50	+	kan	9	11198.75	482.13572481497005
345	1x diff 2x bxb1	20	0.01	50	+	kan	10	8287.0625	936.585303776437
346	1x diff 2x bxb1	20	0.01	50	+	kan	11	6913.9375	2032.8322859199602
347	1x diff 2x bxb1	20	0.01	50	+	kan	12	3655.875	1615.5119655125698
348	1x diff 2x bxb1	20	0.01	50	+	kan	13	1788.375	883.0128922372214
349	1x diff 2x bxb1	20	0.01	50	+	kan	14	1113.0625	522.5146913519001
350	1x diff 2x bxb1	20	0.01	50	+	kan	15	788.625	316.4232867988249
351	1x diff 2x bxb1	20	0.01	50	+	kan	16	592.5	180.17471679297452
352	1x diff 2x bxb1	20	0.01	50	-	carb	1	15864.125	817.1978143981678
353	1x diff 2x bxb1	20	0.01	50	-	carb	2	24611.9375	2587.422937948381
354	1x diff 2x bxb1	20	0.01	50	-	carb	3	19412.0625	1732.2049828696865
355	1x diff 2x bxb1	20	0.01	50	-	carb	4	17929.75	1896.779243876313
356	1x diff 2x bxb1	20	0.01	50	-	carb	5	13107.125	1927.3089445797586
357	1x diff 2x bxb1	20	0.01	50	-	carb	6	6643.0	2414.4019519778153
358	1x diff 2x bxb1	20	0.01	50	-	carb	7	2992.875	1479.3543656898823
359	1x diff 2x bxb1	20	0.01	50	-	carb	8	950.1875	503.4774741379059
360	1x diff 2x bxb1	20	0.01	50	-	carb	9	563.3125	115.19639673804282
361	1x diff 2x bxb1	20	0.01	50	-	carb	10	401.0625	39.31960388915432
362	1x diff 2x bxb1	20	0.01	50	-	carb	11	346.375	48.15284444943445
363	1x diff 2x bxb1	20	0.01	50	-	carb	12	316.3125	49.444006931361976
364	1x diff 2x bxb1	20	0.01	50	-	carb	13	292.625	42.57241729436695
365	1x diff 2x bxb1	20	0.01	50	-	carb	14	283.6875	34.9018393907419
366	1x diff 2x bxb1	20	0.01	50	-	carb	15	268.4375	30.529186854549536
367	1x diff 2x bxb1	20	0.01	50	-	carb	16	268.0	35.03875405482173
368	1x diff 2x bxb1	20	0.01	50	-	kan	1	14913.4375	1626.6164583818068
369	1x diff 2x bxb1	20	0.01	50	-	kan	2	16765.5625	1184.8597396648142
370	1x diff 2x bxb1	20	0.01	50	-	kan	3	15184.4375	401.50862270584287
371	1x diff 2x bxb1	20	0.01	50	-	kan	4	17265.5	773.0255031830643
372	1x diff 2x bxb1	20	0.01	50	-	kan	5	15357.9375	852.0965504272389
373	1x diff 2x bxb1	20	0.01	50	-	kan	6	11165.3125	413.71435431259283
374	1x diff 2x bxb1	20	0.01	50	-	kan	7	9994.5	1877.075061289315
375	1x diff 2x bxb1	20	0.01	50	-	kan	8	5006.4375	2477.9878853257997
376	1x diff 2x bxb1	20	0.01	50	-	kan	9	2928.8125	2404.1781776360563
377	1x diff 2x bxb1	20	0.01	50	-	kan	10	1709.8125	1603.626424645537
378	1x diff 2x bxb1	20	0.01	50	-	kan	11	851.125	632.5293753765793
379	1x diff 2x bxb1	20	0.01	50	-	kan	12	408.8125	184.68408112619932
380	1x diff 2x bxb1	20	0.01	50	-	kan	13	383.4375	64.19748409623008
381	1x diff 2x bxb1	20	0.01	50	-	kan	14	420.5	25.909182045863854
382	1x diff 2x bxb1	20	0.01	50	-	kan	15	416.8125	18.001860022945255
383	1x diff 2x bxb1	20	0.01	50	-	kan	16	399.5625	20.073859156339896
384	1x diff 2x bxb1	30	0.01	10	+	carb	1	16990.5	1141.9400472128868
385	1x diff 2x bxb1	30	0.01	10	+	carb	2	23017.5625	1279.3257553855688
386	1x diff 2x bxb1	30	0.01	10	+	carb	3	17900.0	1308.5968494099752
387	1x diff 2x bxb1	30	0.01	10	+	carb	4	15630.1875	834.1524328622438
388	1x diff 2x bxb1	30	0.01	10	+	carb	5	12329.375	3228.119186483494
389	1x diff 2x bxb1	30	0.01	10	+	carb	6	4489.375	2563.3868744021343
390	1x diff 2x bxb1	30	0.01	10	+	carb	7	2009.0	1134.8575115090753
391	1x diff 2x bxb1	30	0.01	10	+	carb	8	1079.375	575.5414686561318
392	1x diff 2x bxb1	30	0.01	10	+	carb	9	611.25	251.47791723557526
393	1x diff 2x bxb1	30	0.01	10	+	carb	10	437.5625	140.83080971252602
394	1x diff 2x bxb1	30	0.01	10	+	carb	11	403.4375	114.92184844493235
395	1x diff 2x bxb1	30	0.01	10	+	carb	12	325.1875	41.76117258548048
396	1x diff 2x bxb1	30	0.01	10	+	carb	13	309.875	23.932568962459037
397	1x diff 2x bxb1	30	0.01	10	+	carb	14	312.25	29.663589995625482
398	1x diff 2x bxb1	30	0.01	10	+	carb	15	287.3125	17.258408923519806
399	1x diff 2x bxb1	30	0.01	10	+	carb	16	273.75	13.884729535922332
400	1x diff 2x bxb1	30	0.01	10	+	kan	1	15607.0	1757.2120572901024
401	1x diff 2x bxb1	30	0.01	10	+	kan	2	20521.5625	945.1911536637889
402	1x diff 2x bxb1	30	0.01	10	+	kan	3	16125.375	429.537105498466
403	1x diff 2x bxb1	30	0.01	10	+	kan	4	15651.8125	433.06102650616293
404	1x diff 2x bxb1	30	0.01	10	+	kan	5	10252.5	2130.8116495162794
405	1x diff 2x bxb1	30	0.01	10	+	kan	6	3784.3125	1725.2402097244312
406	1x diff 2x bxb1	30	0.01	10	+	kan	7	1835.5625	877.5225856881732
407	1x diff 2x bxb1	30	0.01	10	+	kan	8	1060.75	423.8670613698187
408	1x diff 2x bxb1	30	0.01	10	+	kan	9	751.5625	231.7732015662849
409	1x diff 2x bxb1	30	0.01	10	+	kan	10	642.375	159.6734949827303
410	1x diff 2x bxb1	30	0.01	10	+	kan	11	655.5	179.137417324562
411	1x diff 2x bxb1	30	0.01	10	+	kan	12	535.1875	74.78967532831179
412	1x diff 2x bxb1	30	0.01	10	+	kan	13	521.5	48.31296779481526
413	1x diff 2x bxb1	30	0.01	10	+	kan	14	523.5	38.7998527243155
414	1x diff 2x bxb1	30	0.01	10	+	kan	15	511.9375	38.161721191341925
415	1x diff 2x bxb1	30	0.01	10	+	kan	16	464.875	33.88293923833309
416	1x diff 2x bxb1	30	0.01	10	-	carb	1	17543.0625	351.98157799805284
417	1x diff 2x bxb1	30	0.01	10	-	carb	2	25284.375	1126.2833870110771
418	1x diff 2x bxb1	30	0.01	10	-	carb	3	23748.1875	1488.7986033208126
419	1x diff 2x bxb1	30	0.01	10	-	carb	4	23527.5625	1505.5677248490488
420	1x diff 2x bxb1	30	0.01	10	-	carb	5	24506.5	2216.1657847991164
421	1x diff 2x bxb1	30	0.01	10	-	carb	6	19297.75	4100.188567092285
422	1x diff 2x bxb1	30	0.01	10	-	carb	7	18681.9375	7067.497796439597
423	1x diff 2x bxb1	30	0.01	10	-	carb	8	15294.125	7639.4335324308295
424	1x diff 2x bxb1	30	0.01	10	-	carb	9	11064.0625	6121.908096789409
425	1x diff 2x bxb1	30	0.01	10	-	carb	10	7371.25	4210.64942395215
426	1x diff 2x bxb1	30	0.01	10	-	carb	11	4328.25	2454.279920581886
427	1x diff 2x bxb1	30	0.01	10	-	carb	12	2517.375	1361.3652220683261
428	1x diff 2x bxb1	30	0.01	10	-	carb	13	1589.1875	820.0911071991592
429	1x diff 2x bxb1	30	0.01	10	-	carb	14	849.3125	365.07836120678064
430	1x diff 2x bxb1	30	0.01	10	-	carb	15	558.125	185.74824552142
431	1x diff 2x bxb1	30	0.01	10	-	carb	16	386.875	86.3389293093545
432	1x diff 2x bxb1	30	0.01	10	-	kan	1	17803.375	867.6134652021027
433	1x diff 2x bxb1	30	0.01	10	-	kan	2	23836.25	475.8966724585732
434	1x diff 2x bxb1	30	0.01	10	-	kan	3	19737.8125	1398.5521068361072
435	1x diff 2x bxb1	30	0.01	10	-	kan	4	19517.375	1002.3935907188779
436	1x diff 2x bxb1	30	0.01	10	-	kan	5	19625.8125	560.925634076645
437	1x diff 2x bxb1	30	0.01	10	-	kan	6	6396.125	872.2987180842515
438	1x diff 2x bxb1	30	0.01	10	-	kan	7	2139.5625	426.2470307814472
439	1x diff 2x bxb1	30	0.01	10	-	kan	8	747.6875	59.339782788855665
440	1x diff 2x bxb1	30	0.01	10	-	kan	9	471.5	31.059850059430183
441	1x diff 2x bxb1	30	0.01	10	-	kan	10	437.4375	32.69167379799152
442	1x diff 2x bxb1	30	0.01	10	-	kan	11	440.6875	34.61619924255116
443	1x diff 2x bxb1	30	0.01	10	-	kan	12	326.9375	36.954061733068386
444	1x diff 2x bxb1	30	0.01	10	-	kan	13	374.3125	40.588472589429344
445	1x diff 2x bxb1	30	0.01	10	-	kan	14	423.875	30.68940021757163
446	1x diff 2x bxb1	30	0.01	10	-	kan	15	416.5	29.760952365713813
447	1x diff 2x bxb1	30	0.01	10	-	kan	16	402.375	24.67901074655489
448	1x diff 2x bxb1	30	0.01	50	+	carb	1	20512.3125	1616.8218370242796
449	1x diff 2x bxb1	30	0.01	50	+	carb	2	24726.6875	2276.468457587949
450	1x diff 2x bxb1	30	0.01	50	+	carb	3	19882.875	1405.9361586298485
451	1x diff 2x bxb1	30	0.01	50	+	carb	4	18774.5	1774.4789174773055
452	1x diff 2x bxb1	30	0.01	50	+	carb	5	10743.875	3935.037808404314
453	1x diff 2x bxb1	30	0.01	50	+	carb	6	2878.5	2224.0980354805793
454	1x diff 2x bxb1	30	0.01	50	+	carb	7	810.0	634.088152952163
455	1x diff 2x bxb1	30	0.01	50	+	carb	8	382.0625	135.0035548473764
456	1x diff 2x bxb1	30	0.01	50	+	carb	9	277.5625	33.139787804303836
457	1x diff 2x bxb1	30	0.01	50	+	carb	10	261.3125	18.289219111659353
458	1x diff 2x bxb1	30	0.01	50	+	carb	11	269.75	20.25727382589137
459	1x diff 2x bxb1	30	0.01	50	+	carb	12	251.125	16.904669684523775
460	1x diff 2x bxb1	30	0.01	50	+	carb	13	263.875	17.88205405267687
461	1x diff 2x bxb1	30	0.01	50	+	carb	14	266.5625	17.296650171141728
462	1x diff 2x bxb1	30	0.01	50	+	carb	15	263.9375	17.625949822431032
463	1x diff 2x bxb1	30	0.01	50	+	carb	16	248.3125	15.158537198555802
464	1x diff 2x bxb1	30	0.01	50	+	kan	1	17110.3125	2882.674117371626
465	1x diff 2x bxb1	30	0.01	50	+	kan	2	19904.4375	874.2520246922913
466	1x diff 2x bxb1	30	0.01	50	+	kan	3	16136.5	1008.3836429794818
467	1x diff 2x bxb1	30	0.01	50	+	kan	4	15856.8125	1002.0708891911219
468	1x diff 2x bxb1	30	0.01	50	+	kan	5	12521.25	1390.0455542381133
469	1x diff 2x bxb1	30	0.01	50	+	kan	6	5624.875	2224.0180296995286
470	1x diff 2x bxb1	30	0.01	50	+	kan	7	2526.1875	1360.2781211812112
471	1x diff 2x bxb1	30	0.01	50	+	kan	8	1077.125	532.7020575733279
472	1x diff 2x bxb1	30	0.01	50	+	kan	9	635.125	210.91378570401702
473	1x diff 2x bxb1	30	0.01	50	+	kan	10	543.4375	89.37578670982427
474	1x diff 2x bxb1	30	0.01	50	+	kan	11	546.25	103.70528296227589
475	1x diff 2x bxb1	30	0.01	50	+	kan	12	483.625	38.172306715733065
476	1x diff 2x bxb1	30	0.01	50	+	kan	13	494.0	33.542084439870905
477	1x diff 2x bxb1	30	0.01	50	+	kan	14	508.8125	27.339058270958343
478	1x diff 2x bxb1	30	0.01	50	+	kan	15	507.75	29.0627400143699
479	1x diff 2x bxb1	30	0.01	50	+	kan	16	471.1875	24.251564750694808
480	1x diff 2x bxb1	30	0.01	50	-	carb	1	22238.75	923.2453628369875
481	1x diff 2x bxb1	30	0.01	50	-	carb	2	30597.8125	3146.1792921562583
482	1x diff 2x bxb1	30	0.01	50	-	carb	3	20997.5	2556.4753218892156
483	1x diff 2x bxb1	30	0.01	50	-	carb	4	8263.25	2412.6922721308656
484	1x diff 2x bxb1	30	0.01	50	-	carb	5	1868.3125	573.8528891561471
485	1x diff 2x bxb1	30	0.01	50	-	carb	6	700.4375	83.09479848771693
486	1x diff 2x bxb1	30	0.01	50	-	carb	7	562.75	108.44386302862615
487	1x diff 2x bxb1	30	0.01	50	-	carb	8	406.0	39.75460440538394
488	1x diff 2x bxb1	30	0.01	50	-	carb	9	323.375	27.84234955192231
489	1x diff 2x bxb1	30	0.01	50	-	carb	10	290.0625	12.21368524004353
490	1x diff 2x bxb1	30	0.01	50	-	carb	11	277.0625	10.040765124516868
491	1x diff 2x bxb1	30	0.01	50	-	carb	12	261.4375	11.226364059658849
492	1x diff 2x bxb1	30	0.01	50	-	carb	13	254.75	9.710083124552241
493	1x diff 2x bxb1	30	0.01	50	-	carb	14	257.125	11.685613866142049
494	1x diff 2x bxb1	30	0.01	50	-	carb	15	260.125	23.101870672554394
495	1x diff 2x bxb1	30	0.01	50	-	carb	16	248.8125	12.691216028644146
496	1x diff 2x bxb1	30	0.01	50	-	kan	1	21924.8125	1651.968240301334
497	1x diff 2x bxb1	30	0.01	50	-	kan	2	26456.8125	1129.113430259714
498	1x diff 2x bxb1	30	0.01	50	-	kan	3	18335.9375	965.6467276797301
499	1x diff 2x bxb1	30	0.01	50	-	kan	4	15125.625	3237.188592303954
500	1x diff 2x bxb1	30	0.01	50	-	kan	5	3618.1875	2395.3391787490136
501	1x diff 2x bxb1	30	0.01	50	-	kan	6	703.9375	415.03196413047516
502	1x diff 2x bxb1	30	0.01	50	-	kan	7	450.375	91.07365543495942
503	1x diff 2x bxb1	30	0.01	50	-	kan	8	425.5625	36.24858371617533
504	1x diff 2x bxb1	30	0.01	50	-	kan	9	389.4375	20.128937059439
505	1x diff 2x bxb1	30	0.01	50	-	kan	10	392.375	15.2964748506688
506	1x diff 2x bxb1	30	0.01	50	-	kan	11	412.875	16.210115889248197
507	1x diff 2x bxb1	30	0.01	50	-	kan	12	304.9375	14.847889460410585
508	1x diff 2x bxb1	30	0.01	50	-	kan	13	352.1875	18.690978534347217
509	1x diff 2x bxb1	30	0.01	50	-	kan	14	408.5	16.15991513414773
510	1x diff 2x bxb1	30	0.01	50	-	kan	15	409.0625	14.867119761406375
511	1x diff 2x bxb1	30	0.01	50	-	kan	16	397.4375	12.028055002487188
512	naive 1x	0	0.0	10	-	carb	1	31177.25	1500.5428541507422
513	naive 1x	0	0.0	10	-	carb	2	30434.0	1532.2541751102713
514	naive 1x	0	0.0	10	-	carb	3	25961.3125	6414.569064344852
515	naive 1x	0	0.0	10	-	carb	4	19760.125	8718.09881695217
516	naive 1x	0	0.0	10	-	carb	5	9354.75	5731.221591298964
517	naive 1x	0	0.0	10	-	carb	6	3244.5625	2104.513218868643
518	naive 1x	0	0.0	10	-	carb	7	1752.1875	1794.9589915232048
519	naive 1x	0	0.0	10	-	carb	8	1667.5625	2352.2180328590166
520	naive 1x	0	0.0	10	-	carb	9	1521.375	2511.948443368784
521	naive 1x	0	0.0	10	-	carb	10	1305.1875	2210.429611402337
522	naive 1x	0	0.0	10	-	carb	11	1232.625	2146.0370744700567
523	naive 1x	0	0.0	10	-	carb	12	1312.5625	2444.39097640613
524	naive 1x	0	0.0	10	-	carb	13	1228.1875	2305.0975798604645
525	naive 1x	0	0.0	10	-	carb	14	1208.75	2300.798914042064
526	naive 1x	0	0.0	10	-	carb	15	1219.875	2381.770151289043
527	naive 1x	0	0.0	10	-	carb	16	1191.375	2308.0888159130395
528	naive 1x	0	0.0	10	-	kan	1	29453.875	758.228091860038
529	naive 1x	0	0.0	10	-	kan	2	27298.0	1222.9058777004402
530	naive 1x	0	0.0	10	-	kan	3	23333.875	2253.4782916004046
531	naive 1x	0	0.0	10	-	kan	4	12346.5625	4838.283125518656
532	naive 1x	0	0.0	10	-	kan	5	2373.125	1032.230378147935
533	naive 1x	0	0.0	10	-	kan	6	732.0625	199.28505024210924
534	naive 1x	0	0.0	10	-	kan	7	606.5625	132.77086532282385
535	naive 1x	0	0.0	10	-	kan	8	590.25	137.23754171924992
536	naive 1x	0	0.0	10	-	kan	9	536.875	135.02321229012017
537	naive 1x	0	0.0	10	-	kan	10	528.125	119.5183040374988
538	naive 1x	0	0.0	10	-	kan	11	549.0	119.55572520198031
539	naive 1x	0	0.0	10	-	kan	12	525.5	131.31994734779852
540	naive 1x	0	0.0	10	-	kan	13	531.3125	129.21740746841016
541	naive 1x	0	0.0	10	-	kan	14	500.4375	117.51730495669867
542	naive 1x	0	0.0	10	-	kan	15	512.6875	123.25784168041515
543	naive 1x	0	0.0	10	-	kan	16	510.5625	123.41869431793086
544	naive 1x	0	0.0	50	-	carb	1	40803.5	1313.194904476431
545	naive 1x	0	0.0	50	-	carb	2	8501.4375	1391.2019324901348
546	naive 1x	0	0.0	50	-	carb	3	1142.875	206.8870896337973
547	naive 1x	0	0.0	50	-	carb	4	378.6875	58.84418741776576
548	naive 1x	0	0.0	50	-	carb	5	301.625	158.44596870857902
549	naive 1x	0	0.0	50	-	carb	6	338.5625	221.8933845501998
550	naive 1x	0	0.0	50	-	carb	7	400.875	222.73619084981613
551	naive 1x	0	0.0	50	-	carb	8	392.3125	163.2990109103105
552	naive 1x	0	0.0	50	-	carb	9	354.1875	140.7601652000411
553	naive 1x	0	0.0	50	-	carb	10	347.6875	111.38893812095654
554	naive 1x	0	0.0	50	-	carb	11	347.25	97.19898588536229
555	naive 1x	0	0.0	50	-	carb	12	331.25	91.68813601395922
556	naive 1x	0	0.0	50	-	carb	13	322.1875	81.67047792370089
557	naive 1x	0	0.0	50	-	carb	14	321.9375	74.22958473546784
558	naive 1x	0	0.0	50	-	carb	15	316.4375	72.21368959058742
559	naive 1x	0	0.0	50	-	carb	16	313.8125	66.84520364244543
560	naive 1x	0	0.0	50	-	kan	1	38011.3125	2591.3032426822815
561	naive 1x	0	0.0	50	-	kan	2	16352.75	2494.745578210331
562	naive 1x	0	0.0	50	-	kan	3	2255.125	556.9748487524882
563	naive 1x	0	0.0	50	-	kan	4	752.6875	320.46739721627137
564	naive 1x	0	0.0	50	-	kan	5	737.0625	361.9328506682657
565	naive 1x	0	0.0	50	-	kan	6	616.25	281.03469536695997
566	naive 1x	0	0.0	50	-	kan	7	606.125	220.15574844057235
567	naive 1x	0	0.0	50	-	kan	8	620.125	246.14640678146932
568	naive 1x	0	0.0	50	-	kan	9	589.0625	266.2769017261113
569	naive 1x	0	0.0	50	-	kan	10	576.3125	232.08756621770402
570	naive 1x	0	0.0	50	-	kan	11	604.5	243.88521890430343
571	naive 1x	0	0.0	50	-	kan	12	589.5	254.59351355220574
572	naive 1x	0	0.0	50	-	kan	13	571.25	229.987732592104
573	naive 1x	0	0.0	50	-	kan	14	566.0625	228.06318634160516
574	naive 1x	0	0.0	50	-	kan	15	580.75	237.4626286386976
575	naive 1x	0	0.0	50	-	kan	16	567.25	231.74601244835753
576	naive 2x	0	0.0	10	-	carb	1	32784.6875	4403.653077174351
577	naive 2x	0	0.0	10	-	carb	2	28511.3125	10639.168925442775
578	naive 2x	0	0.0	10	-	carb	3	21624.1875	8615.46707521462
579	naive 2x	0	0.0	10	-	carb	4	11828.4375	3847.8790673518165
580	naive 2x	0	0.0	10	-	carb	5	5042.0	2455.4140034974607
581	naive 2x	0	0.0	10	-	carb	6	1951.625	934.9319971450941
582	naive 2x	0	0.0	10	-	carb	7	4506.375	3906.070520448176
583	naive 2x	0	0.0	10	-	carb	8	5033.25	1756.8516686716287
584	naive 2x	0	0.0	10	-	carb	9	3738.375	708.775087739404
585	naive 2x	0	0.0	10	-	carb	10	3721.6875	1339.5910873285177
586	naive 2x	0	0.0	10	-	carb	11	4051.9375	1141.1006728311547
587	naive 2x	0	0.0	10	-	carb	12	3519.3125	684.0839514844442
588	naive 2x	0	0.0	10	-	carb	13	2766.75	742.3925607693777
589	naive 2x	0	0.0	10	-	carb	14	2105.625	685.478599749318
590	naive 2x	0	0.0	10	-	carb	15	2363.125	1184.8285514911308
591	naive 2x	0	0.0	10	-	carb	16	1928.1875	1009.9402011116445
592	naive 2x	0	0.0	10	-	kan	1	33920.75	1617.7710415436247
593	naive 2x	0	0.0	10	-	kan	2	31808.625	2081.242001271631
594	naive 2x	0	0.0	10	-	kan	3	29384.0	910.4982152645881
595	naive 2x	0	0.0	10	-	kan	4	29573.1875	1040.3071640317166
596	naive 2x	0	0.0	10	-	kan	5	24794.25	4148.288588597195
597	naive 2x	0	0.0	10	-	kan	6	12167.25	1795.5225463039196
598	naive 2x	0	0.0	10	-	kan	7	8599.125	2309.0490582859925
599	naive 2x	0	0.0	10	-	kan	8	7267.0	2925.265458039663
600	naive 2x	0	0.0	10	-	kan	9	7041.8125	3532.882361648913
601	naive 2x	0	0.0	10	-	kan	10	6514.0	3715.8666264701005
602	naive 2x	0	0.0	10	-	kan	11	6559.3125	4149.810933193222
603	naive 2x	0	0.0	10	-	kan	12	5882.25	4036.7152665078006
604	naive 2x	0	0.0	10	-	kan	13	5397.6875	3988.987554483146
605	naive 2x	0	0.0	10	-	kan	14	4443.3125	3507.7017398199228
606	naive 2x	0	0.0	10	-	kan	15	4335.1875	3630.638245124993
607	naive 2x	0	0.0	10	-	kan	16	3783.6875	3350.875066280662
608	naive 2x	0	0.0	50	-	carb	1	29060.625	7431.669682369982
609	naive 2x	0	0.0	50	-	carb	2	2785.5625	975.7440178616814
610	naive 2x	0	0.0	50	-	carb	3	363.125	87.03929736454843
611	naive 2x	0	0.0	50	-	carb	4	199.6875	10.859286677441439
612	naive 2x	0	0.0	50	-	carb	5	283.5625	103.6906241456492
613	naive 2x	0	0.0	50	-	carb	6	682.875	422.44270532903545
614	naive 2x	0	0.0	50	-	carb	7	730.0625	443.54460538291494
615	naive 2x	0	0.0	50	-	carb	8	772.0625	477.7359131136903
616	naive 2x	0	0.0	50	-	carb	9	721.9375	469.26001302202235
617	naive 2x	0	0.0	50	-	carb	10	703.6875	455.0716535024222
618	naive 2x	0	0.0	50	-	carb	11	718.5	454.3142398950627
619	naive 2x	0	0.0	50	-	carb	12	701.5625	453.9757260266551
620	naive 2x	0	0.0	50	-	carb	13	704.75	461.00348619692056
621	naive 2x	0	0.0	50	-	carb	14	657.625	423.17876583914614
622	naive 2x	0	0.0	50	-	carb	15	674.625	432.557655116633
623	naive 2x	0	0.0	50	-	carb	16	668.4375	424.49326408083317
624	naive 2x	0	0.0	50	-	kan	1	34261.25	4368.176981631715
625	naive 2x	0	0.0	50	-	kan	2	12116.6875	1130.707456718391
626	naive 2x	0	0.0	50	-	kan	3	12308.9375	5322.910807051104
627	naive 2x	0	0.0	50	-	kan	4	8552.1875	5529.516188713982
628	naive 2x	0	0.0	50	-	kan	5	6094.0625	4169.096291571214
629	naive 2x	0	0.0	50	-	kan	6	4497.375	3262.216202763304
630	naive 2x	0	0.0	50	-	kan	7	4056.8125	2875.842670760048
631	naive 2x	0	0.0	50	-	kan	8	3405.5625	2397.7797235523058
632	naive 2x	0	0.0	50	-	kan	9	2691.875	2114.7444585575818
633	naive 2x	0	0.0	50	-	kan	10	2421.1875	2010.4078821668431
634	naive 2x	0	0.0	50	-	kan	11	2209.6875	1822.0917519923555
635	naive 2x	0	0.0	50	-	kan	12	1997.375	1696.577831779525
636	naive 2x	0	0.0	50	-	kan	13	1778.4375	1528.805449584273
637	naive 2x	0	0.0	50	-	kan	14	1600.3125	1352.8228143272443
638	naive 2x	0	0.0	50	-	kan	15	1563.6875	1320.190650125417
639	naive 2x	0	0.0	50	-	kan	16	1368.375	1104.9016035699417
640	split pir 2x bxb1	10	0.01	10	+	carb	1	3926.8125	1185.0392982483145
641	split pir 2x bxb1	10	0.01	10	+	carb	2	10534.9375	893.0499681068882
642	split pir 2x bxb1	10	0.01	10	+	carb	3	9772.3125	1356.6686072219068
643	split pir 2x bxb1	10	0.01	10	+	carb	4	8281.125	617.4485374738299
644	split pir 2x bxb1	10	0.01	10	+	carb	5	7701.4375	1147.280306933999
645	split pir 2x bxb1	10	0.01	10	+	carb	6	6835.4375	820.1721699697309
646	split pir 2x bxb1	10	0.01	10	+	carb	7	8230.25	896.3954404805313
647	split pir 2x bxb1	10	0.01	10	+	carb	8	8991.125	428.42300108320825
648	split pir 2x bxb1	10	0.01	10	+	carb	9	10060.625	717.1686268136066
649	split pir 2x bxb1	10	0.01	10	+	carb	10	5864.6875	1094.018116117305
650	split pir 2x bxb1	10	0.01	10	+	carb	11	9978.0625	946.8122244631493
651	split pir 2x bxb1	10	0.01	10	+	carb	12	10425.8125	889.3306446624415
652	split pir 2x bxb1	10	0.01	10	+	carb	13	10820.75	585.6265265264446
653	split pir 2x bxb1	10	0.01	10	+	carb	14	10075.3125	803.4231200441202
654	split pir 2x bxb1	10	0.01	10	+	carb	15	7622.0625	1186.8189306322777
655	split pir 2x bxb1	10	0.01	10	+	carb	16	8291.6875	1163.5285906457134
656	split pir 2x bxb1	10	0.01	10	+	kan	1	3666.75	468.4005459311201
657	split pir 2x bxb1	10	0.01	10	+	kan	2	3758.8125	650.3207416070055
658	split pir 2x bxb1	10	0.01	10	+	kan	3	2673.4375	481.71408513912957
659	split pir 2x bxb1	10	0.01	10	+	kan	4	3342.8125	502.9307633050214
660	split pir 2x bxb1	10	0.01	10	+	kan	5	4010.875	472.63688493387815
661	split pir 2x bxb1	10	0.01	10	+	kan	6	3324.75	440.658516962317
662	split pir 2x bxb1	10	0.01	10	+	kan	7	3739.4375	543.1454973117241
663	split pir 2x bxb1	10	0.01	10	+	kan	8	3146.125	421.1081257485168
664	split pir 2x bxb1	10	0.01	10	+	kan	9	2543.375	268.18274020312555
665	split pir 2x bxb1	10	0.01	10	+	kan	10	2806.5625	635.481225838228
666	split pir 2x bxb1	10	0.01	10	+	kan	11	4558.4375	973.9118630370438
667	split pir 2x bxb1	10	0.01	10	+	kan	12	4178.625	726.6169530286032
668	split pir 2x bxb1	10	0.01	10	+	kan	13	4036.375	620.291046318466
669	split pir 2x bxb1	10	0.01	10	+	kan	14	4623.0625	656.8850974485568
670	split pir 2x bxb1	10	0.01	10	+	kan	15	4331.625	711.1535774460294
671	split pir 2x bxb1	10	0.01	10	+	kan	16	4346.1875	505.16354759763567
672	split pir 2x bxb1	10	0.01	10	-	carb	1	3088.9375	638.0378648358464
673	split pir 2x bxb1	10	0.01	10	-	carb	2	9863.375	1583.051839012229
674	split pir 2x bxb1	10	0.01	10	-	carb	3	8489.5625	1220.1506475343817
675	split pir 2x bxb1	10	0.01	10	-	carb	4	6854.0	625.3134071350598
676	split pir 2x bxb1	10	0.01	10	-	carb	5	5723.875	835.1058850742905
677	split pir 2x bxb1	10	0.01	10	-	carb	6	5363.3125	896.0184523570292
678	split pir 2x bxb1	10	0.01	10	-	carb	7	6903.5	1137.58811275686
679	split pir 2x bxb1	10	0.01	10	-	carb	8	6647.0	955.7567308533215
680	split pir 2x bxb1	10	0.01	10	-	carb	9	6765.1875	1649.1950620465038
681	split pir 2x bxb1	10	0.01	10	-	carb	10	5072.5	831.3172421782537
682	split pir 2x bxb1	10	0.01	10	-	carb	11	10688.9375	1004.5476749512688
683	split pir 2x bxb1	10	0.01	10	-	carb	12	10923.5625	892.3887460670617
684	split pir 2x bxb1	10	0.01	10	-	carb	13	10016.5625	731.6650500985506
685	split pir 2x bxb1	10	0.01	10	-	carb	14	9590.4375	285.03075491953496
686	split pir 2x bxb1	10	0.01	10	-	carb	15	8621.0625	1099.4959051927908
687	split pir 2x bxb1	10	0.01	10	-	carb	16	10132.0	579.4682291303196
688	split pir 2x bxb1	10	0.01	10	-	kan	1	3656.8125	616.4408752496637
689	split pir 2x bxb1	10	0.01	10	-	kan	2	4266.0	714.4283928928274
690	split pir 2x bxb1	10	0.01	10	-	kan	3	3228.4375	398.45634619294066
691	split pir 2x bxb1	10	0.01	10	-	kan	4	4004.6875	640.6581960040337
692	split pir 2x bxb1	10	0.01	10	-	kan	5	3833.125	518.9942024173846
693	split pir 2x bxb1	10	0.01	10	-	kan	6	2721.375	396.4832684273791
694	split pir 2x bxb1	10	0.01	10	-	kan	7	2524.3125	297.4006361675394
695	split pir 2x bxb1	10	0.01	10	-	kan	8	2205.125	215.5250648333705
696	split pir 2x bxb1	10	0.01	10	-	kan	9	2490.8125	213.0543085526719
697	split pir 2x bxb1	10	0.01	10	-	kan	10	3149.875	666.4569298054557
698	split pir 2x bxb1	10	0.01	10	-	kan	11	3791.5	1232.6350983621576
699	split pir 2x bxb1	10	0.01	10	-	kan	12	4509.5	521.9072851433617
700	split pir 2x bxb1	10	0.01	10	-	kan	13	4574.5	542.1672119505992
701	split pir 2x bxb1	10	0.01	10	-	kan	14	4615.75	490.8887712244861
702	split pir 2x bxb1	10	0.01	10	-	kan	15	4215.5625	989.3760818061046
703	split pir 2x bxb1	10	0.01	10	-	kan	16	5089.1875	717.7741356592816
704	split pir 2x bxb1	10	0.01	50	+	carb	1	4076.4375	1604.1679293439681
705	split pir 2x bxb1	10	0.01	50	+	carb	2	8456.75	1062.8817297463397
706	split pir 2x bxb1	10	0.01	50	+	carb	3	6856.75	876.6470620657844
707	split pir 2x bxb1	10	0.01	50	+	carb	4	5713.9375	899.656896405513
708	split pir 2x bxb1	10	0.01	50	+	carb	5	4516.75	525.0470046984909
709	split pir 2x bxb1	10	0.01	50	+	carb	6	4906.875	416.11826529760225
710	split pir 2x bxb1	10	0.01	50	+	carb	7	6811.75	386.42639291701744
711	split pir 2x bxb1	10	0.01	50	+	carb	8	6345.75	656.8401632056309
712	split pir 2x bxb1	10	0.01	50	+	carb	9	7766.5625	801.230680065717
713	split pir 2x bxb1	10	0.01	50	+	carb	10	4680.25	823.6246544564893
714	split pir 2x bxb1	10	0.01	50	+	carb	11	9637.625	1122.5148344549525
715	split pir 2x bxb1	10	0.01	50	+	carb	12	8166.75	133.09636680669698
716	split pir 2x bxb1	10	0.01	50	+	carb	13	8801.0	687.2271406581253
717	split pir 2x bxb1	10	0.01	50	+	carb	14	8567.0	647.4288157230654
718	split pir 2x bxb1	10	0.01	50	+	carb	15	6481.1875	942.0562592200712
719	split pir 2x bxb1	10	0.01	50	+	carb	16	8282.3125	536.5771770810661
720	split pir 2x bxb1	10	0.01	50	+	kan	1	3543.5	427.4426444398292
721	split pir 2x bxb1	10	0.01	50	+	kan	2	2859.6875	384.25902141096736
722	split pir 2x bxb1	10	0.01	50	+	kan	3	2464.8125	328.78954813723277
723	split pir 2x bxb1	10	0.01	50	+	kan	4	2958.9375	416.93682610712824
724	split pir 2x bxb1	10	0.01	50	+	kan	5	3071.875	575.574418050599
725	split pir 2x bxb1	10	0.01	50	+	kan	6	2630.125	253.6711524226367
726	split pir 2x bxb1	10	0.01	50	+	kan	7	3063.5625	276.9807158707727
727	split pir 2x bxb1	10	0.01	50	+	kan	8	2393.5625	188.70166126530452
728	split pir 2x bxb1	10	0.01	50	+	kan	9	2225.5625	290.6664064205365
729	split pir 2x bxb1	10	0.01	50	+	kan	10	2334.75	667.323063761902
730	split pir 2x bxb1	10	0.01	50	+	kan	11	3761.9375	761.4216232763929
731	split pir 2x bxb1	10	0.01	50	+	kan	12	4226.5	641.4949615657831
732	split pir 2x bxb1	10	0.01	50	+	kan	13	3326.6875	581.153221589871
733	split pir 2x bxb1	10	0.01	50	+	kan	14	3880.1875	700.5573259657526
734	split pir 2x bxb1	10	0.01	50	+	kan	15	3510.875	749.0142927303094
735	split pir 2x bxb1	10	0.01	50	+	kan	16	3905.875	648.1478419311446
736	split pir 2x bxb1	10	0.01	50	-	carb	1	3221.0625	748.4199755628042
737	split pir 2x bxb1	10	0.01	50	-	carb	2	10920.125	2030.322102348717
738	split pir 2x bxb1	10	0.01	50	-	carb	3	6447.75	816.9594761763191
739	split pir 2x bxb1	10	0.01	50	-	carb	4	4938.4375	530.4659297999933
740	split pir 2x bxb1	10	0.01	50	-	carb	5	4128.375	804.608678178405
741	split pir 2x bxb1	10	0.01	50	-	carb	6	4448.1875	1000.78832989299
742	split pir 2x bxb1	10	0.01	50	-	carb	7	6796.125	1439.7807806845358
743	split pir 2x bxb1	10	0.01	50	-	carb	8	6195.375	1202.3155857998113
744	split pir 2x bxb1	10	0.01	50	-	carb	9	4834.3125	2405.564233449192
745	split pir 2x bxb1	10	0.01	50	-	carb	10	4255.0625	721.3608883561681
746	split pir 2x bxb1	10	0.01	50	-	carb	11	9480.375	2044.1706797273912
747	split pir 2x bxb1	10	0.01	50	-	carb	12	7098.125	1522.4979415890377
748	split pir 2x bxb1	10	0.01	50	-	carb	13	6343.125	1530.7927859679207
749	split pir 2x bxb1	10	0.01	50	-	carb	14	5805.1875	1885.3720727428238
750	split pir 2x bxb1	10	0.01	50	-	carb	15	4030.8125	1454.955643346952
751	split pir 2x bxb1	10	0.01	50	-	carb	16	3827.0625	2011.089460209139
752	split pir 2x bxb1	10	0.01	50	-	kan	1	3874.5	463.9731365376356
753	split pir 2x bxb1	10	0.01	50	-	kan	2	3483.375	481.26691064908505
754	split pir 2x bxb1	10	0.01	50	-	kan	3	2600.125	369.9588538897651
755	split pir 2x bxb1	10	0.01	50	-	kan	4	3402.6875	358.31649392880115
756	split pir 2x bxb1	10	0.01	50	-	kan	5	3132.625	385.32831548471194
757	split pir 2x bxb1	10	0.01	50	-	kan	6	2661.5	282.170414567408
758	split pir 2x bxb1	10	0.01	50	-	kan	7	2394.75	258.9395958244205
759	split pir 2x bxb1	10	0.01	50	-	kan	8	2066.9375	222.03497753732395
760	split pir 2x bxb1	10	0.01	50	-	kan	9	2343.0625	251.20700591629318
761	split pir 2x bxb1	10	0.01	50	-	kan	10	3043.0	694.5413183224904
762	split pir 2x bxb1	10	0.01	50	-	kan	11	3572.4375	999.3322569703374
763	split pir 2x bxb1	10	0.01	50	-	kan	12	3989.8125	510.4246087817475
764	split pir 2x bxb1	10	0.01	50	-	kan	13	3934.75	345.3720561117491
765	split pir 2x bxb1	10	0.01	50	-	kan	14	3939.1875	392.83129216897026
766	split pir 2x bxb1	10	0.01	50	-	kan	15	3588.125	666.5932980461175
767	split pir 2x bxb1	10	0.01	50	-	kan	16	4696.9375	481.9358609889316
768	split pir 2x bxb1	15	0.01	10	+	carb	1	8062.875	2323.481435721589
769	split pir 2x bxb1	15	0.01	10	+	carb	2	17075.75	1908.6899209367964
770	split pir 2x bxb1	15	0.01	10	+	carb	3	14531.8125	5874.845432237224
771	split pir 2x bxb1	15	0.01	10	+	carb	4	14137.75	5565.111621265368
772	split pir 2x bxb1	15	0.01	10	+	carb	5	14788.375	4432.5906142538615
773	split pir 2x bxb1	15	0.01	10	+	carb	6	12338.8125	4444.3025078464225
774	split pir 2x bxb1	15	0.01	10	+	carb	7	12705.625	1955.9639886766831
775	split pir 2x bxb1	15	0.01	10	+	carb	8	13467.875	1979.9644251854631
776	split pir 2x bxb1	15	0.01	10	+	carb	9	9205.375	3457.5275409501182
777	split pir 2x bxb1	15	0.01	10	+	carb	10	4576.5625	991.6684511288466
778	split pir 2x bxb1	15	0.01	10	+	carb	11	6125.625	1787.7986813397083
779	split pir 2x bxb1	15	0.01	10	+	carb	12	5447.8125	1813.021509948438
780	split pir 2x bxb1	15	0.01	10	+	carb	13	4799.0625	2062.03558299456
781	split pir 2x bxb1	15	0.01	10	+	carb	14	3949.125	1789.3443481981246
782	split pir 2x bxb1	15	0.01	10	+	carb	15	3383.6875	1611.785610023421
783	split pir 2x bxb1	15	0.01	10	+	carb	16	3191.3125	1531.3012425828283
784	split pir 2x bxb1	15	0.01	10	+	kan	1	10091.0625	946.5058085060622
785	split pir 2x bxb1	15	0.01	10	+	kan	2	10897.125	1372.295437526899
786	split pir 2x bxb1	15	0.01	10	+	kan	3	8390.625	1191.3993498043742
787	split pir 2x bxb1	15	0.01	10	+	kan	4	9710.3125	1338.0495116159618
788	split pir 2x bxb1	15	0.01	10	+	kan	5	9566.5	1335.3172175286932
789	split pir 2x bxb1	15	0.01	10	+	kan	6	9435.4375	692.7852912854232
790	split pir 2x bxb1	15	0.01	10	+	kan	7	11403.6875	1541.937068789496
791	split pir 2x bxb1	15	0.01	10	+	kan	8	9032.875	650.8536015989199
792	split pir 2x bxb1	15	0.01	10	+	kan	9	6520.875	966.8917707936972
793	split pir 2x bxb1	15	0.01	10	+	kan	10	6135.125	1774.576040917943
794	split pir 2x bxb1	15	0.01	10	+	kan	11	9565.4375	1565.5187966545056
795	split pir 2x bxb1	15	0.01	10	+	kan	12	9573.5	1782.5971221787609
796	split pir 2x bxb1	15	0.01	10	+	kan	13	7064.0	1339.3184300766031
797	split pir 2x bxb1	15	0.01	10	+	kan	14	8408.4375	2982.5350607147698
798	split pir 2x bxb1	15	0.01	10	+	kan	15	6006.6875	1245.5764568349182
799	split pir 2x bxb1	15	0.01	10	+	kan	16	5564.3125	1244.6067634139365
800	split pir 2x bxb1	15	0.01	10	-	carb	1	7401.625	1504.814410721231
801	split pir 2x bxb1	15	0.01	10	-	carb	2	21171.625	2724.76452128043
802	split pir 2x bxb1	15	0.01	10	-	carb	3	22744.375	1849.2034723477182
803	split pir 2x bxb1	15	0.01	10	-	carb	4	21833.4375	691.9204350160912
804	split pir 2x bxb1	15	0.01	10	-	carb	5	21305.3125	1455.1342583491837
805	split pir 2x bxb1	15	0.01	10	-	carb	6	14683.6875	1758.7263641928903
806	split pir 2x bxb1	15	0.01	10	-	carb	7	15255.5	2683.742549394143
807	split pir 2x bxb1	15	0.01	10	-	carb	8	11238.3125	3617.0843421729687
808	split pir 2x bxb1	15	0.01	10	-	carb	9	6035.0625	3835.6228534759707
809	split pir 2x bxb1	15	0.01	10	-	carb	10	1780.0625	1216.1119672810912
810	split pir 2x bxb1	15	0.01	10	-	carb	11	1686.875	1025.7571680749509
811	split pir 2x bxb1	15	0.01	10	-	carb	12	1990.4375	1603.3906804354149
812	split pir 2x bxb1	15	0.01	10	-	carb	13	2132.1875	1847.3072089144086
813	split pir 2x bxb1	15	0.01	10	-	carb	14	2444.25	1385.8215974648397
814	split pir 2x bxb1	15	0.01	10	-	carb	15	2411.0	1057.0059467328324
815	split pir 2x bxb1	15	0.01	10	-	carb	16	2475.75	943.2558734813915
816	split pir 2x bxb1	15	0.01	10	-	kan	1	11388.0625	1542.4990492587945
817	split pir 2x bxb1	15	0.01	10	-	kan	2	13715.25	2641.6107369774004
818	split pir 2x bxb1	15	0.01	10	-	kan	3	9200.25	1296.4547262218055
819	split pir 2x bxb1	15	0.01	10	-	kan	4	11768.75	1325.5543314833556
820	split pir 2x bxb1	15	0.01	10	-	kan	5	12018.375	1628.7220614860685
821	split pir 2x bxb1	15	0.01	10	-	kan	6	10114.9375	1194.7267301862082
822	split pir 2x bxb1	15	0.01	10	-	kan	7	11534.4375	1418.1272468974203
823	split pir 2x bxb1	15	0.01	10	-	kan	8	8828.0	973.1380389529245
824	split pir 2x bxb1	15	0.01	10	-	kan	9	8102.1875	941.063453815492
825	split pir 2x bxb1	15	0.01	10	-	kan	10	8793.3125	1869.482260976857
826	split pir 2x bxb1	15	0.01	10	-	kan	11	10198.3125	3984.9772712875756
827	split pir 2x bxb1	15	0.01	10	-	kan	12	10520.8125	1461.8370521245813
828	split pir 2x bxb1	15	0.01	10	-	kan	13	8287.0625	1838.5928127918914
829	split pir 2x bxb1	15	0.01	10	-	kan	14	8154.0625	1766.8856668787114
830	split pir 2x bxb1	15	0.01	10	-	kan	15	5634.9375	2179.711636195092
831	split pir 2x bxb1	15	0.01	10	-	kan	16	6018.4375	2020.882770995671
832	split pir 2x bxb1	15	0.01	50	+	carb	1	10081.5625	3337.465253296921
833	split pir 2x bxb1	15	0.01	50	+	carb	2	18640.625	1170.8022814048734
834	split pir 2x bxb1	15	0.01	50	+	carb	3	16847.0	892.1108195093897
835	split pir 2x bxb1	15	0.01	50	+	carb	4	16301.0	1242.3225081619162
836	split pir 2x bxb1	15	0.01	50	+	carb	5	14938.1875	1160.8028298644986
837	split pir 2x bxb1	15	0.01	50	+	carb	6	14067.6875	1232.9546955383237
838	split pir 2x bxb1	15	0.01	50	+	carb	7	13940.3125	1754.4267264245768
839	split pir 2x bxb1	15	0.01	50	+	carb	8	14714.5625	1702.751312215028
840	split pir 2x bxb1	15	0.01	50	+	carb	9	12735.1875	2663.897184543996
841	split pir 2x bxb1	15	0.01	50	+	carb	10	5052.6875	2445.9198815505556
842	split pir 2x bxb1	15	0.01	50	+	carb	11	5530.8125	2180.1246677573936
843	split pir 2x bxb1	15	0.01	50	+	carb	12	4148.375	2271.5381785100094
844	split pir 2x bxb1	15	0.01	50	+	carb	13	3429.375	1706.4524134255003
845	split pir 2x bxb1	15	0.01	50	+	carb	14	2863.25	1345.2771886439293
846	split pir 2x bxb1	15	0.01	50	+	carb	15	2473.6875	1175.7127910184042
847	split pir 2x bxb1	15	0.01	50	+	carb	16	2712.375	1366.5300882684057
848	split pir 2x bxb1	15	0.01	50	+	kan	1	11032.75	1928.3554429320636
849	split pir 2x bxb1	15	0.01	50	+	kan	2	9397.0	747.6381859849437
850	split pir 2x bxb1	15	0.01	50	+	kan	3	7830.0625	1150.8716087476607
851	split pir 2x bxb1	15	0.01	50	+	kan	4	9262.8125	1473.8802514233355
852	split pir 2x bxb1	15	0.01	50	+	kan	5	9343.8125	1298.6665121660096
853	split pir 2x bxb1	15	0.01	50	+	kan	6	9545.8125	998.8231624373897
854	split pir 2x bxb1	15	0.01	50	+	kan	7	10626.4375	1045.1169257039412
855	split pir 2x bxb1	15	0.01	50	+	kan	8	9163.5625	467.64305966196054
856	split pir 2x bxb1	15	0.01	50	+	kan	9	6973.4375	1151.1629348960862
857	split pir 2x bxb1	15	0.01	50	+	kan	10	6292.125	1859.529121463665
858	split pir 2x bxb1	15	0.01	50	+	kan	11	8357.625	1751.8343600352175
859	split pir 2x bxb1	15	0.01	50	+	kan	12	9950.6875	2831.288915689662
860	split pir 2x bxb1	15	0.01	50	+	kan	13	6639.4375	1102.5186567096525
861	split pir 2x bxb1	15	0.01	50	+	kan	14	7691.4375	2082.185346448362
862	split pir 2x bxb1	15	0.01	50	+	kan	15	6229.25	1504.2668598737012
863	split pir 2x bxb1	15	0.01	50	+	kan	16	5902.875	1588.3865747085267
864	split pir 2x bxb1	15	0.01	50	-	carb	1	8429.375	1752.754459822759
865	split pir 2x bxb1	15	0.01	50	-	carb	2	22409.75	1564.2260751840554
866	split pir 2x bxb1	15	0.01	50	-	carb	3	18085.5	1887.6062505572652
867	split pir 2x bxb1	15	0.01	50	-	carb	4	11348.0	3195.574104467436
868	split pir 2x bxb1	15	0.01	50	-	carb	5	4489.6875	2616.711525908316
869	split pir 2x bxb1	15	0.01	50	-	carb	6	1390.8125	955.3138952160474
870	split pir 2x bxb1	15	0.01	50	-	carb	7	704.375	234.56536554718755
871	split pir 2x bxb1	15	0.01	50	-	carb	8	1292.5	854.0435335173829
872	split pir 2x bxb1	15	0.01	50	-	carb	9	2064.9375	2060.5599176212136
873	split pir 2x bxb1	15	0.01	50	-	carb	10	1242.625	1219.5704381344394
874	split pir 2x bxb1	15	0.01	50	-	carb	11	2126.4375	1473.6824245382236
875	split pir 2x bxb1	15	0.01	50	-	carb	12	2193.8125	1546.5883868673195
876	split pir 2x bxb1	15	0.01	50	-	carb	13	2286.0	1265.556342934939
877	split pir 2x bxb1	15	0.01	50	-	carb	14	1871.625	906.9492327105667
878	split pir 2x bxb1	15	0.01	50	-	carb	15	1680.6875	676.0219215327689
879	split pir 2x bxb1	15	0.01	50	-	carb	16	1704.3125	760.3962283619921
880	split pir 2x bxb1	15	0.01	50	-	kan	1	13357.625	1853.5832046143955
881	split pir 2x bxb1	15	0.01	50	-	kan	2	11517.5	2163.8847671986337
882	split pir 2x bxb1	15	0.01	50	-	kan	3	8563.625	1141.0095701990033
883	split pir 2x bxb1	15	0.01	50	-	kan	4	11381.3125	1485.4380291324364
884	split pir 2x bxb1	15	0.01	50	-	kan	5	10368.8125	1203.18259324118
885	split pir 2x bxb1	15	0.01	50	-	kan	6	10616.5	1054.1080860817158
886	split pir 2x bxb1	15	0.01	50	-	kan	7	11097.25	1216.2924049280725
887	split pir 2x bxb1	15	0.01	50	-	kan	8	9345.875	721.5264449168067
888	split pir 2x bxb1	15	0.01	50	-	kan	9	8631.25	1138.8571338972117
889	split pir 2x bxb1	15	0.01	50	-	kan	10	8011.5	1923.175554723415
890	split pir 2x bxb1	15	0.01	50	-	kan	11	8660.3125	2491.478447163164
891	split pir 2x bxb1	15	0.01	50	-	kan	12	7990.4375	2427.4305998244904
892	split pir 2x bxb1	15	0.01	50	-	kan	13	6523.0	2167.9262474276456
893	split pir 2x bxb1	15	0.01	50	-	kan	14	6236.5625	2495.4739663968217
894	split pir 2x bxb1	15	0.01	50	-	kan	15	3838.25	1480.6753285482366
895	split pir 2x bxb1	15	0.01	50	-	kan	16	4130.6875	1728.9333610536544
896	split pir 2x bxb1	20	0.01	10	+	carb	1	19154.5625	2321.022780055317
897	split pir 2x bxb1	20	0.01	10	+	carb	2	24790.3125	671.6663679397897
898	split pir 2x bxb1	20	0.01	10	+	carb	3	16881.4375	738.60246593047
899	split pir 2x bxb1	20	0.01	10	+	carb	4	18449.0	381.6544809865892
900	split pir 2x bxb1	20	0.01	10	+	carb	5	19834.6875	586.6991768420523
901	split pir 2x bxb1	20	0.01	10	+	carb	6	16382.8125	523.3744178406116
902	split pir 2x bxb1	20	0.01	10	+	carb	7	17743.75	753.6122060734269
903	split pir 2x bxb1	20	0.01	10	+	carb	8	16101.4375	1045.711051236704
904	split pir 2x bxb1	20	0.01	10	+	carb	9	14202.5625	1999.4605243397175
905	split pir 2x bxb1	20	0.01	10	+	carb	10	11694.4375	1722.9019837285334
906	split pir 2x bxb1	20	0.01	10	+	carb	11	11085.875	1887.9747794547318
907	split pir 2x bxb1	20	0.01	10	+	carb	12	9384.875	2175.567622976325
908	split pir 2x bxb1	20	0.01	10	+	carb	13	7761.75	2190.4782745849297
909	split pir 2x bxb1	20	0.01	10	+	carb	14	6777.6875	2130.581207382155
910	split pir 2x bxb1	20	0.01	10	+	carb	15	5763.375	2033.8741313421676
911	split pir 2x bxb1	20	0.01	10	+	carb	16	6131.0	2262.77273020766
912	split pir 2x bxb1	20	0.01	10	+	kan	1	17764.875	2076.201678718685
913	split pir 2x bxb1	20	0.01	10	+	kan	2	20547.8125	2254.3700725717467
914	split pir 2x bxb1	20	0.01	10	+	kan	3	15199.5	841.0303629647213
915	split pir 2x bxb1	20	0.01	10	+	kan	4	16435.4375	874.3996077921944
916	split pir 2x bxb1	20	0.01	10	+	kan	5	17102.0625	1074.8116591657217
917	split pir 2x bxb1	20	0.01	10	+	kan	6	15257.625	1242.8564952789775
918	split pir 2x bxb1	20	0.01	10	+	kan	7	13945.375	1262.2588242059207
919	split pir 2x bxb1	20	0.01	10	+	kan	8	9530.8125	1856.141619010098
920	split pir 2x bxb1	20	0.01	10	+	kan	9	8448.8125	2456.708991102586
921	split pir 2x bxb1	20	0.01	10	+	kan	10	7195.6875	2215.881120094861
922	split pir 2x bxb1	20	0.01	10	+	kan	11	5496.0	1657.1547905974264
923	split pir 2x bxb1	20	0.01	10	+	kan	12	4893.75	1494.3082728425597
924	split pir 2x bxb1	20	0.01	10	+	kan	13	4942.9375	1299.9189380633375
925	split pir 2x bxb1	20	0.01	10	+	kan	14	3816.625	962.5752196952864
926	split pir 2x bxb1	20	0.01	10	+	kan	15	3631.5625	879.5110020224713
927	split pir 2x bxb1	20	0.01	10	+	kan	16	3375.5625	894.0598988203036
928	split pir 2x bxb1	20	0.01	10	-	carb	1	10026.8125	1653.8404858627
929	split pir 2x bxb1	20	0.01	10	-	carb	2	20839.125	3415.0349271378514
930	split pir 2x bxb1	20	0.01	10	-	carb	3	25275.5625	2314.0390544534275
931	split pir 2x bxb1	20	0.01	10	-	carb	4	23432.4375	1560.5746981137615
932	split pir 2x bxb1	20	0.01	10	-	carb	5	18279.875	3883.898536172864
933	split pir 2x bxb1	20	0.01	10	-	carb	6	4855.9375	1791.586456537892
934	split pir 2x bxb1	20	0.01	10	-	carb	7	1384.1875	634.6525448452652
935	split pir 2x bxb1	20	0.01	10	-	carb	8	618.125	304.2256857287741
936	split pir 2x bxb1	20	0.01	10	-	carb	9	3274.5	1410.9788648817023
937	split pir 2x bxb1	20	0.01	10	-	carb	10	4327.125	2403.5212375358187
938	split pir 2x bxb1	20	0.01	10	-	carb	11	4084.25	2586.1656531850945
939	split pir 2x bxb1	20	0.01	10	-	carb	12	3333.625	2577.9630213185205
940	split pir 2x bxb1	20	0.01	10	-	carb	13	2892.9375	2300.843951334566
941	split pir 2x bxb1	20	0.01	10	-	carb	14	2874.4375	2666.147761920344
942	split pir 2x bxb1	20	0.01	10	-	carb	15	2716.4375	2711.392215363855
943	split pir 2x bxb1	20	0.01	10	-	carb	16	2396.375	2307.201981219429
944	split pir 2x bxb1	20	0.01	10	-	kan	1	19799.4375	1799.1476044723433
945	split pir 2x bxb1	20	0.01	10	-	kan	2	21509.0	2843.0885243240064
946	split pir 2x bxb1	20	0.01	10	-	kan	3	13803.0625	2154.796533939706
947	split pir 2x bxb1	20	0.01	10	-	kan	4	15639.75	2370.5532657407816
948	split pir 2x bxb1	20	0.01	10	-	kan	5	16683.3125	2595.1823626742907
949	split pir 2x bxb1	20	0.01	10	-	kan	6	12576.3125	2412.5903822817854
950	split pir 2x bxb1	20	0.01	10	-	kan	7	11251.25	3912.3876067836486
951	split pir 2x bxb1	20	0.01	10	-	kan	8	6363.4375	2764.0647790307976
952	split pir 2x bxb1	20	0.01	10	-	kan	9	4030.5	2267.3566736872885
953	split pir 2x bxb1	20	0.01	10	-	kan	10	2932.5625	2221.367668118964
954	split pir 2x bxb1	20	0.01	10	-	kan	11	3299.75	2449.216594866903
955	split pir 2x bxb1	20	0.01	10	-	kan	12	3072.625	2328.0338692614787
956	split pir 2x bxb1	20	0.01	10	-	kan	13	2648.625	2080.4269951485576
957	split pir 2x bxb1	20	0.01	10	-	kan	14	2244.375	1850.0356125915907
958	split pir 2x bxb1	20	0.01	10	-	kan	15	2016.0625	1755.9050258545958
959	split pir 2x bxb1	20	0.01	10	-	kan	16	1851.375	1746.8075114742487
960	split pir 2x bxb1	20	0.01	50	+	carb	1	26517.875	2677.6129394614572
961	split pir 2x bxb1	20	0.01	50	+	carb	2	23334.8125	1191.9085516664934
962	split pir 2x bxb1	20	0.01	50	+	carb	3	20171.375	822.1349711052835
963	split pir 2x bxb1	20	0.01	50	+	carb	4	21545.1875	808.6647697417195
964	split pir 2x bxb1	20	0.01	50	+	carb	5	21667.125	1022.8671799687106
965	split pir 2x bxb1	20	0.01	50	+	carb	6	18942.4375	827.3063622167348
966	split pir 2x bxb1	20	0.01	50	+	carb	7	19648.0625	1253.4636708365913
967	split pir 2x bxb1	20	0.01	50	+	carb	8	16132.3125	2136.764910150389
968	split pir 2x bxb1	20	0.01	50	+	carb	9	14208.3125	3058.6536479949573
969	split pir 2x bxb1	20	0.01	50	+	carb	10	10130.5625	2961.6943683050754
970	split pir 2x bxb1	20	0.01	50	+	carb	11	9395.4375	3171.239566540638
971	split pir 2x bxb1	20	0.01	50	+	carb	12	7705.9375	2652.9603604477666
972	split pir 2x bxb1	20	0.01	50	+	carb	13	6244.25	2225.55354270091
973	split pir 2x bxb1	20	0.01	50	+	carb	14	5875.625	2267.595544529806
974	split pir 2x bxb1	20	0.01	50	+	carb	15	5400.625	2062.6020624097955
975	split pir 2x bxb1	20	0.01	50	+	carb	16	5675.6875	2318.824100664263
976	split pir 2x bxb1	20	0.01	50	+	kan	1	24296.125	2960.0004313464938
977	split pir 2x bxb1	20	0.01	50	+	kan	2	19617.3125	1836.516071601336
978	split pir 2x bxb1	20	0.01	50	+	kan	3	17524.0	1320.5577555390316
979	split pir 2x bxb1	20	0.01	50	+	kan	4	18281.0	906.1511226847634
980	split pir 2x bxb1	20	0.01	50	+	kan	5	18711.0625	1618.8114122382688
981	split pir 2x bxb1	20	0.01	50	+	kan	6	18080.375	1979.525948843019
982	split pir 2x bxb1	20	0.01	50	+	kan	7	16588.0	2214.887017434524
983	split pir 2x bxb1	20	0.01	50	+	kan	8	10713.9375	3229.237906971462
984	split pir 2x bxb1	20	0.01	50	+	kan	9	10126.4375	4189.401750996197
985	split pir 2x bxb1	20	0.01	50	+	kan	10	6904.1875	2964.199084039638
986	split pir 2x bxb1	20	0.01	50	+	kan	11	5193.125	2227.8093940973877
987	split pir 2x bxb1	20	0.01	50	+	kan	12	4760.8125	1925.1239837160024
988	split pir 2x bxb1	20	0.01	50	+	kan	13	4474.25	1688.6672048012979
989	split pir 2x bxb1	20	0.01	50	+	kan	14	3417.6875	1341.218926880108
990	split pir 2x bxb1	20	0.01	50	+	kan	15	3224.375	1276.3197861149733
991	split pir 2x bxb1	20	0.01	50	+	kan	16	3025.0625	1235.9564670298291
992	split pir 2x bxb1	20	0.01	50	-	carb	1	13055.0625	2632.114907900652
993	split pir 2x bxb1	20	0.01	50	-	carb	2	19741.6875	2217.660961101326
994	split pir 2x bxb1	20	0.01	50	-	carb	3	6433.125	3921.2803735332604
995	split pir 2x bxb1	20	0.01	50	-	carb	4	1027.9375	593.0807845178309
996	split pir 2x bxb1	20	0.01	50	-	carb	5	312.8125	57.87420934356562
997	split pir 2x bxb1	20	0.01	50	-	carb	6	229.375	21.82192540935443
998	split pir 2x bxb1	20	0.01	50	-	carb	7	444.25	122.59311329993797
999	split pir 2x bxb1	20	0.01	50	-	carb	8	1247.125	331.0237097680035
1000	split pir 2x bxb1	20	0.01	50	-	carb	9	2054.625	782.1103205887443
1001	split pir 2x bxb1	20	0.01	50	-	carb	10	1537.875	577.5337807064993
1002	split pir 2x bxb1	20	0.01	50	-	carb	11	2266.5	897.3772896613775
1003	split pir 2x bxb1	20	0.01	50	-	carb	12	1559.9375	640.2725110395239
1004	split pir 2x bxb1	20	0.01	50	-	carb	13	1533.5625	508.197967437044
1005	split pir 2x bxb1	20	0.01	50	-	carb	14	1305.125	451.09214690570707
1006	split pir 2x bxb1	20	0.01	50	-	carb	15	1227.625	451.5163143706516
1007	split pir 2x bxb1	20	0.01	50	-	carb	16	1362.9375	688.2141193750263
1008	split pir 2x bxb1	20	0.01	50	-	kan	1	23280.125	1787.5957466864336
1009	split pir 2x bxb1	20	0.01	50	-	kan	2	18516.0	2052.0991343360724
1010	split pir 2x bxb1	20	0.01	50	-	kan	3	12853.1875	1886.057716460827
1011	split pir 2x bxb1	20	0.01	50	-	kan	4	14943.4375	1997.2675161955647
1012	split pir 2x bxb1	20	0.01	50	-	kan	5	15163.0625	1917.703098528848
1013	split pir 2x bxb1	20	0.01	50	-	kan	6	12333.4375	3351.399744216693
1014	split pir 2x bxb1	20	0.01	50	-	kan	7	8871.875	4039.5330065137837
1015	split pir 2x bxb1	20	0.01	50	-	kan	8	5295.9375	2759.539874139217
1016	split pir 2x bxb1	20	0.01	50	-	kan	9	3698.1875	2105.5498592580107
1017	split pir 2x bxb1	20	0.01	50	-	kan	10	2441.5625	1587.6854770725663
1018	split pir 2x bxb1	20	0.01	50	-	kan	11	2826.8125	2024.8502226355267
1019	split pir 2x bxb1	20	0.01	50	-	kan	12	2623.9375	1783.5032227432937
1020	split pir 2x bxb1	20	0.01	50	-	kan	13	2415.8125	1612.374999307809
1021	split pir 2x bxb1	20	0.01	50	-	kan	14	2232.5625	1557.6617879166565
1022	split pir 2x bxb1	20	0.01	50	-	kan	15	1924.9375	1321.4095406448157
1023	split pir 2x bxb1	20	0.01	50	-	kan	16	1745.625	1259.8864390435015
1024	split pir 2x bxb1	30	0.01	10	+	carb	1	23176.6875	909.1031270079951
1025	split pir 2x bxb1	30	0.01	10	+	carb	2	27385.5625	1102.666295767413
1026	split pir 2x bxb1	30	0.01	10	+	carb	3	7474.0	5528.953181725659
1027	split pir 2x bxb1	30	0.01	10	+	carb	4	6909.5625	3843.8246990418647
1028	split pir 2x bxb1	30	0.01	10	+	carb	5	13947.0625	1649.071869643649
1029	split pir 2x bxb1	30	0.01	10	+	carb	6	11284.875	2914.497111117849
1030	split pir 2x bxb1	30	0.01	10	+	carb	7	10670.4375	4082.5265324787365
1031	split pir 2x bxb1	30	0.01	10	+	carb	8	8851.875	4272.68582100299
1032	split pir 2x bxb1	30	0.01	10	+	carb	9	6623.375	3964.6832583808905
1033	split pir 2x bxb1	30	0.01	10	+	carb	10	5497.6875	3395.86110410789
1034	split pir 2x bxb1	30	0.01	10	+	carb	11	4965.125	2965.057789728317
1035	split pir 2x bxb1	30	0.01	10	+	carb	12	4253.625	2588.6219272313324
1036	split pir 2x bxb1	30	0.01	10	+	carb	13	3669.1875	2165.4093960908576
1037	split pir 2x bxb1	30	0.01	10	+	carb	14	3522.875	2139.8986916941385
1038	split pir 2x bxb1	30	0.01	10	+	carb	15	3011.5	1743.609556556251
1039	split pir 2x bxb1	30	0.01	10	+	carb	16	3183.5625	1854.3876431992314
1040	split pir 2x bxb1	30	0.01	10	+	kan	1	22080.375	1521.4748190489374
1041	split pir 2x bxb1	30	0.01	10	+	kan	2	24627.6875	2821.721510222084
1042	split pir 2x bxb1	30	0.01	10	+	kan	3	6691.3125	4771.949892994477
1043	split pir 2x bxb1	30	0.01	10	+	kan	4	3885.875	2931.226142150853
1044	split pir 2x bxb1	30	0.01	10	+	kan	5	15193.5	3092.612049015247
1045	split pir 2x bxb1	30	0.01	10	+	kan	6	9576.8125	3584.344260984148
1046	split pir 2x bxb1	30	0.01	10	+	kan	7	7866.0625	3511.801455068528
1047	split pir 2x bxb1	30	0.01	10	+	kan	8	5878.625	2805.024315529954
1048	split pir 2x bxb1	30	0.01	10	+	kan	9	5542.6875	2689.1708618284456
1049	split pir 2x bxb1	30	0.01	10	+	kan	10	5323.9375	2466.250587394036
1050	split pir 2x bxb1	30	0.01	10	+	kan	11	4304.0	1944.8706530622692
1051	split pir 2x bxb1	30	0.01	10	+	kan	12	4199.5	1886.710080688453
1052	split pir 2x bxb1	30	0.01	10	+	kan	13	4448.375	1930.4823555267221
1053	split pir 2x bxb1	30	0.01	10	+	kan	14	3380.5625	1447.6823210492596
1054	split pir 2x bxb1	30	0.01	10	+	kan	15	3443.5	1471.761141334713
1055	split pir 2x bxb1	30	0.01	10	+	kan	16	3266.75	1346.5609370328762
1056	split pir 2x bxb1	30	0.01	10	-	carb	1	16011.625	3997.1332740745943
1057	split pir 2x bxb1	30	0.01	10	-	carb	2	20157.375	2951.645869559171
1058	split pir 2x bxb1	30	0.01	10	-	carb	3	21540.5	2492.537290163809
1059	split pir 2x bxb1	30	0.01	10	-	carb	4	22843.0625	1842.096271671799
1060	split pir 2x bxb1	30	0.01	10	-	carb	5	18862.25	4025.314805790262
1061	split pir 2x bxb1	30	0.01	10	-	carb	6	5399.1875	1921.417314259376
1062	split pir 2x bxb1	30	0.01	10	-	carb	7	1309.6875	447.9128532506551
1063	split pir 2x bxb1	30	0.01	10	-	carb	8	1113.0	1646.0280547860834
1064	split pir 2x bxb1	30	0.01	10	-	carb	9	3820.875	2395.1142494372043
1065	split pir 2x bxb1	30	0.01	10	-	carb	10	5912.5	2482.062218628465
1066	split pir 2x bxb1	30	0.01	10	-	carb	11	5298.375	2647.765725906602
1067	split pir 2x bxb1	30	0.01	10	-	carb	12	4176.875	2472.4712009011782
1068	split pir 2x bxb1	30	0.01	10	-	carb	13	3771.625	2321.1496343407075
1069	split pir 2x bxb1	30	0.01	10	-	carb	14	3663.4375	2830.544185910698
1070	split pir 2x bxb1	30	0.01	10	-	carb	15	3344.5625	3104.7608768919017
1071	split pir 2x bxb1	30	0.01	10	-	carb	16	2952.9375	2888.1767411972655
1072	split pir 2x bxb1	30	0.01	10	-	kan	1	24380.5	1418.5508450527946
1073	split pir 2x bxb1	30	0.01	10	-	kan	2	28576.25	2890.171732416111
1074	split pir 2x bxb1	30	0.01	10	-	kan	3	13990.0	1939.3387680193623
1075	split pir 2x bxb1	30	0.01	10	-	kan	4	13323.9375	2281.022427983619
1076	split pir 2x bxb1	30	0.01	10	-	kan	5	11471.0	3039.090054135095
1077	split pir 2x bxb1	30	0.01	10	-	kan	6	5581.125	2437.573804743444
1078	split pir 2x bxb1	30	0.01	10	-	kan	7	5298.375	3110.9113702533264
1079	split pir 2x bxb1	30	0.01	10	-	kan	8	5237.625	3715.4039364131436
1080	split pir 2x bxb1	30	0.01	10	-	kan	9	4466.25	3414.8542742386117
1081	split pir 2x bxb1	30	0.01	10	-	kan	10	3532.5625	2900.287860559214
1082	split pir 2x bxb1	30	0.01	10	-	kan	11	4122.4375	3257.6531368181954
1083	split pir 2x bxb1	30	0.01	10	-	kan	12	3502.25	2835.218207777716
1084	split pir 2x bxb1	30	0.01	10	-	kan	13	3083.625	2706.307694865038
1085	split pir 2x bxb1	30	0.01	10	-	kan	14	3078.0625	2951.9247526886106
1086	split pir 2x bxb1	30	0.01	10	-	kan	15	2824.625	2984.565339853886
1087	split pir 2x bxb1	30	0.01	10	-	kan	16	2560.9375	2614.4796318838885
1088	split pir 2x bxb1	30	0.01	50	+	carb	1	33116.125	1816.945331947474
1089	split pir 2x bxb1	30	0.01	50	+	carb	2	23794.625	4861.638089236415
1090	split pir 2x bxb1	30	0.01	50	+	carb	3	17041.5625	5649.058546326229
1091	split pir 2x bxb1	30	0.01	50	+	carb	4	14146.125	4781.081607678927
1092	split pir 2x bxb1	30	0.01	50	+	carb	5	14943.25	5389.274063227015
1093	split pir 2x bxb1	30	0.01	50	+	carb	6	9115.3125	3723.6540419468542
1094	split pir 2x bxb1	30	0.01	50	+	carb	7	7288.875	3057.769737546819
1095	split pir 2x bxb1	30	0.01	50	+	carb	8	5480.8125	2627.0854292692065
1096	split pir 2x bxb1	30	0.01	50	+	carb	9	5026.8125	3247.9765232426967
1097	split pir 2x bxb1	30	0.01	50	+	carb	10	4097.0625	2545.55893999025
1098	split pir 2x bxb1	30	0.01	50	+	carb	11	4225.1875	2686.267510579104
1099	split pir 2x bxb1	30	0.01	50	+	carb	12	3833.3125	2429.8015488850697
1100	split pir 2x bxb1	30	0.01	50	+	carb	13	3226.8125	2014.9972516376151
1101	split pir 2x bxb1	30	0.01	50	+	carb	14	2723.8125	1636.5014499033339
1102	split pir 2x bxb1	30	0.01	50	+	carb	15	2761.1875	1621.3342815960475
1103	split pir 2x bxb1	30	0.01	50	+	carb	16	2571.4375	1480.2084176971257
1104	split pir 2x bxb1	30	0.01	50	+	kan	1	32584.125	1567.7822085900293
1105	split pir 2x bxb1	30	0.01	50	+	kan	2	26254.1875	5178.542989638661
1106	split pir 2x bxb1	30	0.01	50	+	kan	3	14203.4375	8243.91358794691
1107	split pir 2x bxb1	30	0.01	50	+	kan	4	10826.375	6272.9439986910675
1108	split pir 2x bxb1	30	0.01	50	+	kan	5	11641.125	6005.366194080091
1109	split pir 2x bxb1	30	0.01	50	+	kan	6	7120.25	5379.332679006623
1110	split pir 2x bxb1	30	0.01	50	+	kan	7	4672.8125	3632.591056153996
1111	split pir 2x bxb1	30	0.01	50	+	kan	8	3917.5625	3112.5908757530965
1112	split pir 2x bxb1	30	0.01	50	+	kan	9	3893.625	3378.6575392982854
1113	split pir 2x bxb1	30	0.01	50	+	kan	10	2896.1875	2429.7840282846423
1114	split pir 2x bxb1	30	0.01	50	+	kan	11	2353.0625	2003.0717025447975
1115	split pir 2x bxb1	30	0.01	50	+	kan	12	2393.625	2055.3670640197442
1116	split pir 2x bxb1	30	0.01	50	+	kan	13	2120.9375	1696.9718710839024
1117	split pir 2x bxb1	30	0.01	50	+	kan	14	1636.3125	1152.8095164640167
1118	split pir 2x bxb1	30	0.01	50	+	kan	15	1579.4375	1136.267242129119
1119	split pir 2x bxb1	30	0.01	50	+	kan	16	1534.0	1066.598398112965
1120	split pir 2x bxb1	30	0.01	50	-	carb	1	20953.9375	4848.632903329556
1121	split pir 2x bxb1	30	0.01	50	-	carb	2	15977.625	1521.9129351388192
1122	split pir 2x bxb1	30	0.01	50	-	carb	3	2907.25	650.9811825237347
1123	split pir 2x bxb1	30	0.01	50	-	carb	4	589.0625	67.92823813197488
1124	split pir 2x bxb1	30	0.01	50	-	carb	5	289.375	28.530372287391252
1125	split pir 2x bxb1	30	0.01	50	-	carb	6	217.0625	5.538420997256994
1126	split pir 2x bxb1	30	0.01	50	-	carb	7	304.5	41.66276172177877
1127	split pir 2x bxb1	30	0.01	50	-	carb	8	659.6875	306.6376336865016
1128	split pir 2x bxb1	30	0.01	50	-	carb	9	952.5625	591.6109627533959
1129	split pir 2x bxb1	30	0.01	50	-	carb	10	876.5625	552.2320576856386
1130	split pir 2x bxb1	30	0.01	50	-	carb	11	1039.875	676.618416940344
1131	split pir 2x bxb1	30	0.01	50	-	carb	12	795.0	500.43288403997934
1132	split pir 2x bxb1	30	0.01	50	-	carb	13	760.0	467.9626053436321
1133	split pir 2x bxb1	30	0.01	50	-	carb	14	692.125	415.83270588749303
1134	split pir 2x bxb1	30	0.01	50	-	carb	15	683.6875	429.7488417253568
1135	split pir 2x bxb1	30	0.01	50	-	carb	16	606.125	402.579694860888
1136	split pir 2x bxb1	30	0.01	50	-	kan	1	33508.375	2385.422450606421
1137	split pir 2x bxb1	30	0.01	50	-	kan	2	26294.5	3400.2911640034586
1138	split pir 2x bxb1	30	0.01	50	-	kan	3	15931.6875	2630.9757687093424
1139	split pir 2x bxb1	30	0.01	50	-	kan	4	12011.5	2153.3363482213895
1140	split pir 2x bxb1	30	0.01	50	-	kan	5	5657.125	1420.0505461325763
1141	split pir 2x bxb1	30	0.01	50	-	kan	6	4459.5	1022.4878623100758
1142	split pir 2x bxb1	30	0.01	50	-	kan	7	3779.3125	1449.8817916717999
1143	split pir 2x bxb1	30	0.01	50	-	kan	8	3066.3125	1262.9243257925518
1144	split pir 2x bxb1	30	0.01	50	-	kan	9	2232.375	1360.4242444914014
1145	split pir 2x bxb1	30	0.01	50	-	kan	10	1295.875	714.2189415218357
1146	split pir 2x bxb1	30	0.01	50	-	kan	11	1321.8125	801.9306586295352
1147	split pir 2x bxb1	30	0.01	50	-	kan	12	1139.5625	612.0227258560631
1148	split pir 2x bxb1	30	0.01	50	-	kan	13	940.9375	535.5733534860428
1149	split pir 2x bxb1	30	0.01	50	-	kan	14	840.6875	458.9627231595176
1150	split pir 2x bxb1	30	0.01	50	-	kan	15	735.625	391.253548591849
1151	split pir 2x bxb1	30	0.01	50	-	kan	16	707.4375	405.02305379711765
