# Supplementary material for: Integrase-mediated differentiation circuits improve evolutionary stability of burdensome and toxic functions in E. coli
Source: Nat Commun. 2022 Nov 10;13:6822. doi: 10.1038/s41467-022-34361-y (PMC9649629; doi:10.1038/s41467-022-34361-y)
Supplement: Supplementary file 8 — Source Data [file 41467_2022_34361_MOESM8_ESM.zip › Fig 2, 3F, Suppl Fig 13-15, Suppl Fig 28/20211025_gfp_cumsum.csv]

	well	strain	sal	las	iptg	chlor	cole1	rep	plate	channel	measurement
0	A1	1x diff 2x bxb1	10	0.01	10	-	carb	1	1	sfGFP	1897.0
1	A1	1x diff 2x bxb1	10	0.01	10	-	carb	1	2	sfGFP	6959.5
2	A1	1x diff 2x bxb1	10	0.01	10	-	carb	1	3	sfGFP	12944.5
3	A1	1x diff 2x bxb1	10	0.01	10	-	carb	1	4	sfGFP	18703.0
4	A1	1x diff 2x bxb1	10	0.01	10	-	carb	1	5	sfGFP	23136.5
5	A1	1x diff 2x bxb1	10	0.01	10	-	carb	1	6	sfGFP	27567.0
6	A1	1x diff 2x bxb1	10	0.01	10	-	carb	1	7	sfGFP	32305.0
7	A1	1x diff 2x bxb1	10	0.01	10	-	carb	1	8	sfGFP	37989.5
8	A1	1x diff 2x bxb1	10	0.01	10	-	carb	1	9	sfGFP	45079.5
9	A1	1x diff 2x bxb1	10	0.01	10	-	carb	1	10	sfGFP	53672.5
10	A1	1x diff 2x bxb1	10	0.01	10	-	carb	1	11	sfGFP	62027.0
11	A1	1x diff 2x bxb1	10	0.01	10	-	carb	1	12	sfGFP	70164.0
12	A1	1x diff 2x bxb1	10	0.01	10	-	carb	1	13	sfGFP	79937.5
13	A1	1x diff 2x bxb1	10	0.01	10	-	carb	1	14	sfGFP	89363.5
14	A1	1x diff 2x bxb1	10	0.01	10	-	carb	1	15	sfGFP	98219.0
15	A1	1x diff 2x bxb1	10	0.01	10	-	carb	1	16	sfGFP	108137.0
16	A10	1x diff 2x bxb1	20	0.01	10	-	kan	1	1	sfGFP	10746.5
17	A10	1x diff 2x bxb1	20	0.01	10	-	kan	1	2	sfGFP	26857.5
18	A10	1x diff 2x bxb1	20	0.01	10	-	kan	1	3	sfGFP	43656.5
19	A10	1x diff 2x bxb1	20	0.01	10	-	kan	1	4	sfGFP	59688.5
20	A10	1x diff 2x bxb1	20	0.01	10	-	kan	1	5	sfGFP	76148.0
21	A10	1x diff 2x bxb1	20	0.01	10	-	kan	1	6	sfGFP	88474.5
22	A10	1x diff 2x bxb1	20	0.01	10	-	kan	1	7	sfGFP	102209.5
23	A10	1x diff 2x bxb1	20	0.01	10	-	kan	1	8	sfGFP	113070.0
24	A10	1x diff 2x bxb1	20	0.01	10	-	kan	1	9	sfGFP	121564.5
25	A10	1x diff 2x bxb1	20	0.01	10	-	kan	1	10	sfGFP	128367.0
26	A10	1x diff 2x bxb1	20	0.01	10	-	kan	1	11	sfGFP	132426.0
27	A10	1x diff 2x bxb1	20	0.01	10	-	kan	1	12	sfGFP	134233.0
28	A10	1x diff 2x bxb1	20	0.01	10	-	kan	1	13	sfGFP	135152.5
29	A10	1x diff 2x bxb1	20	0.01	10	-	kan	1	14	sfGFP	135786.5
30	A10	1x diff 2x bxb1	20	0.01	10	-	kan	1	15	sfGFP	136346.5
31	A10	1x diff 2x bxb1	20	0.01	10	-	kan	1	16	sfGFP	136855.5
32	A11	1x diff 2x bxb1	20	0.01	50	-	carb	1	1	sfGFP	14990.0
33	A11	1x diff 2x bxb1	20	0.01	50	-	carb	1	2	sfGFP	42181.5
34	A11	1x diff 2x bxb1	20	0.01	50	-	carb	1	3	sfGFP	63119.0
35	A11	1x diff 2x bxb1	20	0.01	50	-	carb	1	4	sfGFP	83135.5
36	A11	1x diff 2x bxb1	20	0.01	50	-	carb	1	5	sfGFP	98824.0
37	A11	1x diff 2x bxb1	20	0.01	50	-	carb	1	6	sfGFP	109955.0
38	A11	1x diff 2x bxb1	20	0.01	50	-	carb	1	7	sfGFP	115606.0
39	A11	1x diff 2x bxb1	20	0.01	50	-	carb	1	8	sfGFP	117460.5
40	A11	1x diff 2x bxb1	20	0.01	50	-	carb	1	9	sfGFP	118083.5
41	A11	1x diff 2x bxb1	20	0.01	50	-	carb	1	10	sfGFP	118504.0
42	A11	1x diff 2x bxb1	20	0.01	50	-	carb	1	11	sfGFP	118858.0
43	A11	1x diff 2x bxb1	20	0.01	50	-	carb	1	12	sfGFP	119170.0
44	A11	1x diff 2x bxb1	20	0.01	50	-	carb	1	13	sfGFP	119453.5
45	A11	1x diff 2x bxb1	20	0.01	50	-	carb	1	14	sfGFP	119722.5
46	A11	1x diff 2x bxb1	20	0.01	50	-	carb	1	15	sfGFP	119979.5
47	A11	1x diff 2x bxb1	20	0.01	50	-	carb	1	16	sfGFP	120230.5
48	A12	1x diff 2x bxb1	20	0.01	50	-	kan	1	1	sfGFP	12694.0
49	A12	1x diff 2x bxb1	20	0.01	50	-	kan	1	2	sfGFP	27633.0
50	A12	1x diff 2x bxb1	20	0.01	50	-	kan	1	3	sfGFP	42918.0
51	A12	1x diff 2x bxb1	20	0.01	50	-	kan	1	4	sfGFP	58785.0
52	A12	1x diff 2x bxb1	20	0.01	50	-	kan	1	5	sfGFP	72689.0
53	A12	1x diff 2x bxb1	20	0.01	50	-	kan	1	6	sfGFP	84088.5
54	A12	1x diff 2x bxb1	20	0.01	50	-	kan	1	7	sfGFP	96712.0
55	A12	1x diff 2x bxb1	20	0.01	50	-	kan	1	8	sfGFP	106443.0
56	A12	1x diff 2x bxb1	20	0.01	50	-	kan	1	9	sfGFP	114579.5
57	A12	1x diff 2x bxb1	20	0.01	50	-	kan	1	10	sfGFP	119933.0
58	A12	1x diff 2x bxb1	20	0.01	50	-	kan	1	11	sfGFP	122257.5
59	A12	1x diff 2x bxb1	20	0.01	50	-	kan	1	12	sfGFP	123108.0
60	A12	1x diff 2x bxb1	20	0.01	50	-	kan	1	13	sfGFP	123631.0
61	A12	1x diff 2x bxb1	20	0.01	50	-	kan	1	14	sfGFP	124101.0
62	A12	1x diff 2x bxb1	20	0.01	50	-	kan	1	15	sfGFP	124548.0
63	A12	1x diff 2x bxb1	20	0.01	50	-	kan	1	16	sfGFP	124978.0
64	A13	1x diff 2x bxb1	30	0.01	10	-	carb	1	1	sfGFP	17312.0
65	A13	1x diff 2x bxb1	30	0.01	10	-	carb	1	2	sfGFP	43920.0
66	A13	1x diff 2x bxb1	30	0.01	10	-	carb	1	3	sfGFP	68906.5
67	A13	1x diff 2x bxb1	30	0.01	10	-	carb	1	4	sfGFP	94310.0
68	A13	1x diff 2x bxb1	30	0.01	10	-	carb	1	5	sfGFP	120792.0
69	A13	1x diff 2x bxb1	30	0.01	10	-	carb	1	6	sfGFP	142814.0
70	A13	1x diff 2x bxb1	30	0.01	10	-	carb	1	7	sfGFP	165745.5
71	A13	1x diff 2x bxb1	30	0.01	10	-	carb	1	8	sfGFP	185690.5
72	A13	1x diff 2x bxb1	30	0.01	10	-	carb	1	9	sfGFP	200907.0
73	A13	1x diff 2x bxb1	30	0.01	10	-	carb	1	10	sfGFP	211887.5
74	A13	1x diff 2x bxb1	30	0.01	10	-	carb	1	11	sfGFP	218257.0
75	A13	1x diff 2x bxb1	30	0.01	10	-	carb	1	12	sfGFP	221753.5
76	A13	1x diff 2x bxb1	30	0.01	10	-	carb	1	13	sfGFP	224024.0
77	A13	1x diff 2x bxb1	30	0.01	10	-	carb	1	14	sfGFP	225142.0
78	A13	1x diff 2x bxb1	30	0.01	10	-	carb	1	15	sfGFP	225807.5
79	A13	1x diff 2x bxb1	30	0.01	10	-	carb	1	16	sfGFP	226248.5
80	A14	1x diff 2x bxb1	30	0.01	10	-	kan	1	1	sfGFP	16199.5
81	A14	1x diff 2x bxb1	30	0.01	10	-	kan	1	2	sfGFP	39199.5
82	A14	1x diff 2x bxb1	30	0.01	10	-	kan	1	3	sfGFP	60399.5
83	A14	1x diff 2x bxb1	30	0.01	10	-	kan	1	4	sfGFP	80645.0
84	A14	1x diff 2x bxb1	30	0.01	10	-	kan	1	5	sfGFP	100128.5
85	A14	1x diff 2x bxb1	30	0.01	10	-	kan	1	6	sfGFP	105806.0
86	A14	1x diff 2x bxb1	30	0.01	10	-	kan	1	7	sfGFP	107478.0
87	A14	1x diff 2x bxb1	30	0.01	10	-	kan	1	8	sfGFP	108203.5
88	A14	1x diff 2x bxb1	30	0.01	10	-	kan	1	9	sfGFP	108721.5
89	A14	1x diff 2x bxb1	30	0.01	10	-	kan	1	10	sfGFP	109211.5
90	A14	1x diff 2x bxb1	30	0.01	10	-	kan	1	11	sfGFP	109704.5
91	A14	1x diff 2x bxb1	30	0.01	10	-	kan	1	12	sfGFP	110092.5
92	A14	1x diff 2x bxb1	30	0.01	10	-	kan	1	13	sfGFP	110537.0
93	A14	1x diff 2x bxb1	30	0.01	10	-	kan	1	14	sfGFP	111004.0
94	A14	1x diff 2x bxb1	30	0.01	10	-	kan	1	15	sfGFP	111461.5
95	A14	1x diff 2x bxb1	30	0.01	10	-	kan	1	16	sfGFP	111894.0
96	A15	1x diff 2x bxb1	30	0.01	50	-	carb	1	1	sfGFP	21522.5
97	A15	1x diff 2x bxb1	30	0.01	50	-	carb	1	2	sfGFP	54745.0
98	A15	1x diff 2x bxb1	30	0.01	50	-	carb	1	3	sfGFP	78817.0
99	A15	1x diff 2x bxb1	30	0.01	50	-	carb	1	4	sfGFP	90401.5
100	A15	1x diff 2x bxb1	30	0.01	50	-	carb	1	5	sfGFP	92973.5
101	A15	1x diff 2x bxb1	30	0.01	50	-	carb	1	6	sfGFP	93740.5
102	A15	1x diff 2x bxb1	30	0.01	50	-	carb	1	7	sfGFP	94345.0
103	A15	1x diff 2x bxb1	30	0.01	50	-	carb	1	8	sfGFP	94750.0
104	A15	1x diff 2x bxb1	30	0.01	50	-	carb	1	9	sfGFP	95060.5
105	A15	1x diff 2x bxb1	30	0.01	50	-	carb	1	10	sfGFP	95343.0
106	A15	1x diff 2x bxb1	30	0.01	50	-	carb	1	11	sfGFP	95611.5
107	A15	1x diff 2x bxb1	30	0.01	50	-	carb	1	12	sfGFP	95862.5
108	A15	1x diff 2x bxb1	30	0.01	50	-	carb	1	13	sfGFP	96107.5
109	A15	1x diff 2x bxb1	30	0.01	50	-	carb	1	14	sfGFP	96357.0
110	A15	1x diff 2x bxb1	30	0.01	50	-	carb	1	15	sfGFP	96663.5
111	A15	1x diff 2x bxb1	30	0.01	50	-	carb	1	16	sfGFP	96917.5
112	A16	1x diff 2x bxb1	30	0.01	50	-	kan	1	1	sfGFP	19256.0
113	A16	1x diff 2x bxb1	30	0.01	50	-	kan	1	2	sfGFP	44473.5
114	A16	1x diff 2x bxb1	30	0.01	50	-	kan	1	3	sfGFP	63966.0
115	A16	1x diff 2x bxb1	30	0.01	50	-	kan	1	4	sfGFP	84915.5
116	A16	1x diff 2x bxb1	30	0.01	50	-	kan	1	5	sfGFP	93798.0
117	A16	1x diff 2x bxb1	30	0.01	50	-	kan	1	6	sfGFP	95470.5
118	A16	1x diff 2x bxb1	30	0.01	50	-	kan	1	7	sfGFP	96132.0
119	A16	1x diff 2x bxb1	30	0.01	50	-	kan	1	8	sfGFP	96618.0
120	A16	1x diff 2x bxb1	30	0.01	50	-	kan	1	9	sfGFP	97043.0
121	A16	1x diff 2x bxb1	30	0.01	50	-	kan	1	10	sfGFP	97463.0
122	A16	1x diff 2x bxb1	30	0.01	50	-	kan	1	11	sfGFP	97907.0
123	A16	1x diff 2x bxb1	30	0.01	50	-	kan	1	12	sfGFP	98241.0
124	A16	1x diff 2x bxb1	30	0.01	50	-	kan	1	13	sfGFP	98631.0
125	A16	1x diff 2x bxb1	30	0.01	50	-	kan	1	14	sfGFP	99071.0
126	A16	1x diff 2x bxb1	30	0.01	50	-	kan	1	15	sfGFP	99504.5
127	A16	1x diff 2x bxb1	30	0.01	50	-	kan	1	16	sfGFP	99924.0
128	A17	1x diff 2x bxb1	10	0.01	10	+	carb	1	1	sfGFP	2349.0
129	A17	1x diff 2x bxb1	10	0.01	10	+	carb	1	2	sfGFP	8290.0
130	A17	1x diff 2x bxb1	10	0.01	10	+	carb	1	3	sfGFP	13827.5
131	A17	1x diff 2x bxb1	10	0.01	10	+	carb	1	4	sfGFP	18341.5
132	A17	1x diff 2x bxb1	10	0.01	10	+	carb	1	5	sfGFP	22882.5
133	A17	1x diff 2x bxb1	10	0.01	10	+	carb	1	6	sfGFP	26751.5
134	A17	1x diff 2x bxb1	10	0.01	10	+	carb	1	7	sfGFP	31471.0
135	A17	1x diff 2x bxb1	10	0.01	10	+	carb	1	8	sfGFP	36914.0
136	A17	1x diff 2x bxb1	10	0.01	10	+	carb	1	9	sfGFP	43190.0
137	A17	1x diff 2x bxb1	10	0.01	10	+	carb	1	10	sfGFP	50289.0
138	A17	1x diff 2x bxb1	10	0.01	10	+	carb	1	11	sfGFP	56828.0
139	A17	1x diff 2x bxb1	10	0.01	10	+	carb	1	12	sfGFP	63548.5
140	A17	1x diff 2x bxb1	10	0.01	10	+	carb	1	13	sfGFP	71926.0
141	A17	1x diff 2x bxb1	10	0.01	10	+	carb	1	14	sfGFP	80050.0
142	A17	1x diff 2x bxb1	10	0.01	10	+	carb	1	15	sfGFP	87454.5
143	A17	1x diff 2x bxb1	10	0.01	10	+	carb	1	16	sfGFP	95134.0
144	A18	1x diff 2x bxb1	10	0.01	10	+	kan	1	1	sfGFP	2084.0
145	A18	1x diff 2x bxb1	10	0.01	10	+	kan	1	2	sfGFP	4412.5
146	A18	1x diff 2x bxb1	10	0.01	10	+	kan	1	3	sfGFP	7299.0
147	A18	1x diff 2x bxb1	10	0.01	10	+	kan	1	4	sfGFP	10449.5
148	A18	1x diff 2x bxb1	10	0.01	10	+	kan	1	5	sfGFP	12809.5
149	A18	1x diff 2x bxb1	10	0.01	10	+	kan	1	6	sfGFP	14636.0
150	A18	1x diff 2x bxb1	10	0.01	10	+	kan	1	7	sfGFP	16535.5
151	A18	1x diff 2x bxb1	10	0.01	10	+	kan	1	8	sfGFP	18421.5
152	A18	1x diff 2x bxb1	10	0.01	10	+	kan	1	9	sfGFP	20913.0
153	A18	1x diff 2x bxb1	10	0.01	10	+	kan	1	10	sfGFP	24265.5
154	A18	1x diff 2x bxb1	10	0.01	10	+	kan	1	11	sfGFP	27670.0
155	A18	1x diff 2x bxb1	10	0.01	10	+	kan	1	12	sfGFP	31576.0
156	A18	1x diff 2x bxb1	10	0.01	10	+	kan	1	13	sfGFP	36845.0
157	A18	1x diff 2x bxb1	10	0.01	10	+	kan	1	14	sfGFP	41242.0
158	A18	1x diff 2x bxb1	10	0.01	10	+	kan	1	15	sfGFP	44574.0
159	A18	1x diff 2x bxb1	10	0.01	10	+	kan	1	16	sfGFP	47912.5
160	A19	1x diff 2x bxb1	10	0.01	50	+	carb	1	1	sfGFP	2160.0
161	A19	1x diff 2x bxb1	10	0.01	50	+	carb	1	2	sfGFP	6117.0
162	A19	1x diff 2x bxb1	10	0.01	50	+	carb	1	3	sfGFP	9493.0
163	A19	1x diff 2x bxb1	10	0.01	50	+	carb	1	4	sfGFP	12390.5
164	A19	1x diff 2x bxb1	10	0.01	50	+	carb	1	5	sfGFP	15059.5
165	A19	1x diff 2x bxb1	10	0.01	50	+	carb	1	6	sfGFP	17551.5
166	A19	1x diff 2x bxb1	10	0.01	50	+	carb	1	7	sfGFP	20761.0
167	A19	1x diff 2x bxb1	10	0.01	50	+	carb	1	8	sfGFP	24209.0
168	A19	1x diff 2x bxb1	10	0.01	50	+	carb	1	9	sfGFP	28584.5
169	A19	1x diff 2x bxb1	10	0.01	50	+	carb	1	10	sfGFP	33335.0
170	A19	1x diff 2x bxb1	10	0.01	50	+	carb	1	11	sfGFP	38031.5
171	A19	1x diff 2x bxb1	10	0.01	50	+	carb	1	12	sfGFP	42867.0
172	A19	1x diff 2x bxb1	10	0.01	50	+	carb	1	13	sfGFP	48412.5
173	A19	1x diff 2x bxb1	10	0.01	50	+	carb	1	14	sfGFP	53775.0
174	A19	1x diff 2x bxb1	10	0.01	50	+	carb	1	15	sfGFP	58967.0
175	A19	1x diff 2x bxb1	10	0.01	50	+	carb	1	16	sfGFP	64838.5
176	A2	1x diff 2x bxb1	10	0.01	10	-	kan	1	1	sfGFP	1470.0
177	A2	1x diff 2x bxb1	10	0.01	10	-	kan	1	2	sfGFP	3223.5
178	A2	1x diff 2x bxb1	10	0.01	10	-	kan	1	3	sfGFP	5149.0
179	A2	1x diff 2x bxb1	10	0.01	10	-	kan	1	4	sfGFP	7295.5
180	A2	1x diff 2x bxb1	10	0.01	10	-	kan	1	5	sfGFP	8794.0
181	A2	1x diff 2x bxb1	10	0.01	10	-	kan	1	6	sfGFP	10066.0
182	A2	1x diff 2x bxb1	10	0.01	10	-	kan	1	7	sfGFP	11375.5
183	A2	1x diff 2x bxb1	10	0.01	10	-	kan	1	8	sfGFP	12883.5
184	A2	1x diff 2x bxb1	10	0.01	10	-	kan	1	9	sfGFP	14706.0
185	A2	1x diff 2x bxb1	10	0.01	10	-	kan	1	10	sfGFP	17240.0
186	A2	1x diff 2x bxb1	10	0.01	10	-	kan	1	11	sfGFP	20576.5
187	A2	1x diff 2x bxb1	10	0.01	10	-	kan	1	12	sfGFP	23764.5
188	A2	1x diff 2x bxb1	10	0.01	10	-	kan	1	13	sfGFP	27552.0
189	A2	1x diff 2x bxb1	10	0.01	10	-	kan	1	14	sfGFP	30757.0
190	A2	1x diff 2x bxb1	10	0.01	10	-	kan	1	15	sfGFP	33469.0
191	A2	1x diff 2x bxb1	10	0.01	10	-	kan	1	16	sfGFP	36127.5
192	A20	1x diff 2x bxb1	10	0.01	50	+	kan	1	1	sfGFP	1624.5
193	A20	1x diff 2x bxb1	10	0.01	50	+	kan	1	2	sfGFP	3377.5
194	A20	1x diff 2x bxb1	10	0.01	50	+	kan	1	3	sfGFP	5505.5
195	A20	1x diff 2x bxb1	10	0.01	50	+	kan	1	4	sfGFP	7943.0
196	A20	1x diff 2x bxb1	10	0.01	50	+	kan	1	5	sfGFP	9522.0
197	A20	1x diff 2x bxb1	10	0.01	50	+	kan	1	6	sfGFP	10836.5
198	A20	1x diff 2x bxb1	10	0.01	50	+	kan	1	7	sfGFP	12395.0
199	A20	1x diff 2x bxb1	10	0.01	50	+	kan	1	8	sfGFP	13809.0
200	A20	1x diff 2x bxb1	10	0.01	50	+	kan	1	9	sfGFP	15925.0
201	A20	1x diff 2x bxb1	10	0.01	50	+	kan	1	10	sfGFP	18392.0
202	A20	1x diff 2x bxb1	10	0.01	50	+	kan	1	11	sfGFP	20822.5
203	A20	1x diff 2x bxb1	10	0.01	50	+	kan	1	12	sfGFP	23988.0
204	A20	1x diff 2x bxb1	10	0.01	50	+	kan	1	13	sfGFP	28236.0
205	A20	1x diff 2x bxb1	10	0.01	50	+	kan	1	14	sfGFP	31241.0
206	A20	1x diff 2x bxb1	10	0.01	50	+	kan	1	15	sfGFP	33788.5
207	A20	1x diff 2x bxb1	10	0.01	50	+	kan	1	16	sfGFP	36352.5
208	A21	1x diff 2x bxb1	15	0.01	10	+	carb	1	1	sfGFP	6893.0
209	A21	1x diff 2x bxb1	15	0.01	10	+	carb	1	2	sfGFP	21994.5
210	A21	1x diff 2x bxb1	15	0.01	10	+	carb	1	3	sfGFP	35093.0
211	A21	1x diff 2x bxb1	15	0.01	10	+	carb	1	4	sfGFP	46426.5
212	A21	1x diff 2x bxb1	15	0.01	10	+	carb	1	5	sfGFP	56704.0
213	A21	1x diff 2x bxb1	15	0.01	10	+	carb	1	6	sfGFP	66572.5
214	A21	1x diff 2x bxb1	15	0.01	10	+	carb	1	7	sfGFP	78040.0
215	A21	1x diff 2x bxb1	15	0.01	10	+	carb	1	8	sfGFP	90566.0
216	A21	1x diff 2x bxb1	15	0.01	10	+	carb	1	9	sfGFP	103284.5
217	A21	1x diff 2x bxb1	15	0.01	10	+	carb	1	10	sfGFP	117559.5
218	A21	1x diff 2x bxb1	15	0.01	10	+	carb	1	11	sfGFP	131947.5
219	A21	1x diff 2x bxb1	15	0.01	10	+	carb	1	12	sfGFP	145013.0
220	A21	1x diff 2x bxb1	15	0.01	10	+	carb	1	13	sfGFP	158891.5
221	A21	1x diff 2x bxb1	15	0.01	10	+	carb	1	14	sfGFP	171464.5
222	A21	1x diff 2x bxb1	15	0.01	10	+	carb	1	15	sfGFP	181820.5
223	A21	1x diff 2x bxb1	15	0.01	10	+	carb	1	16	sfGFP	189973.0
224	A22	1x diff 2x bxb1	15	0.01	10	+	kan	1	1	sfGFP	5873.5
225	A22	1x diff 2x bxb1	15	0.01	10	+	kan	1	2	sfGFP	13836.0
226	A22	1x diff 2x bxb1	15	0.01	10	+	kan	1	3	sfGFP	23280.0
227	A22	1x diff 2x bxb1	15	0.01	10	+	kan	1	4	sfGFP	32452.5
228	A22	1x diff 2x bxb1	15	0.01	10	+	kan	1	5	sfGFP	39243.5
229	A22	1x diff 2x bxb1	15	0.01	10	+	kan	1	6	sfGFP	44808.0
230	A22	1x diff 2x bxb1	15	0.01	10	+	kan	1	7	sfGFP	51415.0
231	A22	1x diff 2x bxb1	15	0.01	10	+	kan	1	8	sfGFP	57747.5
232	A22	1x diff 2x bxb1	15	0.01	10	+	kan	1	9	sfGFP	65636.0
233	A22	1x diff 2x bxb1	15	0.01	10	+	kan	1	10	sfGFP	75148.5
234	A22	1x diff 2x bxb1	15	0.01	10	+	kan	1	11	sfGFP	84218.5
235	A22	1x diff 2x bxb1	15	0.01	10	+	kan	1	12	sfGFP	93330.0
236	A22	1x diff 2x bxb1	15	0.01	10	+	kan	1	13	sfGFP	105284.5
237	A22	1x diff 2x bxb1	15	0.01	10	+	kan	1	14	sfGFP	115015.5
238	A22	1x diff 2x bxb1	15	0.01	10	+	kan	1	15	sfGFP	122517.5
239	A22	1x diff 2x bxb1	15	0.01	10	+	kan	1	16	sfGFP	129294.0
240	A23	1x diff 2x bxb1	15	0.01	50	+	carb	1	1	sfGFP	6796.0
241	A23	1x diff 2x bxb1	15	0.01	50	+	carb	1	2	sfGFP	19202.5
242	A23	1x diff 2x bxb1	15	0.01	50	+	carb	1	3	sfGFP	28775.0
243	A23	1x diff 2x bxb1	15	0.01	50	+	carb	1	4	sfGFP	37911.5
244	A23	1x diff 2x bxb1	15	0.01	50	+	carb	1	5	sfGFP	45075.5
245	A23	1x diff 2x bxb1	15	0.01	50	+	carb	1	6	sfGFP	52914.0
246	A23	1x diff 2x bxb1	15	0.01	50	+	carb	1	7	sfGFP	61831.5
247	A23	1x diff 2x bxb1	15	0.01	50	+	carb	1	8	sfGFP	71108.5
248	A23	1x diff 2x bxb1	15	0.01	50	+	carb	1	9	sfGFP	81691.0
249	A23	1x diff 2x bxb1	15	0.01	50	+	carb	1	10	sfGFP	93859.5
250	A23	1x diff 2x bxb1	15	0.01	50	+	carb	1	11	sfGFP	105409.5
251	A23	1x diff 2x bxb1	15	0.01	50	+	carb	1	12	sfGFP	116967.0
252	A23	1x diff 2x bxb1	15	0.01	50	+	carb	1	13	sfGFP	129428.0
253	A23	1x diff 2x bxb1	15	0.01	50	+	carb	1	14	sfGFP	141324.5
254	A23	1x diff 2x bxb1	15	0.01	50	+	carb	1	15	sfGFP	152113.0
255	A23	1x diff 2x bxb1	15	0.01	50	+	carb	1	16	sfGFP	162153.5
256	A24	1x diff 2x bxb1	15	0.01	50	+	kan	1	1	sfGFP	5317.5
257	A24	1x diff 2x bxb1	15	0.01	50	+	kan	1	2	sfGFP	11549.0
258	A24	1x diff 2x bxb1	15	0.01	50	+	kan	1	3	sfGFP	20218.5
259	A24	1x diff 2x bxb1	15	0.01	50	+	kan	1	4	sfGFP	28353.5
260	A24	1x diff 2x bxb1	15	0.01	50	+	kan	1	5	sfGFP	33806.0
261	A24	1x diff 2x bxb1	15	0.01	50	+	kan	1	6	sfGFP	38682.0
262	A24	1x diff 2x bxb1	15	0.01	50	+	kan	1	7	sfGFP	44264.0
263	A24	1x diff 2x bxb1	15	0.01	50	+	kan	1	8	sfGFP	49629.0
264	A24	1x diff 2x bxb1	15	0.01	50	+	kan	1	9	sfGFP	56984.0
265	A24	1x diff 2x bxb1	15	0.01	50	+	kan	1	10	sfGFP	64975.5
266	A24	1x diff 2x bxb1	15	0.01	50	+	kan	1	11	sfGFP	72296.5
267	A24	1x diff 2x bxb1	15	0.01	50	+	kan	1	12	sfGFP	80424.0
268	A24	1x diff 2x bxb1	15	0.01	50	+	kan	1	13	sfGFP	90706.5
269	A24	1x diff 2x bxb1	15	0.01	50	+	kan	1	14	sfGFP	98561.5
270	A24	1x diff 2x bxb1	15	0.01	50	+	kan	1	15	sfGFP	105881.5
271	A24	1x diff 2x bxb1	15	0.01	50	+	kan	1	16	sfGFP	112974.0
272	A3	1x diff 2x bxb1	10	0.01	50	-	carb	1	1	sfGFP	2069.5
273	A3	1x diff 2x bxb1	10	0.01	50	-	carb	1	2	sfGFP	6524.5
274	A3	1x diff 2x bxb1	10	0.01	50	-	carb	1	3	sfGFP	10606.5
275	A3	1x diff 2x bxb1	10	0.01	50	-	carb	1	4	sfGFP	14035.5
276	A3	1x diff 2x bxb1	10	0.01	50	-	carb	1	5	sfGFP	16542.0
277	A3	1x diff 2x bxb1	10	0.01	50	-	carb	1	6	sfGFP	19603.5
278	A3	1x diff 2x bxb1	10	0.01	50	-	carb	1	7	sfGFP	22569.0
279	A3	1x diff 2x bxb1	10	0.01	50	-	carb	1	8	sfGFP	26559.0
280	A3	1x diff 2x bxb1	10	0.01	50	-	carb	1	9	sfGFP	32269.5
281	A3	1x diff 2x bxb1	10	0.01	50	-	carb	1	10	sfGFP	38145.0
282	A3	1x diff 2x bxb1	10	0.01	50	-	carb	1	11	sfGFP	43763.0
283	A3	1x diff 2x bxb1	10	0.01	50	-	carb	1	12	sfGFP	48852.0
284	A3	1x diff 2x bxb1	10	0.01	50	-	carb	1	13	sfGFP	55212.5
285	A3	1x diff 2x bxb1	10	0.01	50	-	carb	1	14	sfGFP	61290.0
286	A3	1x diff 2x bxb1	10	0.01	50	-	carb	1	15	sfGFP	67069.0
287	A3	1x diff 2x bxb1	10	0.01	50	-	carb	1	16	sfGFP	73810.0
288	A4	1x diff 2x bxb1	10	0.01	50	-	kan	1	1	sfGFP	1484.5
289	A4	1x diff 2x bxb1	10	0.01	50	-	kan	1	2	sfGFP	2987.0
290	A4	1x diff 2x bxb1	10	0.01	50	-	kan	1	3	sfGFP	5216.5
291	A4	1x diff 2x bxb1	10	0.01	50	-	kan	1	4	sfGFP	7327.0
292	A4	1x diff 2x bxb1	10	0.01	50	-	kan	1	5	sfGFP	8755.0
293	A4	1x diff 2x bxb1	10	0.01	50	-	kan	1	6	sfGFP	10108.0
294	A4	1x diff 2x bxb1	10	0.01	50	-	kan	1	7	sfGFP	11475.0
295	A4	1x diff 2x bxb1	10	0.01	50	-	kan	1	8	sfGFP	12846.5
296	A4	1x diff 2x bxb1	10	0.01	50	-	kan	1	9	sfGFP	14752.0
297	A4	1x diff 2x bxb1	10	0.01	50	-	kan	1	10	sfGFP	17360.0
298	A4	1x diff 2x bxb1	10	0.01	50	-	kan	1	11	sfGFP	20040.5
299	A4	1x diff 2x bxb1	10	0.01	50	-	kan	1	12	sfGFP	23100.5
300	A4	1x diff 2x bxb1	10	0.01	50	-	kan	1	13	sfGFP	26536.5
301	A4	1x diff 2x bxb1	10	0.01	50	-	kan	1	14	sfGFP	29098.5
302	A4	1x diff 2x bxb1	10	0.01	50	-	kan	1	15	sfGFP	31409.5
303	A4	1x diff 2x bxb1	10	0.01	50	-	kan	1	16	sfGFP	33819.0
304	A5	1x diff 2x bxb1	15	0.01	10	-	carb	1	1	sfGFP	7565.5
305	A5	1x diff 2x bxb1	15	0.01	10	-	carb	1	2	sfGFP	24341.0
306	A5	1x diff 2x bxb1	15	0.01	10	-	carb	1	3	sfGFP	41676.0
307	A5	1x diff 2x bxb1	15	0.01	10	-	carb	1	4	sfGFP	59144.0
308	A5	1x diff 2x bxb1	15	0.01	10	-	carb	1	5	sfGFP	74485.0
309	A5	1x diff 2x bxb1	15	0.01	10	-	carb	1	6	sfGFP	89128.5
310	A5	1x diff 2x bxb1	15	0.01	10	-	carb	1	7	sfGFP	105287.5
311	A5	1x diff 2x bxb1	15	0.01	10	-	carb	1	8	sfGFP	122932.5
312	A5	1x diff 2x bxb1	15	0.01	10	-	carb	1	9	sfGFP	142351.0
313	A5	1x diff 2x bxb1	15	0.01	10	-	carb	1	10	sfGFP	166406.0
314	A5	1x diff 2x bxb1	15	0.01	10	-	carb	1	11	sfGFP	188569.5
315	A5	1x diff 2x bxb1	15	0.01	10	-	carb	1	12	sfGFP	211632.0
316	A5	1x diff 2x bxb1	15	0.01	10	-	carb	1	13	sfGFP	233377.0
317	A5	1x diff 2x bxb1	15	0.01	10	-	carb	1	14	sfGFP	252532.0
318	A5	1x diff 2x bxb1	15	0.01	10	-	carb	1	15	sfGFP	267362.5
319	A5	1x diff 2x bxb1	15	0.01	10	-	carb	1	16	sfGFP	278413.5
320	A6	1x diff 2x bxb1	15	0.01	10	-	kan	1	1	sfGFP	5814.0
321	A6	1x diff 2x bxb1	15	0.01	10	-	kan	1	2	sfGFP	14451.5
322	A6	1x diff 2x bxb1	15	0.01	10	-	kan	1	3	sfGFP	24540.0
323	A6	1x diff 2x bxb1	15	0.01	10	-	kan	1	4	sfGFP	33580.0
324	A6	1x diff 2x bxb1	15	0.01	10	-	kan	1	5	sfGFP	41354.5
325	A6	1x diff 2x bxb1	15	0.01	10	-	kan	1	6	sfGFP	47391.0
326	A6	1x diff 2x bxb1	15	0.01	10	-	kan	1	7	sfGFP	53950.5
327	A6	1x diff 2x bxb1	15	0.01	10	-	kan	1	8	sfGFP	60667.0
328	A6	1x diff 2x bxb1	15	0.01	10	-	kan	1	9	sfGFP	69404.5
329	A6	1x diff 2x bxb1	15	0.01	10	-	kan	1	10	sfGFP	80973.0
330	A6	1x diff 2x bxb1	15	0.01	10	-	kan	1	11	sfGFP	94204.0
331	A6	1x diff 2x bxb1	15	0.01	10	-	kan	1	12	sfGFP	105759.5
332	A6	1x diff 2x bxb1	15	0.01	10	-	kan	1	13	sfGFP	120042.5
333	A6	1x diff 2x bxb1	15	0.01	10	-	kan	1	14	sfGFP	132305.0
334	A6	1x diff 2x bxb1	15	0.01	10	-	kan	1	15	sfGFP	142714.5
335	A6	1x diff 2x bxb1	15	0.01	10	-	kan	1	16	sfGFP	151684.5
336	A7	1x diff 2x bxb1	15	0.01	50	-	carb	1	1	sfGFP	8531.0
337	A7	1x diff 2x bxb1	15	0.01	50	-	carb	1	2	sfGFP	25058.5
338	A7	1x diff 2x bxb1	15	0.01	50	-	carb	1	3	sfGFP	36995.5
339	A7	1x diff 2x bxb1	15	0.01	50	-	carb	1	4	sfGFP	47985.5
340	A7	1x diff 2x bxb1	15	0.01	50	-	carb	1	5	sfGFP	57279.5
341	A7	1x diff 2x bxb1	15	0.01	50	-	carb	1	6	sfGFP	69542.0
342	A7	1x diff 2x bxb1	15	0.01	50	-	carb	1	7	sfGFP	81041.0
343	A7	1x diff 2x bxb1	15	0.01	50	-	carb	1	8	sfGFP	93544.5
344	A7	1x diff 2x bxb1	15	0.01	50	-	carb	1	9	sfGFP	108833.0
345	A7	1x diff 2x bxb1	15	0.01	50	-	carb	1	10	sfGFP	123425.5
346	A7	1x diff 2x bxb1	15	0.01	50	-	carb	1	11	sfGFP	134389.5
347	A7	1x diff 2x bxb1	15	0.01	50	-	carb	1	12	sfGFP	142098.0
348	A7	1x diff 2x bxb1	15	0.01	50	-	carb	1	13	sfGFP	146960.5
349	A7	1x diff 2x bxb1	15	0.01	50	-	carb	1	14	sfGFP	149473.0
350	A7	1x diff 2x bxb1	15	0.01	50	-	carb	1	15	sfGFP	150727.0
351	A7	1x diff 2x bxb1	15	0.01	50	-	carb	1	16	sfGFP	151684.0
352	A8	1x diff 2x bxb1	15	0.01	50	-	kan	1	1	sfGFP	6132.5
353	A8	1x diff 2x bxb1	15	0.01	50	-	kan	1	2	sfGFP	13744.5
354	A8	1x diff 2x bxb1	15	0.01	50	-	kan	1	3	sfGFP	23142.5
355	A8	1x diff 2x bxb1	15	0.01	50	-	kan	1	4	sfGFP	32201.0
356	A8	1x diff 2x bxb1	15	0.01	50	-	kan	1	5	sfGFP	38562.5
357	A8	1x diff 2x bxb1	15	0.01	50	-	kan	1	6	sfGFP	43850.0
358	A8	1x diff 2x bxb1	15	0.01	50	-	kan	1	7	sfGFP	49856.0
359	A8	1x diff 2x bxb1	15	0.01	50	-	kan	1	8	sfGFP	55657.0
360	A8	1x diff 2x bxb1	15	0.01	50	-	kan	1	9	sfGFP	63570.0
361	A8	1x diff 2x bxb1	15	0.01	50	-	kan	1	10	sfGFP	74046.5
362	A8	1x diff 2x bxb1	15	0.01	50	-	kan	1	11	sfGFP	84503.0
363	A8	1x diff 2x bxb1	15	0.01	50	-	kan	1	12	sfGFP	94019.0
364	A8	1x diff 2x bxb1	15	0.01	50	-	kan	1	13	sfGFP	106751.5
365	A8	1x diff 2x bxb1	15	0.01	50	-	kan	1	14	sfGFP	116512.5
366	A8	1x diff 2x bxb1	15	0.01	50	-	kan	1	15	sfGFP	124637.0
367	A8	1x diff 2x bxb1	15	0.01	50	-	kan	1	16	sfGFP	132251.5
368	A9	1x diff 2x bxb1	20	0.01	10	-	carb	1	1	sfGFP	12521.5
369	A9	1x diff 2x bxb1	20	0.01	10	-	carb	1	2	sfGFP	36862.0
370	A9	1x diff 2x bxb1	20	0.01	10	-	carb	1	3	sfGFP	60692.5
371	A9	1x diff 2x bxb1	20	0.01	10	-	carb	1	4	sfGFP	85644.5
372	A9	1x diff 2x bxb1	20	0.01	10	-	carb	1	5	sfGFP	110519.0
373	A9	1x diff 2x bxb1	20	0.01	10	-	carb	1	6	sfGFP	132433.0
374	A9	1x diff 2x bxb1	20	0.01	10	-	carb	1	7	sfGFP	155583.0
375	A9	1x diff 2x bxb1	20	0.01	10	-	carb	1	8	sfGFP	177438.5
376	A9	1x diff 2x bxb1	20	0.01	10	-	carb	1	9	sfGFP	196167.0
377	A9	1x diff 2x bxb1	20	0.01	10	-	carb	1	10	sfGFP	211281.0
378	A9	1x diff 2x bxb1	20	0.01	10	-	carb	1	11	sfGFP	220403.0
379	A9	1x diff 2x bxb1	20	0.01	10	-	carb	1	12	sfGFP	225870.5
380	A9	1x diff 2x bxb1	20	0.01	10	-	carb	1	13	sfGFP	229107.5
381	A9	1x diff 2x bxb1	20	0.01	10	-	carb	1	14	sfGFP	230828.5
382	A9	1x diff 2x bxb1	20	0.01	10	-	carb	1	15	sfGFP	231878.0
383	A9	1x diff 2x bxb1	20	0.01	10	-	carb	1	16	sfGFP	232519.0
384	B1	1x diff 2x bxb1	10	0.01	10	-	carb	2	1	sfGFP	2183.0
385	B1	1x diff 2x bxb1	10	0.01	10	-	carb	2	2	sfGFP	7984.0
386	B1	1x diff 2x bxb1	10	0.01	10	-	carb	2	3	sfGFP	13880.0
387	B1	1x diff 2x bxb1	10	0.01	10	-	carb	2	4	sfGFP	19882.5
388	B1	1x diff 2x bxb1	10	0.01	10	-	carb	2	5	sfGFP	25114.0
389	B1	1x diff 2x bxb1	10	0.01	10	-	carb	2	6	sfGFP	29940.5
390	B1	1x diff 2x bxb1	10	0.01	10	-	carb	2	7	sfGFP	35091.5
391	B1	1x diff 2x bxb1	10	0.01	10	-	carb	2	8	sfGFP	40603.5
392	B1	1x diff 2x bxb1	10	0.01	10	-	carb	2	9	sfGFP	47714.0
393	B1	1x diff 2x bxb1	10	0.01	10	-	carb	2	10	sfGFP	56262.0
394	B1	1x diff 2x bxb1	10	0.01	10	-	carb	2	11	sfGFP	64778.0
395	B1	1x diff 2x bxb1	10	0.01	10	-	carb	2	12	sfGFP	73725.5
396	B1	1x diff 2x bxb1	10	0.01	10	-	carb	2	13	sfGFP	83376.5
397	B1	1x diff 2x bxb1	10	0.01	10	-	carb	2	14	sfGFP	92274.5
398	B1	1x diff 2x bxb1	10	0.01	10	-	carb	2	15	sfGFP	100883.0
399	B1	1x diff 2x bxb1	10	0.01	10	-	carb	2	16	sfGFP	110397.0
400	B10	1x diff 2x bxb1	20	0.01	10	-	kan	2	1	sfGFP	11464.5
401	B10	1x diff 2x bxb1	20	0.01	10	-	kan	2	2	sfGFP	27831.0
402	B10	1x diff 2x bxb1	20	0.01	10	-	kan	2	3	sfGFP	45274.5
403	B10	1x diff 2x bxb1	20	0.01	10	-	kan	2	4	sfGFP	61694.5
404	B10	1x diff 2x bxb1	20	0.01	10	-	kan	2	5	sfGFP	78500.5
405	B10	1x diff 2x bxb1	20	0.01	10	-	kan	2	6	sfGFP	91649.0
406	B10	1x diff 2x bxb1	20	0.01	10	-	kan	2	7	sfGFP	106115.0
407	B10	1x diff 2x bxb1	20	0.01	10	-	kan	2	8	sfGFP	116258.0
408	B10	1x diff 2x bxb1	20	0.01	10	-	kan	2	9	sfGFP	122627.5
409	B10	1x diff 2x bxb1	20	0.01	10	-	kan	2	10	sfGFP	127090.5
410	B10	1x diff 2x bxb1	20	0.01	10	-	kan	2	11	sfGFP	129691.0
411	B10	1x diff 2x bxb1	20	0.01	10	-	kan	2	12	sfGFP	130727.5
412	B10	1x diff 2x bxb1	20	0.01	10	-	kan	2	13	sfGFP	131401.5
413	B10	1x diff 2x bxb1	20	0.01	10	-	kan	2	14	sfGFP	131974.5
414	B10	1x diff 2x bxb1	20	0.01	10	-	kan	2	15	sfGFP	132483.5
415	B10	1x diff 2x bxb1	20	0.01	10	-	kan	2	16	sfGFP	132970.5
416	B11	1x diff 2x bxb1	20	0.01	50	-	carb	2	1	sfGFP	15716.5
417	B11	1x diff 2x bxb1	20	0.01	50	-	carb	2	2	sfGFP	42043.0
418	B11	1x diff 2x bxb1	20	0.01	50	-	carb	2	3	sfGFP	63076.0
419	B11	1x diff 2x bxb1	20	0.01	50	-	carb	2	4	sfGFP	82145.0
420	B11	1x diff 2x bxb1	20	0.01	50	-	carb	2	5	sfGFP	96829.0
421	B11	1x diff 2x bxb1	20	0.01	50	-	carb	2	6	sfGFP	105672.5
422	B11	1x diff 2x bxb1	20	0.01	50	-	carb	2	7	sfGFP	109549.0
423	B11	1x diff 2x bxb1	20	0.01	50	-	carb	2	8	sfGFP	110706.5
424	B11	1x diff 2x bxb1	20	0.01	50	-	carb	2	9	sfGFP	111323.5
425	B11	1x diff 2x bxb1	20	0.01	50	-	carb	2	10	sfGFP	111750.0
426	B11	1x diff 2x bxb1	20	0.01	50	-	carb	2	11	sfGFP	112110.0
427	B11	1x diff 2x bxb1	20	0.01	50	-	carb	2	12	sfGFP	112455.5
428	B11	1x diff 2x bxb1	20	0.01	50	-	carb	2	13	sfGFP	112772.0
429	B11	1x diff 2x bxb1	20	0.01	50	-	carb	2	14	sfGFP	113067.0
430	B11	1x diff 2x bxb1	20	0.01	50	-	carb	2	15	sfGFP	113340.0
431	B11	1x diff 2x bxb1	20	0.01	50	-	carb	2	16	sfGFP	113620.0
432	B12	1x diff 2x bxb1	20	0.01	50	-	kan	2	1	sfGFP	13031.5
433	B12	1x diff 2x bxb1	20	0.01	50	-	kan	2	2	sfGFP	28537.5
434	B12	1x diff 2x bxb1	20	0.01	50	-	kan	2	3	sfGFP	43589.5
435	B12	1x diff 2x bxb1	20	0.01	50	-	kan	2	4	sfGFP	60261.0
436	B12	1x diff 2x bxb1	20	0.01	50	-	kan	2	5	sfGFP	75209.0
437	B12	1x diff 2x bxb1	20	0.01	50	-	kan	2	6	sfGFP	86919.0
438	B12	1x diff 2x bxb1	20	0.01	50	-	kan	2	7	sfGFP	99596.0
439	B12	1x diff 2x bxb1	20	0.01	50	-	kan	2	8	sfGFP	106938.5
440	B12	1x diff 2x bxb1	20	0.01	50	-	kan	2	9	sfGFP	111451.0
441	B12	1x diff 2x bxb1	20	0.01	50	-	kan	2	10	sfGFP	113965.0
442	B12	1x diff 2x bxb1	20	0.01	50	-	kan	2	11	sfGFP	115057.5
443	B12	1x diff 2x bxb1	20	0.01	50	-	kan	2	12	sfGFP	115505.5
444	B12	1x diff 2x bxb1	20	0.01	50	-	kan	2	13	sfGFP	115917.5
445	B12	1x diff 2x bxb1	20	0.01	50	-	kan	2	14	sfGFP	116354.5
446	B12	1x diff 2x bxb1	20	0.01	50	-	kan	2	15	sfGFP	116789.5
447	B12	1x diff 2x bxb1	20	0.01	50	-	kan	2	16	sfGFP	117209.0
448	B13	1x diff 2x bxb1	30	0.01	10	-	carb	2	1	sfGFP	17093.5
449	B13	1x diff 2x bxb1	30	0.01	10	-	carb	2	2	sfGFP	42810.0
450	B13	1x diff 2x bxb1	30	0.01	10	-	carb	2	3	sfGFP	67343.5
451	B13	1x diff 2x bxb1	30	0.01	10	-	carb	2	4	sfGFP	91339.0
452	B13	1x diff 2x bxb1	30	0.01	10	-	carb	2	5	sfGFP	116880.5
453	B13	1x diff 2x bxb1	30	0.01	10	-	carb	2	6	sfGFP	138970.5
454	B13	1x diff 2x bxb1	30	0.01	10	-	carb	2	7	sfGFP	161981.5
455	B13	1x diff 2x bxb1	30	0.01	10	-	carb	2	8	sfGFP	181904.0
456	B13	1x diff 2x bxb1	30	0.01	10	-	carb	2	9	sfGFP	196514.5
457	B13	1x diff 2x bxb1	30	0.01	10	-	carb	2	10	sfGFP	206865.0
458	B13	1x diff 2x bxb1	30	0.01	10	-	carb	2	11	sfGFP	212719.5
459	B13	1x diff 2x bxb1	30	0.01	10	-	carb	2	12	sfGFP	216363.5
460	B13	1x diff 2x bxb1	30	0.01	10	-	carb	2	13	sfGFP	218676.0
461	B13	1x diff 2x bxb1	30	0.01	10	-	carb	2	14	sfGFP	219833.0
462	B13	1x diff 2x bxb1	30	0.01	10	-	carb	2	15	sfGFP	220535.5
463	B13	1x diff 2x bxb1	30	0.01	10	-	carb	2	16	sfGFP	220991.0
464	B14	1x diff 2x bxb1	30	0.01	10	-	kan	2	1	sfGFP	16765.0
465	B14	1x diff 2x bxb1	30	0.01	10	-	kan	2	2	sfGFP	40308.5
466	B14	1x diff 2x bxb1	30	0.01	10	-	kan	2	3	sfGFP	59640.5
467	B14	1x diff 2x bxb1	30	0.01	10	-	kan	2	4	sfGFP	79296.0
468	B14	1x diff 2x bxb1	30	0.01	10	-	kan	2	5	sfGFP	98467.5
469	B14	1x diff 2x bxb1	30	0.01	10	-	kan	2	6	sfGFP	104046.5
470	B14	1x diff 2x bxb1	30	0.01	10	-	kan	2	7	sfGFP	105776.0
471	B14	1x diff 2x bxb1	30	0.01	10	-	kan	2	8	sfGFP	106466.5
472	B14	1x diff 2x bxb1	30	0.01	10	-	kan	2	9	sfGFP	106947.0
473	B14	1x diff 2x bxb1	30	0.01	10	-	kan	2	10	sfGFP	107412.0
474	B14	1x diff 2x bxb1	30	0.01	10	-	kan	2	11	sfGFP	107891.5
475	B14	1x diff 2x bxb1	30	0.01	10	-	kan	2	12	sfGFP	108262.5
476	B14	1x diff 2x bxb1	30	0.01	10	-	kan	2	13	sfGFP	108678.0
477	B14	1x diff 2x bxb1	30	0.01	10	-	kan	2	14	sfGFP	109140.0
478	B14	1x diff 2x bxb1	30	0.01	10	-	kan	2	15	sfGFP	109600.5
479	B14	1x diff 2x bxb1	30	0.01	10	-	kan	2	16	sfGFP	110034.5
480	B15	1x diff 2x bxb1	30	0.01	50	-	carb	2	1	sfGFP	22283.0
481	B15	1x diff 2x bxb1	30	0.01	50	-	carb	2	2	sfGFP	54588.5
482	B15	1x diff 2x bxb1	30	0.01	50	-	carb	2	3	sfGFP	77621.0
483	B15	1x diff 2x bxb1	30	0.01	50	-	carb	2	4	sfGFP	87800.5
484	B15	1x diff 2x bxb1	30	0.01	50	-	carb	2	5	sfGFP	90023.0
485	B15	1x diff 2x bxb1	30	0.01	50	-	carb	2	6	sfGFP	90759.0
486	B15	1x diff 2x bxb1	30	0.01	50	-	carb	2	7	sfGFP	91390.0
487	B15	1x diff 2x bxb1	30	0.01	50	-	carb	2	8	sfGFP	91836.5
488	B15	1x diff 2x bxb1	30	0.01	50	-	carb	2	9	sfGFP	92199.5
489	B15	1x diff 2x bxb1	30	0.01	50	-	carb	2	10	sfGFP	92507.5
490	B15	1x diff 2x bxb1	30	0.01	50	-	carb	2	11	sfGFP	92793.0
491	B15	1x diff 2x bxb1	30	0.01	50	-	carb	2	12	sfGFP	93062.0
492	B15	1x diff 2x bxb1	30	0.01	50	-	carb	2	13	sfGFP	93321.0
493	B15	1x diff 2x bxb1	30	0.01	50	-	carb	2	14	sfGFP	93580.0
494	B15	1x diff 2x bxb1	30	0.01	50	-	carb	2	15	sfGFP	93824.5
495	B15	1x diff 2x bxb1	30	0.01	50	-	carb	2	16	sfGFP	94069.0
496	B16	1x diff 2x bxb1	30	0.01	50	-	kan	2	1	sfGFP	19638.0
497	B16	1x diff 2x bxb1	30	0.01	50	-	kan	2	2	sfGFP	44772.0
498	B16	1x diff 2x bxb1	30	0.01	50	-	kan	2	3	sfGFP	63421.0
499	B16	1x diff 2x bxb1	30	0.01	50	-	kan	2	4	sfGFP	81276.5
500	B16	1x diff 2x bxb1	30	0.01	50	-	kan	2	5	sfGFP	86341.5
501	B16	1x diff 2x bxb1	30	0.01	50	-	kan	2	6	sfGFP	87183.5
502	B16	1x diff 2x bxb1	30	0.01	50	-	kan	2	7	sfGFP	87661.5
503	B16	1x diff 2x bxb1	30	0.01	50	-	kan	2	8	sfGFP	88104.5
504	B16	1x diff 2x bxb1	30	0.01	50	-	kan	2	9	sfGFP	88503.0
505	B16	1x diff 2x bxb1	30	0.01	50	-	kan	2	10	sfGFP	88904.5
506	B16	1x diff 2x bxb1	30	0.01	50	-	kan	2	11	sfGFP	89323.0
507	B16	1x diff 2x bxb1	30	0.01	50	-	kan	2	12	sfGFP	89633.5
508	B16	1x diff 2x bxb1	30	0.01	50	-	kan	2	13	sfGFP	89982.0
509	B16	1x diff 2x bxb1	30	0.01	50	-	kan	2	14	sfGFP	90399.0
510	B16	1x diff 2x bxb1	30	0.01	50	-	kan	2	15	sfGFP	90823.5
511	B16	1x diff 2x bxb1	30	0.01	50	-	kan	2	16	sfGFP	91228.5
512	B17	1x diff 2x bxb1	10	0.01	10	+	carb	2	1	sfGFP	2350.0
513	B17	1x diff 2x bxb1	10	0.01	10	+	carb	2	2	sfGFP	8243.0
514	B17	1x diff 2x bxb1	10	0.01	10	+	carb	2	3	sfGFP	13506.5
515	B17	1x diff 2x bxb1	10	0.01	10	+	carb	2	4	sfGFP	18114.5
516	B17	1x diff 2x bxb1	10	0.01	10	+	carb	2	5	sfGFP	22680.0
517	B17	1x diff 2x bxb1	10	0.01	10	+	carb	2	6	sfGFP	26762.0
518	B17	1x diff 2x bxb1	10	0.01	10	+	carb	2	7	sfGFP	31477.0
519	B17	1x diff 2x bxb1	10	0.01	10	+	carb	2	8	sfGFP	36921.0
520	B17	1x diff 2x bxb1	10	0.01	10	+	carb	2	9	sfGFP	43126.5
521	B17	1x diff 2x bxb1	10	0.01	10	+	carb	2	10	sfGFP	49967.5
522	B17	1x diff 2x bxb1	10	0.01	10	+	carb	2	11	sfGFP	56758.0
523	B17	1x diff 2x bxb1	10	0.01	10	+	carb	2	12	sfGFP	63393.5
524	B17	1x diff 2x bxb1	10	0.01	10	+	carb	2	13	sfGFP	71550.0
525	B17	1x diff 2x bxb1	10	0.01	10	+	carb	2	14	sfGFP	79416.5
526	B17	1x diff 2x bxb1	10	0.01	10	+	carb	2	15	sfGFP	86777.0
527	B17	1x diff 2x bxb1	10	0.01	10	+	carb	2	16	sfGFP	93974.0
528	B18	1x diff 2x bxb1	10	0.01	10	+	kan	2	1	sfGFP	2150.0
529	B18	1x diff 2x bxb1	10	0.01	10	+	kan	2	2	sfGFP	4709.0
530	B18	1x diff 2x bxb1	10	0.01	10	+	kan	2	3	sfGFP	7936.5
531	B18	1x diff 2x bxb1	10	0.01	10	+	kan	2	4	sfGFP	10993.0
532	B18	1x diff 2x bxb1	10	0.01	10	+	kan	2	5	sfGFP	13503.5
533	B18	1x diff 2x bxb1	10	0.01	10	+	kan	2	6	sfGFP	15386.0
534	B18	1x diff 2x bxb1	10	0.01	10	+	kan	2	7	sfGFP	17346.5
535	B18	1x diff 2x bxb1	10	0.01	10	+	kan	2	8	sfGFP	19474.0
536	B18	1x diff 2x bxb1	10	0.01	10	+	kan	2	9	sfGFP	22284.0
537	B18	1x diff 2x bxb1	10	0.01	10	+	kan	2	10	sfGFP	25685.0
538	B18	1x diff 2x bxb1	10	0.01	10	+	kan	2	11	sfGFP	29457.5
539	B18	1x diff 2x bxb1	10	0.01	10	+	kan	2	12	sfGFP	33241.5
540	B18	1x diff 2x bxb1	10	0.01	10	+	kan	2	13	sfGFP	39897.5
541	B18	1x diff 2x bxb1	10	0.01	10	+	kan	2	14	sfGFP	45481.0
542	B18	1x diff 2x bxb1	10	0.01	10	+	kan	2	15	sfGFP	49703.5
543	B18	1x diff 2x bxb1	10	0.01	10	+	kan	2	16	sfGFP	53043.0
544	B19	1x diff 2x bxb1	10	0.01	50	+	carb	2	1	sfGFP	2197.5
545	B19	1x diff 2x bxb1	10	0.01	50	+	carb	2	2	sfGFP	6185.5
546	B19	1x diff 2x bxb1	10	0.01	50	+	carb	2	3	sfGFP	9309.5
547	B19	1x diff 2x bxb1	10	0.01	50	+	carb	2	4	sfGFP	11962.5
548	B19	1x diff 2x bxb1	10	0.01	50	+	carb	2	5	sfGFP	14479.5
549	B19	1x diff 2x bxb1	10	0.01	50	+	carb	2	6	sfGFP	17141.0
550	B19	1x diff 2x bxb1	10	0.01	50	+	carb	2	7	sfGFP	20158.5
551	B19	1x diff 2x bxb1	10	0.01	50	+	carb	2	8	sfGFP	23309.0
552	B19	1x diff 2x bxb1	10	0.01	50	+	carb	2	9	sfGFP	27651.5
553	B19	1x diff 2x bxb1	10	0.01	50	+	carb	2	10	sfGFP	32287.5
554	B19	1x diff 2x bxb1	10	0.01	50	+	carb	2	11	sfGFP	36890.0
555	B19	1x diff 2x bxb1	10	0.01	50	+	carb	2	12	sfGFP	41515.5
556	B19	1x diff 2x bxb1	10	0.01	50	+	carb	2	13	sfGFP	47253.0
557	B19	1x diff 2x bxb1	10	0.01	50	+	carb	2	14	sfGFP	53005.5
558	B19	1x diff 2x bxb1	10	0.01	50	+	carb	2	15	sfGFP	58322.0
559	B19	1x diff 2x bxb1	10	0.01	50	+	carb	2	16	sfGFP	63770.0
560	B2	1x diff 2x bxb1	10	0.01	10	-	kan	2	1	sfGFP	1558.0
561	B2	1x diff 2x bxb1	10	0.01	10	-	kan	2	2	sfGFP	3525.0
562	B2	1x diff 2x bxb1	10	0.01	10	-	kan	2	3	sfGFP	5425.0
563	B2	1x diff 2x bxb1	10	0.01	10	-	kan	2	4	sfGFP	7140.5
564	B2	1x diff 2x bxb1	10	0.01	10	-	kan	2	5	sfGFP	8642.5
565	B2	1x diff 2x bxb1	10	0.01	10	-	kan	2	6	sfGFP	10034.5
566	B2	1x diff 2x bxb1	10	0.01	10	-	kan	2	7	sfGFP	11520.5
567	B2	1x diff 2x bxb1	10	0.01	10	-	kan	2	8	sfGFP	13047.0
568	B2	1x diff 2x bxb1	10	0.01	10	-	kan	2	9	sfGFP	14996.0
569	B2	1x diff 2x bxb1	10	0.01	10	-	kan	2	10	sfGFP	17649.5
570	B2	1x diff 2x bxb1	10	0.01	10	-	kan	2	11	sfGFP	21227.5
571	B2	1x diff 2x bxb1	10	0.01	10	-	kan	2	12	sfGFP	24735.5
572	B2	1x diff 2x bxb1	10	0.01	10	-	kan	2	13	sfGFP	29077.5
573	B2	1x diff 2x bxb1	10	0.01	10	-	kan	2	14	sfGFP	32577.5
574	B2	1x diff 2x bxb1	10	0.01	10	-	kan	2	15	sfGFP	35436.0
575	B2	1x diff 2x bxb1	10	0.01	10	-	kan	2	16	sfGFP	38247.5
576	B20	1x diff 2x bxb1	10	0.01	50	+	kan	2	1	sfGFP	1814.5
577	B20	1x diff 2x bxb1	10	0.01	50	+	kan	2	2	sfGFP	3639.0
578	B20	1x diff 2x bxb1	10	0.01	50	+	kan	2	3	sfGFP	5981.0
579	B20	1x diff 2x bxb1	10	0.01	50	+	kan	2	4	sfGFP	8647.5
580	B20	1x diff 2x bxb1	10	0.01	50	+	kan	2	5	sfGFP	10504.5
581	B20	1x diff 2x bxb1	10	0.01	50	+	kan	2	6	sfGFP	11999.0
582	B20	1x diff 2x bxb1	10	0.01	50	+	kan	2	7	sfGFP	13739.0
583	B20	1x diff 2x bxb1	10	0.01	50	+	kan	2	8	sfGFP	15370.5
584	B20	1x diff 2x bxb1	10	0.01	50	+	kan	2	9	sfGFP	17804.5
585	B20	1x diff 2x bxb1	10	0.01	50	+	kan	2	10	sfGFP	20553.0
586	B20	1x diff 2x bxb1	10	0.01	50	+	kan	2	11	sfGFP	23647.0
587	B20	1x diff 2x bxb1	10	0.01	50	+	kan	2	12	sfGFP	26974.0
588	B20	1x diff 2x bxb1	10	0.01	50	+	kan	2	13	sfGFP	32279.0
589	B20	1x diff 2x bxb1	10	0.01	50	+	kan	2	14	sfGFP	36173.0
590	B20	1x diff 2x bxb1	10	0.01	50	+	kan	2	15	sfGFP	39060.5
591	B20	1x diff 2x bxb1	10	0.01	50	+	kan	2	16	sfGFP	41828.5
592	B21	1x diff 2x bxb1	15	0.01	10	+	carb	2	1	sfGFP	7397.0
593	B21	1x diff 2x bxb1	15	0.01	10	+	carb	2	2	sfGFP	22489.5
594	B21	1x diff 2x bxb1	15	0.01	10	+	carb	2	3	sfGFP	34857.0
595	B21	1x diff 2x bxb1	15	0.01	10	+	carb	2	4	sfGFP	45675.5
596	B21	1x diff 2x bxb1	15	0.01	10	+	carb	2	5	sfGFP	56567.0
597	B21	1x diff 2x bxb1	15	0.01	10	+	carb	2	6	sfGFP	66672.0
598	B21	1x diff 2x bxb1	15	0.01	10	+	carb	2	7	sfGFP	77873.0
599	B21	1x diff 2x bxb1	15	0.01	10	+	carb	2	8	sfGFP	89920.5
600	B21	1x diff 2x bxb1	15	0.01	10	+	carb	2	9	sfGFP	103484.0
601	B21	1x diff 2x bxb1	15	0.01	10	+	carb	2	10	sfGFP	117949.0
602	B21	1x diff 2x bxb1	15	0.01	10	+	carb	2	11	sfGFP	132588.0
603	B21	1x diff 2x bxb1	15	0.01	10	+	carb	2	12	sfGFP	145895.0
604	B21	1x diff 2x bxb1	15	0.01	10	+	carb	2	13	sfGFP	159393.0
605	B21	1x diff 2x bxb1	15	0.01	10	+	carb	2	14	sfGFP	170957.0
606	B21	1x diff 2x bxb1	15	0.01	10	+	carb	2	15	sfGFP	179850.5
607	B21	1x diff 2x bxb1	15	0.01	10	+	carb	2	16	sfGFP	186309.0
608	B22	1x diff 2x bxb1	15	0.01	10	+	kan	2	1	sfGFP	6199.5
609	B22	1x diff 2x bxb1	15	0.01	10	+	kan	2	2	sfGFP	14645.0
610	B22	1x diff 2x bxb1	15	0.01	10	+	kan	2	3	sfGFP	23153.0
611	B22	1x diff 2x bxb1	15	0.01	10	+	kan	2	4	sfGFP	32409.5
612	B22	1x diff 2x bxb1	15	0.01	10	+	kan	2	5	sfGFP	40018.5
613	B22	1x diff 2x bxb1	15	0.01	10	+	kan	2	6	sfGFP	45914.5
614	B22	1x diff 2x bxb1	15	0.01	10	+	kan	2	7	sfGFP	52879.0
615	B22	1x diff 2x bxb1	15	0.01	10	+	kan	2	8	sfGFP	59671.0
616	B22	1x diff 2x bxb1	15	0.01	10	+	kan	2	9	sfGFP	67795.0
617	B22	1x diff 2x bxb1	15	0.01	10	+	kan	2	10	sfGFP	77584.5
618	B22	1x diff 2x bxb1	15	0.01	10	+	kan	2	11	sfGFP	87938.5
619	B22	1x diff 2x bxb1	15	0.01	10	+	kan	2	12	sfGFP	97078.5
620	B22	1x diff 2x bxb1	15	0.01	10	+	kan	2	13	sfGFP	109843.0
621	B22	1x diff 2x bxb1	15	0.01	10	+	kan	2	14	sfGFP	120320.5
622	B22	1x diff 2x bxb1	15	0.01	10	+	kan	2	15	sfGFP	127618.5
623	B22	1x diff 2x bxb1	15	0.01	10	+	kan	2	16	sfGFP	133214.0
624	B23	1x diff 2x bxb1	15	0.01	50	+	carb	2	1	sfGFP	7434.5
625	B23	1x diff 2x bxb1	15	0.01	50	+	carb	2	2	sfGFP	20093.5
626	B23	1x diff 2x bxb1	15	0.01	50	+	carb	2	3	sfGFP	29627.5
627	B23	1x diff 2x bxb1	15	0.01	50	+	carb	2	4	sfGFP	38659.5
628	B23	1x diff 2x bxb1	15	0.01	50	+	carb	2	5	sfGFP	47132.5
629	B23	1x diff 2x bxb1	15	0.01	50	+	carb	2	6	sfGFP	55817.0
630	B23	1x diff 2x bxb1	15	0.01	50	+	carb	2	7	sfGFP	65582.5
631	B23	1x diff 2x bxb1	15	0.01	50	+	carb	2	8	sfGFP	75552.0
632	B23	1x diff 2x bxb1	15	0.01	50	+	carb	2	9	sfGFP	88130.5
633	B23	1x diff 2x bxb1	15	0.01	50	+	carb	2	10	sfGFP	101330.0
634	B23	1x diff 2x bxb1	15	0.01	50	+	carb	2	11	sfGFP	114331.0
635	B23	1x diff 2x bxb1	15	0.01	50	+	carb	2	12	sfGFP	126583.0
636	B23	1x diff 2x bxb1	15	0.01	50	+	carb	2	13	sfGFP	139078.5
637	B23	1x diff 2x bxb1	15	0.01	50	+	carb	2	14	sfGFP	150689.0
638	B23	1x diff 2x bxb1	15	0.01	50	+	carb	2	15	sfGFP	159436.5
639	B23	1x diff 2x bxb1	15	0.01	50	+	carb	2	16	sfGFP	166427.5
640	B24	1x diff 2x bxb1	15	0.01	50	+	kan	2	1	sfGFP	6002.0
641	B24	1x diff 2x bxb1	15	0.01	50	+	kan	2	2	sfGFP	12797.5
642	B24	1x diff 2x bxb1	15	0.01	50	+	kan	2	3	sfGFP	20817.5
643	B24	1x diff 2x bxb1	15	0.01	50	+	kan	2	4	sfGFP	29074.5
644	B24	1x diff 2x bxb1	15	0.01	50	+	kan	2	5	sfGFP	34678.5
645	B24	1x diff 2x bxb1	15	0.01	50	+	kan	2	6	sfGFP	39868.0
646	B24	1x diff 2x bxb1	15	0.01	50	+	kan	2	7	sfGFP	45851.0
647	B24	1x diff 2x bxb1	15	0.01	50	+	kan	2	8	sfGFP	51351.5
648	B24	1x diff 2x bxb1	15	0.01	50	+	kan	2	9	sfGFP	58919.0
649	B24	1x diff 2x bxb1	15	0.01	50	+	kan	2	10	sfGFP	67598.0
650	B24	1x diff 2x bxb1	15	0.01	50	+	kan	2	11	sfGFP	76393.5
651	B24	1x diff 2x bxb1	15	0.01	50	+	kan	2	12	sfGFP	84662.5
652	B24	1x diff 2x bxb1	15	0.01	50	+	kan	2	13	sfGFP	96348.0
653	B24	1x diff 2x bxb1	15	0.01	50	+	kan	2	14	sfGFP	105260.0
654	B24	1x diff 2x bxb1	15	0.01	50	+	kan	2	15	sfGFP	112211.0
655	B24	1x diff 2x bxb1	15	0.01	50	+	kan	2	16	sfGFP	117844.5
656	B3	1x diff 2x bxb1	10	0.01	50	-	carb	2	1	sfGFP	2195.5
657	B3	1x diff 2x bxb1	10	0.01	50	-	carb	2	2	sfGFP	6476.0
658	B3	1x diff 2x bxb1	10	0.01	50	-	carb	2	3	sfGFP	10284.5
659	B3	1x diff 2x bxb1	10	0.01	50	-	carb	2	4	sfGFP	13272.0
660	B3	1x diff 2x bxb1	10	0.01	50	-	carb	2	5	sfGFP	16035.0
661	B3	1x diff 2x bxb1	10	0.01	50	-	carb	2	6	sfGFP	18903.0
662	B3	1x diff 2x bxb1	10	0.01	50	-	carb	2	7	sfGFP	22130.0
663	B3	1x diff 2x bxb1	10	0.01	50	-	carb	2	8	sfGFP	25869.0
664	B3	1x diff 2x bxb1	10	0.01	50	-	carb	2	9	sfGFP	31149.5
665	B3	1x diff 2x bxb1	10	0.01	50	-	carb	2	10	sfGFP	36699.0
666	B3	1x diff 2x bxb1	10	0.01	50	-	carb	2	11	sfGFP	42371.5
667	B3	1x diff 2x bxb1	10	0.01	50	-	carb	2	12	sfGFP	47856.0
668	B3	1x diff 2x bxb1	10	0.01	50	-	carb	2	13	sfGFP	54003.0
669	B3	1x diff 2x bxb1	10	0.01	50	-	carb	2	14	sfGFP	59620.0
670	B3	1x diff 2x bxb1	10	0.01	50	-	carb	2	15	sfGFP	65155.0
671	B3	1x diff 2x bxb1	10	0.01	50	-	carb	2	16	sfGFP	71326.5
672	B4	1x diff 2x bxb1	10	0.01	50	-	kan	2	1	sfGFP	1586.0
673	B4	1x diff 2x bxb1	10	0.01	50	-	kan	2	2	sfGFP	3232.0
674	B4	1x diff 2x bxb1	10	0.01	50	-	kan	2	3	sfGFP	5596.5
675	B4	1x diff 2x bxb1	10	0.01	50	-	kan	2	4	sfGFP	7715.5
676	B4	1x diff 2x bxb1	10	0.01	50	-	kan	2	5	sfGFP	9223.5
677	B4	1x diff 2x bxb1	10	0.01	50	-	kan	2	6	sfGFP	10599.0
678	B4	1x diff 2x bxb1	10	0.01	50	-	kan	2	7	sfGFP	12109.0
679	B4	1x diff 2x bxb1	10	0.01	50	-	kan	2	8	sfGFP	13591.5
680	B4	1x diff 2x bxb1	10	0.01	50	-	kan	2	9	sfGFP	15631.5
681	B4	1x diff 2x bxb1	10	0.01	50	-	kan	2	10	sfGFP	18381.0
682	B4	1x diff 2x bxb1	10	0.01	50	-	kan	2	11	sfGFP	21448.0
683	B4	1x diff 2x bxb1	10	0.01	50	-	kan	2	12	sfGFP	24034.0
684	B4	1x diff 2x bxb1	10	0.01	50	-	kan	2	13	sfGFP	27746.0
685	B4	1x diff 2x bxb1	10	0.01	50	-	kan	2	14	sfGFP	30563.5
686	B4	1x diff 2x bxb1	10	0.01	50	-	kan	2	15	sfGFP	33281.0
687	B4	1x diff 2x bxb1	10	0.01	50	-	kan	2	16	sfGFP	35796.5
688	B5	1x diff 2x bxb1	15	0.01	10	-	carb	2	1	sfGFP	7686.5
689	B5	1x diff 2x bxb1	15	0.01	10	-	carb	2	2	sfGFP	25013.0
690	B5	1x diff 2x bxb1	15	0.01	10	-	carb	2	3	sfGFP	42228.0
691	B5	1x diff 2x bxb1	15	0.01	10	-	carb	2	4	sfGFP	58733.0
692	B5	1x diff 2x bxb1	15	0.01	10	-	carb	2	5	sfGFP	74343.5
693	B5	1x diff 2x bxb1	15	0.01	10	-	carb	2	6	sfGFP	89908.5
694	B5	1x diff 2x bxb1	15	0.01	10	-	carb	2	7	sfGFP	107005.5
695	B5	1x diff 2x bxb1	15	0.01	10	-	carb	2	8	sfGFP	124530.0
696	B5	1x diff 2x bxb1	15	0.01	10	-	carb	2	9	sfGFP	144577.0
697	B5	1x diff 2x bxb1	15	0.01	10	-	carb	2	10	sfGFP	167962.0
698	B5	1x diff 2x bxb1	15	0.01	10	-	carb	2	11	sfGFP	191178.0
699	B5	1x diff 2x bxb1	15	0.01	10	-	carb	2	12	sfGFP	213469.0
700	B5	1x diff 2x bxb1	15	0.01	10	-	carb	2	13	sfGFP	233779.0
701	B5	1x diff 2x bxb1	15	0.01	10	-	carb	2	14	sfGFP	250710.0
702	B5	1x diff 2x bxb1	15	0.01	10	-	carb	2	15	sfGFP	263529.5
703	B5	1x diff 2x bxb1	15	0.01	10	-	carb	2	16	sfGFP	272563.5
704	B6	1x diff 2x bxb1	15	0.01	10	-	kan	2	1	sfGFP	6118.5
705	B6	1x diff 2x bxb1	15	0.01	10	-	kan	2	2	sfGFP	15064.5
706	B6	1x diff 2x bxb1	15	0.01	10	-	kan	2	3	sfGFP	25283.0
707	B6	1x diff 2x bxb1	15	0.01	10	-	kan	2	4	sfGFP	34818.0
708	B6	1x diff 2x bxb1	15	0.01	10	-	kan	2	5	sfGFP	43172.5
709	B6	1x diff 2x bxb1	15	0.01	10	-	kan	2	6	sfGFP	49720.5
710	B6	1x diff 2x bxb1	15	0.01	10	-	kan	2	7	sfGFP	57285.0
711	B6	1x diff 2x bxb1	15	0.01	10	-	kan	2	8	sfGFP	64453.0
712	B6	1x diff 2x bxb1	15	0.01	10	-	kan	2	9	sfGFP	73227.5
713	B6	1x diff 2x bxb1	15	0.01	10	-	kan	2	10	sfGFP	85036.5
714	B6	1x diff 2x bxb1	15	0.01	10	-	kan	2	11	sfGFP	98599.5
715	B6	1x diff 2x bxb1	15	0.01	10	-	kan	2	12	sfGFP	110092.0
716	B6	1x diff 2x bxb1	15	0.01	10	-	kan	2	13	sfGFP	124755.5
717	B6	1x diff 2x bxb1	15	0.01	10	-	kan	2	14	sfGFP	137249.0
718	B6	1x diff 2x bxb1	15	0.01	10	-	kan	2	15	sfGFP	147761.5
719	B6	1x diff 2x bxb1	15	0.01	10	-	kan	2	16	sfGFP	156608.0
720	B7	1x diff 2x bxb1	15	0.01	50	-	carb	2	1	sfGFP	8814.0
721	B7	1x diff 2x bxb1	15	0.01	50	-	carb	2	2	sfGFP	25387.0
722	B7	1x diff 2x bxb1	15	0.01	50	-	carb	2	3	sfGFP	38259.0
723	B7	1x diff 2x bxb1	15	0.01	50	-	carb	2	4	sfGFP	49092.0
724	B7	1x diff 2x bxb1	15	0.01	50	-	carb	2	5	sfGFP	59369.5
725	B7	1x diff 2x bxb1	15	0.01	50	-	carb	2	6	sfGFP	72365.5
726	B7	1x diff 2x bxb1	15	0.01	50	-	carb	2	7	sfGFP	84470.5
727	B7	1x diff 2x bxb1	15	0.01	50	-	carb	2	8	sfGFP	96556.0
728	B7	1x diff 2x bxb1	15	0.01	50	-	carb	2	9	sfGFP	111111.5
729	B7	1x diff 2x bxb1	15	0.01	50	-	carb	2	10	sfGFP	124658.5
730	B7	1x diff 2x bxb1	15	0.01	50	-	carb	2	11	sfGFP	134513.5
731	B7	1x diff 2x bxb1	15	0.01	50	-	carb	2	12	sfGFP	140662.5
732	B7	1x diff 2x bxb1	15	0.01	50	-	carb	2	13	sfGFP	144317.0
733	B7	1x diff 2x bxb1	15	0.01	50	-	carb	2	14	sfGFP	146062.0
734	B7	1x diff 2x bxb1	15	0.01	50	-	carb	2	15	sfGFP	146954.0
735	B7	1x diff 2x bxb1	15	0.01	50	-	carb	2	16	sfGFP	147764.0
736	B8	1x diff 2x bxb1	15	0.01	50	-	kan	2	1	sfGFP	6385.5
737	B8	1x diff 2x bxb1	15	0.01	50	-	kan	2	2	sfGFP	14407.0
738	B8	1x diff 2x bxb1	15	0.01	50	-	kan	2	3	sfGFP	24299.5
739	B8	1x diff 2x bxb1	15	0.01	50	-	kan	2	4	sfGFP	33413.5
740	B8	1x diff 2x bxb1	15	0.01	50	-	kan	2	5	sfGFP	40191.0
741	B8	1x diff 2x bxb1	15	0.01	50	-	kan	2	6	sfGFP	46035.5
742	B8	1x diff 2x bxb1	15	0.01	50	-	kan	2	7	sfGFP	52781.5
743	B8	1x diff 2x bxb1	15	0.01	50	-	kan	2	8	sfGFP	59199.5
744	B8	1x diff 2x bxb1	15	0.01	50	-	kan	2	9	sfGFP	67714.0
745	B8	1x diff 2x bxb1	15	0.01	50	-	kan	2	10	sfGFP	79167.5
746	B8	1x diff 2x bxb1	15	0.01	50	-	kan	2	11	sfGFP	90636.5
747	B8	1x diff 2x bxb1	15	0.01	50	-	kan	2	12	sfGFP	100259.0
748	B8	1x diff 2x bxb1	15	0.01	50	-	kan	2	13	sfGFP	113814.0
749	B8	1x diff 2x bxb1	15	0.01	50	-	kan	2	14	sfGFP	123829.5
750	B8	1x diff 2x bxb1	15	0.01	50	-	kan	2	15	sfGFP	131417.0
751	B8	1x diff 2x bxb1	15	0.01	50	-	kan	2	16	sfGFP	138002.5
752	B9	1x diff 2x bxb1	20	0.01	10	-	carb	2	1	sfGFP	12999.5
753	B9	1x diff 2x bxb1	20	0.01	10	-	carb	2	2	sfGFP	36961.0
754	B9	1x diff 2x bxb1	20	0.01	10	-	carb	2	3	sfGFP	60523.0
755	B9	1x diff 2x bxb1	20	0.01	10	-	carb	2	4	sfGFP	84203.5
756	B9	1x diff 2x bxb1	20	0.01	10	-	carb	2	5	sfGFP	108670.0
757	B9	1x diff 2x bxb1	20	0.01	10	-	carb	2	6	sfGFP	129432.5
758	B9	1x diff 2x bxb1	20	0.01	10	-	carb	2	7	sfGFP	151806.0
759	B9	1x diff 2x bxb1	20	0.01	10	-	carb	2	8	sfGFP	172095.5
760	B9	1x diff 2x bxb1	20	0.01	10	-	carb	2	9	sfGFP	188009.0
761	B9	1x diff 2x bxb1	20	0.01	10	-	carb	2	10	sfGFP	199800.5
762	B9	1x diff 2x bxb1	20	0.01	10	-	carb	2	11	sfGFP	206703.0
763	B9	1x diff 2x bxb1	20	0.01	10	-	carb	2	12	sfGFP	210919.0
764	B9	1x diff 2x bxb1	20	0.01	10	-	carb	2	13	sfGFP	213509.0
765	B9	1x diff 2x bxb1	20	0.01	10	-	carb	2	14	sfGFP	214910.0
766	B9	1x diff 2x bxb1	20	0.01	10	-	carb	2	15	sfGFP	215777.0
767	B9	1x diff 2x bxb1	20	0.01	10	-	carb	2	16	sfGFP	216341.0
768	C1	1x diff 2x bxb1	10	0.01	10	-	carb	3	1	sfGFP	2081.5
769	C1	1x diff 2x bxb1	10	0.01	10	-	carb	3	2	sfGFP	6885.5
770	C1	1x diff 2x bxb1	10	0.01	10	-	carb	3	3	sfGFP	11280.5
771	C1	1x diff 2x bxb1	10	0.01	10	-	carb	3	4	sfGFP	15149.0
772	C1	1x diff 2x bxb1	10	0.01	10	-	carb	3	5	sfGFP	18405.5
773	C1	1x diff 2x bxb1	10	0.01	10	-	carb	3	6	sfGFP	21596.5
774	C1	1x diff 2x bxb1	10	0.01	10	-	carb	3	7	sfGFP	25160.5
775	C1	1x diff 2x bxb1	10	0.01	10	-	carb	3	8	sfGFP	29226.0
776	C1	1x diff 2x bxb1	10	0.01	10	-	carb	3	9	sfGFP	34646.0
777	C1	1x diff 2x bxb1	10	0.01	10	-	carb	3	10	sfGFP	41214.5
778	C1	1x diff 2x bxb1	10	0.01	10	-	carb	3	11	sfGFP	47697.5
779	C1	1x diff 2x bxb1	10	0.01	10	-	carb	3	12	sfGFP	54363.0
780	C1	1x diff 2x bxb1	10	0.01	10	-	carb	3	13	sfGFP	61455.5
781	C1	1x diff 2x bxb1	10	0.01	10	-	carb	3	14	sfGFP	67619.5
782	C1	1x diff 2x bxb1	10	0.01	10	-	carb	3	15	sfGFP	74041.0
783	C1	1x diff 2x bxb1	10	0.01	10	-	carb	3	16	sfGFP	81196.5
784	C10	1x diff 2x bxb1	20	0.01	10	-	kan	3	1	sfGFP	11793.0
785	C10	1x diff 2x bxb1	20	0.01	10	-	kan	3	2	sfGFP	29725.5
786	C10	1x diff 2x bxb1	20	0.01	10	-	kan	3	3	sfGFP	47415.5
787	C10	1x diff 2x bxb1	20	0.01	10	-	kan	3	4	sfGFP	64735.5
788	C10	1x diff 2x bxb1	20	0.01	10	-	kan	3	5	sfGFP	83470.0
789	C10	1x diff 2x bxb1	20	0.01	10	-	kan	3	6	sfGFP	97289.0
790	C10	1x diff 2x bxb1	20	0.01	10	-	kan	3	7	sfGFP	111074.0
791	C10	1x diff 2x bxb1	20	0.01	10	-	kan	3	8	sfGFP	118007.0
792	C10	1x diff 2x bxb1	20	0.01	10	-	kan	3	9	sfGFP	121330.5
793	C10	1x diff 2x bxb1	20	0.01	10	-	kan	3	10	sfGFP	123420.0
794	C10	1x diff 2x bxb1	20	0.01	10	-	kan	3	11	sfGFP	124777.5
795	C10	1x diff 2x bxb1	20	0.01	10	-	kan	3	12	sfGFP	125374.0
796	C10	1x diff 2x bxb1	20	0.01	10	-	kan	3	13	sfGFP	125906.5
797	C10	1x diff 2x bxb1	20	0.01	10	-	kan	3	14	sfGFP	126419.0
798	C10	1x diff 2x bxb1	20	0.01	10	-	kan	3	15	sfGFP	126898.0
799	C10	1x diff 2x bxb1	20	0.01	10	-	kan	3	16	sfGFP	127348.5
800	C11	1x diff 2x bxb1	20	0.01	50	-	carb	3	1	sfGFP	14874.5
801	C11	1x diff 2x bxb1	20	0.01	50	-	carb	3	2	sfGFP	35601.0
802	C11	1x diff 2x bxb1	20	0.01	50	-	carb	3	3	sfGFP	52711.5
803	C11	1x diff 2x bxb1	20	0.01	50	-	carb	3	4	sfGFP	67664.5
804	C11	1x diff 2x bxb1	20	0.01	50	-	carb	3	5	sfGFP	78359.0
805	C11	1x diff 2x bxb1	20	0.01	50	-	carb	3	6	sfGFP	83142.0
806	C11	1x diff 2x bxb1	20	0.01	50	-	carb	3	7	sfGFP	84903.0
807	C11	1x diff 2x bxb1	20	0.01	50	-	carb	3	8	sfGFP	85407.0
808	C11	1x diff 2x bxb1	20	0.01	50	-	carb	3	9	sfGFP	85829.0
809	C11	1x diff 2x bxb1	20	0.01	50	-	carb	3	10	sfGFP	86173.0
810	C11	1x diff 2x bxb1	20	0.01	50	-	carb	3	11	sfGFP	86468.0
811	C11	1x diff 2x bxb1	20	0.01	50	-	carb	3	12	sfGFP	86745.0
812	C11	1x diff 2x bxb1	20	0.01	50	-	carb	3	13	sfGFP	87015.0
813	C11	1x diff 2x bxb1	20	0.01	50	-	carb	3	14	sfGFP	87289.0
814	C11	1x diff 2x bxb1	20	0.01	50	-	carb	3	15	sfGFP	87553.5
815	C11	1x diff 2x bxb1	20	0.01	50	-	carb	3	16	sfGFP	87815.0
816	C12	1x diff 2x bxb1	20	0.01	50	-	kan	3	1	sfGFP	13837.5
817	C12	1x diff 2x bxb1	20	0.01	50	-	kan	3	2	sfGFP	31157.5
818	C12	1x diff 2x bxb1	20	0.01	50	-	kan	3	3	sfGFP	46527.0
819	C12	1x diff 2x bxb1	20	0.01	50	-	kan	3	4	sfGFP	63323.5
820	C12	1x diff 2x bxb1	20	0.01	50	-	kan	3	5	sfGFP	78741.0
821	C12	1x diff 2x bxb1	20	0.01	50	-	kan	3	6	sfGFP	90354.5
822	C12	1x diff 2x bxb1	20	0.01	50	-	kan	3	7	sfGFP	100465.0
823	C12	1x diff 2x bxb1	20	0.01	50	-	kan	3	8	sfGFP	106174.0
824	C12	1x diff 2x bxb1	20	0.01	50	-	kan	3	9	sfGFP	109328.5
825	C12	1x diff 2x bxb1	20	0.01	50	-	kan	3	10	sfGFP	110968.0
826	C12	1x diff 2x bxb1	20	0.01	50	-	kan	3	11	sfGFP	111745.5
827	C12	1x diff 2x bxb1	20	0.01	50	-	kan	3	12	sfGFP	112114.0
828	C12	1x diff 2x bxb1	20	0.01	50	-	kan	3	13	sfGFP	112522.0
829	C12	1x diff 2x bxb1	20	0.01	50	-	kan	3	14	sfGFP	112959.5
830	C12	1x diff 2x bxb1	20	0.01	50	-	kan	3	15	sfGFP	113386.0
831	C12	1x diff 2x bxb1	20	0.01	50	-	kan	3	16	sfGFP	113802.5
832	C13	1x diff 2x bxb1	30	0.01	10	-	carb	3	1	sfGFP	17221.5
833	C13	1x diff 2x bxb1	30	0.01	10	-	carb	3	2	sfGFP	40797.0
834	C13	1x diff 2x bxb1	30	0.01	10	-	carb	3	3	sfGFP	62410.0
835	C13	1x diff 2x bxb1	30	0.01	10	-	carb	3	4	sfGFP	83795.5
836	C13	1x diff 2x bxb1	30	0.01	10	-	carb	3	5	sfGFP	104547.0
837	C13	1x diff 2x bxb1	30	0.01	10	-	carb	3	6	sfGFP	117286.0
838	C13	1x diff 2x bxb1	30	0.01	10	-	carb	3	7	sfGFP	124466.0
839	C13	1x diff 2x bxb1	30	0.01	10	-	carb	3	8	sfGFP	127310.0
840	C13	1x diff 2x bxb1	30	0.01	10	-	carb	3	9	sfGFP	128508.0
841	C13	1x diff 2x bxb1	30	0.01	10	-	carb	3	10	sfGFP	129247.0
842	C13	1x diff 2x bxb1	30	0.01	10	-	carb	3	11	sfGFP	129727.5
843	C13	1x diff 2x bxb1	30	0.01	10	-	carb	3	12	sfGFP	130103.5
844	C13	1x diff 2x bxb1	30	0.01	10	-	carb	3	13	sfGFP	130424.0
845	C13	1x diff 2x bxb1	30	0.01	10	-	carb	3	14	sfGFP	130711.5
846	C13	1x diff 2x bxb1	30	0.01	10	-	carb	3	15	sfGFP	130981.5
847	C13	1x diff 2x bxb1	30	0.01	10	-	carb	3	16	sfGFP	131239.5
848	C14	1x diff 2x bxb1	30	0.01	10	-	kan	3	1	sfGFP	18048.5
849	C14	1x diff 2x bxb1	30	0.01	10	-	kan	3	2	sfGFP	41642.0
850	C14	1x diff 2x bxb1	30	0.01	10	-	kan	3	3	sfGFP	63113.0
851	C14	1x diff 2x bxb1	30	0.01	10	-	kan	3	4	sfGFP	83447.0
852	C14	1x diff 2x bxb1	30	0.01	10	-	kan	3	5	sfGFP	102836.5
853	C14	1x diff 2x bxb1	30	0.01	10	-	kan	3	6	sfGFP	109420.0
854	C14	1x diff 2x bxb1	30	0.01	10	-	kan	3	7	sfGFP	111481.5
855	C14	1x diff 2x bxb1	30	0.01	10	-	kan	3	8	sfGFP	112297.5
856	C14	1x diff 2x bxb1	30	0.01	10	-	kan	3	9	sfGFP	112776.0
857	C14	1x diff 2x bxb1	30	0.01	10	-	kan	3	10	sfGFP	113206.0
858	C14	1x diff 2x bxb1	30	0.01	10	-	kan	3	11	sfGFP	113634.0
859	C14	1x diff 2x bxb1	30	0.01	10	-	kan	3	12	sfGFP	113945.5
860	C14	1x diff 2x bxb1	30	0.01	10	-	kan	3	13	sfGFP	114318.5
861	C14	1x diff 2x bxb1	30	0.01	10	-	kan	3	14	sfGFP	114733.0
862	C14	1x diff 2x bxb1	30	0.01	10	-	kan	3	15	sfGFP	115142.5
863	C14	1x diff 2x bxb1	30	0.01	10	-	kan	3	16	sfGFP	115534.0
864	C15	1x diff 2x bxb1	30	0.01	50	-	carb	3	1	sfGFP	20813.5
865	C15	1x diff 2x bxb1	30	0.01	50	-	carb	3	2	sfGFP	46392.5
866	C15	1x diff 2x bxb1	30	0.01	50	-	carb	3	3	sfGFP	63622.5
867	C15	1x diff 2x bxb1	30	0.01	50	-	carb	3	4	sfGFP	68609.5
868	C15	1x diff 2x bxb1	30	0.01	50	-	carb	3	5	sfGFP	69629.0
869	C15	1x diff 2x bxb1	30	0.01	50	-	carb	3	6	sfGFP	70196.0
870	C15	1x diff 2x bxb1	30	0.01	50	-	carb	3	7	sfGFP	70591.5
871	C15	1x diff 2x bxb1	30	0.01	50	-	carb	3	8	sfGFP	70946.5
872	C15	1x diff 2x bxb1	30	0.01	50	-	carb	3	9	sfGFP	71243.5
873	C15	1x diff 2x bxb1	30	0.01	50	-	carb	3	10	sfGFP	71538.0
874	C15	1x diff 2x bxb1	30	0.01	50	-	carb	3	11	sfGFP	71823.5
875	C15	1x diff 2x bxb1	30	0.01	50	-	carb	3	12	sfGFP	72103.0
876	C15	1x diff 2x bxb1	30	0.01	50	-	carb	3	13	sfGFP	72374.5
877	C15	1x diff 2x bxb1	30	0.01	50	-	carb	3	14	sfGFP	72652.5
878	C15	1x diff 2x bxb1	30	0.01	50	-	carb	3	15	sfGFP	72926.5
879	C15	1x diff 2x bxb1	30	0.01	50	-	carb	3	16	sfGFP	73196.5
880	C16	1x diff 2x bxb1	30	0.01	50	-	kan	3	1	sfGFP	21755.5
881	C16	1x diff 2x bxb1	30	0.01	50	-	kan	3	2	sfGFP	49141.0
882	C16	1x diff 2x bxb1	30	0.01	50	-	kan	3	3	sfGFP	67454.5
883	C16	1x diff 2x bxb1	30	0.01	50	-	kan	3	4	sfGFP	84547.5
884	C16	1x diff 2x bxb1	30	0.01	50	-	kan	3	5	sfGFP	88286.5
885	C16	1x diff 2x bxb1	30	0.01	50	-	kan	3	6	sfGFP	88975.5
886	C16	1x diff 2x bxb1	30	0.01	50	-	kan	3	7	sfGFP	89430.5
887	C16	1x diff 2x bxb1	30	0.01	50	-	kan	3	8	sfGFP	89899.5
888	C16	1x diff 2x bxb1	30	0.01	50	-	kan	3	9	sfGFP	90311.0
889	C16	1x diff 2x bxb1	30	0.01	50	-	kan	3	10	sfGFP	90714.0
890	C16	1x diff 2x bxb1	30	0.01	50	-	kan	3	11	sfGFP	91140.5
891	C16	1x diff 2x bxb1	30	0.01	50	-	kan	3	12	sfGFP	91451.5
892	C16	1x diff 2x bxb1	30	0.01	50	-	kan	3	13	sfGFP	91811.5
893	C16	1x diff 2x bxb1	30	0.01	50	-	kan	3	14	sfGFP	92223.0
894	C16	1x diff 2x bxb1	30	0.01	50	-	kan	3	15	sfGFP	92640.0
895	C16	1x diff 2x bxb1	30	0.01	50	-	kan	3	16	sfGFP	93042.5
896	C17	1x diff 2x bxb1	10	0.01	10	+	carb	3	1	sfGFP	2511.5
897	C17	1x diff 2x bxb1	10	0.01	10	+	carb	3	2	sfGFP	7709.0
898	C17	1x diff 2x bxb1	10	0.01	10	+	carb	3	3	sfGFP	11734.0
899	C17	1x diff 2x bxb1	10	0.01	10	+	carb	3	4	sfGFP	14972.5
900	C17	1x diff 2x bxb1	10	0.01	10	+	carb	3	5	sfGFP	18629.5
901	C17	1x diff 2x bxb1	10	0.01	10	+	carb	3	6	sfGFP	21772.5
902	C17	1x diff 2x bxb1	10	0.01	10	+	carb	3	7	sfGFP	25424.0
903	C17	1x diff 2x bxb1	10	0.01	10	+	carb	3	8	sfGFP	29583.5
904	C17	1x diff 2x bxb1	10	0.01	10	+	carb	3	9	sfGFP	34686.5
905	C17	1x diff 2x bxb1	10	0.01	10	+	carb	3	10	sfGFP	40930.0
906	C17	1x diff 2x bxb1	10	0.01	10	+	carb	3	11	sfGFP	47310.0
907	C17	1x diff 2x bxb1	10	0.01	10	+	carb	3	12	sfGFP	53008.5
908	C17	1x diff 2x bxb1	10	0.01	10	+	carb	3	13	sfGFP	59751.0
909	C17	1x diff 2x bxb1	10	0.01	10	+	carb	3	14	sfGFP	66300.0
910	C17	1x diff 2x bxb1	10	0.01	10	+	carb	3	15	sfGFP	72627.5
911	C17	1x diff 2x bxb1	10	0.01	10	+	carb	3	16	sfGFP	78641.0
912	C18	1x diff 2x bxb1	10	0.01	10	+	kan	3	1	sfGFP	2470.0
913	C18	1x diff 2x bxb1	10	0.01	10	+	kan	3	2	sfGFP	5562.5
914	C18	1x diff 2x bxb1	10	0.01	10	+	kan	3	3	sfGFP	9046.0
915	C18	1x diff 2x bxb1	10	0.01	10	+	kan	3	4	sfGFP	12306.0
916	C18	1x diff 2x bxb1	10	0.01	10	+	kan	3	5	sfGFP	15048.5
917	C18	1x diff 2x bxb1	10	0.01	10	+	kan	3	6	sfGFP	17310.0
918	C18	1x diff 2x bxb1	10	0.01	10	+	kan	3	7	sfGFP	19600.5
919	C18	1x diff 2x bxb1	10	0.01	10	+	kan	3	8	sfGFP	22118.0
920	C18	1x diff 2x bxb1	10	0.01	10	+	kan	3	9	sfGFP	25346.0
921	C18	1x diff 2x bxb1	10	0.01	10	+	kan	3	10	sfGFP	29374.5
922	C18	1x diff 2x bxb1	10	0.01	10	+	kan	3	11	sfGFP	34045.0
923	C18	1x diff 2x bxb1	10	0.01	10	+	kan	3	12	sfGFP	38136.5
924	C18	1x diff 2x bxb1	10	0.01	10	+	kan	3	13	sfGFP	45606.0
925	C18	1x diff 2x bxb1	10	0.01	10	+	kan	3	14	sfGFP	51874.0
926	C18	1x diff 2x bxb1	10	0.01	10	+	kan	3	15	sfGFP	56679.5
927	C18	1x diff 2x bxb1	10	0.01	10	+	kan	3	16	sfGFP	60705.0
928	C19	1x diff 2x bxb1	10	0.01	50	+	carb	3	1	sfGFP	2212.5
929	C19	1x diff 2x bxb1	10	0.01	50	+	carb	3	2	sfGFP	5665.0
930	C19	1x diff 2x bxb1	10	0.01	50	+	carb	3	3	sfGFP	8123.5
931	C19	1x diff 2x bxb1	10	0.01	50	+	carb	3	4	sfGFP	10219.5
932	C19	1x diff 2x bxb1	10	0.01	50	+	carb	3	5	sfGFP	12256.5
933	C19	1x diff 2x bxb1	10	0.01	50	+	carb	3	6	sfGFP	14224.5
934	C19	1x diff 2x bxb1	10	0.01	50	+	carb	3	7	sfGFP	16622.5
935	C19	1x diff 2x bxb1	10	0.01	50	+	carb	3	8	sfGFP	19065.5
936	C19	1x diff 2x bxb1	10	0.01	50	+	carb	3	9	sfGFP	22703.0
937	C19	1x diff 2x bxb1	10	0.01	50	+	carb	3	10	sfGFP	26626.0
938	C19	1x diff 2x bxb1	10	0.01	50	+	carb	3	11	sfGFP	30164.5
939	C19	1x diff 2x bxb1	10	0.01	50	+	carb	3	12	sfGFP	33914.5
940	C19	1x diff 2x bxb1	10	0.01	50	+	carb	3	13	sfGFP	38400.0
941	C19	1x diff 2x bxb1	10	0.01	50	+	carb	3	14	sfGFP	42594.5
942	C19	1x diff 2x bxb1	10	0.01	50	+	carb	3	15	sfGFP	46504.0
943	C19	1x diff 2x bxb1	10	0.01	50	+	carb	3	16	sfGFP	50591.0
944	C2	1x diff 2x bxb1	10	0.01	10	-	kan	3	1	sfGFP	1649.0
945	C2	1x diff 2x bxb1	10	0.01	10	-	kan	3	2	sfGFP	3810.0
946	C2	1x diff 2x bxb1	10	0.01	10	-	kan	3	3	sfGFP	6487.5
947	C2	1x diff 2x bxb1	10	0.01	10	-	kan	3	4	sfGFP	8726.5
948	C2	1x diff 2x bxb1	10	0.01	10	-	kan	3	5	sfGFP	10518.0
949	C2	1x diff 2x bxb1	10	0.01	10	-	kan	3	6	sfGFP	12061.5
950	C2	1x diff 2x bxb1	10	0.01	10	-	kan	3	7	sfGFP	13600.0
951	C2	1x diff 2x bxb1	10	0.01	10	-	kan	3	8	sfGFP	15312.5
952	C2	1x diff 2x bxb1	10	0.01	10	-	kan	3	9	sfGFP	17525.0
953	C2	1x diff 2x bxb1	10	0.01	10	-	kan	3	10	sfGFP	20547.0
954	C2	1x diff 2x bxb1	10	0.01	10	-	kan	3	11	sfGFP	24163.5
955	C2	1x diff 2x bxb1	10	0.01	10	-	kan	3	12	sfGFP	27850.0
956	C2	1x diff 2x bxb1	10	0.01	10	-	kan	3	13	sfGFP	32817.0
957	C2	1x diff 2x bxb1	10	0.01	10	-	kan	3	14	sfGFP	36709.5
958	C2	1x diff 2x bxb1	10	0.01	10	-	kan	3	15	sfGFP	40024.0
959	C2	1x diff 2x bxb1	10	0.01	10	-	kan	3	16	sfGFP	43306.5
960	C20	1x diff 2x bxb1	10	0.01	50	+	kan	3	1	sfGFP	2089.5
961	C20	1x diff 2x bxb1	10	0.01	50	+	kan	3	2	sfGFP	4060.5
962	C20	1x diff 2x bxb1	10	0.01	50	+	kan	3	3	sfGFP	7012.0
963	C20	1x diff 2x bxb1	10	0.01	50	+	kan	3	4	sfGFP	9518.5
964	C20	1x diff 2x bxb1	10	0.01	50	+	kan	3	5	sfGFP	11335.5
965	C20	1x diff 2x bxb1	10	0.01	50	+	kan	3	6	sfGFP	12907.0
966	C20	1x diff 2x bxb1	10	0.01	50	+	kan	3	7	sfGFP	14604.0
967	C20	1x diff 2x bxb1	10	0.01	50	+	kan	3	8	sfGFP	16442.0
968	C20	1x diff 2x bxb1	10	0.01	50	+	kan	3	9	sfGFP	18944.5
969	C20	1x diff 2x bxb1	10	0.01	50	+	kan	3	10	sfGFP	21757.0
970	C20	1x diff 2x bxb1	10	0.01	50	+	kan	3	11	sfGFP	25060.0
971	C20	1x diff 2x bxb1	10	0.01	50	+	kan	3	12	sfGFP	28450.0
972	C20	1x diff 2x bxb1	10	0.01	50	+	kan	3	13	sfGFP	34119.5
973	C20	1x diff 2x bxb1	10	0.01	50	+	kan	3	14	sfGFP	38170.5
974	C20	1x diff 2x bxb1	10	0.01	50	+	kan	3	15	sfGFP	41328.5
975	C20	1x diff 2x bxb1	10	0.01	50	+	kan	3	16	sfGFP	44014.5
976	C21	1x diff 2x bxb1	15	0.01	10	+	carb	3	1	sfGFP	7405.5
977	C21	1x diff 2x bxb1	15	0.01	10	+	carb	3	2	sfGFP	20872.5
978	C21	1x diff 2x bxb1	15	0.01	10	+	carb	3	3	sfGFP	31045.5
979	C21	1x diff 2x bxb1	15	0.01	10	+	carb	3	4	sfGFP	40052.0
980	C21	1x diff 2x bxb1	15	0.01	10	+	carb	3	5	sfGFP	48882.0
981	C21	1x diff 2x bxb1	15	0.01	10	+	carb	3	6	sfGFP	56919.0
982	C21	1x diff 2x bxb1	15	0.01	10	+	carb	3	7	sfGFP	66242.5
983	C21	1x diff 2x bxb1	15	0.01	10	+	carb	3	8	sfGFP	76046.0
984	C21	1x diff 2x bxb1	15	0.01	10	+	carb	3	9	sfGFP	87201.5
985	C21	1x diff 2x bxb1	15	0.01	10	+	carb	3	10	sfGFP	99480.0
986	C21	1x diff 2x bxb1	15	0.01	10	+	carb	3	11	sfGFP	111715.5
987	C21	1x diff 2x bxb1	15	0.01	10	+	carb	3	12	sfGFP	122388.0
988	C21	1x diff 2x bxb1	15	0.01	10	+	carb	3	13	sfGFP	132573.5
989	C21	1x diff 2x bxb1	15	0.01	10	+	carb	3	14	sfGFP	140920.5
990	C21	1x diff 2x bxb1	15	0.01	10	+	carb	3	15	sfGFP	147253.0
991	C21	1x diff 2x bxb1	15	0.01	10	+	carb	3	16	sfGFP	151377.0
992	C22	1x diff 2x bxb1	15	0.01	10	+	kan	3	1	sfGFP	6893.0
993	C22	1x diff 2x bxb1	15	0.01	10	+	kan	3	2	sfGFP	16097.0
994	C22	1x diff 2x bxb1	15	0.01	10	+	kan	3	3	sfGFP	23780.0
995	C22	1x diff 2x bxb1	15	0.01	10	+	kan	3	4	sfGFP	31715.5
996	C22	1x diff 2x bxb1	15	0.01	10	+	kan	3	5	sfGFP	39328.0
997	C22	1x diff 2x bxb1	15	0.01	10	+	kan	3	6	sfGFP	45978.5
998	C22	1x diff 2x bxb1	15	0.01	10	+	kan	3	7	sfGFP	53653.0
999	C22	1x diff 2x bxb1	15	0.01	10	+	kan	3	8	sfGFP	61048.5
1000	C22	1x diff 2x bxb1	15	0.01	10	+	kan	3	9	sfGFP	69710.0
1001	C22	1x diff 2x bxb1	15	0.01	10	+	kan	3	10	sfGFP	80240.5
1002	C22	1x diff 2x bxb1	15	0.01	10	+	kan	3	11	sfGFP	91697.5
1003	C22	1x diff 2x bxb1	15	0.01	10	+	kan	3	12	sfGFP	101498.5
1004	C22	1x diff 2x bxb1	15	0.01	10	+	kan	3	13	sfGFP	114648.5
1005	C22	1x diff 2x bxb1	15	0.01	10	+	kan	3	14	sfGFP	125595.5
1006	C22	1x diff 2x bxb1	15	0.01	10	+	kan	3	15	sfGFP	133266.0
1007	C22	1x diff 2x bxb1	15	0.01	10	+	kan	3	16	sfGFP	138669.5
1008	C23	1x diff 2x bxb1	15	0.01	50	+	carb	3	1	sfGFP	7183.0
1009	C23	1x diff 2x bxb1	15	0.01	50	+	carb	3	2	sfGFP	17024.0
1010	C23	1x diff 2x bxb1	15	0.01	50	+	carb	3	3	sfGFP	24609.0
1011	C23	1x diff 2x bxb1	15	0.01	50	+	carb	3	4	sfGFP	31906.5
1012	C23	1x diff 2x bxb1	15	0.01	50	+	carb	3	5	sfGFP	38549.0
1013	C23	1x diff 2x bxb1	15	0.01	50	+	carb	3	6	sfGFP	45075.5
1014	C23	1x diff 2x bxb1	15	0.01	50	+	carb	3	7	sfGFP	53010.5
1015	C23	1x diff 2x bxb1	15	0.01	50	+	carb	3	8	sfGFP	60495.5
1016	C23	1x diff 2x bxb1	15	0.01	50	+	carb	3	9	sfGFP	70532.5
1017	C23	1x diff 2x bxb1	15	0.01	50	+	carb	3	10	sfGFP	81216.5
1018	C23	1x diff 2x bxb1	15	0.01	50	+	carb	3	11	sfGFP	91462.0
1019	C23	1x diff 2x bxb1	15	0.01	50	+	carb	3	12	sfGFP	101120.0
1020	C23	1x diff 2x bxb1	15	0.01	50	+	carb	3	13	sfGFP	110779.5
1021	C23	1x diff 2x bxb1	15	0.01	50	+	carb	3	14	sfGFP	119398.0
1022	C23	1x diff 2x bxb1	15	0.01	50	+	carb	3	15	sfGFP	125785.5
1023	C23	1x diff 2x bxb1	15	0.01	50	+	carb	3	16	sfGFP	130780.0
1024	C24	1x diff 2x bxb1	15	0.01	50	+	kan	3	1	sfGFP	6556.0
1025	C24	1x diff 2x bxb1	15	0.01	50	+	kan	3	2	sfGFP	13813.0
1026	C24	1x diff 2x bxb1	15	0.01	50	+	kan	3	3	sfGFP	22675.0
1027	C24	1x diff 2x bxb1	15	0.01	50	+	kan	3	4	sfGFP	31099.0
1028	C24	1x diff 2x bxb1	15	0.01	50	+	kan	3	5	sfGFP	37079.0
1029	C24	1x diff 2x bxb1	15	0.01	50	+	kan	3	6	sfGFP	42614.5
1030	C24	1x diff 2x bxb1	15	0.01	50	+	kan	3	7	sfGFP	49221.0
1031	C24	1x diff 2x bxb1	15	0.01	50	+	kan	3	8	sfGFP	55337.0
1032	C24	1x diff 2x bxb1	15	0.01	50	+	kan	3	9	sfGFP	63766.5
1033	C24	1x diff 2x bxb1	15	0.01	50	+	kan	3	10	sfGFP	73038.5
1034	C24	1x diff 2x bxb1	15	0.01	50	+	kan	3	11	sfGFP	82044.5
1035	C24	1x diff 2x bxb1	15	0.01	50	+	kan	3	12	sfGFP	90770.5
1036	C24	1x diff 2x bxb1	15	0.01	50	+	kan	3	13	sfGFP	102707.0
1037	C24	1x diff 2x bxb1	15	0.01	50	+	kan	3	14	sfGFP	111598.5
1038	C24	1x diff 2x bxb1	15	0.01	50	+	kan	3	15	sfGFP	118228.5
1039	C24	1x diff 2x bxb1	15	0.01	50	+	kan	3	16	sfGFP	123404.5
1040	C3	1x diff 2x bxb1	10	0.01	50	-	carb	3	1	sfGFP	2166.0
1041	C3	1x diff 2x bxb1	10	0.01	50	-	carb	3	2	sfGFP	5406.0
1042	C3	1x diff 2x bxb1	10	0.01	50	-	carb	3	3	sfGFP	8146.0
1043	C3	1x diff 2x bxb1	10	0.01	50	-	carb	3	4	sfGFP	10474.5
1044	C3	1x diff 2x bxb1	10	0.01	50	-	carb	3	5	sfGFP	12527.0
1045	C3	1x diff 2x bxb1	10	0.01	50	-	carb	3	6	sfGFP	14963.5
1046	C3	1x diff 2x bxb1	10	0.01	50	-	carb	3	7	sfGFP	17344.0
1047	C3	1x diff 2x bxb1	10	0.01	50	-	carb	3	8	sfGFP	20266.5
1048	C3	1x diff 2x bxb1	10	0.01	50	-	carb	3	9	sfGFP	24664.5
1049	C3	1x diff 2x bxb1	10	0.01	50	-	carb	3	10	sfGFP	29657.5
1050	C3	1x diff 2x bxb1	10	0.01	50	-	carb	3	11	sfGFP	34368.5
1051	C3	1x diff 2x bxb1	10	0.01	50	-	carb	3	12	sfGFP	38690.0
1052	C3	1x diff 2x bxb1	10	0.01	50	-	carb	3	13	sfGFP	43505.5
1053	C3	1x diff 2x bxb1	10	0.01	50	-	carb	3	14	sfGFP	47832.0
1054	C3	1x diff 2x bxb1	10	0.01	50	-	carb	3	15	sfGFP	52145.0
1055	C3	1x diff 2x bxb1	10	0.01	50	-	carb	3	16	sfGFP	56973.0
1056	C4	1x diff 2x bxb1	10	0.01	50	-	kan	3	1	sfGFP	1683.5
1057	C4	1x diff 2x bxb1	10	0.01	50	-	kan	3	2	sfGFP	3332.0
1058	C4	1x diff 2x bxb1	10	0.01	50	-	kan	3	3	sfGFP	5471.5
1059	C4	1x diff 2x bxb1	10	0.01	50	-	kan	3	4	sfGFP	7418.5
1060	C4	1x diff 2x bxb1	10	0.01	50	-	kan	3	5	sfGFP	8834.0
1061	C4	1x diff 2x bxb1	10	0.01	50	-	kan	3	6	sfGFP	10152.5
1062	C4	1x diff 2x bxb1	10	0.01	50	-	kan	3	7	sfGFP	11669.0
1063	C4	1x diff 2x bxb1	10	0.01	50	-	kan	3	8	sfGFP	13113.0
1064	C4	1x diff 2x bxb1	10	0.01	50	-	kan	3	9	sfGFP	15049.0
1065	C4	1x diff 2x bxb1	10	0.01	50	-	kan	3	10	sfGFP	17772.5
1066	C4	1x diff 2x bxb1	10	0.01	50	-	kan	3	11	sfGFP	20839.0
1067	C4	1x diff 2x bxb1	10	0.01	50	-	kan	3	12	sfGFP	23252.5
1068	C4	1x diff 2x bxb1	10	0.01	50	-	kan	3	13	sfGFP	27321.0
1069	C4	1x diff 2x bxb1	10	0.01	50	-	kan	3	14	sfGFP	30290.5
1070	C4	1x diff 2x bxb1	10	0.01	50	-	kan	3	15	sfGFP	32766.5
1071	C4	1x diff 2x bxb1	10	0.01	50	-	kan	3	16	sfGFP	35222.0
1072	C5	1x diff 2x bxb1	15	0.01	10	-	carb	3	1	sfGFP	7740.0
1073	C5	1x diff 2x bxb1	15	0.01	10	-	carb	3	2	sfGFP	23252.5
1074	C5	1x diff 2x bxb1	15	0.01	10	-	carb	3	3	sfGFP	36527.5
1075	C5	1x diff 2x bxb1	15	0.01	10	-	carb	3	4	sfGFP	48661.0
1076	C5	1x diff 2x bxb1	15	0.01	10	-	carb	3	5	sfGFP	59870.5
1077	C5	1x diff 2x bxb1	15	0.01	10	-	carb	3	6	sfGFP	71348.0
1078	C5	1x diff 2x bxb1	15	0.01	10	-	carb	3	7	sfGFP	83456.5
1079	C5	1x diff 2x bxb1	15	0.01	10	-	carb	3	8	sfGFP	96534.5
1080	C5	1x diff 2x bxb1	15	0.01	10	-	carb	3	9	sfGFP	111492.0
1081	C5	1x diff 2x bxb1	15	0.01	10	-	carb	3	10	sfGFP	129187.0
1082	C5	1x diff 2x bxb1	15	0.01	10	-	carb	3	11	sfGFP	146046.5
1083	C5	1x diff 2x bxb1	15	0.01	10	-	carb	3	12	sfGFP	160192.0
1084	C5	1x diff 2x bxb1	15	0.01	10	-	carb	3	13	sfGFP	171174.5
1085	C5	1x diff 2x bxb1	15	0.01	10	-	carb	3	14	sfGFP	177190.0
1086	C5	1x diff 2x bxb1	15	0.01	10	-	carb	3	15	sfGFP	181411.0
1087	C5	1x diff 2x bxb1	15	0.01	10	-	carb	3	16	sfGFP	183557.5
1088	C6	1x diff 2x bxb1	15	0.01	10	-	kan	3	1	sfGFP	6461.5
1089	C6	1x diff 2x bxb1	15	0.01	10	-	kan	3	2	sfGFP	15898.5
1090	C6	1x diff 2x bxb1	15	0.01	10	-	kan	3	3	sfGFP	25436.0
1091	C6	1x diff 2x bxb1	15	0.01	10	-	kan	3	4	sfGFP	34374.0
1092	C6	1x diff 2x bxb1	15	0.01	10	-	kan	3	5	sfGFP	43109.5
1093	C6	1x diff 2x bxb1	15	0.01	10	-	kan	3	6	sfGFP	49775.5
1094	C6	1x diff 2x bxb1	15	0.01	10	-	kan	3	7	sfGFP	56952.0
1095	C6	1x diff 2x bxb1	15	0.01	10	-	kan	3	8	sfGFP	64611.0
1096	C6	1x diff 2x bxb1	15	0.01	10	-	kan	3	9	sfGFP	74047.0
1097	C6	1x diff 2x bxb1	15	0.01	10	-	kan	3	10	sfGFP	86325.5
1098	C6	1x diff 2x bxb1	15	0.01	10	-	kan	3	11	sfGFP	100764.0
1099	C6	1x diff 2x bxb1	15	0.01	10	-	kan	3	12	sfGFP	111748.0
1100	C6	1x diff 2x bxb1	15	0.01	10	-	kan	3	13	sfGFP	126478.5
1101	C6	1x diff 2x bxb1	15	0.01	10	-	kan	3	14	sfGFP	139356.5
1102	C6	1x diff 2x bxb1	15	0.01	10	-	kan	3	15	sfGFP	148735.0
1103	C6	1x diff 2x bxb1	15	0.01	10	-	kan	3	16	sfGFP	156258.5
1104	C7	1x diff 2x bxb1	15	0.01	50	-	carb	3	1	sfGFP	8498.0
1105	C7	1x diff 2x bxb1	15	0.01	50	-	carb	3	2	sfGFP	21176.0
1106	C7	1x diff 2x bxb1	15	0.01	50	-	carb	3	3	sfGFP	31021.0
1107	C7	1x diff 2x bxb1	15	0.01	50	-	carb	3	4	sfGFP	39922.0
1108	C7	1x diff 2x bxb1	15	0.01	50	-	carb	3	5	sfGFP	48207.0
1109	C7	1x diff 2x bxb1	15	0.01	50	-	carb	3	6	sfGFP	57245.5
1110	C7	1x diff 2x bxb1	15	0.01	50	-	carb	3	7	sfGFP	66500.0
1111	C7	1x diff 2x bxb1	15	0.01	50	-	carb	3	8	sfGFP	76051.0
1112	C7	1x diff 2x bxb1	15	0.01	50	-	carb	3	9	sfGFP	86557.0
1113	C7	1x diff 2x bxb1	15	0.01	50	-	carb	3	10	sfGFP	95844.0
1114	C7	1x diff 2x bxb1	15	0.01	50	-	carb	3	11	sfGFP	101801.0
1115	C7	1x diff 2x bxb1	15	0.01	50	-	carb	3	12	sfGFP	104846.0
1116	C7	1x diff 2x bxb1	15	0.01	50	-	carb	3	13	sfGFP	106407.5
1117	C7	1x diff 2x bxb1	15	0.01	50	-	carb	3	14	sfGFP	107099.5
1118	C7	1x diff 2x bxb1	15	0.01	50	-	carb	3	15	sfGFP	107753.5
1119	C7	1x diff 2x bxb1	15	0.01	50	-	carb	3	16	sfGFP	108585.0
1120	C8	1x diff 2x bxb1	15	0.01	50	-	kan	3	1	sfGFP	7104.5
1121	C8	1x diff 2x bxb1	15	0.01	50	-	kan	3	2	sfGFP	15739.5
1122	C8	1x diff 2x bxb1	15	0.01	50	-	kan	3	3	sfGFP	25300.5
1123	C8	1x diff 2x bxb1	15	0.01	50	-	kan	3	4	sfGFP	34255.0
1124	C8	1x diff 2x bxb1	15	0.01	50	-	kan	3	5	sfGFP	41637.0
1125	C8	1x diff 2x bxb1	15	0.01	50	-	kan	3	6	sfGFP	47908.0
1126	C8	1x diff 2x bxb1	15	0.01	50	-	kan	3	7	sfGFP	55392.0
1127	C8	1x diff 2x bxb1	15	0.01	50	-	kan	3	8	sfGFP	62837.5
1128	C8	1x diff 2x bxb1	15	0.01	50	-	kan	3	9	sfGFP	72210.5
1129	C8	1x diff 2x bxb1	15	0.01	50	-	kan	3	10	sfGFP	84324.0
1130	C8	1x diff 2x bxb1	15	0.01	50	-	kan	3	11	sfGFP	96372.5
1131	C8	1x diff 2x bxb1	15	0.01	50	-	kan	3	12	sfGFP	106090.0
1132	C8	1x diff 2x bxb1	15	0.01	50	-	kan	3	13	sfGFP	119390.0
1133	C8	1x diff 2x bxb1	15	0.01	50	-	kan	3	14	sfGFP	128626.5
1134	C8	1x diff 2x bxb1	15	0.01	50	-	kan	3	15	sfGFP	135223.5
1135	C8	1x diff 2x bxb1	15	0.01	50	-	kan	3	16	sfGFP	140238.5
1136	C9	1x diff 2x bxb1	20	0.01	10	-	carb	3	1	sfGFP	13142.5
1137	C9	1x diff 2x bxb1	20	0.01	10	-	carb	3	2	sfGFP	34974.5
1138	C9	1x diff 2x bxb1	20	0.01	10	-	carb	3	3	sfGFP	54328.0
1139	C9	1x diff 2x bxb1	20	0.01	10	-	carb	3	4	sfGFP	74512.0
1140	C9	1x diff 2x bxb1	20	0.01	10	-	carb	3	5	sfGFP	93693.0
1141	C9	1x diff 2x bxb1	20	0.01	10	-	carb	3	6	sfGFP	108255.0
1142	C9	1x diff 2x bxb1	20	0.01	10	-	carb	3	7	sfGFP	120034.5
1143	C9	1x diff 2x bxb1	20	0.01	10	-	carb	3	8	sfGFP	125923.5
1144	C9	1x diff 2x bxb1	20	0.01	10	-	carb	3	9	sfGFP	128511.0
1145	C9	1x diff 2x bxb1	20	0.01	10	-	carb	3	10	sfGFP	130050.0
1146	C9	1x diff 2x bxb1	20	0.01	10	-	carb	3	11	sfGFP	130899.0
1147	C9	1x diff 2x bxb1	20	0.01	10	-	carb	3	12	sfGFP	131453.0
1148	C9	1x diff 2x bxb1	20	0.01	10	-	carb	3	13	sfGFP	131851.0
1149	C9	1x diff 2x bxb1	20	0.01	10	-	carb	3	14	sfGFP	132165.5
1150	C9	1x diff 2x bxb1	20	0.01	10	-	carb	3	15	sfGFP	132448.0
1151	C9	1x diff 2x bxb1	20	0.01	10	-	carb	3	16	sfGFP	132711.0
1152	D1	1x diff 2x bxb1	10	0.01	10	-	carb	4	1	sfGFP	2098.5
1153	D1	1x diff 2x bxb1	10	0.01	10	-	carb	4	2	sfGFP	7171.0
1154	D1	1x diff 2x bxb1	10	0.01	10	-	carb	4	3	sfGFP	11819.5
1155	D1	1x diff 2x bxb1	10	0.01	10	-	carb	4	4	sfGFP	16177.0
1156	D1	1x diff 2x bxb1	10	0.01	10	-	carb	4	5	sfGFP	19858.0
1157	D1	1x diff 2x bxb1	10	0.01	10	-	carb	4	6	sfGFP	23770.5
1158	D1	1x diff 2x bxb1	10	0.01	10	-	carb	4	7	sfGFP	27536.5
1159	D1	1x diff 2x bxb1	10	0.01	10	-	carb	4	8	sfGFP	31583.5
1160	D1	1x diff 2x bxb1	10	0.01	10	-	carb	4	9	sfGFP	37408.0
1161	D1	1x diff 2x bxb1	10	0.01	10	-	carb	4	10	sfGFP	44405.5
1162	D1	1x diff 2x bxb1	10	0.01	10	-	carb	4	11	sfGFP	51578.0
1163	D1	1x diff 2x bxb1	10	0.01	10	-	carb	4	12	sfGFP	58388.5
1164	D1	1x diff 2x bxb1	10	0.01	10	-	carb	4	13	sfGFP	65604.0
1165	D1	1x diff 2x bxb1	10	0.01	10	-	carb	4	14	sfGFP	71734.5
1166	D1	1x diff 2x bxb1	10	0.01	10	-	carb	4	15	sfGFP	78229.5
1167	D1	1x diff 2x bxb1	10	0.01	10	-	carb	4	16	sfGFP	85581.5
1168	D10	1x diff 2x bxb1	20	0.01	10	-	kan	4	1	sfGFP	12841.0
1169	D10	1x diff 2x bxb1	20	0.01	10	-	kan	4	2	sfGFP	30700.0
1170	D10	1x diff 2x bxb1	20	0.01	10	-	kan	4	3	sfGFP	46760.5
1171	D10	1x diff 2x bxb1	20	0.01	10	-	kan	4	4	sfGFP	63829.0
1172	D10	1x diff 2x bxb1	20	0.01	10	-	kan	4	5	sfGFP	83263.0
1173	D10	1x diff 2x bxb1	20	0.01	10	-	kan	4	6	sfGFP	97434.5
1174	D10	1x diff 2x bxb1	20	0.01	10	-	kan	4	7	sfGFP	110626.0
1175	D10	1x diff 2x bxb1	20	0.01	10	-	kan	4	8	sfGFP	116006.0
1176	D10	1x diff 2x bxb1	20	0.01	10	-	kan	4	9	sfGFP	118364.5
1177	D10	1x diff 2x bxb1	20	0.01	10	-	kan	4	10	sfGFP	119810.0
1178	D10	1x diff 2x bxb1	20	0.01	10	-	kan	4	11	sfGFP	120834.5
1179	D10	1x diff 2x bxb1	20	0.01	10	-	kan	4	12	sfGFP	121324.5
1180	D10	1x diff 2x bxb1	20	0.01	10	-	kan	4	13	sfGFP	121802.0
1181	D10	1x diff 2x bxb1	20	0.01	10	-	kan	4	14	sfGFP	122295.0
1182	D10	1x diff 2x bxb1	20	0.01	10	-	kan	4	15	sfGFP	122750.0
1183	D10	1x diff 2x bxb1	20	0.01	10	-	kan	4	16	sfGFP	123184.5
1184	D11	1x diff 2x bxb1	20	0.01	50	-	carb	4	1	sfGFP	15092.5
1185	D11	1x diff 2x bxb1	20	0.01	50	-	carb	4	2	sfGFP	35692.5
1186	D11	1x diff 2x bxb1	20	0.01	50	-	carb	4	3	sfGFP	52202.0
1187	D11	1x diff 2x bxb1	20	0.01	50	-	carb	4	4	sfGFP	67199.5
1188	D11	1x diff 2x bxb1	20	0.01	50	-	carb	4	5	sfGFP	77341.5
1189	D11	1x diff 2x bxb1	20	0.01	50	-	carb	4	6	sfGFP	81507.5
1190	D11	1x diff 2x bxb1	20	0.01	50	-	carb	4	7	sfGFP	83082.5
1191	D11	1x diff 2x bxb1	20	0.01	50	-	carb	4	8	sfGFP	83570.0
1192	D11	1x diff 2x bxb1	20	0.01	50	-	carb	4	9	sfGFP	83977.5
1193	D11	1x diff 2x bxb1	20	0.01	50	-	carb	4	10	sfGFP	84330.0
1194	D11	1x diff 2x bxb1	20	0.01	50	-	carb	4	11	sfGFP	84628.0
1195	D11	1x diff 2x bxb1	20	0.01	50	-	carb	4	12	sfGFP	84908.5
1196	D11	1x diff 2x bxb1	20	0.01	50	-	carb	4	13	sfGFP	85179.5
1197	D11	1x diff 2x bxb1	20	0.01	50	-	carb	4	14	sfGFP	85456.0
1198	D11	1x diff 2x bxb1	20	0.01	50	-	carb	4	15	sfGFP	85721.0
1199	D11	1x diff 2x bxb1	20	0.01	50	-	carb	4	16	sfGFP	85983.5
1200	D12	1x diff 2x bxb1	20	0.01	50	-	kan	4	1	sfGFP	16262.0
1201	D12	1x diff 2x bxb1	20	0.01	50	-	kan	4	2	sfGFP	34321.5
1202	D12	1x diff 2x bxb1	20	0.01	50	-	kan	4	3	sfGFP	49846.5
1203	D12	1x diff 2x bxb1	20	0.01	50	-	kan	4	4	sfGFP	67198.0
1204	D12	1x diff 2x bxb1	20	0.01	50	-	kan	4	5	sfGFP	82647.5
1205	D12	1x diff 2x bxb1	20	0.01	50	-	kan	4	6	sfGFP	93898.5
1206	D12	1x diff 2x bxb1	20	0.01	50	-	kan	4	7	sfGFP	103602.0
1207	D12	1x diff 2x bxb1	20	0.01	50	-	kan	4	8	sfGFP	107068.0
1208	D12	1x diff 2x bxb1	20	0.01	50	-	kan	4	9	sfGFP	108519.5
1209	D12	1x diff 2x bxb1	20	0.01	50	-	kan	4	10	sfGFP	109305.0
1210	D12	1x diff 2x bxb1	20	0.01	50	-	kan	4	11	sfGFP	109805.0
1211	D12	1x diff 2x bxb1	20	0.01	50	-	kan	4	12	sfGFP	110124.0
1212	D12	1x diff 2x bxb1	20	0.01	50	-	kan	4	13	sfGFP	110467.5
1213	D12	1x diff 2x bxb1	20	0.01	50	-	kan	4	14	sfGFP	110864.0
1214	D12	1x diff 2x bxb1	20	0.01	50	-	kan	4	15	sfGFP	111270.5
1215	D12	1x diff 2x bxb1	20	0.01	50	-	kan	4	16	sfGFP	111653.5
1216	D13	1x diff 2x bxb1	30	0.01	10	-	carb	4	1	sfGFP	17347.5
1217	D13	1x diff 2x bxb1	30	0.01	10	-	carb	4	2	sfGFP	41084.0
1218	D13	1x diff 2x bxb1	30	0.01	10	-	carb	4	3	sfGFP	62270.5
1219	D13	1x diff 2x bxb1	30	0.01	10	-	carb	4	4	sfGFP	83395.0
1220	D13	1x diff 2x bxb1	30	0.01	10	-	carb	4	5	sfGFP	104565.5
1221	D13	1x diff 2x bxb1	30	0.01	10	-	carb	4	6	sfGFP	117210.0
1222	D13	1x diff 2x bxb1	30	0.01	10	-	carb	4	7	sfGFP	124530.0
1223	D13	1x diff 2x bxb1	30	0.01	10	-	carb	4	8	sfGFP	127571.0
1224	D13	1x diff 2x bxb1	30	0.01	10	-	carb	4	9	sfGFP	128787.0
1225	D13	1x diff 2x bxb1	30	0.01	10	-	carb	4	10	sfGFP	129538.5
1226	D13	1x diff 2x bxb1	30	0.01	10	-	carb	4	11	sfGFP	130010.5
1227	D13	1x diff 2x bxb1	30	0.01	10	-	carb	4	12	sfGFP	130380.5
1228	D13	1x diff 2x bxb1	30	0.01	10	-	carb	4	13	sfGFP	130684.5
1229	D13	1x diff 2x bxb1	30	0.01	10	-	carb	4	14	sfGFP	130959.0
1230	D13	1x diff 2x bxb1	30	0.01	10	-	carb	4	15	sfGFP	131221.5
1231	D13	1x diff 2x bxb1	30	0.01	10	-	carb	4	16	sfGFP	131472.0
1232	D14	1x diff 2x bxb1	30	0.01	10	-	kan	4	1	sfGFP	18114.0
1233	D14	1x diff 2x bxb1	30	0.01	10	-	kan	4	2	sfGFP	42552.5
1234	D14	1x diff 2x bxb1	30	0.01	10	-	kan	4	3	sfGFP	59801.0
1235	D14	1x diff 2x bxb1	30	0.01	10	-	kan	4	4	sfGFP	77199.5
1236	D14	1x diff 2x bxb1	30	0.01	10	-	kan	4	5	sfGFP	96242.0
1237	D14	1x diff 2x bxb1	30	0.01	10	-	kan	4	6	sfGFP	101981.0
1238	D14	1x diff 2x bxb1	30	0.01	10	-	kan	4	7	sfGFP	103968.0
1239	D14	1x diff 2x bxb1	30	0.01	10	-	kan	4	8	sfGFP	104771.5
1240	D14	1x diff 2x bxb1	30	0.01	10	-	kan	4	9	sfGFP	105282.5
1241	D14	1x diff 2x bxb1	30	0.01	10	-	kan	4	10	sfGFP	105749.5
1242	D14	1x diff 2x bxb1	30	0.01	10	-	kan	4	11	sfGFP	106217.0
1243	D14	1x diff 2x bxb1	30	0.01	10	-	kan	4	12	sfGFP	106563.0
1244	D14	1x diff 2x bxb1	30	0.01	10	-	kan	4	13	sfGFP	106959.5
1245	D14	1x diff 2x bxb1	30	0.01	10	-	kan	4	14	sfGFP	107407.5
1246	D14	1x diff 2x bxb1	30	0.01	10	-	kan	4	15	sfGFP	107838.0
1247	D14	1x diff 2x bxb1	30	0.01	10	-	kan	4	16	sfGFP	108265.0
1248	D15	1x diff 2x bxb1	30	0.01	50	-	carb	4	1	sfGFP	21349.5
1249	D15	1x diff 2x bxb1	30	0.01	50	-	carb	4	2	sfGFP	46901.0
1250	D15	1x diff 2x bxb1	30	0.01	50	-	carb	4	3	sfGFP	64106.0
1251	D15	1x diff 2x bxb1	30	0.01	50	-	carb	4	4	sfGFP	68969.5
1252	D15	1x diff 2x bxb1	30	0.01	50	-	carb	4	5	sfGFP	69991.5
1253	D15	1x diff 2x bxb1	30	0.01	50	-	carb	4	6	sfGFP	70564.0
1254	D15	1x diff 2x bxb1	30	0.01	50	-	carb	4	7	sfGFP	70952.0
1255	D15	1x diff 2x bxb1	30	0.01	50	-	carb	4	8	sfGFP	71294.0
1256	D15	1x diff 2x bxb1	30	0.01	50	-	carb	4	9	sfGFP	71582.0
1257	D15	1x diff 2x bxb1	30	0.01	50	-	carb	4	10	sfGFP	71863.5
1258	D15	1x diff 2x bxb1	30	0.01	50	-	carb	4	11	sfGFP	72134.0
1259	D15	1x diff 2x bxb1	30	0.01	50	-	carb	4	12	sfGFP	72400.0
1260	D15	1x diff 2x bxb1	30	0.01	50	-	carb	4	13	sfGFP	72661.0
1261	D15	1x diff 2x bxb1	30	0.01	50	-	carb	4	14	sfGFP	72929.5
1262	D15	1x diff 2x bxb1	30	0.01	50	-	carb	4	15	sfGFP	73202.5
1263	D15	1x diff 2x bxb1	30	0.01	50	-	carb	4	16	sfGFP	73463.5
1264	D16	1x diff 2x bxb1	30	0.01	50	-	kan	4	1	sfGFP	22319.0
1265	D16	1x diff 2x bxb1	30	0.01	50	-	kan	4	2	sfGFP	48683.0
1266	D16	1x diff 2x bxb1	30	0.01	50	-	kan	4	3	sfGFP	66738.5
1267	D16	1x diff 2x bxb1	30	0.01	50	-	kan	4	4	sfGFP	80225.5
1268	D16	1x diff 2x bxb1	30	0.01	50	-	kan	4	5	sfGFP	82605.0
1269	D16	1x diff 2x bxb1	30	0.01	50	-	kan	4	6	sfGFP	83138.0
1270	D16	1x diff 2x bxb1	30	0.01	50	-	kan	4	7	sfGFP	83561.5
1271	D16	1x diff 2x bxb1	30	0.01	50	-	kan	4	8	sfGFP	83979.0
1272	D16	1x diff 2x bxb1	30	0.01	50	-	kan	4	9	sfGFP	84362.5
1273	D16	1x diff 2x bxb1	30	0.01	50	-	kan	4	10	sfGFP	84755.0
1274	D16	1x diff 2x bxb1	30	0.01	50	-	kan	4	11	sfGFP	85166.5
1275	D16	1x diff 2x bxb1	30	0.01	50	-	kan	4	12	sfGFP	85469.0
1276	D16	1x diff 2x bxb1	30	0.01	50	-	kan	4	13	sfGFP	85831.0
1277	D16	1x diff 2x bxb1	30	0.01	50	-	kan	4	14	sfGFP	86243.0
1278	D16	1x diff 2x bxb1	30	0.01	50	-	kan	4	15	sfGFP	86648.0
1279	D16	1x diff 2x bxb1	30	0.01	50	-	kan	4	16	sfGFP	87049.0
1280	D17	1x diff 2x bxb1	10	0.01	10	+	carb	4	1	sfGFP	2622.0
1281	D17	1x diff 2x bxb1	10	0.01	10	+	carb	4	2	sfGFP	7757.5
1282	D17	1x diff 2x bxb1	10	0.01	10	+	carb	4	3	sfGFP	11700.0
1283	D17	1x diff 2x bxb1	10	0.01	10	+	carb	4	4	sfGFP	15058.5
1284	D17	1x diff 2x bxb1	10	0.01	10	+	carb	4	5	sfGFP	18439.5
1285	D17	1x diff 2x bxb1	10	0.01	10	+	carb	4	6	sfGFP	21511.0
1286	D17	1x diff 2x bxb1	10	0.01	10	+	carb	4	7	sfGFP	25201.5
1287	D17	1x diff 2x bxb1	10	0.01	10	+	carb	4	8	sfGFP	29349.0
1288	D17	1x diff 2x bxb1	10	0.01	10	+	carb	4	9	sfGFP	34351.0
1289	D17	1x diff 2x bxb1	10	0.01	10	+	carb	4	10	sfGFP	39893.5
1290	D17	1x diff 2x bxb1	10	0.01	10	+	carb	4	11	sfGFP	45282.0
1291	D17	1x diff 2x bxb1	10	0.01	10	+	carb	4	12	sfGFP	50410.0
1292	D17	1x diff 2x bxb1	10	0.01	10	+	carb	4	13	sfGFP	56738.5
1293	D17	1x diff 2x bxb1	10	0.01	10	+	carb	4	14	sfGFP	62898.5
1294	D17	1x diff 2x bxb1	10	0.01	10	+	carb	4	15	sfGFP	68670.5
1295	D17	1x diff 2x bxb1	10	0.01	10	+	carb	4	16	sfGFP	74562.0
1296	D18	1x diff 2x bxb1	10	0.01	10	+	kan	4	1	sfGFP	2705.0
1297	D18	1x diff 2x bxb1	10	0.01	10	+	kan	4	2	sfGFP	5689.0
1298	D18	1x diff 2x bxb1	10	0.01	10	+	kan	4	3	sfGFP	9292.5
1299	D18	1x diff 2x bxb1	10	0.01	10	+	kan	4	4	sfGFP	12727.0
1300	D18	1x diff 2x bxb1	10	0.01	10	+	kan	4	5	sfGFP	15515.5
1301	D18	1x diff 2x bxb1	10	0.01	10	+	kan	4	6	sfGFP	17891.5
1302	D18	1x diff 2x bxb1	10	0.01	10	+	kan	4	7	sfGFP	20899.0
1303	D18	1x diff 2x bxb1	10	0.01	10	+	kan	4	8	sfGFP	23729.0
1304	D18	1x diff 2x bxb1	10	0.01	10	+	kan	4	9	sfGFP	27053.0
1305	D18	1x diff 2x bxb1	10	0.01	10	+	kan	4	10	sfGFP	31132.0
1306	D18	1x diff 2x bxb1	10	0.01	10	+	kan	4	11	sfGFP	35700.5
1307	D18	1x diff 2x bxb1	10	0.01	10	+	kan	4	12	sfGFP	40135.0
1308	D18	1x diff 2x bxb1	10	0.01	10	+	kan	4	13	sfGFP	47676.0
1309	D18	1x diff 2x bxb1	10	0.01	10	+	kan	4	14	sfGFP	54005.0
1310	D18	1x diff 2x bxb1	10	0.01	10	+	kan	4	15	sfGFP	58808.5
1311	D18	1x diff 2x bxb1	10	0.01	10	+	kan	4	16	sfGFP	62610.0
1312	D19	1x diff 2x bxb1	10	0.01	50	+	carb	4	1	sfGFP	2280.0
1313	D19	1x diff 2x bxb1	10	0.01	50	+	carb	4	2	sfGFP	5845.0
1314	D19	1x diff 2x bxb1	10	0.01	50	+	carb	4	3	sfGFP	8222.5
1315	D19	1x diff 2x bxb1	10	0.01	50	+	carb	4	4	sfGFP	10271.5
1316	D19	1x diff 2x bxb1	10	0.01	50	+	carb	4	5	sfGFP	12395.0
1317	D19	1x diff 2x bxb1	10	0.01	50	+	carb	4	6	sfGFP	14336.0
1318	D19	1x diff 2x bxb1	10	0.01	50	+	carb	4	7	sfGFP	16693.5
1319	D19	1x diff 2x bxb1	10	0.01	50	+	carb	4	8	sfGFP	19075.5
1320	D19	1x diff 2x bxb1	10	0.01	50	+	carb	4	9	sfGFP	22626.5
1321	D19	1x diff 2x bxb1	10	0.01	50	+	carb	4	10	sfGFP	26596.5
1322	D19	1x diff 2x bxb1	10	0.01	50	+	carb	4	11	sfGFP	30262.5
1323	D19	1x diff 2x bxb1	10	0.01	50	+	carb	4	12	sfGFP	33801.5
1324	D19	1x diff 2x bxb1	10	0.01	50	+	carb	4	13	sfGFP	38070.5
1325	D19	1x diff 2x bxb1	10	0.01	50	+	carb	4	14	sfGFP	42278.5
1326	D19	1x diff 2x bxb1	10	0.01	50	+	carb	4	15	sfGFP	46297.0
1327	D19	1x diff 2x bxb1	10	0.01	50	+	carb	4	16	sfGFP	50448.0
1328	D2	1x diff 2x bxb1	10	0.01	10	-	kan	4	1	sfGFP	1655.5
1329	D2	1x diff 2x bxb1	10	0.01	10	-	kan	4	2	sfGFP	3782.5
1330	D2	1x diff 2x bxb1	10	0.01	10	-	kan	4	3	sfGFP	6399.5
1331	D2	1x diff 2x bxb1	10	0.01	10	-	kan	4	4	sfGFP	8572.0
1332	D2	1x diff 2x bxb1	10	0.01	10	-	kan	4	5	sfGFP	10336.5
1333	D2	1x diff 2x bxb1	10	0.01	10	-	kan	4	6	sfGFP	11857.0
1334	D2	1x diff 2x bxb1	10	0.01	10	-	kan	4	7	sfGFP	13388.0
1335	D2	1x diff 2x bxb1	10	0.01	10	-	kan	4	8	sfGFP	14995.5
1336	D2	1x diff 2x bxb1	10	0.01	10	-	kan	4	9	sfGFP	17244.0
1337	D2	1x diff 2x bxb1	10	0.01	10	-	kan	4	10	sfGFP	20230.0
1338	D2	1x diff 2x bxb1	10	0.01	10	-	kan	4	11	sfGFP	24068.5
1339	D2	1x diff 2x bxb1	10	0.01	10	-	kan	4	12	sfGFP	27795.0
1340	D2	1x diff 2x bxb1	10	0.01	10	-	kan	4	13	sfGFP	32951.0
1341	D2	1x diff 2x bxb1	10	0.01	10	-	kan	4	14	sfGFP	37071.5
1342	D2	1x diff 2x bxb1	10	0.01	10	-	kan	4	15	sfGFP	40612.0
1343	D2	1x diff 2x bxb1	10	0.01	10	-	kan	4	16	sfGFP	43921.0
1344	D20	1x diff 2x bxb1	10	0.01	50	+	kan	4	1	sfGFP	2303.5
1345	D20	1x diff 2x bxb1	10	0.01	50	+	kan	4	2	sfGFP	4381.0
1346	D20	1x diff 2x bxb1	10	0.01	50	+	kan	4	3	sfGFP	7474.5
1347	D20	1x diff 2x bxb1	10	0.01	50	+	kan	4	4	sfGFP	10026.0
1348	D20	1x diff 2x bxb1	10	0.01	50	+	kan	4	5	sfGFP	11825.0
1349	D20	1x diff 2x bxb1	10	0.01	50	+	kan	4	6	sfGFP	13559.5
1350	D20	1x diff 2x bxb1	10	0.01	50	+	kan	4	7	sfGFP	15275.0
1351	D20	1x diff 2x bxb1	10	0.01	50	+	kan	4	8	sfGFP	17259.5
1352	D20	1x diff 2x bxb1	10	0.01	50	+	kan	4	9	sfGFP	19948.0
1353	D20	1x diff 2x bxb1	10	0.01	50	+	kan	4	10	sfGFP	23161.0
1354	D20	1x diff 2x bxb1	10	0.01	50	+	kan	4	11	sfGFP	26574.0
1355	D20	1x diff 2x bxb1	10	0.01	50	+	kan	4	12	sfGFP	30146.5
1356	D20	1x diff 2x bxb1	10	0.01	50	+	kan	4	13	sfGFP	36003.0
1357	D20	1x diff 2x bxb1	10	0.01	50	+	kan	4	14	sfGFP	40236.0
1358	D20	1x diff 2x bxb1	10	0.01	50	+	kan	4	15	sfGFP	43666.0
1359	D20	1x diff 2x bxb1	10	0.01	50	+	kan	4	16	sfGFP	46652.5
1360	D21	1x diff 2x bxb1	15	0.01	10	+	carb	4	1	sfGFP	7635.0
1361	D21	1x diff 2x bxb1	15	0.01	10	+	carb	4	2	sfGFP	21272.5
1362	D21	1x diff 2x bxb1	15	0.01	10	+	carb	4	3	sfGFP	31479.0
1363	D21	1x diff 2x bxb1	15	0.01	10	+	carb	4	4	sfGFP	40511.0
1364	D21	1x diff 2x bxb1	15	0.01	10	+	carb	4	5	sfGFP	49494.5
1365	D21	1x diff 2x bxb1	15	0.01	10	+	carb	4	6	sfGFP	57784.0
1366	D21	1x diff 2x bxb1	15	0.01	10	+	carb	4	7	sfGFP	67483.0
1367	D21	1x diff 2x bxb1	15	0.01	10	+	carb	4	8	sfGFP	77656.5
1368	D21	1x diff 2x bxb1	15	0.01	10	+	carb	4	9	sfGFP	89378.0
1369	D21	1x diff 2x bxb1	15	0.01	10	+	carb	4	10	sfGFP	101930.0
1370	D21	1x diff 2x bxb1	15	0.01	10	+	carb	4	11	sfGFP	114193.0
1371	D21	1x diff 2x bxb1	15	0.01	10	+	carb	4	12	sfGFP	125206.5
1372	D21	1x diff 2x bxb1	15	0.01	10	+	carb	4	13	sfGFP	135880.5
1373	D21	1x diff 2x bxb1	15	0.01	10	+	carb	4	14	sfGFP	144474.5
1374	D21	1x diff 2x bxb1	15	0.01	10	+	carb	4	15	sfGFP	151037.0
1375	D21	1x diff 2x bxb1	15	0.01	10	+	carb	4	16	sfGFP	155584.0
1376	D22	1x diff 2x bxb1	15	0.01	10	+	kan	4	1	sfGFP	7144.0
1377	D22	1x diff 2x bxb1	15	0.01	10	+	kan	4	2	sfGFP	16631.5
1378	D22	1x diff 2x bxb1	15	0.01	10	+	kan	4	3	sfGFP	25853.0
1379	D22	1x diff 2x bxb1	15	0.01	10	+	kan	4	4	sfGFP	35875.5
1380	D22	1x diff 2x bxb1	15	0.01	10	+	kan	4	5	sfGFP	44943.0
1381	D22	1x diff 2x bxb1	15	0.01	10	+	kan	4	6	sfGFP	52008.0
1382	D22	1x diff 2x bxb1	15	0.01	10	+	kan	4	7	sfGFP	60343.5
1383	D22	1x diff 2x bxb1	15	0.01	10	+	kan	4	8	sfGFP	68678.0
1384	D22	1x diff 2x bxb1	15	0.01	10	+	kan	4	9	sfGFP	78270.5
1385	D22	1x diff 2x bxb1	15	0.01	10	+	kan	4	10	sfGFP	89537.0
1386	D22	1x diff 2x bxb1	15	0.01	10	+	kan	4	11	sfGFP	101423.5
1387	D22	1x diff 2x bxb1	15	0.01	10	+	kan	4	12	sfGFP	110386.5
1388	D22	1x diff 2x bxb1	15	0.01	10	+	kan	4	13	sfGFP	122685.0
1389	D22	1x diff 2x bxb1	15	0.01	10	+	kan	4	14	sfGFP	132213.5
1390	D22	1x diff 2x bxb1	15	0.01	10	+	kan	4	15	sfGFP	137863.5
1391	D22	1x diff 2x bxb1	15	0.01	10	+	kan	4	16	sfGFP	141148.5
1392	D23	1x diff 2x bxb1	15	0.01	50	+	carb	4	1	sfGFP	7445.0
1393	D23	1x diff 2x bxb1	15	0.01	50	+	carb	4	2	sfGFP	17439.5
1394	D23	1x diff 2x bxb1	15	0.01	50	+	carb	4	3	sfGFP	24864.0
1395	D23	1x diff 2x bxb1	15	0.01	50	+	carb	4	4	sfGFP	32185.5
1396	D23	1x diff 2x bxb1	15	0.01	50	+	carb	4	5	sfGFP	38791.5
1397	D23	1x diff 2x bxb1	15	0.01	50	+	carb	4	6	sfGFP	45220.5
1398	D23	1x diff 2x bxb1	15	0.01	50	+	carb	4	7	sfGFP	52820.5
1399	D23	1x diff 2x bxb1	15	0.01	50	+	carb	4	8	sfGFP	60206.0
1400	D23	1x diff 2x bxb1	15	0.01	50	+	carb	4	9	sfGFP	70144.5
1401	D23	1x diff 2x bxb1	15	0.01	50	+	carb	4	10	sfGFP	80830.5
1402	D23	1x diff 2x bxb1	15	0.01	50	+	carb	4	11	sfGFP	91535.0
1403	D23	1x diff 2x bxb1	15	0.01	50	+	carb	4	12	sfGFP	100417.0
1404	D23	1x diff 2x bxb1	15	0.01	50	+	carb	4	13	sfGFP	109814.5
1405	D23	1x diff 2x bxb1	15	0.01	50	+	carb	4	14	sfGFP	118439.5
1406	D23	1x diff 2x bxb1	15	0.01	50	+	carb	4	15	sfGFP	125025.0
1407	D23	1x diff 2x bxb1	15	0.01	50	+	carb	4	16	sfGFP	129871.5
1408	D24	1x diff 2x bxb1	15	0.01	50	+	kan	4	1	sfGFP	7074.0
1409	D24	1x diff 2x bxb1	15	0.01	50	+	kan	4	2	sfGFP	14007.0
1410	D24	1x diff 2x bxb1	15	0.01	50	+	kan	4	3	sfGFP	21707.0
1411	D24	1x diff 2x bxb1	15	0.01	50	+	kan	4	4	sfGFP	30827.5
1412	D24	1x diff 2x bxb1	15	0.01	50	+	kan	4	5	sfGFP	37272.0
1413	D24	1x diff 2x bxb1	15	0.01	50	+	kan	4	6	sfGFP	43120.5
1414	D24	1x diff 2x bxb1	15	0.01	50	+	kan	4	7	sfGFP	50157.5
1415	D24	1x diff 2x bxb1	15	0.01	50	+	kan	4	8	sfGFP	56467.5
1416	D24	1x diff 2x bxb1	15	0.01	50	+	kan	4	9	sfGFP	65048.5
1417	D24	1x diff 2x bxb1	15	0.01	50	+	kan	4	10	sfGFP	74526.0
1418	D24	1x diff 2x bxb1	15	0.01	50	+	kan	4	11	sfGFP	84400.0
1419	D24	1x diff 2x bxb1	15	0.01	50	+	kan	4	12	sfGFP	92664.5
1420	D24	1x diff 2x bxb1	15	0.01	50	+	kan	4	13	sfGFP	104051.0
1421	D24	1x diff 2x bxb1	15	0.01	50	+	kan	4	14	sfGFP	112202.5
1422	D24	1x diff 2x bxb1	15	0.01	50	+	kan	4	15	sfGFP	117457.0
1423	D24	1x diff 2x bxb1	15	0.01	50	+	kan	4	16	sfGFP	121042.0
1424	D3	1x diff 2x bxb1	10	0.01	50	-	carb	4	1	sfGFP	2131.5
1425	D3	1x diff 2x bxb1	10	0.01	50	-	carb	4	2	sfGFP	5752.0
1426	D3	1x diff 2x bxb1	10	0.01	50	-	carb	4	3	sfGFP	8813.0
1427	D3	1x diff 2x bxb1	10	0.01	50	-	carb	4	4	sfGFP	11570.0
1428	D3	1x diff 2x bxb1	10	0.01	50	-	carb	4	5	sfGFP	14050.0
1429	D3	1x diff 2x bxb1	10	0.01	50	-	carb	4	6	sfGFP	16819.0
1430	D3	1x diff 2x bxb1	10	0.01	50	-	carb	4	7	sfGFP	19631.5
1431	D3	1x diff 2x bxb1	10	0.01	50	-	carb	4	8	sfGFP	23031.5
1432	D3	1x diff 2x bxb1	10	0.01	50	-	carb	4	9	sfGFP	27694.0
1433	D3	1x diff 2x bxb1	10	0.01	50	-	carb	4	10	sfGFP	33173.5
1434	D3	1x diff 2x bxb1	10	0.01	50	-	carb	4	11	sfGFP	38474.0
1435	D3	1x diff 2x bxb1	10	0.01	50	-	carb	4	12	sfGFP	43358.0
1436	D3	1x diff 2x bxb1	10	0.01	50	-	carb	4	13	sfGFP	48601.0
1437	D3	1x diff 2x bxb1	10	0.01	50	-	carb	4	14	sfGFP	53320.5
1438	D3	1x diff 2x bxb1	10	0.01	50	-	carb	4	15	sfGFP	58092.5
1439	D3	1x diff 2x bxb1	10	0.01	50	-	carb	4	16	sfGFP	63428.0
1440	D4	1x diff 2x bxb1	10	0.01	50	-	kan	4	1	sfGFP	1678.5
1441	D4	1x diff 2x bxb1	10	0.01	50	-	kan	4	2	sfGFP	3391.0
1442	D4	1x diff 2x bxb1	10	0.01	50	-	kan	4	3	sfGFP	5395.5
1443	D4	1x diff 2x bxb1	10	0.01	50	-	kan	4	4	sfGFP	7271.0
1444	D4	1x diff 2x bxb1	10	0.01	50	-	kan	4	5	sfGFP	8730.5
1445	D4	1x diff 2x bxb1	10	0.01	50	-	kan	4	6	sfGFP	10088.0
1446	D4	1x diff 2x bxb1	10	0.01	50	-	kan	4	7	sfGFP	11483.0
1447	D4	1x diff 2x bxb1	10	0.01	50	-	kan	4	8	sfGFP	12904.0
1448	D4	1x diff 2x bxb1	10	0.01	50	-	kan	4	9	sfGFP	15007.0
1449	D4	1x diff 2x bxb1	10	0.01	50	-	kan	4	10	sfGFP	17753.5
1450	D4	1x diff 2x bxb1	10	0.01	50	-	kan	4	11	sfGFP	20817.0
1451	D4	1x diff 2x bxb1	10	0.01	50	-	kan	4	12	sfGFP	23120.5
1452	D4	1x diff 2x bxb1	10	0.01	50	-	kan	4	13	sfGFP	27453.0
1453	D4	1x diff 2x bxb1	10	0.01	50	-	kan	4	14	sfGFP	30711.0
1454	D4	1x diff 2x bxb1	10	0.01	50	-	kan	4	15	sfGFP	33620.5
1455	D4	1x diff 2x bxb1	10	0.01	50	-	kan	4	16	sfGFP	36243.5
1456	D5	1x diff 2x bxb1	15	0.01	10	-	carb	4	1	sfGFP	7813.5
1457	D5	1x diff 2x bxb1	15	0.01	10	-	carb	4	2	sfGFP	23710.0
1458	D5	1x diff 2x bxb1	15	0.01	10	-	carb	4	3	sfGFP	37320.5
1459	D5	1x diff 2x bxb1	15	0.01	10	-	carb	4	4	sfGFP	49528.0
1460	D5	1x diff 2x bxb1	15	0.01	10	-	carb	4	5	sfGFP	61319.0
1461	D5	1x diff 2x bxb1	15	0.01	10	-	carb	4	6	sfGFP	73118.5
1462	D5	1x diff 2x bxb1	15	0.01	10	-	carb	4	7	sfGFP	85976.0
1463	D5	1x diff 2x bxb1	15	0.01	10	-	carb	4	8	sfGFP	99827.0
1464	D5	1x diff 2x bxb1	15	0.01	10	-	carb	4	9	sfGFP	114673.5
1465	D5	1x diff 2x bxb1	15	0.01	10	-	carb	4	10	sfGFP	132278.0
1466	D5	1x diff 2x bxb1	15	0.01	10	-	carb	4	11	sfGFP	148991.5
1467	D5	1x diff 2x bxb1	15	0.01	10	-	carb	4	12	sfGFP	162598.5
1468	D5	1x diff 2x bxb1	15	0.01	10	-	carb	4	13	sfGFP	172469.5
1469	D5	1x diff 2x bxb1	15	0.01	10	-	carb	4	14	sfGFP	178043.5
1470	D5	1x diff 2x bxb1	15	0.01	10	-	carb	4	15	sfGFP	181242.0
1471	D5	1x diff 2x bxb1	15	0.01	10	-	carb	4	16	sfGFP	182949.0
1472	D6	1x diff 2x bxb1	15	0.01	10	-	kan	4	1	sfGFP	6711.0
1473	D6	1x diff 2x bxb1	15	0.01	10	-	kan	4	2	sfGFP	15543.0
1474	D6	1x diff 2x bxb1	15	0.01	10	-	kan	4	3	sfGFP	24402.0
1475	D6	1x diff 2x bxb1	15	0.01	10	-	kan	4	4	sfGFP	33478.0
1476	D6	1x diff 2x bxb1	15	0.01	10	-	kan	4	5	sfGFP	42543.5
1477	D6	1x diff 2x bxb1	15	0.01	10	-	kan	4	6	sfGFP	49339.5
1478	D6	1x diff 2x bxb1	15	0.01	10	-	kan	4	7	sfGFP	56691.5
1479	D6	1x diff 2x bxb1	15	0.01	10	-	kan	4	8	sfGFP	64130.5
1480	D6	1x diff 2x bxb1	15	0.01	10	-	kan	4	9	sfGFP	73656.5
1481	D6	1x diff 2x bxb1	15	0.01	10	-	kan	4	10	sfGFP	85857.0
1482	D6	1x diff 2x bxb1	15	0.01	10	-	kan	4	11	sfGFP	100254.5
1483	D6	1x diff 2x bxb1	15	0.01	10	-	kan	4	12	sfGFP	110353.5
1484	D6	1x diff 2x bxb1	15	0.01	10	-	kan	4	13	sfGFP	125480.5
1485	D6	1x diff 2x bxb1	15	0.01	10	-	kan	4	14	sfGFP	137934.5
1486	D6	1x diff 2x bxb1	15	0.01	10	-	kan	4	15	sfGFP	146773.0
1487	D6	1x diff 2x bxb1	15	0.01	10	-	kan	4	16	sfGFP	153147.5
1488	D7	1x diff 2x bxb1	15	0.01	50	-	carb	4	1	sfGFP	8670.5
1489	D7	1x diff 2x bxb1	15	0.01	50	-	carb	4	2	sfGFP	21652.0
1490	D7	1x diff 2x bxb1	15	0.01	50	-	carb	4	3	sfGFP	31578.0
1491	D7	1x diff 2x bxb1	15	0.01	50	-	carb	4	4	sfGFP	40892.0
1492	D7	1x diff 2x bxb1	15	0.01	50	-	carb	4	5	sfGFP	49765.0
1493	D7	1x diff 2x bxb1	15	0.01	50	-	carb	4	6	sfGFP	59419.5
1494	D7	1x diff 2x bxb1	15	0.01	50	-	carb	4	7	sfGFP	69248.5
1495	D7	1x diff 2x bxb1	15	0.01	50	-	carb	4	8	sfGFP	78380.5
1496	D7	1x diff 2x bxb1	15	0.01	50	-	carb	4	9	sfGFP	89746.5
1497	D7	1x diff 2x bxb1	15	0.01	50	-	carb	4	10	sfGFP	98682.5
1498	D7	1x diff 2x bxb1	15	0.01	50	-	carb	4	11	sfGFP	103929.0
1499	D7	1x diff 2x bxb1	15	0.01	50	-	carb	4	12	sfGFP	106386.5
1500	D7	1x diff 2x bxb1	15	0.01	50	-	carb	4	13	sfGFP	107586.0
1501	D7	1x diff 2x bxb1	15	0.01	50	-	carb	4	14	sfGFP	108130.0
1502	D7	1x diff 2x bxb1	15	0.01	50	-	carb	4	15	sfGFP	108792.5
1503	D7	1x diff 2x bxb1	15	0.01	50	-	carb	4	16	sfGFP	109762.5
1504	D8	1x diff 2x bxb1	15	0.01	50	-	kan	4	1	sfGFP	7434.0
1505	D8	1x diff 2x bxb1	15	0.01	50	-	kan	4	2	sfGFP	15602.5
1506	D8	1x diff 2x bxb1	15	0.01	50	-	kan	4	3	sfGFP	23171.0
1507	D8	1x diff 2x bxb1	15	0.01	50	-	kan	4	4	sfGFP	32182.0
1508	D8	1x diff 2x bxb1	15	0.01	50	-	kan	4	5	sfGFP	39942.5
1509	D8	1x diff 2x bxb1	15	0.01	50	-	kan	4	6	sfGFP	46209.0
1510	D8	1x diff 2x bxb1	15	0.01	50	-	kan	4	7	sfGFP	52934.0
1511	D8	1x diff 2x bxb1	15	0.01	50	-	kan	4	8	sfGFP	59818.5
1512	D8	1x diff 2x bxb1	15	0.01	50	-	kan	4	9	sfGFP	69104.0
1513	D8	1x diff 2x bxb1	15	0.01	50	-	kan	4	10	sfGFP	81236.5
1514	D8	1x diff 2x bxb1	15	0.01	50	-	kan	4	11	sfGFP	93250.0
1515	D8	1x diff 2x bxb1	15	0.01	50	-	kan	4	12	sfGFP	101433.5
1516	D8	1x diff 2x bxb1	15	0.01	50	-	kan	4	13	sfGFP	114976.0
1517	D8	1x diff 2x bxb1	15	0.01	50	-	kan	4	14	sfGFP	124471.0
1518	D8	1x diff 2x bxb1	15	0.01	50	-	kan	4	15	sfGFP	130685.0
1519	D8	1x diff 2x bxb1	15	0.01	50	-	kan	4	16	sfGFP	134778.5
1520	D9	1x diff 2x bxb1	20	0.01	10	-	carb	4	1	sfGFP	13256.5
1521	D9	1x diff 2x bxb1	20	0.01	10	-	carb	4	2	sfGFP	34880.0
1522	D9	1x diff 2x bxb1	20	0.01	10	-	carb	4	3	sfGFP	54607.0
1523	D9	1x diff 2x bxb1	20	0.01	10	-	carb	4	4	sfGFP	74427.5
1524	D9	1x diff 2x bxb1	20	0.01	10	-	carb	4	5	sfGFP	93936.5
1525	D9	1x diff 2x bxb1	20	0.01	10	-	carb	4	6	sfGFP	108677.5
1526	D9	1x diff 2x bxb1	20	0.01	10	-	carb	4	7	sfGFP	120907.0
1527	D9	1x diff 2x bxb1	20	0.01	10	-	carb	4	8	sfGFP	127197.0
1528	D9	1x diff 2x bxb1	20	0.01	10	-	carb	4	9	sfGFP	129927.5
1529	D9	1x diff 2x bxb1	20	0.01	10	-	carb	4	10	sfGFP	131386.0
1530	D9	1x diff 2x bxb1	20	0.01	10	-	carb	4	11	sfGFP	132212.5
1531	D9	1x diff 2x bxb1	20	0.01	10	-	carb	4	12	sfGFP	132732.5
1532	D9	1x diff 2x bxb1	20	0.01	10	-	carb	4	13	sfGFP	133113.0
1533	D9	1x diff 2x bxb1	20	0.01	10	-	carb	4	14	sfGFP	133422.5
1534	D9	1x diff 2x bxb1	20	0.01	10	-	carb	4	15	sfGFP	133700.0
1535	D9	1x diff 2x bxb1	20	0.01	10	-	carb	4	16	sfGFP	133959.0
1536	E1	1x diff 2x bxb1	10	0.01	10	-	carb	5	1	sfGFP	2385.5
1537	E1	1x diff 2x bxb1	10	0.01	10	-	carb	5	2	sfGFP	8514.0
1538	E1	1x diff 2x bxb1	10	0.01	10	-	carb	5	3	sfGFP	14839.5
1539	E1	1x diff 2x bxb1	10	0.01	10	-	carb	5	4	sfGFP	21348.5
1540	E1	1x diff 2x bxb1	10	0.01	10	-	carb	5	5	sfGFP	27210.5
1541	E1	1x diff 2x bxb1	10	0.01	10	-	carb	5	6	sfGFP	32655.0
1542	E1	1x diff 2x bxb1	10	0.01	10	-	carb	5	7	sfGFP	38361.5
1543	E1	1x diff 2x bxb1	10	0.01	10	-	carb	5	8	sfGFP	44661.5
1544	E1	1x diff 2x bxb1	10	0.01	10	-	carb	5	9	sfGFP	52769.5
1545	E1	1x diff 2x bxb1	10	0.01	10	-	carb	5	10	sfGFP	62390.0
1546	E1	1x diff 2x bxb1	10	0.01	10	-	carb	5	11	sfGFP	72761.0
1547	E1	1x diff 2x bxb1	10	0.01	10	-	carb	5	12	sfGFP	83135.5
1548	E1	1x diff 2x bxb1	10	0.01	10	-	carb	5	13	sfGFP	94000.0
1549	E1	1x diff 2x bxb1	10	0.01	10	-	carb	5	14	sfGFP	103162.5
1550	E1	1x diff 2x bxb1	10	0.01	10	-	carb	5	15	sfGFP	113062.5
1551	E1	1x diff 2x bxb1	10	0.01	10	-	carb	5	16	sfGFP	123171.0
1552	E10	1x diff 2x bxb1	20	0.01	10	-	kan	5	1	sfGFP	14250.0
1553	E10	1x diff 2x bxb1	20	0.01	10	-	kan	5	2	sfGFP	32651.0
1554	E10	1x diff 2x bxb1	20	0.01	10	-	kan	5	3	sfGFP	48123.5
1555	E10	1x diff 2x bxb1	20	0.01	10	-	kan	5	4	sfGFP	65124.0
1556	E10	1x diff 2x bxb1	20	0.01	10	-	kan	5	5	sfGFP	84870.5
1557	E10	1x diff 2x bxb1	20	0.01	10	-	kan	5	6	sfGFP	98335.5
1558	E10	1x diff 2x bxb1	20	0.01	10	-	kan	5	7	sfGFP	109672.0
1559	E10	1x diff 2x bxb1	20	0.01	10	-	kan	5	8	sfGFP	113635.0
1560	E10	1x diff 2x bxb1	20	0.01	10	-	kan	5	9	sfGFP	115387.5
1561	E10	1x diff 2x bxb1	20	0.01	10	-	kan	5	10	sfGFP	116500.0
1562	E10	1x diff 2x bxb1	20	0.01	10	-	kan	5	11	sfGFP	117304.0
1563	E10	1x diff 2x bxb1	20	0.01	10	-	kan	5	12	sfGFP	117739.0
1564	E10	1x diff 2x bxb1	20	0.01	10	-	kan	5	13	sfGFP	118164.0
1565	E10	1x diff 2x bxb1	20	0.01	10	-	kan	5	14	sfGFP	118612.0
1566	E10	1x diff 2x bxb1	20	0.01	10	-	kan	5	15	sfGFP	119046.0
1567	E10	1x diff 2x bxb1	20	0.01	10	-	kan	5	16	sfGFP	119459.0
1568	E11	1x diff 2x bxb1	20	0.01	50	-	carb	5	1	sfGFP	16694.5
1569	E11	1x diff 2x bxb1	20	0.01	50	-	carb	5	2	sfGFP	42429.0
1570	E11	1x diff 2x bxb1	20	0.01	50	-	carb	5	3	sfGFP	62995.5
1571	E11	1x diff 2x bxb1	20	0.01	50	-	carb	5	4	sfGFP	81864.5
1572	E11	1x diff 2x bxb1	20	0.01	50	-	carb	5	5	sfGFP	94495.5
1573	E11	1x diff 2x bxb1	20	0.01	50	-	carb	5	6	sfGFP	99526.5
1574	E11	1x diff 2x bxb1	20	0.01	50	-	carb	5	7	sfGFP	101403.5
1575	E11	1x diff 2x bxb1	20	0.01	50	-	carb	5	8	sfGFP	101988.5
1576	E11	1x diff 2x bxb1	20	0.01	50	-	carb	5	9	sfGFP	102454.5
1577	E11	1x diff 2x bxb1	20	0.01	50	-	carb	5	10	sfGFP	102823.5
1578	E11	1x diff 2x bxb1	20	0.01	50	-	carb	5	11	sfGFP	103131.0
1579	E11	1x diff 2x bxb1	20	0.01	50	-	carb	5	12	sfGFP	103399.0
1580	E11	1x diff 2x bxb1	20	0.01	50	-	carb	5	13	sfGFP	103654.0
1581	E11	1x diff 2x bxb1	20	0.01	50	-	carb	5	14	sfGFP	103907.0
1582	E11	1x diff 2x bxb1	20	0.01	50	-	carb	5	15	sfGFP	104148.5
1583	E11	1x diff 2x bxb1	20	0.01	50	-	carb	5	16	sfGFP	104383.5
1584	E12	1x diff 2x bxb1	20	0.01	50	-	kan	5	1	sfGFP	17236.5
1585	E12	1x diff 2x bxb1	20	0.01	50	-	kan	5	2	sfGFP	35167.0
1586	E12	1x diff 2x bxb1	20	0.01	50	-	kan	5	3	sfGFP	50755.0
1587	E12	1x diff 2x bxb1	20	0.01	50	-	kan	5	4	sfGFP	68749.0
1588	E12	1x diff 2x bxb1	20	0.01	50	-	kan	5	5	sfGFP	85384.0
1589	E12	1x diff 2x bxb1	20	0.01	50	-	kan	5	6	sfGFP	95852.0
1590	E12	1x diff 2x bxb1	20	0.01	50	-	kan	5	7	sfGFP	103162.5
1591	E12	1x diff 2x bxb1	20	0.01	50	-	kan	5	8	sfGFP	105647.0
1592	E12	1x diff 2x bxb1	20	0.01	50	-	kan	5	9	sfGFP	106661.5
1593	E12	1x diff 2x bxb1	20	0.01	50	-	kan	5	10	sfGFP	107262.0
1594	E12	1x diff 2x bxb1	20	0.01	50	-	kan	5	11	sfGFP	107713.0
1595	E12	1x diff 2x bxb1	20	0.01	50	-	kan	5	12	sfGFP	108016.0
1596	E12	1x diff 2x bxb1	20	0.01	50	-	kan	5	13	sfGFP	108353.0
1597	E12	1x diff 2x bxb1	20	0.01	50	-	kan	5	14	sfGFP	108750.5
1598	E12	1x diff 2x bxb1	20	0.01	50	-	kan	5	15	sfGFP	109145.5
1599	E12	1x diff 2x bxb1	20	0.01	50	-	kan	5	16	sfGFP	109520.0
1600	E13	1x diff 2x bxb1	30	0.01	10	-	carb	5	1	sfGFP	18114.0
1601	E13	1x diff 2x bxb1	30	0.01	10	-	carb	5	2	sfGFP	43384.0
1602	E13	1x diff 2x bxb1	30	0.01	10	-	carb	5	3	sfGFP	67565.0
1603	E13	1x diff 2x bxb1	30	0.01	10	-	carb	5	4	sfGFP	91288.0
1604	E13	1x diff 2x bxb1	30	0.01	10	-	carb	5	5	sfGFP	116827.5
1605	E13	1x diff 2x bxb1	30	0.01	10	-	carb	5	6	sfGFP	138154.5
1606	E13	1x diff 2x bxb1	30	0.01	10	-	carb	5	7	sfGFP	160354.0
1607	E13	1x diff 2x bxb1	30	0.01	10	-	carb	5	8	sfGFP	179633.5
1608	E13	1x diff 2x bxb1	30	0.01	10	-	carb	5	9	sfGFP	193652.0
1609	E13	1x diff 2x bxb1	30	0.01	10	-	carb	5	10	sfGFP	203275.5
1610	E13	1x diff 2x bxb1	30	0.01	10	-	carb	5	11	sfGFP	209121.5
1611	E13	1x diff 2x bxb1	30	0.01	10	-	carb	5	12	sfGFP	212349.0
1612	E13	1x diff 2x bxb1	30	0.01	10	-	carb	5	13	sfGFP	214340.5
1613	E13	1x diff 2x bxb1	30	0.01	10	-	carb	5	14	sfGFP	215391.0
1614	E13	1x diff 2x bxb1	30	0.01	10	-	carb	5	15	sfGFP	216047.5
1615	E13	1x diff 2x bxb1	30	0.01	10	-	carb	5	16	sfGFP	216465.5
1616	E14	1x diff 2x bxb1	30	0.01	10	-	kan	5	1	sfGFP	18729.0
1617	E14	1x diff 2x bxb1	30	0.01	10	-	kan	5	2	sfGFP	43074.5
1618	E14	1x diff 2x bxb1	30	0.01	10	-	kan	5	3	sfGFP	62563.5
1619	E14	1x diff 2x bxb1	30	0.01	10	-	kan	5	4	sfGFP	81950.0
1620	E14	1x diff 2x bxb1	30	0.01	10	-	kan	5	5	sfGFP	102326.0
1621	E14	1x diff 2x bxb1	30	0.01	10	-	kan	5	6	sfGFP	109705.5
1622	E14	1x diff 2x bxb1	30	0.01	10	-	kan	5	7	sfGFP	112317.0
1623	E14	1x diff 2x bxb1	30	0.01	10	-	kan	5	8	sfGFP	113075.5
1624	E14	1x diff 2x bxb1	30	0.01	10	-	kan	5	9	sfGFP	113512.0
1625	E14	1x diff 2x bxb1	30	0.01	10	-	kan	5	10	sfGFP	113908.5
1626	E14	1x diff 2x bxb1	30	0.01	10	-	kan	5	11	sfGFP	114308.0
1627	E14	1x diff 2x bxb1	30	0.01	10	-	kan	5	12	sfGFP	114593.0
1628	E14	1x diff 2x bxb1	30	0.01	10	-	kan	5	13	sfGFP	114931.0
1629	E14	1x diff 2x bxb1	30	0.01	10	-	kan	5	14	sfGFP	115317.5
1630	E14	1x diff 2x bxb1	30	0.01	10	-	kan	5	15	sfGFP	115701.0
1631	E14	1x diff 2x bxb1	30	0.01	10	-	kan	5	16	sfGFP	116072.5
1632	E15	1x diff 2x bxb1	30	0.01	50	-	carb	5	1	sfGFP	23370.5
1633	E15	1x diff 2x bxb1	30	0.01	50	-	carb	5	2	sfGFP	54833.0
1634	E15	1x diff 2x bxb1	30	0.01	50	-	carb	5	3	sfGFP	75507.0
1635	E15	1x diff 2x bxb1	30	0.01	50	-	carb	5	4	sfGFP	82898.5
1636	E15	1x diff 2x bxb1	30	0.01	50	-	carb	5	5	sfGFP	84677.5
1637	E15	1x diff 2x bxb1	30	0.01	50	-	carb	5	6	sfGFP	85446.0
1638	E15	1x diff 2x bxb1	30	0.01	50	-	carb	5	7	sfGFP	86019.5
1639	E15	1x diff 2x bxb1	30	0.01	50	-	carb	5	8	sfGFP	86427.0
1640	E15	1x diff 2x bxb1	30	0.01	50	-	carb	5	9	sfGFP	86735.0
1641	E15	1x diff 2x bxb1	30	0.01	50	-	carb	5	10	sfGFP	87007.0
1642	E15	1x diff 2x bxb1	30	0.01	50	-	carb	5	11	sfGFP	87267.5
1643	E15	1x diff 2x bxb1	30	0.01	50	-	carb	5	12	sfGFP	87510.5
1644	E15	1x diff 2x bxb1	30	0.01	50	-	carb	5	13	sfGFP	87752.5
1645	E15	1x diff 2x bxb1	30	0.01	50	-	carb	5	14	sfGFP	87992.5
1646	E15	1x diff 2x bxb1	30	0.01	50	-	carb	5	15	sfGFP	88229.5
1647	E15	1x diff 2x bxb1	30	0.01	50	-	carb	5	16	sfGFP	88460.5
1648	E16	1x diff 2x bxb1	30	0.01	50	-	kan	5	1	sfGFP	23468.0
1649	E16	1x diff 2x bxb1	30	0.01	50	-	kan	5	2	sfGFP	51013.5
1650	E16	1x diff 2x bxb1	30	0.01	50	-	kan	5	3	sfGFP	70039.5
1651	E16	1x diff 2x bxb1	30	0.01	50	-	kan	5	4	sfGFP	81759.0
1652	E16	1x diff 2x bxb1	30	0.01	50	-	kan	5	5	sfGFP	83545.0
1653	E16	1x diff 2x bxb1	30	0.01	50	-	kan	5	6	sfGFP	83990.0
1654	E16	1x diff 2x bxb1	30	0.01	50	-	kan	5	7	sfGFP	84387.0
1655	E16	1x diff 2x bxb1	30	0.01	50	-	kan	5	8	sfGFP	84787.5
1656	E16	1x diff 2x bxb1	30	0.01	50	-	kan	5	9	sfGFP	85157.5
1657	E16	1x diff 2x bxb1	30	0.01	50	-	kan	5	10	sfGFP	85529.5
1658	E16	1x diff 2x bxb1	30	0.01	50	-	kan	5	11	sfGFP	85927.5
1659	E16	1x diff 2x bxb1	30	0.01	50	-	kan	5	12	sfGFP	86220.0
1660	E16	1x diff 2x bxb1	30	0.01	50	-	kan	5	13	sfGFP	86556.5
1661	E16	1x diff 2x bxb1	30	0.01	50	-	kan	5	14	sfGFP	86943.0
1662	E16	1x diff 2x bxb1	30	0.01	50	-	kan	5	15	sfGFP	87334.0
1663	E16	1x diff 2x bxb1	30	0.01	50	-	kan	5	16	sfGFP	87715.5
1664	E17	1x diff 2x bxb1	10	0.01	10	+	carb	5	1	sfGFP	2892.5
1665	E17	1x diff 2x bxb1	10	0.01	10	+	carb	5	2	sfGFP	9124.0
1666	E17	1x diff 2x bxb1	10	0.01	10	+	carb	5	3	sfGFP	13966.5
1667	E17	1x diff 2x bxb1	10	0.01	10	+	carb	5	4	sfGFP	17982.0
1668	E17	1x diff 2x bxb1	10	0.01	10	+	carb	5	5	sfGFP	22095.5
1669	E17	1x diff 2x bxb1	10	0.01	10	+	carb	5	6	sfGFP	25720.0
1670	E17	1x diff 2x bxb1	10	0.01	10	+	carb	5	7	sfGFP	29925.5
1671	E17	1x diff 2x bxb1	10	0.01	10	+	carb	5	8	sfGFP	34824.5
1672	E17	1x diff 2x bxb1	10	0.01	10	+	carb	5	9	sfGFP	40834.0
1673	E17	1x diff 2x bxb1	10	0.01	10	+	carb	5	10	sfGFP	47391.0
1674	E17	1x diff 2x bxb1	10	0.01	10	+	carb	5	11	sfGFP	54472.5
1675	E17	1x diff 2x bxb1	10	0.01	10	+	carb	5	12	sfGFP	61147.0
1676	E17	1x diff 2x bxb1	10	0.01	10	+	carb	5	13	sfGFP	69034.0
1677	E17	1x diff 2x bxb1	10	0.01	10	+	carb	5	14	sfGFP	76278.5
1678	E17	1x diff 2x bxb1	10	0.01	10	+	carb	5	15	sfGFP	83387.0
1679	E17	1x diff 2x bxb1	10	0.01	10	+	carb	5	16	sfGFP	90310.0
1680	E18	1x diff 2x bxb1	10	0.01	10	+	kan	5	1	sfGFP	3029.5
1681	E18	1x diff 2x bxb1	10	0.01	10	+	kan	5	2	sfGFP	6618.5
1682	E18	1x diff 2x bxb1	10	0.01	10	+	kan	5	3	sfGFP	10199.5
1683	E18	1x diff 2x bxb1	10	0.01	10	+	kan	5	4	sfGFP	13658.5
1684	E18	1x diff 2x bxb1	10	0.01	10	+	kan	5	5	sfGFP	16758.5
1685	E18	1x diff 2x bxb1	10	0.01	10	+	kan	5	6	sfGFP	19162.0
1686	E18	1x diff 2x bxb1	10	0.01	10	+	kan	5	7	sfGFP	21958.5
1687	E18	1x diff 2x bxb1	10	0.01	10	+	kan	5	8	sfGFP	24585.0
1688	E18	1x diff 2x bxb1	10	0.01	10	+	kan	5	9	sfGFP	27973.5
1689	E18	1x diff 2x bxb1	10	0.01	10	+	kan	5	10	sfGFP	32013.0
1690	E18	1x diff 2x bxb1	10	0.01	10	+	kan	5	11	sfGFP	36655.5
1691	E18	1x diff 2x bxb1	10	0.01	10	+	kan	5	12	sfGFP	41020.5
1692	E18	1x diff 2x bxb1	10	0.01	10	+	kan	5	13	sfGFP	48794.5
1693	E18	1x diff 2x bxb1	10	0.01	10	+	kan	5	14	sfGFP	56018.5
1694	E18	1x diff 2x bxb1	10	0.01	10	+	kan	5	15	sfGFP	61453.0
1695	E18	1x diff 2x bxb1	10	0.01	10	+	kan	5	16	sfGFP	65512.5
1696	E19	1x diff 2x bxb1	10	0.01	50	+	carb	5	1	sfGFP	2716.5
1697	E19	1x diff 2x bxb1	10	0.01	50	+	carb	5	2	sfGFP	6824.5
1698	E19	1x diff 2x bxb1	10	0.01	50	+	carb	5	3	sfGFP	9756.5
1699	E19	1x diff 2x bxb1	10	0.01	50	+	carb	5	4	sfGFP	12278.5
1700	E19	1x diff 2x bxb1	10	0.01	50	+	carb	5	5	sfGFP	14756.5
1701	E19	1x diff 2x bxb1	10	0.01	50	+	carb	5	6	sfGFP	16991.5
1702	E19	1x diff 2x bxb1	10	0.01	50	+	carb	5	7	sfGFP	19867.5
1703	E19	1x diff 2x bxb1	10	0.01	50	+	carb	5	8	sfGFP	22802.5
1704	E19	1x diff 2x bxb1	10	0.01	50	+	carb	5	9	sfGFP	27225.5
1705	E19	1x diff 2x bxb1	10	0.01	50	+	carb	5	10	sfGFP	31910.5
1706	E19	1x diff 2x bxb1	10	0.01	50	+	carb	5	11	sfGFP	36791.5
1707	E19	1x diff 2x bxb1	10	0.01	50	+	carb	5	12	sfGFP	41447.0
1708	E19	1x diff 2x bxb1	10	0.01	50	+	carb	5	13	sfGFP	46961.0
1709	E19	1x diff 2x bxb1	10	0.01	50	+	carb	5	14	sfGFP	52129.0
1710	E19	1x diff 2x bxb1	10	0.01	50	+	carb	5	15	sfGFP	57062.0
1711	E19	1x diff 2x bxb1	10	0.01	50	+	carb	5	16	sfGFP	62503.5
1712	E2	1x diff 2x bxb1	10	0.01	10	-	kan	5	1	sfGFP	1876.0
1713	E2	1x diff 2x bxb1	10	0.01	10	-	kan	5	2	sfGFP	4094.5
1714	E2	1x diff 2x bxb1	10	0.01	10	-	kan	5	3	sfGFP	6588.0
1715	E2	1x diff 2x bxb1	10	0.01	10	-	kan	5	4	sfGFP	9134.5
1716	E2	1x diff 2x bxb1	10	0.01	10	-	kan	5	5	sfGFP	11103.0
1717	E2	1x diff 2x bxb1	10	0.01	10	-	kan	5	6	sfGFP	12656.5
1718	E2	1x diff 2x bxb1	10	0.01	10	-	kan	5	7	sfGFP	14154.0
1719	E2	1x diff 2x bxb1	10	0.01	10	-	kan	5	8	sfGFP	15928.0
1720	E2	1x diff 2x bxb1	10	0.01	10	-	kan	5	9	sfGFP	18306.0
1721	E2	1x diff 2x bxb1	10	0.01	10	-	kan	5	10	sfGFP	21328.0
1722	E2	1x diff 2x bxb1	10	0.01	10	-	kan	5	11	sfGFP	25027.5
1723	E2	1x diff 2x bxb1	10	0.01	10	-	kan	5	12	sfGFP	28956.5
1724	E2	1x diff 2x bxb1	10	0.01	10	-	kan	5	13	sfGFP	34391.0
1725	E2	1x diff 2x bxb1	10	0.01	10	-	kan	5	14	sfGFP	38997.0
1726	E2	1x diff 2x bxb1	10	0.01	10	-	kan	5	15	sfGFP	42780.0
1727	E2	1x diff 2x bxb1	10	0.01	10	-	kan	5	16	sfGFP	46032.5
1728	E20	1x diff 2x bxb1	10	0.01	50	+	kan	5	1	sfGFP	2805.5
1729	E20	1x diff 2x bxb1	10	0.01	50	+	kan	5	2	sfGFP	5068.5
1730	E20	1x diff 2x bxb1	10	0.01	50	+	kan	5	3	sfGFP	7541.5
1731	E20	1x diff 2x bxb1	10	0.01	50	+	kan	5	4	sfGFP	10508.5
1732	E20	1x diff 2x bxb1	10	0.01	50	+	kan	5	5	sfGFP	12667.0
1733	E20	1x diff 2x bxb1	10	0.01	50	+	kan	5	6	sfGFP	14395.5
1734	E20	1x diff 2x bxb1	10	0.01	50	+	kan	5	7	sfGFP	16438.5
1735	E20	1x diff 2x bxb1	10	0.01	50	+	kan	5	8	sfGFP	18380.0
1736	E20	1x diff 2x bxb1	10	0.01	50	+	kan	5	9	sfGFP	21255.0
1737	E20	1x diff 2x bxb1	10	0.01	50	+	kan	5	10	sfGFP	25028.0
1738	E20	1x diff 2x bxb1	10	0.01	50	+	kan	5	11	sfGFP	28653.0
1739	E20	1x diff 2x bxb1	10	0.01	50	+	kan	5	12	sfGFP	32458.0
1740	E20	1x diff 2x bxb1	10	0.01	50	+	kan	5	13	sfGFP	38940.5
1741	E20	1x diff 2x bxb1	10	0.01	50	+	kan	5	14	sfGFP	43983.5
1742	E20	1x diff 2x bxb1	10	0.01	50	+	kan	5	15	sfGFP	47612.0
1743	E20	1x diff 2x bxb1	10	0.01	50	+	kan	5	16	sfGFP	50643.0
1744	E21	1x diff 2x bxb1	15	0.01	10	+	carb	5	1	sfGFP	8092.0
1745	E21	1x diff 2x bxb1	15	0.01	10	+	carb	5	2	sfGFP	24007.5
1746	E21	1x diff 2x bxb1	15	0.01	10	+	carb	5	3	sfGFP	36589.0
1747	E21	1x diff 2x bxb1	15	0.01	10	+	carb	5	4	sfGFP	47727.5
1748	E21	1x diff 2x bxb1	15	0.01	10	+	carb	5	5	sfGFP	59398.0
1749	E21	1x diff 2x bxb1	15	0.01	10	+	carb	5	6	sfGFP	69656.0
1750	E21	1x diff 2x bxb1	15	0.01	10	+	carb	5	7	sfGFP	80637.5
1751	E21	1x diff 2x bxb1	15	0.01	10	+	carb	5	8	sfGFP	93096.5
1752	E21	1x diff 2x bxb1	15	0.01	10	+	carb	5	9	sfGFP	106723.5
1753	E21	1x diff 2x bxb1	15	0.01	10	+	carb	5	10	sfGFP	121278.0
1754	E21	1x diff 2x bxb1	15	0.01	10	+	carb	5	11	sfGFP	136567.5
1755	E21	1x diff 2x bxb1	15	0.01	10	+	carb	5	12	sfGFP	149712.5
1756	E21	1x diff 2x bxb1	15	0.01	10	+	carb	5	13	sfGFP	162163.5
1757	E21	1x diff 2x bxb1	15	0.01	10	+	carb	5	14	sfGFP	171396.5
1758	E21	1x diff 2x bxb1	15	0.01	10	+	carb	5	15	sfGFP	179066.5
1759	E21	1x diff 2x bxb1	15	0.01	10	+	carb	5	16	sfGFP	184149.5
1760	E22	1x diff 2x bxb1	15	0.01	10	+	kan	5	1	sfGFP	8371.0
1761	E22	1x diff 2x bxb1	15	0.01	10	+	kan	5	2	sfGFP	18876.5
1762	E22	1x diff 2x bxb1	15	0.01	10	+	kan	5	3	sfGFP	27551.5
1763	E22	1x diff 2x bxb1	15	0.01	10	+	kan	5	4	sfGFP	38008.0
1764	E22	1x diff 2x bxb1	15	0.01	10	+	kan	5	5	sfGFP	47854.0
1765	E22	1x diff 2x bxb1	15	0.01	10	+	kan	5	6	sfGFP	54951.0
1766	E22	1x diff 2x bxb1	15	0.01	10	+	kan	5	7	sfGFP	63630.5
1767	E22	1x diff 2x bxb1	15	0.01	10	+	kan	5	8	sfGFP	71962.5
1768	E22	1x diff 2x bxb1	15	0.01	10	+	kan	5	9	sfGFP	81511.0
1769	E22	1x diff 2x bxb1	15	0.01	10	+	kan	5	10	sfGFP	93013.0
1770	E22	1x diff 2x bxb1	15	0.01	10	+	kan	5	11	sfGFP	104889.0
1771	E22	1x diff 2x bxb1	15	0.01	10	+	kan	5	12	sfGFP	114477.0
1772	E22	1x diff 2x bxb1	15	0.01	10	+	kan	5	13	sfGFP	125229.0
1773	E22	1x diff 2x bxb1	15	0.01	10	+	kan	5	14	sfGFP	132495.5
1774	E22	1x diff 2x bxb1	15	0.01	10	+	kan	5	15	sfGFP	136290.5
1775	E22	1x diff 2x bxb1	15	0.01	10	+	kan	5	16	sfGFP	138408.0
1776	E23	1x diff 2x bxb1	15	0.01	50	+	carb	5	1	sfGFP	8558.5
1777	E23	1x diff 2x bxb1	15	0.01	50	+	carb	5	2	sfGFP	20842.0
1778	E23	1x diff 2x bxb1	15	0.01	50	+	carb	5	3	sfGFP	30318.0
1779	E23	1x diff 2x bxb1	15	0.01	50	+	carb	5	4	sfGFP	39393.5
1780	E23	1x diff 2x bxb1	15	0.01	50	+	carb	5	5	sfGFP	47747.5
1781	E23	1x diff 2x bxb1	15	0.01	50	+	carb	5	6	sfGFP	55947.5
1782	E23	1x diff 2x bxb1	15	0.01	50	+	carb	5	7	sfGFP	65237.5
1783	E23	1x diff 2x bxb1	15	0.01	50	+	carb	5	8	sfGFP	74511.5
1784	E23	1x diff 2x bxb1	15	0.01	50	+	carb	5	9	sfGFP	86852.0
1785	E23	1x diff 2x bxb1	15	0.01	50	+	carb	5	10	sfGFP	100216.5
1786	E23	1x diff 2x bxb1	15	0.01	50	+	carb	5	11	sfGFP	113560.0
1787	E23	1x diff 2x bxb1	15	0.01	50	+	carb	5	12	sfGFP	125651.0
1788	E23	1x diff 2x bxb1	15	0.01	50	+	carb	5	13	sfGFP	137729.5
1789	E23	1x diff 2x bxb1	15	0.01	50	+	carb	5	14	sfGFP	148262.5
1790	E23	1x diff 2x bxb1	15	0.01	50	+	carb	5	15	sfGFP	156111.5
1791	E23	1x diff 2x bxb1	15	0.01	50	+	carb	5	16	sfGFP	161984.0
1792	E24	1x diff 2x bxb1	15	0.01	50	+	kan	5	1	sfGFP	8952.0
1793	E24	1x diff 2x bxb1	15	0.01	50	+	kan	5	2	sfGFP	16961.0
1794	E24	1x diff 2x bxb1	15	0.01	50	+	kan	5	3	sfGFP	25819.0
1795	E24	1x diff 2x bxb1	15	0.01	50	+	kan	5	4	sfGFP	34741.5
1796	E24	1x diff 2x bxb1	15	0.01	50	+	kan	5	5	sfGFP	41714.5
1797	E24	1x diff 2x bxb1	15	0.01	50	+	kan	5	6	sfGFP	47720.5
1798	E24	1x diff 2x bxb1	15	0.01	50	+	kan	5	7	sfGFP	55133.5
1799	E24	1x diff 2x bxb1	15	0.01	50	+	kan	5	8	sfGFP	62048.0
1800	E24	1x diff 2x bxb1	15	0.01	50	+	kan	5	9	sfGFP	71211.5
1801	E24	1x diff 2x bxb1	15	0.01	50	+	kan	5	10	sfGFP	81604.0
1802	E24	1x diff 2x bxb1	15	0.01	50	+	kan	5	11	sfGFP	91720.0
1803	E24	1x diff 2x bxb1	15	0.01	50	+	kan	5	12	sfGFP	101220.5
1804	E24	1x diff 2x bxb1	15	0.01	50	+	kan	5	13	sfGFP	112044.5
1805	E24	1x diff 2x bxb1	15	0.01	50	+	kan	5	14	sfGFP	119550.5
1806	E24	1x diff 2x bxb1	15	0.01	50	+	kan	5	15	sfGFP	124350.0
1807	E24	1x diff 2x bxb1	15	0.01	50	+	kan	5	16	sfGFP	127368.5
1808	E3	1x diff 2x bxb1	10	0.01	50	-	carb	5	1	sfGFP	2613.0
1809	E3	1x diff 2x bxb1	10	0.01	50	-	carb	5	2	sfGFP	7362.5
1810	E3	1x diff 2x bxb1	10	0.01	50	-	carb	5	3	sfGFP	11082.5
1811	E3	1x diff 2x bxb1	10	0.01	50	-	carb	5	4	sfGFP	14944.0
1812	E3	1x diff 2x bxb1	10	0.01	50	-	carb	5	5	sfGFP	18088.0
1813	E3	1x diff 2x bxb1	10	0.01	50	-	carb	5	6	sfGFP	21569.0
1814	E3	1x diff 2x bxb1	10	0.01	50	-	carb	5	7	sfGFP	25079.0
1815	E3	1x diff 2x bxb1	10	0.01	50	-	carb	5	8	sfGFP	29283.5
1816	E3	1x diff 2x bxb1	10	0.01	50	-	carb	5	9	sfGFP	35760.0
1817	E3	1x diff 2x bxb1	10	0.01	50	-	carb	5	10	sfGFP	42432.5
1818	E3	1x diff 2x bxb1	10	0.01	50	-	carb	5	11	sfGFP	49560.0
1819	E3	1x diff 2x bxb1	10	0.01	50	-	carb	5	12	sfGFP	56101.5
1820	E3	1x diff 2x bxb1	10	0.01	50	-	carb	5	13	sfGFP	62822.5
1821	E3	1x diff 2x bxb1	10	0.01	50	-	carb	5	14	sfGFP	69027.0
1822	E3	1x diff 2x bxb1	10	0.01	50	-	carb	5	15	sfGFP	75085.0
1823	E3	1x diff 2x bxb1	10	0.01	50	-	carb	5	16	sfGFP	81937.5
1824	E4	1x diff 2x bxb1	10	0.01	50	-	kan	5	1	sfGFP	2120.0
1825	E4	1x diff 2x bxb1	10	0.01	50	-	kan	5	2	sfGFP	3973.0
1826	E4	1x diff 2x bxb1	10	0.01	50	-	kan	5	3	sfGFP	6345.0
1827	E4	1x diff 2x bxb1	10	0.01	50	-	kan	5	4	sfGFP	8743.5
1828	E4	1x diff 2x bxb1	10	0.01	50	-	kan	5	5	sfGFP	10419.0
1829	E4	1x diff 2x bxb1	10	0.01	50	-	kan	5	6	sfGFP	11851.0
1830	E4	1x diff 2x bxb1	10	0.01	50	-	kan	5	7	sfGFP	13190.0
1831	E4	1x diff 2x bxb1	10	0.01	50	-	kan	5	8	sfGFP	14808.0
1832	E4	1x diff 2x bxb1	10	0.01	50	-	kan	5	9	sfGFP	17043.0
1833	E4	1x diff 2x bxb1	10	0.01	50	-	kan	5	10	sfGFP	19914.5
1834	E4	1x diff 2x bxb1	10	0.01	50	-	kan	5	11	sfGFP	23104.5
1835	E4	1x diff 2x bxb1	10	0.01	50	-	kan	5	12	sfGFP	25886.0
1836	E4	1x diff 2x bxb1	10	0.01	50	-	kan	5	13	sfGFP	30450.0
1837	E4	1x diff 2x bxb1	10	0.01	50	-	kan	5	14	sfGFP	34105.5
1838	E4	1x diff 2x bxb1	10	0.01	50	-	kan	5	15	sfGFP	37258.0
1839	E4	1x diff 2x bxb1	10	0.01	50	-	kan	5	16	sfGFP	40182.5
1840	E5	1x diff 2x bxb1	15	0.01	10	-	carb	5	1	sfGFP	8527.5
1841	E5	1x diff 2x bxb1	15	0.01	10	-	carb	5	2	sfGFP	27110.5
1842	E5	1x diff 2x bxb1	15	0.01	10	-	carb	5	3	sfGFP	44947.0
1843	E5	1x diff 2x bxb1	15	0.01	10	-	carb	5	4	sfGFP	62026.5
1844	E5	1x diff 2x bxb1	15	0.01	10	-	carb	5	5	sfGFP	79095.5
1845	E5	1x diff 2x bxb1	15	0.01	10	-	carb	5	6	sfGFP	95000.0
1846	E5	1x diff 2x bxb1	15	0.01	10	-	carb	5	7	sfGFP	112394.0
1847	E5	1x diff 2x bxb1	15	0.01	10	-	carb	5	8	sfGFP	130767.5
1848	E5	1x diff 2x bxb1	15	0.01	10	-	carb	5	9	sfGFP	150797.5
1849	E5	1x diff 2x bxb1	15	0.01	10	-	carb	5	10	sfGFP	173789.5
1850	E5	1x diff 2x bxb1	15	0.01	10	-	carb	5	11	sfGFP	196138.5
1851	E5	1x diff 2x bxb1	15	0.01	10	-	carb	5	12	sfGFP	216943.0
1852	E5	1x diff 2x bxb1	15	0.01	10	-	carb	5	13	sfGFP	235443.0
1853	E5	1x diff 2x bxb1	15	0.01	10	-	carb	5	14	sfGFP	247717.0
1854	E5	1x diff 2x bxb1	15	0.01	10	-	carb	5	15	sfGFP	257596.0
1855	E5	1x diff 2x bxb1	15	0.01	10	-	carb	5	16	sfGFP	263582.0
1856	E6	1x diff 2x bxb1	15	0.01	10	-	kan	5	1	sfGFP	7782.0
1857	E6	1x diff 2x bxb1	15	0.01	10	-	kan	5	2	sfGFP	17359.0
1858	E6	1x diff 2x bxb1	15	0.01	10	-	kan	5	3	sfGFP	26674.5
1859	E6	1x diff 2x bxb1	15	0.01	10	-	kan	5	4	sfGFP	35542.0
1860	E6	1x diff 2x bxb1	15	0.01	10	-	kan	5	5	sfGFP	44954.0
1861	E6	1x diff 2x bxb1	15	0.01	10	-	kan	5	6	sfGFP	52261.0
1862	E6	1x diff 2x bxb1	15	0.01	10	-	kan	5	7	sfGFP	60083.5
1863	E6	1x diff 2x bxb1	15	0.01	10	-	kan	5	8	sfGFP	68041.0
1864	E6	1x diff 2x bxb1	15	0.01	10	-	kan	5	9	sfGFP	77942.5
1865	E6	1x diff 2x bxb1	15	0.01	10	-	kan	5	10	sfGFP	90483.5
1866	E6	1x diff 2x bxb1	15	0.01	10	-	kan	5	11	sfGFP	105544.5
1867	E6	1x diff 2x bxb1	15	0.01	10	-	kan	5	12	sfGFP	117806.5
1868	E6	1x diff 2x bxb1	15	0.01	10	-	kan	5	13	sfGFP	132363.0
1869	E6	1x diff 2x bxb1	15	0.01	10	-	kan	5	14	sfGFP	144460.5
1870	E6	1x diff 2x bxb1	15	0.01	10	-	kan	5	15	sfGFP	152213.0
1871	E6	1x diff 2x bxb1	15	0.01	10	-	kan	5	16	sfGFP	157363.0
1872	E7	1x diff 2x bxb1	15	0.01	50	-	carb	5	1	sfGFP	10325.5
1873	E7	1x diff 2x bxb1	15	0.01	50	-	carb	5	2	sfGFP	27157.0
1874	E7	1x diff 2x bxb1	15	0.01	50	-	carb	5	3	sfGFP	40093.5
1875	E7	1x diff 2x bxb1	15	0.01	50	-	carb	5	4	sfGFP	52278.0
1876	E7	1x diff 2x bxb1	15	0.01	50	-	carb	5	5	sfGFP	64005.0
1877	E7	1x diff 2x bxb1	15	0.01	50	-	carb	5	6	sfGFP	76274.5
1878	E7	1x diff 2x bxb1	15	0.01	50	-	carb	5	7	sfGFP	88215.0
1879	E7	1x diff 2x bxb1	15	0.01	50	-	carb	5	8	sfGFP	99759.5
1880	E7	1x diff 2x bxb1	15	0.01	50	-	carb	5	9	sfGFP	112777.5
1881	E7	1x diff 2x bxb1	15	0.01	50	-	carb	5	10	sfGFP	122351.5
1882	E7	1x diff 2x bxb1	15	0.01	50	-	carb	5	11	sfGFP	128081.0
1883	E7	1x diff 2x bxb1	15	0.01	50	-	carb	5	12	sfGFP	130765.5
1884	E7	1x diff 2x bxb1	15	0.01	50	-	carb	5	13	sfGFP	132043.0
1885	E7	1x diff 2x bxb1	15	0.01	50	-	carb	5	14	sfGFP	132650.5
1886	E7	1x diff 2x bxb1	15	0.01	50	-	carb	5	15	sfGFP	133367.5
1887	E7	1x diff 2x bxb1	15	0.01	50	-	carb	5	16	sfGFP	134580.0
1888	E8	1x diff 2x bxb1	15	0.01	50	-	kan	5	1	sfGFP	8944.5
1889	E8	1x diff 2x bxb1	15	0.01	50	-	kan	5	2	sfGFP	17713.5
1890	E8	1x diff 2x bxb1	15	0.01	50	-	kan	5	3	sfGFP	27787.5
1891	E8	1x diff 2x bxb1	15	0.01	50	-	kan	5	4	sfGFP	37166.5
1892	E8	1x diff 2x bxb1	15	0.01	50	-	kan	5	5	sfGFP	45530.0
1893	E8	1x diff 2x bxb1	15	0.01	50	-	kan	5	6	sfGFP	52169.0
1894	E8	1x diff 2x bxb1	15	0.01	50	-	kan	5	7	sfGFP	60231.5
1895	E8	1x diff 2x bxb1	15	0.01	50	-	kan	5	8	sfGFP	67816.5
1896	E8	1x diff 2x bxb1	15	0.01	50	-	kan	5	9	sfGFP	77585.0
1897	E8	1x diff 2x bxb1	15	0.01	50	-	kan	5	10	sfGFP	89383.0
1898	E8	1x diff 2x bxb1	15	0.01	50	-	kan	5	11	sfGFP	101255.5
1899	E8	1x diff 2x bxb1	15	0.01	50	-	kan	5	12	sfGFP	110028.5
1900	E8	1x diff 2x bxb1	15	0.01	50	-	kan	5	13	sfGFP	121543.0
1901	E8	1x diff 2x bxb1	15	0.01	50	-	kan	5	14	sfGFP	128093.0
1902	E8	1x diff 2x bxb1	15	0.01	50	-	kan	5	15	sfGFP	131558.5
1903	E8	1x diff 2x bxb1	15	0.01	50	-	kan	5	16	sfGFP	133691.5
1904	E9	1x diff 2x bxb1	20	0.01	10	-	carb	5	1	sfGFP	13824.5
1905	E9	1x diff 2x bxb1	20	0.01	10	-	carb	5	2	sfGFP	37638.5
1906	E9	1x diff 2x bxb1	20	0.01	10	-	carb	5	3	sfGFP	60734.0
1907	E9	1x diff 2x bxb1	20	0.01	10	-	carb	5	4	sfGFP	84156.0
1908	E9	1x diff 2x bxb1	20	0.01	10	-	carb	5	5	sfGFP	108351.0
1909	E9	1x diff 2x bxb1	20	0.01	10	-	carb	5	6	sfGFP	129594.0
1910	E9	1x diff 2x bxb1	20	0.01	10	-	carb	5	7	sfGFP	150978.0
1911	E9	1x diff 2x bxb1	20	0.01	10	-	carb	5	8	sfGFP	170006.0
1912	E9	1x diff 2x bxb1	20	0.01	10	-	carb	5	9	sfGFP	184942.5
1913	E9	1x diff 2x bxb1	20	0.01	10	-	carb	5	10	sfGFP	194581.5
1914	E9	1x diff 2x bxb1	20	0.01	10	-	carb	5	11	sfGFP	200330.0
1915	E9	1x diff 2x bxb1	20	0.01	10	-	carb	5	12	sfGFP	203530.0
1916	E9	1x diff 2x bxb1	20	0.01	10	-	carb	5	13	sfGFP	205473.0
1917	E9	1x diff 2x bxb1	20	0.01	10	-	carb	5	14	sfGFP	206534.5
1918	E9	1x diff 2x bxb1	20	0.01	10	-	carb	5	15	sfGFP	207215.0
1919	E9	1x diff 2x bxb1	20	0.01	10	-	carb	5	16	sfGFP	207672.0
1920	F1	1x diff 2x bxb1	10	0.01	10	-	carb	6	1	sfGFP	2371.5
1921	F1	1x diff 2x bxb1	10	0.01	10	-	carb	6	2	sfGFP	8379.0
1922	F1	1x diff 2x bxb1	10	0.01	10	-	carb	6	3	sfGFP	14339.5
1923	F1	1x diff 2x bxb1	10	0.01	10	-	carb	6	4	sfGFP	20677.0
1924	F1	1x diff 2x bxb1	10	0.01	10	-	carb	6	5	sfGFP	26039.0
1925	F1	1x diff 2x bxb1	10	0.01	10	-	carb	6	6	sfGFP	31446.0
1926	F1	1x diff 2x bxb1	10	0.01	10	-	carb	6	7	sfGFP	37085.0
1927	F1	1x diff 2x bxb1	10	0.01	10	-	carb	6	8	sfGFP	43390.0
1928	F1	1x diff 2x bxb1	10	0.01	10	-	carb	6	9	sfGFP	51419.5
1929	F1	1x diff 2x bxb1	10	0.01	10	-	carb	6	10	sfGFP	61042.5
1930	F1	1x diff 2x bxb1	10	0.01	10	-	carb	6	11	sfGFP	71553.5
1931	F1	1x diff 2x bxb1	10	0.01	10	-	carb	6	12	sfGFP	81961.5
1932	F1	1x diff 2x bxb1	10	0.01	10	-	carb	6	13	sfGFP	92536.0
1933	F1	1x diff 2x bxb1	10	0.01	10	-	carb	6	14	sfGFP	101158.0
1934	F1	1x diff 2x bxb1	10	0.01	10	-	carb	6	15	sfGFP	109569.5
1935	F1	1x diff 2x bxb1	10	0.01	10	-	carb	6	16	sfGFP	118402.5
1936	F10	1x diff 2x bxb1	20	0.01	10	-	kan	6	1	sfGFP	12713.5
1937	F10	1x diff 2x bxb1	20	0.01	10	-	kan	6	2	sfGFP	30145.5
1938	F10	1x diff 2x bxb1	20	0.01	10	-	kan	6	3	sfGFP	44169.5
1939	F10	1x diff 2x bxb1	20	0.01	10	-	kan	6	4	sfGFP	61199.0
1940	F10	1x diff 2x bxb1	20	0.01	10	-	kan	6	5	sfGFP	80879.0
1941	F10	1x diff 2x bxb1	20	0.01	10	-	kan	6	6	sfGFP	94551.0
1942	F10	1x diff 2x bxb1	20	0.01	10	-	kan	6	7	sfGFP	107084.5
1943	F10	1x diff 2x bxb1	20	0.01	10	-	kan	6	8	sfGFP	112225.5
1944	F10	1x diff 2x bxb1	20	0.01	10	-	kan	6	9	sfGFP	114263.5
1945	F10	1x diff 2x bxb1	20	0.01	10	-	kan	6	10	sfGFP	115444.0
1946	F10	1x diff 2x bxb1	20	0.01	10	-	kan	6	11	sfGFP	116280.0
1947	F10	1x diff 2x bxb1	20	0.01	10	-	kan	6	12	sfGFP	116700.0
1948	F10	1x diff 2x bxb1	20	0.01	10	-	kan	6	13	sfGFP	117105.0
1949	F10	1x diff 2x bxb1	20	0.01	10	-	kan	6	14	sfGFP	117548.0
1950	F10	1x diff 2x bxb1	20	0.01	10	-	kan	6	15	sfGFP	117969.5
1951	F10	1x diff 2x bxb1	20	0.01	10	-	kan	6	16	sfGFP	118371.5
1952	F11	1x diff 2x bxb1	20	0.01	50	-	carb	6	1	sfGFP	16957.0
1953	F11	1x diff 2x bxb1	20	0.01	50	-	carb	6	2	sfGFP	43501.0
1954	F11	1x diff 2x bxb1	20	0.01	50	-	carb	6	3	sfGFP	63750.5
1955	F11	1x diff 2x bxb1	20	0.01	50	-	carb	6	4	sfGFP	82555.0
1956	F11	1x diff 2x bxb1	20	0.01	50	-	carb	6	5	sfGFP	95477.0
1957	F11	1x diff 2x bxb1	20	0.01	50	-	carb	6	6	sfGFP	100548.0
1958	F11	1x diff 2x bxb1	20	0.01	50	-	carb	6	7	sfGFP	102517.0
1959	F11	1x diff 2x bxb1	20	0.01	50	-	carb	6	8	sfGFP	103152.5
1960	F11	1x diff 2x bxb1	20	0.01	50	-	carb	6	9	sfGFP	103751.5
1961	F11	1x diff 2x bxb1	20	0.01	50	-	carb	6	10	sfGFP	104192.5
1962	F11	1x diff 2x bxb1	20	0.01	50	-	carb	6	11	sfGFP	104616.0
1963	F11	1x diff 2x bxb1	20	0.01	50	-	carb	6	12	sfGFP	105018.0
1964	F11	1x diff 2x bxb1	20	0.01	50	-	carb	6	13	sfGFP	105401.0
1965	F11	1x diff 2x bxb1	20	0.01	50	-	carb	6	14	sfGFP	105763.5
1966	F11	1x diff 2x bxb1	20	0.01	50	-	carb	6	15	sfGFP	106101.5
1967	F11	1x diff 2x bxb1	20	0.01	50	-	carb	6	16	sfGFP	106448.5
1968	F12	1x diff 2x bxb1	20	0.01	50	-	kan	6	1	sfGFP	15439.5
1969	F12	1x diff 2x bxb1	20	0.01	50	-	kan	6	2	sfGFP	33072.5
1970	F12	1x diff 2x bxb1	20	0.01	50	-	kan	6	3	sfGFP	48389.0
1971	F12	1x diff 2x bxb1	20	0.01	50	-	kan	6	4	sfGFP	66093.0
1972	F12	1x diff 2x bxb1	20	0.01	50	-	kan	6	5	sfGFP	82024.0
1973	F12	1x diff 2x bxb1	20	0.01	50	-	kan	6	6	sfGFP	93038.0
1974	F12	1x diff 2x bxb1	20	0.01	50	-	kan	6	7	sfGFP	101596.5
1975	F12	1x diff 2x bxb1	20	0.01	50	-	kan	6	8	sfGFP	104690.0
1976	F12	1x diff 2x bxb1	20	0.01	50	-	kan	6	9	sfGFP	105996.0
1977	F12	1x diff 2x bxb1	20	0.01	50	-	kan	6	10	sfGFP	106708.5
1978	F12	1x diff 2x bxb1	20	0.01	50	-	kan	6	11	sfGFP	107186.5
1979	F12	1x diff 2x bxb1	20	0.01	50	-	kan	6	12	sfGFP	107500.0
1980	F12	1x diff 2x bxb1	20	0.01	50	-	kan	6	13	sfGFP	107831.0
1981	F12	1x diff 2x bxb1	20	0.01	50	-	kan	6	14	sfGFP	108230.0
1982	F12	1x diff 2x bxb1	20	0.01	50	-	kan	6	15	sfGFP	108629.0
1983	F12	1x diff 2x bxb1	20	0.01	50	-	kan	6	16	sfGFP	109012.5
1984	F13	1x diff 2x bxb1	30	0.01	10	-	carb	6	1	sfGFP	17844.5
1985	F13	1x diff 2x bxb1	30	0.01	10	-	carb	6	2	sfGFP	43075.5
1986	F13	1x diff 2x bxb1	30	0.01	10	-	carb	6	3	sfGFP	67157.0
1987	F13	1x diff 2x bxb1	30	0.01	10	-	carb	6	4	sfGFP	91339.5
1988	F13	1x diff 2x bxb1	30	0.01	10	-	carb	6	5	sfGFP	116791.5
1989	F13	1x diff 2x bxb1	30	0.01	10	-	carb	6	6	sfGFP	137586.5
1990	F13	1x diff 2x bxb1	30	0.01	10	-	carb	6	7	sfGFP	159532.5
1991	F13	1x diff 2x bxb1	30	0.01	10	-	carb	6	8	sfGFP	179326.0
1992	F13	1x diff 2x bxb1	30	0.01	10	-	carb	6	9	sfGFP	194582.0
1993	F13	1x diff 2x bxb1	30	0.01	10	-	carb	6	10	sfGFP	204798.5
1994	F13	1x diff 2x bxb1	30	0.01	10	-	carb	6	11	sfGFP	210935.5
1995	F13	1x diff 2x bxb1	30	0.01	10	-	carb	6	12	sfGFP	214404.5
1996	F13	1x diff 2x bxb1	30	0.01	10	-	carb	6	13	sfGFP	216515.0
1997	F13	1x diff 2x bxb1	30	0.01	10	-	carb	6	14	sfGFP	217640.0
1998	F13	1x diff 2x bxb1	30	0.01	10	-	carb	6	15	sfGFP	218361.0
[truncated: 7,217 more rows]
