# Supplementary material for: Integrase-mediated differentiation circuits improve evolutionary stability of burdensome and toxic functions in E. coli
Source: Nat Commun. 2022 Nov 10;13:6822. doi: 10.1038/s41467-022-34361-y (PMC9649629; doi:10.1038/s41467-022-34361-y)
Supplement: Supplementary file 8 — Source Data [file 41467_2022_34361_MOESM8_ESM.zip › Fig 2, 3F, Suppl Fig 13-15, Suppl Fig 28/20211025_gfp_cumsum_avg.csv]

	strain	sal	las	iptg	chlor	cole1	plate	measurement	std
0	1x diff 2x bxb1	10	0.01	10	+	carb	1	2625.9375	214.74094650797937
1	1x diff 2x bxb1	10	0.01	10	+	carb	2	8405.4375	541.9359765494177
2	1x diff 2x bxb1	10	0.01	10	+	carb	3	13129.25	948.9501341708409
3	1x diff 2x bxb1	10	0.01	10	+	carb	4	17048.4375	1383.2654026278337
4	1x diff 2x bxb1	10	0.01	10	+	carb	5	21097.875	1798.2867392127903
5	1x diff 2x bxb1	10	0.01	10	+	carb	6	24653.4375	2152.8700185947787
6	1x diff 2x bxb1	10	0.01	10	+	carb	7	28810.6875	2558.5530919070534
7	1x diff 2x bxb1	10	0.01	10	+	carb	8	33553.875	3063.6563443749
8	1x diff 2x bxb1	10	0.01	10	+	carb	9	39328.1875	3575.0464226506415
9	1x diff 2x bxb1	10	0.01	10	+	carb	10	45977.0625	4015.988647514368
10	1x diff 2x bxb1	10	0.01	10	+	carb	11	52723.125	4500.655228091001
11	1x diff 2x bxb1	10	0.01	10	+	carb	12	59231.625	5150.903220032664
12	1x diff 2x bxb1	10	0.01	10	+	carb	13	66933.0625	5892.847913466798
13	1x diff 2x bxb1	10	0.01	10	+	carb	14	74221.1875	6546.481748332459
14	1x diff 2x bxb1	10	0.01	10	+	carb	15	81191.0625	7142.629299982203
15	1x diff 2x bxb1	10	0.01	10	+	carb	16	87988.1875	7693.4299007915115
16	1x diff 2x bxb1	10	0.01	10	+	kan	1	2591.625	344.9617732445148
17	1x diff 2x bxb1	10	0.01	10	+	kan	2	5612.375	723.1909326035551
18	1x diff 2x bxb1	10	0.01	10	+	kan	3	8973.9375	941.947543182285
19	1x diff 2x bxb1	10	0.01	10	+	kan	4	12328.3125	1112.666743122127
20	1x diff 2x bxb1	10	0.01	10	+	kan	5	15150.375	1349.765925474276
21	1x diff 2x bxb1	10	0.01	10	+	kan	6	17363.3125	1566.6950641739902
22	1x diff 2x bxb1	10	0.01	10	+	kan	7	19916.1875	1981.595045438685
23	1x diff 2x bxb1	10	0.01	10	+	kan	8	22426.0625	2304.12980843249
24	1x diff 2x bxb1	10	0.01	10	+	kan	9	25605.5	2651.6332298631123
25	1x diff 2x bxb1	10	0.01	10	+	kan	10	29592.875	3043.6678266995086
26	1x diff 2x bxb1	10	0.01	10	+	kan	11	34013.6875	3577.365640259204
27	1x diff 2x bxb1	10	0.01	10	+	kan	12	38294.0	3859.6684905756933
28	1x diff 2x bxb1	10	0.01	10	+	kan	13	45579.375	4724.289801123549
29	1x diff 2x bxb1	10	0.01	10	+	kan	14	51927.0	5666.042301037194
30	1x diff 2x bxb1	10	0.01	10	+	kan	15	56668.75	6341.3252839720235
31	1x diff 2x bxb1	10	0.01	10	+	kan	16	60418.6875	6596.75680022009
32	1x diff 2x bxb1	10	0.01	10	-	carb	1	2183.6875	160.5056602250703
33	1x diff 2x bxb1	10	0.01	10	-	carb	2	7680.0625	622.719923142476
34	1x diff 2x bxb1	10	0.01	10	-	carb	3	13168.625	1204.060058718003
35	1x diff 2x bxb1	10	0.01	10	-	carb	4	18701.875	2117.0196326439673
36	1x diff 2x bxb1	10	0.01	10	-	carb	5	23347.625	2977.7026109545786
37	1x diff 2x bxb1	10	0.01	10	-	carb	6	28017.8125	3724.668287603417
38	1x diff 2x bxb1	10	0.01	10	-	carb	7	32894.1875	4516.799482705014
39	1x diff 2x bxb1	10	0.01	10	-	carb	8	38362.25	5388.749669450232
40	1x diff 2x bxb1	10	0.01	10	-	carb	9	45435.875	6349.826925369136
41	1x diff 2x bxb1	10	0.01	10	-	carb	10	53838.6875	7440.727417096779
42	1x diff 2x bxb1	10	0.01	10	-	carb	11	62710.5625	8869.885852210838
43	1x diff 2x bxb1	10	0.01	10	-	carb	12	71628.25	10360.417017944512
44	1x diff 2x bxb1	10	0.01	10	-	carb	13	81007.1875	11770.028264735758
45	1x diff 2x bxb1	10	0.01	10	-	carb	14	89134.125	12884.604281162185
46	1x diff 2x bxb1	10	0.01	10	-	carb	15	97330.1875	13978.319112462035
47	1x diff 2x bxb1	10	0.01	10	-	carb	16	106298.0	14976.609806151533
48	1x diff 2x bxb1	10	0.01	10	-	kan	1	1664.8125	158.12087092293848
49	1x diff 2x bxb1	10	0.01	10	-	kan	2	3797.1875	320.8169190297082
50	1x diff 2x bxb1	10	0.01	10	-	kan	3	6333.875	681.7244808990965
51	1x diff 2x bxb1	10	0.01	10	-	kan	4	8570.75	872.7584349144306
52	1x diff 2x bxb1	10	0.01	10	-	kan	5	10287.125	1004.9097240903926
53	1x diff 2x bxb1	10	0.01	10	-	kan	6	11786.8125	1109.253221686297
54	1x diff 2x bxb1	10	0.01	10	-	kan	7	13320.875	1198.385036801015
55	1x diff 2x bxb1	10	0.01	10	-	kan	8	14962.1875	1279.1262067046287
56	1x diff 2x bxb1	10	0.01	10	-	kan	9	17189.625	1507.5756259163722
57	1x diff 2x bxb1	10	0.01	10	-	kan	10	20148.8125	1743.2836204272664
58	1x diff 2x bxb1	10	0.01	10	-	kan	11	23885.125	1933.9117233140264
59	1x diff 2x bxb1	10	0.01	10	-	kan	12	27585.8125	2177.626639543611
60	1x diff 2x bxb1	10	0.01	10	-	kan	13	32462.6875	2711.1954260792154
61	1x diff 2x bxb1	10	0.01	10	-	kan	14	36473.25	3191.011762972454
62	1x diff 2x bxb1	10	0.01	10	-	kan	15	39934.5	3640.6418095871927
63	1x diff 2x bxb1	10	0.01	10	-	kan	16	43136.8125	3935.420597756992
64	1x diff 2x bxb1	10	0.01	50	+	carb	1	2400.5	216.2703334783971
65	1x diff 2x bxb1	10	0.01	50	+	carb	2	6172.75	380.7611737409311
66	1x diff 2x bxb1	10	0.01	50	+	carb	3	8988.0625	631.4905517616917
67	1x diff 2x bxb1	10	0.01	50	+	carb	4	11380.5625	887.2640305013093
68	1x diff 2x bxb1	10	0.01	50	+	carb	5	13709.3125	1123.6621549170627
69	1x diff 2x bxb1	10	0.01	50	+	carb	6	15921.0625	1368.3465631791842
70	1x diff 2x bxb1	10	0.01	50	+	carb	7	18648.6875	1684.9614861537427
71	1x diff 2x bxb1	10	0.01	50	+	carb	8	21472.0	2061.7727115969196
72	1x diff 2x bxb1	10	0.01	50	+	carb	9	25596.875	2410.8416543072376
73	1x diff 2x bxb1	10	0.01	50	+	carb	10	30158.75	2714.236633014889
74	1x diff 2x bxb1	10	0.01	50	+	carb	11	34639.8125	3216.902890952946
75	1x diff 2x bxb1	10	0.01	50	+	carb	12	39075.6875	3745.4252470513957
76	1x diff 2x bxb1	10	0.01	50	+	carb	13	44169.75	4317.0176461468
77	1x diff 2x bxb1	10	0.01	50	+	carb	14	49115.625	4893.50873059695
78	1x diff 2x bxb1	10	0.01	50	+	carb	15	53759.9375	5450.278685125716
79	1x diff 2x bxb1	10	0.01	50	+	carb	16	58697.8125	6136.363668082611
80	1x diff 2x bxb1	10	0.01	50	+	kan	1	2237.0625	386.20409459063404
81	1x diff 2x bxb1	10	0.01	50	+	kan	2	4264.25	557.2653894561497
82	1x diff 2x bxb1	10	0.01	50	+	kan	3	6837.375	755.605232814823
83	1x diff 2x bxb1	10	0.01	50	+	kan	4	9464.3125	957.686160101523
84	1x diff 2x bxb1	10	0.01	50	+	kan	5	11380.6875	1159.3404509677046
85	1x diff 2x bxb1	10	0.01	50	+	kan	6	12988.25	1295.2640657410366
86	1x diff 2x bxb1	10	0.01	50	+	kan	7	14851.0	1481.5842630682296
87	1x diff 2x bxb1	10	0.01	50	+	kan	8	16690.25	1662.5496770236455
88	1x diff 2x bxb1	10	0.01	50	+	kan	9	19319.0625	1928.148250033472
89	1x diff 2x bxb1	10	0.01	50	+	kan	10	22434.5	2339.389786125555
90	1x diff 2x bxb1	10	0.01	50	+	kan	11	25721.9375	2724.6835129122273
91	1x diff 2x bxb1	10	0.01	50	+	kan	12	29539.875	3139.788468193359
92	1x diff 2x bxb1	10	0.01	50	+	kan	13	35370.25	3914.6125515268345
93	1x diff 2x bxb1	10	0.01	50	+	kan	14	39647.4375	4584.213629694688
94	1x diff 2x bxb1	10	0.01	50	+	kan	15	42935.375	4994.682155982072
95	1x diff 2x bxb1	10	0.01	50	+	kan	16	45779.4375	5143.236872947814
96	1x diff 2x bxb1	10	0.01	50	-	carb	1	2265.875	174.35426784075497
97	1x diff 2x bxb1	10	0.01	50	-	carb	2	6373.6875	619.3788326968054
98	1x diff 2x bxb1	10	0.01	50	-	carb	3	9862.875	999.1744002639666
99	1x diff 2x bxb1	10	0.01	50	-	carb	4	12974.25	1438.8996043604193
100	1x diff 2x bxb1	10	0.01	50	-	carb	5	15578.5	1758.7102620142648
101	1x diff 2x bxb1	10	0.01	50	-	carb	6	18621.1875	2082.562311492744
102	1x diff 2x bxb1	10	0.01	50	-	carb	7	21609.5	2405.24311215549
103	1x diff 2x bxb1	10	0.01	50	-	carb	8	25384.875	2874.152716764666
104	1x diff 2x bxb1	10	0.01	50	-	carb	9	30918.0	3564.988459207928
105	1x diff 2x bxb1	10	0.01	50	-	carb	10	36865.1875	4081.6926017934907
106	1x diff 2x bxb1	10	0.01	50	-	carb	11	42930.5	4882.26398010478
107	1x diff 2x bxb1	10	0.01	50	-	carb	12	48478.125	5616.767733123485
108	1x diff 2x bxb1	10	0.01	50	-	carb	13	54385.9375	6265.862102567598
109	1x diff 2x bxb1	10	0.01	50	-	carb	14	59825.9375	6892.316039503185
110	1x diff 2x bxb1	10	0.01	50	-	carb	15	65243.0625	7481.691335890281
111	1x diff 2x bxb1	10	0.01	50	-	carb	16	71399.875	8156.203383008542
112	1x diff 2x bxb1	10	0.01	50	-	kan	1	1749.25	200.1333484026516
113	1x diff 2x bxb1	10	0.01	50	-	kan	2	3461.375	300.9323310266659
114	1x diff 2x bxb1	10	0.01	50	-	kan	3	5745.0625	401.01660434985195
115	1x diff 2x bxb1	10	0.01	50	-	kan	4	7801.1875	497.3241209211553
116	1x diff 2x bxb1	10	0.01	50	-	kan	5	9297.9375	559.7314048145902
117	1x diff 2x bxb1	10	0.01	50	-	kan	6	10684.875	594.1895290465586
118	1x diff 2x bxb1	10	0.01	50	-	kan	7	12136.1875	583.7470671385482
119	1x diff 2x bxb1	10	0.01	50	-	kan	8	13618.875	657.7207261227431
120	1x diff 2x bxb1	10	0.01	50	-	kan	9	15742.1875	778.9280609319085
121	1x diff 2x bxb1	10	0.01	50	-	kan	10	18543.9375	888.3581339229938
122	1x diff 2x bxb1	10	0.01	50	-	kan	11	21644.9375	1042.685113318357
123	1x diff 2x bxb1	10	0.01	50	-	kan	12	24408.9375	1169.8514691282078
124	1x diff 2x bxb1	10	0.01	50	-	kan	13	28630.0	1519.7626459417943
125	1x diff 2x bxb1	10	0.01	50	-	kan	14	31803.5625	1845.444418745407
126	1x diff 2x bxb1	10	0.01	50	-	kan	15	34600.1875	2102.055438603913
127	1x diff 2x bxb1	10	0.01	50	-	kan	16	37269.625	2293.754840399722
128	1x diff 2x bxb1	15	0.01	10	+	carb	1	7735.4375	486.74842706474146
129	1x diff 2x bxb1	15	0.01	10	+	carb	2	22723.8125	1310.7200566727768
130	1x diff 2x bxb1	15	0.01	10	+	carb	3	34561.1875	2224.0789576409893
131	1x diff 2x bxb1	15	0.01	10	+	carb	4	44913.25	3063.1304249084797
132	1x diff 2x bxb1	15	0.01	10	+	carb	5	55228.625	4042.579602096379
133	1x diff 2x bxb1	15	0.01	10	+	carb	6	64691.1875	4895.5768005232485
134	1x diff 2x bxb1	15	0.01	10	+	carb	7	75365.375	5661.089097325456
135	1x diff 2x bxb1	15	0.01	10	+	carb	8	86768.5	6694.077488987665
136	1x diff 2x bxb1	15	0.01	10	+	carb	9	99659.5	7634.659670588747
137	1x diff 2x bxb1	15	0.01	10	+	carb	10	113784.1875	8643.700100310463
138	1x diff 2x bxb1	15	0.01	10	+	carb	11	128214.3125	9939.408404130858
139	1x diff 2x bxb1	15	0.01	10	+	carb	12	141127.5	11141.650557384088
140	1x diff 2x bxb1	15	0.01	10	+	carb	13	153712.4375	12383.379579782104
141	1x diff 2x bxb1	15	0.01	10	+	carb	14	164203.0625	13501.429195346846
142	1x diff 2x bxb1	15	0.01	10	+	carb	15	172725.375	14691.203589587694
143	1x diff 2x bxb1	15	0.01	10	+	carb	16	178941.125	15858.902265086683
144	1x diff 2x bxb1	15	0.01	10	+	kan	1	7287.0625	957.310795834576
145	1x diff 2x bxb1	15	0.01	10	+	kan	2	16925.75	1991.778046297901
146	1x diff 2x bxb1	15	0.01	10	+	kan	3	25628.8125	1938.9688706242814
147	1x diff 2x bxb1	15	0.01	10	+	kan	4	35313.0	2714.6331506958995
148	1x diff 2x bxb1	15	0.01	10	+	kan	5	44056.625	3940.1589593568415
149	1x diff 2x bxb1	15	0.01	10	+	kan	6	50842.4375	4589.9555120587565
150	1x diff 2x bxb1	15	0.01	10	+	kan	7	58708.75	5299.102592488119
151	1x diff 2x bxb1	15	0.01	10	+	kan	8	66586.5625	6217.898458927718
152	1x diff 2x bxb1	15	0.01	10	+	kan	9	75761.0	7055.208137053283
153	1x diff 2x bxb1	15	0.01	10	+	kan	10	86778.5625	8038.530984476759
154	1x diff 2x bxb1	15	0.01	10	+	kan	11	98119.5625	9022.587538416732
155	1x diff 2x bxb1	15	0.01	10	+	kan	12	107784.3125	9362.586886636696
156	1x diff 2x bxb1	15	0.01	10	+	kan	13	119740.8125	8786.485015300896
157	1x diff 2x bxb1	15	0.01	10	+	kan	14	128844.0	7816.005506102752
158	1x diff 2x bxb1	15	0.01	10	+	kan	15	134597.0625	6623.021863370113
159	1x diff 2x bxb1	15	0.01	10	+	kan	16	138493.75	5242.26926735251
160	1x diff 2x bxb1	15	0.01	10	-	carb	1	7927.4375	322.4204705371985
161	1x diff 2x bxb1	15	0.01	10	-	carb	2	25073.0	1270.3903505840801
162	1x diff 2x bxb1	15	0.01	10	-	carb	3	41289.6875	2885.8292561299795
163	1x diff 2x bxb1	15	0.01	10	-	carb	4	56862.0	4960.553533341099
164	1x diff 2x bxb1	15	0.01	10	-	carb	5	71599.5	7044.245158790462
165	1x diff 2x bxb1	15	0.01	10	-	carb	6	85996.5625	8795.82471337355
166	1x diff 2x bxb1	15	0.01	10	-	carb	7	101748.5625	10857.286988264415
167	1x diff 2x bxb1	15	0.01	10	-	carb	8	118483.8125	12912.73106261939
168	1x diff 2x bxb1	15	0.01	10	-	carb	9	137399.6875	15386.436608114807
169	1x diff 2x bxb1	15	0.01	10	-	carb	10	159092.1875	17834.094195704194
170	1x diff 2x bxb1	15	0.01	10	-	carb	11	180309.8125	20546.47756036039
171	1x diff 2x bxb1	15	0.01	10	-	carb	12	200334.125	24272.02631889229
172	1x diff 2x bxb1	15	0.01	10	-	carb	13	218316.5625	28889.304292960223
173	1x diff 2x bxb1	15	0.01	10	-	carb	14	231581.1875	33528.28806815597
174	1x diff 2x bxb1	15	0.01	10	-	carb	15	242250.0625	37931.4741243408
175	1x diff 2x bxb1	15	0.01	10	-	carb	16	249600.5625	41448.397633544206
176	1x diff 2x bxb1	15	0.01	10	-	kan	1	6773.625	658.2425600469353
177	1x diff 2x bxb1	15	0.01	10	-	kan	2	16045.0	1011.0386455804468
178	1x diff 2x bxb1	15	0.01	10	-	kan	3	26314.625	1728.9590334318843
179	1x diff 2x bxb1	15	0.01	10	-	kan	4	35608.875	1994.8475371387572
180	1x diff 2x bxb1	15	0.01	10	-	kan	5	44257.3125	2048.444077438495
181	1x diff 2x bxb1	15	0.01	10	-	kan	6	50936.125	2287.991379697799
182	1x diff 2x bxb1	15	0.01	10	-	kan	7	58338.8125	2588.8734717398947
183	1x diff 2x bxb1	15	0.01	10	-	kan	8	65905.4375	2975.6781752532606
184	1x diff 2x bxb1	15	0.01	10	-	kan	9	75401.4375	3426.1744121802326
185	1x diff 2x bxb1	15	0.01	10	-	kan	10	87728.4375	3833.1757762004563
186	1x diff 2x bxb1	15	0.01	10	-	kan	11	102169.25	4480.531991691542
187	1x diff 2x bxb1	15	0.01	10	-	kan	12	113875.1875	5101.041027767204
188	1x diff 2x bxb1	15	0.01	10	-	kan	13	128724.75	5387.309877321489
189	1x diff 2x bxb1	15	0.01	10	-	kan	14	141198.875	5491.518569250996
190	1x diff 2x bxb1	15	0.01	10	-	kan	15	150501.5	5228.913633415105
191	1x diff 2x bxb1	15	0.01	10	-	kan	16	157587.75	4994.217062906715
192	1x diff 2x bxb1	15	0.01	50	+	carb	1	7685.9375	648.4512558781887
193	1x diff 2x bxb1	15	0.01	50	+	carb	2	19191.5625	1525.7140117124557
194	1x diff 2x bxb1	15	0.01	50	+	carb	3	27911.625	2242.4417296140127
195	1x diff 2x bxb1	15	0.01	50	+	carb	4	36303.125	3000.0030089270613
196	1x diff 2x bxb1	15	0.01	50	+	carb	5	43880.6875	3726.494196364153
197	1x diff 2x bxb1	15	0.01	50	+	carb	6	51354.5625	4465.194280187753
198	1x diff 2x bxb1	15	0.01	50	+	carb	7	60035.4375	5167.682842418005
199	1x diff 2x bxb1	15	0.01	50	+	carb	8	68571.625	6097.191963460369
200	1x diff 2x bxb1	15	0.01	50	+	carb	9	79971.5	7088.466729231967
201	1x diff 2x bxb1	15	0.01	50	+	carb	10	92524.1875	8160.270968616787
202	1x diff 2x bxb1	15	0.01	50	+	carb	11	104863.5625	9307.75268425467
203	1x diff 2x bxb1	15	0.01	50	+	carb	12	116096.3125	10486.426801678648
204	1x diff 2x bxb1	15	0.01	50	+	carb	13	127668.5	11694.534639248004
205	1x diff 2x bxb1	15	0.01	50	+	carb	14	138475.0	12855.123725581167
206	1x diff 2x bxb1	15	0.01	50	+	carb	15	147098.6875	13905.30191519331
207	1x diff 2x bxb1	15	0.01	50	+	carb	16	154289.6875	15067.232808168057
208	1x diff 2x bxb1	15	0.01	50	+	kan	1	6652.5	1698.9598919002515
209	1x diff 2x bxb1	15	0.01	50	+	kan	2	14026.3125	1837.0041592903376
210	1x diff 2x bxb1	15	0.01	50	+	kan	3	22055.875	2014.6560456174288
211	1x diff 2x bxb1	15	0.01	50	+	kan	4	30790.125	2105.7026440122067
212	1x diff 2x bxb1	15	0.01	50	+	kan	5	37272.75	2593.009875470148
213	1x diff 2x bxb1	15	0.01	50	+	kan	6	43032.1875	2976.2795560121235
214	1x diff 2x bxb1	15	0.01	50	+	kan	7	49921.0625	3632.440516055089
215	1x diff 2x bxb1	15	0.01	50	+	kan	8	56363.1875	4282.002726841562
216	1x diff 2x bxb1	15	0.01	50	+	kan	9	64887.4375	4945.975553326879
217	1x diff 2x bxb1	15	0.01	50	+	kan	10	74578.125	5894.203131346211
218	1x diff 2x bxb1	15	0.01	50	+	kan	11	84164.125	6941.605062180196
219	1x diff 2x bxb1	15	0.01	50	+	kan	12	93269.75	7643.723812009806
220	1x diff 2x bxb1	15	0.01	50	+	kan	13	104428.0625	7657.470784597505
221	1x diff 2x bxb1	15	0.01	50	+	kan	14	112443.75	7422.5510824398225
222	1x diff 2x bxb1	15	0.01	50	+	kan	15	118061.9375	6557.862529805073
223	1x diff 2x bxb1	15	0.01	50	+	kan	16	122234.1875	5388.353896119061
224	1x diff 2x bxb1	15	0.01	50	-	carb	1	9209.75	724.9955664889076
225	1x diff 2x bxb1	15	0.01	50	-	carb	2	24535.3125	2133.6056995729086
226	1x diff 2x bxb1	15	0.01	50	-	carb	3	36143.375	3340.7348501917527
227	1x diff 2x bxb1	15	0.01	50	-	carb	4	46947.1875	4498.974723974817
228	1x diff 2x bxb1	15	0.01	50	-	carb	5	57035.3125	5662.398443980506
229	1x diff 2x bxb1	15	0.01	50	-	carb	6	68336.625	6920.931361508673
230	1x diff 2x bxb1	15	0.01	50	-	carb	7	79379.875	7927.649970424492
231	1x diff 2x bxb1	15	0.01	50	-	carb	8	90715.375	9081.290494944617
232	1x diff 2x bxb1	15	0.01	50	-	carb	9	104378.125	10469.02437380321
233	1x diff 2x bxb1	15	0.01	50	-	carb	10	116253.125	11932.199871266706
234	1x diff 2x bxb1	15	0.01	50	-	carb	11	124411.875	13497.287922684953
235	1x diff 2x bxb1	15	0.01	50	-	carb	12	129097.0	14893.285068877758
236	1x diff 2x bxb1	15	0.01	50	-	carb	13	131733.0	15903.134111596635
237	1x diff 2x bxb1	15	0.01	50	-	carb	14	133033.0	16472.447641006915
238	1x diff 2x bxb1	15	0.01	50	-	carb	15	133952.875	16667.98564346377
239	1x diff 2x bxb1	15	0.01	50	-	carb	16	134953.0	16693.584509796397
240	1x diff 2x bxb1	15	0.01	50	-	kan	1	7480.875	956.8870193795834
241	1x diff 2x bxb1	15	0.01	50	-	kan	2	15785.1875	1301.938717492933
242	1x diff 2x bxb1	15	0.01	50	-	kan	3	24867.25	1788.4867905578728
243	1x diff 2x bxb1	15	0.01	50	-	kan	4	34114.625	2066.006651040325
244	1x diff 2x bxb1	15	0.01	50	-	kan	5	41501.3125	2333.8727309146807
245	1x diff 2x bxb1	15	0.01	50	-	kan	6	47691.1875	2669.5825641782053
246	1x diff 2x bxb1	15	0.01	50	-	kan	7	54712.375	3125.700215837359
247	1x diff 2x bxb1	15	0.01	50	-	kan	8	61697.75	3607.690139529327
248	1x diff 2x bxb1	15	0.01	50	-	kan	9	70856.1875	4148.5029824667745
249	1x diff 2x bxb1	15	0.01	50	-	kan	10	82472.9375	4508.493559284204
250	1x diff 2x bxb1	15	0.01	50	-	kan	11	94332.5625	5022.144785401524
251	1x diff 2x bxb1	15	0.01	50	-	kan	12	103547.625	4876.675226817666
252	1x diff 2x bxb1	15	0.01	50	-	kan	13	116528.1875	4666.526820555553
253	1x diff 2x bxb1	15	0.01	50	-	kan	14	125447.8125	4099.45703667397
254	1x diff 2x bxb1	15	0.01	50	-	kan	15	131449.75	3406.389332667993
255	1x diff 2x bxb1	15	0.01	50	-	kan	16	135955.5625	3130.3910120610904
256	1x diff 2x bxb1	20	0.01	10	+	carb	1	11807.875	1567.883873023036
257	1x diff 2x bxb1	20	0.01	10	+	carb	2	29441.125	3359.073498430356
258	1x diff 2x bxb1	20	0.01	10	+	carb	3	43824.8125	4668.268239152352
259	1x diff 2x bxb1	20	0.01	10	+	carb	4	58415.0625	5999.778688998808
260	1x diff 2x bxb1	20	0.01	10	+	carb	5	73832.8125	7325.689411425976
261	1x diff 2x bxb1	20	0.01	10	+	carb	6	87484.875	8422.657426548938
262	1x diff 2x bxb1	20	0.01	10	+	carb	7	101719.5625	9852.770928009108
263	1x diff 2x bxb1	20	0.01	10	+	carb	8	116110.875	11387.70423919087
264	1x diff 2x bxb1	20	0.01	10	+	carb	9	129656.0	12262.072307963052
265	1x diff 2x bxb1	20	0.01	10	+	carb	10	141726.5	12836.841033302764
266	1x diff 2x bxb1	20	0.01	10	+	carb	11	152070.4375	13420.75885505495
267	1x diff 2x bxb1	20	0.01	10	+	carb	12	159085.875	14096.199621453201
268	1x diff 2x bxb1	20	0.01	10	+	carb	13	163348.125	14756.614525962825
269	1x diff 2x bxb1	20	0.01	10	+	carb	14	166315.3125	15413.356063440333
270	1x diff 2x bxb1	20	0.01	10	+	carb	15	168160.9375	15890.967181383941
271	1x diff 2x bxb1	20	0.01	10	+	carb	16	169756.5	16371.828960137593
272	1x diff 2x bxb1	20	0.01	10	+	kan	1	11296.9375	1655.50219910757
273	1x diff 2x bxb1	20	0.01	10	+	kan	2	25771.1875	2583.410093233637
274	1x diff 2x bxb1	20	0.01	10	+	kan	3	36812.375	3266.606788506124
275	1x diff 2x bxb1	20	0.01	10	+	kan	4	48712.3125	4129.772753498152
276	1x diff 2x bxb1	20	0.01	10	+	kan	5	60756.375	4918.007289180096
277	1x diff 2x bxb1	20	0.01	10	+	kan	6	71669.0	5559.946646712149
278	1x diff 2x bxb1	20	0.01	10	+	kan	7	83565.75	6432.773957299779
279	1x diff 2x bxb1	20	0.01	10	+	kan	8	94089.75	6402.96733107839
280	1x diff 2x bxb1	20	0.01	10	+	kan	9	104066.75	5482.300436078688
281	1x diff 2x bxb1	20	0.01	10	+	kan	10	111853.1875	4453.503411741462
282	1x diff 2x bxb1	20	0.01	10	+	kan	11	117760.75	3335.3286087837632
283	1x diff 2x bxb1	20	0.01	10	+	kan	12	121293.3125	2629.888426985611
284	1x diff 2x bxb1	20	0.01	10	+	kan	13	123365.9375	2520.0631006484737
285	1x diff 2x bxb1	20	0.01	10	+	kan	14	124827.875	2600.527882537917
286	1x diff 2x bxb1	20	0.01	10	+	kan	15	125890.875	2734.668310391068
287	1x diff 2x bxb1	20	0.01	10	+	kan	16	126816.5625	2886.2909767863985
288	1x diff 2x bxb1	20	0.01	10	-	carb	1	13345.875	461.11717987018085
289	1x diff 2x bxb1	20	0.01	10	-	carb	2	36645.0	1085.9808601312604
290	1x diff 2x bxb1	20	0.01	10	-	carb	3	59030.3125	2836.009721138638
291	1x diff 2x bxb1	20	0.01	10	-	carb	4	81784.25	4581.578626880228
292	1x diff 2x bxb1	20	0.01	10	-	carb	5	104959.9375	6952.1782991145
293	1x diff 2x bxb1	20	0.01	10	-	carb	6	124329.4375	9896.459014781503
294	1x diff 2x bxb1	20	0.01	10	-	carb	7	143935.4375	14609.164301994771
295	1x diff 2x bxb1	20	0.01	10	-	carb	8	160325.5	21036.0112137666
296	1x diff 2x bxb1	20	0.01	10	-	carb	9	172950.8125	27319.605580369644
297	1x diff 2x bxb1	20	0.01	10	-	carb	10	181715.625	32043.517482089886
298	1x diff 2x bxb1	20	0.01	10	-	carb	11	186934.5625	34905.8944003501
299	1x diff 2x bxb1	20	0.01	10	-	carb	12	189990.4375	36578.2356565422
300	1x diff 2x bxb1	20	0.01	10	-	carb	13	191925.125	37587.31976796543
301	1x diff 2x bxb1	20	0.01	10	-	carb	14	193005.125	38087.34493029523
302	1x diff 2x bxb1	20	0.01	10	-	carb	15	193727.8125	38370.83650930882
303	1x diff 2x bxb1	20	0.01	10	-	carb	16	194229.0	38520.87010495554
304	1x diff 2x bxb1	20	0.01	10	-	kan	1	12513.125	1165.642549657239
305	1x diff 2x bxb1	20	0.01	10	-	kan	2	29976.875	1881.9295142030617
306	1x diff 2x bxb1	20	0.01	10	-	kan	3	46288.9375	1702.718990268631
307	1x diff 2x bxb1	20	0.01	10	-	kan	4	63261.1875	2100.469691308861
308	1x diff 2x bxb1	20	0.01	10	-	kan	5	81745.5625	3006.871278986326
309	1x diff 2x bxb1	20	0.01	10	-	kan	6	95158.6875	3453.3321065881955
310	1x diff 2x bxb1	20	0.01	10	-	kan	7	108260.75	3100.768660463768
311	1x diff 2x bxb1	20	0.01	10	-	kan	8	115182.375	2280.7636056812203
312	1x diff 2x bxb1	20	0.01	10	-	kan	9	119003.375	3190.4906670336086
313	1x diff 2x bxb1	20	0.01	10	-	kan	10	121642.0625	4728.778371671997
314	1x diff 2x bxb1	20	0.01	10	-	kan	11	123304.375	5713.735435334752
315	1x diff 2x bxb1	20	0.01	10	-	kan	12	124061.5625	6124.950941130061
316	1x diff 2x bxb1	20	0.01	10	-	kan	13	124618.875	6280.368231640563
317	1x diff 2x bxb1	20	0.01	10	-	kan	14	125132.3125	6340.276649763456
318	1x diff 2x bxb1	20	0.01	10	-	kan	15	125606.3125	6381.3907011912415
319	1x diff 2x bxb1	20	0.01	10	-	kan	16	126053.25	6415.11417335209
320	1x diff 2x bxb1	20	0.01	50	+	carb	1	12925.125	1776.7185191888361
321	1x diff 2x bxb1	20	0.01	50	+	carb	2	27642.1875	3497.234335233445
322	1x diff 2x bxb1	20	0.01	50	+	carb	3	40174.5625	5036.139269870892
323	1x diff 2x bxb1	20	0.01	50	+	carb	4	53950.1875	6634.857318616043
324	1x diff 2x bxb1	20	0.01	50	+	carb	5	68024.5	8103.6726109656165
325	1x diff 2x bxb1	20	0.01	50	+	carb	6	81027.6875	9389.652948620396
326	1x diff 2x bxb1	20	0.01	50	+	carb	7	94412.5625	10978.301102751666
327	1x diff 2x bxb1	20	0.01	50	+	carb	8	107147.9375	12461.638370952389
328	1x diff 2x bxb1	20	0.01	50	+	carb	9	119803.8125	14183.328996540526
329	1x diff 2x bxb1	20	0.01	50	+	carb	10	129542.375	15177.527242486787
330	1x diff 2x bxb1	20	0.01	50	+	carb	11	136542.3125	15892.395829761525
331	1x diff 2x bxb1	20	0.01	50	+	carb	12	140246.125	16703.726564003613
332	1x diff 2x bxb1	20	0.01	50	+	carb	13	141984.625	17229.330363303652
333	1x diff 2x bxb1	20	0.01	50	+	carb	14	143045.1875	17602.390062832583
334	1x diff 2x bxb1	20	0.01	50	+	carb	15	143661.8125	17789.46457464863
335	1x diff 2x bxb1	20	0.01	50	+	carb	16	144117.875	17903.905399481184
336	1x diff 2x bxb1	20	0.01	50	+	kan	1	11267.9375	1774.5134229959651
337	1x diff 2x bxb1	20	0.01	50	+	kan	2	23019.8125	2532.608155037863
338	1x diff 2x bxb1	20	0.01	50	+	kan	3	32271.75	3334.3309566645335
339	1x diff 2x bxb1	20	0.01	50	+	kan	4	43134.3125	4349.43154690932
340	1x diff 2x bxb1	20	0.01	50	+	kan	5	53598.6875	5212.490794356379
341	1x diff 2x bxb1	20	0.01	50	+	kan	6	63206.125	6011.63808048308
342	1x diff 2x bxb1	20	0.01	50	+	kan	7	73779.375	6864.013006512402
343	1x diff 2x bxb1	20	0.01	50	+	kan	8	83386.5	6835.565845529644
344	1x diff 2x bxb1	20	0.01	50	+	kan	9	94585.25	6477.32128826636
345	1x diff 2x bxb1	20	0.01	50	+	kan	10	102872.3125	5725.763966104068
346	1x diff 2x bxb1	20	0.01	50	+	kan	11	109786.25	3866.3903985869956
347	1x diff 2x bxb1	20	0.01	50	+	kan	12	113442.125	2522.615560852886
348	1x diff 2x bxb1	20	0.01	50	+	kan	13	115230.5	1947.3804016091538
349	1x diff 2x bxb1	20	0.01	50	+	kan	14	116343.5625	1703.3927790798625
350	1x diff 2x bxb1	20	0.01	50	+	kan	15	117132.1875	1611.284800965189
351	1x diff 2x bxb1	20	0.01	50	+	kan	16	117724.6875	1586.7003258672203
352	1x diff 2x bxb1	20	0.01	50	-	carb	1	15864.125	817.1978143981678
353	1x diff 2x bxb1	20	0.01	50	-	carb	2	40476.0625	3103.874116527602
354	1x diff 2x bxb1	20	0.01	50	-	carb	3	59888.125	4779.584469012821
355	1x diff 2x bxb1	20	0.01	50	-	carb	4	77817.875	6619.809097107168
356	1x diff 2x bxb1	20	0.01	50	-	carb	5	90925.0	8308.46580302284
357	1x diff 2x bxb1	20	0.01	50	-	carb	6	97568.0	10076.145237993685
358	1x diff 2x bxb1	20	0.01	50	-	carb	7	100560.875	11229.989885983234
359	1x diff 2x bxb1	20	0.01	50	-	carb	8	101511.0625	11633.72543954337
360	1x diff 2x bxb1	20	0.01	50	-	carb	9	102074.375	11724.847738121927
361	1x diff 2x bxb1	20	0.01	50	-	carb	10	102475.4375	11756.646407268347
362	1x diff 2x bxb1	20	0.01	50	-	carb	11	102821.8125	11784.51542714755
363	1x diff 2x bxb1	20	0.01	50	-	carb	12	103138.125	11805.896812761468
364	1x diff 2x bxb1	20	0.01	50	-	carb	13	103430.75	11817.63203861078
365	1x diff 2x bxb1	20	0.01	50	-	carb	14	103714.4375	11820.583513629035
366	1x diff 2x bxb1	20	0.01	50	-	carb	15	103982.875	11821.23386341593
367	1x diff 2x bxb1	20	0.01	50	-	carb	16	104250.875	11822.890122101519
368	1x diff 2x bxb1	20	0.01	50	-	kan	1	14913.4375	1626.6164583818068
369	1x diff 2x bxb1	20	0.01	50	-	kan	2	31679.0	2609.9952791418723
370	1x diff 2x bxb1	20	0.01	50	-	kan	3	46863.4375	2756.2921838365705
371	1x diff 2x bxb1	20	0.01	50	-	kan	4	64128.9375	3366.0140314356117
372	1x diff 2x bxb1	20	0.01	50	-	kan	5	79486.875	4119.509131212461
373	1x diff 2x bxb1	20	0.01	50	-	kan	6	90652.1875	3843.0986747814754
374	1x diff 2x bxb1	20	0.01	50	-	kan	7	100646.6875	2210.0003221961633
375	1x diff 2x bxb1	20	0.01	50	-	kan	8	105653.125	1201.5586529290117
376	1x diff 2x bxb1	20	0.01	50	-	kan	9	108581.9375	3119.0485549912264
377	1x diff 2x bxb1	20	0.01	50	-	kan	10	110291.75	4643.4459802423235
378	1x diff 2x bxb1	20	0.01	50	-	kan	11	111142.875	5251.754086221368
379	1x diff 2x bxb1	20	0.01	50	-	kan	12	111551.6875	5427.320299963221
380	1x diff 2x bxb1	20	0.01	50	-	kan	13	111935.125	5489.550851715594
381	1x diff 2x bxb1	20	0.01	50	-	kan	14	112355.625	5513.387121685852
382	1x diff 2x bxb1	20	0.01	50	-	kan	15	112772.4375	5529.697475821539
383	1x diff 2x bxb1	20	0.01	50	-	kan	16	113172.0	5546.943405413218
384	1x diff 2x bxb1	30	0.01	10	+	carb	1	16990.5	1141.9400472128868
385	1x diff 2x bxb1	30	0.01	10	+	carb	2	40008.0625	2048.8582959698047
386	1x diff 2x bxb1	30	0.01	10	+	carb	3	57908.0625	2764.808911473682
387	1x diff 2x bxb1	30	0.01	10	+	carb	4	73538.25	3179.2673459686976
388	1x diff 2x bxb1	30	0.01	10	+	carb	5	85867.625	5410.929678173876
389	1x diff 2x bxb1	30	0.01	10	+	carb	6	90357.0	7653.866707189811
390	1x diff 2x bxb1	30	0.01	10	+	carb	7	92366.0	8724.343225382969
391	1x diff 2x bxb1	30	0.01	10	+	carb	8	93445.375	9262.359795545779
392	1x diff 2x bxb1	30	0.01	10	+	carb	9	94056.625	9498.92396067651
393	1x diff 2x bxb1	30	0.01	10	+	carb	10	94494.1875	9627.917683700209
394	1x diff 2x bxb1	30	0.01	10	+	carb	11	94897.625	9733.383146786262
395	1x diff 2x bxb1	30	0.01	10	+	carb	12	95222.8125	9768.910982358782
396	1x diff 2x bxb1	30	0.01	10	+	carb	13	95532.6875	9785.742452807484
397	1x diff 2x bxb1	30	0.01	10	+	carb	14	95844.9375	9804.249903695192
398	1x diff 2x bxb1	30	0.01	10	+	carb	15	96132.25	9810.10235493421
399	1x diff 2x bxb1	30	0.01	10	+	carb	16	96406.0	9816.336776735287
400	1x diff 2x bxb1	30	0.01	10	+	kan	1	15607.0	1757.2120572901024
401	1x diff 2x bxb1	30	0.01	10	+	kan	2	36128.5625	2582.501036336398
402	1x diff 2x bxb1	30	0.01	10	+	kan	3	52253.9375	2941.183598455124
403	1x diff 2x bxb1	30	0.01	10	+	kan	4	67905.75	3253.9999890245012
404	1x diff 2x bxb1	30	0.01	10	+	kan	5	78158.25	1358.746717698756
405	1x diff 2x bxb1	30	0.01	10	+	kan	6	81942.5625	1014.2537875382623
406	1x diff 2x bxb1	30	0.01	10	+	kan	7	83778.125	1683.5018933758272
407	1x diff 2x bxb1	30	0.01	10	+	kan	8	84838.875	2049.607397074587
408	1x diff 2x bxb1	30	0.01	10	+	kan	9	85590.4375	2256.3056314866967
409	1x diff 2x bxb1	30	0.01	10	+	kan	10	86232.8125	2405.46605133125
410	1x diff 2x bxb1	30	0.01	10	+	kan	11	86888.3125	2571.7858016991663
411	1x diff 2x bxb1	30	0.01	10	+	kan	12	87423.5	2642.743339248605
412	1x diff 2x bxb1	30	0.01	10	+	kan	13	87945.0	2689.0530462812135
413	1x diff 2x bxb1	30	0.01	10	+	kan	14	88468.5	2726.206639794046
414	1x diff 2x bxb1	30	0.01	10	+	kan	15	88980.4375	2763.075078312724
415	1x diff 2x bxb1	30	0.01	10	+	kan	16	89445.3125	2796.2122203527424
416	1x diff 2x bxb1	30	0.01	10	-	carb	1	17543.0625	351.98157799805284
417	1x diff 2x bxb1	30	0.01	10	-	carb	2	42827.4375	1249.8828070063212
418	1x diff 2x bxb1	30	0.01	10	-	carb	3	66575.625	2711.1188748506434
419	1x diff 2x bxb1	30	0.01	10	-	carb	4	90103.1875	4189.199062022475
420	1x diff 2x bxb1	30	0.01	10	-	carb	5	114609.6875	6374.211071281685
421	1x diff 2x bxb1	30	0.01	10	-	carb	6	133907.4375	10427.403968929659
422	1x diff 2x bxb1	30	0.01	10	-	carb	7	152589.375	17459.65681987642
423	1x diff 2x bxb1	30	0.01	10	-	carb	8	167883.5	25063.26411446499
424	1x diff 2x bxb1	30	0.01	10	-	carb	9	178947.5625	31154.045683663964
425	1x diff 2x bxb1	30	0.01	10	-	carb	10	186318.8125	35290.85009899622
426	1x diff 2x bxb1	30	0.01	10	-	carb	11	190647.0625	37696.260659037616
427	1x diff 2x bxb1	30	0.01	10	-	carb	12	193164.4375	39036.53266166881
428	1x diff 2x bxb1	30	0.01	10	-	carb	13	194753.625	39840.400853862266
429	1x diff 2x bxb1	30	0.01	10	-	carb	14	195602.9375	40197.52608009381
430	1x diff 2x bxb1	30	0.01	10	-	carb	15	196161.0625	40379.60115793749
431	1x diff 2x bxb1	30	0.01	10	-	carb	16	196547.9375	40462.93345629297
432	1x diff 2x bxb1	30	0.01	10	-	kan	1	17803.375	867.6134652021027
433	1x diff 2x bxb1	30	0.01	10	-	kan	2	41639.625	1270.7168041812342
434	1x diff 2x bxb1	30	0.01	10	-	kan	3	61377.4375	1381.737969719399
435	1x diff 2x bxb1	30	0.01	10	-	kan	4	80894.8125	2103.869138677254
436	1x diff 2x bxb1	30	0.01	10	-	kan	5	100520.625	2404.6123648105927
437	1x diff 2x bxb1	30	0.01	10	-	kan	6	106916.75	3035.986965904637
438	1x diff 2x bxb1	30	0.01	10	-	kan	7	109056.3125	3338.023687512244
439	1x diff 2x bxb1	30	0.01	10	-	kan	8	109804.0	3356.6996652749767
440	1x diff 2x bxb1	30	0.01	10	-	kan	9	110275.5	3338.042037311264
441	1x diff 2x bxb1	30	0.01	10	-	kan	10	110712.9375	3315.3471315502647
442	1x diff 2x bxb1	30	0.01	10	-	kan	11	111153.625	3291.978863736175
443	1x diff 2x bxb1	30	0.01	10	-	kan	12	111480.5625	3266.6026414249227
444	1x diff 2x bxb1	30	0.01	10	-	kan	13	111854.875	3240.344599730096
445	1x diff 2x bxb1	30	0.01	10	-	kan	14	112278.75	3217.1826072779027
446	1x diff 2x bxb1	30	0.01	10	-	kan	15	112695.25	3197.4582204351896
447	1x diff 2x bxb1	30	0.01	10	-	kan	16	113097.625	3177.797280125247
448	1x diff 2x bxb1	30	0.01	50	+	carb	1	20512.3125	1616.8218370242796
449	1x diff 2x bxb1	30	0.01	50	+	carb	2	45239.0	3481.3136990838057
450	1x diff 2x bxb1	30	0.01	50	+	carb	3	65121.875	4809.015579022977
451	1x diff 2x bxb1	30	0.01	50	+	carb	4	83896.375	6305.3710990257
452	1x diff 2x bxb1	30	0.01	50	+	carb	5	94640.25	8590.795335706702
453	1x diff 2x bxb1	30	0.01	50	+	carb	6	97518.75	10140.20073765801
454	1x diff 2x bxb1	30	0.01	50	+	carb	7	98328.75	10601.590861079025
455	1x diff 2x bxb1	30	0.01	50	+	carb	8	98710.8125	10690.960817897587
456	1x diff 2x bxb1	30	0.01	50	+	carb	9	98988.375	10704.734409029357
457	1x diff 2x bxb1	30	0.01	50	+	carb	10	99249.6875	10701.570949222827
458	1x diff 2x bxb1	30	0.01	50	+	carb	11	99519.4375	10697.8396064596
459	1x diff 2x bxb1	30	0.01	50	+	carb	12	99770.5625	10689.356510224483
460	1x diff 2x bxb1	30	0.01	50	+	carb	13	100034.4375	10678.41546711837
461	1x diff 2x bxb1	30	0.01	50	+	carb	14	100301.0	10669.462357588594
462	1x diff 2x bxb1	30	0.01	50	+	carb	15	100564.9375	10659.537950444395
463	1x diff 2x bxb1	30	0.01	50	+	carb	16	100813.25	10651.114465498096
464	1x diff 2x bxb1	30	0.01	50	+	kan	1	17110.3125	2882.674117371626
465	1x diff 2x bxb1	30	0.01	50	+	kan	2	37014.75	3546.5916032156842
466	1x diff 2x bxb1	30	0.01	50	+	kan	3	53151.25	4444.646908682078
467	1x diff 2x bxb1	30	0.01	50	+	kan	4	69008.0625	5265.331358705196
468	1x diff 2x bxb1	30	0.01	50	+	kan	5	81529.3125	4544.48498525961
469	1x diff 2x bxb1	30	0.01	50	+	kan	6	87154.1875	2707.1989733394157
470	1x diff 2x bxb1	30	0.01	50	+	kan	7	89680.375	1918.1371683038155
471	1x diff 2x bxb1	30	0.01	50	+	kan	8	90757.5	1762.2791857624102
472	1x diff 2x bxb1	30	0.01	50	+	kan	9	91392.625	1738.804428130354
473	1x diff 2x bxb1	30	0.01	50	+	kan	10	91936.0625	1736.2031118321713
474	1x diff 2x bxb1	30	0.01	50	+	kan	11	92482.3125	1735.0032922467742
475	1x diff 2x bxb1	30	0.01	50	+	kan	12	92965.9375	1737.2240055720254
476	1x diff 2x bxb1	30	0.01	50	+	kan	13	93459.9375	1741.0977333177732
477	1x diff 2x bxb1	30	0.01	50	+	kan	14	93968.75	1744.8607803653415
478	1x diff 2x bxb1	30	0.01	50	+	kan	15	94476.5	1750.9590229357182
479	1x diff 2x bxb1	30	0.01	50	+	kan	16	94947.6875	1757.016626018986
480	1x diff 2x bxb1	30	0.01	50	-	carb	1	22238.75	923.2453628369875
481	1x diff 2x bxb1	30	0.01	50	-	carb	2	52836.5625	3837.9345211184686
482	1x diff 2x bxb1	30	0.01	50	-	carb	3	73834.0625	6227.71773971298
483	1x diff 2x bxb1	30	0.01	50	-	carb	4	82097.3125	8497.650738113698
484	1x diff 2x bxb1	30	0.01	50	-	carb	5	83965.625	9061.924156089273
485	1x diff 2x bxb1	30	0.01	50	-	carb	6	84666.0625	9139.007293845665
486	1x diff 2x bxb1	30	0.01	50	-	carb	7	85228.8125	9241.679133675949
487	1x diff 2x bxb1	30	0.01	50	-	carb	8	85634.8125	9275.187983992175
488	1x diff 2x bxb1	30	0.01	50	-	carb	9	85958.1875	9293.470103624602
489	1x diff 2x bxb1	30	0.01	50	-	carb	10	86248.25	9295.24104428866
490	1x diff 2x bxb1	30	0.01	50	-	carb	11	86525.3125	9294.98043853125
491	1x diff 2x bxb1	30	0.01	50	-	carb	12	86786.75	9288.774215609474
492	1x diff 2x bxb1	30	0.01	50	-	carb	13	87041.5	9282.129450878023
493	1x diff 2x bxb1	30	0.01	50	-	carb	14	87298.625	9273.235518530886
494	1x diff 2x bxb1	30	0.01	50	-	carb	15	87558.75	9269.790550877773
495	1x diff 2x bxb1	30	0.01	50	-	carb	16	87807.5625	9261.498326163848
496	1x diff 2x bxb1	30	0.01	50	-	kan	1	21924.8125	1651.968240301334
497	1x diff 2x bxb1	30	0.01	50	-	kan	2	48381.625	2443.7418432454306
498	1x diff 2x bxb1	30	0.01	50	-	kan	3	66717.5625	2302.0149161348095
499	1x diff 2x bxb1	30	0.01	50	-	kan	4	81843.1875	2047.7223922045
500	1x diff 2x bxb1	30	0.01	50	-	kan	5	85461.375	4056.2729264155073
501	1x diff 2x bxb1	30	0.01	50	-	kan	6	86165.3125	4442.111169071848
502	1x diff 2x bxb1	30	0.01	50	-	kan	7	86615.6875	4527.765105731366
503	1x diff 2x bxb1	30	0.01	50	-	kan	8	87041.25	4561.118785060148
504	1x diff 2x bxb1	30	0.01	50	-	kan	9	87430.6875	4579.9258020931475
505	1x diff 2x bxb1	30	0.01	50	-	kan	10	87823.0625	4593.546835643452
506	1x diff 2x bxb1	30	0.01	50	-	kan	11	88235.9375	4608.922452602901
507	1x diff 2x bxb1	30	0.01	50	-	kan	12	88540.875	4623.074740210398
508	1x diff 2x bxb1	30	0.01	50	-	kan	13	88893.0625	4639.337248215368
509	1x diff 2x bxb1	30	0.01	50	-	kan	14	89301.5625	4653.061507050263
510	1x diff 2x bxb1	30	0.01	50	-	kan	15	89710.625	4666.239367979929
511	1x diff 2x bxb1	30	0.01	50	-	kan	16	90108.0625	4676.232629230347
512	naive 1x	0	0.0	10	-	carb	1	31177.25	1500.5428541507422
513	naive 1x	0	0.0	10	-	carb	2	61611.25	2696.0877873583513
514	naive 1x	0	0.0	10	-	carb	3	87572.5625	8661.469408649104
515	naive 1x	0	0.0	10	-	carb	4	107332.6875	16278.451720729068
516	naive 1x	0	0.0	10	-	carb	5	116687.4375	21167.501084778694
517	naive 1x	0	0.0	10	-	carb	6	119932.0	21714.946503338597
518	naive 1x	0	0.0	10	-	carb	7	121684.1875	21601.593719210192
519	naive 1x	0	0.0	10	-	carb	8	123351.75	22406.99978641878
520	naive 1x	0	0.0	10	-	carb	9	124873.125	23514.17539903172
521	naive 1x	0	0.0	10	-	carb	10	126178.3125	24659.735195741807
522	naive 1x	0	0.0	10	-	carb	11	127410.9375	25898.362441940357
523	naive 1x	0	0.0	10	-	carb	12	128723.5	27451.147359575752
524	naive 1x	0	0.0	10	-	carb	13	129951.6875	29017.86691104231
525	naive 1x	0	0.0	10	-	carb	14	131160.4375	30680.107194399137
526	naive 1x	0	0.0	10	-	carb	15	132380.3125	32483.695757517562
527	naive 1x	0	0.0	10	-	carb	16	133571.6875	34297.717133461876
528	naive 1x	0	0.0	10	-	kan	1	29453.875	758.228091860038
529	naive 1x	0	0.0	10	-	kan	2	56751.875	1331.0238741553192
530	naive 1x	0	0.0	10	-	kan	3	80085.75	3108.0752771725847
531	naive 1x	0	0.0	10	-	kan	4	92432.3125	6853.541425202322
532	naive 1x	0	0.0	10	-	kan	5	94805.4375	7750.229500922166
533	naive 1x	0	0.0	10	-	kan	6	95537.5	7821.492175866628
534	naive 1x	0	0.0	10	-	kan	7	96144.0625	7819.618502922634
535	naive 1x	0	0.0	10	-	kan	8	96734.3125	7790.380661603035
536	naive 1x	0	0.0	10	-	kan	9	97271.1875	7767.664660710447
537	naive 1x	0	0.0	10	-	kan	10	97799.3125	7737.837663703045
538	naive 1x	0	0.0	10	-	kan	11	98348.3125	7709.8459959489455
539	naive 1x	0	0.0	10	-	kan	12	98873.8125	7680.9092650800685
540	naive 1x	0	0.0	10	-	kan	13	99405.125	7655.167478572884
541	naive 1x	0	0.0	10	-	kan	14	99905.5625	7621.779856051156
542	naive 1x	0	0.0	10	-	kan	15	100418.25	7595.004594186516
543	naive 1x	0	0.0	10	-	kan	16	100928.8125	7566.209009884006
544	naive 1x	0	0.0	50	-	carb	1	40803.5	1313.194904476431
545	naive 1x	0	0.0	50	-	carb	2	49304.9375	2409.426375679786
546	naive 1x	0	0.0	50	-	carb	3	50447.8125	2610.0490545130137
547	naive 1x	0	0.0	50	-	carb	4	50826.5	2632.3297665756086
548	naive 1x	0	0.0	50	-	carb	5	51128.125	2630.4060217551423
549	naive 1x	0	0.0	50	-	carb	6	51466.6875	2618.2382017780583
550	naive 1x	0	0.0	50	-	carb	7	51867.5625	2603.0689091024315
551	naive 1x	0	0.0	50	-	carb	8	52259.875	2592.682184671752
552	naive 1x	0	0.0	50	-	carb	9	52614.0625	2580.8829944904537
553	naive 1x	0	0.0	50	-	carb	10	52961.75	2569.5945622385098
554	naive 1x	0	0.0	50	-	carb	11	53309.0	2555.1279531841183
555	naive 1x	0	0.0	50	-	carb	12	53640.25	2544.0805243320665
556	naive 1x	0	0.0	50	-	carb	13	53962.4375	2529.614841341606
557	naive 1x	0	0.0	50	-	carb	14	54284.375	2515.1977165963385
558	naive 1x	0	0.0	50	-	carb	15	54600.8125	2503.3562176962682
559	naive 1x	0	0.0	50	-	carb	16	54914.625	2492.8626509353803
560	naive 1x	0	0.0	50	-	kan	1	38011.3125	2591.3032426822815
561	naive 1x	0	0.0	50	-	kan	2	54364.0625	3204.0069939006517
562	naive 1x	0	0.0	50	-	kan	3	56619.1875	3150.6046124683958
563	naive 1x	0	0.0	50	-	kan	4	57371.875	3128.0338159251774
564	naive 1x	0	0.0	50	-	kan	5	58108.9375	3142.2736813321744
565	naive 1x	0	0.0	50	-	kan	6	58725.1875	3158.98456715694
566	naive 1x	0	0.0	50	-	kan	7	59331.3125	3138.8088611707917
567	naive 1x	0	0.0	50	-	kan	8	59951.4375	3147.5938251929624
568	naive 1x	0	0.0	50	-	kan	9	60540.5	3181.0491418488227
569	naive 1x	0	0.0	50	-	kan	10	61116.8125	3205.0333510355244
570	naive 1x	0	0.0	50	-	kan	11	61721.3125	3245.7434756649254
571	naive 1x	0	0.0	50	-	kan	12	62310.8125	3315.882708781006
572	naive 1x	0	0.0	50	-	kan	13	62882.0625	3402.240820794227
573	naive 1x	0	0.0	50	-	kan	14	63448.125	3479.6400034445273
574	naive 1x	0	0.0	50	-	kan	15	64028.875	3579.340808724422
575	naive 1x	0	0.0	50	-	kan	16	64596.125	3682.6312870593733
576	naive 2x	0	0.0	10	-	carb	1	32784.6875	4403.653077174351
577	naive 2x	0	0.0	10	-	carb	2	61296.0	14921.459536998573
578	naive 2x	0	0.0	10	-	carb	3	82920.1875	23456.494816296923
579	naive 2x	0	0.0	10	-	carb	4	94748.625	23940.379813716405
580	naive 2x	0	0.0	10	-	carb	5	99790.625	22865.10595825313
581	naive 2x	0	0.0	10	-	carb	6	101742.25	22530.329490013486
582	naive 2x	0	0.0	10	-	carb	7	106248.625	23023.8328876685
583	naive 2x	0	0.0	10	-	carb	8	111281.875	22134.541953294243
584	naive 2x	0	0.0	10	-	carb	9	115020.25	21687.062853560547
585	naive 2x	0	0.0	10	-	carb	10	118741.9375	22002.499485346627
586	naive 2x	0	0.0	10	-	carb	11	122793.875	21251.207834161196
587	naive 2x	0	0.0	10	-	carb	12	126313.1875	20969.671056309428
588	naive 2x	0	0.0	10	-	carb	13	129079.9375	21019.173545390648
589	naive 2x	0	0.0	10	-	carb	14	131185.5625	21042.450058389622
590	naive 2x	0	0.0	10	-	carb	15	133548.6875	20772.180662981333
591	naive 2x	0	0.0	10	-	carb	16	135476.875	20766.68034677185
592	naive 2x	0	0.0	10	-	kan	1	33920.75	1617.7710415436247
593	naive 2x	0	0.0	10	-	kan	2	65729.375	3394.608053853302
594	naive 2x	0	0.0	10	-	kan	3	95113.375	4246.911035009531
595	naive 2x	0	0.0	10	-	kan	4	124686.5625	4129.1522689071935
596	naive 2x	0	0.0	10	-	kan	5	149480.8125	4665.590377108157
597	naive 2x	0	0.0	10	-	kan	6	161648.0625	4787.5646167776595
598	naive 2x	0	0.0	10	-	kan	7	170247.1875	3563.918749449623
599	naive 2x	0	0.0	10	-	kan	8	177514.1875	3685.0100497779226
600	naive 2x	0	0.0	10	-	kan	9	184556.0	6232.452486782389
601	naive 2x	0	0.0	10	-	kan	10	191070.0	9658.527923180485
602	naive 2x	0	0.0	10	-	kan	11	197629.3125	13660.373951526206
603	naive 2x	0	0.0	10	-	kan	12	203511.5625	17600.999302875432
604	naive 2x	0	0.0	10	-	kan	13	208909.25	21458.87576771639
605	naive 2x	0	0.0	10	-	kan	14	213352.5625	24818.94758681287
606	naive 2x	0	0.0	10	-	kan	15	217687.75	28257.038242078477
607	naive 2x	0	0.0	10	-	kan	16	221471.4375	31368.27723585622
608	naive 2x	0	0.0	50	-	carb	1	29060.625	7431.669682369982
609	naive 2x	0	0.0	50	-	carb	2	31846.1875	8390.089374364341
610	naive 2x	0	0.0	50	-	carb	3	32209.3125	8476.000526433863
611	naive 2x	0	0.0	50	-	carb	4	32409.0	8471.272509403261
612	naive 2x	0	0.0	50	-	carb	5	32692.5625	8472.283295873416
613	naive 2x	0	0.0	50	-	carb	6	33375.4375	8715.595190877671
614	naive 2x	0	0.0	50	-	carb	7	34105.5	8991.800026373236
615	naive 2x	0	0.0	50	-	carb	8	34877.5625	9312.041963567925
616	naive 2x	0	0.0	50	-	carb	9	35599.5	9642.521958195672
617	naive 2x	0	0.0	50	-	carb	10	36303.1875	9974.34843535263
618	naive 2x	0	0.0	50	-	carb	11	37021.6875	10319.387640807472
619	naive 2x	0	0.0	50	-	carb	12	37723.25	10669.769642044093
620	naive 2x	0	0.0	50	-	carb	13	38428.0	11032.342799372085
621	naive 2x	0	0.0	50	-	carb	14	39085.625	11371.083224408683
622	naive 2x	0	0.0	50	-	carb	15	39760.25	11725.086307936986
623	naive 2x	0	0.0	50	-	carb	16	40428.6875	12077.058617588911
624	naive 2x	0	0.0	50	-	kan	1	34261.25	4368.176981631715
625	naive 2x	0	0.0	50	-	kan	2	46377.9375	3570.888359233195
626	naive 2x	0	0.0	50	-	kan	3	58686.875	3220.8501511912314
627	naive 2x	0	0.0	50	-	kan	4	67239.0625	8253.345977054658
628	naive 2x	0	0.0	50	-	kan	5	73333.125	11842.845898775466
629	naive 2x	0	0.0	50	-	kan	6	77830.5	14734.844191817669
630	naive 2x	0	0.0	50	-	kan	7	81887.3125	17386.509634807382
631	naive 2x	0	0.0	50	-	kan	8	85292.875	19568.863613531572
632	naive 2x	0	0.0	50	-	kan	9	87984.75	21416.305830571513
633	naive 2x	0	0.0	50	-	kan	10	90405.9375	23123.046273357268
634	naive 2x	0	0.0	50	-	kan	11	92615.625	24653.409931850343
635	naive 2x	0	0.0	50	-	kan	12	94613.0	26065.835883119387
636	naive 2x	0	0.0	50	-	kan	13	96391.4375	27328.8488655663
637	naive 2x	0	0.0	50	-	kan	14	97991.75	28423.83926515608
638	naive 2x	0	0.0	50	-	kan	15	99555.4375	29462.95040559717
639	naive 2x	0	0.0	50	-	kan	16	100923.8125	30302.814408350987
640	split pir 2x bxb1	10	0.01	10	+	carb	1	3926.8125	1185.0392982483145
641	split pir 2x bxb1	10	0.01	10	+	carb	2	14461.75	1856.6617508697852
642	split pir 2x bxb1	10	0.01	10	+	carb	3	24234.0625	2569.107577649429
643	split pir 2x bxb1	10	0.01	10	+	carb	4	32515.1875	2733.8743431451167
644	split pir 2x bxb1	10	0.01	10	+	carb	5	40216.625	3755.9557823922423
645	split pir 2x bxb1	10	0.01	10	+	carb	6	47052.0625	4518.92049717866
646	split pir 2x bxb1	10	0.01	10	+	carb	7	55282.3125	4296.592179004028
647	split pir 2x bxb1	10	0.01	10	+	carb	8	64273.4375	4181.591088479359
648	split pir 2x bxb1	10	0.01	10	+	carb	9	74334.0625	4546.217567836711
649	split pir 2x bxb1	10	0.01	10	+	carb	10	80198.75	4605.790850347294
650	split pir 2x bxb1	10	0.01	10	+	carb	11	90176.8125	4949.246313022246
651	split pir 2x bxb1	10	0.01	10	+	carb	12	100602.625	4997.206682237588
652	split pir 2x bxb1	10	0.01	10	+	carb	13	111423.375	5354.240040445916
653	split pir 2x bxb1	10	0.01	10	+	carb	14	121498.6875	5545.1957645302555
654	split pir 2x bxb1	10	0.01	10	+	carb	15	129120.75	5248.685039403408
655	split pir 2x bxb1	10	0.01	10	+	carb	16	137412.4375	5982.322915040728
656	split pir 2x bxb1	10	0.01	10	+	kan	1	3666.75	468.4005459311201
657	split pir 2x bxb1	10	0.01	10	+	kan	2	7425.5625	977.4053274395136
658	split pir 2x bxb1	10	0.01	10	+	kan	3	10099.0	1353.2978766173926
659	split pir 2x bxb1	10	0.01	10	+	kan	4	13441.8125	1611.162976980559
660	split pir 2x bxb1	10	0.01	10	+	kan	5	17452.6875	1969.4232102953392
661	split pir 2x bxb1	10	0.01	10	+	kan	6	20777.4375	2269.4766772083954
662	split pir 2x bxb1	10	0.01	10	+	kan	7	24516.875	2503.859417408025
663	split pir 2x bxb1	10	0.01	10	+	kan	8	27663.0	2744.1346281009714
664	split pir 2x bxb1	10	0.01	10	+	kan	9	30206.375	2974.6096352534823
665	split pir 2x bxb1	10	0.01	10	+	kan	10	33012.9375	3430.923943004066
666	split pir 2x bxb1	10	0.01	10	+	kan	11	37571.375	4023.2000300933164
667	split pir 2x bxb1	10	0.01	10	+	kan	12	41750.0	4380.280095414643
668	split pir 2x bxb1	10	0.01	10	+	kan	13	45786.375	4874.319848157572
669	split pir 2x bxb1	10	0.01	10	+	kan	14	50409.4375	5254.786032326693
670	split pir 2x bxb1	10	0.01	10	+	kan	15	54741.0625	5882.7904059061475
671	split pir 2x bxb1	10	0.01	10	+	kan	16	59087.25	6280.878515667328
672	split pir 2x bxb1	10	0.01	10	-	carb	1	3088.9375	638.0378648358464
673	split pir 2x bxb1	10	0.01	10	-	carb	2	12952.3125	1937.043677830066
674	split pir 2x bxb1	10	0.01	10	-	carb	3	21441.875	2944.9801448518165
675	split pir 2x bxb1	10	0.01	10	-	carb	4	28295.875	3458.5452014849084
676	split pir 2x bxb1	10	0.01	10	-	carb	5	34019.75	4179.944710844186
677	split pir 2x bxb1	10	0.01	10	-	carb	6	39383.0625	5007.733857583972
678	split pir 2x bxb1	10	0.01	10	-	carb	7	46286.5625	6051.00410461827
679	split pir 2x bxb1	10	0.01	10	-	carb	8	52933.5625	6942.933516674654
680	split pir 2x bxb1	10	0.01	10	-	carb	9	59698.75	7832.748249679492
681	split pir 2x bxb1	10	0.01	10	-	carb	10	64771.25	8504.918152793376
682	split pir 2x bxb1	10	0.01	10	-	carb	11	75460.1875	9220.309143939883
683	split pir 2x bxb1	10	0.01	10	-	carb	12	86383.75	9520.99939982293
684	split pir 2x bxb1	10	0.01	10	-	carb	13	96400.3125	9688.997286825255
685	split pir 2x bxb1	10	0.01	10	-	carb	14	105990.75	9895.874905376339
686	split pir 2x bxb1	10	0.01	10	-	carb	15	114611.8125	9879.70704068807
687	split pir 2x bxb1	10	0.01	10	-	carb	16	124743.8125	9498.02291809609
688	split pir 2x bxb1	10	0.01	10	-	kan	1	3656.8125	616.4408752496637
689	split pir 2x bxb1	10	0.01	10	-	kan	2	7922.8125	1111.562186985377
690	split pir 2x bxb1	10	0.01	10	-	kan	3	11151.25	1443.356009939534
691	split pir 2x bxb1	10	0.01	10	-	kan	4	15155.9375	2042.424372397736
692	split pir 2x bxb1	10	0.01	10	-	kan	5	18989.0625	2538.7610650740085
693	split pir 2x bxb1	10	0.01	10	-	kan	6	21710.4375	2906.026797112462
694	split pir 2x bxb1	10	0.01	10	-	kan	7	24234.75	3177.047315174444
695	split pir 2x bxb1	10	0.01	10	-	kan	8	26439.875	3376.247110857176
696	split pir 2x bxb1	10	0.01	10	-	kan	9	28930.6875	3521.5972323598116
697	split pir 2x bxb1	10	0.01	10	-	kan	10	32080.5625	3825.244823514102
698	split pir 2x bxb1	10	0.01	10	-	kan	11	35872.0625	4979.73916010453
699	split pir 2x bxb1	10	0.01	10	-	kan	12	40381.5625	5118.65054368755
700	split pir 2x bxb1	10	0.01	10	-	kan	13	44956.0625	5542.15746049896
701	split pir 2x bxb1	10	0.01	10	-	kan	14	49571.8125	6011.480438873963
702	split pir 2x bxb1	10	0.01	10	-	kan	15	53787.375	6004.018164945873
703	split pir 2x bxb1	10	0.01	10	-	kan	16	58876.5625	6572.366558105774
704	split pir 2x bxb1	10	0.01	50	+	carb	1	4076.4375	1604.1679293439681
705	split pir 2x bxb1	10	0.01	50	+	carb	2	12533.1875	2068.000862418651
706	split pir 2x bxb1	10	0.01	50	+	carb	3	19389.9375	2701.6282582057274
707	split pir 2x bxb1	10	0.01	50	+	carb	4	25103.875	3245.9628744246074
708	split pir 2x bxb1	10	0.01	50	+	carb	5	29620.625	3656.544258000208
709	split pir 2x bxb1	10	0.01	50	+	carb	6	34527.5	3871.878862848298
710	split pir 2x bxb1	10	0.01	50	+	carb	7	41339.25	3771.8908104178036
711	split pir 2x bxb1	10	0.01	50	+	carb	8	47685.0	3973.8532667568747
712	split pir 2x bxb1	10	0.01	50	+	carb	9	55451.5625	4473.739251274359
713	split pir 2x bxb1	10	0.01	50	+	carb	10	60131.8125	4895.076469105753
714	split pir 2x bxb1	10	0.01	50	+	carb	11	69769.4375	5570.435341011766
715	split pir 2x bxb1	10	0.01	50	+	carb	12	77936.1875	5655.476056364057
716	split pir 2x bxb1	10	0.01	50	+	carb	13	86737.1875	6098.570675268919
717	split pir 2x bxb1	10	0.01	50	+	carb	14	95304.1875	6224.874989780348
718	split pir 2x bxb1	10	0.01	50	+	carb	15	101785.375	6168.063702596281
719	split pir 2x bxb1	10	0.01	50	+	carb	16	110067.6875	6210.410453064734
720	split pir 2x bxb1	10	0.01	50	+	kan	1	3543.5	427.4426444398292
721	split pir 2x bxb1	10	0.01	50	+	kan	2	6403.1875	773.8941851580412
722	split pir 2x bxb1	10	0.01	50	+	kan	3	8868.0	917.9150287472146
723	split pir 2x bxb1	10	0.01	50	+	kan	4	11826.9375	1126.135884895779
724	split pir 2x bxb1	10	0.01	50	+	kan	5	14898.8125	1438.2338111502297
725	split pir 2x bxb1	10	0.01	50	+	kan	6	17528.9375	1631.0308405050382
726	split pir 2x bxb1	10	0.01	50	+	kan	7	20592.5	1735.7059494214866
727	split pir 2x bxb1	10	0.01	50	+	kan	8	22986.0625	1642.1531692415297
728	split pir 2x bxb1	10	0.01	50	+	kan	9	25211.625	1823.0534384064867
729	split pir 2x bxb1	10	0.01	50	+	kan	10	27546.375	2180.206883204304
730	split pir 2x bxb1	10	0.01	50	+	kan	11	31308.3125	2404.8028867470907
731	split pir 2x bxb1	10	0.01	50	+	kan	12	35534.8125	2650.838424476032
732	split pir 2x bxb1	10	0.01	50	+	kan	13	38861.5	3048.6279583726573
733	split pir 2x bxb1	10	0.01	50	+	kan	14	42741.6875	3502.6092614496492
734	split pir 2x bxb1	10	0.01	50	+	kan	15	46252.5625	4058.8413057836724
735	split pir 2x bxb1	10	0.01	50	+	kan	16	50158.4375	4579.8139578363725
736	split pir 2x bxb1	10	0.01	50	-	carb	1	3221.0625	748.4199755628042
737	split pir 2x bxb1	10	0.01	50	-	carb	2	14141.1875	2194.985062388157
738	split pir 2x bxb1	10	0.01	50	-	carb	3	20588.9375	2426.6948927870126
739	split pir 2x bxb1	10	0.01	50	-	carb	4	25527.375	2786.9591563719964
740	split pir 2x bxb1	10	0.01	50	-	carb	5	29655.75	3416.9459525806287
741	split pir 2x bxb1	10	0.01	50	-	carb	6	34103.9375	4242.317084511213
742	split pir 2x bxb1	10	0.01	50	-	carb	7	40900.0625	5430.466767872194
743	split pir 2x bxb1	10	0.01	50	-	carb	8	47095.4375	6335.36760370755
744	split pir 2x bxb1	10	0.01	50	-	carb	9	51929.75	7046.87160072772
745	split pir 2x bxb1	10	0.01	50	-	carb	10	56184.8125	7533.127210326684
746	split pir 2x bxb1	10	0.01	50	-	carb	11	65665.1875	9131.334415616451
747	split pir 2x bxb1	10	0.01	50	-	carb	12	72763.3125	10291.348807675795
748	split pir 2x bxb1	10	0.01	50	-	carb	13	79106.4375	11254.823253157796
749	split pir 2x bxb1	10	0.01	50	-	carb	14	84911.625	12580.50127535806
750	split pir 2x bxb1	10	0.01	50	-	carb	15	88942.4375	13629.287090771792
751	split pir 2x bxb1	10	0.01	50	-	carb	16	92769.5	14940.433857727921
752	split pir 2x bxb1	10	0.01	50	-	kan	1	3874.5	463.9731365376356
753	split pir 2x bxb1	10	0.01	50	-	kan	2	7357.875	820.3886165366125
754	split pir 2x bxb1	10	0.01	50	-	kan	3	9958.0	1007.6677811376412
755	split pir 2x bxb1	10	0.01	50	-	kan	4	13360.6875	1331.5200480626856
756	split pir 2x bxb1	10	0.01	50	-	kan	5	16493.3125	1683.94979857095
757	split pir 2x bxb1	10	0.01	50	-	kan	6	19154.8125	1891.770484748159
758	split pir 2x bxb1	10	0.01	50	-	kan	7	21549.5625	2009.7284542498344
759	split pir 2x bxb1	10	0.01	50	-	kan	8	23616.5	2161.6013739817986
760	split pir 2x bxb1	10	0.01	50	-	kan	9	25959.5625	2388.2312259060795
761	split pir 2x bxb1	10	0.01	50	-	kan	10	29002.5625	2763.5320236132084
762	split pir 2x bxb1	10	0.01	50	-	kan	11	32575.0	3607.49191663286
763	split pir 2x bxb1	10	0.01	50	-	kan	12	36564.8125	4102.999346623498
764	split pir 2x bxb1	10	0.01	50	-	kan	13	40499.5625	4375.299160690125
765	split pir 2x bxb1	10	0.01	50	-	kan	14	44438.75	4594.25705947887
766	split pir 2x bxb1	10	0.01	50	-	kan	15	48026.875	5092.223677544306
767	split pir 2x bxb1	10	0.01	50	-	kan	16	52723.8125	5478.561378797357
768	split pir 2x bxb1	15	0.01	10	+	carb	1	8062.875	2323.481435721589
769	split pir 2x bxb1	15	0.01	10	+	carb	2	25138.625	4010.5156575290557
770	split pir 2x bxb1	15	0.01	10	+	carb	3	39670.4375	7893.294896110514
771	split pir 2x bxb1	15	0.01	10	+	carb	4	53808.1875	12994.000934325424
772	split pir 2x bxb1	15	0.01	10	+	carb	5	68596.5625	17343.823821335816
773	split pir 2x bxb1	15	0.01	10	+	carb	6	80935.375	21717.591267959317
774	split pir 2x bxb1	15	0.01	10	+	carb	7	93641.0	23094.438780178847
775	split pir 2x bxb1	15	0.01	10	+	carb	8	107108.875	24245.087827596275
776	split pir 2x bxb1	15	0.01	10	+	carb	9	116314.25	25640.67499390094
777	split pir 2x bxb1	15	0.01	10	+	carb	10	120890.8125	25868.858404235638
778	split pir 2x bxb1	15	0.01	10	+	carb	11	127016.4375	25245.512703728305
779	split pir 2x bxb1	15	0.01	10	+	carb	12	132464.25	24575.944761668296
780	split pir 2x bxb1	15	0.01	10	+	carb	13	137263.3125	23975.38129137813
781	split pir 2x bxb1	15	0.01	10	+	carb	14	141212.4375	23568.633002418253
782	split pir 2x bxb1	15	0.01	10	+	carb	15	144596.125	23405.48875149649
783	split pir 2x bxb1	15	0.01	10	+	carb	16	147787.4375	23460.19975319523
784	split pir 2x bxb1	15	0.01	10	+	kan	1	10091.0625	946.5058085060622
785	split pir 2x bxb1	15	0.01	10	+	kan	2	20988.1875	2157.6661322810946
786	split pir 2x bxb1	15	0.01	10	+	kan	3	29378.8125	3230.9797268840475
787	split pir 2x bxb1	15	0.01	10	+	kan	4	39089.125	4378.632644934455
788	split pir 2x bxb1	15	0.01	10	+	kan	5	48655.625	5535.829849715397
789	split pir 2x bxb1	15	0.01	10	+	kan	6	58091.0625	6091.279061303838
790	split pir 2x bxb1	15	0.01	10	+	kan	7	69494.75	7268.423502678259
791	split pir 2x bxb1	15	0.01	10	+	kan	8	78527.625	7613.476255721072
792	split pir 2x bxb1	15	0.01	10	+	kan	9	85048.5	8471.160634765462
793	split pir 2x bxb1	15	0.01	10	+	kan	10	91183.625	9669.456384298817
794	split pir 2x bxb1	15	0.01	10	+	kan	11	100749.0625	10754.280923153678
795	split pir 2x bxb1	15	0.01	10	+	kan	12	110322.5625	12431.309319150294
796	split pir 2x bxb1	15	0.01	10	+	kan	13	117386.5625	13623.91657406064
797	split pir 2x bxb1	15	0.01	10	+	kan	14	125795.0	15222.502368439393
798	split pir 2x bxb1	15	0.01	10	+	kan	15	131801.6875	16192.762035943051
799	split pir 2x bxb1	15	0.01	10	+	kan	16	137366.0	16865.468791925963
800	split pir 2x bxb1	15	0.01	10	-	carb	1	7401.625	1504.814410721231
801	split pir 2x bxb1	15	0.01	10	-	carb	2	28573.25	3340.6390641826088
802	split pir 2x bxb1	15	0.01	10	-	carb	3	51317.625	3765.8717616243916
803	split pir 2x bxb1	15	0.01	10	-	carb	4	73151.0625	3752.9765466655163
804	split pir 2x bxb1	15	0.01	10	-	carb	5	94456.375	3990.005744267258
805	split pir 2x bxb1	15	0.01	10	-	carb	6	109140.0625	5402.242652279435
806	split pir 2x bxb1	15	0.01	10	-	carb	7	124395.5625	6984.745804953922
807	split pir 2x bxb1	15	0.01	10	-	carb	8	135633.875	9842.005445864606
808	split pir 2x bxb1	15	0.01	10	-	carb	9	141668.9375	12622.039597572115
809	split pir 2x bxb1	15	0.01	10	-	carb	10	143449.0	13558.993138451371
810	split pir 2x bxb1	15	0.01	10	-	carb	11	145135.875	13968.190014023197
811	split pir 2x bxb1	15	0.01	10	-	carb	12	147126.3125	13534.665373818822
812	split pir 2x bxb1	15	0.01	10	-	carb	13	149258.5	13068.917459813898
813	split pir 2x bxb1	15	0.01	10	-	carb	14	151702.75	13059.868389732837
814	split pir 2x bxb1	15	0.01	10	-	carb	15	154113.75	13323.12790923041
815	split pir 2x bxb1	15	0.01	10	-	carb	16	156589.5	13645.548826841465
816	split pir 2x bxb1	15	0.01	10	-	kan	1	11388.0625	1542.4990492587945
817	split pir 2x bxb1	15	0.01	10	-	kan	2	25103.3125	3740.4310860944133
818	split pir 2x bxb1	15	0.01	10	-	kan	3	34303.5625	4572.7108905323175
819	split pir 2x bxb1	15	0.01	10	-	kan	4	46072.3125	5698.206804008609
820	split pir 2x bxb1	15	0.01	10	-	kan	5	58090.6875	7046.386946197017
821	split pir 2x bxb1	15	0.01	10	-	kan	6	68205.625	7444.783181866346
822	split pir 2x bxb1	15	0.01	10	-	kan	7	79740.0625	8441.055314175135
823	split pir 2x bxb1	15	0.01	10	-	kan	8	88568.0625	9194.996750708275
824	split pir 2x bxb1	15	0.01	10	-	kan	9	96670.25	10033.967410750347
825	split pir 2x bxb1	15	0.01	10	-	kan	10	105463.5625	10933.859717271129
826	split pir 2x bxb1	15	0.01	10	-	kan	11	115661.875	14349.677235668303
827	split pir 2x bxb1	15	0.01	10	-	kan	12	126182.6875	14695.579553869498
828	split pir 2x bxb1	15	0.01	10	-	kan	13	134469.75	15723.380377641446
829	split pir 2x bxb1	15	0.01	10	-	kan	14	142623.8125	16671.009323153732
830	split pir 2x bxb1	15	0.01	10	-	kan	15	148258.75	17697.686872663813
831	split pir 2x bxb1	15	0.01	10	-	kan	16	154277.1875	18664.64699627442
832	split pir 2x bxb1	15	0.01	50	+	carb	1	10081.5625	3337.465253296921
833	split pir 2x bxb1	15	0.01	50	+	carb	2	28722.1875	2817.4906507323644
834	split pir 2x bxb1	15	0.01	50	+	carb	3	45569.1875	3037.3960527481436
835	split pir 2x bxb1	15	0.01	50	+	carb	4	61870.1875	3408.6966187082207
836	split pir 2x bxb1	15	0.01	50	+	carb	5	76808.375	3796.365515200031
837	split pir 2x bxb1	15	0.01	50	+	carb	6	90876.0625	4911.756991702228
838	split pir 2x bxb1	15	0.01	50	+	carb	7	104816.375	3848.479558307967
839	split pir 2x bxb1	15	0.01	50	+	carb	8	119530.9375	4372.706104245647
840	split pir 2x bxb1	15	0.01	50	+	carb	9	132266.125	5473.170253609874
841	split pir 2x bxb1	15	0.01	50	+	carb	10	137318.8125	7135.911654329315
842	split pir 2x bxb1	15	0.01	50	+	carb	11	142849.625	8521.572560901783
843	split pir 2x bxb1	15	0.01	50	+	carb	12	146998.0	9863.152676212903
844	split pir 2x bxb1	15	0.01	50	+	carb	13	150427.375	11045.398630683922
845	split pir 2x bxb1	15	0.01	50	+	carb	14	153290.625	12024.888908753255
846	split pir 2x bxb1	15	0.01	50	+	carb	15	155764.3125	12905.415283453409
847	split pir 2x bxb1	15	0.01	50	+	carb	16	158476.6875	13846.066578989912
848	split pir 2x bxb1	15	0.01	50	+	kan	1	11032.75	1928.3554429320636
849	split pir 2x bxb1	15	0.01	50	+	kan	2	20429.75	2371.846312173583
850	split pir 2x bxb1	15	0.01	50	+	kan	3	28259.8125	3161.2992801050736
851	split pir 2x bxb1	15	0.01	50	+	kan	4	37522.625	3933.990374652326
852	split pir 2x bxb1	15	0.01	50	+	kan	5	46866.4375	4735.120691156819
853	split pir 2x bxb1	15	0.01	50	+	kan	6	56412.25	5393.462464608691
854	split pir 2x bxb1	15	0.01	50	+	kan	7	67038.6875	6286.083455524706
855	split pir 2x bxb1	15	0.01	50	+	kan	8	76202.25	6448.430196567223
856	split pir 2x bxb1	15	0.01	50	+	kan	9	83175.6875	7455.432228236094
857	split pir 2x bxb1	15	0.01	50	+	kan	10	89467.8125	8691.501904313116
858	split pir 2x bxb1	15	0.01	50	+	kan	11	97825.4375	9874.08932306273
859	split pir 2x bxb1	15	0.01	50	+	kan	12	107776.125	12222.363933585024
860	split pir 2x bxb1	15	0.01	50	+	kan	13	114415.5625	13247.255458173482
861	split pir 2x bxb1	15	0.01	50	+	kan	14	122107.0	14621.58309535208
862	split pir 2x bxb1	15	0.01	50	+	kan	15	128336.25	15547.36508911673
863	split pir 2x bxb1	15	0.01	50	+	kan	16	134239.125	16511.831534539102
864	split pir 2x bxb1	15	0.01	50	-	carb	1	8429.375	1752.754459822759
865	split pir 2x bxb1	15	0.01	50	-	carb	2	30839.125	2598.6717589403793
866	split pir 2x bxb1	15	0.01	50	-	carb	3	48924.625	3077.721580162832
867	split pir 2x bxb1	15	0.01	50	-	carb	4	60272.625	5213.325260124976
868	split pir 2x bxb1	15	0.01	50	-	carb	5	64762.3125	7182.252237969746
869	split pir 2x bxb1	15	0.01	50	-	carb	6	66153.125	7907.64573394455
870	split pir 2x bxb1	15	0.01	50	-	carb	7	66857.5	8039.856906153776
871	split pir 2x bxb1	15	0.01	50	-	carb	8	68150.0	8154.820432462895
872	split pir 2x bxb1	15	0.01	50	-	carb	9	70214.9375	8871.650049606249
873	split pir 2x bxb1	15	0.01	50	-	carb	10	71457.5625	9204.772894061536
874	split pir 2x bxb1	15	0.01	50	-	carb	11	73584.0	9354.10758895333
875	split pir 2x bxb1	15	0.01	50	-	carb	12	75777.8125	9524.518202803527
876	split pir 2x bxb1	15	0.01	50	-	carb	13	78063.8125	10109.860087831865
877	split pir 2x bxb1	15	0.01	50	-	carb	14	79935.4375	10661.371231283994
878	split pir 2x bxb1	15	0.01	50	-	carb	15	81616.125	10950.090324969926
879	split pir 2x bxb1	15	0.01	50	-	carb	16	83320.4375	11318.02587038387
880	split pir 2x bxb1	15	0.01	50	-	kan	1	13357.625	1853.5832046143955
881	split pir 2x bxb1	15	0.01	50	-	kan	2	24875.125	3564.012874255246
882	split pir 2x bxb1	15	0.01	50	-	kan	3	33438.75	4063.973196621398
883	split pir 2x bxb1	15	0.01	50	-	kan	4	44820.0625	5083.790391581434
884	split pir 2x bxb1	15	0.01	50	-	kan	5	55188.875	5504.9900593526445
885	split pir 2x bxb1	15	0.01	50	-	kan	6	65805.375	6126.248320313408
886	split pir 2x bxb1	15	0.01	50	-	kan	7	76902.625	6776.449464084102
887	split pir 2x bxb1	15	0.01	50	-	kan	8	86248.5	7191.158033108636
888	split pir 2x bxb1	15	0.01	50	-	kan	9	94879.75	8109.963598650031
889	split pir 2x bxb1	15	0.01	50	-	kan	10	102891.25	8943.427183452342
890	split pir 2x bxb1	15	0.01	50	-	kan	11	111551.5625	11148.22100938563
891	split pir 2x bxb1	15	0.01	50	-	kan	12	119542.0	13306.51212484216
892	split pir 2x bxb1	15	0.01	50	-	kan	13	126065.0	15251.227688287918
893	split pir 2x bxb1	15	0.01	50	-	kan	14	132301.5625	17448.484750908276
894	split pir 2x bxb1	15	0.01	50	-	kan	15	136139.8125	18836.922915489864
895	split pir 2x bxb1	15	0.01	50	-	kan	16	140270.5	20289.78782188574
896	split pir 2x bxb1	20	0.01	10	+	carb	1	19154.5625	2321.022780055317
897	split pir 2x bxb1	20	0.01	10	+	carb	2	43944.875	2908.0352320276806
898	split pir 2x bxb1	20	0.01	10	+	carb	3	60826.3125	2278.992539596326
899	split pir 2x bxb1	20	0.01	10	+	carb	4	79275.3125	2272.998537764286
900	split pir 2x bxb1	20	0.01	10	+	carb	5	99110.0	2091.5030480494224
901	split pir 2x bxb1	20	0.01	10	+	carb	6	115492.8125	1764.0306916972825
902	split pir 2x bxb1	20	0.01	10	+	carb	7	133236.5625	1558.521883010124
903	split pir 2x bxb1	20	0.01	10	+	carb	8	149338.0	1381.9087472457388
904	split pir 2x bxb1	20	0.01	10	+	carb	9	163540.5625	2428.8914496344137
905	split pir 2x bxb1	20	0.01	10	+	carb	10	175235.0	3520.7402326377737
906	split pir 2x bxb1	20	0.01	10	+	carb	11	186320.875	5040.664934524295
907	split pir 2x bxb1	20	0.01	10	+	carb	12	195705.75	6981.423954221046
908	split pir 2x bxb1	20	0.01	10	+	carb	13	203467.5	8957.041778878309
909	split pir 2x bxb1	20	0.01	10	+	carb	14	210245.1875	10920.154826013555
910	split pir 2x bxb1	20	0.01	10	+	carb	15	216008.5625	12816.844907713934
911	split pir 2x bxb1	20	0.01	10	+	carb	16	222139.5625	14846.113436657657
912	split pir 2x bxb1	20	0.01	10	+	kan	1	17764.875	2076.201678718685
913	split pir 2x bxb1	20	0.01	10	+	kan	2	38312.6875	3894.0908982851374
914	split pir 2x bxb1	20	0.01	10	+	kan	3	53512.1875	4449.462198140194
915	split pir 2x bxb1	20	0.01	10	+	kan	4	69947.625	5121.12977037294
916	split pir 2x bxb1	20	0.01	10	+	kan	5	87049.6875	5924.840744921214
917	split pir 2x bxb1	20	0.01	10	+	kan	6	102307.3125	6747.171184691827
918	split pir 2x bxb1	20	0.01	10	+	kan	7	116252.6875	7177.69065496646
919	split pir 2x bxb1	20	0.01	10	+	kan	8	125783.5	7745.966720079
920	split pir 2x bxb1	20	0.01	10	+	kan	9	134232.3125	8738.827785633739
921	split pir 2x bxb1	20	0.01	10	+	kan	10	141428.0	10114.740322208685
922	split pir 2x bxb1	20	0.01	10	+	kan	11	146924.0	11266.653375590919
923	split pir 2x bxb1	20	0.01	10	+	kan	12	151817.75	12315.265103578913
924	split pir 2x bxb1	20	0.01	10	+	kan	13	156760.6875	13290.26184826829
925	split pir 2x bxb1	20	0.01	10	+	kan	14	160577.3125	14012.295437368824
926	split pir 2x bxb1	20	0.01	10	+	kan	15	164208.875	14602.89846412593
927	split pir 2x bxb1	20	0.01	10	+	kan	16	167584.4375	15126.061439585226
928	split pir 2x bxb1	20	0.01	10	-	carb	1	10026.8125	1653.8404858627
929	split pir 2x bxb1	20	0.01	10	-	carb	2	30865.9375	4143.581951451288
930	split pir 2x bxb1	20	0.01	10	-	carb	3	56141.5	3904.5249207993106
931	split pir 2x bxb1	20	0.01	10	-	carb	4	79573.9375	5112.885720255524
932	split pir 2x bxb1	20	0.01	10	-	carb	5	97853.8125	8162.028638490294
933	split pir 2x bxb1	20	0.01	10	-	carb	6	102709.75	9712.168788248511
934	split pir 2x bxb1	20	0.01	10	-	carb	7	104093.9375	10265.890450688421
935	split pir 2x bxb1	20	0.01	10	-	carb	8	104712.0625	10467.221221636551
936	split pir 2x bxb1	20	0.01	10	-	carb	9	107986.5625	10854.115419104866
937	split pir 2x bxb1	20	0.01	10	-	carb	10	112313.6875	11644.314498431964
938	split pir 2x bxb1	20	0.01	10	-	carb	11	116397.9375	13016.954491951474
939	split pir 2x bxb1	20	0.01	10	-	carb	12	119731.5625	14647.517043214184
940	split pir 2x bxb1	20	0.01	10	-	carb	13	122624.5	16374.76039955569
941	split pir 2x bxb1	20	0.01	10	-	carb	14	125498.9375	18416.35894570271
942	split pir 2x bxb1	20	0.01	10	-	carb	15	128215.375	20601.66271332417
943	split pir 2x bxb1	20	0.01	10	-	carb	16	130611.75	22605.977891446575
944	split pir 2x bxb1	20	0.01	10	-	kan	1	19799.4375	1799.1476044723433
945	split pir 2x bxb1	20	0.01	10	-	kan	2	41308.4375	4292.148325202161
946	split pir 2x bxb1	20	0.01	10	-	kan	3	55111.5	5348.66405883616
947	split pir 2x bxb1	20	0.01	10	-	kan	4	70751.25	6950.046032735528
948	split pir 2x bxb1	20	0.01	10	-	kan	5	87434.5625	9370.453695516639
949	split pir 2x bxb1	20	0.01	10	-	kan	6	100010.875	11587.765074021576
950	split pir 2x bxb1	20	0.01	10	-	kan	7	111262.125	15027.510854500917
951	split pir 2x bxb1	20	0.01	10	-	kan	8	117625.5625	17215.286600737607
952	split pir 2x bxb1	20	0.01	10	-	kan	9	121656.0625	18889.300021889754
953	split pir 2x bxb1	20	0.01	10	-	kan	10	124588.625	20353.41346722601
954	split pir 2x bxb1	20	0.01	10	-	kan	11	127888.375	22149.0103709108
955	split pir 2x bxb1	20	0.01	10	-	kan	12	130961.0	23924.50153533581
956	split pir 2x bxb1	20	0.01	10	-	kan	13	133609.625	25579.641983072062
957	split pir 2x bxb1	20	0.01	10	-	kan	14	135854.0	27116.733805635853
958	split pir 2x bxb1	20	0.01	10	-	kan	15	137870.0625	28576.390397916024
959	split pir 2x bxb1	20	0.01	10	-	kan	16	139721.4375	30010.48234181504
960	split pir 2x bxb1	20	0.01	50	+	carb	1	26517.875	2677.6129394614572
961	split pir 2x bxb1	20	0.01	50	+	carb	2	49852.6875	1889.1775031459752
962	split pir 2x bxb1	20	0.01	50	+	carb	3	70024.0625	2185.2430305754447
963	split pir 2x bxb1	20	0.01	50	+	carb	4	91569.25	2842.72152045485
964	split pir 2x bxb1	20	0.01	50	+	carb	5	113236.375	3360.267535586156
965	split pir 2x bxb1	20	0.01	50	+	carb	6	132178.8125	3684.9146136405143
966	split pir 2x bxb1	20	0.01	50	+	carb	7	151826.875	4521.649886537938
967	split pir 2x bxb1	20	0.01	50	+	carb	8	167959.1875	4357.190976973746
968	split pir 2x bxb1	20	0.01	50	+	carb	9	182167.5	5155.7519058121525
969	split pir 2x bxb1	20	0.01	50	+	carb	10	192298.0625	6848.875316625247
970	split pir 2x bxb1	20	0.01	50	+	carb	11	201693.5	8971.847711432854
971	split pir 2x bxb1	20	0.01	50	+	carb	12	209399.4375	11041.263147321179
972	split pir 2x bxb1	20	0.01	50	+	carb	13	215643.6875	12826.140609088421
973	split pir 2x bxb1	20	0.01	50	+	carb	14	221519.3125	14612.53972238888
974	split pir 2x bxb1	20	0.01	50	+	carb	15	226919.9375	16279.41946015955
975	split pir 2x bxb1	20	0.01	50	+	carb	16	232595.625	18046.689096321403
976	split pir 2x bxb1	20	0.01	50	+	kan	1	24296.125	2960.0004313464938
977	split pir 2x bxb1	20	0.01	50	+	kan	2	43913.4375	4664.502273535883
978	split pir 2x bxb1	20	0.01	50	+	kan	3	61437.4375	5542.208117435171
979	split pir 2x bxb1	20	0.01	50	+	kan	4	79718.4375	6210.682993482739
980	split pir 2x bxb1	20	0.01	50	+	kan	5	98429.5	7387.960060608262
981	split pir 2x bxb1	20	0.01	50	+	kan	6	116509.875	8019.767336088995
982	split pir 2x bxb1	20	0.01	50	+	kan	7	133097.875	8833.552742445781
983	split pir 2x bxb1	20	0.01	50	+	kan	8	143811.8125	9267.87404708753
984	split pir 2x bxb1	20	0.01	50	+	kan	9	153938.25	10931.855773054142
985	split pir 2x bxb1	20	0.01	50	+	kan	10	160842.4375	12735.418259544349
986	split pir 2x bxb1	20	0.01	50	+	kan	11	166035.5625	14415.802102052305
987	split pir 2x bxb1	20	0.01	50	+	kan	12	170796.375	16026.830316133719
988	split pir 2x bxb1	20	0.01	50	+	kan	13	175270.625	17526.283416934537
989	split pir 2x bxb1	20	0.01	50	+	kan	14	178688.3125	18681.201712526614
990	split pir 2x bxb1	20	0.01	50	+	kan	15	181912.6875	19739.914654500524
991	split pir 2x bxb1	20	0.01	50	+	kan	16	184937.75	20741.364337271272
992	split pir 2x bxb1	20	0.01	50	-	carb	1	13055.0625	2632.114907900652
993	split pir 2x bxb1	20	0.01	50	-	carb	2	32796.75	2718.2149999060566
994	split pir 2x bxb1	20	0.01	50	-	carb	3	39229.875	4629.690422772812
995	split pir 2x bxb1	20	0.01	50	-	carb	4	40257.8125	5112.738041524325
996	split pir 2x bxb1	20	0.01	50	-	carb	5	40570.625	5162.554660727575
997	split pir 2x bxb1	20	0.01	50	-	carb	6	40800.0	5174.458715653263
998	split pir 2x bxb1	20	0.01	50	-	carb	7	41244.25	5177.212749843574
999	split pir 2x bxb1	20	0.01	50	-	carb	8	42491.375	5195.05186795226
1000	split pir 2x bxb1	20	0.01	50	-	carb	9	44546.0	5245.466634560335
1001	split pir 2x bxb1	20	0.01	50	-	carb	10	46083.875	5371.995204962758
1002	split pir 2x bxb1	20	0.01	50	-	carb	11	48350.375	5490.892769915861
1003	split pir 2x bxb1	20	0.01	50	-	carb	12	49910.3125	5577.948585645726
1004	split pir 2x bxb1	20	0.01	50	-	carb	13	51443.875	5557.688270379535
1005	split pir 2x bxb1	20	0.01	50	-	carb	14	52749.0	5522.9670209304795
1006	split pir 2x bxb1	20	0.01	50	-	carb	15	53976.625	5508.870526899581
1007	split pir 2x bxb1	20	0.01	50	-	carb	16	55339.5625	5588.650926127623
1008	split pir 2x bxb1	20	0.01	50	-	kan	1	23280.125	1787.5957466864336
1009	split pir 2x bxb1	20	0.01	50	-	kan	2	41796.125	3609.076026887928
1010	split pir 2x bxb1	20	0.01	50	-	kan	3	54649.3125	3504.1104937884834
1011	split pir 2x bxb1	20	0.01	50	-	kan	4	69592.75	5089.897690523848
1012	split pir 2x bxb1	20	0.01	50	-	kan	5	84755.8125	6721.75275259097
1013	split pir 2x bxb1	20	0.01	50	-	kan	6	97089.25	9742.447965328984
1014	split pir 2x bxb1	20	0.01	50	-	kan	7	105961.125	13050.020193607803
1015	split pir 2x bxb1	20	0.01	50	-	kan	8	111257.0625	15303.20784400984
1016	split pir 2x bxb1	20	0.01	50	-	kan	9	114955.25	16921.23985452265
1017	split pir 2x bxb1	20	0.01	50	-	kan	10	117396.8125	18149.022612285487
1018	split pir 2x bxb1	20	0.01	50	-	kan	11	120223.625	19764.960118405066
1019	split pir 2x bxb1	20	0.01	50	-	kan	12	122847.5625	21304.628471695163
1020	split pir 2x bxb1	20	0.01	50	-	kan	13	125263.375	22703.194087349413
1021	split pir 2x bxb1	20	0.01	50	-	kan	14	127495.9375	24066.638443285377
1022	split pir 2x bxb1	20	0.01	50	-	kan	15	129420.875	25266.229016147794
1023	split pir 2x bxb1	20	0.01	50	-	kan	16	131166.5	26424.371491376773
1024	split pir 2x bxb1	30	0.01	10	+	carb	1	23176.6875	909.1031270079951
1025	split pir 2x bxb1	30	0.01	10	+	carb	2	50562.25	817.8461259395223
1026	split pir 2x bxb1	30	0.01	10	+	carb	3	58036.25	6083.252654389989
1027	split pir 2x bxb1	30	0.01	10	+	carb	4	64945.8125	9139.604531681643
1028	split pir 2x bxb1	30	0.01	10	+	carb	5	78892.875	9474.802337742232
1029	split pir 2x bxb1	30	0.01	10	+	carb	6	90177.75	10388.318167881793
1030	split pir 2x bxb1	30	0.01	10	+	carb	7	100848.1875	12561.227027010824
1031	split pir 2x bxb1	30	0.01	10	+	carb	8	109700.0625	15997.153153959927
1032	split pir 2x bxb1	30	0.01	10	+	carb	9	116323.4375	19679.834398688963
1033	split pir 2x bxb1	30	0.01	10	+	carb	10	121821.125	22944.86378527883
1034	split pir 2x bxb1	30	0.01	10	+	carb	11	126786.25	25799.935339066258
1035	split pir 2x bxb1	30	0.01	10	+	carb	12	131039.875	28310.386928715256
1036	split pir 2x bxb1	30	0.01	10	+	carb	13	134709.0625	30391.790896365306
1037	split pir 2x bxb1	30	0.01	10	+	carb	14	138231.9375	32466.69083563898
1038	split pir 2x bxb1	30	0.01	10	+	carb	15	141243.4375	34165.94491013938
1039	split pir 2x bxb1	30	0.01	10	+	carb	16	144427.0	35973.435890747416
1040	split pir 2x bxb1	30	0.01	10	+	kan	1	22080.375	1521.4748190489374
1041	split pir 2x bxb1	30	0.01	10	+	kan	2	46708.0625	3589.39964575753
1042	split pir 2x bxb1	30	0.01	10	+	kan	3	53399.375	7078.449955170775
1043	split pir 2x bxb1	30	0.01	10	+	kan	4	57285.25	8555.279969535937
1044	split pir 2x bxb1	30	0.01	10	+	kan	5	72478.75	9418.511480058833
1045	split pir 2x bxb1	30	0.01	10	+	kan	6	82055.5625	11834.944702138602
1046	split pir 2x bxb1	30	0.01	10	+	kan	7	89921.625	13347.933648937145
1047	split pir 2x bxb1	30	0.01	10	+	kan	8	95800.25	15425.55260413244
1048	split pir 2x bxb1	30	0.01	10	+	kan	9	101342.9375	17895.770458881183
1049	split pir 2x bxb1	30	0.01	10	+	kan	10	106666.875	20304.687185387236
1050	split pir 2x bxb1	30	0.01	10	+	kan	11	110970.875	22217.165462687368
1051	split pir 2x bxb1	30	0.01	10	+	kan	12	115170.375	24072.609017526836
1052	split pir 2x bxb1	30	0.01	10	+	kan	13	119618.75	25968.93988979912
1053	split pir 2x bxb1	30	0.01	10	+	kan	14	122999.3125	27385.550767743905
1054	split pir 2x bxb1	30	0.01	10	+	kan	15	126442.8125	28802.736689093457
1055	split pir 2x bxb1	30	0.01	10	+	kan	16	129709.5625	30093.81846283564
1056	split pir 2x bxb1	30	0.01	10	-	carb	1	16011.625	3997.1332740745943
1057	split pir 2x bxb1	30	0.01	10	-	carb	2	36169.0	6042.37229311232
1058	split pir 2x bxb1	30	0.01	10	-	carb	3	57709.5	5293.647878083964
1059	split pir 2x bxb1	30	0.01	10	-	carb	4	80552.5625	6626.431427233018
1060	split pir 2x bxb1	30	0.01	10	-	carb	5	99414.8125	9287.664222495421
1061	split pir 2x bxb1	30	0.01	10	-	carb	6	104814.0	10765.197519918394
1062	split pir 2x bxb1	30	0.01	10	-	carb	7	106123.6875	11101.698415549823
1063	split pir 2x bxb1	30	0.01	10	-	carb	8	107236.6875	9897.548715058909
1064	split pir 2x bxb1	30	0.01	10	-	carb	9	111057.5625	9163.056451384004
1065	split pir 2x bxb1	30	0.01	10	-	carb	10	116970.0625	10319.468810517816
1066	split pir 2x bxb1	30	0.01	10	-	carb	11	122268.4375	11653.323172375398
1067	split pir 2x bxb1	30	0.01	10	-	carb	12	126445.3125	12896.665720635756
1068	split pir 2x bxb1	30	0.01	10	-	carb	13	130216.9375	14344.602871158544
1069	split pir 2x bxb1	30	0.01	10	-	carb	14	133880.375	15881.60719365554
1070	split pir 2x bxb1	30	0.01	10	-	carb	15	137224.9375	17502.20637200902
1071	split pir 2x bxb1	30	0.01	10	-	carb	16	140177.875	19238.05835493429
1072	split pir 2x bxb1	30	0.01	10	-	kan	1	24380.5	1418.5508450527946
1073	split pir 2x bxb1	30	0.01	10	-	kan	2	52956.75	3760.8175403000578
1074	split pir 2x bxb1	30	0.01	10	-	kan	3	66946.75	5299.806829363826
1075	split pir 2x bxb1	30	0.01	10	-	kan	4	80270.6875	6926.834795290704
1076	split pir 2x bxb1	30	0.01	10	-	kan	5	91741.6875	8741.010463562388
1077	split pir 2x bxb1	30	0.01	10	-	kan	6	97322.8125	10198.509414676737
1078	split pir 2x bxb1	30	0.01	10	-	kan	7	102621.1875	12325.260643252423
1079	split pir 2x bxb1	30	0.01	10	-	kan	8	107858.8125	15340.75650708991
1080	split pir 2x bxb1	30	0.01	10	-	kan	9	112325.0625	18281.96236231123
1081	split pir 2x bxb1	30	0.01	10	-	kan	10	115857.625	20942.74306080066
1082	split pir 2x bxb1	30	0.01	10	-	kan	11	119980.0625	24004.78047544087
1083	split pir 2x bxb1	30	0.01	10	-	kan	12	123482.3125	26644.485858023098
1084	split pir 2x bxb1	30	0.01	10	-	kan	13	126565.9375	29110.515628791374
1085	split pir 2x bxb1	30	0.01	10	-	kan	14	129644.0	31741.57985536142
1086	split pir 2x bxb1	30	0.01	10	-	kan	15	132468.625	34395.211607919664
1087	split pir 2x bxb1	30	0.01	10	-	kan	16	135029.5625	36767.67453060355
1088	split pir 2x bxb1	30	0.01	50	+	carb	1	33116.125	1816.945331947474
1089	split pir 2x bxb1	30	0.01	50	+	carb	2	56910.75	5329.356266406453
1090	split pir 2x bxb1	30	0.01	50	+	carb	3	73952.3125	10779.907847928087
1091	split pir 2x bxb1	30	0.01	50	+	carb	4	88098.4375	15173.191444211028
1092	split pir 2x bxb1	30	0.01	50	+	carb	5	103041.6875	20048.35019742006
1093	split pir 2x bxb1	30	0.01	50	+	carb	6	112157.0	23568.487377973885
1094	split pir 2x bxb1	30	0.01	50	+	carb	7	119445.875	26149.19615638309
1095	split pir 2x bxb1	30	0.01	50	+	carb	8	124926.6875	27900.658445811307
1096	split pir 2x bxb1	30	0.01	50	+	carb	9	129953.5	29528.171139729307
1097	split pir 2x bxb1	30	0.01	50	+	carb	10	134050.5625	30762.99692631381
1098	split pir 2x bxb1	30	0.01	50	+	carb	11	138275.75	31973.198136430277
1099	split pir 2x bxb1	30	0.01	50	+	carb	12	142109.0625	33068.5258283435
1100	split pir 2x bxb1	30	0.01	50	+	carb	13	145335.875	33975.88132752619
1101	split pir 2x bxb1	30	0.01	50	+	carb	14	148059.6875	34715.64351262317
1102	split pir 2x bxb1	30	0.01	50	+	carb	15	150820.875	35370.19776162453
1103	split pir 2x bxb1	30	0.01	50	+	carb	16	153392.3125	35878.99843117291
1104	split pir 2x bxb1	30	0.01	50	+	kan	1	32584.125	1567.7822085900293
1105	split pir 2x bxb1	30	0.01	50	+	kan	2	58838.3125	5967.095745703504
1106	split pir 2x bxb1	30	0.01	50	+	kan	3	73041.75	13796.725768405035
1107	split pir 2x bxb1	30	0.01	50	+	kan	4	83868.125	17629.566613565486
1108	split pir 2x bxb1	30	0.01	50	+	kan	5	95509.25	23525.919866637065
1109	split pir 2x bxb1	30	0.01	50	+	kan	6	102629.5	28209.77585999982
1110	split pir 2x bxb1	30	0.01	50	+	kan	7	107302.3125	31482.884709606784
1111	split pir 2x bxb1	30	0.01	50	+	kan	8	111219.875	34296.42066575086
1112	split pir 2x bxb1	30	0.01	50	+	kan	9	115113.5	37295.33253064555
1113	split pir 2x bxb1	30	0.01	50	+	kan	10	118009.6875	39428.612754968315
1114	split pir 2x bxb1	30	0.01	50	+	kan	11	120362.75	41168.611444712515
1115	split pir 2x bxb1	30	0.01	50	+	kan	12	122756.375	42957.45191029142
1116	split pir 2x bxb1	30	0.01	50	+	kan	13	124877.3125	44404.48501312958
1117	split pir 2x bxb1	30	0.01	50	+	kan	14	126513.625	45347.15114516173
1118	split pir 2x bxb1	30	0.01	50	+	kan	15	128093.0625	46290.37975219774
1119	split pir 2x bxb1	30	0.01	50	+	kan	16	129627.0625	47147.77962385738
1120	split pir 2x bxb1	30	0.01	50	-	carb	1	20953.9375	4848.632903329556
1121	split pir 2x bxb1	30	0.01	50	-	carb	2	36931.5625	5157.031984426008
1122	split pir 2x bxb1	30	0.01	50	-	carb	3	39838.8125	5180.545827127127
1123	split pir 2x bxb1	30	0.01	50	-	carb	4	40427.875	5187.330628904565
1124	split pir 2x bxb1	30	0.01	50	-	carb	5	40717.25	5190.772327615887
1125	split pir 2x bxb1	30	0.01	50	-	carb	6	40934.3125	5188.233541510057
1126	split pir 2x bxb1	30	0.01	50	-	carb	7	41238.8125	5168.116663996525
1127	split pir 2x bxb1	30	0.01	50	-	carb	8	41898.5	5068.894539950782
1128	split pir 2x bxb1	30	0.01	50	-	carb	9	42851.0625	4930.898682488241
1129	split pir 2x bxb1	30	0.01	50	-	carb	10	43727.625	4862.513802771447
1130	split pir 2x bxb1	30	0.01	50	-	carb	11	44767.5	4842.535522400871
1131	split pir 2x bxb1	30	0.01	50	-	carb	12	45562.5	4903.3690094522935
1132	split pir 2x bxb1	30	0.01	50	-	carb	13	46322.5	5005.039281992274
1133	split pir 2x bxb1	30	0.01	50	-	carb	14	47014.625	5135.250374686154
1134	split pir 2x bxb1	30	0.01	50	-	carb	15	47698.3125	5348.222514720594
1135	split pir 2x bxb1	30	0.01	50	-	carb	16	48304.4375	5543.419293163871
1136	split pir 2x bxb1	30	0.01	50	-	kan	1	33508.375	2385.422450606421
1137	split pir 2x bxb1	30	0.01	50	-	kan	2	59802.875	4999.701717888492
1138	split pir 2x bxb1	30	0.01	50	-	kan	3	75734.5625	5224.251712907928
1139	split pir 2x bxb1	30	0.01	50	-	kan	4	87746.0625	6599.846261399362
1140	split pir 2x bxb1	30	0.01	50	-	kan	5	93403.1875	7126.747875521487
1141	split pir 2x bxb1	30	0.01	50	-	kan	6	97862.6875	7584.3980359000325
1142	split pir 2x bxb1	30	0.01	50	-	kan	7	101642.0	8364.73556067375
1143	split pir 2x bxb1	30	0.01	50	-	kan	8	104708.3125	9231.909444721376
1144	split pir 2x bxb1	30	0.01	50	-	kan	9	106940.6875	10253.432797770356
1145	split pir 2x bxb1	30	0.01	50	-	kan	10	108236.5625	10835.598336823135
1146	split pir 2x bxb1	30	0.01	50	-	kan	11	109558.375	11446.150228507899
1147	split pir 2x bxb1	30	0.01	50	-	kan	12	110697.9375	11960.418854459369
1148	split pir 2x bxb1	30	0.01	50	-	kan	13	111638.875	12418.018244671732
1149	split pir 2x bxb1	30	0.01	50	-	kan	14	112479.5625	12788.600178723627
1150	split pir 2x bxb1	30	0.01	50	-	kan	15	113215.1875	13132.855657084694
1151	split pir 2x bxb1	30	0.01	50	-	kan	16	113922.625	13434.55700994906
