# Supplementary material for: Integrase-mediated differentiation circuits improve evolutionary stability of burdensome and toxic functions in E. coli
Source: Nat Commun. 2022 Nov 10;13:6822. doi: 10.1038/s41467-022-34361-y (PMC9649629; doi:10.1038/s41467-022-34361-y)
Supplement: Supplementary file 8 — Source Data [file 41467_2022_34361_MOESM8_ESM.zip › Fig 2, 3F, Suppl Fig 13-15, Suppl Fig 28/20211025_OD700.csv]

	well	strain	sal	las	iptg	chlor	cole1	rep	plate	channel	measurement
1	A1	1x diff 2x bxb1	10	0.01	10	-	carb	1	1	OD700	1.3605
5	A1	1x diff 2x bxb1	10	0.01	10	-	carb	1	2	OD700	1.3775
9	A1	1x diff 2x bxb1	10	0.01	10	-	carb	1	3	OD700	1.4195000000000002
13	A1	1x diff 2x bxb1	10	0.01	10	-	carb	1	4	OD700	1.42
17	A1	1x diff 2x bxb1	10	0.01	10	-	carb	1	5	OD700	1.3824999999999998
21	A1	1x diff 2x bxb1	10	0.01	10	-	carb	1	6	OD700	1.4355
25	A1	1x diff 2x bxb1	10	0.01	10	-	carb	1	7	OD700	1.3904999999999998
29	A1	1x diff 2x bxb1	10	0.01	10	-	carb	1	8	OD700	1.4175
33	A1	1x diff 2x bxb1	10	0.01	10	-	carb	1	9	OD700	1.4649999999999999
37	A1	1x diff 2x bxb1	10	0.01	10	-	carb	1	10	OD700	1.4695
41	A1	1x diff 2x bxb1	10	0.01	10	-	carb	1	11	OD700	1.4575
45	A1	1x diff 2x bxb1	10	0.01	10	-	carb	1	12	OD700	1.4605000000000001
49	A1	1x diff 2x bxb1	10	0.01	10	-	carb	1	13	OD700	1.5445
53	A1	1x diff 2x bxb1	10	0.01	10	-	carb	1	14	OD700	1.463
57	A1	1x diff 2x bxb1	10	0.01	10	-	carb	1	15	OD700	1.467
61	A1	1x diff 2x bxb1	10	0.01	10	-	carb	1	16	OD700	1.4865000000000002
65	A10	1x diff 2x bxb1	20	0.01	10	-	kan	1	1	OD700	1.3184999999999998
69	A10	1x diff 2x bxb1	20	0.01	10	-	kan	1	2	OD700	1.2734999999999999
73	A10	1x diff 2x bxb1	20	0.01	10	-	kan	1	3	OD700	1.1275
77	A10	1x diff 2x bxb1	20	0.01	10	-	kan	1	4	OD700	1.2494999999999998
81	A10	1x diff 2x bxb1	20	0.01	10	-	kan	1	5	OD700	1.241
85	A10	1x diff 2x bxb1	20	0.01	10	-	kan	1	6	OD700	1.2570000000000001
89	A10	1x diff 2x bxb1	20	0.01	10	-	kan	1	7	OD700	1.2690000000000001
93	A10	1x diff 2x bxb1	20	0.01	10	-	kan	1	8	OD700	1.2959999999999998
97	A10	1x diff 2x bxb1	20	0.01	10	-	kan	1	9	OD700	1.4265
101	A10	1x diff 2x bxb1	20	0.01	10	-	kan	1	10	OD700	1.4460000000000002
105	A10	1x diff 2x bxb1	20	0.01	10	-	kan	1	11	OD700	1.4315
109	A10	1x diff 2x bxb1	20	0.01	10	-	kan	1	12	OD700	1.3235000000000001
113	A10	1x diff 2x bxb1	20	0.01	10	-	kan	1	13	OD700	1.384
117	A10	1x diff 2x bxb1	20	0.01	10	-	kan	1	14	OD700	1.452
121	A10	1x diff 2x bxb1	20	0.01	10	-	kan	1	15	OD700	1.4364999999999999
125	A10	1x diff 2x bxb1	20	0.01	10	-	kan	1	16	OD700	1.478
129	A11	1x diff 2x bxb1	20	0.01	50	-	carb	1	1	OD700	1.3255
133	A11	1x diff 2x bxb1	20	0.01	50	-	carb	1	2	OD700	1.271
137	A11	1x diff 2x bxb1	20	0.01	50	-	carb	1	3	OD700	1.275
141	A11	1x diff 2x bxb1	20	0.01	50	-	carb	1	4	OD700	1.304
145	A11	1x diff 2x bxb1	20	0.01	50	-	carb	1	5	OD700	1.3355000000000001
149	A11	1x diff 2x bxb1	20	0.01	50	-	carb	1	6	OD700	1.3880000000000001
153	A11	1x diff 2x bxb1	20	0.01	50	-	carb	1	7	OD700	1.39
157	A11	1x diff 2x bxb1	20	0.01	50	-	carb	1	8	OD700	1.4220000000000002
161	A11	1x diff 2x bxb1	20	0.01	50	-	carb	1	9	OD700	1.4535
165	A11	1x diff 2x bxb1	20	0.01	50	-	carb	1	10	OD700	1.41
169	A11	1x diff 2x bxb1	20	0.01	50	-	carb	1	11	OD700	1.479
173	A11	1x diff 2x bxb1	20	0.01	50	-	carb	1	12	OD700	1.435
177	A11	1x diff 2x bxb1	20	0.01	50	-	carb	1	13	OD700	1.4689999999999999
181	A11	1x diff 2x bxb1	20	0.01	50	-	carb	1	14	OD700	1.481
185	A11	1x diff 2x bxb1	20	0.01	50	-	carb	1	15	OD700	1.4449999999999998
189	A11	1x diff 2x bxb1	20	0.01	50	-	carb	1	16	OD700	1.46
193	A12	1x diff 2x bxb1	20	0.01	50	-	kan	1	1	OD700	1.2925
197	A12	1x diff 2x bxb1	20	0.01	50	-	kan	1	2	OD700	1.2839999999999998
201	A12	1x diff 2x bxb1	20	0.01	50	-	kan	1	3	OD700	1.1665
205	A12	1x diff 2x bxb1	20	0.01	50	-	kan	1	4	OD700	1.2690000000000001
209	A12	1x diff 2x bxb1	20	0.01	50	-	kan	1	5	OD700	1.2530000000000001
213	A12	1x diff 2x bxb1	20	0.01	50	-	kan	1	6	OD700	1.2665000000000002
217	A12	1x diff 2x bxb1	20	0.01	50	-	kan	1	7	OD700	1.275
221	A12	1x diff 2x bxb1	20	0.01	50	-	kan	1	8	OD700	1.31
225	A12	1x diff 2x bxb1	20	0.01	50	-	kan	1	9	OD700	1.414
229	A12	1x diff 2x bxb1	20	0.01	50	-	kan	1	10	OD700	1.4300000000000002
233	A12	1x diff 2x bxb1	20	0.01	50	-	kan	1	11	OD700	1.432
237	A12	1x diff 2x bxb1	20	0.01	50	-	kan	1	12	OD700	1.312
241	A12	1x diff 2x bxb1	20	0.01	50	-	kan	1	13	OD700	1.3895
245	A12	1x diff 2x bxb1	20	0.01	50	-	kan	1	14	OD700	1.454
249	A12	1x diff 2x bxb1	20	0.01	50	-	kan	1	15	OD700	1.412
253	A12	1x diff 2x bxb1	20	0.01	50	-	kan	1	16	OD700	1.463
257	A13	1x diff 2x bxb1	30	0.01	10	-	carb	1	1	OD700	1.3415
261	A13	1x diff 2x bxb1	30	0.01	10	-	carb	1	2	OD700	1.2825
265	A13	1x diff 2x bxb1	30	0.01	10	-	carb	1	3	OD700	1.2755
269	A13	1x diff 2x bxb1	30	0.01	10	-	carb	1	4	OD700	1.292
273	A13	1x diff 2x bxb1	30	0.01	10	-	carb	1	5	OD700	1.2905
277	A13	1x diff 2x bxb1	30	0.01	10	-	carb	1	6	OD700	1.33
281	A13	1x diff 2x bxb1	30	0.01	10	-	carb	1	7	OD700	1.3065000000000002
285	A13	1x diff 2x bxb1	30	0.01	10	-	carb	1	8	OD700	1.346
289	A13	1x diff 2x bxb1	30	0.01	10	-	carb	1	9	OD700	1.432
293	A13	1x diff 2x bxb1	30	0.01	10	-	carb	1	10	OD700	1.4529999999999998
297	A13	1x diff 2x bxb1	30	0.01	10	-	carb	1	11	OD700	1.456
301	A13	1x diff 2x bxb1	30	0.01	10	-	carb	1	12	OD700	1.476
305	A13	1x diff 2x bxb1	30	0.01	10	-	carb	1	13	OD700	1.4745
309	A13	1x diff 2x bxb1	30	0.01	10	-	carb	1	14	OD700	1.476
313	A13	1x diff 2x bxb1	30	0.01	10	-	carb	1	15	OD700	1.4595
317	A13	1x diff 2x bxb1	30	0.01	10	-	carb	1	16	OD700	1.4865
321	A14	1x diff 2x bxb1	30	0.01	10	-	kan	1	1	OD700	1.2960000000000003
325	A14	1x diff 2x bxb1	30	0.01	10	-	kan	1	2	OD700	1.2389999999999999
329	A14	1x diff 2x bxb1	30	0.01	10	-	kan	1	3	OD700	0.9535
333	A14	1x diff 2x bxb1	30	0.01	10	-	kan	1	4	OD700	1.2035
337	A14	1x diff 2x bxb1	30	0.01	10	-	kan	1	5	OD700	1.2225
341	A14	1x diff 2x bxb1	30	0.01	10	-	kan	1	6	OD700	1.2995
345	A14	1x diff 2x bxb1	30	0.01	10	-	kan	1	7	OD700	1.3769999999999998
349	A14	1x diff 2x bxb1	30	0.01	10	-	kan	1	8	OD700	1.3715
353	A14	1x diff 2x bxb1	30	0.01	10	-	kan	1	9	OD700	1.444
357	A14	1x diff 2x bxb1	30	0.01	10	-	kan	1	10	OD700	1.432
361	A14	1x diff 2x bxb1	30	0.01	10	-	kan	1	11	OD700	1.4565000000000001
365	A14	1x diff 2x bxb1	30	0.01	10	-	kan	1	12	OD700	1.302
369	A14	1x diff 2x bxb1	30	0.01	10	-	kan	1	13	OD700	1.445
373	A14	1x diff 2x bxb1	30	0.01	10	-	kan	1	14	OD700	1.4315
377	A14	1x diff 2x bxb1	30	0.01	10	-	kan	1	15	OD700	1.435
381	A14	1x diff 2x bxb1	30	0.01	10	-	kan	1	16	OD700	1.4535
385	A15	1x diff 2x bxb1	30	0.01	50	-	carb	1	1	OD700	1.2795
389	A15	1x diff 2x bxb1	30	0.01	50	-	carb	1	2	OD700	1.2094999999999998
393	A15	1x diff 2x bxb1	30	0.01	50	-	carb	1	3	OD700	1.2075
397	A15	1x diff 2x bxb1	30	0.01	50	-	carb	1	4	OD700	1.3769999999999998
401	A15	1x diff 2x bxb1	30	0.01	50	-	carb	1	5	OD700	1.3725
405	A15	1x diff 2x bxb1	30	0.01	50	-	carb	1	6	OD700	1.4385000000000001
409	A15	1x diff 2x bxb1	30	0.01	50	-	carb	1	7	OD700	1.378
413	A15	1x diff 2x bxb1	30	0.01	50	-	carb	1	8	OD700	1.4275
417	A15	1x diff 2x bxb1	30	0.01	50	-	carb	1	9	OD700	1.4834999999999998
421	A15	1x diff 2x bxb1	30	0.01	50	-	carb	1	10	OD700	1.5190000000000001
425	A15	1x diff 2x bxb1	30	0.01	50	-	carb	1	11	OD700	1.4889999999999999
429	A15	1x diff 2x bxb1	30	0.01	50	-	carb	1	12	OD700	1.5
433	A15	1x diff 2x bxb1	30	0.01	50	-	carb	1	13	OD700	1.483
437	A15	1x diff 2x bxb1	30	0.01	50	-	carb	1	14	OD700	1.506
441	A15	1x diff 2x bxb1	30	0.01	50	-	carb	1	15	OD700	1.4554999999999998
445	A15	1x diff 2x bxb1	30	0.01	50	-	carb	1	16	OD700	1.499
449	A16	1x diff 2x bxb1	30	0.01	50	-	kan	1	1	OD700	1.2405
453	A16	1x diff 2x bxb1	30	0.01	50	-	kan	1	2	OD700	1.198
457	A16	1x diff 2x bxb1	30	0.01	50	-	kan	1	3	OD700	0.9935
461	A16	1x diff 2x bxb1	30	0.01	50	-	kan	1	4	OD700	1.1785
465	A16	1x diff 2x bxb1	30	0.01	50	-	kan	1	5	OD700	1.305
469	A16	1x diff 2x bxb1	30	0.01	50	-	kan	1	6	OD700	1.355
473	A16	1x diff 2x bxb1	30	0.01	50	-	kan	1	7	OD700	1.3820000000000001
477	A16	1x diff 2x bxb1	30	0.01	50	-	kan	1	8	OD700	1.3835000000000002
481	A16	1x diff 2x bxb1	30	0.01	50	-	kan	1	9	OD700	1.458
485	A16	1x diff 2x bxb1	30	0.01	50	-	kan	1	10	OD700	1.454
489	A16	1x diff 2x bxb1	30	0.01	50	-	kan	1	11	OD700	1.465
493	A16	1x diff 2x bxb1	30	0.01	50	-	kan	1	12	OD700	1.2839999999999998
497	A16	1x diff 2x bxb1	30	0.01	50	-	kan	1	13	OD700	1.419
501	A16	1x diff 2x bxb1	30	0.01	50	-	kan	1	14	OD700	1.4505000000000001
505	A16	1x diff 2x bxb1	30	0.01	50	-	kan	1	15	OD700	1.4315
509	A16	1x diff 2x bxb1	30	0.01	50	-	kan	1	16	OD700	1.4685
513	A17	1x diff 2x bxb1	10	0.01	10	+	carb	1	1	OD700	1.339
517	A17	1x diff 2x bxb1	10	0.01	10	+	carb	1	2	OD700	1.3965
521	A17	1x diff 2x bxb1	10	0.01	10	+	carb	1	3	OD700	1.39
525	A17	1x diff 2x bxb1	10	0.01	10	+	carb	1	4	OD700	1.4095
529	A17	1x diff 2x bxb1	10	0.01	10	+	carb	1	5	OD700	1.3715
533	A17	1x diff 2x bxb1	10	0.01	10	+	carb	1	6	OD700	1.3765
537	A17	1x diff 2x bxb1	10	0.01	10	+	carb	1	7	OD700	1.3745
541	A17	1x diff 2x bxb1	10	0.01	10	+	carb	1	8	OD700	1.4005
545	A17	1x diff 2x bxb1	10	0.01	10	+	carb	1	9	OD700	1.4535
549	A17	1x diff 2x bxb1	10	0.01	10	+	carb	1	10	OD700	1.4529999999999998
553	A17	1x diff 2x bxb1	10	0.01	10	+	carb	1	11	OD700	1.4409999999999998
557	A17	1x diff 2x bxb1	10	0.01	10	+	carb	1	12	OD700	1.4435000000000002
561	A17	1x diff 2x bxb1	10	0.01	10	+	carb	1	13	OD700	1.4234999999999998
565	A17	1x diff 2x bxb1	10	0.01	10	+	carb	1	14	OD700	1.4514999999999998
569	A17	1x diff 2x bxb1	10	0.01	10	+	carb	1	15	OD700	1.404
573	A17	1x diff 2x bxb1	10	0.01	10	+	carb	1	16	OD700	1.4380000000000002
577	A18	1x diff 2x bxb1	10	0.01	10	+	kan	1	1	OD700	1.3775
581	A18	1x diff 2x bxb1	10	0.01	10	+	kan	1	2	OD700	1.345
585	A18	1x diff 2x bxb1	10	0.01	10	+	kan	1	3	OD700	1.155
589	A18	1x diff 2x bxb1	10	0.01	10	+	kan	1	4	OD700	1.3475000000000001
593	A18	1x diff 2x bxb1	10	0.01	10	+	kan	1	5	OD700	1.345
597	A18	1x diff 2x bxb1	10	0.01	10	+	kan	1	6	OD700	1.3505
601	A18	1x diff 2x bxb1	10	0.01	10	+	kan	1	7	OD700	1.354
605	A18	1x diff 2x bxb1	10	0.01	10	+	kan	1	8	OD700	1.3455
609	A18	1x diff 2x bxb1	10	0.01	10	+	kan	1	9	OD700	1.412
613	A18	1x diff 2x bxb1	10	0.01	10	+	kan	1	10	OD700	1.429
617	A18	1x diff 2x bxb1	10	0.01	10	+	kan	1	11	OD700	1.409
621	A18	1x diff 2x bxb1	10	0.01	10	+	kan	1	12	OD700	1.2275
625	A18	1x diff 2x bxb1	10	0.01	10	+	kan	1	13	OD700	1.4095
629	A18	1x diff 2x bxb1	10	0.01	10	+	kan	1	14	OD700	1.403
633	A18	1x diff 2x bxb1	10	0.01	10	+	kan	1	15	OD700	1.379
637	A18	1x diff 2x bxb1	10	0.01	10	+	kan	1	16	OD700	1.445
641	A19	1x diff 2x bxb1	10	0.01	50	+	carb	1	1	OD700	1.3450000000000002
645	A19	1x diff 2x bxb1	10	0.01	50	+	carb	1	2	OD700	1.378
649	A19	1x diff 2x bxb1	10	0.01	50	+	carb	1	3	OD700	1.379
653	A19	1x diff 2x bxb1	10	0.01	50	+	carb	1	4	OD700	1.3955
657	A19	1x diff 2x bxb1	10	0.01	50	+	carb	1	5	OD700	1.3625
661	A19	1x diff 2x bxb1	10	0.01	50	+	carb	1	6	OD700	1.3745
665	A19	1x diff 2x bxb1	10	0.01	50	+	carb	1	7	OD700	1.3824999999999998
669	A19	1x diff 2x bxb1	10	0.01	50	+	carb	1	8	OD700	1.3755
673	A19	1x diff 2x bxb1	10	0.01	50	+	carb	1	9	OD700	1.4315
677	A19	1x diff 2x bxb1	10	0.01	50	+	carb	1	10	OD700	1.443
681	A19	1x diff 2x bxb1	10	0.01	50	+	carb	1	11	OD700	1.4360000000000002
685	A19	1x diff 2x bxb1	10	0.01	50	+	carb	1	12	OD700	1.444
689	A19	1x diff 2x bxb1	10	0.01	50	+	carb	1	13	OD700	1.4224999999999999
693	A19	1x diff 2x bxb1	10	0.01	50	+	carb	1	14	OD700	1.454
697	A19	1x diff 2x bxb1	10	0.01	50	+	carb	1	15	OD700	1.406
701	A19	1x diff 2x bxb1	10	0.01	50	+	carb	1	16	OD700	1.4425
705	A2	1x diff 2x bxb1	10	0.01	10	-	kan	1	1	OD700	1.357
709	A2	1x diff 2x bxb1	10	0.01	10	-	kan	1	2	OD700	1.3245
713	A2	1x diff 2x bxb1	10	0.01	10	-	kan	1	3	OD700	1.0975000000000001
717	A2	1x diff 2x bxb1	10	0.01	10	-	kan	1	4	OD700	1.3865
721	A2	1x diff 2x bxb1	10	0.01	10	-	kan	1	5	OD700	1.3555
725	A2	1x diff 2x bxb1	10	0.01	10	-	kan	1	6	OD700	1.366
729	A2	1x diff 2x bxb1	10	0.01	10	-	kan	1	7	OD700	1.375
733	A2	1x diff 2x bxb1	10	0.01	10	-	kan	1	8	OD700	1.393
737	A2	1x diff 2x bxb1	10	0.01	10	-	kan	1	9	OD700	1.4264999999999999
741	A2	1x diff 2x bxb1	10	0.01	10	-	kan	1	10	OD700	1.4175
745	A2	1x diff 2x bxb1	10	0.01	10	-	kan	1	11	OD700	1.397
749	A2	1x diff 2x bxb1	10	0.01	10	-	kan	1	12	OD700	1.294
753	A2	1x diff 2x bxb1	10	0.01	10	-	kan	1	13	OD700	1.3475
757	A2	1x diff 2x bxb1	10	0.01	10	-	kan	1	14	OD700	1.4069999999999998
761	A2	1x diff 2x bxb1	10	0.01	10	-	kan	1	15	OD700	1.4035
765	A2	1x diff 2x bxb1	10	0.01	10	-	kan	1	16	OD700	1.4115000000000002
769	A20	1x diff 2x bxb1	10	0.01	50	+	kan	1	1	OD700	1.307
773	A20	1x diff 2x bxb1	10	0.01	50	+	kan	1	2	OD700	1.3345
777	A20	1x diff 2x bxb1	10	0.01	50	+	kan	1	3	OD700	1.0905
781	A20	1x diff 2x bxb1	10	0.01	50	+	kan	1	4	OD700	1.3685
785	A20	1x diff 2x bxb1	10	0.01	50	+	kan	1	5	OD700	1.35
789	A20	1x diff 2x bxb1	10	0.01	50	+	kan	1	6	OD700	1.3655
793	A20	1x diff 2x bxb1	10	0.01	50	+	kan	1	7	OD700	1.3399999999999999
797	A20	1x diff 2x bxb1	10	0.01	50	+	kan	1	8	OD700	1.3605
801	A20	1x diff 2x bxb1	10	0.01	50	+	kan	1	9	OD700	1.4215
805	A20	1x diff 2x bxb1	10	0.01	50	+	kan	1	10	OD700	1.399
809	A20	1x diff 2x bxb1	10	0.01	50	+	kan	1	11	OD700	1.4144999999999999
813	A20	1x diff 2x bxb1	10	0.01	50	+	kan	1	12	OD700	1.1869999999999998
817	A20	1x diff 2x bxb1	10	0.01	50	+	kan	1	13	OD700	1.369
821	A20	1x diff 2x bxb1	10	0.01	50	+	kan	1	14	OD700	1.385
825	A20	1x diff 2x bxb1	10	0.01	50	+	kan	1	15	OD700	1.3885
829	A20	1x diff 2x bxb1	10	0.01	50	+	kan	1	16	OD700	1.413
833	A21	1x diff 2x bxb1	15	0.01	10	+	carb	1	1	OD700	1.3335000000000001
837	A21	1x diff 2x bxb1	15	0.01	10	+	carb	1	2	OD700	1.316
841	A21	1x diff 2x bxb1	15	0.01	10	+	carb	1	3	OD700	1.336
845	A21	1x diff 2x bxb1	15	0.01	10	+	carb	1	4	OD700	1.3464999999999998
849	A21	1x diff 2x bxb1	15	0.01	10	+	carb	1	5	OD700	1.308
853	A21	1x diff 2x bxb1	15	0.01	10	+	carb	1	6	OD700	1.345
857	A21	1x diff 2x bxb1	15	0.01	10	+	carb	1	7	OD700	1.3365
861	A21	1x diff 2x bxb1	15	0.01	10	+	carb	1	8	OD700	1.3165
865	A21	1x diff 2x bxb1	15	0.01	10	+	carb	1	9	OD700	1.3845
869	A21	1x diff 2x bxb1	15	0.01	10	+	carb	1	10	OD700	1.4075
873	A21	1x diff 2x bxb1	15	0.01	10	+	carb	1	11	OD700	1.3929999999999998
877	A21	1x diff 2x bxb1	15	0.01	10	+	carb	1	12	OD700	1.4210000000000003
881	A21	1x diff 2x bxb1	15	0.01	10	+	carb	1	13	OD700	1.3565
885	A21	1x diff 2x bxb1	15	0.01	10	+	carb	1	14	OD700	1.44
889	A21	1x diff 2x bxb1	15	0.01	10	+	carb	1	15	OD700	1.3755
893	A21	1x diff 2x bxb1	15	0.01	10	+	carb	1	16	OD700	1.441
897	A22	1x diff 2x bxb1	15	0.01	10	+	kan	1	1	OD700	1.3565
901	A22	1x diff 2x bxb1	15	0.01	10	+	kan	1	2	OD700	1.3085
905	A22	1x diff 2x bxb1	15	0.01	10	+	kan	1	3	OD700	1.1785
909	A22	1x diff 2x bxb1	15	0.01	10	+	kan	1	4	OD700	1.3114999999999999
913	A22	1x diff 2x bxb1	15	0.01	10	+	kan	1	5	OD700	1.3094999999999999
917	A22	1x diff 2x bxb1	15	0.01	10	+	kan	1	6	OD700	1.3385
921	A22	1x diff 2x bxb1	15	0.01	10	+	kan	1	7	OD700	1.3205
925	A22	1x diff 2x bxb1	15	0.01	10	+	kan	1	8	OD700	1.3145
929	A22	1x diff 2x bxb1	15	0.01	10	+	kan	1	9	OD700	1.3885
933	A22	1x diff 2x bxb1	15	0.01	10	+	kan	1	10	OD700	1.379
937	A22	1x diff 2x bxb1	15	0.01	10	+	kan	1	11	OD700	1.3824999999999998
941	A22	1x diff 2x bxb1	15	0.01	10	+	kan	1	12	OD700	1.1065
945	A22	1x diff 2x bxb1	15	0.01	10	+	kan	1	13	OD700	1.325
949	A22	1x diff 2x bxb1	15	0.01	10	+	kan	1	14	OD700	1.355
953	A22	1x diff 2x bxb1	15	0.01	10	+	kan	1	15	OD700	1.343
957	A22	1x diff 2x bxb1	15	0.01	10	+	kan	1	16	OD700	1.4055
961	A23	1x diff 2x bxb1	15	0.01	50	+	carb	1	1	OD700	1.3114999999999999
965	A23	1x diff 2x bxb1	15	0.01	50	+	carb	1	2	OD700	1.347
969	A23	1x diff 2x bxb1	15	0.01	50	+	carb	1	3	OD700	1.375
973	A23	1x diff 2x bxb1	15	0.01	50	+	carb	1	4	OD700	1.3665000000000003
977	A23	1x diff 2x bxb1	15	0.01	50	+	carb	1	5	OD700	1.3315
981	A23	1x diff 2x bxb1	15	0.01	50	+	carb	1	6	OD700	1.337
985	A23	1x diff 2x bxb1	15	0.01	50	+	carb	1	7	OD700	1.3405
989	A23	1x diff 2x bxb1	15	0.01	50	+	carb	1	8	OD700	1.3375
993	A23	1x diff 2x bxb1	15	0.01	50	+	carb	1	9	OD700	1.394
997	A23	1x diff 2x bxb1	15	0.01	50	+	carb	1	10	OD700	1.387
1001	A23	1x diff 2x bxb1	15	0.01	50	+	carb	1	11	OD700	1.4005
1005	A23	1x diff 2x bxb1	15	0.01	50	+	carb	1	12	OD700	1.3739999999999999
1009	A23	1x diff 2x bxb1	15	0.01	50	+	carb	1	13	OD700	1.37
1013	A23	1x diff 2x bxb1	15	0.01	50	+	carb	1	14	OD700	1.3944999999999999
1017	A23	1x diff 2x bxb1	15	0.01	50	+	carb	1	15	OD700	1.3595000000000002
1021	A23	1x diff 2x bxb1	15	0.01	50	+	carb	1	16	OD700	1.4080000000000001
1025	A24	1x diff 2x bxb1	15	0.01	50	+	kan	1	1	OD700	1.3375
1029	A24	1x diff 2x bxb1	15	0.01	50	+	kan	1	2	OD700	1.3165
1033	A24	1x diff 2x bxb1	15	0.01	50	+	kan	1	3	OD700	1.0955
1037	A24	1x diff 2x bxb1	15	0.01	50	+	kan	1	4	OD700	1.3094999999999999
1041	A24	1x diff 2x bxb1	15	0.01	50	+	kan	1	5	OD700	1.3175
1045	A24	1x diff 2x bxb1	15	0.01	50	+	kan	1	6	OD700	1.3495
1049	A24	1x diff 2x bxb1	15	0.01	50	+	kan	1	7	OD700	1.2845
1053	A24	1x diff 2x bxb1	15	0.01	50	+	kan	1	8	OD700	1.3195000000000001
1057	A24	1x diff 2x bxb1	15	0.01	50	+	kan	1	9	OD700	1.3805
1061	A24	1x diff 2x bxb1	15	0.01	50	+	kan	1	10	OD700	1.372
1065	A24	1x diff 2x bxb1	15	0.01	50	+	kan	1	11	OD700	1.3685
1069	A24	1x diff 2x bxb1	15	0.01	50	+	kan	1	12	OD700	1.0855000000000001
1073	A24	1x diff 2x bxb1	15	0.01	50	+	kan	1	13	OD700	1.354
1077	A24	1x diff 2x bxb1	15	0.01	50	+	kan	1	14	OD700	1.3679999999999999
1081	A24	1x diff 2x bxb1	15	0.01	50	+	kan	1	15	OD700	1.35
1085	A24	1x diff 2x bxb1	15	0.01	50	+	kan	1	16	OD700	1.409
1089	A3	1x diff 2x bxb1	10	0.01	50	-	carb	1	1	OD700	1.364
1093	A3	1x diff 2x bxb1	10	0.01	50	-	carb	1	2	OD700	1.4020000000000001
1097	A3	1x diff 2x bxb1	10	0.01	50	-	carb	1	3	OD700	1.4165
1101	A3	1x diff 2x bxb1	10	0.01	50	-	carb	1	4	OD700	1.4264999999999999
1105	A3	1x diff 2x bxb1	10	0.01	50	-	carb	1	5	OD700	1.3900000000000001
1109	A3	1x diff 2x bxb1	10	0.01	50	-	carb	1	6	OD700	1.42
1113	A3	1x diff 2x bxb1	10	0.01	50	-	carb	1	7	OD700	1.3865
1117	A3	1x diff 2x bxb1	10	0.01	50	-	carb	1	8	OD700	1.415
1121	A3	1x diff 2x bxb1	10	0.01	50	-	carb	1	9	OD700	1.4615
1125	A3	1x diff 2x bxb1	10	0.01	50	-	carb	1	10	OD700	1.456
1129	A3	1x diff 2x bxb1	10	0.01	50	-	carb	1	11	OD700	1.467
1133	A3	1x diff 2x bxb1	10	0.01	50	-	carb	1	12	OD700	1.4595
1137	A3	1x diff 2x bxb1	10	0.01	50	-	carb	1	13	OD700	1.5150000000000001
1141	A3	1x diff 2x bxb1	10	0.01	50	-	carb	1	14	OD700	1.4714999999999998
1145	A3	1x diff 2x bxb1	10	0.01	50	-	carb	1	15	OD700	1.4475
1149	A3	1x diff 2x bxb1	10	0.01	50	-	carb	1	16	OD700	1.476
1153	A4	1x diff 2x bxb1	10	0.01	50	-	kan	1	1	OD700	1.3635000000000002
1157	A4	1x diff 2x bxb1	10	0.01	50	-	kan	1	2	OD700	1.3515
1161	A4	1x diff 2x bxb1	10	0.01	50	-	kan	1	3	OD700	1.15
1165	A4	1x diff 2x bxb1	10	0.01	50	-	kan	1	4	OD700	1.4
1169	A4	1x diff 2x bxb1	10	0.01	50	-	kan	1	5	OD700	1.3685
1173	A4	1x diff 2x bxb1	10	0.01	50	-	kan	1	6	OD700	1.3730000000000002
1177	A4	1x diff 2x bxb1	10	0.01	50	-	kan	1	7	OD700	1.3825
1181	A4	1x diff 2x bxb1	10	0.01	50	-	kan	1	8	OD700	1.3695
1185	A4	1x diff 2x bxb1	10	0.01	50	-	kan	1	9	OD700	1.4415
1189	A4	1x diff 2x bxb1	10	0.01	50	-	kan	1	10	OD700	1.4505
1193	A4	1x diff 2x bxb1	10	0.01	50	-	kan	1	11	OD700	1.4135
1197	A4	1x diff 2x bxb1	10	0.01	50	-	kan	1	12	OD700	1.2715
1201	A4	1x diff 2x bxb1	10	0.01	50	-	kan	1	13	OD700	1.4395
1205	A4	1x diff 2x bxb1	10	0.01	50	-	kan	1	14	OD700	1.4315
1209	A4	1x diff 2x bxb1	10	0.01	50	-	kan	1	15	OD700	1.4060000000000001
1213	A4	1x diff 2x bxb1	10	0.01	50	-	kan	1	16	OD700	1.4415
1217	A5	1x diff 2x bxb1	15	0.01	10	-	carb	1	1	OD700	1.353
1221	A5	1x diff 2x bxb1	15	0.01	10	-	carb	1	2	OD700	1.3664999999999998
1225	A5	1x diff 2x bxb1	15	0.01	10	-	carb	1	3	OD700	1.3735
1229	A5	1x diff 2x bxb1	15	0.01	10	-	carb	1	4	OD700	1.3915
1233	A5	1x diff 2x bxb1	15	0.01	10	-	carb	1	5	OD700	1.388
1237	A5	1x diff 2x bxb1	15	0.01	10	-	carb	1	6	OD700	1.4065
1241	A5	1x diff 2x bxb1	15	0.01	10	-	carb	1	7	OD700	1.3705000000000003
1245	A5	1x diff 2x bxb1	15	0.01	10	-	carb	1	8	OD700	1.398
1249	A5	1x diff 2x bxb1	15	0.01	10	-	carb	1	9	OD700	1.4575
1253	A5	1x diff 2x bxb1	15	0.01	10	-	carb	1	10	OD700	1.454
1257	A5	1x diff 2x bxb1	15	0.01	10	-	carb	1	11	OD700	1.449
1261	A5	1x diff 2x bxb1	15	0.01	10	-	carb	1	12	OD700	1.448
1265	A5	1x diff 2x bxb1	15	0.01	10	-	carb	1	13	OD700	1.4495
1269	A5	1x diff 2x bxb1	15	0.01	10	-	carb	1	14	OD700	1.4585000000000001
1273	A5	1x diff 2x bxb1	15	0.01	10	-	carb	1	15	OD700	1.4525000000000001
1277	A5	1x diff 2x bxb1	15	0.01	10	-	carb	1	16	OD700	1.455
1281	A6	1x diff 2x bxb1	15	0.01	10	-	kan	1	1	OD700	1.3410000000000002
1285	A6	1x diff 2x bxb1	15	0.01	10	-	kan	1	2	OD700	1.3250000000000002
1289	A6	1x diff 2x bxb1	15	0.01	10	-	kan	1	3	OD700	1.155
1293	A6	1x diff 2x bxb1	15	0.01	10	-	kan	1	4	OD700	1.351
1297	A6	1x diff 2x bxb1	15	0.01	10	-	kan	1	5	OD700	1.339
1301	A6	1x diff 2x bxb1	15	0.01	10	-	kan	1	6	OD700	1.351
1305	A6	1x diff 2x bxb1	15	0.01	10	-	kan	1	7	OD700	1.3435
1309	A6	1x diff 2x bxb1	15	0.01	10	-	kan	1	8	OD700	1.336
1313	A6	1x diff 2x bxb1	15	0.01	10	-	kan	1	9	OD700	1.4155
1317	A6	1x diff 2x bxb1	15	0.01	10	-	kan	1	10	OD700	1.411
1321	A6	1x diff 2x bxb1	15	0.01	10	-	kan	1	11	OD700	1.3775
1325	A6	1x diff 2x bxb1	15	0.01	10	-	kan	1	12	OD700	1.1335000000000002
1329	A6	1x diff 2x bxb1	15	0.01	10	-	kan	1	13	OD700	1.3090000000000002
1333	A6	1x diff 2x bxb1	15	0.01	10	-	kan	1	14	OD700	1.3955
1337	A6	1x diff 2x bxb1	15	0.01	10	-	kan	1	15	OD700	1.392
1341	A6	1x diff 2x bxb1	15	0.01	10	-	kan	1	16	OD700	1.4055
1345	A7	1x diff 2x bxb1	15	0.01	50	-	carb	1	1	OD700	1.322
1349	A7	1x diff 2x bxb1	15	0.01	50	-	carb	1	2	OD700	1.3575
1353	A7	1x diff 2x bxb1	15	0.01	50	-	carb	1	3	OD700	1.3855
1357	A7	1x diff 2x bxb1	15	0.01	50	-	carb	1	4	OD700	1.4085
1361	A7	1x diff 2x bxb1	15	0.01	50	-	carb	1	5	OD700	1.4005
1365	A7	1x diff 2x bxb1	15	0.01	50	-	carb	1	6	OD700	1.421
1369	A7	1x diff 2x bxb1	15	0.01	50	-	carb	1	7	OD700	1.3794999999999997
1373	A7	1x diff 2x bxb1	15	0.01	50	-	carb	1	8	OD700	1.4064999999999999
1377	A7	1x diff 2x bxb1	15	0.01	50	-	carb	1	9	OD700	1.468
1381	A7	1x diff 2x bxb1	15	0.01	50	-	carb	1	10	OD700	1.4415
1385	A7	1x diff 2x bxb1	15	0.01	50	-	carb	1	11	OD700	1.4765
1389	A7	1x diff 2x bxb1	15	0.01	50	-	carb	1	12	OD700	1.4409999999999998
1393	A7	1x diff 2x bxb1	15	0.01	50	-	carb	1	13	OD700	1.497
1397	A7	1x diff 2x bxb1	15	0.01	50	-	carb	1	14	OD700	1.478
1401	A7	1x diff 2x bxb1	15	0.01	50	-	carb	1	15	OD700	1.487
1405	A7	1x diff 2x bxb1	15	0.01	50	-	carb	1	16	OD700	1.3664999999999998
1409	A8	1x diff 2x bxb1	15	0.01	50	-	kan	1	1	OD700	1.2895
1413	A8	1x diff 2x bxb1	15	0.01	50	-	kan	1	2	OD700	1.339
1417	A8	1x diff 2x bxb1	15	0.01	50	-	kan	1	3	OD700	1.1875
1421	A8	1x diff 2x bxb1	15	0.01	50	-	kan	1	4	OD700	1.3335000000000001
1425	A8	1x diff 2x bxb1	15	0.01	50	-	kan	1	5	OD700	1.3585000000000003
1429	A8	1x diff 2x bxb1	15	0.01	50	-	kan	1	6	OD700	1.344
1433	A8	1x diff 2x bxb1	15	0.01	50	-	kan	1	7	OD700	1.3445
1437	A8	1x diff 2x bxb1	15	0.01	50	-	kan	1	8	OD700	1.345
1441	A8	1x diff 2x bxb1	15	0.01	50	-	kan	1	9	OD700	1.4284999999999999
1445	A8	1x diff 2x bxb1	15	0.01	50	-	kan	1	10	OD700	1.397
1449	A8	1x diff 2x bxb1	15	0.01	50	-	kan	1	11	OD700	1.396
1453	A8	1x diff 2x bxb1	15	0.01	50	-	kan	1	12	OD700	1.142
1457	A8	1x diff 2x bxb1	15	0.01	50	-	kan	1	13	OD700	1.361
1461	A8	1x diff 2x bxb1	15	0.01	50	-	kan	1	14	OD700	1.3735
1465	A8	1x diff 2x bxb1	15	0.01	50	-	kan	1	15	OD700	1.3960000000000001
1469	A8	1x diff 2x bxb1	15	0.01	50	-	kan	1	16	OD700	1.3955
1473	A9	1x diff 2x bxb1	20	0.01	10	-	carb	1	1	OD700	1.351
1477	A9	1x diff 2x bxb1	20	0.01	10	-	carb	1	2	OD700	1.323
1481	A9	1x diff 2x bxb1	20	0.01	10	-	carb	1	3	OD700	1.3305
1485	A9	1x diff 2x bxb1	20	0.01	10	-	carb	1	4	OD700	1.2994999999999999
1489	A9	1x diff 2x bxb1	20	0.01	10	-	carb	1	5	OD700	1.3175
1493	A9	1x diff 2x bxb1	20	0.01	10	-	carb	1	6	OD700	1.3419999999999999
1497	A9	1x diff 2x bxb1	20	0.01	10	-	carb	1	7	OD700	1.309
1501	A9	1x diff 2x bxb1	20	0.01	10	-	carb	1	8	OD700	1.3559999999999999
1505	A9	1x diff 2x bxb1	20	0.01	10	-	carb	1	9	OD700	1.4505
1509	A9	1x diff 2x bxb1	20	0.01	10	-	carb	1	10	OD700	1.464
1513	A9	1x diff 2x bxb1	20	0.01	10	-	carb	1	11	OD700	1.4615
1517	A9	1x diff 2x bxb1	20	0.01	10	-	carb	1	12	OD700	1.4805000000000001
1521	A9	1x diff 2x bxb1	20	0.01	10	-	carb	1	13	OD700	1.4834999999999998
1525	A9	1x diff 2x bxb1	20	0.01	10	-	carb	1	14	OD700	1.4935
1529	A9	1x diff 2x bxb1	20	0.01	10	-	carb	1	15	OD700	1.478
1533	A9	1x diff 2x bxb1	20	0.01	10	-	carb	1	16	OD700	1.498
1537	B1	1x diff 2x bxb1	10	0.01	10	-	carb	2	1	OD700	1.339
1541	B1	1x diff 2x bxb1	10	0.01	10	-	carb	2	2	OD700	1.363
1545	B1	1x diff 2x bxb1	10	0.01	10	-	carb	2	3	OD700	1.396
1549	B1	1x diff 2x bxb1	10	0.01	10	-	carb	2	4	OD700	1.409
1553	B1	1x diff 2x bxb1	10	0.01	10	-	carb	2	5	OD700	1.389
1557	B1	1x diff 2x bxb1	10	0.01	10	-	carb	2	6	OD700	1.3984999999999999
1561	B1	1x diff 2x bxb1	10	0.01	10	-	carb	2	7	OD700	1.3795000000000002
1565	B1	1x diff 2x bxb1	10	0.01	10	-	carb	2	8	OD700	1.403
1569	B1	1x diff 2x bxb1	10	0.01	10	-	carb	2	9	OD700	1.4695
1573	B1	1x diff 2x bxb1	10	0.01	10	-	carb	2	10	OD700	1.468
1577	B1	1x diff 2x bxb1	10	0.01	10	-	carb	2	11	OD700	1.4505
1581	B1	1x diff 2x bxb1	10	0.01	10	-	carb	2	12	OD700	1.47
1585	B1	1x diff 2x bxb1	10	0.01	10	-	carb	2	13	OD700	1.4815
1589	B1	1x diff 2x bxb1	10	0.01	10	-	carb	2	14	OD700	1.486
1593	B1	1x diff 2x bxb1	10	0.01	10	-	carb	2	15	OD700	1.438
1597	B1	1x diff 2x bxb1	10	0.01	10	-	carb	2	16	OD700	1.473
1601	B10	1x diff 2x bxb1	20	0.01	10	-	kan	2	1	OD700	1.2934999999999999
1605	B10	1x diff 2x bxb1	20	0.01	10	-	kan	2	2	OD700	1.2454999999999998
1609	B10	1x diff 2x bxb1	20	0.01	10	-	kan	2	3	OD700	1.1175000000000002
1613	B10	1x diff 2x bxb1	20	0.01	10	-	kan	2	4	OD700	1.2195
1617	B10	1x diff 2x bxb1	20	0.01	10	-	kan	2	5	OD700	1.2365
1621	B10	1x diff 2x bxb1	20	0.01	10	-	kan	2	6	OD700	1.2534999999999998
1625	B10	1x diff 2x bxb1	20	0.01	10	-	kan	2	7	OD700	1.251
1629	B10	1x diff 2x bxb1	20	0.01	10	-	kan	2	8	OD700	1.301
1633	B10	1x diff 2x bxb1	20	0.01	10	-	kan	2	9	OD700	1.4255
1637	B10	1x diff 2x bxb1	20	0.01	10	-	kan	2	10	OD700	1.4249999999999998
1641	B10	1x diff 2x bxb1	20	0.01	10	-	kan	2	11	OD700	1.442
1645	B10	1x diff 2x bxb1	20	0.01	10	-	kan	2	12	OD700	1.2559999999999998
1649	B10	1x diff 2x bxb1	20	0.01	10	-	kan	2	13	OD700	1.4010000000000002
1653	B10	1x diff 2x bxb1	20	0.01	10	-	kan	2	14	OD700	1.436
1657	B10	1x diff 2x bxb1	20	0.01	10	-	kan	2	15	OD700	1.4355
1661	B10	1x diff 2x bxb1	20	0.01	10	-	kan	2	16	OD700	1.4595
1665	B11	1x diff 2x bxb1	20	0.01	50	-	carb	2	1	OD700	1.2765
1669	B11	1x diff 2x bxb1	20	0.01	50	-	carb	2	2	OD700	1.258
1673	B11	1x diff 2x bxb1	20	0.01	50	-	carb	2	3	OD700	1.2679999999999998
1677	B11	1x diff 2x bxb1	20	0.01	50	-	carb	2	4	OD700	1.306
1681	B11	1x diff 2x bxb1	20	0.01	50	-	carb	2	5	OD700	1.341
1685	B11	1x diff 2x bxb1	20	0.01	50	-	carb	2	6	OD700	1.3775
1689	B11	1x diff 2x bxb1	20	0.01	50	-	carb	2	7	OD700	1.3929999999999998
1693	B11	1x diff 2x bxb1	20	0.01	50	-	carb	2	8	OD700	1.408
1697	B11	1x diff 2x bxb1	20	0.01	50	-	carb	2	9	OD700	1.404
1701	B11	1x diff 2x bxb1	20	0.01	50	-	carb	2	10	OD700	1.4335
1705	B11	1x diff 2x bxb1	20	0.01	50	-	carb	2	11	OD700	1.467
1709	B11	1x diff 2x bxb1	20	0.01	50	-	carb	2	12	OD700	1.4175
1713	B11	1x diff 2x bxb1	20	0.01	50	-	carb	2	13	OD700	1.4705000000000001
1717	B11	1x diff 2x bxb1	20	0.01	50	-	carb	2	14	OD700	1.4649999999999999
1721	B11	1x diff 2x bxb1	20	0.01	50	-	carb	2	15	OD700	1.4455
1725	B11	1x diff 2x bxb1	20	0.01	50	-	carb	2	16	OD700	1.435
1729	B12	1x diff 2x bxb1	20	0.01	50	-	kan	2	1	OD700	1.2885
1733	B12	1x diff 2x bxb1	20	0.01	50	-	kan	2	2	OD700	1.227
1737	B12	1x diff 2x bxb1	20	0.01	50	-	kan	2	3	OD700	1.0955
1741	B12	1x diff 2x bxb1	20	0.01	50	-	kan	2	4	OD700	1.2125
1745	B12	1x diff 2x bxb1	20	0.01	50	-	kan	2	5	OD700	1.2225000000000001
1749	B12	1x diff 2x bxb1	20	0.01	50	-	kan	2	6	OD700	1.2429999999999999
1753	B12	1x diff 2x bxb1	20	0.01	50	-	kan	2	7	OD700	1.245
1757	B12	1x diff 2x bxb1	20	0.01	50	-	kan	2	8	OD700	1.286
1761	B12	1x diff 2x bxb1	20	0.01	50	-	kan	2	9	OD700	1.4180000000000001
1765	B12	1x diff 2x bxb1	20	0.01	50	-	kan	2	10	OD700	1.46
1769	B12	1x diff 2x bxb1	20	0.01	50	-	kan	2	11	OD700	1.437
1773	B12	1x diff 2x bxb1	20	0.01	50	-	kan	2	12	OD700	1.257
1777	B12	1x diff 2x bxb1	20	0.01	50	-	kan	2	13	OD700	1.3775
1781	B12	1x diff 2x bxb1	20	0.01	50	-	kan	2	14	OD700	1.4685
1785	B12	1x diff 2x bxb1	20	0.01	50	-	kan	2	15	OD700	1.4104999999999999
1789	B12	1x diff 2x bxb1	20	0.01	50	-	kan	2	16	OD700	1.475
1793	B13	1x diff 2x bxb1	30	0.01	10	-	carb	2	1	OD700	1.311
1797	B13	1x diff 2x bxb1	30	0.01	10	-	carb	2	2	OD700	1.26
1801	B13	1x diff 2x bxb1	30	0.01	10	-	carb	2	3	OD700	1.2570000000000001
1805	B13	1x diff 2x bxb1	30	0.01	10	-	carb	2	4	OD700	1.279
1809	B13	1x diff 2x bxb1	30	0.01	10	-	carb	2	5	OD700	1.2770000000000001
1813	B13	1x diff 2x bxb1	30	0.01	10	-	carb	2	6	OD700	1.2610000000000001
1817	B13	1x diff 2x bxb1	30	0.01	10	-	carb	2	7	OD700	1.2934999999999999
1821	B13	1x diff 2x bxb1	30	0.01	10	-	carb	2	8	OD700	1.2919999999999998
1825	B13	1x diff 2x bxb1	30	0.01	10	-	carb	2	9	OD700	1.429
1829	B13	1x diff 2x bxb1	30	0.01	10	-	carb	2	10	OD700	1.442
1833	B13	1x diff 2x bxb1	30	0.01	10	-	carb	2	11	OD700	1.454
1837	B13	1x diff 2x bxb1	30	0.01	10	-	carb	2	12	OD700	1.4565000000000001
1841	B13	1x diff 2x bxb1	30	0.01	10	-	carb	2	13	OD700	1.4594999999999998
1845	B13	1x diff 2x bxb1	30	0.01	10	-	carb	2	14	OD700	1.483
1849	B13	1x diff 2x bxb1	30	0.01	10	-	carb	2	15	OD700	1.438
1853	B13	1x diff 2x bxb1	30	0.01	10	-	carb	2	16	OD700	1.463
1857	B14	1x diff 2x bxb1	30	0.01	10	-	kan	2	1	OD700	1.2835
1861	B14	1x diff 2x bxb1	30	0.01	10	-	kan	2	2	OD700	1.1815000000000002
1865	B14	1x diff 2x bxb1	30	0.01	10	-	kan	2	3	OD700	0.8505
1869	B14	1x diff 2x bxb1	30	0.01	10	-	kan	2	4	OD700	1.198
1873	B14	1x diff 2x bxb1	30	0.01	10	-	kan	2	5	OD700	1.222
1877	B14	1x diff 2x bxb1	30	0.01	10	-	kan	2	6	OD700	1.2854999999999999
1881	B14	1x diff 2x bxb1	30	0.01	10	-	kan	2	7	OD700	1.355
1885	B14	1x diff 2x bxb1	30	0.01	10	-	kan	2	8	OD700	1.363
1889	B14	1x diff 2x bxb1	30	0.01	10	-	kan	2	9	OD700	1.437
1893	B14	1x diff 2x bxb1	30	0.01	10	-	kan	2	10	OD700	1.4505000000000001
1897	B14	1x diff 2x bxb1	30	0.01	10	-	kan	2	11	OD700	1.4465000000000001
1901	B14	1x diff 2x bxb1	30	0.01	10	-	kan	2	12	OD700	1.2845
1905	B14	1x diff 2x bxb1	30	0.01	10	-	kan	2	13	OD700	1.4125
1909	B14	1x diff 2x bxb1	30	0.01	10	-	kan	2	14	OD700	1.431
1913	B14	1x diff 2x bxb1	30	0.01	10	-	kan	2	15	OD700	1.428
1917	B14	1x diff 2x bxb1	30	0.01	10	-	kan	2	16	OD700	1.4535
1921	B15	1x diff 2x bxb1	30	0.01	50	-	carb	2	1	OD700	1.2650000000000001
1925	B15	1x diff 2x bxb1	30	0.01	50	-	carb	2	2	OD700	1.17
1929	B15	1x diff 2x bxb1	30	0.01	50	-	carb	2	3	OD700	1.1945000000000001
1933	B15	1x diff 2x bxb1	30	0.01	50	-	carb	2	4	OD700	1.3435
1937	B15	1x diff 2x bxb1	30	0.01	50	-	carb	2	5	OD700	1.3975
1941	B15	1x diff 2x bxb1	30	0.01	50	-	carb	2	6	OD700	1.4035
1945	B15	1x diff 2x bxb1	30	0.01	50	-	carb	2	7	OD700	1.3650000000000002
1949	B15	1x diff 2x bxb1	30	0.01	50	-	carb	2	8	OD700	1.4165
1953	B15	1x diff 2x bxb1	30	0.01	50	-	carb	2	9	OD700	1.4915
1957	B15	1x diff 2x bxb1	30	0.01	50	-	carb	2	10	OD700	1.4849999999999999
1961	B15	1x diff 2x bxb1	30	0.01	50	-	carb	2	11	OD700	1.4689999999999999
1965	B15	1x diff 2x bxb1	30	0.01	50	-	carb	2	12	OD700	1.476
1969	B15	1x diff 2x bxb1	30	0.01	50	-	carb	2	13	OD700	1.4855
1973	B15	1x diff 2x bxb1	30	0.01	50	-	carb	2	14	OD700	1.4805000000000001
1977	B15	1x diff 2x bxb1	30	0.01	50	-	carb	2	15	OD700	1.475
1981	B15	1x diff 2x bxb1	30	0.01	50	-	carb	2	16	OD700	1.4729999999999999
1985	B16	1x diff 2x bxb1	30	0.01	50	-	kan	2	1	OD700	1.2029999999999998
1989	B16	1x diff 2x bxb1	30	0.01	50	-	kan	2	2	OD700	1.1515
1993	B16	1x diff 2x bxb1	30	0.01	50	-	kan	2	3	OD700	0.9265
1997	B16	1x diff 2x bxb1	30	0.01	50	-	kan	2	4	OD700	1.182
2001	B16	1x diff 2x bxb1	30	0.01	50	-	kan	2	5	OD700	1.3345
2005	B16	1x diff 2x bxb1	30	0.01	50	-	kan	2	6	OD700	1.3495
2009	B16	1x diff 2x bxb1	30	0.01	50	-	kan	2	7	OD700	1.3875
2013	B16	1x diff 2x bxb1	30	0.01	50	-	kan	2	8	OD700	1.3745
2017	B16	1x diff 2x bxb1	30	0.01	50	-	kan	2	9	OD700	1.4575
2021	B16	1x diff 2x bxb1	30	0.01	50	-	kan	2	10	OD700	1.4575
2025	B16	1x diff 2x bxb1	30	0.01	50	-	kan	2	11	OD700	1.4540000000000002
2029	B16	1x diff 2x bxb1	30	0.01	50	-	kan	2	12	OD700	1.2665000000000002
2033	B16	1x diff 2x bxb1	30	0.01	50	-	kan	2	13	OD700	1.3905
2037	B16	1x diff 2x bxb1	30	0.01	50	-	kan	2	14	OD700	1.471
2041	B16	1x diff 2x bxb1	30	0.01	50	-	kan	2	15	OD700	1.443
2045	B16	1x diff 2x bxb1	30	0.01	50	-	kan	2	16	OD700	1.4689999999999999
2049	B17	1x diff 2x bxb1	10	0.01	10	+	carb	2	1	OD700	1.3424999999999998
2053	B17	1x diff 2x bxb1	10	0.01	10	+	carb	2	2	OD700	1.3755
2057	B17	1x diff 2x bxb1	10	0.01	10	+	carb	2	3	OD700	1.394
2061	B17	1x diff 2x bxb1	10	0.01	10	+	carb	2	4	OD700	1.392
2065	B17	1x diff 2x bxb1	10	0.01	10	+	carb	2	5	OD700	1.3745
2069	B17	1x diff 2x bxb1	10	0.01	10	+	carb	2	6	OD700	1.373
2073	B17	1x diff 2x bxb1	10	0.01	10	+	carb	2	7	OD700	1.3679999999999999
2077	B17	1x diff 2x bxb1	10	0.01	10	+	carb	2	8	OD700	1.385
2081	B17	1x diff 2x bxb1	10	0.01	10	+	carb	2	9	OD700	1.439
2085	B17	1x diff 2x bxb1	10	0.01	10	+	carb	2	10	OD700	1.4385
2089	B17	1x diff 2x bxb1	10	0.01	10	+	carb	2	11	OD700	1.435
2093	B17	1x diff 2x bxb1	10	0.01	10	+	carb	2	12	OD700	1.4315000000000002
2097	B17	1x diff 2x bxb1	10	0.01	10	+	carb	2	13	OD700	1.4255
2101	B17	1x diff 2x bxb1	10	0.01	10	+	carb	2	14	OD700	1.437
2105	B17	1x diff 2x bxb1	10	0.01	10	+	carb	2	15	OD700	1.4135
2109	B17	1x diff 2x bxb1	10	0.01	10	+	carb	2	16	OD700	1.4155
2113	B18	1x diff 2x bxb1	10	0.01	10	+	kan	2	1	OD700	1.3439999999999999
2117	B18	1x diff 2x bxb1	10	0.01	10	+	kan	2	2	OD700	1.343
2121	B18	1x diff 2x bxb1	10	0.01	10	+	kan	2	3	OD700	1.2025000000000001
2125	B18	1x diff 2x bxb1	10	0.01	10	+	kan	2	4	OD700	1.3585
2129	B18	1x diff 2x bxb1	10	0.01	10	+	kan	2	5	OD700	1.3465
2133	B18	1x diff 2x bxb1	10	0.01	10	+	kan	2	6	OD700	1.3375
2137	B18	1x diff 2x bxb1	10	0.01	10	+	kan	2	7	OD700	1.3450000000000002
2141	B18	1x diff 2x bxb1	10	0.01	10	+	kan	2	8	OD700	1.3459999999999999
2145	B18	1x diff 2x bxb1	10	0.01	10	+	kan	2	9	OD700	1.408
2149	B18	1x diff 2x bxb1	10	0.01	10	+	kan	2	10	OD700	1.4105
2153	B18	1x diff 2x bxb1	10	0.01	10	+	kan	2	11	OD700	1.416
2157	B18	1x diff 2x bxb1	10	0.01	10	+	kan	2	12	OD700	1.178
2161	B18	1x diff 2x bxb1	10	0.01	10	+	kan	2	13	OD700	1.315
2165	B18	1x diff 2x bxb1	10	0.01	10	+	kan	2	14	OD700	1.3885
2169	B18	1x diff 2x bxb1	10	0.01	10	+	kan	2	15	OD700	1.395
2173	B18	1x diff 2x bxb1	10	0.01	10	+	kan	2	16	OD700	1.414
2177	B19	1x diff 2x bxb1	10	0.01	50	+	carb	2	1	OD700	1.3210000000000002
2181	B19	1x diff 2x bxb1	10	0.01	50	+	carb	2	2	OD700	1.3485
2185	B19	1x diff 2x bxb1	10	0.01	50	+	carb	2	3	OD700	1.37
2189	B19	1x diff 2x bxb1	10	0.01	50	+	carb	2	4	OD700	1.3735000000000002
2193	B19	1x diff 2x bxb1	10	0.01	50	+	carb	2	5	OD700	1.3515000000000001
2197	B19	1x diff 2x bxb1	10	0.01	50	+	carb	2	6	OD700	1.3650000000000002
2201	B19	1x diff 2x bxb1	10	0.01	50	+	carb	2	7	OD700	1.363
2205	B19	1x diff 2x bxb1	10	0.01	50	+	carb	2	8	OD700	1.3624999999999998
2209	B19	1x diff 2x bxb1	10	0.01	50	+	carb	2	9	OD700	1.4255
2213	B19	1x diff 2x bxb1	10	0.01	50	+	carb	2	10	OD700	1.437
2217	B19	1x diff 2x bxb1	10	0.01	50	+	carb	2	11	OD700	1.4235
2221	B19	1x diff 2x bxb1	10	0.01	50	+	carb	2	12	OD700	1.4234999999999998
2225	B19	1x diff 2x bxb1	10	0.01	50	+	carb	2	13	OD700	1.41
2229	B19	1x diff 2x bxb1	10	0.01	50	+	carb	2	14	OD700	1.444
2233	B19	1x diff 2x bxb1	10	0.01	50	+	carb	2	15	OD700	1.4005
2237	B19	1x diff 2x bxb1	10	0.01	50	+	carb	2	16	OD700	1.4224999999999999
2241	B2	1x diff 2x bxb1	10	0.01	10	-	kan	2	1	OD700	1.3495
2245	B2	1x diff 2x bxb1	10	0.01	10	-	kan	2	2	OD700	1.334
2249	B2	1x diff 2x bxb1	10	0.01	10	-	kan	2	3	OD700	1.333
2253	B2	1x diff 2x bxb1	10	0.01	10	-	kan	2	4	OD700	1.3904999999999998
2257	B2	1x diff 2x bxb1	10	0.01	10	-	kan	2	5	OD700	1.3635
2261	B2	1x diff 2x bxb1	10	0.01	10	-	kan	2	6	OD700	1.3725
2265	B2	1x diff 2x bxb1	10	0.01	10	-	kan	2	7	OD700	1.3659999999999999
2269	B2	1x diff 2x bxb1	10	0.01	10	-	kan	2	8	OD700	1.384
2273	B2	1x diff 2x bxb1	10	0.01	10	-	kan	2	9	OD700	1.4285
2277	B2	1x diff 2x bxb1	10	0.01	10	-	kan	2	10	OD700	1.4285
2281	B2	1x diff 2x bxb1	10	0.01	10	-	kan	2	11	OD700	1.3895
2285	B2	1x diff 2x bxb1	10	0.01	10	-	kan	2	12	OD700	1.2690000000000001
2289	B2	1x diff 2x bxb1	10	0.01	10	-	kan	2	13	OD700	1.356
2293	B2	1x diff 2x bxb1	10	0.01	10	-	kan	2	14	OD700	1.419
2297	B2	1x diff 2x bxb1	10	0.01	10	-	kan	2	15	OD700	1.4045
2301	B2	1x diff 2x bxb1	10	0.01	10	-	kan	2	16	OD700	1.4244999999999999
2305	B20	1x diff 2x bxb1	10	0.01	50	+	kan	2	1	OD700	1.345
2309	B20	1x diff 2x bxb1	10	0.01	50	+	kan	2	2	OD700	1.3279999999999998
2313	B20	1x diff 2x bxb1	10	0.01	50	+	kan	2	3	OD700	1.0745
2317	B20	1x diff 2x bxb1	10	0.01	50	+	kan	2	4	OD700	1.341
2321	B20	1x diff 2x bxb1	10	0.01	50	+	kan	2	5	OD700	1.346
2325	B20	1x diff 2x bxb1	10	0.01	50	+	kan	2	6	OD700	1.3385
2329	B20	1x diff 2x bxb1	10	0.01	50	+	kan	2	7	OD700	1.3365
2333	B20	1x diff 2x bxb1	10	0.01	50	+	kan	2	8	OD700	1.3010000000000002
2337	B20	1x diff 2x bxb1	10	0.01	50	+	kan	2	9	OD700	1.4095
2341	B20	1x diff 2x bxb1	10	0.01	50	+	kan	2	10	OD700	1.423
2345	B20	1x diff 2x bxb1	10	0.01	50	+	kan	2	11	OD700	1.412
2349	B20	1x diff 2x bxb1	10	0.01	50	+	kan	2	12	OD700	1.142
2353	B20	1x diff 2x bxb1	10	0.01	50	+	kan	2	13	OD700	1.306
2357	B20	1x diff 2x bxb1	10	0.01	50	+	kan	2	14	OD700	1.3984999999999999
2361	B20	1x diff 2x bxb1	10	0.01	50	+	kan	2	15	OD700	1.3715000000000002
2365	B20	1x diff 2x bxb1	10	0.01	50	+	kan	2	16	OD700	1.4325
2369	B21	1x diff 2x bxb1	15	0.01	10	+	carb	2	1	OD700	1.315
2373	B21	1x diff 2x bxb1	15	0.01	10	+	carb	2	2	OD700	1.2890000000000001
2377	B21	1x diff 2x bxb1	15	0.01	10	+	carb	2	3	OD700	1.32
2381	B21	1x diff 2x bxb1	15	0.01	10	+	carb	2	4	OD700	1.303
2385	B21	1x diff 2x bxb1	15	0.01	10	+	carb	2	5	OD700	1.3205
2389	B21	1x diff 2x bxb1	15	0.01	10	+	carb	2	6	OD700	1.324
2393	B21	1x diff 2x bxb1	15	0.01	10	+	carb	2	7	OD700	1.3155
2397	B21	1x diff 2x bxb1	15	0.01	10	+	carb	2	8	OD700	1.3159999999999998
2401	B21	1x diff 2x bxb1	15	0.01	10	+	carb	2	9	OD700	1.3889999999999998
2405	B21	1x diff 2x bxb1	15	0.01	10	+	carb	2	10	OD700	1.401
2409	B21	1x diff 2x bxb1	15	0.01	10	+	carb	2	11	OD700	1.387
2413	B21	1x diff 2x bxb1	15	0.01	10	+	carb	2	12	OD700	1.3735
2417	B21	1x diff 2x bxb1	15	0.01	10	+	carb	2	13	OD700	1.3395000000000001
2421	B21	1x diff 2x bxb1	15	0.01	10	+	carb	2	14	OD700	1.4300000000000002
2425	B21	1x diff 2x bxb1	15	0.01	10	+	carb	2	15	OD700	1.3935
2429	B21	1x diff 2x bxb1	15	0.01	10	+	carb	2	16	OD700	1.417
2433	B22	1x diff 2x bxb1	15	0.01	10	+	kan	2	1	OD700	1.3479999999999999
2437	B22	1x diff 2x bxb1	15	0.01	10	+	kan	2	2	OD700	1.2925
2441	B22	1x diff 2x bxb1	15	0.01	10	+	kan	2	3	OD700	1.0695000000000001
2445	B22	1x diff 2x bxb1	15	0.01	10	+	kan	2	4	OD700	1.2795
2449	B22	1x diff 2x bxb1	15	0.01	10	+	kan	2	5	OD700	1.2905
2453	B22	1x diff 2x bxb1	15	0.01	10	+	kan	2	6	OD700	1.2734999999999999
2457	B22	1x diff 2x bxb1	15	0.01	10	+	kan	2	7	OD700	1.3115
2461	B22	1x diff 2x bxb1	15	0.01	10	+	kan	2	8	OD700	1.275
2465	B22	1x diff 2x bxb1	15	0.01	10	+	kan	2	9	OD700	1.363
2469	B22	1x diff 2x bxb1	15	0.01	10	+	kan	2	10	OD700	1.3885
2473	B22	1x diff 2x bxb1	15	0.01	10	+	kan	2	11	OD700	1.359
2477	B22	1x diff 2x bxb1	15	0.01	10	+	kan	2	12	OD700	1.045
2481	B22	1x diff 2x bxb1	15	0.01	10	+	kan	2	13	OD700	1.213
2485	B22	1x diff 2x bxb1	15	0.01	10	+	kan	2	14	OD700	1.3610000000000002
2489	B22	1x diff 2x bxb1	15	0.01	10	+	kan	2	15	OD700	1.3555
2493	B22	1x diff 2x bxb1	15	0.01	10	+	kan	2	16	OD700	1.4095
2497	B23	1x diff 2x bxb1	15	0.01	50	+	carb	2	1	OD700	1.326
2501	B23	1x diff 2x bxb1	15	0.01	50	+	carb	2	2	OD700	1.3035
2505	B23	1x diff 2x bxb1	15	0.01	50	+	carb	2	3	OD700	1.3584999999999998
2509	B23	1x diff 2x bxb1	15	0.01	50	+	carb	2	4	OD700	1.3395
2513	B23	1x diff 2x bxb1	15	0.01	50	+	carb	2	5	OD700	1.3285
2517	B23	1x diff 2x bxb1	15	0.01	50	+	carb	2	6	OD700	1.3230000000000002
2521	B23	1x diff 2x bxb1	15	0.01	50	+	carb	2	7	OD700	1.325
2525	B23	1x diff 2x bxb1	15	0.01	50	+	carb	2	8	OD700	1.3264999999999998
2529	B23	1x diff 2x bxb1	15	0.01	50	+	carb	2	9	OD700	1.3975
2533	B23	1x diff 2x bxb1	15	0.01	50	+	carb	2	10	OD700	1.4055
2537	B23	1x diff 2x bxb1	15	0.01	50	+	carb	2	11	OD700	1.4009999999999998
2541	B23	1x diff 2x bxb1	15	0.01	50	+	carb	2	12	OD700	1.3794999999999997
2545	B23	1x diff 2x bxb1	15	0.01	50	+	carb	2	13	OD700	1.3205
2549	B23	1x diff 2x bxb1	15	0.01	50	+	carb	2	14	OD700	1.4224999999999999
2553	B23	1x diff 2x bxb1	15	0.01	50	+	carb	2	15	OD700	1.3785
2557	B23	1x diff 2x bxb1	15	0.01	50	+	carb	2	16	OD700	1.4220000000000002
2561	B24	1x diff 2x bxb1	15	0.01	50	+	kan	2	1	OD700	1.3475000000000001
2565	B24	1x diff 2x bxb1	15	0.01	50	+	kan	2	2	OD700	1.333
2569	B24	1x diff 2x bxb1	15	0.01	50	+	kan	2	3	OD700	1.0915
2573	B24	1x diff 2x bxb1	15	0.01	50	+	kan	2	4	OD700	1.3115
2577	B24	1x diff 2x bxb1	15	0.01	50	+	kan	2	5	OD700	1.2645
2581	B24	1x diff 2x bxb1	15	0.01	50	+	kan	2	6	OD700	1.3275000000000001
2585	B24	1x diff 2x bxb1	15	0.01	50	+	kan	2	7	OD700	1.2965
2589	B24	1x diff 2x bxb1	15	0.01	50	+	kan	2	8	OD700	1.311
2593	B24	1x diff 2x bxb1	15	0.01	50	+	kan	2	9	OD700	1.38
2597	B24	1x diff 2x bxb1	15	0.01	50	+	kan	2	10	OD700	1.3725
2601	B24	1x diff 2x bxb1	15	0.01	50	+	kan	2	11	OD700	1.376
2605	B24	1x diff 2x bxb1	15	0.01	50	+	kan	2	12	OD700	1.0715
2609	B24	1x diff 2x bxb1	15	0.01	50	+	kan	2	13	OD700	1.237
2613	B24	1x diff 2x bxb1	15	0.01	50	+	kan	2	14	OD700	1.3370000000000002
2617	B24	1x diff 2x bxb1	15	0.01	50	+	kan	2	15	OD700	1.357
2621	B24	1x diff 2x bxb1	15	0.01	50	+	kan	2	16	OD700	1.3805
2625	B3	1x diff 2x bxb1	10	0.01	50	-	carb	2	1	OD700	1.362
2629	B3	1x diff 2x bxb1	10	0.01	50	-	carb	2	2	OD700	1.395
2633	B3	1x diff 2x bxb1	10	0.01	50	-	carb	2	3	OD700	1.401
2637	B3	1x diff 2x bxb1	10	0.01	50	-	carb	2	4	OD700	1.4244999999999999
2641	B3	1x diff 2x bxb1	10	0.01	50	-	carb	2	5	OD700	1.41
2645	B3	1x diff 2x bxb1	10	0.01	50	-	carb	2	6	OD700	1.3964999999999999
2649	B3	1x diff 2x bxb1	10	0.01	50	-	carb	2	7	OD700	1.394
2653	B3	1x diff 2x bxb1	10	0.01	50	-	carb	2	8	OD700	1.4175
2657	B3	1x diff 2x bxb1	10	0.01	50	-	carb	2	9	OD700	1.48
2661	B3	1x diff 2x bxb1	10	0.01	50	-	carb	2	10	OD700	1.4575
2665	B3	1x diff 2x bxb1	10	0.01	50	-	carb	2	11	OD700	1.47
2669	B3	1x diff 2x bxb1	10	0.01	50	-	carb	2	12	OD700	1.4605000000000001
2673	B3	1x diff 2x bxb1	10	0.01	50	-	carb	2	13	OD700	1.483
2677	B3	1x diff 2x bxb1	10	0.01	50	-	carb	2	14	OD700	1.4775
2681	B3	1x diff 2x bxb1	10	0.01	50	-	carb	2	15	OD700	1.4460000000000002
2685	B3	1x diff 2x bxb1	10	0.01	50	-	carb	2	16	OD700	1.4545
2689	B4	1x diff 2x bxb1	10	0.01	50	-	kan	2	1	OD700	1.3605
2693	B4	1x diff 2x bxb1	10	0.01	50	-	kan	2	2	OD700	1.3455000000000001
2697	B4	1x diff 2x bxb1	10	0.01	50	-	kan	2	3	OD700	1.2690000000000001
2701	B4	1x diff 2x bxb1	10	0.01	50	-	kan	2	4	OD700	1.3809999999999998
2705	B4	1x diff 2x bxb1	10	0.01	50	-	kan	2	5	OD700	1.3835
2709	B4	1x diff 2x bxb1	10	0.01	50	-	kan	2	6	OD700	1.3705
2713	B4	1x diff 2x bxb1	10	0.01	50	-	kan	2	7	OD700	1.366
2717	B4	1x diff 2x bxb1	10	0.01	50	-	kan	2	8	OD700	1.3735
2721	B4	1x diff 2x bxb1	10	0.01	50	-	kan	2	9	OD700	1.4365
2725	B4	1x diff 2x bxb1	10	0.01	50	-	kan	2	10	OD700	1.438
2729	B4	1x diff 2x bxb1	10	0.01	50	-	kan	2	11	OD700	1.423
2733	B4	1x diff 2x bxb1	10	0.01	50	-	kan	2	12	OD700	1.23
2737	B4	1x diff 2x bxb1	10	0.01	50	-	kan	2	13	OD700	1.4335
2741	B4	1x diff 2x bxb1	10	0.01	50	-	kan	2	14	OD700	1.4185
2745	B4	1x diff 2x bxb1	10	0.01	50	-	kan	2	15	OD700	1.399
2749	B4	1x diff 2x bxb1	10	0.01	50	-	kan	2	16	OD700	1.4415
2753	B5	1x diff 2x bxb1	15	0.01	10	-	carb	2	1	OD700	1.3525
2757	B5	1x diff 2x bxb1	15	0.01	10	-	carb	2	2	OD700	1.3165
2761	B5	1x diff 2x bxb1	15	0.01	10	-	carb	2	3	OD700	1.3415
2765	B5	1x diff 2x bxb1	15	0.01	10	-	carb	2	4	OD700	1.339
2769	B5	1x diff 2x bxb1	15	0.01	10	-	carb	2	5	OD700	1.3504999999999998
2773	B5	1x diff 2x bxb1	15	0.01	10	-	carb	2	6	OD700	1.3730000000000002
2777	B5	1x diff 2x bxb1	15	0.01	10	-	carb	2	7	OD700	1.3570000000000002
2781	B5	1x diff 2x bxb1	15	0.01	10	-	carb	2	8	OD700	1.3475000000000001
2785	B5	1x diff 2x bxb1	15	0.01	10	-	carb	2	9	OD700	1.4435
2789	B5	1x diff 2x bxb1	15	0.01	10	-	carb	2	10	OD700	1.4249999999999998
2793	B5	1x diff 2x bxb1	15	0.01	10	-	carb	2	11	OD700	1.4155000000000002
2797	B5	1x diff 2x bxb1	15	0.01	10	-	carb	2	12	OD700	1.42
2801	B5	1x diff 2x bxb1	15	0.01	10	-	carb	2	13	OD700	1.3980000000000001
2805	B5	1x diff 2x bxb1	15	0.01	10	-	carb	2	14	OD700	1.458
2809	B5	1x diff 2x bxb1	15	0.01	10	-	carb	2	15	OD700	1.4409999999999998
2813	B5	1x diff 2x bxb1	15	0.01	10	-	carb	2	16	OD700	1.455
2817	B6	1x diff 2x bxb1	15	0.01	10	-	kan	2	1	OD700	1.3405
2821	B6	1x diff 2x bxb1	15	0.01	10	-	kan	2	2	OD700	1.3325
2825	B6	1x diff 2x bxb1	15	0.01	10	-	kan	2	3	OD700	1.1735
2829	B6	1x diff 2x bxb1	15	0.01	10	-	kan	2	4	OD700	1.3410000000000002
2833	B6	1x diff 2x bxb1	15	0.01	10	-	kan	2	5	OD700	1.355
2837	B6	1x diff 2x bxb1	15	0.01	10	-	kan	2	6	OD700	1.3555
2841	B6	1x diff 2x bxb1	15	0.01	10	-	kan	2	7	OD700	1.3475000000000001
2845	B6	1x diff 2x bxb1	15	0.01	10	-	kan	2	8	OD700	1.3479999999999999
2849	B6	1x diff 2x bxb1	15	0.01	10	-	kan	2	9	OD700	1.4335
2853	B6	1x diff 2x bxb1	15	0.01	10	-	kan	2	10	OD700	1.416
2857	B6	1x diff 2x bxb1	15	0.01	10	-	kan	2	11	OD700	1.4060000000000001
2861	B6	1x diff 2x bxb1	15	0.01	10	-	kan	2	12	OD700	1.1205
2865	B6	1x diff 2x bxb1	15	0.01	10	-	kan	2	13	OD700	1.3265000000000002
2869	B6	1x diff 2x bxb1	15	0.01	10	-	kan	2	14	OD700	1.3884999999999998
2873	B6	1x diff 2x bxb1	15	0.01	10	-	kan	2	15	OD700	1.4104999999999999
2877	B6	1x diff 2x bxb1	15	0.01	10	-	kan	2	16	OD700	1.419
2881	B7	1x diff 2x bxb1	15	0.01	50	-	carb	2	1	OD700	1.3245
2885	B7	1x diff 2x bxb1	15	0.01	50	-	carb	2	2	OD700	1.2755
2889	B7	1x diff 2x bxb1	15	0.01	50	-	carb	2	3	OD700	1.3455
2893	B7	1x diff 2x bxb1	15	0.01	50	-	carb	2	4	OD700	1.375
2897	B7	1x diff 2x bxb1	15	0.01	50	-	carb	2	5	OD700	1.3595
2901	B7	1x diff 2x bxb1	15	0.01	50	-	carb	2	6	OD700	1.378
2905	B7	1x diff 2x bxb1	15	0.01	50	-	carb	2	7	OD700	1.3495
2909	B7	1x diff 2x bxb1	15	0.01	50	-	carb	2	8	OD700	1.3645
2913	B7	1x diff 2x bxb1	15	0.01	50	-	carb	2	9	OD700	1.4365
2917	B7	1x diff 2x bxb1	15	0.01	50	-	carb	2	10	OD700	1.436
2921	B7	1x diff 2x bxb1	15	0.01	50	-	carb	2	11	OD700	1.4365
2925	B7	1x diff 2x bxb1	15	0.01	50	-	carb	2	12	OD700	1.445
2929	B7	1x diff 2x bxb1	15	0.01	50	-	carb	2	13	OD700	1.4545
2933	B7	1x diff 2x bxb1	15	0.01	50	-	carb	2	14	OD700	1.4875
2937	B7	1x diff 2x bxb1	15	0.01	50	-	carb	2	15	OD700	1.427
2941	B7	1x diff 2x bxb1	15	0.01	50	-	carb	2	16	OD700	1.3085
2945	B8	1x diff 2x bxb1	15	0.01	50	-	kan	2	1	OD700	1.3215
2949	B8	1x diff 2x bxb1	15	0.01	50	-	kan	2	2	OD700	1.326
2953	B8	1x diff 2x bxb1	15	0.01	50	-	kan	2	3	OD700	1.201
2957	B8	1x diff 2x bxb1	15	0.01	50	-	kan	2	4	OD700	1.3165
2961	B8	1x diff 2x bxb1	15	0.01	50	-	kan	2	5	OD700	1.3359999999999999
2965	B8	1x diff 2x bxb1	15	0.01	50	-	kan	2	6	OD700	1.334
2969	B8	1x diff 2x bxb1	15	0.01	50	-	kan	2	7	OD700	1.3079999999999998
2973	B8	1x diff 2x bxb1	15	0.01	50	-	kan	2	8	OD700	1.329
2977	B8	1x diff 2x bxb1	15	0.01	50	-	kan	2	9	OD700	1.412
2981	B8	1x diff 2x bxb1	15	0.01	50	-	kan	2	10	OD700	1.3984999999999999
2985	B8	1x diff 2x bxb1	15	0.01	50	-	kan	2	11	OD700	1.37
2989	B8	1x diff 2x bxb1	15	0.01	50	-	kan	2	12	OD700	1.1265
2993	B8	1x diff 2x bxb1	15	0.01	50	-	kan	2	13	OD700	1.314
2997	B8	1x diff 2x bxb1	15	0.01	50	-	kan	2	14	OD700	1.3815
3001	B8	1x diff 2x bxb1	15	0.01	50	-	kan	2	15	OD700	1.383
3005	B8	1x diff 2x bxb1	15	0.01	50	-	kan	2	16	OD700	1.419
3009	B9	1x diff 2x bxb1	20	0.01	10	-	carb	2	1	OD700	1.3285
3013	B9	1x diff 2x bxb1	20	0.01	10	-	carb	2	2	OD700	1.2795
3017	B9	1x diff 2x bxb1	20	0.01	10	-	carb	2	3	OD700	1.283
3021	B9	1x diff 2x bxb1	20	0.01	10	-	carb	2	4	OD700	1.2814999999999999
3025	B9	1x diff 2x bxb1	20	0.01	10	-	carb	2	5	OD700	1.2985000000000002
3029	B9	1x diff 2x bxb1	20	0.01	10	-	carb	2	6	OD700	1.298
3033	B9	1x diff 2x bxb1	20	0.01	10	-	carb	2	7	OD700	1.2955
3037	B9	1x diff 2x bxb1	20	0.01	10	-	carb	2	8	OD700	1.3125
3041	B9	1x diff 2x bxb1	20	0.01	10	-	carb	2	9	OD700	1.4475
3045	B9	1x diff 2x bxb1	20	0.01	10	-	carb	2	10	OD700	1.4405
3049	B9	1x diff 2x bxb1	20	0.01	10	-	carb	2	11	OD700	1.4539999999999997
3053	B9	1x diff 2x bxb1	20	0.01	10	-	carb	2	12	OD700	1.4585
3057	B9	1x diff 2x bxb1	20	0.01	10	-	carb	2	13	OD700	1.4765000000000001
3061	B9	1x diff 2x bxb1	20	0.01	10	-	carb	2	14	OD700	1.4705000000000001
3065	B9	1x diff 2x bxb1	20	0.01	10	-	carb	2	15	OD700	1.469
3069	B9	1x diff 2x bxb1	20	0.01	10	-	carb	2	16	OD700	1.4769999999999999
3073	C1	1x diff 2x bxb1	10	0.01	10	-	carb	3	1	OD700	1.372
3077	C1	1x diff 2x bxb1	10	0.01	10	-	carb	3	2	OD700	1.353
3081	C1	1x diff 2x bxb1	10	0.01	10	-	carb	3	3	OD700	1.3780000000000001
3085	C1	1x diff 2x bxb1	10	0.01	10	-	carb	3	4	OD700	1.4035
3089	C1	1x diff 2x bxb1	10	0.01	10	-	carb	3	5	OD700	1.3835000000000002
3093	C1	1x diff 2x bxb1	10	0.01	10	-	carb	3	6	OD700	1.39
3097	C1	1x diff 2x bxb1	10	0.01	10	-	carb	3	7	OD700	1.3764999999999998
3101	C1	1x diff 2x bxb1	10	0.01	10	-	carb	3	8	OD700	1.386
3105	C1	1x diff 2x bxb1	10	0.01	10	-	carb	3	9	OD700	1.451
3109	C1	1x diff 2x bxb1	10	0.01	10	-	carb	3	10	OD700	1.4609999999999999
3113	C1	1x diff 2x bxb1	10	0.01	10	-	carb	3	11	OD700	1.432
3117	C1	1x diff 2x bxb1	10	0.01	10	-	carb	3	12	OD700	1.4420000000000002
3121	C1	1x diff 2x bxb1	10	0.01	10	-	carb	3	13	OD700	1.448
3125	C1	1x diff 2x bxb1	10	0.01	10	-	carb	3	14	OD700	1.468
3129	C1	1x diff 2x bxb1	10	0.01	10	-	carb	3	15	OD700	1.4405000000000001
3133	C1	1x diff 2x bxb1	10	0.01	10	-	carb	3	16	OD700	1.448
3137	C10	1x diff 2x bxb1	20	0.01	10	-	kan	3	1	OD700	1.2730000000000001
3141	C10	1x diff 2x bxb1	20	0.01	10	-	kan	3	2	OD700	1.224
3145	C10	1x diff 2x bxb1	20	0.01	10	-	kan	3	3	OD700	1.0895000000000001
3149	C10	1x diff 2x bxb1	20	0.01	10	-	kan	3	4	OD700	1.232
3153	C10	1x diff 2x bxb1	20	0.01	10	-	kan	3	5	OD700	1.2365
3157	C10	1x diff 2x bxb1	20	0.01	10	-	kan	3	6	OD700	1.2325
3161	C10	1x diff 2x bxb1	20	0.01	10	-	kan	3	7	OD700	1.2545000000000002
3165	C10	1x diff 2x bxb1	20	0.01	10	-	kan	3	8	OD700	1.319
3169	C10	1x diff 2x bxb1	20	0.01	10	-	kan	3	9	OD700	1.4594999999999998
3173	C10	1x diff 2x bxb1	20	0.01	10	-	kan	3	10	OD700	1.4394999999999998
3177	C10	1x diff 2x bxb1	20	0.01	10	-	kan	3	11	OD700	1.464
3181	C10	1x diff 2x bxb1	20	0.01	10	-	kan	3	12	OD700	1.2505
3185	C10	1x diff 2x bxb1	20	0.01	10	-	kan	3	13	OD700	1.417
3189	C10	1x diff 2x bxb1	20	0.01	10	-	kan	3	14	OD700	1.4284999999999999
3193	C10	1x diff 2x bxb1	20	0.01	10	-	kan	3	15	OD700	1.4585
3197	C10	1x diff 2x bxb1	20	0.01	10	-	kan	3	16	OD700	1.454
3201	C11	1x diff 2x bxb1	20	0.01	50	-	carb	3	1	OD700	1.2810000000000001
3205	C11	1x diff 2x bxb1	20	0.01	50	-	carb	3	2	OD700	1.2
3209	C11	1x diff 2x bxb1	20	0.01	50	-	carb	3	3	OD700	1.2305000000000001
3213	C11	1x diff 2x bxb1	20	0.01	50	-	carb	3	4	OD700	1.251
3217	C11	1x diff 2x bxb1	20	0.01	50	-	carb	3	5	OD700	1.3065000000000002
3221	C11	1x diff 2x bxb1	20	0.01	50	-	carb	3	6	OD700	1.3639999999999999
3225	C11	1x diff 2x bxb1	20	0.01	50	-	carb	3	7	OD700	1.3820000000000001
3229	C11	1x diff 2x bxb1	20	0.01	50	-	carb	3	8	OD700	1.3925
3233	C11	1x diff 2x bxb1	20	0.01	50	-	carb	3	9	OD700	1.3624999999999998
3237	C11	1x diff 2x bxb1	20	0.01	50	-	carb	3	10	OD700	1.475
3241	C11	1x diff 2x bxb1	20	0.01	50	-	carb	3	11	OD700	1.4344999999999999
3245	C11	1x diff 2x bxb1	20	0.01	50	-	carb	3	12	OD700	1.4115000000000002
3249	C11	1x diff 2x bxb1	20	0.01	50	-	carb	3	13	OD700	1.435
3253	C11	1x diff 2x bxb1	20	0.01	50	-	carb	3	14	OD700	1.483
3257	C11	1x diff 2x bxb1	20	0.01	50	-	carb	3	15	OD700	1.417
3261	C11	1x diff 2x bxb1	20	0.01	50	-	carb	3	16	OD700	1.4135
3265	C12	1x diff 2x bxb1	20	0.01	50	-	kan	3	1	OD700	1.263
3269	C12	1x diff 2x bxb1	20	0.01	50	-	kan	3	2	OD700	1.2145000000000001
3273	C12	1x diff 2x bxb1	20	0.01	50	-	kan	3	3	OD700	1.093
3277	C12	1x diff 2x bxb1	20	0.01	50	-	kan	3	4	OD700	1.197
3281	C12	1x diff 2x bxb1	20	0.01	50	-	kan	3	5	OD700	1.2269999999999999
3285	C12	1x diff 2x bxb1	20	0.01	50	-	kan	3	6	OD700	1.2295
3289	C12	1x diff 2x bxb1	20	0.01	50	-	kan	3	7	OD700	1.3054999999999999
3293	C12	1x diff 2x bxb1	20	0.01	50	-	kan	3	8	OD700	1.3205
3297	C12	1x diff 2x bxb1	20	0.01	50	-	kan	3	9	OD700	1.4355000000000002
3301	C12	1x diff 2x bxb1	20	0.01	50	-	kan	3	10	OD700	1.449
3305	C12	1x diff 2x bxb1	20	0.01	50	-	kan	3	11	OD700	1.446
3309	C12	1x diff 2x bxb1	20	0.01	50	-	kan	3	12	OD700	1.2245
3313	C12	1x diff 2x bxb1	20	0.01	50	-	kan	3	13	OD700	1.4049999999999998
3317	C12	1x diff 2x bxb1	20	0.01	50	-	kan	3	14	OD700	1.4625
3321	C12	1x diff 2x bxb1	20	0.01	50	-	kan	3	15	OD700	1.3860000000000001
3325	C12	1x diff 2x bxb1	20	0.01	50	-	kan	3	16	OD700	1.4585
3329	C13	1x diff 2x bxb1	30	0.01	10	-	carb	3	1	OD700	1.3065000000000002
3333	C13	1x diff 2x bxb1	30	0.01	10	-	carb	3	2	OD700	1.233
3337	C13	1x diff 2x bxb1	30	0.01	10	-	carb	3	3	OD700	1.224
3341	C13	1x diff 2x bxb1	30	0.01	10	-	carb	3	4	OD700	1.2214999999999998
3345	C13	1x diff 2x bxb1	30	0.01	10	-	carb	3	5	OD700	1.2095
3349	C13	1x diff 2x bxb1	30	0.01	10	-	carb	3	6	OD700	1.288
3353	C13	1x diff 2x bxb1	30	0.01	10	-	carb	3	7	OD700	1.3325
3357	C13	1x diff 2x bxb1	30	0.01	10	-	carb	3	8	OD700	1.3690000000000002
3361	C13	1x diff 2x bxb1	30	0.01	10	-	carb	3	9	OD700	1.4565000000000001
3365	C13	1x diff 2x bxb1	30	0.01	10	-	carb	3	10	OD700	1.4569999999999999
3369	C13	1x diff 2x bxb1	30	0.01	10	-	carb	3	11	OD700	1.4645
3373	C13	1x diff 2x bxb1	30	0.01	10	-	carb	3	12	OD700	1.4569999999999999
3377	C13	1x diff 2x bxb1	30	0.01	10	-	carb	3	13	OD700	1.4465
3381	C13	1x diff 2x bxb1	30	0.01	10	-	carb	3	14	OD700	1.464
3385	C13	1x diff 2x bxb1	30	0.01	10	-	carb	3	15	OD700	1.4420000000000002
3389	C13	1x diff 2x bxb1	30	0.01	10	-	carb	3	16	OD700	1.4355000000000002
3393	C14	1x diff 2x bxb1	30	0.01	10	-	kan	3	1	OD700	1.2405
3397	C14	1x diff 2x bxb1	30	0.01	10	-	kan	3	2	OD700	1.1795
3401	C14	1x diff 2x bxb1	30	0.01	10	-	kan	3	3	OD700	0.9730000000000001
3405	C14	1x diff 2x bxb1	30	0.01	10	-	kan	3	4	OD700	1.186
3409	C14	1x diff 2x bxb1	30	0.01	10	-	kan	3	5	OD700	1.192
3413	C14	1x diff 2x bxb1	30	0.01	10	-	kan	3	6	OD700	1.2650000000000001
3417	C14	1x diff 2x bxb1	30	0.01	10	-	kan	3	7	OD700	1.371
3421	C14	1x diff 2x bxb1	30	0.01	10	-	kan	3	8	OD700	1.3585000000000003
3425	C14	1x diff 2x bxb1	30	0.01	10	-	kan	3	9	OD700	1.4415
3429	C14	1x diff 2x bxb1	30	0.01	10	-	kan	3	10	OD700	1.434
3433	C14	1x diff 2x bxb1	30	0.01	10	-	kan	3	11	OD700	1.4625
3437	C14	1x diff 2x bxb1	30	0.01	10	-	kan	3	12	OD700	1.2405
3441	C14	1x diff 2x bxb1	30	0.01	10	-	kan	3	13	OD700	1.4344999999999999
3445	C14	1x diff 2x bxb1	30	0.01	10	-	kan	3	14	OD700	1.412
3449	C14	1x diff 2x bxb1	30	0.01	10	-	kan	3	15	OD700	1.437
3453	C14	1x diff 2x bxb1	30	0.01	10	-	kan	3	16	OD700	1.448
3457	C15	1x diff 2x bxb1	30	0.01	50	-	carb	3	1	OD700	1.2494999999999998
3461	C15	1x diff 2x bxb1	30	0.01	50	-	carb	3	2	OD700	1.089
3465	C15	1x diff 2x bxb1	30	0.01	50	-	carb	3	3	OD700	1.2105000000000001
3469	C15	1x diff 2x bxb1	30	0.01	50	-	carb	3	4	OD700	1.3645
3473	C15	1x diff 2x bxb1	30	0.01	50	-	carb	3	5	OD700	1.396
3477	C15	1x diff 2x bxb1	30	0.01	50	-	carb	3	6	OD700	1.362
3481	C15	1x diff 2x bxb1	30	0.01	50	-	carb	3	7	OD700	1.3925
3485	C15	1x diff 2x bxb1	30	0.01	50	-	carb	3	8	OD700	1.384
3489	C15	1x diff 2x bxb1	30	0.01	50	-	carb	3	9	OD700	1.4895
3493	C15	1x diff 2x bxb1	30	0.01	50	-	carb	3	10	OD700	1.499
3497	C15	1x diff 2x bxb1	30	0.01	50	-	carb	3	11	OD700	1.4825
3501	C15	1x diff 2x bxb1	30	0.01	50	-	carb	3	12	OD700	1.4865
3505	C15	1x diff 2x bxb1	30	0.01	50	-	carb	3	13	OD700	1.475
3509	C15	1x diff 2x bxb1	30	0.01	50	-	carb	3	14	OD700	1.5025
3513	C15	1x diff 2x bxb1	30	0.01	50	-	carb	3	15	OD700	1.476
3517	C15	1x diff 2x bxb1	30	0.01	50	-	carb	3	16	OD700	1.4700000000000002
3521	C16	1x diff 2x bxb1	30	0.01	50	-	kan	3	1	OD700	1.206
3525	C16	1x diff 2x bxb1	30	0.01	50	-	kan	3	2	OD700	1.1360000000000001
3529	C16	1x diff 2x bxb1	30	0.01	50	-	kan	3	3	OD700	0.9395
3533	C16	1x diff 2x bxb1	30	0.01	50	-	kan	3	4	OD700	1.2105000000000001
3537	C16	1x diff 2x bxb1	30	0.01	50	-	kan	3	5	OD700	1.3370000000000002
3541	C16	1x diff 2x bxb1	30	0.01	50	-	kan	3	6	OD700	1.3425
3545	C16	1x diff 2x bxb1	30	0.01	50	-	kan	3	7	OD700	1.398
3549	C16	1x diff 2x bxb1	30	0.01	50	-	kan	3	8	OD700	1.369
3553	C16	1x diff 2x bxb1	30	0.01	50	-	kan	3	9	OD700	1.4594999999999998
3557	C16	1x diff 2x bxb1	30	0.01	50	-	kan	3	10	OD700	1.4554999999999998
3561	C16	1x diff 2x bxb1	30	0.01	50	-	kan	3	11	OD700	1.4565000000000001
3565	C16	1x diff 2x bxb1	30	0.01	50	-	kan	3	12	OD700	1.2875
3569	C16	1x diff 2x bxb1	30	0.01	50	-	kan	3	13	OD700	1.4215
3573	C16	1x diff 2x bxb1	30	0.01	50	-	kan	3	14	OD700	1.4615
3577	C16	1x diff 2x bxb1	30	0.01	50	-	kan	3	15	OD700	1.4495
3581	C16	1x diff 2x bxb1	30	0.01	50	-	kan	3	16	OD700	1.4675
3585	C17	1x diff 2x bxb1	10	0.01	10	+	carb	3	1	OD700	1.3345
3589	C17	1x diff 2x bxb1	10	0.01	10	+	carb	3	2	OD700	1.342
3593	C17	1x diff 2x bxb1	10	0.01	10	+	carb	3	3	OD700	1.3744999999999998
3597	C17	1x diff 2x bxb1	10	0.01	10	+	carb	3	4	OD700	1.3735
3601	C17	1x diff 2x bxb1	10	0.01	10	+	carb	3	5	OD700	1.363
3605	C17	1x diff 2x bxb1	10	0.01	10	+	carb	3	6	OD700	1.3780000000000001
3609	C17	1x diff 2x bxb1	10	0.01	10	+	carb	3	7	OD700	1.358
3613	C17	1x diff 2x bxb1	10	0.01	10	+	carb	3	8	OD700	1.3725
3617	C17	1x diff 2x bxb1	10	0.01	10	+	carb	3	9	OD700	1.4394999999999998
3621	C17	1x diff 2x bxb1	10	0.01	10	+	carb	3	10	OD700	1.4355
3625	C17	1x diff 2x bxb1	10	0.01	10	+	carb	3	11	OD700	1.423
3629	C17	1x diff 2x bxb1	10	0.01	10	+	carb	3	12	OD700	1.408
3633	C17	1x diff 2x bxb1	10	0.01	10	+	carb	3	13	OD700	1.4135
3637	C17	1x diff 2x bxb1	10	0.01	10	+	carb	3	14	OD700	1.424
3641	C17	1x diff 2x bxb1	10	0.01	10	+	carb	3	15	OD700	1.4104999999999999
3645	C17	1x diff 2x bxb1	10	0.01	10	+	carb	3	16	OD700	1.396
3649	C18	1x diff 2x bxb1	10	0.01	10	+	kan	3	1	OD700	1.3289999999999997
3653	C18	1x diff 2x bxb1	10	0.01	10	+	kan	3	2	OD700	1.3399999999999999
3657	C18	1x diff 2x bxb1	10	0.01	10	+	kan	3	3	OD700	1.2085
3661	C18	1x diff 2x bxb1	10	0.01	10	+	kan	3	4	OD700	1.3615
3665	C18	1x diff 2x bxb1	10	0.01	10	+	kan	3	5	OD700	1.3584999999999998
3669	C18	1x diff 2x bxb1	10	0.01	10	+	kan	3	6	OD700	1.3410000000000002
3673	C18	1x diff 2x bxb1	10	0.01	10	+	kan	3	7	OD700	1.339
3677	C18	1x diff 2x bxb1	10	0.01	10	+	kan	3	8	OD700	1.3605
3681	C18	1x diff 2x bxb1	10	0.01	10	+	kan	3	9	OD700	1.432
3685	C18	1x diff 2x bxb1	10	0.01	10	+	kan	3	10	OD700	1.408
3689	C18	1x diff 2x bxb1	10	0.01	10	+	kan	3	11	OD700	1.425
3693	C18	1x diff 2x bxb1	10	0.01	10	+	kan	3	12	OD700	1.158
3697	C18	1x diff 2x bxb1	10	0.01	10	+	kan	3	13	OD700	1.343
3701	C18	1x diff 2x bxb1	10	0.01	10	+	kan	3	14	OD700	1.373
3705	C18	1x diff 2x bxb1	10	0.01	10	+	kan	3	15	OD700	1.395
3709	C18	1x diff 2x bxb1	10	0.01	10	+	kan	3	16	OD700	1.42
3713	C19	1x diff 2x bxb1	10	0.01	50	+	carb	3	1	OD700	1.3245
3717	C19	1x diff 2x bxb1	10	0.01	50	+	carb	3	2	OD700	1.3345
3721	C19	1x diff 2x bxb1	10	0.01	50	+	carb	3	3	OD700	1.3735
3725	C19	1x diff 2x bxb1	10	0.01	50	+	carb	3	4	OD700	1.361
3729	C19	1x diff 2x bxb1	10	0.01	50	+	carb	3	5	OD700	1.3370000000000002
3733	C19	1x diff 2x bxb1	10	0.01	50	+	carb	3	6	OD700	1.3605
3737	C19	1x diff 2x bxb1	10	0.01	50	+	carb	3	7	OD700	1.3450000000000002
3741	C19	1x diff 2x bxb1	10	0.01	50	+	carb	3	8	OD700	1.346
3745	C19	1x diff 2x bxb1	10	0.01	50	+	carb	3	9	OD700	1.4135
3749	C19	1x diff 2x bxb1	10	0.01	50	+	carb	3	10	OD700	1.4215
3753	C19	1x diff 2x bxb1	10	0.01	50	+	carb	3	11	OD700	1.4125
3757	C19	1x diff 2x bxb1	10	0.01	50	+	carb	3	12	OD700	1.3904999999999998
3761	C19	1x diff 2x bxb1	10	0.01	50	+	carb	3	13	OD700	1.391
3765	C19	1x diff 2x bxb1	10	0.01	50	+	carb	3	14	OD700	1.4224999999999999
3769	C19	1x diff 2x bxb1	10	0.01	50	+	carb	3	15	OD700	1.3914999999999997
3773	C19	1x diff 2x bxb1	10	0.01	50	+	carb	3	16	OD700	1.3885
3777	C2	1x diff 2x bxb1	10	0.01	10	-	kan	3	1	OD700	1.3559999999999999
3781	C2	1x diff 2x bxb1	10	0.01	10	-	kan	3	2	OD700	1.339
3785	C2	1x diff 2x bxb1	10	0.01	10	-	kan	3	3	OD700	1.314
3789	C2	1x diff 2x bxb1	10	0.01	10	-	kan	3	4	OD700	1.3795
3793	C2	1x diff 2x bxb1	10	0.01	10	-	kan	3	5	OD700	1.371
3797	C2	1x diff 2x bxb1	10	0.01	10	-	kan	3	6	OD700	1.3685
3801	C2	1x diff 2x bxb1	10	0.01	10	-	kan	3	7	OD700	1.377
3805	C2	1x diff 2x bxb1	10	0.01	10	-	kan	3	8	OD700	1.3864999999999998
3809	C2	1x diff 2x bxb1	10	0.01	10	-	kan	3	9	OD700	1.436
3813	C2	1x diff 2x bxb1	10	0.01	10	-	kan	3	10	OD700	1.449
3817	C2	1x diff 2x bxb1	10	0.01	10	-	kan	3	11	OD700	1.409
3821	C2	1x diff 2x bxb1	10	0.01	10	-	kan	3	12	OD700	1.2495
3825	C2	1x diff 2x bxb1	10	0.01	10	-	kan	3	13	OD700	1.3824999999999998
3829	C2	1x diff 2x bxb1	10	0.01	10	-	kan	3	14	OD700	1.4275
3833	C2	1x diff 2x bxb1	10	0.01	10	-	kan	3	15	OD700	1.4125
3837	C2	1x diff 2x bxb1	10	0.01	10	-	kan	3	16	OD700	1.4455
3841	C20	1x diff 2x bxb1	10	0.01	50	+	kan	3	1	OD700	1.3485
3845	C20	1x diff 2x bxb1	10	0.01	50	+	kan	3	2	OD700	1.3215
3849	C20	1x diff 2x bxb1	10	0.01	50	+	kan	3	3	OD700	1.1745
3853	C20	1x diff 2x bxb1	10	0.01	50	+	kan	3	4	OD700	1.3355000000000001
3857	C20	1x diff 2x bxb1	10	0.01	50	+	kan	3	5	OD700	1.3439999999999999
3861	C20	1x diff 2x bxb1	10	0.01	50	+	kan	3	6	OD700	1.3199999999999998
3865	C20	1x diff 2x bxb1	10	0.01	50	+	kan	3	7	OD700	1.3399999999999999
3869	C20	1x diff 2x bxb1	10	0.01	50	+	kan	3	8	OD700	1.333
3873	C20	1x diff 2x bxb1	10	0.01	50	+	kan	3	9	OD700	1.4085
3877	C20	1x diff 2x bxb1	10	0.01	50	+	kan	3	10	OD700	1.4144999999999999
3881	C20	1x diff 2x bxb1	10	0.01	50	+	kan	3	11	OD700	1.4055
3885	C20	1x diff 2x bxb1	10	0.01	50	+	kan	3	12	OD700	1.1865
3889	C20	1x diff 2x bxb1	10	0.01	50	+	kan	3	13	OD700	1.3235
3893	C20	1x diff 2x bxb1	10	0.01	50	+	kan	3	14	OD700	1.4020000000000001
3897	C20	1x diff 2x bxb1	10	0.01	50	+	kan	3	15	OD700	1.3704999999999998
3901	C20	1x diff 2x bxb1	10	0.01	50	+	kan	3	16	OD700	1.4009999999999998
3905	C21	1x diff 2x bxb1	15	0.01	10	+	carb	3	1	OD700	1.3065000000000002
3909	C21	1x diff 2x bxb1	15	0.01	10	+	carb	3	2	OD700	1.2690000000000001
3913	C21	1x diff 2x bxb1	15	0.01	10	+	carb	3	3	OD700	1.3195000000000001
3917	C21	1x diff 2x bxb1	15	0.01	10	+	carb	3	4	OD700	1.309
3921	C21	1x diff 2x bxb1	15	0.01	10	+	carb	3	5	OD700	1.295
3925	C21	1x diff 2x bxb1	15	0.01	10	+	carb	3	6	OD700	1.3264999999999998
3929	C21	1x diff 2x bxb1	15	0.01	10	+	carb	3	7	OD700	1.314
3933	C21	1x diff 2x bxb1	15	0.01	10	+	carb	3	8	OD700	1.3005
3937	C21	1x diff 2x bxb1	15	0.01	10	+	carb	3	9	OD700	1.3780000000000001
3941	C21	1x diff 2x bxb1	15	0.01	10	+	carb	3	10	OD700	1.381
3945	C21	1x diff 2x bxb1	15	0.01	10	+	carb	3	11	OD700	1.3835000000000002
3949	C21	1x diff 2x bxb1	15	0.01	10	+	carb	3	12	OD700	1.3675000000000002
3953	C21	1x diff 2x bxb1	15	0.01	10	+	carb	3	13	OD700	1.3215
3957	C21	1x diff 2x bxb1	15	0.01	10	+	carb	3	14	OD700	1.404
3961	C21	1x diff 2x bxb1	15	0.01	10	+	carb	3	15	OD700	1.394
3965	C21	1x diff 2x bxb1	15	0.01	10	+	carb	3	16	OD700	1.4025
3969	C22	1x diff 2x bxb1	15	0.01	10	+	kan	3	1	OD700	1.356
3973	C22	1x diff 2x bxb1	15	0.01	10	+	kan	3	2	OD700	1.3105000000000002
3977	C22	1x diff 2x bxb1	15	0.01	10	+	kan	3	3	OD700	1.315
3981	C22	1x diff 2x bxb1	15	0.01	10	+	kan	3	4	OD700	1.306
3985	C22	1x diff 2x bxb1	15	0.01	10	+	kan	3	5	OD700	1.3025
3989	C22	1x diff 2x bxb1	15	0.01	10	+	kan	3	6	OD700	1.2825
3993	C22	1x diff 2x bxb1	15	0.01	10	+	kan	3	7	OD700	1.3065000000000002
3997	C22	1x diff 2x bxb1	15	0.01	10	+	kan	3	8	OD700	1.298
4001	C22	1x diff 2x bxb1	15	0.01	10	+	kan	3	9	OD700	1.3780000000000001
4005	C22	1x diff 2x bxb1	15	0.01	10	+	kan	3	10	OD700	1.385
4009	C22	1x diff 2x bxb1	15	0.01	10	+	kan	3	11	OD700	1.374
4013	C22	1x diff 2x bxb1	15	0.01	10	+	kan	3	12	OD700	1.069
4017	C22	1x diff 2x bxb1	15	0.01	10	+	kan	3	13	OD700	1.262
4021	C22	1x diff 2x bxb1	15	0.01	10	+	kan	3	14	OD700	1.3584999999999998
4025	C22	1x diff 2x bxb1	15	0.01	10	+	kan	3	15	OD700	1.3679999999999999
4029	C22	1x diff 2x bxb1	15	0.01	10	+	kan	3	16	OD700	1.4075
4033	C23	1x diff 2x bxb1	15	0.01	50	+	carb	3	1	OD700	1.2890000000000001
4037	C23	1x diff 2x bxb1	15	0.01	50	+	carb	3	2	OD700	1.2835
4041	C23	1x diff 2x bxb1	15	0.01	50	+	carb	3	3	OD700	1.327
4045	C23	1x diff 2x bxb1	15	0.01	50	+	carb	3	4	OD700	1.3115
4049	C23	1x diff 2x bxb1	15	0.01	50	+	carb	3	5	OD700	1.3005
4053	C23	1x diff 2x bxb1	15	0.01	50	+	carb	3	6	OD700	1.3075
4057	C23	1x diff 2x bxb1	15	0.01	50	+	carb	3	7	OD700	1.2970000000000002
4061	C23	1x diff 2x bxb1	15	0.01	50	+	carb	3	8	OD700	1.2944999999999998
4065	C23	1x diff 2x bxb1	15	0.01	50	+	carb	3	9	OD700	1.3610000000000002
4069	C23	1x diff 2x bxb1	15	0.01	50	+	carb	3	10	OD700	1.3755
4073	C23	1x diff 2x bxb1	15	0.01	50	+	carb	3	11	OD700	1.3645
4077	C23	1x diff 2x bxb1	15	0.01	50	+	carb	3	12	OD700	1.3275000000000001
4081	C23	1x diff 2x bxb1	15	0.01	50	+	carb	3	13	OD700	1.28
4085	C23	1x diff 2x bxb1	15	0.01	50	+	carb	3	14	OD700	1.3525
4089	C23	1x diff 2x bxb1	15	0.01	50	+	carb	3	15	OD700	1.3525
4093	C23	1x diff 2x bxb1	15	0.01	50	+	carb	3	16	OD700	1.396
4097	C24	1x diff 2x bxb1	15	0.01	50	+	kan	3	1	OD700	1.355
4101	C24	1x diff 2x bxb1	15	0.01	50	+	kan	3	2	OD700	1.3105
4105	C24	1x diff 2x bxb1	15	0.01	50	+	kan	3	3	OD700	1.1195
4109	C24	1x diff 2x bxb1	15	0.01	50	+	kan	3	4	OD700	1.314
4113	C24	1x diff 2x bxb1	15	0.01	50	+	kan	3	5	OD700	1.327
4117	C24	1x diff 2x bxb1	15	0.01	50	+	kan	3	6	OD700	1.3165
4121	C24	1x diff 2x bxb1	15	0.01	50	+	kan	3	7	OD700	1.3159999999999998
4125	C24	1x diff 2x bxb1	15	0.01	50	+	kan	3	8	OD700	1.3085
4129	C24	1x diff 2x bxb1	15	0.01	50	+	kan	3	9	OD700	1.393
4133	C24	1x diff 2x bxb1	15	0.01	50	+	kan	3	10	OD700	1.372
4137	C24	1x diff 2x bxb1	15	0.01	50	+	kan	3	11	OD700	1.395
4141	C24	1x diff 2x bxb1	15	0.01	50	+	kan	3	12	OD700	1.0985
4145	C24	1x diff 2x bxb1	15	0.01	50	+	kan	3	13	OD700	1.2895
4149	C24	1x diff 2x bxb1	15	0.01	50	+	kan	3	14	OD700	1.3679999999999999
4153	C24	1x diff 2x bxb1	15	0.01	50	+	kan	3	15	OD700	1.371
4157	C24	1x diff 2x bxb1	15	0.01	50	+	kan	3	16	OD700	1.4015
4161	C3	1x diff 2x bxb1	10	0.01	50	-	carb	3	1	OD700	1.3479999999999999
4165	C3	1x diff 2x bxb1	10	0.01	50	-	carb	3	2	OD700	1.359
4169	C3	1x diff 2x bxb1	10	0.01	50	-	carb	3	3	OD700	1.3744999999999998
4173	C3	1x diff 2x bxb1	10	0.01	50	-	carb	3	4	OD700	1.38
4177	C3	1x diff 2x bxb1	10	0.01	50	-	carb	3	5	OD700	1.375
4181	C3	1x diff 2x bxb1	10	0.01	50	-	carb	3	6	OD700	1.3820000000000001
4185	C3	1x diff 2x bxb1	10	0.01	50	-	carb	3	7	OD700	1.3695
4189	C3	1x diff 2x bxb1	10	0.01	50	-	carb	3	8	OD700	1.3835000000000002
4193	C3	1x diff 2x bxb1	10	0.01	50	-	carb	3	9	OD700	1.4485000000000001
4197	C3	1x diff 2x bxb1	10	0.01	50	-	carb	3	10	OD700	1.4415
4201	C3	1x diff 2x bxb1	10	0.01	50	-	carb	3	11	OD700	1.434
4205	C3	1x diff 2x bxb1	10	0.01	50	-	carb	3	12	OD700	1.438
4209	C3	1x diff 2x bxb1	10	0.01	50	-	carb	3	13	OD700	1.4340000000000002
4213	C3	1x diff 2x bxb1	10	0.01	50	-	carb	3	14	OD700	1.454
4217	C3	1x diff 2x bxb1	10	0.01	50	-	carb	3	15	OD700	1.428
4221	C3	1x diff 2x bxb1	10	0.01	50	-	carb	3	16	OD700	1.4295
4225	C4	1x diff 2x bxb1	10	0.01	50	-	kan	3	1	OD700	1.3415
4229	C4	1x diff 2x bxb1	10	0.01	50	-	kan	3	2	OD700	1.367
4233	C4	1x diff 2x bxb1	10	0.01	50	-	kan	3	3	OD700	1.2775
4237	C4	1x diff 2x bxb1	10	0.01	50	-	kan	3	4	OD700	1.3705000000000003
4241	C4	1x diff 2x bxb1	10	0.01	50	-	kan	3	5	OD700	1.3784999999999998
4245	C4	1x diff 2x bxb1	10	0.01	50	-	kan	3	6	OD700	1.362
4249	C4	1x diff 2x bxb1	10	0.01	50	-	kan	3	7	OD700	1.3264999999999998
4253	C4	1x diff 2x bxb1	10	0.01	50	-	kan	3	8	OD700	1.37
4257	C4	1x diff 2x bxb1	10	0.01	50	-	kan	3	9	OD700	1.452
4261	C4	1x diff 2x bxb1	10	0.01	50	-	kan	3	10	OD700	1.4375
4265	C4	1x diff 2x bxb1	10	0.01	50	-	kan	3	11	OD700	1.4449999999999998
4269	C4	1x diff 2x bxb1	10	0.01	50	-	kan	3	12	OD700	1.2240000000000002
4273	C4	1x diff 2x bxb1	10	0.01	50	-	kan	3	13	OD700	1.4609999999999999
4277	C4	1x diff 2x bxb1	10	0.01	50	-	kan	3	14	OD700	1.4244999999999999
4281	C4	1x diff 2x bxb1	10	0.01	50	-	kan	3	15	OD700	1.4095
4285	C4	1x diff 2x bxb1	10	0.01	50	-	kan	3	16	OD700	1.4394999999999998
4289	C5	1x diff 2x bxb1	15	0.01	10	-	carb	3	1	OD700	1.3455
4293	C5	1x diff 2x bxb1	15	0.01	10	-	carb	3	2	OD700	1.312
4297	C5	1x diff 2x bxb1	15	0.01	10	-	carb	3	3	OD700	1.322
4301	C5	1x diff 2x bxb1	15	0.01	10	-	carb	3	4	OD700	1.3215
4305	C5	1x diff 2x bxb1	15	0.01	10	-	carb	3	5	OD700	1.335
4309	C5	1x diff 2x bxb1	15	0.01	10	-	carb	3	6	OD700	1.3545
4313	C5	1x diff 2x bxb1	15	0.01	10	-	carb	3	7	OD700	1.333
4317	C5	1x diff 2x bxb1	15	0.01	10	-	carb	3	8	OD700	1.339
4321	C5	1x diff 2x bxb1	15	0.01	10	-	carb	3	9	OD700	1.428
4325	C5	1x diff 2x bxb1	15	0.01	10	-	carb	3	10	OD700	1.3945
4329	C5	1x diff 2x bxb1	15	0.01	10	-	carb	3	11	OD700	1.408
4333	C5	1x diff 2x bxb1	15	0.01	10	-	carb	3	12	OD700	1.4055
4337	C5	1x diff 2x bxb1	15	0.01	10	-	carb	3	13	OD700	1.4
4341	C5	1x diff 2x bxb1	15	0.01	10	-	carb	3	14	OD700	1.4695
4345	C5	1x diff 2x bxb1	15	0.01	10	-	carb	3	15	OD700	1.4415
4349	C5	1x diff 2x bxb1	15	0.01	10	-	carb	3	16	OD700	1.4575
4353	C6	1x diff 2x bxb1	15	0.01	10	-	kan	3	1	OD700	1.338
4357	C6	1x diff 2x bxb1	15	0.01	10	-	kan	3	2	OD700	1.3155000000000001
4361	C6	1x diff 2x bxb1	15	0.01	10	-	kan	3	3	OD700	1.1595
4365	C6	1x diff 2x bxb1	15	0.01	10	-	kan	3	4	OD700	1.3175
4369	C6	1x diff 2x bxb1	15	0.01	10	-	kan	3	5	OD700	1.2965
4373	C6	1x diff 2x bxb1	15	0.01	10	-	kan	3	6	OD700	1.299
4377	C6	1x diff 2x bxb1	15	0.01	10	-	kan	3	7	OD700	1.3255
4381	C6	1x diff 2x bxb1	15	0.01	10	-	kan	3	8	OD700	1.3135
4385	C6	1x diff 2x bxb1	15	0.01	10	-	kan	3	9	OD700	1.4155000000000002
4389	C6	1x diff 2x bxb1	15	0.01	10	-	kan	3	10	OD700	1.396
4393	C6	1x diff 2x bxb1	15	0.01	10	-	kan	3	11	OD700	1.3675000000000002
4397	C6	1x diff 2x bxb1	15	0.01	10	-	kan	3	12	OD700	1.0755
4401	C6	1x diff 2x bxb1	15	0.01	10	-	kan	3	13	OD700	1.302
4405	C6	1x diff 2x bxb1	15	0.01	10	-	kan	3	14	OD700	1.3735
4409	C6	1x diff 2x bxb1	15	0.01	10	-	kan	3	15	OD700	1.3784999999999998
4413	C6	1x diff 2x bxb1	15	0.01	10	-	kan	3	16	OD700	1.4265
4417	C7	1x diff 2x bxb1	15	0.01	50	-	carb	3	1	OD700	1.3065000000000002
4421	C7	1x diff 2x bxb1	15	0.01	50	-	carb	3	2	OD700	1.2994999999999999
4425	C7	1x diff 2x bxb1	15	0.01	50	-	carb	3	3	OD700	1.3275000000000001
4429	C7	1x diff 2x bxb1	15	0.01	50	-	carb	3	4	OD700	1.3275
4433	C7	1x diff 2x bxb1	15	0.01	50	-	carb	3	5	OD700	1.3395
4437	C7	1x diff 2x bxb1	15	0.01	50	-	carb	3	6	OD700	1.3479999999999999
4441	C7	1x diff 2x bxb1	15	0.01	50	-	carb	3	7	OD700	1.3405
4445	C7	1x diff 2x bxb1	15	0.01	50	-	carb	3	8	OD700	1.355
4449	C7	1x diff 2x bxb1	15	0.01	50	-	carb	3	9	OD700	1.4304999999999999
4453	C7	1x diff 2x bxb1	15	0.01	50	-	carb	3	10	OD700	1.424
4457	C7	1x diff 2x bxb1	15	0.01	50	-	carb	3	11	OD700	1.4405000000000001
4461	C7	1x diff 2x bxb1	15	0.01	50	-	carb	3	12	OD700	1.4335
4465	C7	1x diff 2x bxb1	15	0.01	50	-	carb	3	13	OD700	1.478
4469	C7	1x diff 2x bxb1	15	0.01	50	-	carb	3	14	OD700	1.4735
4473	C7	1x diff 2x bxb1	15	0.01	50	-	carb	3	15	OD700	1.3250000000000002
4477	C7	1x diff 2x bxb1	15	0.01	50	-	carb	3	16	OD700	1.459
4481	C8	1x diff 2x bxb1	15	0.01	50	-	kan	3	1	OD700	1.335
4485	C8	1x diff 2x bxb1	15	0.01	50	-	kan	3	2	OD700	1.3405
4489	C8	1x diff 2x bxb1	15	0.01	50	-	kan	3	3	OD700	1.2730000000000001
4493	C8	1x diff 2x bxb1	15	0.01	50	-	kan	3	4	OD700	1.344
4497	C8	1x diff 2x bxb1	15	0.01	50	-	kan	3	5	OD700	1.3455
4501	C8	1x diff 2x bxb1	15	0.01	50	-	kan	3	6	OD700	1.3384999999999998
4505	C8	1x diff 2x bxb1	15	0.01	50	-	kan	3	7	OD700	1.322
4509	C8	1x diff 2x bxb1	15	0.01	50	-	kan	3	8	OD700	1.3595
4513	C8	1x diff 2x bxb1	15	0.01	50	-	kan	3	9	OD700	1.4315000000000002
4517	C8	1x diff 2x bxb1	15	0.01	50	-	kan	3	10	OD700	1.3824999999999998
4521	C8	1x diff 2x bxb1	15	0.01	50	-	kan	3	11	OD700	1.3864999999999998
4525	C8	1x diff 2x bxb1	15	0.01	50	-	kan	3	12	OD700	1.0845
4529	C8	1x diff 2x bxb1	15	0.01	50	-	kan	3	13	OD700	1.387
4533	C8	1x diff 2x bxb1	15	0.01	50	-	kan	3	14	OD700	1.3655
4537	C8	1x diff 2x bxb1	15	0.01	50	-	kan	3	15	OD700	1.4015
4541	C8	1x diff 2x bxb1	15	0.01	50	-	kan	3	16	OD700	1.427
4545	C9	1x diff 2x bxb1	20	0.01	10	-	carb	3	1	OD700	1.3315000000000001
4549	C9	1x diff 2x bxb1	20	0.01	10	-	carb	3	2	OD700	1.2405
4553	C9	1x diff 2x bxb1	20	0.01	10	-	carb	3	3	OD700	1.2335
4557	C9	1x diff 2x bxb1	20	0.01	10	-	carb	3	4	OD700	1.2055
4561	C9	1x diff 2x bxb1	20	0.01	10	-	carb	3	5	OD700	1.2534999999999998
4565	C9	1x diff 2x bxb1	20	0.01	10	-	carb	3	6	OD700	1.2814999999999999
4569	C9	1x diff 2x bxb1	20	0.01	10	-	carb	3	7	OD700	1.322
4573	C9	1x diff 2x bxb1	20	0.01	10	-	carb	3	8	OD700	1.367
4577	C9	1x diff 2x bxb1	20	0.01	10	-	carb	3	9	OD700	1.466
4581	C9	1x diff 2x bxb1	20	0.01	10	-	carb	3	10	OD700	1.4685000000000001
4585	C9	1x diff 2x bxb1	20	0.01	10	-	carb	3	11	OD700	1.471
4589	C9	1x diff 2x bxb1	20	0.01	10	-	carb	3	12	OD700	1.458
4593	C9	1x diff 2x bxb1	20	0.01	10	-	carb	3	13	OD700	1.4655
4597	C9	1x diff 2x bxb1	20	0.01	10	-	carb	3	14	OD700	1.471
4601	C9	1x diff 2x bxb1	20	0.01	10	-	carb	3	15	OD700	1.4529999999999998
4605	C9	1x diff 2x bxb1	20	0.01	10	-	carb	3	16	OD700	1.4634999999999998
4609	D1	1x diff 2x bxb1	10	0.01	10	-	carb	4	1	OD700	1.355
4613	D1	1x diff 2x bxb1	10	0.01	10	-	carb	4	2	OD700	1.3475000000000001
4617	D1	1x diff 2x bxb1	10	0.01	10	-	carb	4	3	OD700	1.384
4621	D1	1x diff 2x bxb1	10	0.01	10	-	carb	4	4	OD700	1.4015
4625	D1	1x diff 2x bxb1	10	0.01	10	-	carb	4	5	OD700	1.391
4629	D1	1x diff 2x bxb1	10	0.01	10	-	carb	4	6	OD700	1.4089999999999998
4633	D1	1x diff 2x bxb1	10	0.01	10	-	carb	4	7	OD700	1.377
4637	D1	1x diff 2x bxb1	10	0.01	10	-	carb	4	8	OD700	1.3845
4641	D1	1x diff 2x bxb1	10	0.01	10	-	carb	4	9	OD700	1.4615
4645	D1	1x diff 2x bxb1	10	0.01	10	-	carb	4	10	OD700	1.4595
4649	D1	1x diff 2x bxb1	10	0.01	10	-	carb	4	11	OD700	1.4435
4653	D1	1x diff 2x bxb1	10	0.01	10	-	carb	4	12	OD700	1.4425
4657	D1	1x diff 2x bxb1	10	0.01	10	-	carb	4	13	OD700	1.4665000000000001
4661	D1	1x diff 2x bxb1	10	0.01	10	-	carb	4	14	OD700	1.4575
4665	D1	1x diff 2x bxb1	10	0.01	10	-	carb	4	15	OD700	1.4505
4669	D1	1x diff 2x bxb1	10	0.01	10	-	carb	4	16	OD700	1.443
4673	D10	1x diff 2x bxb1	20	0.01	10	-	kan	4	1	OD700	1.2565
4677	D10	1x diff 2x bxb1	20	0.01	10	-	kan	4	2	OD700	1.2225000000000001
4681	D10	1x diff 2x bxb1	20	0.01	10	-	kan	4	3	OD700	1.0099999999999998
4685	D10	1x diff 2x bxb1	20	0.01	10	-	kan	4	4	OD700	1.2125
4689	D10	1x diff 2x bxb1	20	0.01	10	-	kan	4	5	OD700	1.227
4693	D10	1x diff 2x bxb1	20	0.01	10	-	kan	4	6	OD700	1.229
4697	D10	1x diff 2x bxb1	20	0.01	10	-	kan	4	7	OD700	1.241
4701	D10	1x diff 2x bxb1	20	0.01	10	-	kan	4	8	OD700	1.339
4705	D10	1x diff 2x bxb1	20	0.01	10	-	kan	4	9	OD700	1.4489999999999998
4709	D10	1x diff 2x bxb1	20	0.01	10	-	kan	4	10	OD700	1.4535
4713	D10	1x diff 2x bxb1	20	0.01	10	-	kan	4	11	OD700	1.459
4717	D10	1x diff 2x bxb1	20	0.01	10	-	kan	4	12	OD700	1.262
4721	D10	1x diff 2x bxb1	20	0.01	10	-	kan	4	13	OD700	1.4135
4725	D10	1x diff 2x bxb1	20	0.01	10	-	kan	4	14	OD700	1.461
4729	D10	1x diff 2x bxb1	20	0.01	10	-	kan	4	15	OD700	1.4304999999999999
4733	D10	1x diff 2x bxb1	20	0.01	10	-	kan	4	16	OD700	1.4815
4737	D11	1x diff 2x bxb1	20	0.01	50	-	carb	4	1	OD700	1.2735
4741	D11	1x diff 2x bxb1	20	0.01	50	-	carb	4	2	OD700	1.2125
4745	D11	1x diff 2x bxb1	20	0.01	50	-	carb	4	3	OD700	1.218
4749	D11	1x diff 2x bxb1	20	0.01	50	-	carb	4	4	OD700	1.222
4753	D11	1x diff 2x bxb1	20	0.01	50	-	carb	4	5	OD700	1.2944999999999998
4757	D11	1x diff 2x bxb1	20	0.01	50	-	carb	4	6	OD700	1.344
4761	D11	1x diff 2x bxb1	20	0.01	50	-	carb	4	7	OD700	1.3809999999999998
4765	D11	1x diff 2x bxb1	20	0.01	50	-	carb	4	8	OD700	1.3935
4769	D11	1x diff 2x bxb1	20	0.01	50	-	carb	4	9	OD700	1.3610000000000002
4773	D11	1x diff 2x bxb1	20	0.01	50	-	carb	4	10	OD700	1.4805000000000001
4777	D11	1x diff 2x bxb1	20	0.01	50	-	carb	4	11	OD700	1.4205
4781	D11	1x diff 2x bxb1	20	0.01	50	-	carb	4	12	OD700	1.3965
4785	D11	1x diff 2x bxb1	20	0.01	50	-	carb	4	13	OD700	1.4265
4789	D11	1x diff 2x bxb1	20	0.01	50	-	carb	4	14	OD700	1.481
4793	D11	1x diff 2x bxb1	20	0.01	50	-	carb	4	15	OD700	1.416
4797	D11	1x diff 2x bxb1	20	0.01	50	-	carb	4	16	OD700	1.4125
4801	D12	1x diff 2x bxb1	20	0.01	50	-	kan	4	1	OD700	1.2510000000000001
4805	D12	1x diff 2x bxb1	20	0.01	50	-	kan	4	2	OD700	1.2029999999999998
4809	D12	1x diff 2x bxb1	20	0.01	50	-	kan	4	3	OD700	1.0715
4813	D12	1x diff 2x bxb1	20	0.01	50	-	kan	4	4	OD700	1.21
4817	D12	1x diff 2x bxb1	20	0.01	50	-	kan	4	5	OD700	1.2345
4821	D12	1x diff 2x bxb1	20	0.01	50	-	kan	4	6	OD700	1.2415
4825	D12	1x diff 2x bxb1	20	0.01	50	-	kan	4	7	OD700	1.2570000000000001
4829	D12	1x diff 2x bxb1	20	0.01	50	-	kan	4	8	OD700	1.3695
4833	D12	1x diff 2x bxb1	20	0.01	50	-	kan	4	9	OD700	1.4420000000000002
4837	D12	1x diff 2x bxb1	20	0.01	50	-	kan	4	10	OD700	1.46
4841	D12	1x diff 2x bxb1	20	0.01	50	-	kan	4	11	OD700	1.4425
4845	D12	1x diff 2x bxb1	20	0.01	50	-	kan	4	12	OD700	1.2595
4849	D12	1x diff 2x bxb1	20	0.01	50	-	kan	4	13	OD700	1.3885
4853	D12	1x diff 2x bxb1	20	0.01	50	-	kan	4	14	OD700	1.487
4857	D12	1x diff 2x bxb1	20	0.01	50	-	kan	4	15	OD700	1.404
4861	D12	1x diff 2x bxb1	20	0.01	50	-	kan	4	16	OD700	1.4754999999999998
4865	D13	1x diff 2x bxb1	30	0.01	10	-	carb	4	1	OD700	1.2890000000000001
4869	D13	1x diff 2x bxb1	30	0.01	10	-	carb	4	2	OD700	1.226
4873	D13	1x diff 2x bxb1	30	0.01	10	-	carb	4	3	OD700	1.2005
4877	D13	1x diff 2x bxb1	30	0.01	10	-	carb	4	4	OD700	1.2515
4881	D13	1x diff 2x bxb1	30	0.01	10	-	carb	4	5	OD700	1.2175
4885	D13	1x diff 2x bxb1	30	0.01	10	-	carb	4	6	OD700	1.31
4889	D13	1x diff 2x bxb1	30	0.01	10	-	carb	4	7	OD700	1.33
4893	D13	1x diff 2x bxb1	30	0.01	10	-	carb	4	8	OD700	1.383
4897	D13	1x diff 2x bxb1	30	0.01	10	-	carb	4	9	OD700	1.4465
4901	D13	1x diff 2x bxb1	30	0.01	10	-	carb	4	10	OD700	1.4575
4905	D13	1x diff 2x bxb1	30	0.01	10	-	carb	4	11	OD700	1.465
4909	D13	1x diff 2x bxb1	30	0.01	10	-	carb	4	12	OD700	1.461
4913	D13	1x diff 2x bxb1	30	0.01	10	-	carb	4	13	OD700	1.4635
4917	D13	1x diff 2x bxb1	30	0.01	10	-	carb	4	14	OD700	1.469
4921	D13	1x diff 2x bxb1	30	0.01	10	-	carb	4	15	OD700	1.46
4925	D13	1x diff 2x bxb1	30	0.01	10	-	carb	4	16	OD700	1.4344999999999999
4929	D14	1x diff 2x bxb1	30	0.01	10	-	kan	4	1	OD700	1.2625000000000002
4933	D14	1x diff 2x bxb1	30	0.01	10	-	kan	4	2	OD700	1.1765
4937	D14	1x diff 2x bxb1	30	0.01	10	-	kan	4	3	OD700	0.754
4941	D14	1x diff 2x bxb1	30	0.01	10	-	kan	4	4	OD700	1.2025000000000001
4945	D14	1x diff 2x bxb1	30	0.01	10	-	kan	4	5	OD700	1.2585
4949	D14	1x diff 2x bxb1	30	0.01	10	-	kan	4	6	OD700	1.2974999999999999
4953	D14	1x diff 2x bxb1	30	0.01	10	-	kan	4	7	OD700	1.394
4957	D14	1x diff 2x bxb1	30	0.01	10	-	kan	4	8	OD700	1.3975
4961	D14	1x diff 2x bxb1	30	0.01	10	-	kan	4	9	OD700	1.4745
4965	D14	1x diff 2x bxb1	30	0.01	10	-	kan	4	10	OD700	1.4589999999999999
4969	D14	1x diff 2x bxb1	30	0.01	10	-	kan	4	11	OD700	1.4795
4973	D14	1x diff 2x bxb1	30	0.01	10	-	kan	4	12	OD700	1.2725
4977	D14	1x diff 2x bxb1	30	0.01	10	-	kan	4	13	OD700	1.451
4981	D14	1x diff 2x bxb1	30	0.01	10	-	kan	4	14	OD700	1.4589999999999999
4985	D14	1x diff 2x bxb1	30	0.01	10	-	kan	4	15	OD700	1.4585
4989	D14	1x diff 2x bxb1	30	0.01	10	-	kan	4	16	OD700	1.4989999999999999
4993	D15	1x diff 2x bxb1	30	0.01	50	-	carb	4	1	OD700	1.21
4997	D15	1x diff 2x bxb1	30	0.01	50	-	carb	4	2	OD700	1.108
5001	D15	1x diff 2x bxb1	30	0.01	50	-	carb	4	3	OD700	1.2054999999999998
5005	D15	1x diff 2x bxb1	30	0.01	50	-	carb	4	4	OD700	1.3675000000000002
5009	D15	1x diff 2x bxb1	30	0.01	50	-	carb	4	5	OD700	1.386
5013	D15	1x diff 2x bxb1	30	0.01	50	-	carb	4	6	OD700	1.358
5017	D15	1x diff 2x bxb1	30	0.01	50	-	carb	4	7	OD700	1.3664999999999998
5021	D15	1x diff 2x bxb1	30	0.01	50	-	carb	4	8	OD700	1.3915000000000002
5025	D15	1x diff 2x bxb1	30	0.01	50	-	carb	4	9	OD700	1.47
5029	D15	1x diff 2x bxb1	30	0.01	50	-	carb	4	10	OD700	1.468
5033	D15	1x diff 2x bxb1	30	0.01	50	-	carb	4	11	OD700	1.4755
5037	D15	1x diff 2x bxb1	30	0.01	50	-	carb	4	12	OD700	1.4565000000000001
5041	D15	1x diff 2x bxb1	30	0.01	50	-	carb	4	13	OD700	1.4660000000000002
5045	D15	1x diff 2x bxb1	30	0.01	50	-	carb	4	14	OD700	1.462
5049	D15	1x diff 2x bxb1	30	0.01	50	-	carb	4	15	OD700	1.4595
5053	D15	1x diff 2x bxb1	30	0.01	50	-	carb	4	16	OD700	1.4540000000000002
5057	D16	1x diff 2x bxb1	30	0.01	50	-	kan	4	1	OD700	1.1945000000000001
5061	D16	1x diff 2x bxb1	30	0.01	50	-	kan	4	2	OD700	1.1429999999999998
5065	D16	1x diff 2x bxb1	30	0.01	50	-	kan	4	3	OD700	0.8925
5069	D16	1x diff 2x bxb1	30	0.01	50	-	kan	4	4	OD700	1.2225
5073	D16	1x diff 2x bxb1	30	0.01	50	-	kan	4	5	OD700	1.38
5077	D16	1x diff 2x bxb1	30	0.01	50	-	kan	4	6	OD700	1.3605
5081	D16	1x diff 2x bxb1	30	0.01	50	-	kan	4	7	OD700	1.3655000000000002
5085	D16	1x diff 2x bxb1	30	0.01	50	-	kan	4	8	OD700	1.395
5089	D16	1x diff 2x bxb1	30	0.01	50	-	kan	4	9	OD700	1.4665
5093	D16	1x diff 2x bxb1	30	0.01	50	-	kan	4	10	OD700	1.4625
5097	D16	1x diff 2x bxb1	30	0.01	50	-	kan	4	11	OD700	1.4695
5101	D16	1x diff 2x bxb1	30	0.01	50	-	kan	4	12	OD700	1.238
5105	D16	1x diff 2x bxb1	30	0.01	50	-	kan	4	13	OD700	1.4474999999999998
5109	D16	1x diff 2x bxb1	30	0.01	50	-	kan	4	14	OD700	1.4729999999999999
5113	D16	1x diff 2x bxb1	30	0.01	50	-	kan	4	15	OD700	1.4495
5117	D16	1x diff 2x bxb1	30	0.01	50	-	kan	4	16	OD700	1.4665000000000001
5121	D17	1x diff 2x bxb1	10	0.01	10	+	carb	4	1	OD700	1.3290000000000002
5125	D17	1x diff 2x bxb1	10	0.01	10	+	carb	4	2	OD700	1.3610000000000002
5129	D17	1x diff 2x bxb1	10	0.01	10	+	carb	4	3	OD700	1.3904999999999998
5133	D17	1x diff 2x bxb1	10	0.01	10	+	carb	4	4	OD700	1.3765
5137	D17	1x diff 2x bxb1	10	0.01	10	+	carb	4	5	OD700	1.3665
5141	D17	1x diff 2x bxb1	10	0.01	10	+	carb	4	6	OD700	1.3820000000000001
5145	D17	1x diff 2x bxb1	10	0.01	10	+	carb	4	7	OD700	1.3565
5149	D17	1x diff 2x bxb1	10	0.01	10	+	carb	4	8	OD700	1.375
5153	D17	1x diff 2x bxb1	10	0.01	10	+	carb	4	9	OD700	1.4129999999999998
5157	D17	1x diff 2x bxb1	10	0.01	10	+	carb	4	10	OD700	1.423
5161	D17	1x diff 2x bxb1	10	0.01	10	+	carb	4	11	OD700	1.4325
5165	D17	1x diff 2x bxb1	10	0.01	10	+	carb	4	12	OD700	1.4205
5169	D17	1x diff 2x bxb1	10	0.01	10	+	carb	4	13	OD700	1.4465
5173	D17	1x diff 2x bxb1	10	0.01	10	+	carb	4	14	OD700	1.4295
5177	D17	1x diff 2x bxb1	10	0.01	10	+	carb	4	15	OD700	1.425
5181	D17	1x diff 2x bxb1	10	0.01	10	+	carb	4	16	OD700	1.3785
5185	D18	1x diff 2x bxb1	10	0.01	10	+	kan	4	1	OD700	1.3325
5189	D18	1x diff 2x bxb1	10	0.01	10	+	kan	4	2	OD700	1.35
5193	D18	1x diff 2x bxb1	10	0.01	10	+	kan	4	3	OD700	1.2025000000000001
5197	D18	1x diff 2x bxb1	10	0.01	10	+	kan	4	4	OD700	1.3559999999999999
5201	D18	1x diff 2x bxb1	10	0.01	10	+	kan	4	5	OD700	1.358
5205	D18	1x diff 2x bxb1	10	0.01	10	+	kan	4	6	OD700	1.3295
5209	D18	1x diff 2x bxb1	10	0.01	10	+	kan	4	7	OD700	1.2890000000000001
5213	D18	1x diff 2x bxb1	10	0.01	10	+	kan	4	8	OD700	1.3639999999999999
5217	D18	1x diff 2x bxb1	10	0.01	10	+	kan	4	9	OD700	1.4255
5221	D18	1x diff 2x bxb1	10	0.01	10	+	kan	4	10	OD700	1.4045
5225	D18	1x diff 2x bxb1	10	0.01	10	+	kan	4	11	OD700	1.4195
5229	D18	1x diff 2x bxb1	10	0.01	10	+	kan	4	12	OD700	1.141
5233	D18	1x diff 2x bxb1	10	0.01	10	+	kan	4	13	OD700	1.3355000000000001
5237	D18	1x diff 2x bxb1	10	0.01	10	+	kan	4	14	OD700	1.3849999999999998
5241	D18	1x diff 2x bxb1	10	0.01	10	+	kan	4	15	OD700	1.392
5245	D18	1x diff 2x bxb1	10	0.01	10	+	kan	4	16	OD700	1.4215
5249	D19	1x diff 2x bxb1	10	0.01	50	+	carb	4	1	OD700	1.3215
5253	D19	1x diff 2x bxb1	10	0.01	50	+	carb	4	2	OD700	1.3525
5257	D19	1x diff 2x bxb1	10	0.01	50	+	carb	4	3	OD700	1.3765
5261	D19	1x diff 2x bxb1	10	0.01	50	+	carb	4	4	OD700	1.3755
5265	D19	1x diff 2x bxb1	10	0.01	50	+	carb	4	5	OD700	1.3605
5269	D19	1x diff 2x bxb1	10	0.01	50	+	carb	4	6	OD700	1.377
5273	D19	1x diff 2x bxb1	10	0.01	50	+	carb	4	7	OD700	1.3525
5277	D19	1x diff 2x bxb1	10	0.01	50	+	carb	4	8	OD700	1.333
5281	D19	1x diff 2x bxb1	10	0.01	50	+	carb	4	9	OD700	1.4095
5285	D19	1x diff 2x bxb1	10	0.01	50	+	carb	4	10	OD700	1.427
5289	D19	1x diff 2x bxb1	10	0.01	50	+	carb	4	11	OD700	1.4234999999999998
5293	D19	1x diff 2x bxb1	10	0.01	50	+	carb	4	12	OD700	1.4100000000000001
5297	D19	1x diff 2x bxb1	10	0.01	50	+	carb	4	13	OD700	1.4344999999999999
5301	D19	1x diff 2x bxb1	10	0.01	50	+	carb	4	14	OD700	1.4285
5305	D19	1x diff 2x bxb1	10	0.01	50	+	carb	4	15	OD700	1.404
5309	D19	1x diff 2x bxb1	10	0.01	50	+	carb	4	16	OD700	1.4100000000000001
5313	D2	1x diff 2x bxb1	10	0.01	10	-	kan	4	1	OD700	1.358
5317	D2	1x diff 2x bxb1	10	0.01	10	-	kan	4	2	OD700	1.3165
5321	D2	1x diff 2x bxb1	10	0.01	10	-	kan	4	3	OD700	1.2774999999999999
5325	D2	1x diff 2x bxb1	10	0.01	10	-	kan	4	4	OD700	1.3575
5329	D2	1x diff 2x bxb1	10	0.01	10	-	kan	4	5	OD700	1.3595
5333	D2	1x diff 2x bxb1	10	0.01	10	-	kan	4	6	OD700	1.3415000000000001
5337	D2	1x diff 2x bxb1	10	0.01	10	-	kan	4	7	OD700	1.3575
5341	D2	1x diff 2x bxb1	10	0.01	10	-	kan	4	8	OD700	1.3395000000000001
5345	D2	1x diff 2x bxb1	10	0.01	10	-	kan	4	9	OD700	1.42
5349	D2	1x diff 2x bxb1	10	0.01	10	-	kan	4	10	OD700	1.438
5353	D2	1x diff 2x bxb1	10	0.01	10	-	kan	4	11	OD700	1.393
5357	D2	1x diff 2x bxb1	10	0.01	10	-	kan	4	12	OD700	1.242
5361	D2	1x diff 2x bxb1	10	0.01	10	-	kan	4	13	OD700	1.3690000000000002
5365	D2	1x diff 2x bxb1	10	0.01	10	-	kan	4	14	OD700	1.425
5369	D2	1x diff 2x bxb1	10	0.01	10	-	kan	4	15	OD700	1.4075
5373	D2	1x diff 2x bxb1	10	0.01	10	-	kan	4	16	OD700	1.4380000000000002
5377	D20	1x diff 2x bxb1	10	0.01	50	+	kan	4	1	OD700	1.3275
5381	D20	1x diff 2x bxb1	10	0.01	50	+	kan	4	2	OD700	1.339
5385	D20	1x diff 2x bxb1	10	0.01	50	+	kan	4	3	OD700	1.1844999999999999
5389	D20	1x diff 2x bxb1	10	0.01	50	+	kan	4	4	OD700	1.3445
5393	D20	1x diff 2x bxb1	10	0.01	50	+	kan	4	5	OD700	1.3605
5397	D20	1x diff 2x bxb1	10	0.01	50	+	kan	4	6	OD700	1.3505000000000003
5401	D20	1x diff 2x bxb1	10	0.01	50	+	kan	4	7	OD700	1.358
5405	D20	1x diff 2x bxb1	10	0.01	50	+	kan	4	8	OD700	1.343
5409	D20	1x diff 2x bxb1	10	0.01	50	+	kan	4	9	OD700	1.4264999999999999
5413	D20	1x diff 2x bxb1	10	0.01	50	+	kan	4	10	OD700	1.4215
5417	D20	1x diff 2x bxb1	10	0.01	50	+	kan	4	11	OD700	1.4255
5421	D20	1x diff 2x bxb1	10	0.01	50	+	kan	4	12	OD700	1.173
5425	D20	1x diff 2x bxb1	10	0.01	50	+	kan	4	13	OD700	1.3745
5429	D20	1x diff 2x bxb1	10	0.01	50	+	kan	4	14	OD700	1.404
5433	D20	1x diff 2x bxb1	10	0.01	50	+	kan	4	15	OD700	1.3955
5437	D20	1x diff 2x bxb1	10	0.01	50	+	kan	4	16	OD700	1.4434999999999998
5441	D21	1x diff 2x bxb1	15	0.01	10	+	carb	4	1	OD700	1.295
5445	D21	1x diff 2x bxb1	15	0.01	10	+	carb	4	2	OD700	1.2974999999999999
5449	D21	1x diff 2x bxb1	15	0.01	10	+	carb	4	3	OD700	1.3465000000000003
5453	D21	1x diff 2x bxb1	15	0.01	10	+	carb	4	4	OD700	1.3365
5457	D21	1x diff 2x bxb1	15	0.01	10	+	carb	4	5	OD700	1.3235000000000001
5461	D21	1x diff 2x bxb1	15	0.01	10	+	carb	4	6	OD700	1.3275000000000001
5465	D21	1x diff 2x bxb1	15	0.01	10	+	carb	4	7	OD700	1.297
5469	D21	1x diff 2x bxb1	15	0.01	10	+	carb	4	8	OD700	1.283
5473	D21	1x diff 2x bxb1	15	0.01	10	+	carb	4	9	OD700	1.3730000000000002
5477	D21	1x diff 2x bxb1	15	0.01	10	+	carb	4	10	OD700	1.3645
5481	D21	1x diff 2x bxb1	15	0.01	10	+	carb	4	11	OD700	1.3980000000000001
5485	D21	1x diff 2x bxb1	15	0.01	10	+	carb	4	12	OD700	1.365
5489	D21	1x diff 2x bxb1	15	0.01	10	+	carb	4	13	OD700	1.363
5493	D21	1x diff 2x bxb1	15	0.01	10	+	carb	4	14	OD700	1.411
5497	D21	1x diff 2x bxb1	15	0.01	10	+	carb	4	15	OD700	1.4015
5501	D21	1x diff 2x bxb1	15	0.01	10	+	carb	4	16	OD700	1.4095
5505	D22	1x diff 2x bxb1	15	0.01	10	+	kan	4	1	OD700	1.323
5509	D22	1x diff 2x bxb1	15	0.01	10	+	kan	4	2	OD700	1.298
5513	D22	1x diff 2x bxb1	15	0.01	10	+	kan	4	3	OD700	1.1025
5517	D22	1x diff 2x bxb1	15	0.01	10	+	kan	4	4	OD700	1.2945000000000002
5521	D22	1x diff 2x bxb1	15	0.01	10	+	kan	4	5	OD700	1.294
5525	D22	1x diff 2x bxb1	15	0.01	10	+	kan	4	6	OD700	1.299
5529	D22	1x diff 2x bxb1	15	0.01	10	+	kan	4	7	OD700	1.316
5533	D22	1x diff 2x bxb1	15	0.01	10	+	kan	4	8	OD700	1.3199999999999998
5537	D22	1x diff 2x bxb1	15	0.01	10	+	kan	4	9	OD700	1.385
5541	D22	1x diff 2x bxb1	15	0.01	10	+	kan	4	10	OD700	1.3925
5545	D22	1x diff 2x bxb1	15	0.01	10	+	kan	4	11	OD700	1.3915
5549	D22	1x diff 2x bxb1	15	0.01	10	+	kan	4	12	OD700	1.052
5553	D22	1x diff 2x bxb1	15	0.01	10	+	kan	4	13	OD700	1.2570000000000001
5557	D22	1x diff 2x bxb1	15	0.01	10	+	kan	4	14	OD700	1.3904999999999998
5561	D22	1x diff 2x bxb1	15	0.01	10	+	kan	4	15	OD700	1.395
5565	D22	1x diff 2x bxb1	15	0.01	10	+	kan	4	16	OD700	1.4295
5569	D23	1x diff 2x bxb1	15	0.01	50	+	carb	4	1	OD700	1.3045
5573	D23	1x diff 2x bxb1	15	0.01	50	+	carb	4	2	OD700	1.2955
5577	D23	1x diff 2x bxb1	15	0.01	50	+	carb	4	3	OD700	1.3415
5581	D23	1x diff 2x bxb1	15	0.01	50	+	carb	4	4	OD700	1.301
5585	D23	1x diff 2x bxb1	15	0.01	50	+	carb	4	5	OD700	1.3034999999999999
5589	D23	1x diff 2x bxb1	15	0.01	50	+	carb	4	6	OD700	1.2905000000000002
5593	D23	1x diff 2x bxb1	15	0.01	50	+	carb	4	7	OD700	1.2974999999999999
5597	D23	1x diff 2x bxb1	15	0.01	50	+	carb	4	8	OD700	1.3094999999999999
5601	D23	1x diff 2x bxb1	15	0.01	50	+	carb	4	9	OD700	1.3525
5605	D23	1x diff 2x bxb1	15	0.01	50	+	carb	4	10	OD700	1.3995
5609	D23	1x diff 2x bxb1	15	0.01	50	+	carb	4	11	OD700	1.3685
5613	D23	1x diff 2x bxb1	15	0.01	50	+	carb	4	12	OD700	1.3904999999999998
5617	D23	1x diff 2x bxb1	15	0.01	50	+	carb	4	13	OD700	1.3425
5621	D23	1x diff 2x bxb1	15	0.01	50	+	carb	4	14	OD700	1.3925
5625	D23	1x diff 2x bxb1	15	0.01	50	+	carb	4	15	OD700	1.325
5629	D23	1x diff 2x bxb1	15	0.01	50	+	carb	4	16	OD700	1.421
5633	D24	1x diff 2x bxb1	15	0.01	50	+	kan	4	1	OD700	1.301
5637	D24	1x diff 2x bxb1	15	0.01	50	+	kan	4	2	OD700	1.317
5641	D24	1x diff 2x bxb1	15	0.01	50	+	kan	4	3	OD700	1.021
5645	D24	1x diff 2x bxb1	15	0.01	50	+	kan	4	4	OD700	1.2795
5649	D24	1x diff 2x bxb1	15	0.01	50	+	kan	4	5	OD700	1.2905
5653	D24	1x diff 2x bxb1	15	0.01	50	+	kan	4	6	OD700	1.3065
5657	D24	1x diff 2x bxb1	15	0.01	50	+	kan	4	7	OD700	1.2615
5661	D24	1x diff 2x bxb1	15	0.01	50	+	kan	4	8	OD700	1.3025
5665	D24	1x diff 2x bxb1	15	0.01	50	+	kan	4	9	OD700	1.3664999999999998
5669	D24	1x diff 2x bxb1	15	0.01	50	+	kan	4	10	OD700	1.372
5673	D24	1x diff 2x bxb1	15	0.01	50	+	kan	4	11	OD700	1.3775
5677	D24	1x diff 2x bxb1	15	0.01	50	+	kan	4	12	OD700	1.0675
5681	D24	1x diff 2x bxb1	15	0.01	50	+	kan	4	13	OD700	1.224
5685	D24	1x diff 2x bxb1	15	0.01	50	+	kan	4	14	OD700	1.3575
5689	D24	1x diff 2x bxb1	15	0.01	50	+	kan	4	15	OD700	1.323
5693	D24	1x diff 2x bxb1	15	0.01	50	+	kan	4	16	OD700	1.4155
5697	D3	1x diff 2x bxb1	10	0.01	50	-	carb	4	1	OD700	1.3435000000000001
5701	D3	1x diff 2x bxb1	10	0.01	50	-	carb	4	2	OD700	1.359
5705	D3	1x diff 2x bxb1	10	0.01	50	-	carb	4	3	OD700	1.389
5709	D3	1x diff 2x bxb1	10	0.01	50	-	carb	4	4	OD700	1.3935
5713	D3	1x diff 2x bxb1	10	0.01	50	-	carb	4	5	OD700	1.387
5717	D3	1x diff 2x bxb1	10	0.01	50	-	carb	4	6	OD700	1.378
5721	D3	1x diff 2x bxb1	10	0.01	50	-	carb	4	7	OD700	1.4034999999999997
5725	D3	1x diff 2x bxb1	10	0.01	50	-	carb	4	8	OD700	1.3985
5729	D3	1x diff 2x bxb1	10	0.01	50	-	carb	4	9	OD700	1.463
5733	D3	1x diff 2x bxb1	10	0.01	50	-	carb	4	10	OD700	1.456
5737	D3	1x diff 2x bxb1	10	0.01	50	-	carb	4	11	OD700	1.4515
5741	D3	1x diff 2x bxb1	10	0.01	50	-	carb	4	12	OD700	1.4475
5745	D3	1x diff 2x bxb1	10	0.01	50	-	carb	4	13	OD700	1.4620000000000002
5749	D3	1x diff 2x bxb1	10	0.01	50	-	carb	4	14	OD700	1.47
5753	D3	1x diff 2x bxb1	10	0.01	50	-	carb	4	15	OD700	1.4535
5757	D3	1x diff 2x bxb1	10	0.01	50	-	carb	4	16	OD700	1.4335
5761	D4	1x diff 2x bxb1	10	0.01	50	-	kan	4	1	OD700	1.3445
5765	D4	1x diff 2x bxb1	10	0.01	50	-	kan	4	2	OD700	1.317
5769	D4	1x diff 2x bxb1	10	0.01	50	-	kan	4	3	OD700	1.2654999999999998
5773	D4	1x diff 2x bxb1	10	0.01	50	-	kan	4	4	OD700	1.364
5777	D4	1x diff 2x bxb1	10	0.01	50	-	kan	4	5	OD700	1.366
5781	D4	1x diff 2x bxb1	10	0.01	50	-	kan	4	6	OD700	1.3455000000000001
5785	D4	1x diff 2x bxb1	10	0.01	50	-	kan	4	7	OD700	1.3559999999999999
5789	D4	1x diff 2x bxb1	10	0.01	50	-	kan	4	8	OD700	1.34
5793	D4	1x diff 2x bxb1	10	0.01	50	-	kan	4	9	OD700	1.4245
5797	D4	1x diff 2x bxb1	10	0.01	50	-	kan	4	10	OD700	1.4355
5801	D4	1x diff 2x bxb1	10	0.01	50	-	kan	4	11	OD700	1.42
5805	D4	1x diff 2x bxb1	10	0.01	50	-	kan	4	12	OD700	1.1985
5809	D4	1x diff 2x bxb1	10	0.01	50	-	kan	4	13	OD700	1.437
5813	D4	1x diff 2x bxb1	10	0.01	50	-	kan	4	14	OD700	1.434
5817	D4	1x diff 2x bxb1	10	0.01	50	-	kan	4	15	OD700	1.41
5821	D4	1x diff 2x bxb1	10	0.01	50	-	kan	4	16	OD700	1.4500000000000002
5825	D5	1x diff 2x bxb1	15	0.01	10	-	carb	4	1	OD700	1.3399999999999999
5829	D5	1x diff 2x bxb1	15	0.01	10	-	carb	4	2	OD700	1.3170000000000002
5833	D5	1x diff 2x bxb1	15	0.01	10	-	carb	4	3	OD700	1.3195
5837	D5	1x diff 2x bxb1	15	0.01	10	-	carb	4	4	OD700	1.3125
5841	D5	1x diff 2x bxb1	15	0.01	10	-	carb	4	5	OD700	1.3245
5845	D5	1x diff 2x bxb1	15	0.01	10	-	carb	4	6	OD700	1.3475000000000001
5849	D5	1x diff 2x bxb1	15	0.01	10	-	carb	4	7	OD700	1.3395000000000001
5853	D5	1x diff 2x bxb1	15	0.01	10	-	carb	4	8	OD700	1.326
5857	D5	1x diff 2x bxb1	15	0.01	10	-	carb	4	9	OD700	1.4209999999999998
5861	D5	1x diff 2x bxb1	15	0.01	10	-	carb	4	10	OD700	1.403
5865	D5	1x diff 2x bxb1	15	0.01	10	-	carb	4	11	OD700	1.414
5869	D5	1x diff 2x bxb1	15	0.01	10	-	carb	4	12	OD700	1.4009999999999998
5873	D5	1x diff 2x bxb1	15	0.01	10	-	carb	4	13	OD700	1.4175
5877	D5	1x diff 2x bxb1	15	0.01	10	-	carb	4	14	OD700	1.477
5881	D5	1x diff 2x bxb1	15	0.01	10	-	carb	4	15	OD700	1.447
5885	D5	1x diff 2x bxb1	15	0.01	10	-	carb	4	16	OD700	1.476
5889	D6	1x diff 2x bxb1	15	0.01	10	-	kan	4	1	OD700	1.3305
5893	D6	1x diff 2x bxb1	15	0.01	10	-	kan	4	2	OD700	1.298
5897	D6	1x diff 2x bxb1	15	0.01	10	-	kan	4	3	OD700	1.1179999999999999
5901	D6	1x diff 2x bxb1	15	0.01	10	-	kan	4	4	OD700	1.298
5905	D6	1x diff 2x bxb1	15	0.01	10	-	kan	4	5	OD700	1.3139999999999998
5909	D6	1x diff 2x bxb1	15	0.01	10	-	kan	4	6	OD700	1.287
5913	D6	1x diff 2x bxb1	15	0.01	10	-	kan	4	7	OD700	1.3285
5917	D6	1x diff 2x bxb1	15	0.01	10	-	kan	4	8	OD700	1.3054999999999999
5921	D6	1x diff 2x bxb1	15	0.01	10	-	kan	4	9	OD700	1.403
5925	D6	1x diff 2x bxb1	15	0.01	10	-	kan	4	10	OD700	1.404
5929	D6	1x diff 2x bxb1	15	0.01	10	-	kan	4	11	OD700	1.3415
5933	D6	1x diff 2x bxb1	15	0.01	10	-	kan	4	12	OD700	1.0515
5937	D6	1x diff 2x bxb1	15	0.01	10	-	kan	4	13	OD700	1.29
5941	D6	1x diff 2x bxb1	15	0.01	10	-	kan	4	14	OD700	1.392
5945	D6	1x diff 2x bxb1	15	0.01	10	-	kan	4	15	OD700	1.3865
5949	D6	1x diff 2x bxb1	15	0.01	10	-	kan	4	16	OD700	1.4409999999999998
5953	D7	1x diff 2x bxb1	15	0.01	50	-	carb	4	1	OD700	1.3159999999999998
5957	D7	1x diff 2x bxb1	15	0.01	50	-	carb	4	2	OD700	1.2894999999999999
5961	D7	1x diff 2x bxb1	15	0.01	50	-	carb	4	3	OD700	1.3045
5965	D7	1x diff 2x bxb1	15	0.01	50	-	carb	4	4	OD700	1.3115
5969	D7	1x diff 2x bxb1	15	0.01	50	-	carb	4	5	OD700	1.3239999999999998
5973	D7	1x diff 2x bxb1	15	0.01	50	-	carb	4	6	OD700	1.338
5977	D7	1x diff 2x bxb1	15	0.01	50	-	carb	4	7	OD700	1.315
5981	D7	1x diff 2x bxb1	15	0.01	50	-	carb	4	8	OD700	1.338
5985	D7	1x diff 2x bxb1	15	0.01	50	-	carb	4	9	OD700	1.405
5989	D7	1x diff 2x bxb1	15	0.01	50	-	carb	4	10	OD700	1.432
5993	D7	1x diff 2x bxb1	15	0.01	50	-	carb	4	11	OD700	1.4215
5997	D7	1x diff 2x bxb1	15	0.01	50	-	carb	4	12	OD700	1.4535
6001	D7	1x diff 2x bxb1	15	0.01	50	-	carb	4	13	OD700	1.4645
6005	D7	1x diff 2x bxb1	15	0.01	50	-	carb	4	14	OD700	1.4905
6009	D7	1x diff 2x bxb1	15	0.01	50	-	carb	4	15	OD700	1.2770000000000001
6013	D7	1x diff 2x bxb1	15	0.01	50	-	carb	4	16	OD700	1.4685000000000001
6017	D8	1x diff 2x bxb1	15	0.01	50	-	kan	4	1	OD700	1.287
6021	D8	1x diff 2x bxb1	15	0.01	50	-	kan	4	2	OD700	1.319
6025	D8	1x diff 2x bxb1	15	0.01	50	-	kan	4	3	OD700	1.1335
6029	D8	1x diff 2x bxb1	15	0.01	50	-	kan	4	4	OD700	1.2805
6033	D8	1x diff 2x bxb1	15	0.01	50	-	kan	4	5	OD700	1.313
6037	D8	1x diff 2x bxb1	15	0.01	50	-	kan	4	6	OD700	1.2845
6041	D8	1x diff 2x bxb1	15	0.01	50	-	kan	4	7	OD700	1.326
6045	D8	1x diff 2x bxb1	15	0.01	50	-	kan	4	8	OD700	1.3205
6049	D8	1x diff 2x bxb1	15	0.01	50	-	kan	4	9	OD700	1.397
6053	D8	1x diff 2x bxb1	15	0.01	50	-	kan	4	10	OD700	1.3725
6057	D8	1x diff 2x bxb1	15	0.01	50	-	kan	4	11	OD700	1.3535
6061	D8	1x diff 2x bxb1	15	0.01	50	-	kan	4	12	OD700	1.0859999999999999
6065	D8	1x diff 2x bxb1	15	0.01	50	-	kan	4	13	OD700	1.3085
6069	D8	1x diff 2x bxb1	15	0.01	50	-	kan	4	14	OD700	1.3605
6073	D8	1x diff 2x bxb1	15	0.01	50	-	kan	4	15	OD700	1.3935
6077	D8	1x diff 2x bxb1	15	0.01	50	-	kan	4	16	OD700	1.4284999999999999
6081	D9	1x diff 2x bxb1	20	0.01	10	-	carb	4	1	OD700	1.306
6085	D9	1x diff 2x bxb1	20	0.01	10	-	carb	4	2	OD700	1.2535
6089	D9	1x diff 2x bxb1	20	0.01	10	-	carb	4	3	OD700	1.2345000000000002
6093	D9	1x diff 2x bxb1	20	0.01	10	-	carb	4	4	OD700	1.2085
6097	D9	1x diff 2x bxb1	20	0.01	10	-	carb	4	5	OD700	1.221
6101	D9	1x diff 2x bxb1	20	0.01	10	-	carb	4	6	OD700	1.2875
6105	D9	1x diff 2x bxb1	20	0.01	10	-	carb	4	7	OD700	1.3410000000000002
6109	D9	1x diff 2x bxb1	20	0.01	10	-	carb	4	8	OD700	1.3645
6113	D9	1x diff 2x bxb1	20	0.01	10	-	carb	4	9	OD700	1.4565000000000001
6117	D9	1x diff 2x bxb1	20	0.01	10	-	carb	4	10	OD700	1.4645000000000001
6121	D9	1x diff 2x bxb1	20	0.01	10	-	carb	4	11	OD700	1.465
6125	D9	1x diff 2x bxb1	20	0.01	10	-	carb	4	12	OD700	1.458
6129	D9	1x diff 2x bxb1	20	0.01	10	-	carb	4	13	OD700	1.4575
6133	D9	1x diff 2x bxb1	20	0.01	10	-	carb	4	14	OD700	1.472
6137	D9	1x diff 2x bxb1	20	0.01	10	-	carb	4	15	OD700	1.4575
6141	D9	1x diff 2x bxb1	20	0.01	10	-	carb	4	16	OD700	1.455
6145	E1	1x diff 2x bxb1	10	0.01	10	-	carb	5	1	OD700	1.409
6149	E1	1x diff 2x bxb1	10	0.01	10	-	carb	5	2	OD700	1.391
6153	E1	1x diff 2x bxb1	10	0.01	10	-	carb	5	3	OD700	1.425
6157	E1	1x diff 2x bxb1	10	0.01	10	-	carb	5	4	OD700	1.4275
6161	E1	1x diff 2x bxb1	10	0.01	10	-	carb	5	5	OD700	1.4005
6165	E1	1x diff 2x bxb1	10	0.01	10	-	carb	5	6	OD700	1.4275
6169	E1	1x diff 2x bxb1	10	0.01	10	-	carb	5	7	OD700	1.4034999999999997
6173	E1	1x diff 2x bxb1	10	0.01	10	-	carb	5	8	OD700	1.414
6177	E1	1x diff 2x bxb1	10	0.01	10	-	carb	5	9	OD700	1.4834999999999998
6181	E1	1x diff 2x bxb1	10	0.01	10	-	carb	5	10	OD700	1.4869999999999999
6185	E1	1x diff 2x bxb1	10	0.01	10	-	carb	5	11	OD700	1.472
6189	E1	1x diff 2x bxb1	10	0.01	10	-	carb	5	12	OD700	1.4925000000000002
6193	E1	1x diff 2x bxb1	10	0.01	10	-	carb	5	13	OD700	1.491
6197	E1	1x diff 2x bxb1	10	0.01	10	-	carb	5	14	OD700	1.501
6201	E1	1x diff 2x bxb1	10	0.01	10	-	carb	5	15	OD700	1.4735
6205	E1	1x diff 2x bxb1	10	0.01	10	-	carb	5	16	OD700	1.5095
6209	E10	1x diff 2x bxb1	20	0.01	10	-	kan	5	1	OD700	1.2325
6213	E10	1x diff 2x bxb1	20	0.01	10	-	kan	5	2	OD700	1.206
6217	E10	1x diff 2x bxb1	20	0.01	10	-	kan	5	3	OD700	0.9904999999999999
6221	E10	1x diff 2x bxb1	20	0.01	10	-	kan	5	4	OD700	1.211
6225	E10	1x diff 2x bxb1	20	0.01	10	-	kan	5	5	OD700	1.225
6229	E10	1x diff 2x bxb1	20	0.01	10	-	kan	5	6	OD700	1.2305
6233	E10	1x diff 2x bxb1	20	0.01	10	-	kan	5	7	OD700	1.258
6237	E10	1x diff 2x bxb1	20	0.01	10	-	kan	5	8	OD700	1.326
6241	E10	1x diff 2x bxb1	20	0.01	10	-	kan	5	9	OD700	1.4445000000000001
6245	E10	1x diff 2x bxb1	20	0.01	10	-	kan	5	10	OD700	1.45
6249	E10	1x diff 2x bxb1	20	0.01	10	-	kan	5	11	OD700	1.448
6253	E10	1x diff 2x bxb1	20	0.01	10	-	kan	5	12	OD700	1.2365
6257	E10	1x diff 2x bxb1	20	0.01	10	-	kan	5	13	OD700	1.399
6261	E10	1x diff 2x bxb1	20	0.01	10	-	kan	5	14	OD700	1.436
6265	E10	1x diff 2x bxb1	20	0.01	10	-	kan	5	15	OD700	1.4425
6269	E10	1x diff 2x bxb1	20	0.01	10	-	kan	5	16	OD700	1.459
6273	E11	1x diff 2x bxb1	20	0.01	50	-	carb	5	1	OD700	1.2974999999999999
6277	E11	1x diff 2x bxb1	20	0.01	50	-	carb	5	2	OD700	1.236
6281	E11	1x diff 2x bxb1	20	0.01	50	-	carb	5	3	OD700	1.2515
6285	E11	1x diff 2x bxb1	20	0.01	50	-	carb	5	4	OD700	1.2515
6289	E11	1x diff 2x bxb1	20	0.01	50	-	carb	5	5	OD700	1.322
6293	E11	1x diff 2x bxb1	20	0.01	50	-	carb	5	6	OD700	1.391
6297	E11	1x diff 2x bxb1	20	0.01	50	-	carb	5	7	OD700	1.397
6301	E11	1x diff 2x bxb1	20	0.01	50	-	carb	5	8	OD700	1.416
6305	E11	1x diff 2x bxb1	20	0.01	50	-	carb	5	9	OD700	1.3834999999999997
6309	E11	1x diff 2x bxb1	20	0.01	50	-	carb	5	10	OD700	1.487
6313	E11	1x diff 2x bxb1	20	0.01	50	-	carb	5	11	OD700	1.4545
6317	E11	1x diff 2x bxb1	20	0.01	50	-	carb	5	12	OD700	1.4175
6321	E11	1x diff 2x bxb1	20	0.01	50	-	carb	5	13	OD700	1.461
6325	E11	1x diff 2x bxb1	20	0.01	50	-	carb	5	14	OD700	1.4865000000000002
6329	E11	1x diff 2x bxb1	20	0.01	50	-	carb	5	15	OD700	1.4335
6333	E11	1x diff 2x bxb1	20	0.01	50	-	carb	5	16	OD700	1.4115000000000002
6337	E12	1x diff 2x bxb1	20	0.01	50	-	kan	5	1	OD700	1.245
6341	E12	1x diff 2x bxb1	20	0.01	50	-	kan	5	2	OD700	1.2245
6345	E12	1x diff 2x bxb1	20	0.01	50	-	kan	5	3	OD700	1.075
6349	E12	1x diff 2x bxb1	20	0.01	50	-	kan	5	4	OD700	1.2149999999999999
6353	E12	1x diff 2x bxb1	20	0.01	50	-	kan	5	5	OD700	1.214
6357	E12	1x diff 2x bxb1	20	0.01	50	-	kan	5	6	OD700	1.248
6361	E12	1x diff 2x bxb1	20	0.01	50	-	kan	5	7	OD700	1.266
6365	E12	1x diff 2x bxb1	20	0.01	50	-	kan	5	8	OD700	1.3655
6369	E12	1x diff 2x bxb1	20	0.01	50	-	kan	5	9	OD700	1.4425
6373	E12	1x diff 2x bxb1	20	0.01	50	-	kan	5	10	OD700	1.4820000000000002
6377	E12	1x diff 2x bxb1	20	0.01	50	-	kan	5	11	OD700	1.437
6381	E12	1x diff 2x bxb1	20	0.01	50	-	kan	5	12	OD700	1.2465000000000002
6385	E12	1x diff 2x bxb1	20	0.01	50	-	kan	5	13	OD700	1.38
6389	E12	1x diff 2x bxb1	20	0.01	50	-	kan	5	14	OD700	1.487
6393	E12	1x diff 2x bxb1	20	0.01	50	-	kan	5	15	OD700	1.404
6397	E12	1x diff 2x bxb1	20	0.01	50	-	kan	5	16	OD700	1.472
6401	E13	1x diff 2x bxb1	30	0.01	10	-	carb	5	1	OD700	1.3159999999999998
6405	E13	1x diff 2x bxb1	30	0.01	10	-	carb	5	2	OD700	1.197
6409	E13	1x diff 2x bxb1	30	0.01	10	-	carb	5	3	OD700	1.2784999999999997
6413	E13	1x diff 2x bxb1	30	0.01	10	-	carb	5	4	OD700	1.2770000000000001
6417	E13	1x diff 2x bxb1	30	0.01	10	-	carb	5	5	OD700	1.2495
6421	E13	1x diff 2x bxb1	30	0.01	10	-	carb	5	6	OD700	1.2995
6425	E13	1x diff 2x bxb1	30	0.01	10	-	carb	5	7	OD700	1.2885
6429	E13	1x diff 2x bxb1	30	0.01	10	-	carb	5	8	OD700	1.2854999999999999
6433	E13	1x diff 2x bxb1	30	0.01	10	-	carb	5	9	OD700	1.4285
6437	E13	1x diff 2x bxb1	30	0.01	10	-	carb	5	10	OD700	1.4634999999999998
6441	E13	1x diff 2x bxb1	30	0.01	10	-	carb	5	11	OD700	1.464
6445	E13	1x diff 2x bxb1	30	0.01	10	-	carb	5	12	OD700	1.48
6449	E13	1x diff 2x bxb1	30	0.01	10	-	carb	5	13	OD700	1.4794999999999998
6453	E13	1x diff 2x bxb1	30	0.01	10	-	carb	5	14	OD700	1.4954999999999998
6457	E13	1x diff 2x bxb1	30	0.01	10	-	carb	5	15	OD700	1.4660000000000002
6461	E13	1x diff 2x bxb1	30	0.01	10	-	carb	5	16	OD700	1.475
6465	E14	1x diff 2x bxb1	30	0.01	10	-	kan	5	1	OD700	1.2505000000000002
6469	E14	1x diff 2x bxb1	30	0.01	10	-	kan	5	2	OD700	1.174
6473	E14	1x diff 2x bxb1	30	0.01	10	-	kan	5	3	OD700	0.8925
6477	E14	1x diff 2x bxb1	30	0.01	10	-	kan	5	4	OD700	1.2080000000000002
6481	E14	1x diff 2x bxb1	30	0.01	10	-	kan	5	5	OD700	1.2269999999999999
6485	E14	1x diff 2x bxb1	30	0.01	10	-	kan	5	6	OD700	1.2675
6489	E14	1x diff 2x bxb1	30	0.01	10	-	kan	5	7	OD700	1.3255
6493	E14	1x diff 2x bxb1	30	0.01	10	-	kan	5	8	OD700	1.3695
6497	E14	1x diff 2x bxb1	30	0.01	10	-	kan	5	9	OD700	1.4555000000000002
6501	E14	1x diff 2x bxb1	30	0.01	10	-	kan	5	10	OD700	1.45
6505	E14	1x diff 2x bxb1	30	0.01	10	-	kan	5	11	OD700	1.4695
6509	E14	1x diff 2x bxb1	30	0.01	10	-	kan	5	12	OD700	1.238
6513	E14	1x diff 2x bxb1	30	0.01	10	-	kan	5	13	OD700	1.4169999999999998
6517	E14	1x diff 2x bxb1	30	0.01	10	-	kan	5	14	OD700	1.4265
6521	E14	1x diff 2x bxb1	30	0.01	10	-	kan	5	15	OD700	1.4434999999999998
6525	E14	1x diff 2x bxb1	30	0.01	10	-	kan	5	16	OD700	1.4540000000000002
6529	E15	1x diff 2x bxb1	30	0.01	50	-	carb	5	1	OD700	1.2715
6533	E15	1x diff 2x bxb1	30	0.01	50	-	carb	5	2	OD700	1.111
6537	E15	1x diff 2x bxb1	30	0.01	50	-	carb	5	3	OD700	1.1995
6541	E15	1x diff 2x bxb1	30	0.01	50	-	carb	5	4	OD700	1.3370000000000002
6545	E15	1x diff 2x bxb1	30	0.01	50	-	carb	5	5	OD700	1.3695
6549	E15	1x diff 2x bxb1	30	0.01	50	-	carb	5	6	OD700	1.35
6553	E15	1x diff 2x bxb1	30	0.01	50	-	carb	5	7	OD700	1.3399999999999999
6557	E15	1x diff 2x bxb1	30	0.01	50	-	carb	5	8	OD700	1.37
6561	E15	1x diff 2x bxb1	30	0.01	50	-	carb	5	9	OD700	1.4529999999999998
6565	E15	1x diff 2x bxb1	30	0.01	50	-	carb	5	10	OD700	1.5
6569	E15	1x diff 2x bxb1	30	0.01	50	-	carb	5	11	OD700	1.4535
6573	E15	1x diff 2x bxb1	30	0.01	50	-	carb	5	12	OD700	1.4975
6577	E15	1x diff 2x bxb1	30	0.01	50	-	carb	5	13	OD700	1.4715
6581	E15	1x diff 2x bxb1	30	0.01	50	-	carb	5	14	OD700	1.509
6585	E15	1x diff 2x bxb1	30	0.01	50	-	carb	5	15	OD700	1.4489999999999998
6589	E15	1x diff 2x bxb1	30	0.01	50	-	carb	5	16	OD700	1.4815
6593	E16	1x diff 2x bxb1	30	0.01	50	-	kan	5	1	OD700	1.181
6597	E16	1x diff 2x bxb1	30	0.01	50	-	kan	5	2	OD700	1.119
6601	E16	1x diff 2x bxb1	30	0.01	50	-	kan	5	3	OD700	0.9105
6605	E16	1x diff 2x bxb1	30	0.01	50	-	kan	5	4	OD700	1.2425
6609	E16	1x diff 2x bxb1	30	0.01	50	-	kan	5	5	OD700	1.3570000000000002
6613	E16	1x diff 2x bxb1	30	0.01	50	-	kan	5	6	OD700	1.359
6617	E16	1x diff 2x bxb1	30	0.01	50	-	kan	5	7	OD700	1.3795
6621	E16	1x diff 2x bxb1	30	0.01	50	-	kan	5	8	OD700	1.3955
6625	E16	1x diff 2x bxb1	30	0.01	50	-	kan	5	9	OD700	1.4569999999999999
6629	E16	1x diff 2x bxb1	30	0.01	50	-	kan	5	10	OD700	1.4674999999999998
6633	E16	1x diff 2x bxb1	30	0.01	50	-	kan	5	11	OD700	1.466
6637	E16	1x diff 2x bxb1	30	0.01	50	-	kan	5	12	OD700	1.2770000000000001
6641	E16	1x diff 2x bxb1	30	0.01	50	-	kan	5	13	OD700	1.42
6645	E16	1x diff 2x bxb1	30	0.01	50	-	kan	5	14	OD700	1.4765000000000001
6649	E16	1x diff 2x bxb1	30	0.01	50	-	kan	5	15	OD700	1.4495
6653	E16	1x diff 2x bxb1	30	0.01	50	-	kan	5	16	OD700	1.4705
6657	E17	1x diff 2x bxb1	10	0.01	10	+	carb	5	1	OD700	1.3605
6661	E17	1x diff 2x bxb1	10	0.01	10	+	carb	5	2	OD700	1.3465
6665	E17	1x diff 2x bxb1	10	0.01	10	+	carb	5	3	OD700	1.3819999999999997
6669	E17	1x diff 2x bxb1	10	0.01	10	+	carb	5	4	OD700	1.3625
6673	E17	1x diff 2x bxb1	10	0.01	10	+	carb	5	5	OD700	1.354
6677	E17	1x diff 2x bxb1	10	0.01	10	+	carb	5	6	OD700	1.3755000000000002
6681	E17	1x diff 2x bxb1	10	0.01	10	+	carb	5	7	OD700	1.3595
6685	E17	1x diff 2x bxb1	10	0.01	10	+	carb	5	8	OD700	1.3585
6689	E17	1x diff 2x bxb1	10	0.01	10	+	carb	5	9	OD700	1.425
6693	E17	1x diff 2x bxb1	10	0.01	10	+	carb	5	10	OD700	1.452
6697	E17	1x diff 2x bxb1	10	0.01	10	+	carb	5	11	OD700	1.4215
6701	E17	1x diff 2x bxb1	10	0.01	10	+	carb	5	12	OD700	1.4465
6705	E17	1x diff 2x bxb1	10	0.01	10	+	carb	5	13	OD700	1.41
6709	E17	1x diff 2x bxb1	10	0.01	10	+	carb	5	14	OD700	1.4505
6713	E17	1x diff 2x bxb1	10	0.01	10	+	carb	5	15	OD700	1.416
6717	E17	1x diff 2x bxb1	10	0.01	10	+	carb	5	16	OD700	1.427
6721	E18	1x diff 2x bxb1	10	0.01	10	+	kan	5	1	OD700	1.336
6725	E18	1x diff 2x bxb1	10	0.01	10	+	kan	5	2	OD700	1.3384999999999998
6729	E18	1x diff 2x bxb1	10	0.01	10	+	kan	5	3	OD700	1.204
6733	E18	1x diff 2x bxb1	10	0.01	10	+	kan	5	4	OD700	1.3655
6737	E18	1x diff 2x bxb1	10	0.01	10	+	kan	5	5	OD700	1.3435
6741	E18	1x diff 2x bxb1	10	0.01	10	+	kan	5	6	OD700	1.3399999999999999
6745	E18	1x diff 2x bxb1	10	0.01	10	+	kan	5	7	OD700	1.343
6749	E18	1x diff 2x bxb1	10	0.01	10	+	kan	5	8	OD700	1.3570000000000002
6753	E18	1x diff 2x bxb1	10	0.01	10	+	kan	5	9	OD700	1.4175
6757	E18	1x diff 2x bxb1	10	0.01	10	+	kan	5	10	OD700	1.4145
6761	E18	1x diff 2x bxb1	10	0.01	10	+	kan	5	11	OD700	1.4195000000000002
6765	E18	1x diff 2x bxb1	10	0.01	10	+	kan	5	12	OD700	1.145
6769	E18	1x diff 2x bxb1	10	0.01	10	+	kan	5	13	OD700	1.3094999999999999
6773	E18	1x diff 2x bxb1	10	0.01	10	+	kan	5	14	OD700	1.352
6777	E18	1x diff 2x bxb1	10	0.01	10	+	kan	5	15	OD700	1.3865
6781	E18	1x diff 2x bxb1	10	0.01	10	+	kan	5	16	OD700	1.419
6785	E19	1x diff 2x bxb1	10	0.01	50	+	carb	5	1	OD700	1.3445
6789	E19	1x diff 2x bxb1	10	0.01	50	+	carb	5	2	OD700	1.3405
6793	E19	1x diff 2x bxb1	10	0.01	50	+	carb	5	3	OD700	1.37
6797	E19	1x diff 2x bxb1	10	0.01	50	+	carb	5	4	OD700	1.3584999999999998
6801	E19	1x diff 2x bxb1	10	0.01	50	+	carb	5	5	OD700	1.3365
6805	E19	1x diff 2x bxb1	10	0.01	50	+	carb	5	6	OD700	1.359
6809	E19	1x diff 2x bxb1	10	0.01	50	+	carb	5	7	OD700	1.346
6813	E19	1x diff 2x bxb1	10	0.01	50	+	carb	5	8	OD700	1.3119999999999998
6817	E19	1x diff 2x bxb1	10	0.01	50	+	carb	5	9	OD700	1.417
6821	E19	1x diff 2x bxb1	10	0.01	50	+	carb	5	10	OD700	1.4485
6825	E19	1x diff 2x bxb1	10	0.01	50	+	carb	5	11	OD700	1.418
6829	E19	1x diff 2x bxb1	10	0.01	50	+	carb	5	12	OD700	1.4495
6833	E19	1x diff 2x bxb1	10	0.01	50	+	carb	5	13	OD700	1.4249999999999998
6837	E19	1x diff 2x bxb1	10	0.01	50	+	carb	5	14	OD700	1.459
6841	E19	1x diff 2x bxb1	10	0.01	50	+	carb	5	15	OD700	1.4055
6845	E19	1x diff 2x bxb1	10	0.01	50	+	carb	5	16	OD700	1.4465
6849	E2	1x diff 2x bxb1	10	0.01	10	-	kan	5	1	OD700	1.345
6853	E2	1x diff 2x bxb1	10	0.01	10	-	kan	5	2	OD700	1.3410000000000002
6857	E2	1x diff 2x bxb1	10	0.01	10	-	kan	5	3	OD700	1.1305
6861	E2	1x diff 2x bxb1	10	0.01	10	-	kan	5	4	OD700	1.3809999999999998
6865	E2	1x diff 2x bxb1	10	0.01	10	-	kan	5	5	OD700	1.357
6869	E2	1x diff 2x bxb1	10	0.01	10	-	kan	5	6	OD700	1.3545
6873	E2	1x diff 2x bxb1	10	0.01	10	-	kan	5	7	OD700	1.3625
6877	E2	1x diff 2x bxb1	10	0.01	10	-	kan	5	8	OD700	1.3715000000000002
6881	E2	1x diff 2x bxb1	10	0.01	10	-	kan	5	9	OD700	1.4375
6885	E2	1x diff 2x bxb1	10	0.01	10	-	kan	5	10	OD700	1.433
6889	E2	1x diff 2x bxb1	10	0.01	10	-	kan	5	11	OD700	1.392
6893	E2	1x diff 2x bxb1	10	0.01	10	-	kan	5	12	OD700	1.2429999999999999
6897	E2	1x diff 2x bxb1	10	0.01	10	-	kan	5	13	OD700	1.362
6901	E2	1x diff 2x bxb1	10	0.01	10	-	kan	5	14	OD700	1.4135
6905	E2	1x diff 2x bxb1	10	0.01	10	-	kan	5	15	OD700	1.4045
6909	E2	1x diff 2x bxb1	10	0.01	10	-	kan	5	16	OD700	1.427
6913	E20	1x diff 2x bxb1	10	0.01	50	+	kan	5	1	OD700	1.3315000000000001
6917	E20	1x diff 2x bxb1	10	0.01	50	+	kan	5	2	OD700	1.3385
6921	E20	1x diff 2x bxb1	10	0.01	50	+	kan	5	3	OD700	1.1244999999999998
6925	E20	1x diff 2x bxb1	10	0.01	50	+	kan	5	4	OD700	1.3765
6929	E20	1x diff 2x bxb1	10	0.01	50	+	kan	5	5	OD700	1.3479999999999999
6933	E20	1x diff 2x bxb1	10	0.01	50	+	kan	5	6	OD700	1.3695
6937	E20	1x diff 2x bxb1	10	0.01	50	+	kan	5	7	OD700	1.358
6941	E20	1x diff 2x bxb1	10	0.01	50	+	kan	5	8	OD700	1.3739999999999999
6945	E20	1x diff 2x bxb1	10	0.01	50	+	kan	5	9	OD700	1.4275
6949	E20	1x diff 2x bxb1	10	0.01	50	+	kan	5	10	OD700	1.4249999999999998
6953	E20	1x diff 2x bxb1	10	0.01	50	+	kan	5	11	OD700	1.427
6957	E20	1x diff 2x bxb1	10	0.01	50	+	kan	5	12	OD700	1.1444999999999999
6961	E20	1x diff 2x bxb1	10	0.01	50	+	kan	5	13	OD700	1.3155000000000001
6965	E20	1x diff 2x bxb1	10	0.01	50	+	kan	5	14	OD700	1.379
6969	E20	1x diff 2x bxb1	10	0.01	50	+	kan	5	15	OD700	1.3965
6973	E20	1x diff 2x bxb1	10	0.01	50	+	kan	5	16	OD700	1.4175
6977	E21	1x diff 2x bxb1	15	0.01	10	+	carb	5	1	OD700	1.318
6981	E21	1x diff 2x bxb1	15	0.01	10	+	carb	5	2	OD700	1.2885
6985	E21	1x diff 2x bxb1	15	0.01	10	+	carb	5	3	OD700	1.3325
6989	E21	1x diff 2x bxb1	15	0.01	10	+	carb	5	4	OD700	1.2975
6993	E21	1x diff 2x bxb1	15	0.01	10	+	carb	5	5	OD700	1.3275000000000001
6997	E21	1x diff 2x bxb1	15	0.01	10	+	carb	5	6	OD700	1.3305
7001	E21	1x diff 2x bxb1	15	0.01	10	+	carb	5	7	OD700	1.33
7005	E21	1x diff 2x bxb1	15	0.01	10	+	carb	5	8	OD700	1.3175
7009	E21	1x diff 2x bxb1	15	0.01	10	+	carb	5	9	OD700	1.4015
7013	E21	1x diff 2x bxb1	15	0.01	10	+	carb	5	10	OD700	1.4005
7017	E21	1x diff 2x bxb1	15	0.01	10	+	carb	5	11	OD700	1.394
7021	E21	1x diff 2x bxb1	15	0.01	10	+	carb	5	12	OD700	1.391
7025	E21	1x diff 2x bxb1	15	0.01	10	+	carb	5	13	OD700	1.362
7029	E21	1x diff 2x bxb1	15	0.01	10	+	carb	5	14	OD700	1.4304999999999999
7033	E21	1x diff 2x bxb1	15	0.01	10	+	carb	5	15	OD700	1.396
7037	E21	1x diff 2x bxb1	15	0.01	10	+	carb	5	16	OD700	1.4220000000000002
7041	E22	1x diff 2x bxb1	15	0.01	10	+	kan	5	1	OD700	1.3224999999999998
7045	E22	1x diff 2x bxb1	15	0.01	10	+	kan	5	2	OD700	1.287
7049	E22	1x diff 2x bxb1	15	0.01	10	+	kan	5	3	OD700	1.0965
7053	E22	1x diff 2x bxb1	15	0.01	10	+	kan	5	4	OD700	1.3090000000000002
7057	E22	1x diff 2x bxb1	15	0.01	10	+	kan	5	5	OD700	1.2645
7061	E22	1x diff 2x bxb1	15	0.01	10	+	kan	5	6	OD700	1.293
7065	E22	1x diff 2x bxb1	15	0.01	10	+	kan	5	7	OD700	1.2945
7069	E22	1x diff 2x bxb1	15	0.01	10	+	kan	5	8	OD700	1.3035
7073	E22	1x diff 2x bxb1	15	0.01	10	+	kan	5	9	OD700	1.3735
7077	E22	1x diff 2x bxb1	15	0.01	10	+	kan	5	10	OD700	1.3824999999999998
7081	E22	1x diff 2x bxb1	15	0.01	10	+	kan	5	11	OD700	1.38
7085	E22	1x diff 2x bxb1	15	0.01	10	+	kan	5	12	OD700	1.0379999999999998
7089	E22	1x diff 2x bxb1	15	0.01	10	+	kan	5	13	OD700	1.2345000000000002
7093	E22	1x diff 2x bxb1	15	0.01	10	+	kan	5	14	OD700	1.3795000000000002
7097	E22	1x diff 2x bxb1	15	0.01	10	+	kan	5	15	OD700	1.3945
7101	E22	1x diff 2x bxb1	15	0.01	10	+	kan	5	16	OD700	1.408
7105	E23	1x diff 2x bxb1	15	0.01	50	+	carb	5	1	OD700	1.3175
7109	E23	1x diff 2x bxb1	15	0.01	50	+	carb	5	2	OD700	1.341
7113	E23	1x diff 2x bxb1	15	0.01	50	+	carb	5	3	OD700	1.371
7117	E23	1x diff 2x bxb1	15	0.01	50	+	carb	5	4	OD700	1.335
7121	E23	1x diff 2x bxb1	15	0.01	50	+	carb	5	5	OD700	1.326
7125	E23	1x diff 2x bxb1	15	0.01	50	+	carb	5	6	OD700	1.3415
7129	E23	1x diff 2x bxb1	15	0.01	50	+	carb	5	7	OD700	1.3375
7133	E23	1x diff 2x bxb1	15	0.01	50	+	carb	5	8	OD700	1.3475000000000001
7137	E23	1x diff 2x bxb1	15	0.01	50	+	carb	5	9	OD700	1.4085
7141	E23	1x diff 2x bxb1	15	0.01	50	+	carb	5	10	OD700	1.398
7145	E23	1x diff 2x bxb1	15	0.01	50	+	carb	5	11	OD700	1.389
7149	E23	1x diff 2x bxb1	15	0.01	50	+	carb	5	12	OD700	1.3635000000000002
7153	E23	1x diff 2x bxb1	15	0.01	50	+	carb	5	13	OD700	1.3725
7157	E23	1x diff 2x bxb1	15	0.01	50	+	carb	5	14	OD700	1.4095
7161	E23	1x diff 2x bxb1	15	0.01	50	+	carb	5	15	OD700	1.4085
7165	E23	1x diff 2x bxb1	15	0.01	50	+	carb	5	16	OD700	1.421
7169	E24	1x diff 2x bxb1	15	0.01	50	+	kan	5	1	OD700	1.3115
7173	E24	1x diff 2x bxb1	15	0.01	50	+	kan	5	2	OD700	1.3410000000000002
7177	E24	1x diff 2x bxb1	15	0.01	50	+	kan	5	3	OD700	1.2185
7181	E24	1x diff 2x bxb1	15	0.01	50	+	kan	5	4	OD700	1.298
7185	E24	1x diff 2x bxb1	15	0.01	50	+	kan	5	5	OD700	1.3145
7189	E24	1x diff 2x bxb1	15	0.01	50	+	kan	5	6	OD700	1.315
7193	E24	1x diff 2x bxb1	15	0.01	50	+	kan	5	7	OD700	1.286
7197	E24	1x diff 2x bxb1	15	0.01	50	+	kan	5	8	OD700	1.3239999999999998
7201	E24	1x diff 2x bxb1	15	0.01	50	+	kan	5	9	OD700	1.393
7205	E24	1x diff 2x bxb1	15	0.01	50	+	kan	5	10	OD700	1.3815
7209	E24	1x diff 2x bxb1	15	0.01	50	+	kan	5	11	OD700	1.391
7213	E24	1x diff 2x bxb1	15	0.01	50	+	kan	5	12	OD700	1.083
7217	E24	1x diff 2x bxb1	15	0.01	50	+	kan	5	13	OD700	1.2865
7221	E24	1x diff 2x bxb1	15	0.01	50	+	kan	5	14	OD700	1.3475000000000001
7225	E24	1x diff 2x bxb1	15	0.01	50	+	kan	5	15	OD700	1.3915
7229	E24	1x diff 2x bxb1	15	0.01	50	+	kan	5	16	OD700	1.425
7233	E3	1x diff 2x bxb1	10	0.01	50	-	carb	5	1	OD700	1.3819999999999997
7237	E3	1x diff 2x bxb1	10	0.01	50	-	carb	5	2	OD700	1.3780000000000001
7241	E3	1x diff 2x bxb1	10	0.01	50	-	carb	5	3	OD700	1.3895
7245	E3	1x diff 2x bxb1	10	0.01	50	-	carb	5	4	OD700	1.3889999999999998
7249	E3	1x diff 2x bxb1	10	0.01	50	-	carb	5	5	OD700	1.3760000000000001
7253	E3	1x diff 2x bxb1	10	0.01	50	-	carb	5	6	OD700	1.395
7257	E3	1x diff 2x bxb1	10	0.01	50	-	carb	5	7	OD700	1.3695
7261	E3	1x diff 2x bxb1	10	0.01	50	-	carb	5	8	OD700	1.412
7265	E3	1x diff 2x bxb1	10	0.01	50	-	carb	5	9	OD700	1.449
7269	E3	1x diff 2x bxb1	10	0.01	50	-	carb	5	10	OD700	1.4735
7273	E3	1x diff 2x bxb1	10	0.01	50	-	carb	5	11	OD700	1.4389999999999998
7277	E3	1x diff 2x bxb1	10	0.01	50	-	carb	5	12	OD700	1.4775
7281	E3	1x diff 2x bxb1	10	0.01	50	-	carb	5	13	OD700	1.4595
7285	E3	1x diff 2x bxb1	10	0.01	50	-	carb	5	14	OD700	1.4865000000000002
7289	E3	1x diff 2x bxb1	10	0.01	50	-	carb	5	15	OD700	1.4369999999999998
7293	E3	1x diff 2x bxb1	10	0.01	50	-	carb	5	16	OD700	1.4755000000000003
7297	E4	1x diff 2x bxb1	10	0.01	50	-	kan	5	1	OD700	1.3265000000000002
7301	E4	1x diff 2x bxb1	10	0.01	50	-	kan	5	2	OD700	1.351
7305	E4	1x diff 2x bxb1	10	0.01	50	-	kan	5	3	OD700	1.1745
7309	E4	1x diff 2x bxb1	10	0.01	50	-	kan	5	4	OD700	1.379
7313	E4	1x diff 2x bxb1	10	0.01	50	-	kan	5	5	OD700	1.369
7317	E4	1x diff 2x bxb1	10	0.01	50	-	kan	5	6	OD700	1.3635
7321	E4	1x diff 2x bxb1	10	0.01	50	-	kan	5	7	OD700	1.3685
7325	E4	1x diff 2x bxb1	10	0.01	50	-	kan	5	8	OD700	1.3639999999999999
7329	E4	1x diff 2x bxb1	10	0.01	50	-	kan	5	9	OD700	1.444
7333	E4	1x diff 2x bxb1	10	0.01	50	-	kan	5	10	OD700	1.436
7337	E4	1x diff 2x bxb1	10	0.01	50	-	kan	5	11	OD700	1.4205
7341	E4	1x diff 2x bxb1	10	0.01	50	-	kan	5	12	OD700	1.1985000000000001
7345	E4	1x diff 2x bxb1	10	0.01	50	-	kan	5	13	OD700	1.4365
7349	E4	1x diff 2x bxb1	10	0.01	50	-	kan	5	14	OD700	1.406
7353	E4	1x diff 2x bxb1	10	0.01	50	-	kan	5	15	OD700	1.4220000000000002
7357	E4	1x diff 2x bxb1	10	0.01	50	-	kan	5	16	OD700	1.4529999999999998
7361	E5	1x diff 2x bxb1	15	0.01	10	-	carb	5	1	OD700	1.375
7365	E5	1x diff 2x bxb1	15	0.01	10	-	carb	5	2	OD700	1.346
7369	E5	1x diff 2x bxb1	15	0.01	10	-	carb	5	3	OD700	1.3645
7373	E5	1x diff 2x bxb1	15	0.01	10	-	carb	5	4	OD700	1.3315
7377	E5	1x diff 2x bxb1	15	0.01	10	-	carb	5	5	OD700	1.338
7381	E5	1x diff 2x bxb1	15	0.01	10	-	carb	5	6	OD700	1.3685
7385	E5	1x diff 2x bxb1	15	0.01	10	-	carb	5	7	OD700	1.346
7389	E5	1x diff 2x bxb1	15	0.01	10	-	carb	5	8	OD700	1.3475000000000001
7393	E5	1x diff 2x bxb1	15	0.01	10	-	carb	5	9	OD700	1.4434999999999998
7397	E5	1x diff 2x bxb1	15	0.01	10	-	carb	5	10	OD700	1.4215
7401	E5	1x diff 2x bxb1	15	0.01	10	-	carb	5	11	OD700	1.4315
7405	E5	1x diff 2x bxb1	15	0.01	10	-	carb	5	12	OD700	1.4425
7409	E5	1x diff 2x bxb1	15	0.01	10	-	carb	5	13	OD700	1.4335
7413	E5	1x diff 2x bxb1	15	0.01	10	-	carb	5	14	OD700	1.483
7417	E5	1x diff 2x bxb1	15	0.01	10	-	carb	5	15	OD700	1.4495
7421	E5	1x diff 2x bxb1	15	0.01	10	-	carb	5	16	OD700	1.475
7425	E6	1x diff 2x bxb1	15	0.01	10	-	kan	5	1	OD700	1.314
7429	E6	1x diff 2x bxb1	15	0.01	10	-	kan	5	2	OD700	1.3319999999999999
7433	E6	1x diff 2x bxb1	15	0.01	10	-	kan	5	3	OD700	1.189
7437	E6	1x diff 2x bxb1	15	0.01	10	-	kan	5	4	OD700	1.3395000000000001
7441	E6	1x diff 2x bxb1	15	0.01	10	-	kan	5	5	OD700	1.307
7445	E6	1x diff 2x bxb1	15	0.01	10	-	kan	5	6	OD700	1.3050000000000002
7449	E6	1x diff 2x bxb1	15	0.01	10	-	kan	5	7	OD700	1.3430000000000002
7453	E6	1x diff 2x bxb1	15	0.01	10	-	kan	5	8	OD700	1.3305000000000002
7457	E6	1x diff 2x bxb1	15	0.01	10	-	kan	5	9	OD700	1.425
7461	E6	1x diff 2x bxb1	15	0.01	10	-	kan	5	10	OD700	1.407
7465	E6	1x diff 2x bxb1	15	0.01	10	-	kan	5	11	OD700	1.3745
7469	E6	1x diff 2x bxb1	15	0.01	10	-	kan	5	12	OD700	1.0495
7473	E6	1x diff 2x bxb1	15	0.01	10	-	kan	5	13	OD700	1.305
7477	E6	1x diff 2x bxb1	15	0.01	10	-	kan	5	14	OD700	1.3900000000000001
7481	E6	1x diff 2x bxb1	15	0.01	10	-	kan	5	15	OD700	1.419
7485	E6	1x diff 2x bxb1	15	0.01	10	-	kan	5	16	OD700	1.4514999999999998
7489	E7	1x diff 2x bxb1	15	0.01	50	-	carb	5	1	OD700	1.3225
7493	E7	1x diff 2x bxb1	15	0.01	50	-	carb	5	2	OD700	1.302
7497	E7	1x diff 2x bxb1	15	0.01	50	-	carb	5	3	OD700	1.354
7501	E7	1x diff 2x bxb1	15	0.01	50	-	carb	5	4	OD700	1.343
7505	E7	1x diff 2x bxb1	15	0.01	50	-	carb	5	5	OD700	1.354
7509	E7	1x diff 2x bxb1	15	0.01	50	-	carb	5	6	OD700	1.3745
7513	E7	1x diff 2x bxb1	15	0.01	50	-	carb	5	7	OD700	1.354
7517	E7	1x diff 2x bxb1	15	0.01	50	-	carb	5	8	OD700	1.375
7521	E7	1x diff 2x bxb1	15	0.01	50	-	carb	5	9	OD700	1.447
7525	E7	1x diff 2x bxb1	15	0.01	50	-	carb	5	10	OD700	1.4525000000000001
7529	E7	1x diff 2x bxb1	15	0.01	50	-	carb	5	11	OD700	1.458
7533	E7	1x diff 2x bxb1	15	0.01	50	-	carb	5	12	OD700	1.4735
7537	E7	1x diff 2x bxb1	15	0.01	50	-	carb	5	13	OD700	1.4925000000000002
7541	E7	1x diff 2x bxb1	15	0.01	50	-	carb	5	14	OD700	1.4460000000000002
7545	E7	1x diff 2x bxb1	15	0.01	50	-	carb	5	15	OD700	1.3834999999999997
7549	E7	1x diff 2x bxb1	15	0.01	50	-	carb	5	16	OD700	1.4609999999999999
7553	E8	1x diff 2x bxb1	15	0.01	50	-	kan	5	1	OD700	1.3205
7557	E8	1x diff 2x bxb1	15	0.01	50	-	kan	5	2	OD700	1.3565
7561	E8	1x diff 2x bxb1	15	0.01	50	-	kan	5	3	OD700	1.262
7565	E8	1x diff 2x bxb1	15	0.01	50	-	kan	5	4	OD700	1.3555000000000001
7569	E8	1x diff 2x bxb1	15	0.01	50	-	kan	5	5	OD700	1.335
7573	E8	1x diff 2x bxb1	15	0.01	50	-	kan	5	6	OD700	1.322
7577	E8	1x diff 2x bxb1	15	0.01	50	-	kan	5	7	OD700	1.2915
7581	E8	1x diff 2x bxb1	15	0.01	50	-	kan	5	8	OD700	1.3395
7585	E8	1x diff 2x bxb1	15	0.01	50	-	kan	5	9	OD700	1.417
7589	E8	1x diff 2x bxb1	15	0.01	50	-	kan	5	10	OD700	1.3985
7593	E8	1x diff 2x bxb1	15	0.01	50	-	kan	5	11	OD700	1.3805
7597	E8	1x diff 2x bxb1	15	0.01	50	-	kan	5	12	OD700	1.0755
7601	E8	1x diff 2x bxb1	15	0.01	50	-	kan	5	13	OD700	1.3075
7605	E8	1x diff 2x bxb1	15	0.01	50	-	kan	5	14	OD700	1.3935
7609	E8	1x diff 2x bxb1	15	0.01	50	-	kan	5	15	OD700	1.4295
7613	E8	1x diff 2x bxb1	15	0.01	50	-	kan	5	16	OD700	1.4525
7617	E9	1x diff 2x bxb1	20	0.01	10	-	carb	5	1	OD700	1.331
7621	E9	1x diff 2x bxb1	20	0.01	10	-	carb	5	2	OD700	1.2774999999999999
7625	E9	1x diff 2x bxb1	20	0.01	10	-	carb	5	3	OD700	1.2725
7629	E9	1x diff 2x bxb1	20	0.01	10	-	carb	5	4	OD700	1.2235
7633	E9	1x diff 2x bxb1	20	0.01	10	-	carb	5	5	OD700	1.279
7637	E9	1x diff 2x bxb1	20	0.01	10	-	carb	5	6	OD700	1.2845
7641	E9	1x diff 2x bxb1	20	0.01	10	-	carb	5	7	OD700	1.3045
7645	E9	1x diff 2x bxb1	20	0.01	10	-	carb	5	8	OD700	1.286
7649	E9	1x diff 2x bxb1	20	0.01	10	-	carb	5	9	OD700	1.4255
7653	E9	1x diff 2x bxb1	20	0.01	10	-	carb	5	10	OD700	1.4394999999999998
7657	E9	1x diff 2x bxb1	20	0.01	10	-	carb	5	11	OD700	1.447
7661	E9	1x diff 2x bxb1	20	0.01	10	-	carb	5	12	OD700	1.4649999999999999
7665	E9	1x diff 2x bxb1	20	0.01	10	-	carb	5	13	OD700	1.4815
7669	E9	1x diff 2x bxb1	20	0.01	10	-	carb	5	14	OD700	1.4815
7673	E9	1x diff 2x bxb1	20	0.01	10	-	carb	5	15	OD700	1.4739999999999998
7677	E9	1x diff 2x bxb1	20	0.01	10	-	carb	5	16	OD700	1.4795
7681	F1	1x diff 2x bxb1	10	0.01	10	-	carb	6	1	OD700	1.379
7685	F1	1x diff 2x bxb1	10	0.01	10	-	carb	6	2	OD700	1.3840000000000001
7689	F1	1x diff 2x bxb1	10	0.01	10	-	carb	6	3	OD700	1.423
7693	F1	1x diff 2x bxb1	10	0.01	10	-	carb	6	4	OD700	1.418
7697	F1	1x diff 2x bxb1	10	0.01	10	-	carb	6	5	OD700	1.408
7701	F1	1x diff 2x bxb1	10	0.01	10	-	carb	6	6	OD700	1.4044999999999999
7705	F1	1x diff 2x bxb1	10	0.01	10	-	carb	6	7	OD700	1.408
7709	F1	1x diff 2x bxb1	10	0.01	10	-	carb	6	8	OD700	1.427
7713	F1	1x diff 2x bxb1	10	0.01	10	-	carb	6	9	OD700	1.496
7717	F1	1x diff 2x bxb1	10	0.01	10	-	carb	6	10	OD700	1.4735
7721	F1	1x diff 2x bxb1	10	0.01	10	-	carb	6	11	OD700	1.4939999999999998
7725	F1	1x diff 2x bxb1	10	0.01	10	-	carb	6	12	OD700	1.486
7729	F1	1x diff 2x bxb1	10	0.01	10	-	carb	6	13	OD700	1.4965000000000002
7733	F1	1x diff 2x bxb1	10	0.01	10	-	carb	6	14	OD700	1.4985
7737	F1	1x diff 2x bxb1	10	0.01	10	-	carb	6	15	OD700	1.537
7741	F1	1x diff 2x bxb1	10	0.01	10	-	carb	6	16	OD700	1.541
7745	F10	1x diff 2x bxb1	20	0.01	10	-	kan	6	1	OD700	1.242
7749	F10	1x diff 2x bxb1	20	0.01	10	-	kan	6	2	OD700	1.2095
7753	F10	1x diff 2x bxb1	20	0.01	10	-	kan	6	3	OD700	0.9455
7757	F10	1x diff 2x bxb1	20	0.01	10	-	kan	6	4	OD700	1.217
7761	F10	1x diff 2x bxb1	20	0.01	10	-	kan	6	5	OD700	1.2000000000000002
7765	F10	1x diff 2x bxb1	20	0.01	10	-	kan	6	6	OD700	1.2149999999999999
7769	F10	1x diff 2x bxb1	20	0.01	10	-	kan	6	7	OD700	1.2349999999999999
7773	F10	1x diff 2x bxb1	20	0.01	10	-	kan	6	8	OD700	1.3155000000000001
7777	F10	1x diff 2x bxb1	20	0.01	10	-	kan	6	9	OD700	1.4455
7781	F10	1x diff 2x bxb1	20	0.01	10	-	kan	6	10	OD700	1.4345
7785	F10	1x diff 2x bxb1	20	0.01	10	-	kan	6	11	OD700	1.443
7789	F10	1x diff 2x bxb1	20	0.01	10	-	kan	6	12	OD700	1.2429999999999999
7793	F10	1x diff 2x bxb1	20	0.01	10	-	kan	6	13	OD700	1.3744999999999998
7797	F10	1x diff 2x bxb1	20	0.01	10	-	kan	6	14	OD700	1.4514999999999998
7801	F10	1x diff 2x bxb1	20	0.01	10	-	kan	6	15	OD700	1.4275
7805	F10	1x diff 2x bxb1	20	0.01	10	-	kan	6	16	OD700	1.4695
7809	F11	1x diff 2x bxb1	20	0.01	50	-	carb	6	1	OD700	1.2984999999999998
7813	F11	1x diff 2x bxb1	20	0.01	50	-	carb	6	2	OD700	1.234
7817	F11	1x diff 2x bxb1	20	0.01	50	-	carb	6	3	OD700	1.248
7821	F11	1x diff 2x bxb1	20	0.01	50	-	carb	6	4	OD700	1.2645
7825	F11	1x diff 2x bxb1	20	0.01	50	-	carb	6	5	OD700	1.326
7829	F11	1x diff 2x bxb1	20	0.01	50	-	carb	6	6	OD700	1.387
7833	F11	1x diff 2x bxb1	20	0.01	50	-	carb	6	7	OD700	1.3935
7837	F11	1x diff 2x bxb1	20	0.01	50	-	carb	6	8	OD700	1.416
7841	F11	1x diff 2x bxb1	20	0.01	50	-	carb	6	9	OD700	1.3965
7845	F11	1x diff 2x bxb1	20	0.01	50	-	carb	6	10	OD700	1.5030000000000001
7849	F11	1x diff 2x bxb1	20	0.01	50	-	carb	6	11	OD700	1.4665000000000001
7853	F11	1x diff 2x bxb1	20	0.01	50	-	carb	6	12	OD700	1.427
7857	F11	1x diff 2x bxb1	20	0.01	50	-	carb	6	13	OD700	1.441
7861	F11	1x diff 2x bxb1	20	0.01	50	-	carb	6	14	OD700	1.502
7865	F11	1x diff 2x bxb1	20	0.01	50	-	carb	6	15	OD700	1.417
7869	F11	1x diff 2x bxb1	20	0.01	50	-	carb	6	16	OD700	1.4355
7873	F12	1x diff 2x bxb1	20	0.01	50	-	kan	6	1	OD700	1.2309999999999999
7877	F12	1x diff 2x bxb1	20	0.01	50	-	kan	6	2	OD700	1.198
7881	F12	1x diff 2x bxb1	20	0.01	50	-	kan	6	3	OD700	1.048
7885	F12	1x diff 2x bxb1	20	0.01	50	-	kan	6	4	OD700	1.204
7889	F12	1x diff 2x bxb1	20	0.01	50	-	kan	6	5	OD700	1.2149999999999999
7893	F12	1x diff 2x bxb1	20	0.01	50	-	kan	6	6	OD700	1.2389999999999999
7897	F12	1x diff 2x bxb1	20	0.01	50	-	kan	6	7	OD700	1.259
7901	F12	1x diff 2x bxb1	20	0.01	50	-	kan	6	8	OD700	1.3384999999999998
7905	F12	1x diff 2x bxb1	20	0.01	50	-	kan	6	9	OD700	1.4304999999999999
7909	F12	1x diff 2x bxb1	20	0.01	50	-	kan	6	10	OD700	1.4394999999999998
7913	F12	1x diff 2x bxb1	20	0.01	50	-	kan	6	11	OD700	1.4235
7917	F12	1x diff 2x bxb1	20	0.01	50	-	kan	6	12	OD700	1.2294999999999998
7921	F12	1x diff 2x bxb1	20	0.01	50	-	kan	6	13	OD700	1.356
7925	F12	1x diff 2x bxb1	20	0.01	50	-	kan	6	14	OD700	1.4615
7929	F12	1x diff 2x bxb1	20	0.01	50	-	kan	6	15	OD700	1.3994999999999997
7933	F12	1x diff 2x bxb1	20	0.01	50	-	kan	6	16	OD700	1.443
7937	F13	1x diff 2x bxb1	30	0.01	10	-	carb	6	1	OD700	1.3285
7941	F13	1x diff 2x bxb1	30	0.01	10	-	carb	6	2	OD700	1.2974999999999999
7945	F13	1x diff 2x bxb1	30	0.01	10	-	carb	6	3	OD700	1.2795
7949	F13	1x diff 2x bxb1	30	0.01	10	-	carb	6	4	OD700	1.2925
7953	F13	1x diff 2x bxb1	30	0.01	10	-	carb	6	5	OD700	1.2765
7957	F13	1x diff 2x bxb1	30	0.01	10	-	carb	6	6	OD700	1.3125
7961	F13	1x diff 2x bxb1	30	0.01	10	-	carb	6	7	OD700	1.3170000000000002
7965	F13	1x diff 2x bxb1	30	0.01	10	-	carb	6	8	OD700	1.2885
7969	F13	1x diff 2x bxb1	30	0.01	10	-	carb	6	9	OD700	1.4215
7973	F13	1x diff 2x bxb1	30	0.01	10	-	carb	6	10	OD700	1.4569999999999999
7977	F13	1x diff 2x bxb1	30	0.01	10	-	carb	6	11	OD700	1.461
7981	F13	1x diff 2x bxb1	30	0.01	10	-	carb	6	12	OD700	1.4594999999999998
7985	F13	1x diff 2x bxb1	30	0.01	10	-	carb	6	13	OD700	1.4620000000000002
7989	F13	1x diff 2x bxb1	30	0.01	10	-	carb	6	14	OD700	1.4834999999999998
7993	F13	1x diff 2x bxb1	30	0.01	10	-	carb	6	15	OD700	1.4725000000000001
[truncated: 7,217 more rows]
