# Supplementary material for: Integrase-mediated differentiation circuits improve evolutionary stability of burdensome and toxic functions in E. coli
Source: Nat Commun. 2022 Nov 10;13:6822. doi: 10.1038/s41467-022-34361-y (PMC9649629; doi:10.1038/s41467-022-34361-y)
Supplement: Supplementary file 8 — Source Data [file 41467_2022_34361_MOESM8_ESM.zip › Fig 2, 3F, Suppl Fig 13-15, Suppl Fig 28/20211025_OD700_avg.csv]

	strain	sal	las	iptg	chlor	cole1	plate	measurement	std
0	1x diff 2x bxb1	10	0.01	10	+	carb	1	1.3466250000000002	0.013471530828274144
1	1x diff 2x bxb1	10	0.01	10	+	carb	2	1.3575000000000004	0.02030130185832575
2	1x diff 2x bxb1	10	0.01	10	+	carb	3	1.3859999999999997	0.008366600265340817
3	1x diff 2x bxb1	10	0.01	10	+	carb	4	1.377375	0.01677317160570075
4	1x diff 2x bxb1	10	0.01	10	+	carb	5	1.36575	0.009223417401995221
5	1x diff 2x bxb1	10	0.01	10	+	carb	6	1.3755000000000002	0.006974443142133859
6	1x diff 2x bxb1	10	0.01	10	+	carb	7	1.365375	0.006642665127793185
7	1x diff 2x bxb1	10	0.01	10	+	carb	8	1.3744999999999998	0.014672617840239342
8	1x diff 2x bxb1	10	0.01	10	+	carb	9	1.4346874999999997	0.012299644303800024
9	1x diff 2x bxb1	10	0.01	10	+	carb	10	1.4495	0.015892495983055303
10	1x diff 2x bxb1	10	0.01	10	+	carb	11	1.428875	0.006817781373521993
11	1x diff 2x bxb1	10	0.01	10	+	carb	12	1.4341875000000002	0.014520767148171873
12	1x diff 2x bxb1	10	0.01	10	+	carb	13	1.4238125	0.013822697431605526
13	1x diff 2x bxb1	10	0.01	10	+	carb	14	1.4424375	0.014211256856047906
14	1x diff 2x bxb1	10	0.01	10	+	carb	15	1.4193125	0.009985480530679066
15	1x diff 2x bxb1	10	0.01	10	+	carb	16	1.4230625	0.027442716311827212
16	1x diff 2x bxb1	10	0.01	10	+	kan	1	1.347375	0.015792742456132002
17	1x diff 2x bxb1	10	0.01	10	+	kan	2	1.3411875000000002	0.008075259836597853
18	1x diff 2x bxb1	10	0.01	10	+	kan	3	1.1981249999999999	0.025119357930829894
19	1x diff 2x bxb1	10	0.01	10	+	kan	4	1.3450000000000002	0.024766048188137414
20	1x diff 2x bxb1	10	0.01	10	+	kan	5	1.3544375	0.009774008901162423
21	1x diff 2x bxb1	10	0.01	10	+	kan	6	1.3381874999999999	0.011227954590472515
22	1x diff 2x bxb1	10	0.01	10	+	kan	7	1.329	0.021485875759271637
23	1x diff 2x bxb1	10	0.01	10	+	kan	8	1.3564375	0.0070934451633684675
24	1x diff 2x bxb1	10	0.01	10	+	kan	9	1.4203125	0.009429957960821349
25	1x diff 2x bxb1	10	0.01	10	+	kan	10	1.4151250000000002	0.008162413858657272
26	1x diff 2x bxb1	10	0.01	10	+	kan	11	1.4190625000000001	0.012596591092150918
27	1x diff 2x bxb1	10	0.01	10	+	kan	12	1.1665625	0.028307542533496502
28	1x diff 2x bxb1	10	0.01	10	+	kan	13	1.3383125	0.03241134887218186
29	1x diff 2x bxb1	10	0.01	10	+	kan	14	1.3814375	0.014948572554882014
30	1x diff 2x bxb1	10	0.01	10	+	kan	15	1.3914374999999999	0.007058113365887162
31	1x diff 2x bxb1	10	0.01	10	+	kan	16	1.4235	0.009460443964212268
32	1x diff 2x bxb1	10	0.01	10	-	carb	1	1.3674375	0.02148161589426116
33	1x diff 2x bxb1	10	0.01	10	-	carb	2	1.3644375	0.017680573479710176
34	1x diff 2x bxb1	10	0.01	10	-	carb	3	1.4033125	0.018027632559886698
35	1x diff 2x bxb1	10	0.01	10	-	carb	4	1.4104375	0.010758509920722541
36	1x diff 2x bxb1	10	0.01	10	-	carb	5	1.3849375	0.022072020912070098
37	1x diff 2x bxb1	10	0.01	10	-	carb	6	1.4043125	0.01907305035907994
38	1x diff 2x bxb1	10	0.01	10	-	carb	7	1.3893124999999997	0.011744109465721844
39	1x diff 2x bxb1	10	0.01	10	-	carb	8	1.4055625	0.01467368271040763
40	1x diff 2x bxb1	10	0.01	10	-	carb	9	1.4718125000000002	0.014002391377393862
41	1x diff 2x bxb1	10	0.01	10	-	carb	10	1.473375	0.010769500585317017
42	1x diff 2x bxb1	10	0.01	10	-	carb	11	1.4599374999999999	0.019060875223496702
43	1x diff 2x bxb1	10	0.01	10	-	carb	12	1.4694375000000002	0.019801582728949458
44	1x diff 2x bxb1	10	0.01	10	-	carb	13	1.4836875	0.028914822570538283
45	1x diff 2x bxb1	10	0.01	10	-	carb	14	1.47975	0.016449055552566847
46	1x diff 2x bxb1	10	0.01	10	-	carb	15	1.4665624999999998	0.03123349564169852
47	1x diff 2x bxb1	10	0.01	10	-	carb	16	1.4818124999999998	0.0318040176033514
48	1x diff 2x bxb1	10	0.01	10	-	kan	1	1.3538125	0.009125856124222021
49	1x diff 2x bxb1	10	0.01	10	-	kan	2	1.3318125	0.008556273805142775
50	1x diff 2x bxb1	10	0.01	10	-	kan	3	1.2481875	0.08803811573079326
51	1x diff 2x bxb1	10	0.01	10	-	kan	4	1.3683124999999998	0.018958483777529563
52	1x diff 2x bxb1	10	0.01	10	-	kan	5	1.3621250000000003	0.005591766907056935
53	1x diff 2x bxb1	10	0.01	10	-	kan	6	1.3565000000000003	0.012262020341572645
54	1x diff 2x bxb1	10	0.01	10	-	kan	7	1.3692499999999999	0.011042127124271437
55	1x diff 2x bxb1	10	0.01	10	-	kan	8	1.3730625	0.01657975852831218
56	1x diff 2x bxb1	10	0.01	10	-	kan	9	1.43125	0.009805246409084157
57	1x diff 2x bxb1	10	0.01	10	-	kan	10	1.43125	0.011792854979665795
58	1x diff 2x bxb1	10	0.01	10	-	kan	11	1.4067500000000002	0.016256866681058805
59	1x diff 2x bxb1	10	0.01	10	-	kan	12	1.252125	0.019901094729400604
60	1x diff 2x bxb1	10	0.01	10	-	kan	13	1.3809375	0.03144886722920232
61	1x diff 2x bxb1	10	0.01	10	-	kan	14	1.417875	0.006440663231154361
62	1x diff 2x bxb1	10	0.01	10	-	kan	15	1.41075	0.008383657572069266
63	1x diff 2x bxb1	10	0.01	10	-	kan	16	1.4373125	0.015167958474551272
64	1x diff 2x bxb1	10	0.01	50	+	carb	1	1.3350625	0.012260381898037
65	1x diff 2x bxb1	10	0.01	50	+	carb	2	1.3448124999999997	0.015713818986575354
66	1x diff 2x bxb1	10	0.01	50	+	carb	3	1.373625	0.0033567628964311954
67	1x diff 2x bxb1	10	0.01	50	+	carb	4	1.3736874999999997	0.01135447520332213
68	1x diff 2x bxb1	10	0.01	50	+	carb	5	1.3494374999999998	0.009969372741408722
69	1x diff 2x bxb1	10	0.01	50	+	carb	6	1.367625	0.0063456959541769095
70	1x diff 2x bxb1	10	0.01	50	+	carb	7	1.3603750000000001	0.0123859078910555
71	1x diff 2x bxb1	10	0.01	50	+	carb	8	1.352125	0.020715332485866596
72	1x diff 2x bxb1	10	0.01	50	+	carb	9	1.422875	0.009330250341152244
73	1x diff 2x bxb1	10	0.01	50	+	carb	10	1.44325	0.013905291901184233
74	1x diff 2x bxb1	10	0.01	50	+	carb	11	1.4275625	0.010111653460947235
75	1x diff 2x bxb1	10	0.01	50	+	carb	12	1.4289999999999998	0.020479955357094265
76	1x diff 2x bxb1	10	0.01	50	+	carb	13	1.4251875	0.019285333990959545
77	1x diff 2x bxb1	10	0.01	50	+	carb	14	1.4491874999999999	0.015917056215626967
78	1x diff 2x bxb1	10	0.01	50	+	carb	15	1.4080625	0.010952617104079318
79	1x diff 2x bxb1	10	0.01	50	+	carb	16	1.4322499999999998	0.023726115809979766
80	1x diff 2x bxb1	10	0.01	50	+	kan	1	1.3403125	0.020080085194753777
81	1x diff 2x bxb1	10	0.01	50	+	kan	2	1.3329374999999999	0.008252434705675046
82	1x diff 2x bxb1	10	0.01	50	+	kan	3	1.1563125	0.08297501237463872
83	1x diff 2x bxb1	10	0.01	50	+	kan	4	1.3494375	0.019819610598740704
84	1x diff 2x bxb1	10	0.01	50	+	kan	5	1.3495	0.010361329203202839
85	1x diff 2x bxb1	10	0.01	50	+	kan	6	1.348625	0.015438241017495658
86	1x diff 2x bxb1	10	0.01	50	+	kan	7	1.3450000000000002	0.015238578861373014
87	1x diff 2x bxb1	10	0.01	50	+	kan	8	1.35125	0.024911271115128305
88	1x diff 2x bxb1	10	0.01	50	+	kan	9	1.4168124999999998	0.009059081867701222
89	1x diff 2x bxb1	10	0.01	50	+	kan	10	1.4188124999999998	0.014767090582972459
90	1x diff 2x bxb1	10	0.01	50	+	kan	11	1.4194375	0.010026527315077789
91	1x diff 2x bxb1	10	0.01	50	+	kan	12	1.1719374999999999	0.01986101259826833
92	1x diff 2x bxb1	10	0.01	50	+	kan	13	1.3328125000000002	0.033933693222434363
93	1x diff 2x bxb1	10	0.01	50	+	kan	14	1.3964375000000002	0.010831295595897775
94	1x diff 2x bxb1	10	0.01	50	+	kan	15	1.3851875	0.012062153029798881
95	1x diff 2x bxb1	10	0.01	50	+	kan	16	1.425625	0.014569415126999977
96	1x diff 2x bxb1	10	0.01	50	-	carb	1	1.3575000000000002	0.012741944233794914
97	1x diff 2x bxb1	10	0.01	50	-	carb	2	1.3681875000000001	0.022382929560588977
98	1x diff 2x bxb1	10	0.01	50	-	carb	3	1.3930000000000002	0.01302744356020348
99	1x diff 2x bxb1	10	0.01	50	-	carb	4	1.3950624999999999	0.019520021772528803
100	1x diff 2x bxb1	10	0.01	50	-	carb	5	1.3841875	0.0136065569802629
101	1x diff 2x bxb1	10	0.01	50	-	carb	6	1.3908749999999999	0.01331151488642168
102	1x diff 2x bxb1	10	0.01	50	-	carb	7	1.3865625	0.011733461004446059
103	1x diff 2x bxb1	10	0.01	50	-	carb	8	1.4094375000000001	0.01397813982106136
104	1x diff 2x bxb1	10	0.01	50	-	carb	9	1.4629375000000002	0.012272028298998835
105	1x diff 2x bxb1	10	0.01	50	-	carb	10	1.4648749999999997	0.014232131654413968
106	1x diff 2x bxb1	10	0.01	50	-	carb	11	1.4559375	0.015017697892819742
107	1x diff 2x bxb1	10	0.01	50	-	carb	12	1.46475	0.01612894470022327
108	1x diff 2x bxb1	10	0.01	50	-	carb	13	1.4701875000000002	0.022909663432085312
109	1x diff 2x bxb1	10	0.01	50	-	carb	14	1.476875	0.011897628815380519
110	1x diff 2x bxb1	10	0.01	50	-	carb	15	1.4495625	0.014198685804377437
111	1x diff 2x bxb1	10	0.01	50	-	carb	16	1.46325	0.02137922890497765
112	1x diff 2x bxb1	10	0.01	50	-	kan	1	1.3471875000000002	0.01263198180356963
113	1x diff 2x bxb1	10	0.01	50	-	kan	2	1.3443125	0.014589471497330852
114	1x diff 2x bxb1	10	0.01	50	-	kan	3	1.245625	0.05584592963809325
115	1x diff 2x bxb1	10	0.01	50	-	kan	4	1.367375	0.021023371348504856
116	1x diff 2x bxb1	10	0.01	50	-	kan	5	1.3681249999999998	0.0093798796824448
117	1x diff 2x bxb1	10	0.01	50	-	kan	6	1.3580625000000002	0.01134975613331466
118	1x diff 2x bxb1	10	0.01	50	-	kan	7	1.3541249999999998	0.019460124063618685
119	1x diff 2x bxb1	10	0.01	50	-	kan	8	1.3635624999999998	0.011638720781450632
120	1x diff 2x bxb1	10	0.01	50	-	kan	9	1.436	0.009695359714832635
121	1x diff 2x bxb1	10	0.01	50	-	kan	10	1.4355625	0.00897392054789877
122	1x diff 2x bxb1	10	0.01	50	-	kan	11	1.4237499999999998	0.010285218242006967
123	1x diff 2x bxb1	10	0.01	50	-	kan	12	1.21725	0.025313745560183534
124	1x diff 2x bxb1	10	0.01	50	-	kan	13	1.43825	0.014892471731909232
125	1x diff 2x bxb1	10	0.01	50	-	kan	14	1.4235625	0.009076805212030428
126	1x diff 2x bxb1	10	0.01	50	-	kan	15	1.408625	0.008206051773799992
127	1x diff 2x bxb1	10	0.01	50	-	kan	16	1.4480625	0.007830514943840792
128	1x diff 2x bxb1	15	0.01	10	+	carb	1	1.3173124999999999	0.011949110845581864
129	1x diff 2x bxb1	15	0.01	10	+	carb	2	1.2951875	0.014007491618008272
130	1x diff 2x bxb1	15	0.01	10	+	carb	3	1.3384375000000002	0.01496051350340999
131	1x diff 2x bxb1	15	0.01	10	+	carb	4	1.3190625	0.01883848170254551
132	1x diff 2x bxb1	15	0.01	10	+	carb	5	1.3211875000000002	0.013603931942115744
133	1x diff 2x bxb1	15	0.01	10	+	carb	6	1.33475	0.012247448713915856
134	1x diff 2x bxb1	15	0.01	10	+	carb	7	1.326625	0.016205708870641867
135	1x diff 2x bxb1	15	0.01	10	+	carb	8	1.3201874999999998	0.024068262297058513
136	1x diff 2x bxb1	15	0.01	10	+	carb	9	1.392	0.012900719802730717
137	1x diff 2x bxb1	15	0.01	10	+	carb	10	1.3991874999999998	0.018388539715190597
138	1x diff 2x bxb1	15	0.01	10	+	carb	11	1.3983750000000001	0.011590482548810736
139	1x diff 2x bxb1	15	0.01	10	+	carb	12	1.3850625	0.019062748827415883
140	1x diff 2x bxb1	15	0.01	10	+	carb	13	1.3571250000000001	0.021888924139847513
141	1x diff 2x bxb1	15	0.01	10	+	carb	14	1.4275000000000002	0.014995237339140214
142	1x diff 2x bxb1	15	0.01	10	+	carb	15	1.401875	0.016260710755859203
143	1x diff 2x bxb1	15	0.01	10	+	carb	16	1.4267500000000002	0.01668403856556139
144	1x diff 2x bxb1	15	0.01	10	+	kan	1	1.3344375	0.023344374513543275
145	1x diff 2x bxb1	15	0.01	10	+	kan	2	1.2995	0.009281317640446237
146	1x diff 2x bxb1	15	0.01	10	+	kan	3	1.1374999999999997	0.10321371725004105
147	1x diff 2x bxb1	15	0.01	10	+	kan	4	1.2933750000000002	0.01592336558107525
148	1x diff 2x bxb1	15	0.01	10	+	kan	5	1.292875	0.016023977569344542
149	1x diff 2x bxb1	15	0.01	10	+	kan	6	1.293875	0.02018972510957007
150	1x diff 2x bxb1	15	0.01	10	+	kan	7	1.312125	0.021082745145192656
151	1x diff 2x bxb1	15	0.01	10	+	kan	8	1.3109374999999999	0.018348681346158288
152	1x diff 2x bxb1	15	0.01	10	+	kan	9	1.3796249999999999	0.00881455776380356
153	1x diff 2x bxb1	15	0.01	10	+	kan	10	1.3866875	0.005496346188930555
154	1x diff 2x bxb1	15	0.01	10	+	kan	11	1.3834374999999999	0.014666379190905608
155	1x diff 2x bxb1	15	0.01	10	+	kan	12	1.0609374999999999	0.025808965081371062
156	1x diff 2x bxb1	15	0.01	10	+	kan	13	1.2592500000000002	0.031899395426425066
157	1x diff 2x bxb1	15	0.01	10	+	kan	14	1.3811875000000002	0.021850036776693456
158	1x diff 2x bxb1	15	0.01	10	+	kan	15	1.3785625	0.020805970125354515
159	1x diff 2x bxb1	15	0.01	10	+	kan	16	1.4216875	0.017299747107978197
160	1x diff 2x bxb1	15	0.01	10	-	carb	1	1.3510625	0.011299296754349708
161	1x diff 2x bxb1	15	0.01	10	-	carb	2	1.326	0.019621416870348518
162	1x diff 2x bxb1	15	0.01	10	-	carb	3	1.349875	0.02238103470096316
163	1x diff 2x bxb1	15	0.01	10	-	carb	4	1.3341874999999999	0.027588736702813088
164	1x diff 2x bxb1	15	0.01	10	-	carb	5	1.3459374999999998	0.02018740325054211
165	1x diff 2x bxb1	15	0.01	10	-	carb	6	1.3615	0.028148839103187627
166	1x diff 2x bxb1	15	0.01	10	-	carb	7	1.3490000000000002	0.018992479714726247
167	1x diff 2x bxb1	15	0.01	10	-	carb	8	1.3571250000000001	0.02385933480092969
168	1x diff 2x bxb1	15	0.01	10	-	carb	9	1.439625	0.012135396867958498
169	1x diff 2x bxb1	15	0.01	10	-	carb	10	1.4273749999999998	0.02353985981266667
170	1x diff 2x bxb1	15	0.01	10	-	carb	11	1.4279374999999999	0.014512156234392958
171	1x diff 2x bxb1	15	0.01	10	-	carb	12	1.4229375	0.02052774690162423
172	1x diff 2x bxb1	15	0.01	10	-	carb	13	1.4181875000000002	0.017192061083119554
173	1x diff 2x bxb1	15	0.01	10	-	carb	14	1.4688125	0.011792665698887456
174	1x diff 2x bxb1	15	0.01	10	-	carb	15	1.4493749999999999	0.00848843751396994
175	1x diff 2x bxb1	15	0.01	10	-	carb	16	1.463375	0.010832325960489086
176	1x diff 2x bxb1	15	0.01	10	-	kan	1	1.3279375	0.016512846730435658
177	1x diff 2x bxb1	15	0.01	10	-	kan	2	1.3195000000000001	0.011370387604902188
178	1x diff 2x bxb1	15	0.01	10	-	kan	3	1.17675	0.0372434078538931
179	1x diff 2x bxb1	15	0.01	10	-	kan	4	1.3083125000000002	0.03501115893540235
180	1x diff 2x bxb1	15	0.01	10	-	kan	5	1.3218124999999998	0.01876344755863686
181	1x diff 2x bxb1	15	0.01	10	-	kan	6	1.30975	0.027775888824662292
182	1x diff 2x bxb1	15	0.01	10	-	kan	7	1.32375	0.02835741273711077
183	1x diff 2x bxb1	15	0.01	10	-	kan	8	1.32925	0.015285380503698884
184	1x diff 2x bxb1	15	0.01	10	-	kan	9	1.415	0.010106574946185167
185	1x diff 2x bxb1	15	0.01	10	-	kan	10	1.4003124999999998	0.012640460830207123
186	1x diff 2x bxb1	15	0.01	10	-	kan	11	1.37325	0.020788046015507582
187	1x diff 2x bxb1	15	0.01	10	-	kan	12	1.0873125000000001	0.03403562996541802
188	1x diff 2x bxb1	15	0.01	10	-	kan	13	1.3015625	0.016848987888212933
189	1x diff 2x bxb1	15	0.01	10	-	kan	14	1.3890000000000002	0.007358183005529074
190	1x diff 2x bxb1	15	0.01	10	-	kan	15	1.4005	0.013851250588201174
191	1x diff 2x bxb1	15	0.01	10	-	kan	16	1.4321875	0.014525685378469494
192	1x diff 2x bxb1	15	0.01	50	+	carb	1	1.3104375	0.02179685019839852
193	1x diff 2x bxb1	15	0.01	50	+	carb	2	1.3191875	0.02585389926380262
194	1x diff 2x bxb1	15	0.01	50	+	carb	3	1.3580625	0.019258462889263615
195	1x diff 2x bxb1	15	0.01	50	+	carb	4	1.3385624999999999	0.02768630076409645
196	1x diff 2x bxb1	15	0.01	50	+	carb	5	1.3228749999999998	0.01371065800234051
197	1x diff 2x bxb1	15	0.01	50	+	carb	6	1.3268125	0.022595728894764886
198	1x diff 2x bxb1	15	0.01	50	+	carb	7	1.325125	0.021735011255707138
199	1x diff 2x bxb1	15	0.01	50	+	carb	8	1.3256249999999998	0.01713548948819385
200	1x diff 2x bxb1	15	0.01	50	+	carb	9	1.389125	0.02083566653601457
201	1x diff 2x bxb1	15	0.01	50	+	carb	10	1.4028124999999998	0.019500801265589018
202	1x diff 2x bxb1	15	0.01	50	+	carb	11	1.3905000000000003	0.015629642167551833
203	1x diff 2x bxb1	15	0.01	50	+	carb	12	1.3729375	0.0234770975025205
204	1x diff 2x bxb1	15	0.01	50	+	carb	13	1.3536875000000002	0.03748612838675884
205	1x diff 2x bxb1	15	0.01	50	+	carb	14	1.4016875	0.029505371786942708
206	1x diff 2x bxb1	15	0.01	50	+	carb	15	1.380125	0.03183186857761967
207	1x diff 2x bxb1	15	0.01	50	+	carb	16	1.4231875	0.022784608683432444
208	1x diff 2x bxb1	15	0.01	50	+	kan	1	1.2719375	0.16962278264684003
209	1x diff 2x bxb1	15	0.01	50	+	kan	2	1.32325	0.010340627226071597
210	1x diff 2x bxb1	15	0.01	50	+	kan	3	1.1031875	0.10204688610773832
211	1x diff 2x bxb1	15	0.01	50	+	kan	4	1.2935625	0.017352310467814627
212	1x diff 2x bxb1	15	0.01	50	+	kan	5	1.3068125	0.02102029206674892
213	1x diff 2x bxb1	15	0.01	50	+	kan	6	1.3185625	0.015582585288895834
214	1x diff 2x bxb1	15	0.01	50	+	kan	7	1.2798125	0.024007346345888102
215	1x diff 2x bxb1	15	0.01	50	+	kan	8	1.3147499999999999	0.007488085774844486
216	1x diff 2x bxb1	15	0.01	50	+	kan	9	1.3812499999999999	0.009430194665465415
217	1x diff 2x bxb1	15	0.01	50	+	kan	10	1.3758124999999999	0.011429715344536868
218	1x diff 2x bxb1	15	0.01	50	+	kan	11	1.3828749999999999	0.015505183465077496
219	1x diff 2x bxb1	15	0.01	50	+	kan	12	1.0816875000000001	0.01594395877530332
220	1x diff 2x bxb1	15	0.01	50	+	kan	13	1.2589375	0.04820746644897001
221	1x diff 2x bxb1	15	0.01	50	+	kan	14	1.3665000000000003	0.022200386097028645
222	1x diff 2x bxb1	15	0.01	50	+	kan	15	1.3672499999999999	0.023518989288293334
223	1x diff 2x bxb1	15	0.01	50	+	kan	16	1.4151875	0.017910367109582038
224	1x diff 2x bxb1	15	0.01	50	-	carb	1	1.3168125	0.006595114533826225
225	1x diff 2x bxb1	15	0.01	50	-	carb	2	1.3043125	0.023973106211514814
226	1x diff 2x bxb1	15	0.01	50	-	carb	3	1.346375	0.023718211809252588
227	1x diff 2x bxb1	15	0.01	50	-	carb	4	1.3526249999999997	0.02951482678248346
228	1x diff 2x bxb1	15	0.01	50	-	carb	5	1.3531875	0.02210031916382329
229	1x diff 2x bxb1	15	0.01	50	-	carb	6	1.3693125	0.02653964352758772
230	1x diff 2x bxb1	15	0.01	50	-	carb	7	1.3451249999999997	0.01815951147863988
231	1x diff 2x bxb1	15	0.01	50	-	carb	8	1.3709375000000001	0.02020155139021322
232	1x diff 2x bxb1	15	0.01	50	-	carb	9	1.435625	0.018573694916659528
233	1x diff 2x bxb1	15	0.01	50	-	carb	10	1.442	0.010603234008007877
234	1x diff 2x bxb1	15	0.01	50	-	carb	11	1.4458125000000002	0.01837299551749016
235	1x diff 2x bxb1	15	0.01	50	-	carb	12	1.4561875	0.015028395741775967
236	1x diff 2x bxb1	15	0.01	50	-	carb	13	1.4781250000000001	0.014201986782539694
237	1x diff 2x bxb1	15	0.01	50	-	carb	14	1.483375	0.0181181637354025
238	1x diff 2x bxb1	15	0.01	50	-	carb	15	1.3905	0.0730288592661441
239	1x diff 2x bxb1	15	0.01	50	-	carb	16	1.422625	0.05784940424437038
240	1x diff 2x bxb1	15	0.01	50	-	kan	1	1.3135000000000001	0.017252329035317447
241	1x diff 2x bxb1	15	0.01	50	-	kan	2	1.3318125	0.015795427683804174
242	1x diff 2x bxb1	15	0.01	50	-	kan	3	1.17875	0.06567071536950748
243	1x diff 2x bxb1	15	0.01	50	-	kan	4	1.311125	0.03157163057466088
244	1x diff 2x bxb1	15	0.01	50	-	kan	5	1.3312499999999998	0.01657235219100951
245	1x diff 2x bxb1	15	0.01	50	-	kan	6	1.3152500000000003	0.02277059507347139
246	1x diff 2x bxb1	15	0.01	50	-	kan	7	1.3080625000000001	0.02838943150942917
247	1x diff 2x bxb1	15	0.01	50	-	kan	8	1.33525	0.015962008466534363
248	1x diff 2x bxb1	15	0.01	50	-	kan	9	1.4098125000000001	0.015401617493905386
249	1x diff 2x bxb1	15	0.01	50	-	kan	10	1.3919375	0.01092976767495868
250	1x diff 2x bxb1	15	0.01	50	-	kan	11	1.371	0.019056307542198603
251	1x diff 2x bxb1	15	0.01	50	-	kan	12	1.1012499999999998	0.02364167023347909
252	1x diff 2x bxb1	15	0.01	50	-	kan	13	1.3338125	0.02914243040653947
253	1x diff 2x bxb1	15	0.01	50	-	kan	14	1.378625	0.011645814698852088
254	1x diff 2x bxb1	15	0.01	50	-	kan	15	1.3988749999999999	0.015008925915696187
255	1x diff 2x bxb1	15	0.01	50	-	kan	16	1.4344999999999999	0.021978885972028545
256	1x diff 2x bxb1	20	0.01	10	+	carb	1	1.3091249999999999	0.01661485995813909
257	1x diff 2x bxb1	20	0.01	10	+	carb	2	1.321625	0.006604922406811477
258	1x diff 2x bxb1	20	0.01	10	+	carb	3	1.3541874999999999	0.012561100668333202
259	1x diff 2x bxb1	20	0.01	10	+	carb	4	1.3205624999999999	0.013880709893332475
260	1x diff 2x bxb1	20	0.01	10	+	carb	5	1.3000625	0.008529099349537756
261	1x diff 2x bxb1	20	0.01	10	+	carb	6	1.2876875	0.019318639223003472
262	1x diff 2x bxb1	20	0.01	10	+	carb	7	1.3319999999999999	0.014076322571710815
263	1x diff 2x bxb1	20	0.01	10	+	carb	8	1.3359375	0.023284632424473862
264	1x diff 2x bxb1	20	0.01	10	+	carb	9	1.3776875000000002	0.042729161587843074
265	1x diff 2x bxb1	20	0.01	10	+	carb	10	1.4212500000000001	0.03567512138331542
266	1x diff 2x bxb1	20	0.01	10	+	carb	11	1.42475	0.0269629375254254
267	1x diff 2x bxb1	20	0.01	10	+	carb	12	1.471	0.02015475838888386
268	1x diff 2x bxb1	20	0.01	10	+	carb	13	1.453125	0.013640145579449281
269	1x diff 2x bxb1	20	0.01	10	+	carb	14	1.4725625000000002	0.020694094223093765
270	1x diff 2x bxb1	20	0.01	10	+	carb	15	1.4580625	0.011261303844835842
271	1x diff 2x bxb1	20	0.01	10	+	carb	16	1.441125	0.017852070708223994
272	1x diff 2x bxb1	20	0.01	10	+	kan	1	1.2549375	0.03259758700535103
273	1x diff 2x bxb1	20	0.01	10	+	kan	2	1.2589375	0.021662075978868794
274	1x diff 2x bxb1	20	0.01	10	+	kan	3	1.3061875	0.022082535924507
275	1x diff 2x bxb1	20	0.01	10	+	kan	4	1.266375	0.019847184039195873
276	1x diff 2x bxb1	20	0.01	10	+	kan	5	1.2420625	0.010160981040937303
277	1x diff 2x bxb1	20	0.01	10	+	kan	6	1.2073124999999998	0.00763421574230122
278	1x diff 2x bxb1	20	0.01	10	+	kan	7	1.256125	0.013343671587257076
279	1x diff 2x bxb1	20	0.01	10	+	kan	8	1.267	0.013869287755942743
280	1x diff 2x bxb1	20	0.01	10	+	kan	9	1.379125	0.022474986095657526
281	1x diff 2x bxb1	20	0.01	10	+	kan	10	1.4131875	0.01861055288193855
282	1x diff 2x bxb1	20	0.01	10	+	kan	11	1.3933125	0.013397594400275187
283	1x diff 2x bxb1	20	0.01	10	+	kan	12	1.4215624999999998	0.014306435864423196
284	1x diff 2x bxb1	20	0.01	10	+	kan	13	1.4254375	0.01157718661851838
285	1x diff 2x bxb1	20	0.01	10	+	kan	14	1.4411250000000002	0.008576337879804512
286	1x diff 2x bxb1	20	0.01	10	+	kan	15	1.42075	0.008783100656536766
287	1x diff 2x bxb1	20	0.01	10	+	kan	16	1.39625	0.018005951397087654
288	1x diff 2x bxb1	20	0.01	10	-	carb	1	1.3274375	0.014843077992307175
289	1x diff 2x bxb1	20	0.01	10	-	carb	2	1.27275	0.027128003454522237
290	1x diff 2x bxb1	20	0.01	10	-	carb	3	1.2766875	0.038188384079081324
291	1x diff 2x bxb1	20	0.01	10	-	carb	4	1.244125	0.03474678813522595
292	1x diff 2x bxb1	20	0.01	10	-	carb	5	1.2681875	0.030439562485123164
293	1x diff 2x bxb1	20	0.01	10	-	carb	6	1.2899999999999998	0.026248809496813272
294	1x diff 2x bxb1	20	0.01	10	-	carb	7	1.3084375	0.016078906990215528
295	1x diff 2x bxb1	20	0.01	10	-	carb	8	1.3306250000000002	0.034040679445963735
296	1x diff 2x bxb1	20	0.01	10	-	carb	9	1.4400624999999998	0.018174624185542793
297	1x diff 2x bxb1	20	0.01	10	-	carb	10	1.4594999999999998	0.012282391577259917
298	1x diff 2x bxb1	20	0.01	10	-	carb	11	1.4588125	0.00805754969844167
299	1x diff 2x bxb1	20	0.01	10	-	carb	12	1.4682499999999998	0.009550617033170575
300	1x diff 2x bxb1	20	0.01	10	-	carb	13	1.4744375	0.009092530293755265
301	1x diff 2x bxb1	20	0.01	10	-	carb	14	1.4838750000000003	0.0117283234704954
302	1x diff 2x bxb1	20	0.01	10	-	carb	15	1.465875	0.011112251925561378
303	1x diff 2x bxb1	20	0.01	10	-	carb	16	1.4801875	0.0168923852244563
304	1x diff 2x bxb1	20	0.01	10	-	kan	1	1.267375	0.02774340333433202
305	1x diff 2x bxb1	20	0.01	10	-	kan	2	1.2277500000000001	0.022434030272907062
306	1x diff 2x bxb1	20	0.01	10	-	kan	3	1.0465	0.06992495977832237
307	1x diff 2x bxb1	20	0.01	10	-	kan	4	1.2161875	0.018625898827784343
308	1x diff 2x bxb1	20	0.01	10	-	kan	5	1.226375	0.01279997209818381
309	1x diff 2x bxb1	20	0.01	10	-	kan	6	1.234625	0.014456214679408504
310	1x diff 2x bxb1	20	0.01	10	-	kan	7	1.2461875	0.014427002213112213
311	1x diff 2x bxb1	20	0.01	10	-	kan	8	1.3213749999999997	0.02059949721993927
312	1x diff 2x bxb1	20	0.01	10	-	kan	9	1.44225	0.01129475225808099
313	1x diff 2x bxb1	20	0.01	10	-	kan	10	1.4435000000000002	0.010226017238956197
314	1x diff 2x bxb1	20	0.01	10	-	kan	11	1.450625	0.011271804266778741
315	1x diff 2x bxb1	20	0.01	10	-	kan	12	1.2666875000000002	0.028555631793796114
316	1x diff 2x bxb1	20	0.01	10	-	kan	13	1.4019374999999998	0.015714955342875578
317	1x diff 2x bxb1	20	0.01	10	-	kan	14	1.448625	0.013829962297231985
318	1x diff 2x bxb1	20	0.01	10	-	kan	15	1.43925	0.01206825824810093
319	1x diff 2x bxb1	20	0.01	10	-	kan	16	1.4689999999999999	0.010226017238956117
320	1x diff 2x bxb1	20	0.01	50	+	carb	1	1.2851249999999999	0.02251626396312538
321	1x diff 2x bxb1	20	0.01	50	+	carb	2	1.3180625	0.010008701571275685
322	1x diff 2x bxb1	20	0.01	50	+	carb	3	1.3413125	0.014738039945276709
323	1x diff 2x bxb1	20	0.01	50	+	carb	4	1.301875	0.015493662298777886
324	1x diff 2x bxb1	20	0.01	50	+	carb	5	1.2793124999999999	0.01780436844469038
325	1x diff 2x bxb1	20	0.01	50	+	carb	6	1.2625625	0.02973026055817782
326	1x diff 2x bxb1	20	0.01	50	+	carb	7	1.3090624999999998	0.024620603305826157
327	1x diff 2x bxb1	20	0.01	50	+	carb	8	1.3236875000000001	0.021877805942487574
328	1x diff 2x bxb1	20	0.01	50	+	carb	9	1.3676875000000002	0.04967461086194553
329	1x diff 2x bxb1	20	0.01	50	+	carb	10	1.3861875	0.04932612861644137
330	1x diff 2x bxb1	20	0.01	50	+	carb	11	1.4308125	0.028033064023959806
331	1x diff 2x bxb1	20	0.01	50	+	carb	12	1.4676250000000002	0.015574131482319438
332	1x diff 2x bxb1	20	0.01	50	+	carb	13	1.453625	0.011621255157192405
333	1x diff 2x bxb1	20	0.01	50	+	carb	14	1.4695	0.017285419123808224
334	1x diff 2x bxb1	20	0.01	50	+	carb	15	1.4577499999999999	0.00950563742508333
335	1x diff 2x bxb1	20	0.01	50	+	carb	16	1.4396875	0.023810168146043375
336	1x diff 2x bxb1	20	0.01	50	+	kan	1	1.2453750000000001	0.026621352868917748
337	1x diff 2x bxb1	20	0.01	50	+	kan	2	1.2460624999999999	0.028341586683075508
338	1x diff 2x bxb1	20	0.01	50	+	kan	3	1.3165624999999999	0.014768299786076591
339	1x diff 2x bxb1	20	0.01	50	+	kan	4	1.2699375000000002	0.01536563303516757
340	1x diff 2x bxb1	20	0.01	50	+	kan	5	1.2525000000000002	0.018888772175176267
341	1x diff 2x bxb1	20	0.01	50	+	kan	6	1.2305625	0.01346274621740614
342	1x diff 2x bxb1	20	0.01	50	+	kan	7	1.2695625000000001	0.02339327971265005
343	1x diff 2x bxb1	20	0.01	50	+	kan	8	1.2763125	0.011819890922871234
344	1x diff 2x bxb1	20	0.01	50	+	kan	9	1.34525	0.02027489651197831
345	1x diff 2x bxb1	20	0.01	50	+	kan	10	1.3615625	0.02713779323063279
346	1x diff 2x bxb1	20	0.01	50	+	kan	11	1.3708125	0.03207907361950644
347	1x diff 2x bxb1	20	0.01	50	+	kan	12	1.4065625	0.017306971138821545
348	1x diff 2x bxb1	20	0.01	50	+	kan	13	1.4168124999999998	0.01547564330534549
349	1x diff 2x bxb1	20	0.01	50	+	kan	14	1.427875	0.014199471821162978
350	1x diff 2x bxb1	20	0.01	50	+	kan	15	1.4181875	0.010508287545687708
351	1x diff 2x bxb1	20	0.01	50	+	kan	16	1.3846249999999998	0.01982738005889825
352	1x diff 2x bxb1	20	0.01	50	-	carb	1	1.2900625000000001	0.016990412212270035
353	1x diff 2x bxb1	20	0.01	50	-	carb	2	1.2326249999999999	0.02312813685288359
354	1x diff 2x bxb1	20	0.01	50	-	carb	3	1.2533124999999998	0.023185490382687877
355	1x diff 2x bxb1	20	0.01	50	-	carb	4	1.2678125	0.02924152807713234
356	1x diff 2x bxb1	20	0.01	50	-	carb	5	1.3191875	0.016217137099817786
357	1x diff 2x bxb1	20	0.01	50	-	carb	6	1.3745	0.015475787540542203
358	1x diff 2x bxb1	20	0.01	50	-	carb	7	1.3894375	0.0069818003204249425
359	1x diff 2x bxb1	20	0.01	50	-	carb	8	1.4092500000000001	0.013752921767495681
360	1x diff 2x bxb1	20	0.01	50	-	carb	9	1.3919374999999998	0.03504327681596001
361	1x diff 2x bxb1	20	0.01	50	-	carb	10	1.46575	0.0329631829253704
362	1x diff 2x bxb1	20	0.01	50	-	carb	11	1.45275	0.018795896208633273
363	1x diff 2x bxb1	20	0.01	50	-	carb	12	1.4213125000000002	0.013269022732881035
364	1x diff 2x bxb1	20	0.01	50	-	carb	13	1.4450625	0.018791026543843414
365	1x diff 2x bxb1	20	0.01	50	-	carb	14	1.4823125000000001	0.011856093972540685
366	1x diff 2x bxb1	20	0.01	50	-	carb	15	1.4296875	0.01485630577999019
367	1x diff 2x bxb1	20	0.01	50	-	carb	16	1.437625	0.025599595420910094
368	1x diff 2x bxb1	20	0.01	50	-	kan	1	1.2566875	0.02339098956558148
369	1x diff 2x bxb1	20	0.01	50	-	kan	2	1.2271874999999999	0.027863106046731864
370	1x diff 2x bxb1	20	0.01	50	-	kan	3	1.0756875	0.04520424877312816
371	1x diff 2x bxb1	20	0.01	50	-	kan	4	1.2109375	0.02555307851176785
372	1x diff 2x bxb1	20	0.01	50	-	kan	5	1.2302499999999998	0.014257829929050062
373	1x diff 2x bxb1	20	0.01	50	-	kan	6	1.2444375	0.011611070763961203
374	1x diff 2x bxb1	20	0.01	50	-	kan	7	1.2633125	0.020281831243046684
375	1x diff 2x bxb1	20	0.01	50	-	kan	8	1.3355624999999998	0.028452262651676687
376	1x diff 2x bxb1	20	0.01	50	-	kan	9	1.431	0.010267841614895131
377	1x diff 2x bxb1	20	0.01	50	-	kan	10	1.4536250000000002	0.016760391233074302
378	1x diff 2x bxb1	20	0.01	50	-	kan	11	1.4368125	0.006881328256334568
379	1x diff 2x bxb1	20	0.01	50	-	kan	12	1.2518125	0.027229104045907553
380	1x diff 2x bxb1	20	0.01	50	-	kan	13	1.3829375	0.013759250135298514
381	1x diff 2x bxb1	20	0.01	50	-	kan	14	1.4709374999999998	0.012686994184146736
382	1x diff 2x bxb1	20	0.01	50	-	kan	15	1.4038750000000002	0.008838834764831806
383	1x diff 2x bxb1	20	0.01	50	-	kan	16	1.4625	0.015146899729930564
384	1x diff 2x bxb1	30	0.01	10	+	carb	1	1.276625	0.03376996763820933
385	1x diff 2x bxb1	30	0.01	10	+	carb	2	1.2826875000000002	0.03695551138096426
386	1x diff 2x bxb1	30	0.01	10	+	carb	3	1.24375	0.02835867214300213
387	1x diff 2x bxb1	30	0.01	10	+	carb	4	1.2120625	0.022563303804439407
388	1x diff 2x bxb1	30	0.01	10	+	carb	5	1.2768125	0.02080339515559891
389	1x diff 2x bxb1	30	0.01	10	+	carb	6	1.331	0.017484687178050407
390	1x diff 2x bxb1	30	0.01	10	+	carb	7	1.38825	0.012424055008617053
391	1x diff 2x bxb1	30	0.01	10	+	carb	8	1.394125	0.012999313168669466
392	1x diff 2x bxb1	30	0.01	10	+	carb	9	1.4636875000000003	0.022201894224206594
393	1x diff 2x bxb1	30	0.01	10	+	carb	10	1.4594999999999998	0.03633082123250962
394	1x diff 2x bxb1	30	0.01	10	+	carb	11	1.4686249999999998	0.013241574140346175
395	1x diff 2x bxb1	30	0.01	10	+	carb	12	1.4854375	0.012152123565157472
396	1x diff 2x bxb1	30	0.01	10	+	carb	13	1.4618125	0.009801375632313758
397	1x diff 2x bxb1	30	0.01	10	+	carb	14	1.4850624999999997	0.014905505933810423
398	1x diff 2x bxb1	30	0.01	10	+	carb	15	1.457625	0.010253048327204948
399	1x diff 2x bxb1	30	0.01	10	+	carb	16	1.45275	0.027298613256249635
400	1x diff 2x bxb1	30	0.01	10	+	kan	1	1.2169375	0.019743782927436032
401	1x diff 2x bxb1	30	0.01	10	+	kan	2	1.1551875000000003	0.014159644618220033
402	1x diff 2x bxb1	30	0.01	10	+	kan	3	1.2064375	0.02924946580708783
403	1x diff 2x bxb1	30	0.01	10	+	kan	4	1.176625	0.012031951510160666
404	1x diff 2x bxb1	30	0.01	10	+	kan	5	1.2181250000000001	0.02727210767694454
405	1x diff 2x bxb1	30	0.01	10	+	kan	6	1.2679375	0.030752976046462342
406	1x diff 2x bxb1	30	0.01	10	+	kan	7	1.3188125000000002	0.031237497498999484
407	1x diff 2x bxb1	30	0.01	10	+	kan	8	1.3331250000000001	0.012891719379951896
408	1x diff 2x bxb1	30	0.01	10	+	kan	9	1.4090624999999997	0.012459756647474653
409	1x diff 2x bxb1	30	0.01	10	+	kan	10	1.3979374999999998	0.038707176798551055
410	1x diff 2x bxb1	30	0.01	10	+	kan	11	1.4105	0.023804261323192896
411	1x diff 2x bxb1	30	0.01	10	+	kan	12	1.3968125	0.04659854189932182
412	1x diff 2x bxb1	30	0.01	10	+	kan	13	1.413125	0.015183990629230927
413	1x diff 2x bxb1	30	0.01	10	+	kan	14	1.4126875	0.026179241367377804
414	1x diff 2x bxb1	30	0.01	10	+	kan	15	1.4070625	0.016262220679494302
415	1x diff 2x bxb1	30	0.01	10	+	kan	16	1.3881875	0.027659843894818226
416	1x diff 2x bxb1	30	0.01	10	-	carb	1	1.3198750000000001	0.017610366265356264
417	1x diff 2x bxb1	30	0.01	10	-	carb	2	1.2501875	0.031851146536887504
418	1x diff 2x bxb1	30	0.01	10	-	carb	3	1.257	0.029757352032733008
419	1x diff 2x bxb1	30	0.01	10	-	carb	4	1.271625	0.023874298792993753
420	1x diff 2x bxb1	30	0.01	10	-	carb	5	1.2566249999999999	0.030487409579318777
421	1x diff 2x bxb1	30	0.01	10	-	carb	6	1.2981875	0.023227043197839116
422	1x diff 2x bxb1	30	0.01	10	-	carb	7	1.3086875	0.016692465152192016
423	1x diff 2x bxb1	30	0.01	10	-	carb	8	1.3211249999999999	0.03938251062155831
424	1x diff 2x bxb1	30	0.01	10	-	carb	9	1.432	0.013016473079470202
425	1x diff 2x bxb1	30	0.01	10	-	carb	10	1.4587500000000002	0.009776064063386061
426	1x diff 2x bxb1	30	0.01	10	-	carb	11	1.4588124999999998	0.006111683775476981
427	1x diff 2x bxb1	30	0.01	10	-	carb	12	1.4668750000000002	0.010776131031126198
428	1x diff 2x bxb1	30	0.01	10	-	carb	13	1.4689374999999998	0.013270368441434829
429	1x diff 2x bxb1	30	0.01	10	-	carb	14	1.483	0.012966991059720007
430	1x diff 2x bxb1	30	0.01	10	-	carb	15	1.4595624999999999	0.013289194052741808
431	1x diff 2x bxb1	30	0.01	10	-	carb	16	1.4686249999999998	0.025359909305831495
432	1x diff 2x bxb1	30	0.01	10	-	kan	1	1.267875	0.03136279643144086
433	1x diff 2x bxb1	30	0.01	10	-	kan	2	1.185875	0.02437907475098851
434	1x diff 2x bxb1	30	0.01	10	-	kan	3	0.8901874999999999	0.06893264699276079
435	1x diff 2x bxb1	30	0.01	10	-	kan	4	1.1924375	0.017694707643005222
436	1x diff 2x bxb1	30	0.01	10	-	kan	5	1.2245	0.021280440382124212
437	1x diff 2x bxb1	30	0.01	10	-	kan	6	1.27475	0.020532204669041907
438	1x diff 2x bxb1	30	0.01	10	-	kan	7	1.3464999999999998	0.03234081896657186
439	1x diff 2x bxb1	30	0.01	10	-	kan	8	1.3735	0.012781124475457603
440	1x diff 2x bxb1	30	0.01	10	-	kan	9	1.4465	0.014451890632617672
441	1x diff 2x bxb1	30	0.01	10	-	kan	10	1.4499375	0.02062494588737491
442	1x diff 2x bxb1	30	0.01	10	-	kan	11	1.4620625	0.010711934265774993
443	1x diff 2x bxb1	30	0.01	10	-	kan	12	1.2630000000000001	0.028460498941515443
444	1x diff 2x bxb1	30	0.01	10	-	kan	13	1.4245625	0.020114737844959103
445	1x diff 2x bxb1	30	0.01	10	-	kan	14	1.4376874999999998	0.019379550156949324
446	1x diff 2x bxb1	30	0.01	10	-	kan	15	1.4435624999999999	0.013939761988130038
447	1x diff 2x bxb1	30	0.01	10	-	kan	16	1.4656875	0.02008897618809158
448	1x diff 2x bxb1	30	0.01	50	+	carb	1	1.218375	0.03439866068821368
449	1x diff 2x bxb1	30	0.01	50	+	carb	2	1.1990625	0.0321196841071461
450	1x diff 2x bxb1	30	0.01	50	+	carb	3	1.2210625000000002	0.026988671565253884
451	1x diff 2x bxb1	30	0.01	50	+	carb	4	1.2138125	0.026202422870523143
452	1x diff 2x bxb1	30	0.01	50	+	carb	5	1.2844375	0.02342074401038526
453	1x diff 2x bxb1	30	0.01	50	+	carb	6	1.3346874999999998	0.015006992417822114
454	1x diff 2x bxb1	30	0.01	50	+	carb	7	1.389875	0.012073436012289792
455	1x diff 2x bxb1	30	0.01	50	+	carb	8	1.394125	0.0077862057511987205
456	1x diff 2x bxb1	30	0.01	50	+	carb	9	1.4745	0.018807293418094125
457	1x diff 2x bxb1	30	0.01	50	+	carb	10	1.4924375	0.019021486910484
458	1x diff 2x bxb1	30	0.01	50	+	carb	11	1.471	0.021755130757725068
459	1x diff 2x bxb1	30	0.01	50	+	carb	12	1.4898749999999998	0.015291804527729482
460	1x diff 2x bxb1	30	0.01	50	+	carb	13	1.46225	0.018888772175176368
461	1x diff 2x bxb1	30	0.01	50	+	carb	14	1.4850625	0.01607224204290481
462	1x diff 2x bxb1	30	0.01	50	+	carb	15	1.4605	0.011777702904823398
463	1x diff 2x bxb1	30	0.01	50	+	carb	16	1.4518749999999998	0.01851977707363516
464	1x diff 2x bxb1	30	0.01	50	+	kan	1	1.2181250000000001	0.04773045598537092
465	1x diff 2x bxb1	30	0.01	50	+	kan	2	1.1836874999999998	0.022546677772377698
466	1x diff 2x bxb1	30	0.01	50	+	kan	3	1.2421250000000001	0.03135026771359828
467	1x diff 2x bxb1	30	0.01	50	+	kan	4	1.1899374999999999	0.02823047681900838
468	1x diff 2x bxb1	30	0.01	50	+	kan	5	1.216	0.02587055689941204
469	1x diff 2x bxb1	30	0.01	50	+	kan	6	1.215625	0.134554489758929
470	1x diff 2x bxb1	30	0.01	50	+	kan	7	1.3111875	0.034209373715401406
471	1x diff 2x bxb1	30	0.01	50	+	kan	8	1.3250625000000003	0.024017014058490212
472	1x diff 2x bxb1	30	0.01	50	+	kan	9	1.39625	0.020613795657970682
473	1x diff 2x bxb1	30	0.01	50	+	kan	10	1.420375	0.03438308346514947
474	1x diff 2x bxb1	30	0.01	50	+	kan	11	1.4061874999999997	0.027531718720673483
475	1x diff 2x bxb1	30	0.01	50	+	kan	12	1.4215	0.019003759026646787
476	1x diff 2x bxb1	30	0.01	50	+	kan	13	1.410875	0.023064738083428214
477	1x diff 2x bxb1	30	0.01	50	+	kan	14	1.411625	0.026741821179568186
478	1x diff 2x bxb1	30	0.01	50	+	kan	15	1.4271875	0.021828777696295407
479	1x diff 2x bxb1	30	0.01	50	+	kan	16	1.4169999999999998	0.03184336665618132
480	1x diff 2x bxb1	30	0.01	50	-	carb	1	1.2591875	0.021570378995279655
481	1x diff 2x bxb1	30	0.01	50	-	carb	2	1.1360625	0.03818698123332452
482	1x diff 2x bxb1	30	0.01	50	-	carb	3	1.21475	0.020695064974184416
483	1x diff 2x bxb1	30	0.01	50	-	carb	4	1.35275	0.015276031646246975
484	1x diff 2x bxb1	30	0.01	50	-	carb	5	1.3823125	0.012112382978942234
485	1x diff 2x bxb1	30	0.01	50	-	carb	6	1.3836249999999999	0.02916670068025225
486	1x diff 2x bxb1	30	0.01	50	-	carb	7	1.36975	0.017140178362132493
487	1x diff 2x bxb1	30	0.01	50	-	carb	8	1.39475	0.018402251415054045
488	1x diff 2x bxb1	30	0.01	50	-	carb	9	1.4739375	0.013497188860753915
489	1x diff 2x bxb1	30	0.01	50	-	carb	10	1.5054375000000002	0.02195358333914023
490	1x diff 2x bxb1	30	0.01	50	-	carb	11	1.4703125000000001	0.012008739377160741
491	1x diff 2x bxb1	30	0.01	50	-	carb	12	1.4886249999999999	0.01778392130951031
492	1x diff 2x bxb1	30	0.01	50	-	carb	13	1.4725625	0.008981876593611044
493	1x diff 2x bxb1	30	0.01	50	-	carb	14	1.4985	0.018483583449722545
494	1x diff 2x bxb1	30	0.01	50	-	carb	15	1.4625	0.009157354577449952
495	1x diff 2x bxb1	30	0.01	50	-	carb	16	1.4816875	0.01893586449797613
496	1x diff 2x bxb1	30	0.01	50	-	kan	1	1.2075	0.017590581895678435
497	1x diff 2x bxb1	30	0.01	50	-	kan	2	1.1405625	0.026598116877489083
498	1x diff 2x bxb1	30	0.01	50	-	kan	3	0.9101249999999999	0.04546328974332716
499	1x diff 2x bxb1	30	0.01	50	-	kan	4	1.2046249999999998	0.025591223383920385
500	1x diff 2x bxb1	30	0.01	50	-	kan	5	1.3464375	0.024234623254462035
501	1x diff 2x bxb1	30	0.01	50	-	kan	6	1.35275	0.009837973078114981
502	1x diff 2x bxb1	30	0.01	50	-	kan	7	1.373125	0.019160506256359712
503	1x diff 2x bxb1	30	0.01	50	-	kan	8	1.3854375	0.011974489252454262
504	1x diff 2x bxb1	30	0.01	50	-	kan	9	1.4595625	0.0065924063458323865
505	1x diff 2x bxb1	30	0.01	50	-	kan	10	1.464	0.009231158416704077
506	1x diff 2x bxb1	30	0.01	50	-	kan	11	1.4619375	0.0053146529251010865
507	1x diff 2x bxb1	30	0.01	50	-	kan	12	1.2746250000000001	0.018290805652801927
508	1x diff 2x bxb1	30	0.01	50	-	kan	13	1.4221249999999999	0.01576784703122144
509	1x diff 2x bxb1	30	0.01	50	-	kan	14	1.4724374999999998	0.011555572248919638
510	1x diff 2x bxb1	30	0.01	50	-	kan	15	1.4468750000000001	0.006901086870921047
511	1x diff 2x bxb1	30	0.01	50	-	kan	16	1.4720625000000003	0.005354820925377212
512	naive 1x	0	0.0	10	-	carb	1	1.1766249999999996	0.01605070091927454
513	naive 1x	0	0.0	10	-	carb	2	1.2291249999999998	0.016771042219935438
514	naive 1x	0	0.0	10	-	carb	3	1.310875	0.03532375768718358
515	naive 1x	0	0.0	10	-	carb	4	1.33975	0.028594455006921465
516	naive 1x	0	0.0	10	-	carb	5	1.357	0.03646720640324878
517	naive 1x	0	0.0	10	-	carb	6	1.350625	0.152711387450782
518	naive 1x	0	0.0	10	-	carb	7	1.41175	0.01230563169563321
519	naive 1x	0	0.0	10	-	carb	8	1.3906250000000002	0.019338617914865172
520	naive 1x	0	0.0	10	-	carb	9	1.4709374999999998	0.01604555456905658
521	naive 1x	0	0.0	10	-	carb	10	1.5331249999999998	0.008442029207652512
522	naive 1x	0	0.0	10	-	carb	11	1.487125	0.022900015595752592
523	naive 1x	0	0.0	10	-	carb	12	1.5236875	0.01337625161032999
524	naive 1x	0	0.0	10	-	carb	13	1.4751249999999998	0.01414655435079512
525	naive 1x	0	0.0	10	-	carb	14	1.518875	0.029849323993302465
526	naive 1x	0	0.0	10	-	carb	15	1.4858125	0.01397686225772535
527	naive 1x	0	0.0	10	-	carb	16	1.5043125000000002	0.011786607109039348
528	naive 1x	0	0.0	10	-	kan	1	1.0931875	0.042723310382038436
529	naive 1x	0	0.0	10	-	kan	2	1.09	0.0464950074124708
530	naive 1x	0	0.0	10	-	kan	3	1.108125	0.03015288424962741
531	naive 1x	0	0.0	10	-	kan	4	1.261875	0.053950870508004116
532	naive 1x	0	0.0	10	-	kan	5	1.3159375	0.029802250034902743
533	naive 1x	0	0.0	10	-	kan	6	1.3355625	0.020307348247793122
534	naive 1x	0	0.0	10	-	kan	7	1.3583125	0.01806721082909194
535	naive 1x	0	0.0	10	-	kan	8	1.3721875000000001	0.02214068249690083
536	naive 1x	0	0.0	10	-	kan	9	1.4536875	0.021240018664237165
537	naive 1x	0	0.0	10	-	kan	10	1.4660625	0.01876630243662457
538	naive 1x	0	0.0	10	-	kan	11	1.460125	0.017898024631625854
539	naive 1x	0	0.0	10	-	kan	12	1.4656250000000002	0.014915835305377328
540	naive 1x	0	0.0	10	-	kan	13	1.4368124999999998	0.02370493845473672
541	naive 1x	0	0.0	10	-	kan	14	1.454	0.012755950992156026
542	naive 1x	0	0.0	10	-	kan	15	1.4491875	0.01667319812496347
543	naive 1x	0	0.0	10	-	kan	16	1.4468124999999998	0.01575240911280381
544	naive 1x	0	0.0	50	-	carb	1	1.134125	0.026195351277878084
545	naive 1x	0	0.0	50	-	carb	2	1.3611875	0.012688401621728627
546	naive 1x	0	0.0	50	-	carb	3	1.3960000000000001	0.013196319833304136
547	naive 1x	0	0.0	50	-	carb	4	1.3108125	0.035508487415988756
548	naive 1x	0	0.0	50	-	carb	5	1.1312499999999999	0.0754808395744055
549	naive 1x	0	0.0	50	-	carb	6	1.2086875	0.0823879921469142
550	naive 1x	0	0.0	50	-	carb	7	1.3985625	0.013428215230838248
551	naive 1x	0	0.0	50	-	carb	8	1.368125	0.010739612921995212
552	naive 1x	0	0.0	50	-	carb	9	1.4676875	0.011695351640716082
553	naive 1x	0	0.0	50	-	carb	10	1.5046249999999999	0.02144386359111351
554	naive 1x	0	0.0	50	-	carb	11	1.4575624999999999	0.014816586988912106
555	naive 1x	0	0.0	50	-	carb	12	1.5067499999999998	0.010515294982615884
556	naive 1x	0	0.0	50	-	carb	13	1.4633749999999999	0.018425041190107034
557	naive 1x	0	0.0	50	-	carb	14	1.5069375	0.03722464381485553
558	naive 1x	0	0.0	50	-	carb	15	1.4669375	0.011989392633252393
559	naive 1x	0	0.0	50	-	carb	16	1.48425	0.014367622330384796
560	naive 1x	0	0.0	50	-	kan	1	0.8674375	0.07194712219996809
561	naive 1x	0	0.0	50	-	kan	2	0.8261875000000001	0.13779512159620994
562	naive 1x	0	0.0	50	-	kan	3	1.3280625	0.04356722023002416
563	naive 1x	0	0.0	50	-	kan	4	1.3630625	0.027510306510210275
564	naive 1x	0	0.0	50	-	kan	5	1.3380625	0.023762872451428437
565	naive 1x	0	0.0	50	-	kan	6	1.3518125	0.02707125188408223
566	naive 1x	0	0.0	50	-	kan	7	1.3589375000000001	0.02966411673096923
567	naive 1x	0	0.0	50	-	kan	8	1.3734375	0.019422809676107117
568	naive 1x	0	0.0	50	-	kan	9	1.4339374999999999	0.02440204543534359
569	naive 1x	0	0.0	50	-	kan	10	1.444125	0.024343890403959765
570	naive 1x	0	0.0	50	-	kan	11	1.4192500000000001	0.021434284952584082
571	naive 1x	0	0.0	50	-	kan	12	1.4463124999999997	0.016091118890333784
572	naive 1x	0	0.0	50	-	kan	13	1.387625	0.04147352856254897
573	naive 1x	0	0.0	50	-	kan	14	1.4365625	0.020939432213614807
574	naive 1x	0	0.0	50	-	kan	15	1.4135625	0.03138748328781483
575	naive 1x	0	0.0	50	-	kan	16	1.412375	0.027984370637911423
576	naive 2x	0	0.0	10	-	carb	1	1.1465625000000002	0.05629605257666195
577	naive 2x	0	0.0	10	-	carb	2	1.2292500000000002	0.061822326064294914
578	naive 2x	0	0.0	10	-	carb	3	1.2885000000000002	0.06283652259179029
579	naive 2x	0	0.0	10	-	carb	4	1.3235000000000001	0.09717326204848147
580	naive 2x	0	0.0	10	-	carb	5	1.3659375	0.023257007392550363
581	naive 2x	0	0.0	10	-	carb	6	1.4096875	0.024322149664158372
582	naive 2x	0	0.0	10	-	carb	7	1.3582500000000002	0.0412933754631763
583	naive 2x	0	0.0	10	-	carb	8	1.3966875	0.01534586379824497
584	naive 2x	0	0.0	10	-	carb	9	1.479625	0.037848145831165095
585	naive 2x	0	0.0	10	-	carb	10	1.4889999999999999	0.02338955810979395
586	naive 2x	0	0.0	10	-	carb	11	1.4549374999999998	0.024765237012508417
587	naive 2x	0	0.0	10	-	carb	12	1.490875	0.02634625210537542
588	naive 2x	0	0.0	10	-	carb	13	1.4539374999999999	0.0162666123876924
589	naive 2x	0	0.0	10	-	carb	14	1.481	0.026851443164195056
590	naive 2x	0	0.0	10	-	carb	15	1.4474375	0.01729871485730329
591	naive 2x	0	0.0	10	-	carb	16	1.4756875	0.013548688655575234
592	naive 2x	0	0.0	10	-	kan	1	1.0425625	0.07012816710444222
593	naive 2x	0	0.0	10	-	kan	2	1.0755625	0.04435766764124808
594	naive 2x	0	0.0	10	-	kan	3	1.058125	0.00943681998496168
595	naive 2x	0	0.0	10	-	kan	4	1.0984375	0.01497483007296854
596	naive 2x	0	0.0	10	-	kan	5	1.1205625000000001	0.03509521487529124
597	naive 2x	0	0.0	10	-	kan	6	1.260625	0.04651555039523271
598	naive 2x	0	0.0	10	-	kan	7	1.322	0.021825607502590577
599	naive 2x	0	0.0	10	-	kan	8	1.3536249999999999	0.014443856825654303
600	naive 2x	0	0.0	10	-	kan	9	1.4373125	0.017171274809152322
601	naive 2x	0	0.0	10	-	kan	10	1.4668124999999999	0.023217815665684826
602	naive 2x	0	0.0	10	-	kan	11	1.4625	0.01775025150727247
603	naive 2x	0	0.0	10	-	kan	12	1.4630625	0.028189964653097054
604	naive 2x	0	0.0	10	-	kan	13	1.4250625	0.016032194172975828
605	naive 2x	0	0.0	10	-	kan	14	1.45275	0.015748015748023734
606	naive 2x	0	0.0	10	-	kan	15	1.4591249999999998	0.014879876151558351
607	naive 2x	0	0.0	10	-	kan	16	1.4453125000000002	0.019370333539424866
608	naive 2x	0	0.0	50	-	carb	1	1.20025	0.044214574197074155
609	naive 2x	0	0.0	50	-	carb	2	1.3709375	0.006224591208608416
610	naive 2x	0	0.0	50	-	carb	3	1.380625	0.013246967307921517
611	naive 2x	0	0.0	50	-	carb	4	0.8065	0.22234464881607308
612	naive 2x	0	0.0	50	-	carb	5	0.6539999999999999	0.13269809988950754
613	naive 2x	0	0.0	50	-	carb	6	1.2951249999999999	0.09058490492350263
614	naive 2x	0	0.0	50	-	carb	7	1.4004999999999999	0.010931605554537684
615	naive 2x	0	0.0	50	-	carb	8	1.3710625	0.015449081109983744
616	naive 2x	0	0.0	50	-	carb	9	1.469125	0.00875764971732869
617	naive 2x	0	0.0	50	-	carb	10	1.5056875	0.012546876389877074
618	naive 2x	0	0.0	50	-	carb	11	1.4548749999999997	0.011070391656512057
619	naive 2x	0	0.0	50	-	carb	12	1.5106875	0.012293835563287106
620	naive 2x	0	0.0	50	-	carb	13	1.4605	0.01607571371443809
621	naive 2x	0	0.0	50	-	carb	14	1.495875	0.011642747589318004
622	naive 2x	0	0.0	50	-	carb	15	1.46425	0.010843035948083392
623	naive 2x	0	0.0	50	-	carb	16	1.4953750000000001	0.008806450557890522
624	naive 2x	0	0.0	50	-	kan	1	0.665875	0.08202601939106187
625	naive 2x	0	0.0	50	-	kan	2	0.3574375	0.02008808726583992
626	naive 2x	0	0.0	50	-	kan	3	1.0458749999999999	0.23467785670695773
627	naive 2x	0	0.0	50	-	kan	4	1.3205	0.06562501700680057
628	naive 2x	0	0.0	50	-	kan	5	1.2985625	0.05504182662822373
629	naive 2x	0	0.0	50	-	kan	6	1.3283125	0.037481364417153024
630	naive 2x	0	0.0	50	-	kan	7	1.3234375	0.028522469212885402
631	naive 2x	0	0.0	50	-	kan	8	1.3614999999999997	0.024590939097852316
632	naive 2x	0	0.0	50	-	kan	9	1.4314375	0.019060875223496844
633	naive 2x	0	0.0	50	-	kan	10	1.43625	0.027613402542968138
634	naive 2x	0	0.0	50	-	kan	11	1.4204375000000002	0.023964911105316344
635	naive 2x	0	0.0	50	-	kan	12	1.43075	0.027133268983192613
636	naive 2x	0	0.0	50	-	kan	13	1.3900625	0.027354077131467702
637	naive 2x	0	0.0	50	-	kan	14	1.4150625	0.025516713710261117
638	naive 2x	0	0.0	50	-	kan	15	1.434	0.01818555156475288
639	naive 2x	0	0.0	50	-	kan	16	1.4315	0.02538559771659058
640	split pir 2x bxb1	10	0.01	10	+	carb	1	0.9019999999999999	0.17752303673447173
641	split pir 2x bxb1	10	0.01	10	+	carb	2	1.2316875	0.039673612587137724
642	split pir 2x bxb1	10	0.01	10	+	carb	3	1.227625	0.06535876266532928
643	split pir 2x bxb1	10	0.01	10	+	carb	4	1.2851875000000001	0.05708636158112927
644	split pir 2x bxb1	10	0.01	10	+	carb	5	1.2988749999999998	0.03799318547920331
645	split pir 2x bxb1	10	0.01	10	+	carb	6	1.1878125000000002	0.059791863696373515
646	split pir 2x bxb1	10	0.01	10	+	carb	7	1.1263125	0.05769868623163912
647	split pir 2x bxb1	10	0.01	10	+	carb	8	1.3125625	0.03027190765143729
648	split pir 2x bxb1	10	0.01	10	+	carb	9	1.3010000000000002	0.052342280096632096
649	split pir 2x bxb1	10	0.01	10	+	carb	10	0.9158125	0.10622850622932757
650	split pir 2x bxb1	10	0.01	10	+	carb	11	1.260625	0.05845862395135308
651	split pir 2x bxb1	10	0.01	10	+	carb	12	1.282125	0.057230579987575525
652	split pir 2x bxb1	10	0.01	10	+	carb	13	1.308375	0.03556558328336135
653	split pir 2x bxb1	10	0.01	10	+	carb	14	1.254375	0.05402099459601676
654	split pir 2x bxb1	10	0.01	10	+	carb	15	1.1711250000000002	0.08083658559976774
655	split pir 2x bxb1	10	0.01	10	+	carb	16	1.264125	0.05241915544095367
656	split pir 2x bxb1	10	0.01	10	+	kan	1	1.2268124999999999	0.05444980486650067
657	split pir 2x bxb1	10	0.01	10	+	kan	2	1.2163749999999998	0.06240578613283505
658	split pir 2x bxb1	10	0.01	10	+	kan	3	0.947625	0.07212625339341727
659	split pir 2x bxb1	10	0.01	10	+	kan	4	1.01	0.06488010921252038
660	split pir 2x bxb1	10	0.01	10	+	kan	5	1.051875	0.06677881935378686
661	split pir 2x bxb1	10	0.01	10	+	kan	6	1.188375	0.03146398167519711
662	split pir 2x bxb1	10	0.01	10	+	kan	7	1.2244375	0.050387383270588164
663	split pir 2x bxb1	10	0.01	10	+	kan	8	1.30325	0.025446021299998928
664	split pir 2x bxb1	10	0.01	10	+	kan	9	1.06125	0.02713458520570581
665	split pir 2x bxb1	10	0.01	10	+	kan	10	0.853875	0.12407133604733776
666	split pir 2x bxb1	10	0.01	10	+	kan	11	1.132125	0.07860286708693082
667	split pir 2x bxb1	10	0.01	10	+	kan	12	1.1891875	0.06051383401456944
668	split pir 2x bxb1	10	0.01	10	+	kan	13	1.1061250000000002	0.04080769360234491
669	split pir 2x bxb1	10	0.01	10	+	kan	14	1.1443125	0.09546313331034433
670	split pir 2x bxb1	10	0.01	10	+	kan	15	1.131	0.06763663419859309
671	split pir 2x bxb1	10	0.01	10	+	kan	16	1.1689375000000002	0.04567387304106619
672	split pir 2x bxb1	10	0.01	10	-	carb	1	0.86175	0.0656826787343078
673	split pir 2x bxb1	10	0.01	10	-	carb	2	1.2984999999999998	0.02557482020604313
674	split pir 2x bxb1	10	0.01	10	-	carb	3	1.3470625	0.025453651856995725
675	split pir 2x bxb1	10	0.01	10	-	carb	4	1.3946875	0.02294860328771978
676	split pir 2x bxb1	10	0.01	10	-	carb	5	1.3591250000000001	0.02490947897602723
677	split pir 2x bxb1	10	0.01	10	-	carb	6	1.303	0.04056036066337255
678	split pir 2x bxb1	10	0.01	10	-	carb	7	1.3000625000000001	0.03443258164255812
679	split pir 2x bxb1	10	0.01	10	-	carb	8	1.3735625	0.022327813372562937
680	split pir 2x bxb1	10	0.01	10	-	carb	9	1.3389375000000001	0.09523183647589407
681	split pir 2x bxb1	10	0.01	10	-	carb	10	0.9422499999999999	0.05269047081100828
682	split pir 2x bxb1	10	0.01	10	-	carb	11	1.339875	0.036075070537501586
683	split pir 2x bxb1	10	0.01	10	-	carb	12	1.4186249999999998	0.0690050463993137
684	split pir 2x bxb1	10	0.01	10	-	carb	13	1.32975	0.03266059224377734
685	split pir 2x bxb1	10	0.01	10	-	carb	14	1.3411250000000001	0.027181598292121925
686	split pir 2x bxb1	10	0.01	10	-	carb	15	1.3255625	0.07939523083014136
687	split pir 2x bxb1	10	0.01	10	-	carb	16	1.3855	0.05122917695443261
688	split pir 2x bxb1	10	0.01	10	-	kan	1	1.2766875	0.029859118612004024
689	split pir 2x bxb1	10	0.01	10	-	kan	2	1.2659375000000002	0.04918364819734294
690	split pir 2x bxb1	10	0.01	10	-	kan	3	1.1488749999999999	0.0336969159250093
691	split pir 2x bxb1	10	0.01	10	-	kan	4	1.22925	0.06304816752746607
692	split pir 2x bxb1	10	0.01	10	-	kan	5	1.1712500000000001	0.040802660977651284
693	split pir 2x bxb1	10	0.01	10	-	kan	6	1.2909375	0.02644190059626677
694	split pir 2x bxb1	10	0.01	10	-	kan	7	1.319625	0.02218228057320911
695	split pir 2x bxb1	10	0.01	10	-	kan	8	1.393	0.027341752478058656
696	split pir 2x bxb1	10	0.01	10	-	kan	9	1.2430625	0.022777553957475712
697	split pir 2x bxb1	10	0.01	10	-	kan	10	1.0221874999999998	0.11004899477051115
698	split pir 2x bxb1	10	0.01	10	-	kan	11	1.0408750000000002	0.1902409656199211
699	split pir 2x bxb1	10	0.01	10	-	kan	12	1.2535	0.046278659074289095
700	split pir 2x bxb1	10	0.01	10	-	kan	13	1.2596875	0.022172920260018707
701	split pir 2x bxb1	10	0.01	10	-	kan	14	1.2655	0.04620142236524141
702	split pir 2x bxb1	10	0.01	10	-	kan	15	1.181	0.14948984676463584
703	split pir 2x bxb1	10	0.01	10	-	kan	16	1.2956874999999999	0.08387573184692426
704	split pir 2x bxb1	10	0.01	50	+	carb	1	0.9154374999999999	0.15381980122858047
705	split pir 2x bxb1	10	0.01	50	+	carb	2	1.198875	0.021313560405123607
706	split pir 2x bxb1	10	0.01	50	+	carb	3	1.257375	0.05319824782291784
707	split pir 2x bxb1	10	0.01	50	+	carb	4	1.3278750000000001	0.03554247961443969
708	split pir 2x bxb1	10	0.01	50	+	carb	5	1.3389375000000001	0.014077432547977508
709	split pir 2x bxb1	10	0.01	50	+	carb	6	1.2384375	0.033695524819434726
710	split pir 2x bxb1	10	0.01	50	+	carb	7	1.2211874999999999	0.07726158604747525
711	split pir 2x bxb1	10	0.01	50	+	carb	8	1.3125	0.025922962793631397
712	split pir 2x bxb1	10	0.01	50	+	carb	9	1.312375	0.051380061446885325
713	split pir 2x bxb1	10	0.01	50	+	carb	10	0.9625625	0.11359339690945323
714	split pir 2x bxb1	10	0.01	50	+	carb	11	1.306	0.0517618171462876
715	split pir 2x bxb1	10	0.01	50	+	carb	12	1.3073125	0.033293003876833566
716	split pir 2x bxb1	10	0.01	50	+	carb	13	1.3280625000000001	0.030728578485089194
717	split pir 2x bxb1	10	0.01	50	+	carb	14	1.3017500000000002	0.06464297553264607
718	split pir 2x bxb1	10	0.01	50	+	carb	15	1.2126875	0.06922011345803229
719	split pir 2x bxb1	10	0.01	50	+	carb	16	1.2883125	0.04650878373259948
720	split pir 2x bxb1	10	0.01	50	+	kan	1	1.2394375000000002	0.030430761574433234
721	split pir 2x bxb1	10	0.01	50	+	kan	2	1.2254375	0.037811031553540805
722	split pir 2x bxb1	10	0.01	50	+	kan	3	1.0035625000000001	0.0619535756491446
723	split pir 2x bxb1	10	0.01	50	+	kan	4	1.04575	0.061432308856403675
724	split pir 2x bxb1	10	0.01	50	+	kan	5	1.0416249999999998	0.073225556623744
725	split pir 2x bxb1	10	0.01	50	+	kan	6	1.2403749999999998	0.030759144981614844
726	split pir 2x bxb1	10	0.01	50	+	kan	7	1.2436250000000002	0.04362318354793864
727	split pir 2x bxb1	10	0.01	50	+	kan	8	1.3171249999999999	0.039771445248354464
728	split pir 2x bxb1	10	0.01	50	+	kan	9	1.1084999999999998	0.06605625308347858
729	split pir 2x bxb1	10	0.01	50	+	kan	10	0.83725	0.17161064735532666
730	split pir 2x bxb1	10	0.01	50	+	kan	11	1.187125	0.12450896410643347
731	split pir 2x bxb1	10	0.01	50	+	kan	12	1.2433125	0.06359522528123811
732	split pir 2x bxb1	10	0.01	50	+	kan	13	1.1281875000000001	0.08238669166974556
733	split pir 2x bxb1	10	0.01	50	+	kan	14	1.2221875	0.06009453118688449
734	split pir 2x bxb1	10	0.01	50	+	kan	15	1.140875	0.07951268991263505
735	split pir 2x bxb1	10	0.01	50	+	kan	16	1.18575	0.07618305023335015
736	split pir 2x bxb1	10	0.01	50	-	carb	1	0.8244375	0.059586933790651025
737	split pir 2x bxb1	10	0.01	50	-	carb	2	1.2586875000000002	0.03197648410495262
738	split pir 2x bxb1	10	0.01	50	-	carb	3	1.3464374999999997	0.03115220411830546
739	split pir 2x bxb1	10	0.01	50	-	carb	4	1.35275	0.03621266550334487
740	split pir 2x bxb1	10	0.01	50	-	carb	5	1.3529375	0.045556430861703155
741	split pir 2x bxb1	10	0.01	50	-	carb	6	1.252125	0.06373200026001735
742	split pir 2x bxb1	10	0.01	50	-	carb	7	1.2563125	0.04279180286990884
743	split pir 2x bxb1	10	0.01	50	-	carb	8	1.3305625	0.0415841981492283
744	split pir 2x bxb1	10	0.01	50	-	carb	9	1.1951250000000002	0.2203780436950495
745	split pir 2x bxb1	10	0.01	50	-	carb	10	0.9225625	0.0623317377883393
746	split pir 2x bxb1	10	0.01	50	-	carb	11	1.311625	0.05179337381778264
747	split pir 2x bxb1	10	0.01	50	-	carb	12	1.3716250000000003	0.057876561996817275
748	split pir 2x bxb1	10	0.01	50	-	carb	13	1.3576875	0.0403678952174337
749	split pir 2x bxb1	10	0.01	50	-	carb	14	1.3855	0.029019697743823243
750	split pir 2x bxb1	10	0.01	50	-	carb	15	1.3864375	0.06391592552497613
751	split pir 2x bxb1	10	0.01	50	-	carb	16	1.419	0.021543974961525873
752	split pir 2x bxb1	10	0.01	50	-	kan	1	1.2662499999999999	0.03695267243380368
753	split pir 2x bxb1	10	0.01	50	-	kan	2	1.283375	0.02769702150051522
754	split pir 2x bxb1	10	0.01	50	-	kan	3	1.0978124999999999	0.05064155373096002
755	split pir 2x bxb1	10	0.01	50	-	kan	4	1.2501250000000002	0.03529341298316167
756	split pir 2x bxb1	10	0.01	50	-	kan	5	1.1603124999999999	0.07309677416177232
757	split pir 2x bxb1	10	0.01	50	-	kan	6	1.273125	0.0374630770607159
758	split pir 2x bxb1	10	0.01	50	-	kan	7	1.3108750000000002	0.025549322048595696
759	split pir 2x bxb1	10	0.01	50	-	kan	8	1.3716875000000002	0.030664005772240568
760	split pir 2x bxb1	10	0.01	50	-	kan	9	1.2370625	0.05135481442168505
761	split pir 2x bxb1	10	0.01	50	-	kan	10	1.0263749999999998	0.09539382654478824
762	split pir 2x bxb1	10	0.01	50	-	kan	11	1.0439375000000002	0.13430095135818773
763	split pir 2x bxb1	10	0.01	50	-	kan	12	1.2263125000000001	0.07432406719418491
764	split pir 2x bxb1	10	0.01	50	-	kan	13	1.2410625	0.07378367875079155
765	split pir 2x bxb1	10	0.01	50	-	kan	14	1.2406875000000002	0.03077561360650894
766	split pir 2x bxb1	10	0.01	50	-	kan	15	1.2165	0.07160905768725864
767	split pir 2x bxb1	10	0.01	50	-	kan	16	1.3726875	0.0333058741065296
768	split pir 2x bxb1	15	0.01	10	+	carb	1	0.76075	0.14524388356927706
769	split pir 2x bxb1	15	0.01	10	+	carb	2	1.0443125	0.042799313662721314
770	split pir 2x bxb1	15	0.01	10	+	carb	3	0.9986875	0.36716898965501665
771	split pir 2x bxb1	15	0.01	10	+	carb	4	1.0645625	0.39754716139813434
772	split pir 2x bxb1	15	0.01	10	+	carb	5	1.1626249999999998	0.11234060136159912
773	split pir 2x bxb1	15	0.01	10	+	carb	6	1.0286875	0.19184274391505446
774	split pir 2x bxb1	15	0.01	10	+	carb	7	0.9717499999999999	0.062127748573863
775	split pir 2x bxb1	15	0.01	10	+	carb	8	1.212875	0.03874251079701912
776	split pir 2x bxb1	15	0.01	10	+	carb	9	1.137875	0.24324924753957913
777	split pir 2x bxb1	15	0.01	10	+	carb	10	0.9256249999999999	0.12999938186666224
778	split pir 2x bxb1	15	0.01	10	+	carb	11	1.31875	0.08298838128660806
779	split pir 2x bxb1	15	0.01	10	+	carb	12	1.3929375000000002	0.05980709316508487
780	split pir 2x bxb1	15	0.01	10	+	carb	13	1.3830625	0.037862002720405644
781	split pir 2x bxb1	15	0.01	10	+	carb	14	1.36125	0.052681658505186975
782	split pir 2x bxb1	15	0.01	10	+	carb	15	1.3519999999999999	0.044797161899898505
783	split pir 2x bxb1	15	0.01	10	+	carb	16	1.3615625	0.05611113812273427
784	split pir 2x bxb1	15	0.01	10	+	kan	1	1.195125	0.03602751924372741
785	split pir 2x bxb1	15	0.01	10	+	kan	2	1.1175	0.06706127262223918
786	split pir 2x bxb1	15	0.01	10	+	kan	3	0.9035625	0.06577148616883415
787	split pir 2x bxb1	15	0.01	10	+	kan	4	0.9164374999999999	0.08288996040362359
788	split pir 2x bxb1	15	0.01	10	+	kan	5	0.8821874999999999	0.07699811570050642
789	split pir 2x bxb1	15	0.01	10	+	kan	6	1.0898125	0.07486604108100586
790	split pir 2x bxb1	15	0.01	10	+	kan	7	1.1373125000000002	0.08175046417517852
791	split pir 2x bxb1	15	0.01	10	+	kan	8	1.241875	0.030642815517787265
792	split pir 2x bxb1	15	0.01	10	+	kan	9	0.9285625	0.038014506159773115
793	split pir 2x bxb1	15	0.01	10	+	kan	10	0.7727499999999999	0.12804853990354034
794	split pir 2x bxb1	15	0.01	10	+	kan	11	1.0425625	0.07604483522426568
795	split pir 2x bxb1	15	0.01	10	+	kan	12	1.139125	0.06061220409879742
796	split pir 2x bxb1	15	0.01	10	+	kan	13	1.0120624999999999	0.05372711306753257
797	split pir 2x bxb1	15	0.01	10	+	kan	14	1.1688125	0.054401245718405114
798	split pir 2x bxb1	15	0.01	10	+	kan	15	1.0884375	0.057204169116295354
799	split pir 2x bxb1	15	0.01	10	+	kan	16	1.1505625000000002	0.05073139173276111
800	split pir 2x bxb1	15	0.01	10	-	carb	1	0.7241875	0.08373296735114888
801	split pir 2x bxb1	15	0.01	10	-	carb	2	1.1090625	0.044381010659322
802	split pir 2x bxb1	15	0.01	10	-	carb	3	1.175125	0.051269421407195245
803	split pir 2x bxb1	15	0.01	10	-	carb	4	1.2241250000000001	0.03990412617404732
804	split pir 2x bxb1	15	0.01	10	-	carb	5	1.205875	0.01850820281465954
805	split pir 2x bxb1	15	0.01	10	-	carb	6	1.075125	0.077994390823956
806	split pir 2x bxb1	15	0.01	10	-	carb	7	1.1140625000000002	0.04068646449197997
807	split pir 2x bxb1	15	0.01	10	-	carb	8	1.2910624999999998	0.022425173195699942
808	split pir 2x bxb1	15	0.01	10	-	carb	9	1.2576875	0.11193044316513202
809	split pir 2x bxb1	15	0.01	10	-	carb	10	1.03025	0.04157351492064557
810	split pir 2x bxb1	15	0.01	10	-	carb	11	1.3531874999999998	0.15247433917595074
811	split pir 2x bxb1	15	0.01	10	-	carb	12	1.2915625000000002	0.16333782640807457
812	split pir 2x bxb1	15	0.01	10	-	carb	13	1.356625	0.06933291838245785
813	split pir 2x bxb1	15	0.01	10	-	carb	14	1.304625	0.10077760167815068
814	split pir 2x bxb1	15	0.01	10	-	carb	15	1.40475	0.025563646062328554
815	split pir 2x bxb1	15	0.01	10	-	carb	16	1.4311874999999998	0.035082492072257325
816	split pir 2x bxb1	15	0.01	10	-	kan	1	1.205875	0.033798510110865584
817	split pir 2x bxb1	15	0.01	10	-	kan	2	1.1534375	0.09345642128057023
818	split pir 2x bxb1	15	0.01	10	-	kan	3	0.9436249999999999	0.07252918131936373
819	split pir 2x bxb1	15	0.01	10	-	kan	4	1.041625	0.10884056163555413
820	split pir 2x bxb1	15	0.01	10	-	kan	5	1.011875	0.08031222554149882
821	split pir 2x bxb1	15	0.01	10	-	kan	6	1.1858749999999998	0.04996123497272656
822	split pir 2x bxb1	15	0.01	10	-	kan	7	1.2475625	0.034510285733800786
823	split pir 2x bxb1	15	0.01	10	-	kan	8	1.3096875000000001	0.031176842940141978
824	split pir 2x bxb1	15	0.01	10	-	kan	9	1.0564999999999998	0.032785013998123363
825	split pir 2x bxb1	15	0.01	10	-	kan	10	0.8806249999999999	0.07006005077278855
826	split pir 2x bxb1	15	0.01	10	-	kan	11	0.9476249999999999	0.23722559335547497
827	split pir 2x bxb1	15	0.01	10	-	kan	12	1.133	0.08057383481715918
828	split pir 2x bxb1	15	0.01	10	-	kan	13	1.10525	0.0742721828335289
829	split pir 2x bxb1	15	0.01	10	-	kan	14	1.24175	0.04705088430928498
830	split pir 2x bxb1	15	0.01	10	-	kan	15	1.2090625	0.03742653518179691
831	split pir 2x bxb1	15	0.01	10	-	kan	16	1.3594374999999999	0.07011747158468112
832	split pir 2x bxb1	15	0.01	50	+	carb	1	0.8001874999999999	0.20789865963630316
833	split pir 2x bxb1	15	0.01	50	+	carb	2	1.0731875	0.0300284835019781
834	split pir 2x bxb1	15	0.01	50	+	carb	3	1.182875	0.05547892135113766
835	split pir 2x bxb1	15	0.01	50	+	carb	4	1.2438125	0.04948949203041567
836	split pir 2x bxb1	15	0.01	50	+	carb	5	1.2106875000000001	0.053122457922372975
837	split pir 2x bxb1	15	0.01	50	+	carb	6	1.1111875	0.055128381010665875
838	split pir 2x bxb1	15	0.01	50	+	carb	7	0.9901875	0.07471609957508682
839	split pir 2x bxb1	15	0.01	50	+	carb	8	1.1965000000000001	0.05187002988238976
840	split pir 2x bxb1	15	0.01	50	+	carb	9	1.2404375	0.06766748401453346
841	split pir 2x bxb1	15	0.01	50	+	carb	10	0.9551875000000001	0.07496567666986961
842	split pir 2x bxb1	15	0.01	50	+	carb	11	1.3119999999999998	0.06927687719784806
843	split pir 2x bxb1	15	0.01	50	+	carb	12	1.3884375000000002	0.033582986232402204
844	split pir 2x bxb1	15	0.01	50	+	carb	13	1.3906249999999998	0.04621436851394664
845	split pir 2x bxb1	15	0.01	50	+	carb	14	1.3803750000000001	0.05009330579742451
846	split pir 2x bxb1	15	0.01	50	+	carb	15	1.3525	0.026874044833524475
847	split pir 2x bxb1	15	0.01	50	+	carb	16	1.4327500000000002	0.018633686852426293
848	split pir 2x bxb1	15	0.01	50	+	kan	1	1.1834375	0.04975758197788262
849	split pir 2x bxb1	15	0.01	50	+	kan	2	1.1210624999999999	0.0730657421680737
850	split pir 2x bxb1	15	0.01	50	+	kan	3	0.9374999999999999	0.07689835591777723
851	split pir 2x bxb1	15	0.01	50	+	kan	4	0.9715	0.11431847744662403
852	split pir 2x bxb1	15	0.01	50	+	kan	5	0.9541875000000001	0.08137783898931841
853	split pir 2x bxb1	15	0.01	50	+	kan	6	1.1461875	0.07986369526529917
854	split pir 2x bxb1	15	0.01	50	+	kan	7	1.1240625	0.07096701321237715
855	split pir 2x bxb1	15	0.01	50	+	kan	8	1.241625	0.05798876122639133
856	split pir 2x bxb1	15	0.01	50	+	kan	9	0.9780625000000001	0.06526563167986221
857	split pir 2x bxb1	15	0.01	50	+	kan	10	0.8448125	0.13438057297413622
858	split pir 2x bxb1	15	0.01	50	+	kan	11	1.015375	0.09305979260668916
859	split pir 2x bxb1	15	0.01	50	+	kan	12	1.13275	0.1505138816569042
860	split pir 2x bxb1	15	0.01	50	+	kan	13	0.9802499999999998	0.0516305557370274
861	split pir 2x bxb1	15	0.01	50	+	kan	14	1.101875	0.08982632051432846
862	split pir 2x bxb1	15	0.01	50	+	kan	15	1.0585	0.06744733395133466
863	split pir 2x bxb1	15	0.01	50	+	kan	16	1.1553749999999998	0.061293060665252294
864	split pir 2x bxb1	15	0.01	50	-	carb	1	0.673875	0.0728941257676404
865	split pir 2x bxb1	15	0.01	50	-	carb	2	1.0423125	0.0430431158424732
866	split pir 2x bxb1	15	0.01	50	-	carb	3	1.183625	0.03968604468647816
867	split pir 2x bxb1	15	0.01	50	-	carb	4	1.2760625	0.053499290716259605
868	split pir 2x bxb1	15	0.01	50	-	carb	5	1.3208125	0.05772777092279149
869	split pir 2x bxb1	15	0.01	50	-	carb	6	1.3049375	0.07176421586397655
870	split pir 2x bxb1	15	0.01	50	-	carb	7	1.166625	0.16724805145138674
871	split pir 2x bxb1	15	0.01	50	-	carb	8	1.2198125000000002	0.1417492598872087
872	split pir 2x bxb1	15	0.01	50	-	carb	9	1.247	0.21611918008358258
873	split pir 2x bxb1	15	0.01	50	-	carb	10	0.9663125	0.07168728593192597
874	split pir 2x bxb1	15	0.01	50	-	carb	11	1.2663750000000003	0.13426832144201828
875	split pir 2x bxb1	15	0.01	50	-	carb	12	1.2904375	0.10472052517466265
876	split pir 2x bxb1	15	0.01	50	-	carb	13	1.4348750000000001	0.04212290690009763
877	split pir 2x bxb1	15	0.01	50	-	carb	14	1.3425624999999999	0.1304085441712204
878	split pir 2x bxb1	15	0.01	50	-	carb	15	1.3674374999999999	0.047223962969782866
879	split pir 2x bxb1	15	0.01	50	-	carb	16	1.3745	0.04912883936287184
880	split pir 2x bxb1	15	0.01	50	-	kan	1	1.1726875000000003	0.032925172198269834
881	split pir 2x bxb1	15	0.01	50	-	kan	2	1.1066874999999998	0.10992917768792262
882	split pir 2x bxb1	15	0.01	50	-	kan	3	0.9564374999999999	0.046469219843431234
883	split pir 2x bxb1	15	0.01	50	-	kan	4	1.0345	0.08513896203937918
884	split pir 2x bxb1	15	0.01	50	-	kan	5	0.9864999999999999	0.079088106384137
885	split pir 2x bxb1	15	0.01	50	-	kan	6	1.1805625000000002	0.05913811769312345
886	split pir 2x bxb1	15	0.01	50	-	kan	7	1.2410625	0.03399835867887081
887	split pir 2x bxb1	15	0.01	50	-	kan	8	1.2891875	0.02879972408101961
888	split pir 2x bxb1	15	0.01	50	-	kan	9	1.1068125	0.03640637453994644
889	split pir 2x bxb1	15	0.01	50	-	kan	10	0.9075625	0.09601839016563438
890	split pir 2x bxb1	15	0.01	50	-	kan	11	0.9735624999999999	0.0863648562371127
891	split pir 2x bxb1	15	0.01	50	-	kan	12	1.0726875	0.030149552827766556
892	split pir 2x bxb1	15	0.01	50	-	kan	13	1.0955	0.022221289662972245
893	split pir 2x bxb1	15	0.01	50	-	kan	14	1.2345625	0.06047457405507593
894	split pir 2x bxb1	15	0.01	50	-	kan	15	1.21	0.046658332589152814
895	split pir 2x bxb1	15	0.01	50	-	kan	16	1.3216875	0.03627172994023231
896	split pir 2x bxb1	20	0.01	10	+	carb	1	1.2441875	0.03671700413782611
897	split pir 2x bxb1	20	0.01	10	+	carb	2	1.2445624999999998	0.024546511972172263
898	split pir 2x bxb1	20	0.01	10	+	carb	3	1.2664375	0.028598748099473645
899	split pir 2x bxb1	20	0.01	10	+	carb	4	1.2389375	0.014610264249101484
900	split pir 2x bxb1	20	0.01	10	+	carb	5	1.2422500000000003	0.026531652255910664
901	split pir 2x bxb1	20	0.01	10	+	carb	6	1.2106875	0.02867793763754397
902	split pir 2x bxb1	20	0.01	10	+	carb	7	1.2696874999999999	0.019646769090980006
903	split pir 2x bxb1	20	0.01	10	+	carb	8	1.2861875	0.031285479858873845
904	split pir 2x bxb1	20	0.01	10	+	carb	9	1.388875	0.02880197165870018
905	split pir 2x bxb1	20	0.01	10	+	carb	10	1.3943750000000004	0.036665232655940946
906	split pir 2x bxb1	20	0.01	10	+	carb	11	1.4221875	0.027928400163888447
907	split pir 2x bxb1	20	0.01	10	+	carb	12	1.4505000000000001	0.030353865369292656
908	split pir 2x bxb1	20	0.01	10	+	carb	13	1.4514999999999998	0.021809237885420368
909	split pir 2x bxb1	20	0.01	10	+	carb	14	1.456375	0.03278474166002056
910	split pir 2x bxb1	20	0.01	10	+	carb	15	1.4565000000000001	0.022395790420778373
911	split pir 2x bxb1	20	0.01	10	+	carb	16	1.4028749999999999	0.04046493190758784
912	split pir 2x bxb1	20	0.01	10	+	kan	1	1.2083750000000002	0.035752872012509096
913	split pir 2x bxb1	20	0.01	10	+	kan	2	1.195	0.03310696948636979
914	split pir 2x bxb1	20	0.01	10	+	kan	3	1.207125	0.04823362046184326
915	split pir 2x bxb1	20	0.01	10	+	kan	4	1.2145000000000001	0.04647503169905926
916	split pir 2x bxb1	20	0.01	10	+	kan	5	1.1594375000000001	0.04093238108672115
917	split pir 2x bxb1	20	0.01	10	+	kan	6	1.152625	0.07620496328042832
918	split pir 2x bxb1	20	0.01	10	+	kan	7	1.2415	0.03477375857905333
919	split pir 2x bxb1	20	0.01	10	+	kan	8	1.3063125	0.024813500789460777
920	split pir 2x bxb1	20	0.01	10	+	kan	9	1.4111875000000003	0.020584212917393048
921	split pir 2x bxb1	20	0.01	10	+	kan	10	1.4318749999999998	0.018286900073159303
922	split pir 2x bxb1	20	0.01	10	+	kan	11	1.4215	0.024376510942181302
923	split pir 2x bxb1	20	0.01	10	+	kan	12	1.4321875	0.01781038521280695
924	split pir 2x bxb1	20	0.01	10	+	kan	13	1.3935	0.024167569769660963
925	split pir 2x bxb1	20	0.01	10	+	kan	14	1.433625	0.02370314927840364
926	split pir 2x bxb1	20	0.01	10	+	kan	15	1.42825	0.023564501146549052
927	split pir 2x bxb1	20	0.01	10	+	kan	16	1.4224999999999999	0.02412171517237403
928	split pir 2x bxb1	20	0.01	10	-	carb	1	0.6635	0.07787031343384793
929	split pir 2x bxb1	20	0.01	10	-	carb	2	1.0033750000000001	0.05480598898452099
930	split pir 2x bxb1	20	0.01	10	-	carb	3	1.1108749999999998	0.054977105624588296
931	split pir 2x bxb1	20	0.01	10	-	carb	4	1.09625	0.07740985540798864
932	split pir 2x bxb1	20	0.01	10	-	carb	5	1.1164375	0.037661497485590514
933	split pir 2x bxb1	20	0.01	10	-	carb	6	1.16825	0.04556314299957809
934	split pir 2x bxb1	20	0.01	10	-	carb	7	1.2661875	0.04316325942611044
935	split pir 2x bxb1	20	0.01	10	-	carb	8	1.349625	0.022809380902226544
936	split pir 2x bxb1	20	0.01	10	-	carb	9	0.9763750000000001	0.14870746690830863
937	split pir 2x bxb1	20	0.01	10	-	carb	10	1.036125	0.059045230846481576
938	split pir 2x bxb1	20	0.01	10	-	carb	11	1.3769375	0.027494723519769566
939	split pir 2x bxb1	20	0.01	10	-	carb	12	1.3771874999999998	0.04007932981689473
940	split pir 2x bxb1	20	0.01	10	-	carb	13	1.3626875	0.05870381923569498
941	split pir 2x bxb1	20	0.01	10	-	carb	14	1.4485000000000001	0.02178138130212518
942	split pir 2x bxb1	20	0.01	10	-	carb	15	1.3940625000000002	0.03155204034606959
943	split pir 2x bxb1	20	0.01	10	-	carb	16	1.392	0.03452845617334042
944	split pir 2x bxb1	20	0.01	10	-	kan	1	1.0989375000000001	0.04789008061622538
945	split pir 2x bxb1	20	0.01	10	-	kan	2	0.9941875	0.09811070187002313
946	split pir 2x bxb1	20	0.01	10	-	kan	3	0.7735625000000002	0.06869832473524064
947	split pir 2x bxb1	20	0.01	10	-	kan	4	0.818375	0.13909086187504505
948	split pir 2x bxb1	20	0.01	10	-	kan	5	0.8564374999999999	0.060284703994581294
949	split pir 2x bxb1	20	0.01	10	-	kan	6	1.1003749999999999	0.05173127680620305
950	split pir 2x bxb1	20	0.01	10	-	kan	7	1.2149375	0.040287748492208224
951	split pir 2x bxb1	20	0.01	10	-	kan	8	1.292375	0.023582302686548744
952	split pir 2x bxb1	20	0.01	10	-	kan	9	1.1483124999999998	0.05555559474204966
953	split pir 2x bxb1	20	0.01	10	-	kan	10	0.9055	0.08112512381676662
954	split pir 2x bxb1	20	0.01	10	-	kan	11	1.1015625	0.09634144542793024
955	split pir 2x bxb1	20	0.01	10	-	kan	12	1.2521874999999998	0.034663625954099386
956	split pir 2x bxb1	20	0.01	10	-	kan	13	1.28525	0.0252911616408352
957	split pir 2x bxb1	20	0.01	10	-	kan	14	1.2723749999999998	0.053678108067575295
958	split pir 2x bxb1	20	0.01	10	-	kan	15	1.242375	0.027069685205832274
959	split pir 2x bxb1	20	0.01	10	-	kan	16	1.1961875000000002	0.037999941259353034
960	split pir 2x bxb1	20	0.01	50	+	carb	1	1.1908124999999998	0.05051940044605208
961	split pir 2x bxb1	20	0.01	50	+	carb	2	1.2345	0.017077554190892068
962	split pir 2x bxb1	20	0.01	50	+	carb	3	1.2515625000000001	0.02507337446661016
963	split pir 2x bxb1	20	0.01	50	+	carb	4	1.2450625	0.018921713717314333
964	split pir 2x bxb1	20	0.01	50	+	carb	5	1.2339375000000001	0.019891558690632017
965	split pir 2x bxb1	20	0.01	50	+	carb	6	1.2079375	0.023830408994751737
966	split pir 2x bxb1	20	0.01	50	+	carb	7	1.2661874999999998	0.025862186268206862
967	split pir 2x bxb1	20	0.01	50	+	carb	8	1.2885624999999998	0.0252606943406437
968	split pir 2x bxb1	20	0.01	50	+	carb	9	1.4090625	0.041991867835162025
969	split pir 2x bxb1	20	0.01	50	+	carb	10	1.4138125000000001	0.031742195328705855
970	split pir 2x bxb1	20	0.01	50	+	carb	11	1.4247500000000002	0.03024306295901369
971	split pir 2x bxb1	20	0.01	50	+	carb	12	1.4603125	0.021399161365410042
972	split pir 2x bxb1	20	0.01	50	+	carb	13	1.44925	0.022848882435940424
973	split pir 2x bxb1	20	0.01	50	+	carb	14	1.4673125	0.015606632060944944
974	split pir 2x bxb1	20	0.01	50	+	carb	15	1.4631874999999999	0.00994246843452013
975	split pir 2x bxb1	20	0.01	50	+	carb	16	1.3784375	0.02719957654607359
976	split pir 2x bxb1	20	0.01	50	+	kan	1	1.1262500000000002	0.05230951839087914
977	split pir 2x bxb1	20	0.01	50	+	kan	2	1.1860624999999998	0.036106427504571235
978	split pir 2x bxb1	20	0.01	50	+	kan	3	1.2040000000000002	0.04778822329522508
979	split pir 2x bxb1	20	0.01	50	+	kan	4	1.2098125	0.057470450481716485
980	split pir 2x bxb1	20	0.01	50	+	kan	5	1.1621875	0.05108322166537929
981	split pir 2x bxb1	20	0.01	50	+	kan	6	1.1481249999999998	0.06764072632033791
982	split pir 2x bxb1	20	0.01	50	+	kan	7	1.2189375	0.01909831237869681
983	split pir 2x bxb1	20	0.01	50	+	kan	8	1.2901875	0.014262682326366766
984	split pir 2x bxb1	20	0.01	50	+	kan	9	1.383875	0.02675250322066006
985	split pir 2x bxb1	20	0.01	50	+	kan	10	1.4157499999999998	0.01949725255370254
986	split pir 2x bxb1	20	0.01	50	+	kan	11	1.4162499999999998	0.019817020101778257
987	split pir 2x bxb1	20	0.01	50	+	kan	12	1.4243124999999999	0.015250146369321014
988	split pir 2x bxb1	20	0.01	50	+	kan	13	1.3850625	0.021249264693160578
989	split pir 2x bxb1	20	0.01	50	+	kan	14	1.42475	0.015542568274626599
990	split pir 2x bxb1	20	0.01	50	+	kan	15	1.4172500000000001	0.019305809636331914
991	split pir 2x bxb1	20	0.01	50	+	kan	16	1.4181875	0.014446792773088845
992	split pir 2x bxb1	20	0.01	50	-	carb	1	0.625125	0.061170575326003646
993	split pir 2x bxb1	20	0.01	50	-	carb	2	0.9454374999999999	0.11067695511197052
994	split pir 2x bxb1	20	0.01	50	-	carb	3	1.281625	0.049994821160367665
995	split pir 2x bxb1	20	0.01	50	-	carb	4	1.3751875	0.030826632154680712
996	split pir 2x bxb1	20	0.01	50	-	carb	5	1.1236875000000002	0.18228077586514715
997	split pir 2x bxb1	20	0.01	50	-	carb	6	0.6295	0.06310082634731723
998	split pir 2x bxb1	20	0.01	50	-	carb	7	0.8061875	0.1124569560511297
999	split pir 2x bxb1	20	0.01	50	-	carb	8	1.2673125	0.03946692783657157
1000	split pir 2x bxb1	20	0.01	50	-	carb	9	1.3723124999999998	0.050618275567511854
1001	split pir 2x bxb1	20	0.01	50	-	carb	10	1.0383125	0.04772909976404027
1002	split pir 2x bxb1	20	0.01	50	-	carb	11	1.393875	0.024494532917717415
1003	split pir 2x bxb1	20	0.01	50	-	carb	12	1.37625	0.022467436753793566
1004	split pir 2x bxb1	20	0.01	50	-	carb	13	1.4386875	0.024247146371127012
1005	split pir 2x bxb1	20	0.01	50	-	carb	14	1.4090625000000003	0.030456570367843973
1006	split pir 2x bxb1	20	0.01	50	-	carb	15	1.367125	0.0338228050707971
1007	split pir 2x bxb1	20	0.01	50	-	carb	16	1.368875	0.038540099710746574
1008	split pir 2x bxb1	20	0.01	50	-	kan	1	1.080125	0.05464152659444494
1009	split pir 2x bxb1	20	0.01	50	-	kan	2	0.9875	0.06411095293094841
1010	split pir 2x bxb1	20	0.01	50	-	kan	3	0.761375	0.05910447771289657
1011	split pir 2x bxb1	20	0.01	50	-	kan	4	0.8065625000000001	0.07437714582738822
1012	split pir 2x bxb1	20	0.01	50	-	kan	5	0.84775	0.0627483636667694
1013	split pir 2x bxb1	20	0.01	50	-	kan	6	1.1183125	0.03820053991765037
1014	split pir 2x bxb1	20	0.01	50	-	kan	7	1.2365	0.04698479997373014
1015	split pir 2x bxb1	20	0.01	50	-	kan	8	1.30575	0.047364845311988056
1016	split pir 2x bxb1	20	0.01	50	-	kan	9	1.2289374999999998	0.06203825864508355
1017	split pir 2x bxb1	20	0.01	50	-	kan	10	0.9181249999999999	0.0842117865859643
1018	split pir 2x bxb1	20	0.01	50	-	kan	11	1.1025625000000001	0.056786842980696625
1019	split pir 2x bxb1	20	0.01	50	-	kan	12	1.1321249999999998	0.06734917010836675
1020	split pir 2x bxb1	20	0.01	50	-	kan	13	1.2583125	0.03746039575338204
1021	split pir 2x bxb1	20	0.01	50	-	kan	14	1.2784375000000001	0.07073311888459922
1022	split pir 2x bxb1	20	0.01	50	-	kan	15	1.2175625	0.05628463219590737
1023	split pir 2x bxb1	20	0.01	50	-	kan	16	1.146625	0.06929942795063829
1024	split pir 2x bxb1	30	0.01	10	+	carb	1	1.2305	0.03714065927563182
1025	split pir 2x bxb1	30	0.01	10	+	carb	2	1.1751249999999998	0.025489143347147362
1026	split pir 2x bxb1	30	0.01	10	+	carb	3	0.668375	0.299621398005645
1027	split pir 2x bxb1	30	0.01	10	+	carb	4	0.724125	0.19242285095962114
1028	split pir 2x bxb1	30	0.01	10	+	carb	5	1.2451249999999998	0.05248452152777994
1029	split pir 2x bxb1	30	0.01	10	+	carb	6	1.2023750000000004	0.09005147337574697
1030	split pir 2x bxb1	30	0.01	10	+	carb	7	1.320375	0.06136643452013723
1031	split pir 2x bxb1	30	0.01	10	+	carb	8	1.352125	0.04755429228035799
1032	split pir 2x bxb1	30	0.01	10	+	carb	9	1.414	0.0790966858615816
1033	split pir 2x bxb1	30	0.01	10	+	carb	10	1.4682499999999998	0.033906383722580244
1034	split pir 2x bxb1	30	0.01	10	+	carb	11	1.4690625	0.03228604021643308
1035	split pir 2x bxb1	30	0.01	10	+	carb	12	1.49175	0.019385193171225112
1036	split pir 2x bxb1	30	0.01	10	+	carb	13	1.487625	0.01475695961717242
1037	split pir 2x bxb1	30	0.01	10	+	carb	14	1.4928124999999999	0.017094145823309547
1038	split pir 2x bxb1	30	0.01	10	+	carb	15	1.485625	0.017210358176732655
1039	split pir 2x bxb1	30	0.01	10	+	carb	16	1.4403125	0.030943424757358128
1040	split pir 2x bxb1	30	0.01	10	+	kan	1	1.1531875	0.04114689495315191
1041	split pir 2x bxb1	30	0.01	10	+	kan	2	1.0746250000000002	0.0862172297994184
1042	split pir 2x bxb1	30	0.01	10	+	kan	3	0.5609375	0.22666391695636076
1043	split pir 2x bxb1	30	0.01	10	+	kan	4	0.5249375000000001	0.14838088958102774
1044	split pir 2x bxb1	30	0.01	10	+	kan	5	1.102375	0.09699917157230915
1045	split pir 2x bxb1	30	0.01	10	+	kan	6	1.1368749999999999	0.14124288856940226
1046	split pir 2x bxb1	30	0.01	10	+	kan	7	1.2709375	0.0575719658340759
1047	split pir 2x bxb1	30	0.01	10	+	kan	8	1.3265	0.04119639373953565
1048	split pir 2x bxb1	30	0.01	10	+	kan	9	1.4091875	0.03461207210951525
1049	split pir 2x bxb1	30	0.01	10	+	kan	10	1.4199375	0.03365628523343436
1050	split pir 2x bxb1	30	0.01	10	+	kan	11	1.4228750000000001	0.02829784191670556
1051	split pir 2x bxb1	30	0.01	10	+	kan	12	1.4244375	0.03334070602988825
1052	split pir 2x bxb1	30	0.01	10	+	kan	13	1.3880625	0.03867394610254885
1053	split pir 2x bxb1	30	0.01	10	+	kan	14	1.4199375	0.02696351701837135
1054	split pir 2x bxb1	30	0.01	10	+	kan	15	1.4133125	0.030087892083029064
1055	split pir 2x bxb1	30	0.01	10	+	kan	16	1.427625	0.031815034630995345
1056	split pir 2x bxb1	30	0.01	10	-	carb	1	0.8185000000000001	0.1595372773277232
1057	split pir 2x bxb1	30	0.01	10	-	carb	2	0.8944375000000001	0.07265202656695625
1058	split pir 2x bxb1	30	0.01	10	-	carb	3	0.9986875000000001	0.08098101078118781
1059	split pir 2x bxb1	30	0.01	10	-	carb	4	1.108125	0.0927233789289411
1060	split pir 2x bxb1	30	0.01	10	-	carb	5	1.2176874999999998	0.04147627333789766
1061	split pir 2x bxb1	30	0.01	10	-	carb	6	1.1673125	0.05627289216716282
1062	split pir 2x bxb1	30	0.01	10	-	carb	7	1.27625	0.06828877757623973
1063	split pir 2x bxb1	30	0.01	10	-	carb	8	1.3255	0.13624583873068769
1064	split pir 2x bxb1	30	0.01	10	-	carb	9	0.86725	0.28312793675550385
1065	split pir 2x bxb1	30	0.01	10	-	carb	10	1.05175	0.08055964959492523
1066	split pir 2x bxb1	30	0.01	10	-	carb	11	1.355625	0.023523164874529285
1067	split pir 2x bxb1	30	0.01	10	-	carb	12	1.4025625000000002	0.02802478176288162
1068	split pir 2x bxb1	30	0.01	10	-	carb	13	1.3905625	0.04591252357939582
1069	split pir 2x bxb1	30	0.01	10	-	carb	14	1.3722500000000002	0.07373940601876311
1070	split pir 2x bxb1	30	0.01	10	-	carb	15	1.3193750000000002	0.0477828047373888
1071	split pir 2x bxb1	30	0.01	10	-	carb	16	1.3843125	0.022545093701291215
1072	split pir 2x bxb1	30	0.01	10	-	kan	1	1.116375	0.04948647001237517
1073	split pir 2x bxb1	30	0.01	10	-	kan	2	1.01825	0.07270439169285836
1074	split pir 2x bxb1	30	0.01	10	-	kan	3	0.6009375	0.04392561691574258
1075	split pir 2x bxb1	30	0.01	10	-	kan	4	0.6655	0.07390051227349996
1076	split pir 2x bxb1	30	0.01	10	-	kan	5	0.94425	0.1076313151457326
1077	split pir 2x bxb1	30	0.01	10	-	kan	6	1.1898125	0.05159383787956519
1078	split pir 2x bxb1	30	0.01	10	-	kan	7	1.2520625	0.03274843235070299
1079	split pir 2x bxb1	30	0.01	10	-	kan	8	1.3171249999999999	0.03747260904409283
1080	split pir 2x bxb1	30	0.01	10	-	kan	9	1.1715624999999998	0.05000959729320536
1081	split pir 2x bxb1	30	0.01	10	-	kan	10	0.9385625	0.09035068088129879
1082	split pir 2x bxb1	30	0.01	10	-	kan	11	1.2626875	0.06779587929955624
1083	split pir 2x bxb1	30	0.01	10	-	kan	12	1.3178125	0.02584146377432982
1084	split pir 2x bxb1	30	0.01	10	-	kan	13	1.2395	0.06279729293528503
1085	split pir 2x bxb1	30	0.01	10	-	kan	14	1.3076249999999998	0.04697776829826751
1086	split pir 2x bxb1	30	0.01	10	-	kan	15	1.2028750000000001	0.03327885429003143
1087	split pir 2x bxb1	30	0.01	10	-	kan	16	1.2675625	0.07571159446025609
1088	split pir 2x bxb1	30	0.01	50	+	carb	1	1.1361875	0.07991912764967918
1089	split pir 2x bxb1	30	0.01	50	+	carb	2	1.09375	0.05176181714628751
1090	split pir 2x bxb1	30	0.01	50	+	carb	3	0.8464375000000001	0.2312293909735525
1091	split pir 2x bxb1	30	0.01	50	+	carb	4	0.8930625	0.1376995791828822
1092	split pir 2x bxb1	30	0.01	50	+	carb	5	1.2002499999999998	0.08387235199141271
1093	split pir 2x bxb1	30	0.01	50	+	carb	6	1.2726875	0.04579452361207777
1094	split pir 2x bxb1	30	0.01	50	+	carb	7	1.3538750000000004	0.011503881332588785
1095	split pir 2x bxb1	30	0.01	50	+	carb	8	1.3779374999999998	0.025752167037802084
1096	split pir 2x bxb1	30	0.01	50	+	carb	9	1.4295	0.05580642564129287
1097	split pir 2x bxb1	30	0.01	50	+	carb	10	1.4601875	0.05627479612198893
1098	split pir 2x bxb1	30	0.01	50	+	carb	11	1.4495	0.039049419238410404
1099	split pir 2x bxb1	30	0.01	50	+	carb	12	1.4629375	0.04121757383516335
1100	split pir 2x bxb1	30	0.01	50	+	carb	13	1.4765000000000001	0.024790551195393626
1101	split pir 2x bxb1	30	0.01	50	+	carb	14	1.4726249999999999	0.02875978094492377
1102	split pir 2x bxb1	30	0.01	50	+	carb	15	1.4735	0.02193822495749637
1103	split pir 2x bxb1	30	0.01	50	+	carb	16	1.4200624999999998	0.045434755026143976
1104	split pir 2x bxb1	30	0.01	50	+	kan	1	1.0214375	0.08742116346416683
1105	split pir 2x bxb1	30	0.01	50	+	kan	2	0.8995625	0.20692639089782625
1106	split pir 2x bxb1	30	0.01	50	+	kan	3	0.57725	0.2922535591864414
1107	split pir 2x bxb1	30	0.01	50	+	kan	4	0.6294375000000001	0.1562032644390909
1108	split pir 2x bxb1	30	0.01	50	+	kan	5	1.1255000000000002	0.09295390562762045
1109	split pir 2x bxb1	30	0.01	50	+	kan	6	1.2508124999999999	0.05323863896242489
1110	split pir 2x bxb1	30	0.01	50	+	kan	7	1.2962500000000001	0.039115214431215975
1111	split pir 2x bxb1	30	0.01	50	+	kan	8	1.3193125	0.0303537918318524
1112	split pir 2x bxb1	30	0.01	50	+	kan	9	1.3945624999999997	0.02811638757024094
1113	split pir 2x bxb1	30	0.01	50	+	kan	10	1.4241875	0.018055346457885722
1114	split pir 2x bxb1	30	0.01	50	+	kan	11	1.4241875	0.024032622917312074
1115	split pir 2x bxb1	30	0.01	50	+	kan	12	1.417625	0.018187024416953346
1116	split pir 2x bxb1	30	0.01	50	+	kan	13	1.4060000000000001	0.020483442790982017
1117	split pir 2x bxb1	30	0.01	50	+	kan	14	1.424375	0.01173441215278495
1118	split pir 2x bxb1	30	0.01	50	+	kan	15	1.4285	0.02050957964325105
1119	split pir 2x bxb1	30	0.01	50	+	kan	16	1.4415624999999999	0.010051430246487338
1120	split pir 2x bxb1	30	0.01	50	-	carb	1	0.7346874999999999	0.145610031419542
1121	split pir 2x bxb1	30	0.01	50	-	carb	2	1.0495	0.06946993183076708
1122	split pir 2x bxb1	30	0.01	50	-	carb	3	1.3203125000000002	0.05727623385214594
1123	split pir 2x bxb1	30	0.01	50	-	carb	4	1.3763125	0.033765935391414
1124	split pir 2x bxb1	30	0.01	50	-	carb	5	0.9611250000000001	0.07103557961633429
1125	split pir 2x bxb1	30	0.01	50	-	carb	6	0.6225	0.0400606682777153
1126	split pir 2x bxb1	30	0.01	50	-	carb	7	0.6913125	0.038093810427117195
1127	split pir 2x bxb1	30	0.01	50	-	carb	8	1.1862500000000002	0.04981680726134794
1128	split pir 2x bxb1	30	0.01	50	-	carb	9	1.288125	0.05980250233656016
1129	split pir 2x bxb1	30	0.01	50	-	carb	10	1.095125	0.07992261882596187
1130	split pir 2x bxb1	30	0.01	50	-	carb	11	1.3988125	0.036490642146798535
1131	split pir 2x bxb1	30	0.01	50	-	carb	12	1.4158749999999998	0.041249025962525894
1132	split pir 2x bxb1	30	0.01	50	-	carb	13	1.4603125000000001	0.01349851182273699
1133	split pir 2x bxb1	30	0.01	50	-	carb	14	1.4044999999999999	0.054618155014087205
1134	split pir 2x bxb1	30	0.01	50	-	carb	15	1.3063125000000002	0.033093954454379924
1135	split pir 2x bxb1	30	0.01	50	-	carb	16	1.455375	0.029007080416438232
1136	split pir 2x bxb1	30	0.01	50	-	kan	1	1.0335	0.03708099243547834
1137	split pir 2x bxb1	30	0.01	50	-	kan	2	0.9170000000000001	0.08238671876322928
1138	split pir 2x bxb1	30	0.01	50	-	kan	3	0.6519999999999999	0.05294741326475329
1139	split pir 2x bxb1	30	0.01	50	-	kan	4	0.7415624999999999	0.02691181033885097
1140	split pir 2x bxb1	30	0.01	50	-	kan	5	0.9885625	0.06792613503967795
1141	split pir 2x bxb1	30	0.01	50	-	kan	6	1.2440625	0.013926945875839739
1142	split pir 2x bxb1	30	0.01	50	-	kan	7	1.2470625	0.023622685071769508
1143	split pir 2x bxb1	30	0.01	50	-	kan	8	1.3378749999999997	0.022959202947837723
1144	split pir 2x bxb1	30	0.01	50	-	kan	9	1.274875	0.030576309690440336
1145	split pir 2x bxb1	30	0.01	50	-	kan	10	1.0321875	0.06778586952413353
1146	split pir 2x bxb1	30	0.01	50	-	kan	11	1.119375	0.24188984358292395
1147	split pir 2x bxb1	30	0.01	50	-	kan	12	1.2881250000000002	0.027243282265017696
1148	split pir 2x bxb1	30	0.01	50	-	kan	13	1.2333125	0.02753301589520689
1149	split pir 2x bxb1	30	0.01	50	-	kan	14	1.2538125000000002	0.04377127033960577
1150	split pir 2x bxb1	30	0.01	50	-	kan	15	1.202875	0.030710340278153798
1151	split pir 2x bxb1	30	0.01	50	-	kan	16	1.2488124999999999	0.065393281382723
