# Supplementary material for: Integrase-mediated differentiation circuits improve evolutionary stability of burdensome and toxic functions in E. coli
Source: Nat Commun. 2022 Nov 10;13:6822. doi: 10.1038/s41467-022-34361-y (PMC9649629; doi:10.1038/s41467-022-34361-y)
Supplement: Supplementary file 8 — Source Data [file 41467_2022_34361_MOESM8_ESM.zip › Fig 2, 3F, Suppl Fig 13-15, Suppl Fig 28/20211025_rfp.csv]

	well	strain	sal	las	iptg	chlor	cole1	rep	plate	channel	measurement
2	A1	1x diff 2x bxb1	10	0.01	10	-	carb	1	1	mScarlet	695.0
6	A1	1x diff 2x bxb1	10	0.01	10	-	carb	1	2	mScarlet	723.0
10	A1	1x diff 2x bxb1	10	0.01	10	-	carb	1	3	mScarlet	644.0
14	A1	1x diff 2x bxb1	10	0.01	10	-	carb	1	4	mScarlet	594.0
18	A1	1x diff 2x bxb1	10	0.01	10	-	carb	1	5	mScarlet	616.5
22	A1	1x diff 2x bxb1	10	0.01	10	-	carb	1	6	mScarlet	616.5
26	A1	1x diff 2x bxb1	10	0.01	10	-	carb	1	7	mScarlet	648.0
30	A1	1x diff 2x bxb1	10	0.01	10	-	carb	1	8	mScarlet	630.0
34	A1	1x diff 2x bxb1	10	0.01	10	-	carb	1	9	mScarlet	668.0
38	A1	1x diff 2x bxb1	10	0.01	10	-	carb	1	10	mScarlet	681.5
42	A1	1x diff 2x bxb1	10	0.01	10	-	carb	1	11	mScarlet	682.5
46	A1	1x diff 2x bxb1	10	0.01	10	-	carb	1	12	mScarlet	651.5
50	A1	1x diff 2x bxb1	10	0.01	10	-	carb	1	13	mScarlet	719.0
54	A1	1x diff 2x bxb1	10	0.01	10	-	carb	1	14	mScarlet	677.0
58	A1	1x diff 2x bxb1	10	0.01	10	-	carb	1	15	mScarlet	633.0
62	A1	1x diff 2x bxb1	10	0.01	10	-	carb	1	16	mScarlet	561.0
66	A10	1x diff 2x bxb1	20	0.01	10	-	kan	1	1	mScarlet	496.0
70	A10	1x diff 2x bxb1	20	0.01	10	-	kan	1	2	mScarlet	339.0
74	A10	1x diff 2x bxb1	20	0.01	10	-	kan	1	3	mScarlet	182.5
78	A10	1x diff 2x bxb1	20	0.01	10	-	kan	1	4	mScarlet	189.5
82	A10	1x diff 2x bxb1	20	0.01	10	-	kan	1	5	mScarlet	209.5
86	A10	1x diff 2x bxb1	20	0.01	10	-	kan	1	6	mScarlet	183.5
90	A10	1x diff 2x bxb1	20	0.01	10	-	kan	1	7	mScarlet	237.5
94	A10	1x diff 2x bxb1	20	0.01	10	-	kan	1	8	mScarlet	289.5
98	A10	1x diff 2x bxb1	20	0.01	10	-	kan	1	9	mScarlet	506.5
102	A10	1x diff 2x bxb1	20	0.01	10	-	kan	1	10	mScarlet	539.5
106	A10	1x diff 2x bxb1	20	0.01	10	-	kan	1	11	mScarlet	606.0
110	A10	1x diff 2x bxb1	20	0.01	10	-	kan	1	12	mScarlet	361.0
114	A10	1x diff 2x bxb1	20	0.01	10	-	kan	1	13	mScarlet	438.5
118	A10	1x diff 2x bxb1	20	0.01	10	-	kan	1	14	mScarlet	626.5
122	A10	1x diff 2x bxb1	20	0.01	10	-	kan	1	15	mScarlet	591.5
126	A10	1x diff 2x bxb1	20	0.01	10	-	kan	1	16	mScarlet	568.0
130	A11	1x diff 2x bxb1	20	0.01	50	-	carb	1	1	mScarlet	570.5
134	A11	1x diff 2x bxb1	20	0.01	50	-	carb	1	2	mScarlet	375.0
138	A11	1x diff 2x bxb1	20	0.01	50	-	carb	1	3	mScarlet	327.0
142	A11	1x diff 2x bxb1	20	0.01	50	-	carb	1	4	mScarlet	325.5
146	A11	1x diff 2x bxb1	20	0.01	50	-	carb	1	5	mScarlet	422.5
150	A11	1x diff 2x bxb1	20	0.01	50	-	carb	1	6	mScarlet	270.0
154	A11	1x diff 2x bxb1	20	0.01	50	-	carb	1	7	mScarlet	199.5
158	A11	1x diff 2x bxb1	20	0.01	50	-	carb	1	8	mScarlet	144.0
162	A11	1x diff 2x bxb1	20	0.01	50	-	carb	1	9	mScarlet	158.5
166	A11	1x diff 2x bxb1	20	0.01	50	-	carb	1	10	mScarlet	365.0
170	A11	1x diff 2x bxb1	20	0.01	50	-	carb	1	11	mScarlet	807.5
174	A11	1x diff 2x bxb1	20	0.01	50	-	carb	1	12	mScarlet	803.5
178	A11	1x diff 2x bxb1	20	0.01	50	-	carb	1	13	mScarlet	768.5
182	A11	1x diff 2x bxb1	20	0.01	50	-	carb	1	14	mScarlet	848.5
186	A11	1x diff 2x bxb1	20	0.01	50	-	carb	1	15	mScarlet	800.5
190	A11	1x diff 2x bxb1	20	0.01	50	-	carb	1	16	mScarlet	776.5
194	A12	1x diff 2x bxb1	20	0.01	50	-	kan	1	1	mScarlet	520.0
198	A12	1x diff 2x bxb1	20	0.01	50	-	kan	1	2	mScarlet	495.0
202	A12	1x diff 2x bxb1	20	0.01	50	-	kan	1	3	mScarlet	290.0
206	A12	1x diff 2x bxb1	20	0.01	50	-	kan	1	4	mScarlet	285.0
210	A12	1x diff 2x bxb1	20	0.01	50	-	kan	1	5	mScarlet	328.0
214	A12	1x diff 2x bxb1	20	0.01	50	-	kan	1	6	mScarlet	275.5
218	A12	1x diff 2x bxb1	20	0.01	50	-	kan	1	7	mScarlet	328.5
222	A12	1x diff 2x bxb1	20	0.01	50	-	kan	1	8	mScarlet	363.0
226	A12	1x diff 2x bxb1	20	0.01	50	-	kan	1	9	mScarlet	578.0
230	A12	1x diff 2x bxb1	20	0.01	50	-	kan	1	10	mScarlet	635.5
234	A12	1x diff 2x bxb1	20	0.01	50	-	kan	1	11	mScarlet	694.5
238	A12	1x diff 2x bxb1	20	0.01	50	-	kan	1	12	mScarlet	418.0
242	A12	1x diff 2x bxb1	20	0.01	50	-	kan	1	13	mScarlet	514.5
246	A12	1x diff 2x bxb1	20	0.01	50	-	kan	1	14	mScarlet	750.5
250	A12	1x diff 2x bxb1	20	0.01	50	-	kan	1	15	mScarlet	694.5
254	A12	1x diff 2x bxb1	20	0.01	50	-	kan	1	16	mScarlet	679.0
258	A13	1x diff 2x bxb1	30	0.01	10	-	carb	1	1	mScarlet	453.5
262	A13	1x diff 2x bxb1	30	0.01	10	-	carb	1	2	mScarlet	89.0
266	A13	1x diff 2x bxb1	30	0.01	10	-	carb	1	3	mScarlet	9.5
270	A13	1x diff 2x bxb1	30	0.01	10	-	carb	1	4	mScarlet	1.5
274	A13	1x diff 2x bxb1	30	0.01	10	-	carb	1	5	mScarlet	7.0
278	A13	1x diff 2x bxb1	30	0.01	10	-	carb	1	6	mScarlet	15.0
282	A13	1x diff 2x bxb1	30	0.01	10	-	carb	1	7	mScarlet	49.0
286	A13	1x diff 2x bxb1	30	0.01	10	-	carb	1	8	mScarlet	130.5
290	A13	1x diff 2x bxb1	30	0.01	10	-	carb	1	9	mScarlet	294.0
294	A13	1x diff 2x bxb1	30	0.01	10	-	carb	1	10	mScarlet	422.5
298	A13	1x diff 2x bxb1	30	0.01	10	-	carb	1	11	mScarlet	525.0
302	A13	1x diff 2x bxb1	30	0.01	10	-	carb	1	12	mScarlet	546.5
306	A13	1x diff 2x bxb1	30	0.01	10	-	carb	1	13	mScarlet	496.0
310	A13	1x diff 2x bxb1	30	0.01	10	-	carb	1	14	mScarlet	625.5
314	A13	1x diff 2x bxb1	30	0.01	10	-	carb	1	15	mScarlet	607.0
318	A13	1x diff 2x bxb1	30	0.01	10	-	carb	1	16	mScarlet	589.0
322	A14	1x diff 2x bxb1	30	0.01	10	-	kan	1	1	mScarlet	417.5
326	A14	1x diff 2x bxb1	30	0.01	10	-	kan	1	2	mScarlet	142.5
330	A14	1x diff 2x bxb1	30	0.01	10	-	kan	1	3	mScarlet	40.0
334	A14	1x diff 2x bxb1	30	0.01	10	-	kan	1	4	mScarlet	34.0
338	A14	1x diff 2x bxb1	30	0.01	10	-	kan	1	5	mScarlet	102.5
342	A14	1x diff 2x bxb1	30	0.01	10	-	kan	1	6	mScarlet	249.5
346	A14	1x diff 2x bxb1	30	0.01	10	-	kan	1	7	mScarlet	537.5
350	A14	1x diff 2x bxb1	30	0.01	10	-	kan	1	8	mScarlet	548.5
354	A14	1x diff 2x bxb1	30	0.01	10	-	kan	1	9	mScarlet	612.0
358	A14	1x diff 2x bxb1	30	0.01	10	-	kan	1	10	mScarlet	630.5
362	A14	1x diff 2x bxb1	30	0.01	10	-	kan	1	11	mScarlet	623.5
366	A14	1x diff 2x bxb1	30	0.01	10	-	kan	1	12	mScarlet	347.5
370	A14	1x diff 2x bxb1	30	0.01	10	-	kan	1	13	mScarlet	507.0
374	A14	1x diff 2x bxb1	30	0.01	10	-	kan	1	14	mScarlet	577.5
378	A14	1x diff 2x bxb1	30	0.01	10	-	kan	1	15	mScarlet	557.0
382	A14	1x diff 2x bxb1	30	0.01	10	-	kan	1	16	mScarlet	534.5
386	A15	1x diff 2x bxb1	30	0.01	50	-	carb	1	1	mScarlet	479.0
390	A15	1x diff 2x bxb1	30	0.01	50	-	carb	1	2	mScarlet	241.5
394	A15	1x diff 2x bxb1	30	0.01	50	-	carb	1	3	mScarlet	129.0
398	A15	1x diff 2x bxb1	30	0.01	50	-	carb	1	4	mScarlet	147.5
402	A15	1x diff 2x bxb1	30	0.01	50	-	carb	1	5	mScarlet	161.5
406	A15	1x diff 2x bxb1	30	0.01	50	-	carb	1	6	mScarlet	147.5
410	A15	1x diff 2x bxb1	30	0.01	50	-	carb	1	7	mScarlet	451.0
414	A15	1x diff 2x bxb1	30	0.01	50	-	carb	1	8	mScarlet	620.5
418	A15	1x diff 2x bxb1	30	0.01	50	-	carb	1	9	mScarlet	747.5
422	A15	1x diff 2x bxb1	30	0.01	50	-	carb	1	10	mScarlet	797.5
426	A15	1x diff 2x bxb1	30	0.01	50	-	carb	1	11	mScarlet	843.5
430	A15	1x diff 2x bxb1	30	0.01	50	-	carb	1	12	mScarlet	795.0
434	A15	1x diff 2x bxb1	30	0.01	50	-	carb	1	13	mScarlet	674.0
438	A15	1x diff 2x bxb1	30	0.01	50	-	carb	1	14	mScarlet	838.5
442	A15	1x diff 2x bxb1	30	0.01	50	-	carb	1	15	mScarlet	789.0
446	A15	1x diff 2x bxb1	30	0.01	50	-	carb	1	16	mScarlet	755.0
450	A16	1x diff 2x bxb1	30	0.01	50	-	kan	1	1	mScarlet	448.5
454	A16	1x diff 2x bxb1	30	0.01	50	-	kan	1	2	mScarlet	313.0
458	A16	1x diff 2x bxb1	30	0.01	50	-	kan	1	3	mScarlet	139.5
462	A16	1x diff 2x bxb1	30	0.01	50	-	kan	1	4	mScarlet	169.5
466	A16	1x diff 2x bxb1	30	0.01	50	-	kan	1	5	mScarlet	389.5
470	A16	1x diff 2x bxb1	30	0.01	50	-	kan	1	6	mScarlet	453.0
474	A16	1x diff 2x bxb1	30	0.01	50	-	kan	1	7	mScarlet	610.5
478	A16	1x diff 2x bxb1	30	0.01	50	-	kan	1	8	mScarlet	669.0
482	A16	1x diff 2x bxb1	30	0.01	50	-	kan	1	9	mScarlet	721.0
486	A16	1x diff 2x bxb1	30	0.01	50	-	kan	1	10	mScarlet	740.5
490	A16	1x diff 2x bxb1	30	0.01	50	-	kan	1	11	mScarlet	753.5
494	A16	1x diff 2x bxb1	30	0.01	50	-	kan	1	12	mScarlet	413.0
498	A16	1x diff 2x bxb1	30	0.01	50	-	kan	1	13	mScarlet	540.5
502	A16	1x diff 2x bxb1	30	0.01	50	-	kan	1	14	mScarlet	744.0
506	A16	1x diff 2x bxb1	30	0.01	50	-	kan	1	15	mScarlet	695.5
510	A16	1x diff 2x bxb1	30	0.01	50	-	kan	1	16	mScarlet	697.5
514	A17	1x diff 2x bxb1	10	0.01	10	+	carb	1	1	mScarlet	643.5
518	A17	1x diff 2x bxb1	10	0.01	10	+	carb	1	2	mScarlet	596.5
522	A17	1x diff 2x bxb1	10	0.01	10	+	carb	1	3	mScarlet	577.5
526	A17	1x diff 2x bxb1	10	0.01	10	+	carb	1	4	mScarlet	555.5
530	A17	1x diff 2x bxb1	10	0.01	10	+	carb	1	5	mScarlet	595.0
534	A17	1x diff 2x bxb1	10	0.01	10	+	carb	1	6	mScarlet	567.0
538	A17	1x diff 2x bxb1	10	0.01	10	+	carb	1	7	mScarlet	608.0
542	A17	1x diff 2x bxb1	10	0.01	10	+	carb	1	8	mScarlet	603.5
546	A17	1x diff 2x bxb1	10	0.01	10	+	carb	1	9	mScarlet	625.0
550	A17	1x diff 2x bxb1	10	0.01	10	+	carb	1	10	mScarlet	608.0
554	A17	1x diff 2x bxb1	10	0.01	10	+	carb	1	11	mScarlet	629.0
558	A17	1x diff 2x bxb1	10	0.01	10	+	carb	1	12	mScarlet	595.5
562	A17	1x diff 2x bxb1	10	0.01	10	+	carb	1	13	mScarlet	451.5
566	A17	1x diff 2x bxb1	10	0.01	10	+	carb	1	14	mScarlet	591.5
570	A17	1x diff 2x bxb1	10	0.01	10	+	carb	1	15	mScarlet	561.5
574	A17	1x diff 2x bxb1	10	0.01	10	+	carb	1	16	mScarlet	475.0
578	A18	1x diff 2x bxb1	10	0.01	10	+	kan	1	1	mScarlet	576.5
582	A18	1x diff 2x bxb1	10	0.01	10	+	kan	1	2	mScarlet	570.5
586	A18	1x diff 2x bxb1	10	0.01	10	+	kan	1	3	mScarlet	285.5
590	A18	1x diff 2x bxb1	10	0.01	10	+	kan	1	4	mScarlet	441.5
594	A18	1x diff 2x bxb1	10	0.01	10	+	kan	1	5	mScarlet	556.0
598	A18	1x diff 2x bxb1	10	0.01	10	+	kan	1	6	mScarlet	457.5
602	A18	1x diff 2x bxb1	10	0.01	10	+	kan	1	7	mScarlet	543.0
606	A18	1x diff 2x bxb1	10	0.01	10	+	kan	1	8	mScarlet	540.5
610	A18	1x diff 2x bxb1	10	0.01	10	+	kan	1	9	mScarlet	578.0
614	A18	1x diff 2x bxb1	10	0.01	10	+	kan	1	10	mScarlet	555.0
618	A18	1x diff 2x bxb1	10	0.01	10	+	kan	1	11	mScarlet	531.5
622	A18	1x diff 2x bxb1	10	0.01	10	+	kan	1	12	mScarlet	285.5
626	A18	1x diff 2x bxb1	10	0.01	10	+	kan	1	13	mScarlet	536.0
630	A18	1x diff 2x bxb1	10	0.01	10	+	kan	1	14	mScarlet	393.0
634	A18	1x diff 2x bxb1	10	0.01	10	+	kan	1	15	mScarlet	498.0
638	A18	1x diff 2x bxb1	10	0.01	10	+	kan	1	16	mScarlet	474.0
642	A19	1x diff 2x bxb1	10	0.01	50	+	carb	1	1	mScarlet	652.0
646	A19	1x diff 2x bxb1	10	0.01	50	+	carb	1	2	mScarlet	640.0
650	A19	1x diff 2x bxb1	10	0.01	50	+	carb	1	3	mScarlet	646.0
654	A19	1x diff 2x bxb1	10	0.01	50	+	carb	1	4	mScarlet	596.5
658	A19	1x diff 2x bxb1	10	0.01	50	+	carb	1	5	mScarlet	660.0
662	A19	1x diff 2x bxb1	10	0.01	50	+	carb	1	6	mScarlet	606.0
666	A19	1x diff 2x bxb1	10	0.01	50	+	carb	1	7	mScarlet	649.5
670	A19	1x diff 2x bxb1	10	0.01	50	+	carb	1	8	mScarlet	658.0
674	A19	1x diff 2x bxb1	10	0.01	50	+	carb	1	9	mScarlet	679.0
678	A19	1x diff 2x bxb1	10	0.01	50	+	carb	1	10	mScarlet	669.0
682	A19	1x diff 2x bxb1	10	0.01	50	+	carb	1	11	mScarlet	704.0
686	A19	1x diff 2x bxb1	10	0.01	50	+	carb	1	12	mScarlet	619.0
690	A19	1x diff 2x bxb1	10	0.01	50	+	carb	1	13	mScarlet	519.5
694	A19	1x diff 2x bxb1	10	0.01	50	+	carb	1	14	mScarlet	654.0
698	A19	1x diff 2x bxb1	10	0.01	50	+	carb	1	15	mScarlet	630.5
702	A19	1x diff 2x bxb1	10	0.01	50	+	carb	1	16	mScarlet	482.0
706	A2	1x diff 2x bxb1	10	0.01	10	-	kan	1	1	mScarlet	615.5
710	A2	1x diff 2x bxb1	10	0.01	10	-	kan	1	2	mScarlet	603.0
714	A2	1x diff 2x bxb1	10	0.01	10	-	kan	1	3	mScarlet	283.5
718	A2	1x diff 2x bxb1	10	0.01	10	-	kan	1	4	mScarlet	463.0
722	A2	1x diff 2x bxb1	10	0.01	10	-	kan	1	5	mScarlet	523.0
726	A2	1x diff 2x bxb1	10	0.01	10	-	kan	1	6	mScarlet	463.0
730	A2	1x diff 2x bxb1	10	0.01	10	-	kan	1	7	mScarlet	486.5
734	A2	1x diff 2x bxb1	10	0.01	10	-	kan	1	8	mScarlet	480.5
738	A2	1x diff 2x bxb1	10	0.01	10	-	kan	1	9	mScarlet	488.5
742	A2	1x diff 2x bxb1	10	0.01	10	-	kan	1	10	mScarlet	484.0
746	A2	1x diff 2x bxb1	10	0.01	10	-	kan	1	11	mScarlet	401.0
750	A2	1x diff 2x bxb1	10	0.01	10	-	kan	1	12	mScarlet	317.0
754	A2	1x diff 2x bxb1	10	0.01	10	-	kan	1	13	mScarlet	335.5
758	A2	1x diff 2x bxb1	10	0.01	10	-	kan	1	14	mScarlet	404.0
762	A2	1x diff 2x bxb1	10	0.01	10	-	kan	1	15	mScarlet	340.0
766	A2	1x diff 2x bxb1	10	0.01	10	-	kan	1	16	mScarlet	290.5
770	A20	1x diff 2x bxb1	10	0.01	50	+	kan	1	1	mScarlet	526.5
774	A20	1x diff 2x bxb1	10	0.01	50	+	kan	1	2	mScarlet	520.5
778	A20	1x diff 2x bxb1	10	0.01	50	+	kan	1	3	mScarlet	247.0
782	A20	1x diff 2x bxb1	10	0.01	50	+	kan	1	4	mScarlet	439.5
786	A20	1x diff 2x bxb1	10	0.01	50	+	kan	1	5	mScarlet	535.5
790	A20	1x diff 2x bxb1	10	0.01	50	+	kan	1	6	mScarlet	471.5
794	A20	1x diff 2x bxb1	10	0.01	50	+	kan	1	7	mScarlet	505.5
798	A20	1x diff 2x bxb1	10	0.01	50	+	kan	1	8	mScarlet	521.5
802	A20	1x diff 2x bxb1	10	0.01	50	+	kan	1	9	mScarlet	543.5
806	A20	1x diff 2x bxb1	10	0.01	50	+	kan	1	10	mScarlet	520.0
810	A20	1x diff 2x bxb1	10	0.01	50	+	kan	1	11	mScarlet	526.0
814	A20	1x diff 2x bxb1	10	0.01	50	+	kan	1	12	mScarlet	266.5
818	A20	1x diff 2x bxb1	10	0.01	50	+	kan	1	13	mScarlet	375.0
822	A20	1x diff 2x bxb1	10	0.01	50	+	kan	1	14	mScarlet	438.5
826	A20	1x diff 2x bxb1	10	0.01	50	+	kan	1	15	mScarlet	482.5
830	A20	1x diff 2x bxb1	10	0.01	50	+	kan	1	16	mScarlet	443.0
834	A21	1x diff 2x bxb1	15	0.01	10	+	carb	1	1	mScarlet	571.0
838	A21	1x diff 2x bxb1	15	0.01	10	+	carb	1	2	mScarlet	383.0
842	A21	1x diff 2x bxb1	15	0.01	10	+	carb	1	3	mScarlet	374.5
846	A21	1x diff 2x bxb1	15	0.01	10	+	carb	1	4	mScarlet	373.5
850	A21	1x diff 2x bxb1	15	0.01	10	+	carb	1	5	mScarlet	449.5
854	A21	1x diff 2x bxb1	15	0.01	10	+	carb	1	6	mScarlet	425.0
858	A21	1x diff 2x bxb1	15	0.01	10	+	carb	1	7	mScarlet	445.0
862	A21	1x diff 2x bxb1	15	0.01	10	+	carb	1	8	mScarlet	426.0
866	A21	1x diff 2x bxb1	15	0.01	10	+	carb	1	9	mScarlet	459.5
870	A21	1x diff 2x bxb1	15	0.01	10	+	carb	1	10	mScarlet	424.5
874	A21	1x diff 2x bxb1	15	0.01	10	+	carb	1	11	mScarlet	456.0
878	A21	1x diff 2x bxb1	15	0.01	10	+	carb	1	12	mScarlet	423.5
882	A21	1x diff 2x bxb1	15	0.01	10	+	carb	1	13	mScarlet	350.5
886	A21	1x diff 2x bxb1	15	0.01	10	+	carb	1	14	mScarlet	505.5
890	A21	1x diff 2x bxb1	15	0.01	10	+	carb	1	15	mScarlet	558.5
894	A21	1x diff 2x bxb1	15	0.01	10	+	carb	1	16	mScarlet	565.0
898	A22	1x diff 2x bxb1	15	0.01	10	+	kan	1	1	mScarlet	537.5
902	A22	1x diff 2x bxb1	15	0.01	10	+	kan	1	2	mScarlet	457.5
906	A22	1x diff 2x bxb1	15	0.01	10	+	kan	1	3	mScarlet	234.5
910	A22	1x diff 2x bxb1	15	0.01	10	+	kan	1	4	mScarlet	298.0
914	A22	1x diff 2x bxb1	15	0.01	10	+	kan	1	5	mScarlet	406.5
918	A22	1x diff 2x bxb1	15	0.01	10	+	kan	1	6	mScarlet	406.5
922	A22	1x diff 2x bxb1	15	0.01	10	+	kan	1	7	mScarlet	472.5
926	A22	1x diff 2x bxb1	15	0.01	10	+	kan	1	8	mScarlet	440.5
930	A22	1x diff 2x bxb1	15	0.01	10	+	kan	1	9	mScarlet	454.0
934	A22	1x diff 2x bxb1	15	0.01	10	+	kan	1	10	mScarlet	419.0
938	A22	1x diff 2x bxb1	15	0.01	10	+	kan	1	11	mScarlet	429.5
942	A22	1x diff 2x bxb1	15	0.01	10	+	kan	1	12	mScarlet	205.5
946	A22	1x diff 2x bxb1	15	0.01	10	+	kan	1	13	mScarlet	280.0
950	A22	1x diff 2x bxb1	15	0.01	10	+	kan	1	14	mScarlet	356.5
954	A22	1x diff 2x bxb1	15	0.01	10	+	kan	1	15	mScarlet	482.5
958	A22	1x diff 2x bxb1	15	0.01	10	+	kan	1	16	mScarlet	510.0
962	A23	1x diff 2x bxb1	15	0.01	50	+	carb	1	1	mScarlet	578.5
966	A23	1x diff 2x bxb1	15	0.01	50	+	carb	1	2	mScarlet	527.5
970	A23	1x diff 2x bxb1	15	0.01	50	+	carb	1	3	mScarlet	539.0
974	A23	1x diff 2x bxb1	15	0.01	50	+	carb	1	4	mScarlet	446.0
978	A23	1x diff 2x bxb1	15	0.01	50	+	carb	1	5	mScarlet	550.5
982	A23	1x diff 2x bxb1	15	0.01	50	+	carb	1	6	mScarlet	511.5
986	A23	1x diff 2x bxb1	15	0.01	50	+	carb	1	7	mScarlet	557.5
990	A23	1x diff 2x bxb1	15	0.01	50	+	carb	1	8	mScarlet	568.5
994	A23	1x diff 2x bxb1	15	0.01	50	+	carb	1	9	mScarlet	587.0
998	A23	1x diff 2x bxb1	15	0.01	50	+	carb	1	10	mScarlet	541.5
1002	A23	1x diff 2x bxb1	15	0.01	50	+	carb	1	11	mScarlet	593.5
1006	A23	1x diff 2x bxb1	15	0.01	50	+	carb	1	12	mScarlet	512.5
1010	A23	1x diff 2x bxb1	15	0.01	50	+	carb	1	13	mScarlet	408.5
1014	A23	1x diff 2x bxb1	15	0.01	50	+	carb	1	14	mScarlet	568.5
1018	A23	1x diff 2x bxb1	15	0.01	50	+	carb	1	15	mScarlet	566.0
1022	A23	1x diff 2x bxb1	15	0.01	50	+	carb	1	16	mScarlet	497.5
1026	A24	1x diff 2x bxb1	15	0.01	50	+	kan	1	1	mScarlet	559.0
1030	A24	1x diff 2x bxb1	15	0.01	50	+	kan	1	2	mScarlet	496.0
1034	A24	1x diff 2x bxb1	15	0.01	50	+	kan	1	3	mScarlet	210.5
1038	A24	1x diff 2x bxb1	15	0.01	50	+	kan	1	4	mScarlet	291.5
1042	A24	1x diff 2x bxb1	15	0.01	50	+	kan	1	5	mScarlet	459.5
1046	A24	1x diff 2x bxb1	15	0.01	50	+	kan	1	6	mScarlet	430.5
1050	A24	1x diff 2x bxb1	15	0.01	50	+	kan	1	7	mScarlet	509.0
1054	A24	1x diff 2x bxb1	15	0.01	50	+	kan	1	8	mScarlet	466.0
1058	A24	1x diff 2x bxb1	15	0.01	50	+	kan	1	9	mScarlet	457.5
1062	A24	1x diff 2x bxb1	15	0.01	50	+	kan	1	10	mScarlet	440.0
1066	A24	1x diff 2x bxb1	15	0.01	50	+	kan	1	11	mScarlet	447.5
1070	A24	1x diff 2x bxb1	15	0.01	50	+	kan	1	12	mScarlet	202.5
1074	A24	1x diff 2x bxb1	15	0.01	50	+	kan	1	13	mScarlet	336.0
1078	A24	1x diff 2x bxb1	15	0.01	50	+	kan	1	14	mScarlet	376.0
1082	A24	1x diff 2x bxb1	15	0.01	50	+	kan	1	15	mScarlet	455.0
1086	A24	1x diff 2x bxb1	15	0.01	50	+	kan	1	16	mScarlet	492.0
1090	A3	1x diff 2x bxb1	10	0.01	50	-	carb	1	1	mScarlet	710.0
1094	A3	1x diff 2x bxb1	10	0.01	50	-	carb	1	2	mScarlet	779.5
1098	A3	1x diff 2x bxb1	10	0.01	50	-	carb	1	3	mScarlet	720.0
1102	A3	1x diff 2x bxb1	10	0.01	50	-	carb	1	4	mScarlet	674.5
1106	A3	1x diff 2x bxb1	10	0.01	50	-	carb	1	5	mScarlet	703.0
1110	A3	1x diff 2x bxb1	10	0.01	50	-	carb	1	6	mScarlet	685.5
1114	A3	1x diff 2x bxb1	10	0.01	50	-	carb	1	7	mScarlet	714.0
1118	A3	1x diff 2x bxb1	10	0.01	50	-	carb	1	8	mScarlet	710.5
1122	A3	1x diff 2x bxb1	10	0.01	50	-	carb	1	9	mScarlet	757.5
1126	A3	1x diff 2x bxb1	10	0.01	50	-	carb	1	10	mScarlet	799.5
1130	A3	1x diff 2x bxb1	10	0.01	50	-	carb	1	11	mScarlet	819.5
1134	A3	1x diff 2x bxb1	10	0.01	50	-	carb	1	12	mScarlet	805.0
1138	A3	1x diff 2x bxb1	10	0.01	50	-	carb	1	13	mScarlet	832.5
1142	A3	1x diff 2x bxb1	10	0.01	50	-	carb	1	14	mScarlet	820.5
1146	A3	1x diff 2x bxb1	10	0.01	50	-	carb	1	15	mScarlet	756.5
1150	A3	1x diff 2x bxb1	10	0.01	50	-	carb	1	16	mScarlet	665.0
1154	A4	1x diff 2x bxb1	10	0.01	50	-	kan	1	1	mScarlet	631.5
1158	A4	1x diff 2x bxb1	10	0.01	50	-	kan	1	2	mScarlet	648.5
1162	A4	1x diff 2x bxb1	10	0.01	50	-	kan	1	3	mScarlet	326.0
1166	A4	1x diff 2x bxb1	10	0.01	50	-	kan	1	4	mScarlet	536.5
1170	A4	1x diff 2x bxb1	10	0.01	50	-	kan	1	5	mScarlet	587.0
1174	A4	1x diff 2x bxb1	10	0.01	50	-	kan	1	6	mScarlet	514.0
1178	A4	1x diff 2x bxb1	10	0.01	50	-	kan	1	7	mScarlet	539.5
1182	A4	1x diff 2x bxb1	10	0.01	50	-	kan	1	8	mScarlet	532.0
1186	A4	1x diff 2x bxb1	10	0.01	50	-	kan	1	9	mScarlet	582.0
1190	A4	1x diff 2x bxb1	10	0.01	50	-	kan	1	10	mScarlet	585.0
1194	A4	1x diff 2x bxb1	10	0.01	50	-	kan	1	11	mScarlet	572.0
1198	A4	1x diff 2x bxb1	10	0.01	50	-	kan	1	12	mScarlet	341.0
1202	A4	1x diff 2x bxb1	10	0.01	50	-	kan	1	13	mScarlet	545.0
1206	A4	1x diff 2x bxb1	10	0.01	50	-	kan	1	14	mScarlet	501.5
1210	A4	1x diff 2x bxb1	10	0.01	50	-	kan	1	15	mScarlet	436.5
1214	A4	1x diff 2x bxb1	10	0.01	50	-	kan	1	16	mScarlet	388.0
1218	A5	1x diff 2x bxb1	15	0.01	10	-	carb	1	1	mScarlet	636.5
1222	A5	1x diff 2x bxb1	15	0.01	10	-	carb	1	2	mScarlet	414.5
1226	A5	1x diff 2x bxb1	15	0.01	10	-	carb	1	3	mScarlet	286.5
1230	A5	1x diff 2x bxb1	15	0.01	10	-	carb	1	4	mScarlet	258.0
1234	A5	1x diff 2x bxb1	15	0.01	10	-	carb	1	5	mScarlet	326.5
1238	A5	1x diff 2x bxb1	15	0.01	10	-	carb	1	6	mScarlet	337.0
1242	A5	1x diff 2x bxb1	15	0.01	10	-	carb	1	7	mScarlet	328.5
1246	A5	1x diff 2x bxb1	15	0.01	10	-	carb	1	8	mScarlet	298.5
1250	A5	1x diff 2x bxb1	15	0.01	10	-	carb	1	9	mScarlet	275.5
1254	A5	1x diff 2x bxb1	15	0.01	10	-	carb	1	10	mScarlet	262.0
1258	A5	1x diff 2x bxb1	15	0.01	10	-	carb	1	11	mScarlet	231.5
1262	A5	1x diff 2x bxb1	15	0.01	10	-	carb	1	12	mScarlet	247.5
1266	A5	1x diff 2x bxb1	15	0.01	10	-	carb	1	13	mScarlet	207.5
1270	A5	1x diff 2x bxb1	15	0.01	10	-	carb	1	14	mScarlet	353.5
1274	A5	1x diff 2x bxb1	15	0.01	10	-	carb	1	15	mScarlet	372.0
1278	A5	1x diff 2x bxb1	15	0.01	10	-	carb	1	16	mScarlet	354.5
1282	A6	1x diff 2x bxb1	15	0.01	10	-	kan	1	1	mScarlet	584.0
1286	A6	1x diff 2x bxb1	15	0.01	10	-	kan	1	2	mScarlet	532.0
1290	A6	1x diff 2x bxb1	15	0.01	10	-	kan	1	3	mScarlet	292.0
1294	A6	1x diff 2x bxb1	15	0.01	10	-	kan	1	4	mScarlet	388.5
1298	A6	1x diff 2x bxb1	15	0.01	10	-	kan	1	5	mScarlet	456.5
1302	A6	1x diff 2x bxb1	15	0.01	10	-	kan	1	6	mScarlet	411.5
1306	A6	1x diff 2x bxb1	15	0.01	10	-	kan	1	7	mScarlet	452.0
1310	A6	1x diff 2x bxb1	15	0.01	10	-	kan	1	8	mScarlet	420.0
1314	A6	1x diff 2x bxb1	15	0.01	10	-	kan	1	9	mScarlet	476.5
1318	A6	1x diff 2x bxb1	15	0.01	10	-	kan	1	10	mScarlet	436.5
1322	A6	1x diff 2x bxb1	15	0.01	10	-	kan	1	11	mScarlet	352.0
1326	A6	1x diff 2x bxb1	15	0.01	10	-	kan	1	12	mScarlet	208.5
1330	A6	1x diff 2x bxb1	15	0.01	10	-	kan	1	13	mScarlet	265.5
1334	A6	1x diff 2x bxb1	15	0.01	10	-	kan	1	14	mScarlet	364.5
1338	A6	1x diff 2x bxb1	15	0.01	10	-	kan	1	15	mScarlet	357.5
1342	A6	1x diff 2x bxb1	15	0.01	10	-	kan	1	16	mScarlet	336.0
1346	A7	1x diff 2x bxb1	15	0.01	50	-	carb	1	1	mScarlet	648.5
1350	A7	1x diff 2x bxb1	15	0.01	50	-	carb	1	2	mScarlet	566.5
1354	A7	1x diff 2x bxb1	15	0.01	50	-	carb	1	3	mScarlet	559.5
1358	A7	1x diff 2x bxb1	15	0.01	50	-	carb	1	4	mScarlet	520.5
1362	A7	1x diff 2x bxb1	15	0.01	50	-	carb	1	5	mScarlet	606.0
1366	A7	1x diff 2x bxb1	15	0.01	50	-	carb	1	6	mScarlet	547.0
1370	A7	1x diff 2x bxb1	15	0.01	50	-	carb	1	7	mScarlet	571.0
1374	A7	1x diff 2x bxb1	15	0.01	50	-	carb	1	8	mScarlet	553.0
1378	A7	1x diff 2x bxb1	15	0.01	50	-	carb	1	9	mScarlet	560.5
1382	A7	1x diff 2x bxb1	15	0.01	50	-	carb	1	10	mScarlet	517.0
1386	A7	1x diff 2x bxb1	15	0.01	50	-	carb	1	11	mScarlet	444.0
1390	A7	1x diff 2x bxb1	15	0.01	50	-	carb	1	12	mScarlet	338.0
1394	A7	1x diff 2x bxb1	15	0.01	50	-	carb	1	13	mScarlet	233.0
1398	A7	1x diff 2x bxb1	15	0.01	50	-	carb	1	14	mScarlet	180.5
1402	A7	1x diff 2x bxb1	15	0.01	50	-	carb	1	15	mScarlet	143.5
1406	A7	1x diff 2x bxb1	15	0.01	50	-	carb	1	16	mScarlet	203.5
1410	A8	1x diff 2x bxb1	15	0.01	50	-	kan	1	1	mScarlet	628.0
1414	A8	1x diff 2x bxb1	15	0.01	50	-	kan	1	2	mScarlet	590.0
1418	A8	1x diff 2x bxb1	15	0.01	50	-	kan	1	3	mScarlet	319.5
1422	A8	1x diff 2x bxb1	15	0.01	50	-	kan	1	4	mScarlet	377.0
1426	A8	1x diff 2x bxb1	15	0.01	50	-	kan	1	5	mScarlet	520.5
1430	A8	1x diff 2x bxb1	15	0.01	50	-	kan	1	6	mScarlet	443.5
1434	A8	1x diff 2x bxb1	15	0.01	50	-	kan	1	7	mScarlet	464.5
1438	A8	1x diff 2x bxb1	15	0.01	50	-	kan	1	8	mScarlet	480.0
1442	A8	1x diff 2x bxb1	15	0.01	50	-	kan	1	9	mScarlet	540.0
1446	A8	1x diff 2x bxb1	15	0.01	50	-	kan	1	10	mScarlet	524.5
1450	A8	1x diff 2x bxb1	15	0.01	50	-	kan	1	11	mScarlet	458.5
1454	A8	1x diff 2x bxb1	15	0.01	50	-	kan	1	12	mScarlet	250.5
1458	A8	1x diff 2x bxb1	15	0.01	50	-	kan	1	13	mScarlet	343.0
1462	A8	1x diff 2x bxb1	15	0.01	50	-	kan	1	14	mScarlet	404.5
1466	A8	1x diff 2x bxb1	15	0.01	50	-	kan	1	15	mScarlet	447.5
1470	A8	1x diff 2x bxb1	15	0.01	50	-	kan	1	16	mScarlet	431.0
1474	A9	1x diff 2x bxb1	20	0.01	10	-	carb	1	1	mScarlet	530.5
1478	A9	1x diff 2x bxb1	20	0.01	10	-	carb	1	2	mScarlet	201.5
1482	A9	1x diff 2x bxb1	20	0.01	10	-	carb	1	3	mScarlet	67.0
1486	A9	1x diff 2x bxb1	20	0.01	10	-	carb	1	4	mScarlet	37.0
1490	A9	1x diff 2x bxb1	20	0.01	10	-	carb	1	5	mScarlet	48.5
1494	A9	1x diff 2x bxb1	20	0.01	10	-	carb	1	6	mScarlet	49.5
1498	A9	1x diff 2x bxb1	20	0.01	10	-	carb	1	7	mScarlet	67.0
1502	A9	1x diff 2x bxb1	20	0.01	10	-	carb	1	8	mScarlet	113.0
1506	A9	1x diff 2x bxb1	20	0.01	10	-	carb	1	9	mScarlet	228.5
1510	A9	1x diff 2x bxb1	20	0.01	10	-	carb	1	10	mScarlet	307.0
1514	A9	1x diff 2x bxb1	20	0.01	10	-	carb	1	11	mScarlet	483.0
1518	A9	1x diff 2x bxb1	20	0.01	10	-	carb	1	12	mScarlet	540.5
1522	A9	1x diff 2x bxb1	20	0.01	10	-	carb	1	13	mScarlet	576.5
1526	A9	1x diff 2x bxb1	20	0.01	10	-	carb	1	14	mScarlet	627.5
1530	A9	1x diff 2x bxb1	20	0.01	10	-	carb	1	15	mScarlet	636.0
1534	A9	1x diff 2x bxb1	20	0.01	10	-	carb	1	16	mScarlet	630.5
1538	B1	1x diff 2x bxb1	10	0.01	10	-	carb	2	1	mScarlet	715.0
1542	B1	1x diff 2x bxb1	10	0.01	10	-	carb	2	2	mScarlet	710.0
1546	B1	1x diff 2x bxb1	10	0.01	10	-	carb	2	3	mScarlet	640.0
1550	B1	1x diff 2x bxb1	10	0.01	10	-	carb	2	4	mScarlet	591.5
1554	B1	1x diff 2x bxb1	10	0.01	10	-	carb	2	5	mScarlet	624.0
1558	B1	1x diff 2x bxb1	10	0.01	10	-	carb	2	6	mScarlet	607.0
1562	B1	1x diff 2x bxb1	10	0.01	10	-	carb	2	7	mScarlet	652.5
1566	B1	1x diff 2x bxb1	10	0.01	10	-	carb	2	8	mScarlet	644.0
1570	B1	1x diff 2x bxb1	10	0.01	10	-	carb	2	9	mScarlet	684.5
1574	B1	1x diff 2x bxb1	10	0.01	10	-	carb	2	10	mScarlet	691.0
1578	B1	1x diff 2x bxb1	10	0.01	10	-	carb	2	11	mScarlet	699.5
1582	B1	1x diff 2x bxb1	10	0.01	10	-	carb	2	12	mScarlet	683.0
1586	B1	1x diff 2x bxb1	10	0.01	10	-	carb	2	13	mScarlet	670.5
1590	B1	1x diff 2x bxb1	10	0.01	10	-	carb	2	14	mScarlet	698.0
1594	B1	1x diff 2x bxb1	10	0.01	10	-	carb	2	15	mScarlet	634.0
1598	B1	1x diff 2x bxb1	10	0.01	10	-	carb	2	16	mScarlet	585.5
1602	B10	1x diff 2x bxb1	20	0.01	10	-	kan	2	1	mScarlet	496.5
1606	B10	1x diff 2x bxb1	20	0.01	10	-	kan	2	2	mScarlet	317.0
1610	B10	1x diff 2x bxb1	20	0.01	10	-	kan	2	3	mScarlet	168.0
1614	B10	1x diff 2x bxb1	20	0.01	10	-	kan	2	4	mScarlet	170.0
1618	B10	1x diff 2x bxb1	20	0.01	10	-	kan	2	5	mScarlet	201.0
1622	B10	1x diff 2x bxb1	20	0.01	10	-	kan	2	6	mScarlet	177.0
1626	B10	1x diff 2x bxb1	20	0.01	10	-	kan	2	7	mScarlet	221.0
1630	B10	1x diff 2x bxb1	20	0.01	10	-	kan	2	8	mScarlet	307.5
1634	B10	1x diff 2x bxb1	20	0.01	10	-	kan	2	9	mScarlet	556.5
1638	B10	1x diff 2x bxb1	20	0.01	10	-	kan	2	10	mScarlet	578.5
1642	B10	1x diff 2x bxb1	20	0.01	10	-	kan	2	11	mScarlet	617.0
1646	B10	1x diff 2x bxb1	20	0.01	10	-	kan	2	12	mScarlet	344.0
1650	B10	1x diff 2x bxb1	20	0.01	10	-	kan	2	13	mScarlet	441.0
1654	B10	1x diff 2x bxb1	20	0.01	10	-	kan	2	14	mScarlet	642.5
1658	B10	1x diff 2x bxb1	20	0.01	10	-	kan	2	15	mScarlet	602.5
1662	B10	1x diff 2x bxb1	20	0.01	10	-	kan	2	16	mScarlet	591.0
1666	B11	1x diff 2x bxb1	20	0.01	50	-	carb	2	1	mScarlet	565.0
1670	B11	1x diff 2x bxb1	20	0.01	50	-	carb	2	2	mScarlet	359.0
1674	B11	1x diff 2x bxb1	20	0.01	50	-	carb	2	3	mScarlet	314.0
1678	B11	1x diff 2x bxb1	20	0.01	50	-	carb	2	4	mScarlet	344.0
1682	B11	1x diff 2x bxb1	20	0.01	50	-	carb	2	5	mScarlet	392.5
1686	B11	1x diff 2x bxb1	20	0.01	50	-	carb	2	6	mScarlet	234.0
1690	B11	1x diff 2x bxb1	20	0.01	50	-	carb	2	7	mScarlet	173.0
1694	B11	1x diff 2x bxb1	20	0.01	50	-	carb	2	8	mScarlet	130.5
1698	B11	1x diff 2x bxb1	20	0.01	50	-	carb	2	9	mScarlet	367.0
1702	B11	1x diff 2x bxb1	20	0.01	50	-	carb	2	10	mScarlet	625.0
1706	B11	1x diff 2x bxb1	20	0.01	50	-	carb	2	11	mScarlet	820.0
1710	B11	1x diff 2x bxb1	20	0.01	50	-	carb	2	12	mScarlet	822.0
1714	B11	1x diff 2x bxb1	20	0.01	50	-	carb	2	13	mScarlet	787.5
1718	B11	1x diff 2x bxb1	20	0.01	50	-	carb	2	14	mScarlet	856.5
1722	B11	1x diff 2x bxb1	20	0.01	50	-	carb	2	15	mScarlet	808.0
1726	B11	1x diff 2x bxb1	20	0.01	50	-	carb	2	16	mScarlet	802.5
1730	B12	1x diff 2x bxb1	20	0.01	50	-	kan	2	1	mScarlet	567.5
1734	B12	1x diff 2x bxb1	20	0.01	50	-	kan	2	2	mScarlet	431.5
1738	B12	1x diff 2x bxb1	20	0.01	50	-	kan	2	3	mScarlet	252.0
1742	B12	1x diff 2x bxb1	20	0.01	50	-	kan	2	4	mScarlet	277.0
1746	B12	1x diff 2x bxb1	20	0.01	50	-	kan	2	5	mScarlet	336.5
1750	B12	1x diff 2x bxb1	20	0.01	50	-	kan	2	6	mScarlet	275.0
1754	B12	1x diff 2x bxb1	20	0.01	50	-	kan	2	7	mScarlet	339.0
1758	B12	1x diff 2x bxb1	20	0.01	50	-	kan	2	8	mScarlet	408.5
1762	B12	1x diff 2x bxb1	20	0.01	50	-	kan	2	9	mScarlet	682.0
1766	B12	1x diff 2x bxb1	20	0.01	50	-	kan	2	10	mScarlet	719.5
1770	B12	1x diff 2x bxb1	20	0.01	50	-	kan	2	11	mScarlet	701.5
1774	B12	1x diff 2x bxb1	20	0.01	50	-	kan	2	12	mScarlet	394.0
1778	B12	1x diff 2x bxb1	20	0.01	50	-	kan	2	13	mScarlet	504.0
1782	B12	1x diff 2x bxb1	20	0.01	50	-	kan	2	14	mScarlet	759.0
1786	B12	1x diff 2x bxb1	20	0.01	50	-	kan	2	15	mScarlet	710.5
1790	B12	1x diff 2x bxb1	20	0.01	50	-	kan	2	16	mScarlet	702.0
1794	B13	1x diff 2x bxb1	30	0.01	10	-	carb	2	1	mScarlet	441.5
1798	B13	1x diff 2x bxb1	30	0.01	10	-	carb	2	2	mScarlet	86.0
1802	B13	1x diff 2x bxb1	30	0.01	10	-	carb	2	3	mScarlet	11.0
1806	B13	1x diff 2x bxb1	30	0.01	10	-	carb	2	4	mScarlet	2.5
1810	B13	1x diff 2x bxb1	30	0.01	10	-	carb	2	5	mScarlet	5.5
1814	B13	1x diff 2x bxb1	30	0.01	10	-	carb	2	6	mScarlet	13.0
1818	B13	1x diff 2x bxb1	30	0.01	10	-	carb	2	7	mScarlet	42.5
1822	B13	1x diff 2x bxb1	30	0.01	10	-	carb	2	8	mScarlet	125.5
1826	B13	1x diff 2x bxb1	30	0.01	10	-	carb	2	9	mScarlet	334.5
1830	B13	1x diff 2x bxb1	30	0.01	10	-	carb	2	10	mScarlet	451.0
1834	B13	1x diff 2x bxb1	30	0.01	10	-	carb	2	11	mScarlet	565.0
1838	B13	1x diff 2x bxb1	30	0.01	10	-	carb	2	12	mScarlet	592.5
1842	B13	1x diff 2x bxb1	30	0.01	10	-	carb	2	13	mScarlet	513.5
1846	B13	1x diff 2x bxb1	30	0.01	10	-	carb	2	14	mScarlet	684.5
1850	B13	1x diff 2x bxb1	30	0.01	10	-	carb	2	15	mScarlet	664.0
1854	B13	1x diff 2x bxb1	30	0.01	10	-	carb	2	16	mScarlet	561.5
1858	B14	1x diff 2x bxb1	30	0.01	10	-	kan	2	1	mScarlet	397.0
1862	B14	1x diff 2x bxb1	30	0.01	10	-	kan	2	2	mScarlet	122.0
1866	B14	1x diff 2x bxb1	30	0.01	10	-	kan	2	3	mScarlet	33.0
1870	B14	1x diff 2x bxb1	30	0.01	10	-	kan	2	4	mScarlet	35.0
1874	B14	1x diff 2x bxb1	30	0.01	10	-	kan	2	5	mScarlet	108.0
1878	B14	1x diff 2x bxb1	30	0.01	10	-	kan	2	6	mScarlet	263.0
1882	B14	1x diff 2x bxb1	30	0.01	10	-	kan	2	7	mScarlet	464.5
1886	B14	1x diff 2x bxb1	30	0.01	10	-	kan	2	8	mScarlet	564.5
1890	B14	1x diff 2x bxb1	30	0.01	10	-	kan	2	9	mScarlet	670.0
1894	B14	1x diff 2x bxb1	30	0.01	10	-	kan	2	10	mScarlet	674.0
1898	B14	1x diff 2x bxb1	30	0.01	10	-	kan	2	11	mScarlet	674.5
1902	B14	1x diff 2x bxb1	30	0.01	10	-	kan	2	12	mScarlet	358.0
1906	B14	1x diff 2x bxb1	30	0.01	10	-	kan	2	13	mScarlet	471.0
1910	B14	1x diff 2x bxb1	30	0.01	10	-	kan	2	14	mScarlet	635.0
1914	B14	1x diff 2x bxb1	30	0.01	10	-	kan	2	15	mScarlet	615.0
1918	B14	1x diff 2x bxb1	30	0.01	10	-	kan	2	16	mScarlet	590.0
1922	B15	1x diff 2x bxb1	30	0.01	50	-	carb	2	1	mScarlet	485.0
1926	B15	1x diff 2x bxb1	30	0.01	50	-	carb	2	2	mScarlet	222.0
1930	B15	1x diff 2x bxb1	30	0.01	50	-	carb	2	3	mScarlet	122.0
1934	B15	1x diff 2x bxb1	30	0.01	50	-	carb	2	4	mScarlet	135.0
1938	B15	1x diff 2x bxb1	30	0.01	50	-	carb	2	5	mScarlet	174.5
1942	B15	1x diff 2x bxb1	30	0.01	50	-	carb	2	6	mScarlet	168.5
1946	B15	1x diff 2x bxb1	30	0.01	50	-	carb	2	7	mScarlet	472.5
1950	B15	1x diff 2x bxb1	30	0.01	50	-	carb	2	8	mScarlet	635.0
1954	B15	1x diff 2x bxb1	30	0.01	50	-	carb	2	9	mScarlet	768.5
1958	B15	1x diff 2x bxb1	30	0.01	50	-	carb	2	10	mScarlet	809.0
1962	B15	1x diff 2x bxb1	30	0.01	50	-	carb	2	11	mScarlet	842.0
1966	B15	1x diff 2x bxb1	30	0.01	50	-	carb	2	12	mScarlet	815.0
1970	B15	1x diff 2x bxb1	30	0.01	50	-	carb	2	13	mScarlet	690.5
1974	B15	1x diff 2x bxb1	30	0.01	50	-	carb	2	14	mScarlet	848.5
1978	B15	1x diff 2x bxb1	30	0.01	50	-	carb	2	15	mScarlet	809.5
1982	B15	1x diff 2x bxb1	30	0.01	50	-	carb	2	16	mScarlet	731.5
1986	B16	1x diff 2x bxb1	30	0.01	50	-	kan	2	1	mScarlet	419.5
1990	B16	1x diff 2x bxb1	30	0.01	50	-	kan	2	2	mScarlet	277.5
1994	B16	1x diff 2x bxb1	30	0.01	50	-	kan	2	3	mScarlet	123.0
1998	B16	1x diff 2x bxb1	30	0.01	50	-	kan	2	4	mScarlet	185.0
2002	B16	1x diff 2x bxb1	30	0.01	50	-	kan	2	5	mScarlet	530.0
2006	B16	1x diff 2x bxb1	30	0.01	50	-	kan	2	6	mScarlet	449.0
2010	B16	1x diff 2x bxb1	30	0.01	50	-	kan	2	7	mScarlet	587.5
2014	B16	1x diff 2x bxb1	30	0.01	50	-	kan	2	8	mScarlet	641.0
2018	B16	1x diff 2x bxb1	30	0.01	50	-	kan	2	9	mScarlet	717.5
2022	B16	1x diff 2x bxb1	30	0.01	50	-	kan	2	10	mScarlet	739.0
2026	B16	1x diff 2x bxb1	30	0.01	50	-	kan	2	11	mScarlet	711.5
2030	B16	1x diff 2x bxb1	30	0.01	50	-	kan	2	12	mScarlet	396.0
2034	B16	1x diff 2x bxb1	30	0.01	50	-	kan	2	13	mScarlet	483.0
2038	B16	1x diff 2x bxb1	30	0.01	50	-	kan	2	14	mScarlet	748.5
2042	B16	1x diff 2x bxb1	30	0.01	50	-	kan	2	15	mScarlet	704.0
2046	B16	1x diff 2x bxb1	30	0.01	50	-	kan	2	16	mScarlet	690.5
2050	B17	1x diff 2x bxb1	10	0.01	10	+	carb	2	1	mScarlet	645.5
2054	B17	1x diff 2x bxb1	10	0.01	10	+	carb	2	2	mScarlet	582.5
2058	B17	1x diff 2x bxb1	10	0.01	10	+	carb	2	3	mScarlet	587.0
2062	B17	1x diff 2x bxb1	10	0.01	10	+	carb	2	4	mScarlet	528.5
2066	B17	1x diff 2x bxb1	10	0.01	10	+	carb	2	5	mScarlet	609.5
2070	B17	1x diff 2x bxb1	10	0.01	10	+	carb	2	6	mScarlet	560.5
2074	B17	1x diff 2x bxb1	10	0.01	10	+	carb	2	7	mScarlet	601.5
2078	B17	1x diff 2x bxb1	10	0.01	10	+	carb	2	8	mScarlet	589.0
2082	B17	1x diff 2x bxb1	10	0.01	10	+	carb	2	9	mScarlet	618.5
2086	B17	1x diff 2x bxb1	10	0.01	10	+	carb	2	10	mScarlet	577.5
2090	B17	1x diff 2x bxb1	10	0.01	10	+	carb	2	11	mScarlet	642.5
2094	B17	1x diff 2x bxb1	10	0.01	10	+	carb	2	12	mScarlet	586.0
2098	B17	1x diff 2x bxb1	10	0.01	10	+	carb	2	13	mScarlet	452.5
2102	B17	1x diff 2x bxb1	10	0.01	10	+	carb	2	14	mScarlet	583.0
2106	B17	1x diff 2x bxb1	10	0.01	10	+	carb	2	15	mScarlet	567.5
2110	B17	1x diff 2x bxb1	10	0.01	10	+	carb	2	16	mScarlet	429.5
2114	B18	1x diff 2x bxb1	10	0.01	10	+	kan	2	1	mScarlet	477.5
2118	B18	1x diff 2x bxb1	10	0.01	10	+	kan	2	2	mScarlet	575.5
2122	B18	1x diff 2x bxb1	10	0.01	10	+	kan	2	3	mScarlet	299.5
2126	B18	1x diff 2x bxb1	10	0.01	10	+	kan	2	4	mScarlet	492.5
2130	B18	1x diff 2x bxb1	10	0.01	10	+	kan	2	5	mScarlet	555.5
2134	B18	1x diff 2x bxb1	10	0.01	10	+	kan	2	6	mScarlet	397.5
2138	B18	1x diff 2x bxb1	10	0.01	10	+	kan	2	7	mScarlet	575.5
2142	B18	1x diff 2x bxb1	10	0.01	10	+	kan	2	8	mScarlet	542.0
2146	B18	1x diff 2x bxb1	10	0.01	10	+	kan	2	9	mScarlet	568.5
2150	B18	1x diff 2x bxb1	10	0.01	10	+	kan	2	10	mScarlet	582.0
2154	B18	1x diff 2x bxb1	10	0.01	10	+	kan	2	11	mScarlet	554.0
2158	B18	1x diff 2x bxb1	10	0.01	10	+	kan	2	12	mScarlet	279.5
2162	B18	1x diff 2x bxb1	10	0.01	10	+	kan	2	13	mScarlet	333.0
2166	B18	1x diff 2x bxb1	10	0.01	10	+	kan	2	14	mScarlet	480.5
2170	B18	1x diff 2x bxb1	10	0.01	10	+	kan	2	15	mScarlet	491.0
2174	B18	1x diff 2x bxb1	10	0.01	10	+	kan	2	16	mScarlet	498.5
2178	B19	1x diff 2x bxb1	10	0.01	50	+	carb	2	1	mScarlet	647.5
2182	B19	1x diff 2x bxb1	10	0.01	50	+	carb	2	2	mScarlet	630.5
2186	B19	1x diff 2x bxb1	10	0.01	50	+	carb	2	3	mScarlet	647.5
2190	B19	1x diff 2x bxb1	10	0.01	50	+	carb	2	4	mScarlet	571.5
2194	B19	1x diff 2x bxb1	10	0.01	50	+	carb	2	5	mScarlet	659.0
2198	B19	1x diff 2x bxb1	10	0.01	50	+	carb	2	6	mScarlet	604.0
2202	B19	1x diff 2x bxb1	10	0.01	50	+	carb	2	7	mScarlet	640.0
2206	B19	1x diff 2x bxb1	10	0.01	50	+	carb	2	8	mScarlet	654.5
2210	B19	1x diff 2x bxb1	10	0.01	50	+	carb	2	9	mScarlet	694.5
2214	B19	1x diff 2x bxb1	10	0.01	50	+	carb	2	10	mScarlet	658.5
2218	B19	1x diff 2x bxb1	10	0.01	50	+	carb	2	11	mScarlet	708.5
2222	B19	1x diff 2x bxb1	10	0.01	50	+	carb	2	12	mScarlet	603.0
2226	B19	1x diff 2x bxb1	10	0.01	50	+	carb	2	13	mScarlet	499.0
2230	B19	1x diff 2x bxb1	10	0.01	50	+	carb	2	14	mScarlet	656.5
2234	B19	1x diff 2x bxb1	10	0.01	50	+	carb	2	15	mScarlet	627.0
2238	B19	1x diff 2x bxb1	10	0.01	50	+	carb	2	16	mScarlet	475.0
2242	B2	1x diff 2x bxb1	10	0.01	10	-	kan	2	1	mScarlet	636.0
2246	B2	1x diff 2x bxb1	10	0.01	10	-	kan	2	2	mScarlet	628.0
2250	B2	1x diff 2x bxb1	10	0.01	10	-	kan	2	3	mScarlet	444.5
2254	B2	1x diff 2x bxb1	10	0.01	10	-	kan	2	4	mScarlet	511.5
2258	B2	1x diff 2x bxb1	10	0.01	10	-	kan	2	5	mScarlet	556.0
2262	B2	1x diff 2x bxb1	10	0.01	10	-	kan	2	6	mScarlet	484.5
2266	B2	1x diff 2x bxb1	10	0.01	10	-	kan	2	7	mScarlet	499.5
2270	B2	1x diff 2x bxb1	10	0.01	10	-	kan	2	8	mScarlet	518.0
2274	B2	1x diff 2x bxb1	10	0.01	10	-	kan	2	9	mScarlet	543.5
2278	B2	1x diff 2x bxb1	10	0.01	10	-	kan	2	10	mScarlet	541.0
2282	B2	1x diff 2x bxb1	10	0.01	10	-	kan	2	11	mScarlet	454.0
2286	B2	1x diff 2x bxb1	10	0.01	10	-	kan	2	12	mScarlet	329.5
2290	B2	1x diff 2x bxb1	10	0.01	10	-	kan	2	13	mScarlet	371.0
2294	B2	1x diff 2x bxb1	10	0.01	10	-	kan	2	14	mScarlet	471.0
2298	B2	1x diff 2x bxb1	10	0.01	10	-	kan	2	15	mScarlet	402.5
2302	B2	1x diff 2x bxb1	10	0.01	10	-	kan	2	16	mScarlet	348.5
2306	B20	1x diff 2x bxb1	10	0.01	50	+	kan	2	1	mScarlet	543.5
2310	B20	1x diff 2x bxb1	10	0.01	50	+	kan	2	2	mScarlet	580.5
2314	B20	1x diff 2x bxb1	10	0.01	50	+	kan	2	3	mScarlet	261.5
2318	B20	1x diff 2x bxb1	10	0.01	50	+	kan	2	4	mScarlet	468.5
2322	B20	1x diff 2x bxb1	10	0.01	50	+	kan	2	5	mScarlet	597.0
2326	B20	1x diff 2x bxb1	10	0.01	50	+	kan	2	6	mScarlet	474.5
2330	B20	1x diff 2x bxb1	10	0.01	50	+	kan	2	7	mScarlet	536.5
2334	B20	1x diff 2x bxb1	10	0.01	50	+	kan	2	8	mScarlet	550.5
2338	B20	1x diff 2x bxb1	10	0.01	50	+	kan	2	9	mScarlet	588.5
2342	B20	1x diff 2x bxb1	10	0.01	50	+	kan	2	10	mScarlet	581.0
2346	B20	1x diff 2x bxb1	10	0.01	50	+	kan	2	11	mScarlet	535.0
2350	B20	1x diff 2x bxb1	10	0.01	50	+	kan	2	12	mScarlet	285.0
2354	B20	1x diff 2x bxb1	10	0.01	50	+	kan	2	13	mScarlet	340.0
2358	B20	1x diff 2x bxb1	10	0.01	50	+	kan	2	14	mScarlet	465.0
2362	B20	1x diff 2x bxb1	10	0.01	50	+	kan	2	15	mScarlet	508.5
2366	B20	1x diff 2x bxb1	10	0.01	50	+	kan	2	16	mScarlet	492.0
2370	B21	1x diff 2x bxb1	15	0.01	10	+	carb	2	1	mScarlet	580.5
2374	B21	1x diff 2x bxb1	15	0.01	10	+	carb	2	2	mScarlet	359.0
2378	B21	1x diff 2x bxb1	15	0.01	10	+	carb	2	3	mScarlet	378.5
2382	B21	1x diff 2x bxb1	15	0.01	10	+	carb	2	4	mScarlet	303.0
2386	B21	1x diff 2x bxb1	15	0.01	10	+	carb	2	5	mScarlet	455.5
2390	B21	1x diff 2x bxb1	15	0.01	10	+	carb	2	6	mScarlet	410.0
2394	B21	1x diff 2x bxb1	15	0.01	10	+	carb	2	7	mScarlet	447.0
2398	B21	1x diff 2x bxb1	15	0.01	10	+	carb	2	8	mScarlet	435.5
2402	B21	1x diff 2x bxb1	15	0.01	10	+	carb	2	9	mScarlet	449.5
2406	B21	1x diff 2x bxb1	15	0.01	10	+	carb	2	10	mScarlet	386.5
2410	B21	1x diff 2x bxb1	15	0.01	10	+	carb	2	11	mScarlet	456.0
2414	B21	1x diff 2x bxb1	15	0.01	10	+	carb	2	12	mScarlet	332.0
2418	B21	1x diff 2x bxb1	15	0.01	10	+	carb	2	13	mScarlet	347.0
2422	B21	1x diff 2x bxb1	15	0.01	10	+	carb	2	14	mScarlet	557.5
2426	B21	1x diff 2x bxb1	15	0.01	10	+	carb	2	15	mScarlet	614.5
2430	B21	1x diff 2x bxb1	15	0.01	10	+	carb	2	16	mScarlet	578.0
2434	B22	1x diff 2x bxb1	15	0.01	10	+	kan	2	1	mScarlet	510.0
2438	B22	1x diff 2x bxb1	15	0.01	10	+	kan	2	2	mScarlet	444.0
2442	B22	1x diff 2x bxb1	15	0.01	10	+	kan	2	3	mScarlet	238.0
2446	B22	1x diff 2x bxb1	15	0.01	10	+	kan	2	4	mScarlet	312.5
2450	B22	1x diff 2x bxb1	15	0.01	10	+	kan	2	5	mScarlet	439.0
2454	B22	1x diff 2x bxb1	15	0.01	10	+	kan	2	6	mScarlet	298.5
2458	B22	1x diff 2x bxb1	15	0.01	10	+	kan	2	7	mScarlet	467.0
2462	B22	1x diff 2x bxb1	15	0.01	10	+	kan	2	8	mScarlet	445.0
2466	B22	1x diff 2x bxb1	15	0.01	10	+	kan	2	9	mScarlet	473.0
2470	B22	1x diff 2x bxb1	15	0.01	10	+	kan	2	10	mScarlet	449.0
2474	B22	1x diff 2x bxb1	15	0.01	10	+	kan	2	11	mScarlet	364.5
2478	B22	1x diff 2x bxb1	15	0.01	10	+	kan	2	12	mScarlet	207.0
2482	B22	1x diff 2x bxb1	15	0.01	10	+	kan	2	13	mScarlet	239.5
2486	B22	1x diff 2x bxb1	15	0.01	10	+	kan	2	14	mScarlet	357.0
2490	B22	1x diff 2x bxb1	15	0.01	10	+	kan	2	15	mScarlet	545.5
2494	B22	1x diff 2x bxb1	15	0.01	10	+	kan	2	16	mScarlet	611.5
2498	B23	1x diff 2x bxb1	15	0.01	50	+	carb	2	1	mScarlet	603.5
2502	B23	1x diff 2x bxb1	15	0.01	50	+	carb	2	2	mScarlet	496.5
2506	B23	1x diff 2x bxb1	15	0.01	50	+	carb	2	3	mScarlet	541.0
2510	B23	1x diff 2x bxb1	15	0.01	50	+	carb	2	4	mScarlet	501.0
2514	B23	1x diff 2x bxb1	15	0.01	50	+	carb	2	5	mScarlet	553.5
2518	B23	1x diff 2x bxb1	15	0.01	50	+	carb	2	6	mScarlet	501.5
2522	B23	1x diff 2x bxb1	15	0.01	50	+	carb	2	7	mScarlet	564.5
2526	B23	1x diff 2x bxb1	15	0.01	50	+	carb	2	8	mScarlet	572.5
2530	B23	1x diff 2x bxb1	15	0.01	50	+	carb	2	9	mScarlet	576.5
2534	B23	1x diff 2x bxb1	15	0.01	50	+	carb	2	10	mScarlet	436.0
2538	B23	1x diff 2x bxb1	15	0.01	50	+	carb	2	11	mScarlet	605.0
2542	B23	1x diff 2x bxb1	15	0.01	50	+	carb	2	12	mScarlet	451.5
2546	B23	1x diff 2x bxb1	15	0.01	50	+	carb	2	13	mScarlet	402.0
2550	B23	1x diff 2x bxb1	15	0.01	50	+	carb	2	14	mScarlet	596.0
2554	B23	1x diff 2x bxb1	15	0.01	50	+	carb	2	15	mScarlet	627.5
2558	B23	1x diff 2x bxb1	15	0.01	50	+	carb	2	16	mScarlet	568.5
2562	B24	1x diff 2x bxb1	15	0.01	50	+	kan	2	1	mScarlet	578.0
2566	B24	1x diff 2x bxb1	15	0.01	50	+	kan	2	2	mScarlet	528.5
2570	B24	1x diff 2x bxb1	15	0.01	50	+	kan	2	3	mScarlet	244.0
2574	B24	1x diff 2x bxb1	15	0.01	50	+	kan	2	4	mScarlet	366.0
2578	B24	1x diff 2x bxb1	15	0.01	50	+	kan	2	5	mScarlet	472.0
2582	B24	1x diff 2x bxb1	15	0.01	50	+	kan	2	6	mScarlet	394.0
2586	B24	1x diff 2x bxb1	15	0.01	50	+	kan	2	7	mScarlet	466.0
2590	B24	1x diff 2x bxb1	15	0.01	50	+	kan	2	8	mScarlet	461.5
2594	B24	1x diff 2x bxb1	15	0.01	50	+	kan	2	9	mScarlet	502.0
2598	B24	1x diff 2x bxb1	15	0.01	50	+	kan	2	10	mScarlet	470.0
2602	B24	1x diff 2x bxb1	15	0.01	50	+	kan	2	11	mScarlet	401.5
2606	B24	1x diff 2x bxb1	15	0.01	50	+	kan	2	12	mScarlet	222.0
2610	B24	1x diff 2x bxb1	15	0.01	50	+	kan	2	13	mScarlet	261.0
2614	B24	1x diff 2x bxb1	15	0.01	50	+	kan	2	14	mScarlet	402.5
2618	B24	1x diff 2x bxb1	15	0.01	50	+	kan	2	15	mScarlet	528.5
2622	B24	1x diff 2x bxb1	15	0.01	50	+	kan	2	16	mScarlet	583.0
2626	B3	1x diff 2x bxb1	10	0.01	50	-	carb	2	1	mScarlet	718.5
2630	B3	1x diff 2x bxb1	10	0.01	50	-	carb	2	2	mScarlet	759.0
2634	B3	1x diff 2x bxb1	10	0.01	50	-	carb	2	3	mScarlet	719.0
2638	B3	1x diff 2x bxb1	10	0.01	50	-	carb	2	4	mScarlet	676.5
2642	B3	1x diff 2x bxb1	10	0.01	50	-	carb	2	5	mScarlet	719.0
2646	B3	1x diff 2x bxb1	10	0.01	50	-	carb	2	6	mScarlet	675.5
2650	B3	1x diff 2x bxb1	10	0.01	50	-	carb	2	7	mScarlet	717.5
2654	B3	1x diff 2x bxb1	10	0.01	50	-	carb	2	8	mScarlet	721.5
2658	B3	1x diff 2x bxb1	10	0.01	50	-	carb	2	9	mScarlet	784.0
2662	B3	1x diff 2x bxb1	10	0.01	50	-	carb	2	10	mScarlet	800.0
2666	B3	1x diff 2x bxb1	10	0.01	50	-	carb	2	11	mScarlet	838.0
2670	B3	1x diff 2x bxb1	10	0.01	50	-	carb	2	12	mScarlet	823.5
2674	B3	1x diff 2x bxb1	10	0.01	50	-	carb	2	13	mScarlet	795.5
2678	B3	1x diff 2x bxb1	10	0.01	50	-	carb	2	14	mScarlet	824.5
2682	B3	1x diff 2x bxb1	10	0.01	50	-	carb	2	15	mScarlet	761.0
2686	B3	1x diff 2x bxb1	10	0.01	50	-	carb	2	16	mScarlet	631.5
2690	B4	1x diff 2x bxb1	10	0.01	50	-	kan	2	1	mScarlet	645.5
2694	B4	1x diff 2x bxb1	10	0.01	50	-	kan	2	2	mScarlet	671.5
2698	B4	1x diff 2x bxb1	10	0.01	50	-	kan	2	3	mScarlet	417.0
2702	B4	1x diff 2x bxb1	10	0.01	50	-	kan	2	4	mScarlet	570.5
2706	B4	1x diff 2x bxb1	10	0.01	50	-	kan	2	5	mScarlet	625.5
2710	B4	1x diff 2x bxb1	10	0.01	50	-	kan	2	6	mScarlet	541.0
2714	B4	1x diff 2x bxb1	10	0.01	50	-	kan	2	7	mScarlet	555.5
2718	B4	1x diff 2x bxb1	10	0.01	50	-	kan	2	8	mScarlet	587.0
2722	B4	1x diff 2x bxb1	10	0.01	50	-	kan	2	9	mScarlet	646.0
2726	B4	1x diff 2x bxb1	10	0.01	50	-	kan	2	10	mScarlet	643.0
2730	B4	1x diff 2x bxb1	10	0.01	50	-	kan	2	11	mScarlet	633.5
2734	B4	1x diff 2x bxb1	10	0.01	50	-	kan	2	12	mScarlet	342.5
2738	B4	1x diff 2x bxb1	10	0.01	50	-	kan	2	13	mScarlet	541.0
2742	B4	1x diff 2x bxb1	10	0.01	50	-	kan	2	14	mScarlet	572.0
2746	B4	1x diff 2x bxb1	10	0.01	50	-	kan	2	15	mScarlet	520.5
2750	B4	1x diff 2x bxb1	10	0.01	50	-	kan	2	16	mScarlet	465.0
2754	B5	1x diff 2x bxb1	15	0.01	10	-	carb	2	1	mScarlet	641.0
2758	B5	1x diff 2x bxb1	15	0.01	10	-	carb	2	2	mScarlet	402.0
2762	B5	1x diff 2x bxb1	15	0.01	10	-	carb	2	3	mScarlet	295.5
2766	B5	1x diff 2x bxb1	15	0.01	10	-	carb	2	4	mScarlet	273.5
2770	B5	1x diff 2x bxb1	15	0.01	10	-	carb	2	5	mScarlet	356.0
2774	B5	1x diff 2x bxb1	15	0.01	10	-	carb	2	6	mScarlet	318.5
2778	B5	1x diff 2x bxb1	15	0.01	10	-	carb	2	7	mScarlet	314.5
2782	B5	1x diff 2x bxb1	15	0.01	10	-	carb	2	8	mScarlet	297.5
2786	B5	1x diff 2x bxb1	15	0.01	10	-	carb	2	9	mScarlet	307.0
2790	B5	1x diff 2x bxb1	15	0.01	10	-	carb	2	10	mScarlet	236.0
2794	B5	1x diff 2x bxb1	15	0.01	10	-	carb	2	11	mScarlet	259.5
2798	B5	1x diff 2x bxb1	15	0.01	10	-	carb	2	12	mScarlet	230.5
2802	B5	1x diff 2x bxb1	15	0.01	10	-	carb	2	13	mScarlet	229.0
2806	B5	1x diff 2x bxb1	15	0.01	10	-	carb	2	14	mScarlet	407.0
2810	B5	1x diff 2x bxb1	15	0.01	10	-	carb	2	15	mScarlet	438.5
2814	B5	1x diff 2x bxb1	15	0.01	10	-	carb	2	16	mScarlet	411.0
2818	B6	1x diff 2x bxb1	15	0.01	10	-	kan	2	1	mScarlet	592.0
2822	B6	1x diff 2x bxb1	15	0.01	10	-	kan	2	2	mScarlet	521.0
2826	B6	1x diff 2x bxb1	15	0.01	10	-	kan	2	3	mScarlet	289.0
2830	B6	1x diff 2x bxb1	15	0.01	10	-	kan	2	4	mScarlet	347.0
2834	B6	1x diff 2x bxb1	15	0.01	10	-	kan	2	5	mScarlet	448.5
2838	B6	1x diff 2x bxb1	15	0.01	10	-	kan	2	6	mScarlet	414.0
2842	B6	1x diff 2x bxb1	15	0.01	10	-	kan	2	7	mScarlet	421.5
2846	B6	1x diff 2x bxb1	15	0.01	10	-	kan	2	8	mScarlet	435.5
2850	B6	1x diff 2x bxb1	15	0.01	10	-	kan	2	9	mScarlet	522.0
2854	B6	1x diff 2x bxb1	15	0.01	10	-	kan	2	10	mScarlet	470.5
2858	B6	1x diff 2x bxb1	15	0.01	10	-	kan	2	11	mScarlet	426.0
2862	B6	1x diff 2x bxb1	15	0.01	10	-	kan	2	12	mScarlet	217.0
2866	B6	1x diff 2x bxb1	15	0.01	10	-	kan	2	13	mScarlet	279.0
2870	B6	1x diff 2x bxb1	15	0.01	10	-	kan	2	14	mScarlet	414.5
2874	B6	1x diff 2x bxb1	15	0.01	10	-	kan	2	15	mScarlet	409.5
2878	B6	1x diff 2x bxb1	15	0.01	10	-	kan	2	16	mScarlet	414.0
2882	B7	1x diff 2x bxb1	15	0.01	50	-	carb	2	1	mScarlet	644.0
2886	B7	1x diff 2x bxb1	15	0.01	50	-	carb	2	2	mScarlet	553.5
2890	B7	1x diff 2x bxb1	15	0.01	50	-	carb	2	3	mScarlet	569.0
2894	B7	1x diff 2x bxb1	15	0.01	50	-	carb	2	4	mScarlet	545.0
2898	B7	1x diff 2x bxb1	15	0.01	50	-	carb	2	5	mScarlet	612.0
2902	B7	1x diff 2x bxb1	15	0.01	50	-	carb	2	6	mScarlet	535.5
2906	B7	1x diff 2x bxb1	15	0.01	50	-	carb	2	7	mScarlet	573.0
2910	B7	1x diff 2x bxb1	15	0.01	50	-	carb	2	8	mScarlet	555.0
2914	B7	1x diff 2x bxb1	15	0.01	50	-	carb	2	9	mScarlet	566.0
2918	B7	1x diff 2x bxb1	15	0.01	50	-	carb	2	10	mScarlet	486.5
2922	B7	1x diff 2x bxb1	15	0.01	50	-	carb	2	11	mScarlet	406.0
2926	B7	1x diff 2x bxb1	15	0.01	50	-	carb	2	12	mScarlet	295.0
2930	B7	1x diff 2x bxb1	15	0.01	50	-	carb	2	13	mScarlet	207.0
2934	B7	1x diff 2x bxb1	15	0.01	50	-	carb	2	14	mScarlet	162.0
2938	B7	1x diff 2x bxb1	15	0.01	50	-	carb	2	15	mScarlet	164.0
2942	B7	1x diff 2x bxb1	15	0.01	50	-	carb	2	16	mScarlet	267.5
2946	B8	1x diff 2x bxb1	15	0.01	50	-	kan	2	1	mScarlet	629.0
2950	B8	1x diff 2x bxb1	15	0.01	50	-	kan	2	2	mScarlet	615.5
2954	B8	1x diff 2x bxb1	15	0.01	50	-	kan	2	3	mScarlet	342.0
2958	B8	1x diff 2x bxb1	15	0.01	50	-	kan	2	4	mScarlet	392.5
2962	B8	1x diff 2x bxb1	15	0.01	50	-	kan	2	5	mScarlet	567.0
2966	B8	1x diff 2x bxb1	15	0.01	50	-	kan	2	6	mScarlet	478.5
2970	B8	1x diff 2x bxb1	15	0.01	50	-	kan	2	7	mScarlet	424.5
2974	B8	1x diff 2x bxb1	15	0.01	50	-	kan	2	8	mScarlet	496.5
2978	B8	1x diff 2x bxb1	15	0.01	50	-	kan	2	9	mScarlet	599.5
2982	B8	1x diff 2x bxb1	15	0.01	50	-	kan	2	10	mScarlet	563.0
2986	B8	1x diff 2x bxb1	15	0.01	50	-	kan	2	11	mScarlet	451.0
2990	B8	1x diff 2x bxb1	15	0.01	50	-	kan	2	12	mScarlet	260.0
2994	B8	1x diff 2x bxb1	15	0.01	50	-	kan	2	13	mScarlet	333.0
2998	B8	1x diff 2x bxb1	15	0.01	50	-	kan	2	14	mScarlet	457.5
3002	B8	1x diff 2x bxb1	15	0.01	50	-	kan	2	15	mScarlet	537.0
3006	B8	1x diff 2x bxb1	15	0.01	50	-	kan	2	16	mScarlet	519.5
3010	B9	1x diff 2x bxb1	20	0.01	10	-	carb	2	1	mScarlet	544.5
3014	B9	1x diff 2x bxb1	20	0.01	10	-	carb	2	2	mScarlet	184.0
3018	B9	1x diff 2x bxb1	20	0.01	10	-	carb	2	3	mScarlet	63.0
3022	B9	1x diff 2x bxb1	20	0.01	10	-	carb	2	4	mScarlet	38.0
3026	B9	1x diff 2x bxb1	20	0.01	10	-	carb	2	5	mScarlet	48.5
3030	B9	1x diff 2x bxb1	20	0.01	10	-	carb	2	6	mScarlet	42.5
3034	B9	1x diff 2x bxb1	20	0.01	10	-	carb	2	7	mScarlet	66.0
3038	B9	1x diff 2x bxb1	20	0.01	10	-	carb	2	8	mScarlet	119.0
3042	B9	1x diff 2x bxb1	20	0.01	10	-	carb	2	9	mScarlet	293.0
3046	B9	1x diff 2x bxb1	20	0.01	10	-	carb	2	10	mScarlet	391.5
3050	B9	1x diff 2x bxb1	20	0.01	10	-	carb	2	11	mScarlet	514.5
3054	B9	1x diff 2x bxb1	20	0.01	10	-	carb	2	12	mScarlet	547.0
3058	B9	1x diff 2x bxb1	20	0.01	10	-	carb	2	13	mScarlet	511.0
3062	B9	1x diff 2x bxb1	20	0.01	10	-	carb	2	14	mScarlet	640.5
3066	B9	1x diff 2x bxb1	20	0.01	10	-	carb	2	15	mScarlet	641.5
3070	B9	1x diff 2x bxb1	20	0.01	10	-	carb	2	16	mScarlet	613.0
3074	C1	1x diff 2x bxb1	10	0.01	10	-	carb	3	1	mScarlet	699.0
3078	C1	1x diff 2x bxb1	10	0.01	10	-	carb	3	2	mScarlet	705.5
3082	C1	1x diff 2x bxb1	10	0.01	10	-	carb	3	3	mScarlet	651.0
3086	C1	1x diff 2x bxb1	10	0.01	10	-	carb	3	4	mScarlet	616.5
3090	C1	1x diff 2x bxb1	10	0.01	10	-	carb	3	5	mScarlet	666.5
3094	C1	1x diff 2x bxb1	10	0.01	10	-	carb	3	6	mScarlet	624.5
3098	C1	1x diff 2x bxb1	10	0.01	10	-	carb	3	7	mScarlet	657.0
3102	C1	1x diff 2x bxb1	10	0.01	10	-	carb	3	8	mScarlet	659.0
3106	C1	1x diff 2x bxb1	10	0.01	10	-	carb	3	9	mScarlet	707.5
3110	C1	1x diff 2x bxb1	10	0.01	10	-	carb	3	10	mScarlet	708.0
3114	C1	1x diff 2x bxb1	10	0.01	10	-	carb	3	11	mScarlet	714.5
3118	C1	1x diff 2x bxb1	10	0.01	10	-	carb	3	12	mScarlet	687.0
3122	C1	1x diff 2x bxb1	10	0.01	10	-	carb	3	13	mScarlet	662.0
3126	C1	1x diff 2x bxb1	10	0.01	10	-	carb	3	14	mScarlet	717.5
3130	C1	1x diff 2x bxb1	10	0.01	10	-	carb	3	15	mScarlet	655.0
3134	C1	1x diff 2x bxb1	10	0.01	10	-	carb	3	16	mScarlet	495.0
3138	C10	1x diff 2x bxb1	20	0.01	10	-	kan	3	1	mScarlet	464.0
3142	C10	1x diff 2x bxb1	20	0.01	10	-	kan	3	2	mScarlet	276.0
3146	C10	1x diff 2x bxb1	20	0.01	10	-	kan	3	3	mScarlet	149.0
3150	C10	1x diff 2x bxb1	20	0.01	10	-	kan	3	4	mScarlet	151.5
3154	C10	1x diff 2x bxb1	20	0.01	10	-	kan	3	5	mScarlet	166.0
3158	C10	1x diff 2x bxb1	20	0.01	10	-	kan	3	6	mScarlet	160.0
3162	C10	1x diff 2x bxb1	20	0.01	10	-	kan	3	7	mScarlet	223.5
3166	C10	1x diff 2x bxb1	20	0.01	10	-	kan	3	8	mScarlet	352.5
3170	C10	1x diff 2x bxb1	20	0.01	10	-	kan	3	9	mScarlet	619.5
3174	C10	1x diff 2x bxb1	20	0.01	10	-	kan	3	10	mScarlet	651.0
3178	C10	1x diff 2x bxb1	20	0.01	10	-	kan	3	11	mScarlet	604.0
3182	C10	1x diff 2x bxb1	20	0.01	10	-	kan	3	12	mScarlet	320.5
3186	C10	1x diff 2x bxb1	20	0.01	10	-	kan	3	13	mScarlet	434.0
3190	C10	1x diff 2x bxb1	20	0.01	10	-	kan	3	14	mScarlet	644.0
3194	C10	1x diff 2x bxb1	20	0.01	10	-	kan	3	15	mScarlet	614.5
3198	C10	1x diff 2x bxb1	20	0.01	10	-	kan	3	16	mScarlet	592.5
3202	C11	1x diff 2x bxb1	20	0.01	50	-	carb	3	1	mScarlet	579.0
3206	C11	1x diff 2x bxb1	20	0.01	50	-	carb	3	2	mScarlet	378.0
3210	C11	1x diff 2x bxb1	20	0.01	50	-	carb	3	3	mScarlet	336.0
3214	C11	1x diff 2x bxb1	20	0.01	50	-	carb	3	4	mScarlet	322.5
3218	C11	1x diff 2x bxb1	20	0.01	50	-	carb	3	5	mScarlet	365.0
3222	C11	1x diff 2x bxb1	20	0.01	50	-	carb	3	6	mScarlet	196.5
3226	C11	1x diff 2x bxb1	20	0.01	50	-	carb	3	7	mScarlet	135.5
3230	C11	1x diff 2x bxb1	20	0.01	50	-	carb	3	8	mScarlet	108.5
3234	C11	1x diff 2x bxb1	20	0.01	50	-	carb	3	9	mScarlet	501.5
3238	C11	1x diff 2x bxb1	20	0.01	50	-	carb	3	10	mScarlet	765.0
3242	C11	1x diff 2x bxb1	20	0.01	50	-	carb	3	11	mScarlet	779.5
3246	C11	1x diff 2x bxb1	20	0.01	50	-	carb	3	12	mScarlet	751.0
3250	C11	1x diff 2x bxb1	20	0.01	50	-	carb	3	13	mScarlet	720.0
3254	C11	1x diff 2x bxb1	20	0.01	50	-	carb	3	14	mScarlet	800.0
3258	C11	1x diff 2x bxb1	20	0.01	50	-	carb	3	15	mScarlet	753.5
3262	C11	1x diff 2x bxb1	20	0.01	50	-	carb	3	16	mScarlet	642.5
3266	C12	1x diff 2x bxb1	20	0.01	50	-	kan	3	1	mScarlet	499.5
3270	C12	1x diff 2x bxb1	20	0.01	50	-	kan	3	2	mScarlet	401.5
3274	C12	1x diff 2x bxb1	20	0.01	50	-	kan	3	3	mScarlet	242.5
3278	C12	1x diff 2x bxb1	20	0.01	50	-	kan	3	4	mScarlet	277.0
3282	C12	1x diff 2x bxb1	20	0.01	50	-	kan	3	5	mScarlet	340.0
3286	C12	1x diff 2x bxb1	20	0.01	50	-	kan	3	6	mScarlet	278.0
3290	C12	1x diff 2x bxb1	20	0.01	50	-	kan	3	7	mScarlet	507.5
3294	C12	1x diff 2x bxb1	20	0.01	50	-	kan	3	8	mScarlet	447.0
3298	C12	1x diff 2x bxb1	20	0.01	50	-	kan	3	9	mScarlet	715.0
3302	C12	1x diff 2x bxb1	20	0.01	50	-	kan	3	10	mScarlet	743.0
3306	C12	1x diff 2x bxb1	20	0.01	50	-	kan	3	11	mScarlet	653.0
3310	C12	1x diff 2x bxb1	20	0.01	50	-	kan	3	12	mScarlet	367.5
3314	C12	1x diff 2x bxb1	20	0.01	50	-	kan	3	13	mScarlet	507.5
3318	C12	1x diff 2x bxb1	20	0.01	50	-	kan	3	14	mScarlet	786.0
3322	C12	1x diff 2x bxb1	20	0.01	50	-	kan	3	15	mScarlet	720.0
3326	C12	1x diff 2x bxb1	20	0.01	50	-	kan	3	16	mScarlet	720.5
3330	C13	1x diff 2x bxb1	30	0.01	10	-	carb	3	1	mScarlet	436.0
3334	C13	1x diff 2x bxb1	30	0.01	10	-	carb	3	2	mScarlet	91.5
3338	C13	1x diff 2x bxb1	30	0.01	10	-	carb	3	3	mScarlet	11.5
3342	C13	1x diff 2x bxb1	30	0.01	10	-	carb	3	4	mScarlet	7.5
3346	C13	1x diff 2x bxb1	30	0.01	10	-	carb	3	5	mScarlet	26.5
3350	C13	1x diff 2x bxb1	30	0.01	10	-	carb	3	6	mScarlet	97.5
3354	C13	1x diff 2x bxb1	30	0.01	10	-	carb	3	7	mScarlet	280.0
3358	C13	1x diff 2x bxb1	30	0.01	10	-	carb	3	8	mScarlet	348.5
3362	C13	1x diff 2x bxb1	30	0.01	10	-	carb	3	9	mScarlet	407.5
3366	C13	1x diff 2x bxb1	30	0.01	10	-	carb	3	10	mScarlet	483.0
3370	C13	1x diff 2x bxb1	30	0.01	10	-	carb	3	11	mScarlet	524.5
3374	C13	1x diff 2x bxb1	30	0.01	10	-	carb	3	12	mScarlet	540.5
3378	C13	1x diff 2x bxb1	30	0.01	10	-	carb	3	13	mScarlet	446.5
3382	C13	1x diff 2x bxb1	30	0.01	10	-	carb	3	14	mScarlet	601.0
3386	C13	1x diff 2x bxb1	30	0.01	10	-	carb	3	15	mScarlet	577.0
3390	C13	1x diff 2x bxb1	30	0.01	10	-	carb	3	16	mScarlet	407.5
3394	C14	1x diff 2x bxb1	30	0.01	10	-	kan	3	1	mScarlet	330.0
3398	C14	1x diff 2x bxb1	30	0.01	10	-	kan	3	2	mScarlet	100.0
3402	C14	1x diff 2x bxb1	30	0.01	10	-	kan	3	3	mScarlet	25.0
3406	C14	1x diff 2x bxb1	30	0.01	10	-	kan	3	4	mScarlet	23.0
3410	C14	1x diff 2x bxb1	30	0.01	10	-	kan	3	5	mScarlet	85.0
3414	C14	1x diff 2x bxb1	30	0.01	10	-	kan	3	6	mScarlet	233.0
3418	C14	1x diff 2x bxb1	30	0.01	10	-	kan	3	7	mScarlet	552.5
3422	C14	1x diff 2x bxb1	30	0.01	10	-	kan	3	8	mScarlet	561.5
3426	C14	1x diff 2x bxb1	30	0.01	10	-	kan	3	9	mScarlet	668.0
3430	C14	1x diff 2x bxb1	30	0.01	10	-	kan	3	10	mScarlet	674.5
3434	C14	1x diff 2x bxb1	30	0.01	10	-	kan	3	11	mScarlet	659.5
3438	C14	1x diff 2x bxb1	30	0.01	10	-	kan	3	12	mScarlet	340.5
3442	C14	1x diff 2x bxb1	30	0.01	10	-	kan	3	13	mScarlet	478.5
3446	C14	1x diff 2x bxb1	30	0.01	10	-	kan	3	14	mScarlet	623.0
3450	C14	1x diff 2x bxb1	30	0.01	10	-	kan	3	15	mScarlet	624.0
3454	C14	1x diff 2x bxb1	30	0.01	10	-	kan	3	16	mScarlet	608.5
3458	C15	1x diff 2x bxb1	30	0.01	50	-	carb	3	1	mScarlet	518.5
3462	C15	1x diff 2x bxb1	30	0.01	50	-	carb	3	2	mScarlet	251.5
3466	C15	1x diff 2x bxb1	30	0.01	50	-	carb	3	3	mScarlet	137.5
3470	C15	1x diff 2x bxb1	30	0.01	50	-	carb	3	4	mScarlet	127.5
3474	C15	1x diff 2x bxb1	30	0.01	50	-	carb	3	5	mScarlet	146.0
3478	C15	1x diff 2x bxb1	30	0.01	50	-	carb	3	6	mScarlet	301.5
3482	C15	1x diff 2x bxb1	30	0.01	50	-	carb	3	7	mScarlet	447.5
3486	C15	1x diff 2x bxb1	30	0.01	50	-	carb	3	8	mScarlet	611.5
3490	C15	1x diff 2x bxb1	30	0.01	50	-	carb	3	9	mScarlet	697.0
3494	C15	1x diff 2x bxb1	30	0.01	50	-	carb	3	10	mScarlet	736.0
3498	C15	1x diff 2x bxb1	30	0.01	50	-	carb	3	11	mScarlet	769.5
3502	C15	1x diff 2x bxb1	30	0.01	50	-	carb	3	12	mScarlet	707.0
3506	C15	1x diff 2x bxb1	30	0.01	50	-	carb	3	13	mScarlet	595.5
3510	C15	1x diff 2x bxb1	30	0.01	50	-	carb	3	14	mScarlet	780.0
3514	C15	1x diff 2x bxb1	30	0.01	50	-	carb	3	15	mScarlet	731.5
3518	C15	1x diff 2x bxb1	30	0.01	50	-	carb	3	16	mScarlet	568.5
3522	C16	1x diff 2x bxb1	30	0.01	50	-	kan	3	1	mScarlet	404.5
3526	C16	1x diff 2x bxb1	30	0.01	50	-	kan	3	2	mScarlet	273.5
3530	C16	1x diff 2x bxb1	30	0.01	50	-	kan	3	3	mScarlet	130.5
3534	C16	1x diff 2x bxb1	30	0.01	50	-	kan	3	4	mScarlet	220.0
3538	C16	1x diff 2x bxb1	30	0.01	50	-	kan	3	5	mScarlet	571.5
3542	C16	1x diff 2x bxb1	30	0.01	50	-	kan	3	6	mScarlet	450.0
3546	C16	1x diff 2x bxb1	30	0.01	50	-	kan	3	7	mScarlet	662.0
3550	C16	1x diff 2x bxb1	30	0.01	50	-	kan	3	8	mScarlet	670.5
3554	C16	1x diff 2x bxb1	30	0.01	50	-	kan	3	9	mScarlet	748.0
3558	C16	1x diff 2x bxb1	30	0.01	50	-	kan	3	10	mScarlet	758.5
3562	C16	1x diff 2x bxb1	30	0.01	50	-	kan	3	11	mScarlet	753.5
3566	C16	1x diff 2x bxb1	30	0.01	50	-	kan	3	12	mScarlet	421.5
3570	C16	1x diff 2x bxb1	30	0.01	50	-	kan	3	13	mScarlet	517.0
3574	C16	1x diff 2x bxb1	30	0.01	50	-	kan	3	14	mScarlet	773.0
3578	C16	1x diff 2x bxb1	30	0.01	50	-	kan	3	15	mScarlet	749.5
3582	C16	1x diff 2x bxb1	30	0.01	50	-	kan	3	16	mScarlet	736.0
3586	C17	1x diff 2x bxb1	10	0.01	10	+	carb	3	1	mScarlet	640.0
3590	C17	1x diff 2x bxb1	10	0.01	10	+	carb	3	2	mScarlet	569.0
3594	C17	1x diff 2x bxb1	10	0.01	10	+	carb	3	3	mScarlet	579.5
3598	C17	1x diff 2x bxb1	10	0.01	10	+	carb	3	4	mScarlet	520.5
3602	C17	1x diff 2x bxb1	10	0.01	10	+	carb	3	5	mScarlet	614.5
3606	C17	1x diff 2x bxb1	10	0.01	10	+	carb	3	6	mScarlet	561.5
3610	C17	1x diff 2x bxb1	10	0.01	10	+	carb	3	7	mScarlet	603.0
3614	C17	1x diff 2x bxb1	10	0.01	10	+	carb	3	8	mScarlet	597.5
3618	C17	1x diff 2x bxb1	10	0.01	10	+	carb	3	9	mScarlet	628.0
3622	C17	1x diff 2x bxb1	10	0.01	10	+	carb	3	10	mScarlet	592.5
3626	C17	1x diff 2x bxb1	10	0.01	10	+	carb	3	11	mScarlet	633.0
3630	C17	1x diff 2x bxb1	10	0.01	10	+	carb	3	12	mScarlet	456.0
3634	C17	1x diff 2x bxb1	10	0.01	10	+	carb	3	13	mScarlet	448.0
3638	C17	1x diff 2x bxb1	10	0.01	10	+	carb	3	14	mScarlet	587.5
3642	C17	1x diff 2x bxb1	10	0.01	10	+	carb	3	15	mScarlet	553.5
3646	C17	1x diff 2x bxb1	10	0.01	10	+	carb	3	16	mScarlet	415.0
3650	C18	1x diff 2x bxb1	10	0.01	10	+	kan	3	1	mScarlet	458.5
3654	C18	1x diff 2x bxb1	10	0.01	10	+	kan	3	2	mScarlet	527.0
3658	C18	1x diff 2x bxb1	10	0.01	10	+	kan	3	3	mScarlet	299.5
3662	C18	1x diff 2x bxb1	10	0.01	10	+	kan	3	4	mScarlet	491.0
3666	C18	1x diff 2x bxb1	10	0.01	10	+	kan	3	5	mScarlet	580.5
3670	C18	1x diff 2x bxb1	10	0.01	10	+	kan	3	6	mScarlet	381.0
3674	C18	1x diff 2x bxb1	10	0.01	10	+	kan	3	7	mScarlet	578.5
3678	C18	1x diff 2x bxb1	10	0.01	10	+	kan	3	8	mScarlet	554.0
3682	C18	1x diff 2x bxb1	10	0.01	10	+	kan	3	9	mScarlet	591.5
3686	C18	1x diff 2x bxb1	10	0.01	10	+	kan	3	10	mScarlet	593.0
3690	C18	1x diff 2x bxb1	10	0.01	10	+	kan	3	11	mScarlet	494.5
3694	C18	1x diff 2x bxb1	10	0.01	10	+	kan	3	12	mScarlet	293.0
3698	C18	1x diff 2x bxb1	10	0.01	10	+	kan	3	13	mScarlet	337.0
3702	C18	1x diff 2x bxb1	10	0.01	10	+	kan	3	14	mScarlet	463.5
3706	C18	1x diff 2x bxb1	10	0.01	10	+	kan	3	15	mScarlet	513.5
3710	C18	1x diff 2x bxb1	10	0.01	10	+	kan	3	16	mScarlet	519.0
3714	C19	1x diff 2x bxb1	10	0.01	50	+	carb	3	1	mScarlet	641.5
3718	C19	1x diff 2x bxb1	10	0.01	50	+	carb	3	2	mScarlet	610.0
3722	C19	1x diff 2x bxb1	10	0.01	50	+	carb	3	3	mScarlet	635.0
3726	C19	1x diff 2x bxb1	10	0.01	50	+	carb	3	4	mScarlet	578.0
3730	C19	1x diff 2x bxb1	10	0.01	50	+	carb	3	5	mScarlet	642.0
3734	C19	1x diff 2x bxb1	10	0.01	50	+	carb	3	6	mScarlet	581.0
3738	C19	1x diff 2x bxb1	10	0.01	50	+	carb	3	7	mScarlet	639.5
3742	C19	1x diff 2x bxb1	10	0.01	50	+	carb	3	8	mScarlet	634.5
3746	C19	1x diff 2x bxb1	10	0.01	50	+	carb	3	9	mScarlet	678.5
3750	C19	1x diff 2x bxb1	10	0.01	50	+	carb	3	10	mScarlet	649.0
3754	C19	1x diff 2x bxb1	10	0.01	50	+	carb	3	11	mScarlet	701.0
3758	C19	1x diff 2x bxb1	10	0.01	50	+	carb	3	12	mScarlet	495.5
3762	C19	1x diff 2x bxb1	10	0.01	50	+	carb	3	13	mScarlet	481.5
3766	C19	1x diff 2x bxb1	10	0.01	50	+	carb	3	14	mScarlet	650.0
3770	C19	1x diff 2x bxb1	10	0.01	50	+	carb	3	15	mScarlet	605.5
3774	C19	1x diff 2x bxb1	10	0.01	50	+	carb	3	16	mScarlet	430.0
3778	C2	1x diff 2x bxb1	10	0.01	10	-	kan	3	1	mScarlet	641.5
3782	C2	1x diff 2x bxb1	10	0.01	10	-	kan	3	2	mScarlet	659.0
3786	C2	1x diff 2x bxb1	10	0.01	10	-	kan	3	3	mScarlet	440.5
3790	C2	1x diff 2x bxb1	10	0.01	10	-	kan	3	4	mScarlet	560.0
3794	C2	1x diff 2x bxb1	10	0.01	10	-	kan	3	5	mScarlet	596.0
3798	C2	1x diff 2x bxb1	10	0.01	10	-	kan	3	6	mScarlet	517.5
3802	C2	1x diff 2x bxb1	10	0.01	10	-	kan	3	7	mScarlet	558.5
3806	C2	1x diff 2x bxb1	10	0.01	10	-	kan	3	8	mScarlet	566.5
3810	C2	1x diff 2x bxb1	10	0.01	10	-	kan	3	9	mScarlet	601.0
3814	C2	1x diff 2x bxb1	10	0.01	10	-	kan	3	10	mScarlet	601.5
3818	C2	1x diff 2x bxb1	10	0.01	10	-	kan	3	11	mScarlet	582.5
3822	C2	1x diff 2x bxb1	10	0.01	10	-	kan	3	12	mScarlet	347.5
3826	C2	1x diff 2x bxb1	10	0.01	10	-	kan	3	13	mScarlet	421.0
3830	C2	1x diff 2x bxb1	10	0.01	10	-	kan	3	14	mScarlet	530.5
3834	C2	1x diff 2x bxb1	10	0.01	10	-	kan	3	15	mScarlet	466.0
3838	C2	1x diff 2x bxb1	10	0.01	10	-	kan	3	16	mScarlet	417.0
3842	C20	1x diff 2x bxb1	10	0.01	50	+	kan	3	1	mScarlet	477.5
3846	C20	1x diff 2x bxb1	10	0.01	50	+	kan	3	2	mScarlet	585.0
3850	C20	1x diff 2x bxb1	10	0.01	50	+	kan	3	3	mScarlet	300.5
3854	C20	1x diff 2x bxb1	10	0.01	50	+	kan	3	4	mScarlet	503.5
3858	C20	1x diff 2x bxb1	10	0.01	50	+	kan	3	5	mScarlet	583.5
3862	C20	1x diff 2x bxb1	10	0.01	50	+	kan	3	6	mScarlet	379.0
3866	C20	1x diff 2x bxb1	10	0.01	50	+	kan	3	7	mScarlet	593.5
3870	C20	1x diff 2x bxb1	10	0.01	50	+	kan	3	8	mScarlet	560.5
3874	C20	1x diff 2x bxb1	10	0.01	50	+	kan	3	9	mScarlet	601.0
3878	C20	1x diff 2x bxb1	10	0.01	50	+	kan	3	10	mScarlet	599.5
3882	C20	1x diff 2x bxb1	10	0.01	50	+	kan	3	11	mScarlet	542.5
3886	C20	1x diff 2x bxb1	10	0.01	50	+	kan	3	12	mScarlet	291.5
3890	C20	1x diff 2x bxb1	10	0.01	50	+	kan	3	13	mScarlet	351.0
3894	C20	1x diff 2x bxb1	10	0.01	50	+	kan	3	14	mScarlet	489.0
3898	C20	1x diff 2x bxb1	10	0.01	50	+	kan	3	15	mScarlet	526.0
3902	C20	1x diff 2x bxb1	10	0.01	50	+	kan	3	16	mScarlet	508.5
3906	C21	1x diff 2x bxb1	15	0.01	10	+	carb	3	1	mScarlet	569.5
3910	C21	1x diff 2x bxb1	15	0.01	10	+	carb	3	2	mScarlet	335.0
3914	C21	1x diff 2x bxb1	15	0.01	10	+	carb	3	3	mScarlet	346.5
3918	C21	1x diff 2x bxb1	15	0.01	10	+	carb	3	4	mScarlet	324.5
3922	C21	1x diff 2x bxb1	15	0.01	10	+	carb	3	5	mScarlet	481.0
3926	C21	1x diff 2x bxb1	15	0.01	10	+	carb	3	6	mScarlet	440.0
3930	C21	1x diff 2x bxb1	15	0.01	10	+	carb	3	7	mScarlet	478.5
3934	C21	1x diff 2x bxb1	15	0.01	10	+	carb	3	8	mScarlet	441.5
3938	C21	1x diff 2x bxb1	15	0.01	10	+	carb	3	9	mScarlet	493.5
3942	C21	1x diff 2x bxb1	15	0.01	10	+	carb	3	10	mScarlet	377.0
3946	C21	1x diff 2x bxb1	15	0.01	10	+	carb	3	11	mScarlet	492.0
3950	C21	1x diff 2x bxb1	15	0.01	10	+	carb	3	12	mScarlet	392.0
3954	C21	1x diff 2x bxb1	15	0.01	10	+	carb	3	13	mScarlet	359.5
3958	C21	1x diff 2x bxb1	15	0.01	10	+	carb	3	14	mScarlet	578.0
3962	C21	1x diff 2x bxb1	15	0.01	10	+	carb	3	15	mScarlet	648.5
3966	C21	1x diff 2x bxb1	15	0.01	10	+	carb	3	16	mScarlet	574.0
3970	C22	1x diff 2x bxb1	15	0.01	10	+	kan	3	1	mScarlet	489.0
3974	C22	1x diff 2x bxb1	15	0.01	10	+	kan	3	2	mScarlet	475.5
3978	C22	1x diff 2x bxb1	15	0.01	10	+	kan	3	3	mScarlet	304.0
3982	C22	1x diff 2x bxb1	15	0.01	10	+	kan	3	4	mScarlet	350.0
3986	C22	1x diff 2x bxb1	15	0.01	10	+	kan	3	5	mScarlet	449.0
3990	C22	1x diff 2x bxb1	15	0.01	10	+	kan	3	6	mScarlet	288.5
3994	C22	1x diff 2x bxb1	15	0.01	10	+	kan	3	7	mScarlet	422.5
3998	C22	1x diff 2x bxb1	15	0.01	10	+	kan	3	8	mScarlet	421.5
4002	C22	1x diff 2x bxb1	15	0.01	10	+	kan	3	9	mScarlet	471.5
4006	C22	1x diff 2x bxb1	15	0.01	10	+	kan	3	10	mScarlet	440.0
4010	C22	1x diff 2x bxb1	15	0.01	10	+	kan	3	11	mScarlet	359.5
4014	C22	1x diff 2x bxb1	15	0.01	10	+	kan	3	12	mScarlet	205.5
4018	C22	1x diff 2x bxb1	15	0.01	10	+	kan	3	13	mScarlet	236.5
4022	C22	1x diff 2x bxb1	15	0.01	10	+	kan	3	14	mScarlet	355.0
4026	C22	1x diff 2x bxb1	15	0.01	10	+	kan	3	15	mScarlet	549.0
4030	C22	1x diff 2x bxb1	15	0.01	10	+	kan	3	16	mScarlet	622.0
4034	C23	1x diff 2x bxb1	15	0.01	50	+	carb	3	1	mScarlet	597.0
4038	C23	1x diff 2x bxb1	15	0.01	50	+	carb	3	2	mScarlet	497.0
4042	C23	1x diff 2x bxb1	15	0.01	50	+	carb	3	3	mScarlet	503.5
4046	C23	1x diff 2x bxb1	15	0.01	50	+	carb	3	4	mScarlet	443.0
4050	C23	1x diff 2x bxb1	15	0.01	50	+	carb	3	5	mScarlet	566.0
4054	C23	1x diff 2x bxb1	15	0.01	50	+	carb	3	6	mScarlet	523.0
4058	C23	1x diff 2x bxb1	15	0.01	50	+	carb	3	7	mScarlet	562.0
4062	C23	1x diff 2x bxb1	15	0.01	50	+	carb	3	8	mScarlet	568.5
4066	C23	1x diff 2x bxb1	15	0.01	50	+	carb	3	9	mScarlet	583.5
4070	C23	1x diff 2x bxb1	15	0.01	50	+	carb	3	10	mScarlet	504.0
4074	C23	1x diff 2x bxb1	15	0.01	50	+	carb	3	11	mScarlet	590.0
4078	C23	1x diff 2x bxb1	15	0.01	50	+	carb	3	12	mScarlet	416.5
4082	C23	1x diff 2x bxb1	15	0.01	50	+	carb	3	13	mScarlet	390.5
4086	C23	1x diff 2x bxb1	15	0.01	50	+	carb	3	14	mScarlet	577.5
4090	C23	1x diff 2x bxb1	15	0.01	50	+	carb	3	15	mScarlet	633.5
4094	C23	1x diff 2x bxb1	15	0.01	50	+	carb	3	16	mScarlet	631.0
4098	C24	1x diff 2x bxb1	15	0.01	50	+	kan	3	1	mScarlet	557.0
4102	C24	1x diff 2x bxb1	15	0.01	50	+	kan	3	2	mScarlet	506.5
4106	C24	1x diff 2x bxb1	15	0.01	50	+	kan	3	3	mScarlet	248.0
4110	C24	1x diff 2x bxb1	15	0.01	50	+	kan	3	4	mScarlet	367.5
4114	C24	1x diff 2x bxb1	15	0.01	50	+	kan	3	5	mScarlet	494.0
4118	C24	1x diff 2x bxb1	15	0.01	50	+	kan	3	6	mScarlet	369.5
4122	C24	1x diff 2x bxb1	15	0.01	50	+	kan	3	7	mScarlet	532.5
4126	C24	1x diff 2x bxb1	15	0.01	50	+	kan	3	8	mScarlet	513.0
4130	C24	1x diff 2x bxb1	15	0.01	50	+	kan	3	9	mScarlet	524.5
4134	C24	1x diff 2x bxb1	15	0.01	50	+	kan	3	10	mScarlet	490.0
4138	C24	1x diff 2x bxb1	15	0.01	50	+	kan	3	11	mScarlet	508.0
4142	C24	1x diff 2x bxb1	15	0.01	50	+	kan	3	12	mScarlet	231.5
4146	C24	1x diff 2x bxb1	15	0.01	50	+	kan	3	13	mScarlet	280.0
4150	C24	1x diff 2x bxb1	15	0.01	50	+	kan	3	14	mScarlet	451.0
4154	C24	1x diff 2x bxb1	15	0.01	50	+	kan	3	15	mScarlet	582.5
4158	C24	1x diff 2x bxb1	15	0.01	50	+	kan	3	16	mScarlet	640.5
4162	C3	1x diff 2x bxb1	10	0.01	50	-	carb	3	1	mScarlet	699.0
4166	C3	1x diff 2x bxb1	10	0.01	50	-	carb	3	2	mScarlet	742.0
4170	C3	1x diff 2x bxb1	10	0.01	50	-	carb	3	3	mScarlet	683.5
4174	C3	1x diff 2x bxb1	10	0.01	50	-	carb	3	4	mScarlet	646.5
4178	C3	1x diff 2x bxb1	10	0.01	50	-	carb	3	5	mScarlet	703.5
4182	C3	1x diff 2x bxb1	10	0.01	50	-	carb	3	6	mScarlet	674.5
4186	C3	1x diff 2x bxb1	10	0.01	50	-	carb	3	7	mScarlet	696.0
4190	C3	1x diff 2x bxb1	10	0.01	50	-	carb	3	8	mScarlet	700.5
4194	C3	1x diff 2x bxb1	10	0.01	50	-	carb	3	9	mScarlet	761.0
4198	C3	1x diff 2x bxb1	10	0.01	50	-	carb	3	10	mScarlet	774.5
4202	C3	1x diff 2x bxb1	10	0.01	50	-	carb	3	11	mScarlet	797.5
4206	C3	1x diff 2x bxb1	10	0.01	50	-	carb	3	12	mScarlet	762.5
4210	C3	1x diff 2x bxb1	10	0.01	50	-	carb	3	13	mScarlet	669.5
4214	C3	1x diff 2x bxb1	10	0.01	50	-	carb	3	14	mScarlet	791.0
4218	C3	1x diff 2x bxb1	10	0.01	50	-	carb	3	15	mScarlet	723.5
4222	C3	1x diff 2x bxb1	10	0.01	50	-	carb	3	16	mScarlet	538.5
4226	C4	1x diff 2x bxb1	10	0.01	50	-	kan	3	1	mScarlet	567.5
4230	C4	1x diff 2x bxb1	10	0.01	50	-	kan	3	2	mScarlet	670.5
4234	C4	1x diff 2x bxb1	10	0.01	50	-	kan	3	3	mScarlet	392.5
4238	C4	1x diff 2x bxb1	10	0.01	50	-	kan	3	4	mScarlet	530.0
4242	C4	1x diff 2x bxb1	10	0.01	50	-	kan	3	5	mScarlet	609.0
4246	C4	1x diff 2x bxb1	10	0.01	50	-	kan	3	6	mScarlet	510.5
4250	C4	1x diff 2x bxb1	10	0.01	50	-	kan	3	7	mScarlet	474.5
4254	C4	1x diff 2x bxb1	10	0.01	50	-	kan	3	8	mScarlet	572.5
4258	C4	1x diff 2x bxb1	10	0.01	50	-	kan	3	9	mScarlet	642.5
4262	C4	1x diff 2x bxb1	10	0.01	50	-	kan	3	10	mScarlet	662.0
4266	C4	1x diff 2x bxb1	10	0.01	50	-	kan	3	11	mScarlet	662.0
4270	C4	1x diff 2x bxb1	10	0.01	50	-	kan	3	12	mScarlet	329.5
4274	C4	1x diff 2x bxb1	10	0.01	50	-	kan	3	13	mScarlet	539.5
4278	C4	1x diff 2x bxb1	10	0.01	50	-	kan	3	14	mScarlet	602.0
4282	C4	1x diff 2x bxb1	10	0.01	50	-	kan	3	15	mScarlet	535.5
4286	C4	1x diff 2x bxb1	10	0.01	50	-	kan	3	16	mScarlet	490.5
4290	C5	1x diff 2x bxb1	15	0.01	10	-	carb	3	1	mScarlet	622.0
4294	C5	1x diff 2x bxb1	15	0.01	10	-	carb	3	2	mScarlet	434.5
4298	C5	1x diff 2x bxb1	15	0.01	10	-	carb	3	3	mScarlet	356.5
4302	C5	1x diff 2x bxb1	15	0.01	10	-	carb	3	4	mScarlet	322.0
4306	C5	1x diff 2x bxb1	15	0.01	10	-	carb	3	5	mScarlet	463.0
4310	C5	1x diff 2x bxb1	15	0.01	10	-	carb	3	6	mScarlet	414.0
4314	C5	1x diff 2x bxb1	15	0.01	10	-	carb	3	7	mScarlet	430.0
4318	C5	1x diff 2x bxb1	15	0.01	10	-	carb	3	8	mScarlet	417.0
4322	C5	1x diff 2x bxb1	15	0.01	10	-	carb	3	9	mScarlet	446.0
4326	C5	1x diff 2x bxb1	15	0.01	10	-	carb	3	10	mScarlet	302.0
4330	C5	1x diff 2x bxb1	15	0.01	10	-	carb	3	11	mScarlet	380.5
4334	C5	1x diff 2x bxb1	15	0.01	10	-	carb	3	12	mScarlet	322.0
4338	C5	1x diff 2x bxb1	15	0.01	10	-	carb	3	13	mScarlet	261.5
4342	C5	1x diff 2x bxb1	15	0.01	10	-	carb	3	14	mScarlet	371.0
4346	C5	1x diff 2x bxb1	15	0.01	10	-	carb	3	15	mScarlet	333.5
4350	C5	1x diff 2x bxb1	15	0.01	10	-	carb	3	16	mScarlet	259.5
4354	C6	1x diff 2x bxb1	15	0.01	10	-	kan	3	1	mScarlet	581.0
4358	C6	1x diff 2x bxb1	15	0.01	10	-	kan	3	2	mScarlet	513.0
4362	C6	1x diff 2x bxb1	15	0.01	10	-	kan	3	3	mScarlet	289.0
4366	C6	1x diff 2x bxb1	15	0.01	10	-	kan	3	4	mScarlet	389.0
4370	C6	1x diff 2x bxb1	15	0.01	10	-	kan	3	5	mScarlet	402.0
4374	C6	1x diff 2x bxb1	15	0.01	10	-	kan	3	6	mScarlet	331.0
4378	C6	1x diff 2x bxb1	15	0.01	10	-	kan	3	7	mScarlet	481.5
4382	C6	1x diff 2x bxb1	15	0.01	10	-	kan	3	8	mScarlet	414.0
4386	C6	1x diff 2x bxb1	15	0.01	10	-	kan	3	9	mScarlet	520.5
4390	C6	1x diff 2x bxb1	15	0.01	10	-	kan	3	10	mScarlet	477.0
4394	C6	1x diff 2x bxb1	15	0.01	10	-	kan	3	11	mScarlet	345.5
4398	C6	1x diff 2x bxb1	15	0.01	10	-	kan	3	12	mScarlet	205.0
4402	C6	1x diff 2x bxb1	15	0.01	10	-	kan	3	13	mScarlet	271.5
4406	C6	1x diff 2x bxb1	15	0.01	10	-	kan	3	14	mScarlet	358.5
4410	C6	1x diff 2x bxb1	15	0.01	10	-	kan	3	15	mScarlet	455.5
4414	C6	1x diff 2x bxb1	15	0.01	10	-	kan	3	16	mScarlet	481.5
4418	C7	1x diff 2x bxb1	15	0.01	50	-	carb	3	1	mScarlet	639.5
4422	C7	1x diff 2x bxb1	15	0.01	50	-	carb	3	2	mScarlet	544.0
4426	C7	1x diff 2x bxb1	15	0.01	50	-	carb	3	3	mScarlet	556.0
4430	C7	1x diff 2x bxb1	15	0.01	50	-	carb	3	4	mScarlet	454.5
4434	C7	1x diff 2x bxb1	15	0.01	50	-	carb	3	5	mScarlet	625.5
4438	C7	1x diff 2x bxb1	15	0.01	50	-	carb	3	6	mScarlet	536.5
4442	C7	1x diff 2x bxb1	15	0.01	50	-	carb	3	7	mScarlet	573.5
4446	C7	1x diff 2x bxb1	15	0.01	50	-	carb	3	8	mScarlet	545.0
4450	C7	1x diff 2x bxb1	15	0.01	50	-	carb	3	9	mScarlet	547.5
4454	C7	1x diff 2x bxb1	15	0.01	50	-	carb	3	10	mScarlet	441.5
4458	C7	1x diff 2x bxb1	15	0.01	50	-	carb	3	11	mScarlet	322.5
4462	C7	1x diff 2x bxb1	15	0.01	50	-	carb	3	12	mScarlet	200.5
4466	C7	1x diff 2x bxb1	15	0.01	50	-	carb	3	13	mScarlet	130.5
4470	C7	1x diff 2x bxb1	15	0.01	50	-	carb	3	14	mScarlet	107.5
4474	C7	1x diff 2x bxb1	15	0.01	50	-	carb	3	15	mScarlet	230.0
4478	C7	1x diff 2x bxb1	15	0.01	50	-	carb	3	16	mScarlet	438.0
4482	C8	1x diff 2x bxb1	15	0.01	50	-	kan	3	1	mScarlet	638.5
4486	C8	1x diff 2x bxb1	15	0.01	50	-	kan	3	2	mScarlet	607.5
4490	C8	1x diff 2x bxb1	15	0.01	50	-	kan	3	3	mScarlet	381.5
4494	C8	1x diff 2x bxb1	15	0.01	50	-	kan	3	4	mScarlet	401.5
4498	C8	1x diff 2x bxb1	15	0.01	50	-	kan	3	5	mScarlet	558.0
4502	C8	1x diff 2x bxb1	15	0.01	50	-	kan	3	6	mScarlet	396.0
4506	C8	1x diff 2x bxb1	15	0.01	50	-	kan	3	7	mScarlet	433.5
4510	C8	1x diff 2x bxb1	15	0.01	50	-	kan	3	8	mScarlet	471.0
4514	C8	1x diff 2x bxb1	15	0.01	50	-	kan	3	9	mScarlet	620.0
4518	C8	1x diff 2x bxb1	15	0.01	50	-	kan	3	10	mScarlet	547.0
4522	C8	1x diff 2x bxb1	15	0.01	50	-	kan	3	11	mScarlet	452.5
4526	C8	1x diff 2x bxb1	15	0.01	50	-	kan	3	12	mScarlet	263.0
4530	C8	1x diff 2x bxb1	15	0.01	50	-	kan	3	13	mScarlet	397.0
4534	C8	1x diff 2x bxb1	15	0.01	50	-	kan	3	14	mScarlet	451.0
4538	C8	1x diff 2x bxb1	15	0.01	50	-	kan	3	15	mScarlet	586.5
4542	C8	1x diff 2x bxb1	15	0.01	50	-	kan	3	16	mScarlet	606.0
4546	C9	1x diff 2x bxb1	20	0.01	10	-	carb	3	1	mScarlet	526.0
4550	C9	1x diff 2x bxb1	20	0.01	10	-	carb	3	2	mScarlet	194.5
4554	C9	1x diff 2x bxb1	20	0.01	10	-	carb	3	3	mScarlet	85.5
4558	C9	1x diff 2x bxb1	20	0.01	10	-	carb	3	4	mScarlet	68.0
4562	C9	1x diff 2x bxb1	20	0.01	10	-	carb	3	5	mScarlet	131.5
4566	C9	1x diff 2x bxb1	20	0.01	10	-	carb	3	6	mScarlet	145.5
4570	C9	1x diff 2x bxb1	20	0.01	10	-	carb	3	7	mScarlet	244.0
4574	C9	1x diff 2x bxb1	20	0.01	10	-	carb	3	8	mScarlet	312.0
4578	C9	1x diff 2x bxb1	20	0.01	10	-	carb	3	9	mScarlet	383.5
4582	C9	1x diff 2x bxb1	20	0.01	10	-	carb	3	10	mScarlet	396.0
4586	C9	1x diff 2x bxb1	20	0.01	10	-	carb	3	11	mScarlet	408.5
4590	C9	1x diff 2x bxb1	20	0.01	10	-	carb	3	12	mScarlet	427.5
4594	C9	1x diff 2x bxb1	20	0.01	10	-	carb	3	13	mScarlet	385.0
4598	C9	1x diff 2x bxb1	20	0.01	10	-	carb	3	14	mScarlet	508.0
4602	C9	1x diff 2x bxb1	20	0.01	10	-	carb	3	15	mScarlet	506.0
4606	C9	1x diff 2x bxb1	20	0.01	10	-	carb	3	16	mScarlet	413.0
4610	D1	1x diff 2x bxb1	10	0.01	10	-	carb	4	1	mScarlet	691.5
4614	D1	1x diff 2x bxb1	10	0.01	10	-	carb	4	2	mScarlet	692.5
4618	D1	1x diff 2x bxb1	10	0.01	10	-	carb	4	3	mScarlet	644.0
4622	D1	1x diff 2x bxb1	10	0.01	10	-	carb	4	4	mScarlet	616.5
4626	D1	1x diff 2x bxb1	10	0.01	10	-	carb	4	5	mScarlet	648.5
4630	D1	1x diff 2x bxb1	10	0.01	10	-	carb	4	6	mScarlet	636.5
4634	D1	1x diff 2x bxb1	10	0.01	10	-	carb	4	7	mScarlet	661.0
4638	D1	1x diff 2x bxb1	10	0.01	10	-	carb	4	8	mScarlet	653.5
4642	D1	1x diff 2x bxb1	10	0.01	10	-	carb	4	9	mScarlet	709.0
4646	D1	1x diff 2x bxb1	10	0.01	10	-	carb	4	10	mScarlet	694.5
4650	D1	1x diff 2x bxb1	10	0.01	10	-	carb	4	11	mScarlet	709.0
4654	D1	1x diff 2x bxb1	10	0.01	10	-	carb	4	12	mScarlet	693.0
4658	D1	1x diff 2x bxb1	10	0.01	10	-	carb	4	13	mScarlet	647.5
4662	D1	1x diff 2x bxb1	10	0.01	10	-	carb	4	14	mScarlet	708.0
4666	D1	1x diff 2x bxb1	10	0.01	10	-	carb	4	15	mScarlet	661.0
4670	D1	1x diff 2x bxb1	10	0.01	10	-	carb	4	16	mScarlet	493.0
4674	D10	1x diff 2x bxb1	20	0.01	10	-	kan	4	1	mScarlet	378.0
4678	D10	1x diff 2x bxb1	20	0.01	10	-	kan	4	2	mScarlet	258.0
4682	D10	1x diff 2x bxb1	20	0.01	10	-	kan	4	3	mScarlet	140.5
4686	D10	1x diff 2x bxb1	20	0.01	10	-	kan	4	4	mScarlet	142.5
4690	D10	1x diff 2x bxb1	20	0.01	10	-	kan	4	5	mScarlet	149.5
4694	D10	1x diff 2x bxb1	20	0.01	10	-	kan	4	6	mScarlet	151.0
4698	D10	1x diff 2x bxb1	20	0.01	10	-	kan	4	7	mScarlet	230.0
4702	D10	1x diff 2x bxb1	20	0.01	10	-	kan	4	8	mScarlet	418.0
4706	D10	1x diff 2x bxb1	20	0.01	10	-	kan	4	9	mScarlet	660.0
4710	D10	1x diff 2x bxb1	20	0.01	10	-	kan	4	10	mScarlet	665.0
4714	D10	1x diff 2x bxb1	20	0.01	10	-	kan	4	11	mScarlet	656.0
4718	D10	1x diff 2x bxb1	20	0.01	10	-	kan	4	12	mScarlet	324.0
4722	D10	1x diff 2x bxb1	20	0.01	10	-	kan	4	13	mScarlet	449.5
4726	D10	1x diff 2x bxb1	20	0.01	10	-	kan	4	14	mScarlet	673.5
4730	D10	1x diff 2x bxb1	20	0.01	10	-	kan	4	15	mScarlet	636.0
4734	D10	1x diff 2x bxb1	20	0.01	10	-	kan	4	16	mScarlet	629.0
4738	D11	1x diff 2x bxb1	20	0.01	50	-	carb	4	1	mScarlet	585.5
4742	D11	1x diff 2x bxb1	20	0.01	50	-	carb	4	2	mScarlet	446.5
4746	D11	1x diff 2x bxb1	20	0.01	50	-	carb	4	3	mScarlet	343.5
4750	D11	1x diff 2x bxb1	20	0.01	50	-	carb	4	4	mScarlet	315.0
4754	D11	1x diff 2x bxb1	20	0.01	50	-	carb	4	5	mScarlet	348.5
4758	D11	1x diff 2x bxb1	20	0.01	50	-	carb	4	6	mScarlet	183.0
4762	D11	1x diff 2x bxb1	20	0.01	50	-	carb	4	7	mScarlet	129.5
4766	D11	1x diff 2x bxb1	20	0.01	50	-	carb	4	8	mScarlet	110.0
4770	D11	1x diff 2x bxb1	20	0.01	50	-	carb	4	9	mScarlet	488.0
4774	D11	1x diff 2x bxb1	20	0.01	50	-	carb	4	10	mScarlet	754.0
4778	D11	1x diff 2x bxb1	20	0.01	50	-	carb	4	11	mScarlet	758.5
4782	D11	1x diff 2x bxb1	20	0.01	50	-	carb	4	12	mScarlet	737.5
4786	D11	1x diff 2x bxb1	20	0.01	50	-	carb	4	13	mScarlet	740.5
4790	D11	1x diff 2x bxb1	20	0.01	50	-	carb	4	14	mScarlet	783.5
4794	D11	1x diff 2x bxb1	20	0.01	50	-	carb	4	15	mScarlet	737.5
4798	D11	1x diff 2x bxb1	20	0.01	50	-	carb	4	16	mScarlet	633.0
4802	D12	1x diff 2x bxb1	20	0.01	50	-	kan	4	1	mScarlet	414.0
4806	D12	1x diff 2x bxb1	20	0.01	50	-	kan	4	2	mScarlet	373.5
4810	D12	1x diff 2x bxb1	20	0.01	50	-	kan	4	3	mScarlet	226.0
4814	D12	1x diff 2x bxb1	20	0.01	50	-	kan	4	4	mScarlet	269.0
4818	D12	1x diff 2x bxb1	20	0.01	50	-	kan	4	5	mScarlet	347.0
4822	D12	1x diff 2x bxb1	20	0.01	50	-	kan	4	6	mScarlet	293.0
4826	D12	1x diff 2x bxb1	20	0.01	50	-	kan	4	7	mScarlet	362.0
4830	D12	1x diff 2x bxb1	20	0.01	50	-	kan	4	8	mScarlet	570.5
4834	D12	1x diff 2x bxb1	20	0.01	50	-	kan	4	9	mScarlet	752.0
4838	D12	1x diff 2x bxb1	20	0.01	50	-	kan	4	10	mScarlet	778.5
4842	D12	1x diff 2x bxb1	20	0.01	50	-	kan	4	11	mScarlet	720.0
4846	D12	1x diff 2x bxb1	20	0.01	50	-	kan	4	12	mScarlet	415.0
4850	D12	1x diff 2x bxb1	20	0.01	50	-	kan	4	13	mScarlet	503.5
4854	D12	1x diff 2x bxb1	20	0.01	50	-	kan	4	14	mScarlet	803.5
4858	D12	1x diff 2x bxb1	20	0.01	50	-	kan	4	15	mScarlet	751.5
4862	D12	1x diff 2x bxb1	20	0.01	50	-	kan	4	16	mScarlet	744.5
4866	D13	1x diff 2x bxb1	30	0.01	10	-	carb	4	1	mScarlet	426.5
4870	D13	1x diff 2x bxb1	30	0.01	10	-	carb	4	2	mScarlet	86.5
4874	D13	1x diff 2x bxb1	30	0.01	10	-	carb	4	3	mScarlet	10.0
4878	D13	1x diff 2x bxb1	30	0.01	10	-	carb	4	4	mScarlet	7.5
4882	D13	1x diff 2x bxb1	30	0.01	10	-	carb	4	5	mScarlet	24.0
4886	D13	1x diff 2x bxb1	30	0.01	10	-	carb	4	6	mScarlet	108.5
4890	D13	1x diff 2x bxb1	30	0.01	10	-	carb	4	7	mScarlet	261.5
4894	D13	1x diff 2x bxb1	30	0.01	10	-	carb	4	8	mScarlet	335.0
4898	D13	1x diff 2x bxb1	30	0.01	10	-	carb	4	9	mScarlet	384.0
4902	D13	1x diff 2x bxb1	30	0.01	10	-	carb	4	10	mScarlet	446.0
4906	D13	1x diff 2x bxb1	30	0.01	10	-	carb	4	11	mScarlet	479.5
4910	D13	1x diff 2x bxb1	30	0.01	10	-	carb	4	12	mScarlet	507.5
4914	D13	1x diff 2x bxb1	30	0.01	10	-	carb	4	13	mScarlet	462.5
4918	D13	1x diff 2x bxb1	30	0.01	10	-	carb	4	14	mScarlet	572.0
4922	D13	1x diff 2x bxb1	30	0.01	10	-	carb	4	15	mScarlet	553.0
4926	D13	1x diff 2x bxb1	30	0.01	10	-	carb	4	16	mScarlet	410.0
4930	D14	1x diff 2x bxb1	30	0.01	10	-	kan	4	1	mScarlet	310.5
4934	D14	1x diff 2x bxb1	30	0.01	10	-	kan	4	2	mScarlet	91.5
4938	D14	1x diff 2x bxb1	30	0.01	10	-	kan	4	3	mScarlet	21.0
4942	D14	1x diff 2x bxb1	30	0.01	10	-	kan	4	4	mScarlet	25.5
4946	D14	1x diff 2x bxb1	30	0.01	10	-	kan	4	5	mScarlet	115.5
4950	D14	1x diff 2x bxb1	30	0.01	10	-	kan	4	6	mScarlet	253.0
4954	D14	1x diff 2x bxb1	30	0.01	10	-	kan	4	7	mScarlet	555.0
4958	D14	1x diff 2x bxb1	30	0.01	10	-	kan	4	8	mScarlet	582.0
4962	D14	1x diff 2x bxb1	30	0.01	10	-	kan	4	9	mScarlet	664.0
4966	D14	1x diff 2x bxb1	30	0.01	10	-	kan	4	10	mScarlet	666.5
4970	D14	1x diff 2x bxb1	30	0.01	10	-	kan	4	11	mScarlet	648.5
4974	D14	1x diff 2x bxb1	30	0.01	10	-	kan	4	12	mScarlet	328.0
4978	D14	1x diff 2x bxb1	30	0.01	10	-	kan	4	13	mScarlet	462.5
4982	D14	1x diff 2x bxb1	30	0.01	10	-	kan	4	14	mScarlet	614.0
4986	D14	1x diff 2x bxb1	30	0.01	10	-	kan	4	15	mScarlet	609.0
4990	D14	1x diff 2x bxb1	30	0.01	10	-	kan	4	16	mScarlet	610.5
4994	D15	1x diff 2x bxb1	30	0.01	50	-	carb	4	1	mScarlet	515.0
4998	D15	1x diff 2x bxb1	30	0.01	50	-	carb	4	2	mScarlet	250.5
5002	D15	1x diff 2x bxb1	30	0.01	50	-	carb	4	3	mScarlet	139.5
5006	D15	1x diff 2x bxb1	30	0.01	50	-	carb	4	4	mScarlet	139.0
5010	D15	1x diff 2x bxb1	30	0.01	50	-	carb	4	5	mScarlet	136.0
5014	D15	1x diff 2x bxb1	30	0.01	50	-	carb	4	6	mScarlet	293.0
5018	D15	1x diff 2x bxb1	30	0.01	50	-	carb	4	7	mScarlet	418.5
5022	D15	1x diff 2x bxb1	30	0.01	50	-	carb	4	8	mScarlet	590.5
5026	D15	1x diff 2x bxb1	30	0.01	50	-	carb	4	9	mScarlet	681.5
5030	D15	1x diff 2x bxb1	30	0.01	50	-	carb	4	10	mScarlet	731.5
5034	D15	1x diff 2x bxb1	30	0.01	50	-	carb	4	11	mScarlet	749.5
5038	D15	1x diff 2x bxb1	30	0.01	50	-	carb	4	12	mScarlet	729.0
5042	D15	1x diff 2x bxb1	30	0.01	50	-	carb	4	13	mScarlet	590.0
5046	D15	1x diff 2x bxb1	30	0.01	50	-	carb	4	14	mScarlet	745.5
5050	D15	1x diff 2x bxb1	30	0.01	50	-	carb	4	15	mScarlet	719.5
5054	D15	1x diff 2x bxb1	30	0.01	50	-	carb	4	16	mScarlet	644.5
5058	D16	1x diff 2x bxb1	30	0.01	50	-	kan	4	1	mScarlet	393.5
5062	D16	1x diff 2x bxb1	30	0.01	50	-	kan	4	2	mScarlet	262.5
5066	D16	1x diff 2x bxb1	30	0.01	50	-	kan	4	3	mScarlet	126.0
5070	D16	1x diff 2x bxb1	30	0.01	50	-	kan	4	4	mScarlet	234.5
5074	D16	1x diff 2x bxb1	30	0.01	50	-	kan	4	5	mScarlet	649.0
5078	D16	1x diff 2x bxb1	30	0.01	50	-	kan	4	6	mScarlet	467.0
5082	D16	1x diff 2x bxb1	30	0.01	50	-	kan	4	7	mScarlet	613.0
5086	D16	1x diff 2x bxb1	30	0.01	50	-	kan	4	8	mScarlet	676.0
5090	D16	1x diff 2x bxb1	30	0.01	50	-	kan	4	9	mScarlet	733.5
5094	D16	1x diff 2x bxb1	30	0.01	50	-	kan	4	10	mScarlet	759.0
5098	D16	1x diff 2x bxb1	30	0.01	50	-	kan	4	11	mScarlet	747.5
5102	D16	1x diff 2x bxb1	30	0.01	50	-	kan	4	12	mScarlet	388.0
5106	D16	1x diff 2x bxb1	30	0.01	50	-	kan	4	13	mScarlet	522.0
5110	D16	1x diff 2x bxb1	30	0.01	50	-	kan	4	14	mScarlet	775.5
5114	D16	1x diff 2x bxb1	30	0.01	50	-	kan	4	15	mScarlet	724.5
5118	D16	1x diff 2x bxb1	30	0.01	50	-	kan	4	16	mScarlet	725.0
5122	D17	1x diff 2x bxb1	10	0.01	10	+	carb	4	1	mScarlet	640.5
5126	D17	1x diff 2x bxb1	10	0.01	10	+	carb	4	2	mScarlet	570.5
5130	D17	1x diff 2x bxb1	10	0.01	10	+	carb	4	3	mScarlet	594.0
5134	D17	1x diff 2x bxb1	10	0.01	10	+	carb	4	4	mScarlet	509.5
5138	D17	1x diff 2x bxb1	10	0.01	10	+	carb	4	5	mScarlet	619.0
5142	D17	1x diff 2x bxb1	10	0.01	10	+	carb	4	6	mScarlet	569.0
5146	D17	1x diff 2x bxb1	10	0.01	10	+	carb	4	7	mScarlet	598.0
5150	D17	1x diff 2x bxb1	10	0.01	10	+	carb	4	8	mScarlet	587.5
5154	D17	1x diff 2x bxb1	10	0.01	10	+	carb	4	9	mScarlet	638.0
5158	D17	1x diff 2x bxb1	10	0.01	10	+	carb	4	10	mScarlet	618.5
5162	D17	1x diff 2x bxb1	10	0.01	10	+	carb	4	11	mScarlet	654.5
5166	D17	1x diff 2x bxb1	10	0.01	10	+	carb	4	12	mScarlet	624.5
5170	D17	1x diff 2x bxb1	10	0.01	10	+	carb	4	13	mScarlet	517.5
5174	D17	1x diff 2x bxb1	10	0.01	10	+	carb	4	14	mScarlet	603.0
5178	D17	1x diff 2x bxb1	10	0.01	10	+	carb	4	15	mScarlet	575.0
5182	D17	1x diff 2x bxb1	10	0.01	10	+	carb	4	16	mScarlet	410.5
5186	D18	1x diff 2x bxb1	10	0.01	10	+	kan	4	1	mScarlet	438.5
5190	D18	1x diff 2x bxb1	10	0.01	10	+	kan	4	2	mScarlet	585.0
5194	D18	1x diff 2x bxb1	10	0.01	10	+	kan	4	3	mScarlet	298.5
5198	D18	1x diff 2x bxb1	10	0.01	10	+	kan	4	4	mScarlet	486.5
5202	D18	1x diff 2x bxb1	10	0.01	10	+	kan	4	5	mScarlet	578.5
5206	D18	1x diff 2x bxb1	10	0.01	10	+	kan	4	6	mScarlet	371.0
5210	D18	1x diff 2x bxb1	10	0.01	10	+	kan	4	7	mScarlet	372.0
5214	D18	1x diff 2x bxb1	10	0.01	10	+	kan	4	8	mScarlet	557.5
5218	D18	1x diff 2x bxb1	10	0.01	10	+	kan	4	9	mScarlet	578.0
5222	D18	1x diff 2x bxb1	10	0.01	10	+	kan	4	10	mScarlet	583.5
5226	D18	1x diff 2x bxb1	10	0.01	10	+	kan	4	11	mScarlet	534.0
5230	D18	1x diff 2x bxb1	10	0.01	10	+	kan	4	12	mScarlet	286.5
5234	D18	1x diff 2x bxb1	10	0.01	10	+	kan	4	13	mScarlet	326.0
5238	D18	1x diff 2x bxb1	10	0.01	10	+	kan	4	14	mScarlet	463.0
5242	D18	1x diff 2x bxb1	10	0.01	10	+	kan	4	15	mScarlet	497.0
5246	D18	1x diff 2x bxb1	10	0.01	10	+	kan	4	16	mScarlet	534.0
5250	D19	1x diff 2x bxb1	10	0.01	50	+	carb	4	1	mScarlet	638.5
5254	D19	1x diff 2x bxb1	10	0.01	50	+	carb	4	2	mScarlet	607.0
5258	D19	1x diff 2x bxb1	10	0.01	50	+	carb	4	3	mScarlet	625.0
5262	D19	1x diff 2x bxb1	10	0.01	50	+	carb	4	4	mScarlet	583.0
5266	D19	1x diff 2x bxb1	10	0.01	50	+	carb	4	5	mScarlet	644.0
5270	D19	1x diff 2x bxb1	10	0.01	50	+	carb	4	6	mScarlet	587.5
5274	D19	1x diff 2x bxb1	10	0.01	50	+	carb	4	7	mScarlet	632.0
5278	D19	1x diff 2x bxb1	10	0.01	50	+	carb	4	8	mScarlet	619.5
5282	D19	1x diff 2x bxb1	10	0.01	50	+	carb	4	9	mScarlet	678.5
5286	D19	1x diff 2x bxb1	10	0.01	50	+	carb	4	10	mScarlet	580.0
5290	D19	1x diff 2x bxb1	10	0.01	50	+	carb	4	11	mScarlet	701.5
5294	D19	1x diff 2x bxb1	10	0.01	50	+	carb	4	12	mScarlet	623.0
5298	D19	1x diff 2x bxb1	10	0.01	50	+	carb	4	13	mScarlet	521.5
5302	D19	1x diff 2x bxb1	10	0.01	50	+	carb	4	14	mScarlet	631.5
5306	D19	1x diff 2x bxb1	10	0.01	50	+	carb	4	15	mScarlet	586.5
5310	D19	1x diff 2x bxb1	10	0.01	50	+	carb	4	16	mScarlet	453.5
5314	D2	1x diff 2x bxb1	10	0.01	10	-	kan	4	1	mScarlet	621.5
5318	D2	1x diff 2x bxb1	10	0.01	10	-	kan	4	2	mScarlet	643.5
5322	D2	1x diff 2x bxb1	10	0.01	10	-	kan	4	3	mScarlet	403.5
5326	D2	1x diff 2x bxb1	10	0.01	10	-	kan	4	4	mScarlet	542.5
5330	D2	1x diff 2x bxb1	10	0.01	10	-	kan	4	5	mScarlet	585.5
5334	D2	1x diff 2x bxb1	10	0.01	10	-	kan	4	6	mScarlet	459.0
5338	D2	1x diff 2x bxb1	10	0.01	10	-	kan	4	7	mScarlet	541.0
5342	D2	1x diff 2x bxb1	10	0.01	10	-	kan	4	8	mScarlet	541.5
5346	D2	1x diff 2x bxb1	10	0.01	10	-	kan	4	9	mScarlet	598.0
5350	D2	1x diff 2x bxb1	10	0.01	10	-	kan	4	10	mScarlet	601.0
5354	D2	1x diff 2x bxb1	10	0.01	10	-	kan	4	11	mScarlet	513.5
5358	D2	1x diff 2x bxb1	10	0.01	10	-	kan	4	12	mScarlet	348.5
5362	D2	1x diff 2x bxb1	10	0.01	10	-	kan	4	13	mScarlet	411.0
5366	D2	1x diff 2x bxb1	10	0.01	10	-	kan	4	14	mScarlet	531.5
5370	D2	1x diff 2x bxb1	10	0.01	10	-	kan	4	15	mScarlet	478.0
5374	D2	1x diff 2x bxb1	10	0.01	10	-	kan	4	16	mScarlet	432.0
5378	D20	1x diff 2x bxb1	10	0.01	50	+	kan	4	1	mScarlet	435.0
5382	D20	1x diff 2x bxb1	10	0.01	50	+	kan	4	2	mScarlet	594.0
5386	D20	1x diff 2x bxb1	10	0.01	50	+	kan	4	3	mScarlet	296.5
5390	D20	1x diff 2x bxb1	10	0.01	50	+	kan	4	4	mScarlet	426.5
5394	D20	1x diff 2x bxb1	10	0.01	50	+	kan	4	5	mScarlet	601.5
5398	D20	1x diff 2x bxb1	10	0.01	50	+	kan	4	6	mScarlet	450.5
5402	D20	1x diff 2x bxb1	10	0.01	50	+	kan	4	7	mScarlet	594.5
5406	D20	1x diff 2x bxb1	10	0.01	50	+	kan	4	8	mScarlet	551.5
5410	D20	1x diff 2x bxb1	10	0.01	50	+	kan	4	9	mScarlet	615.5
5414	D20	1x diff 2x bxb1	10	0.01	50	+	kan	4	10	mScarlet	599.0
5418	D20	1x diff 2x bxb1	10	0.01	50	+	kan	4	11	mScarlet	493.5
5422	D20	1x diff 2x bxb1	10	0.01	50	+	kan	4	12	mScarlet	291.0
5426	D20	1x diff 2x bxb1	10	0.01	50	+	kan	4	13	mScarlet	374.5
5430	D20	1x diff 2x bxb1	10	0.01	50	+	kan	4	14	mScarlet	433.5
5434	D20	1x diff 2x bxb1	10	0.01	50	+	kan	4	15	mScarlet	507.0
5438	D20	1x diff 2x bxb1	10	0.01	50	+	kan	4	16	mScarlet	540.0
5442	D21	1x diff 2x bxb1	15	0.01	10	+	carb	4	1	mScarlet	571.5
5446	D21	1x diff 2x bxb1	15	0.01	10	+	carb	4	2	mScarlet	364.5
5450	D21	1x diff 2x bxb1	15	0.01	10	+	carb	4	3	mScarlet	421.0
5454	D21	1x diff 2x bxb1	15	0.01	10	+	carb	4	4	mScarlet	407.5
5458	D21	1x diff 2x bxb1	15	0.01	10	+	carb	4	5	mScarlet	477.0
5462	D21	1x diff 2x bxb1	15	0.01	10	+	carb	4	6	mScarlet	432.5
5466	D21	1x diff 2x bxb1	15	0.01	10	+	carb	4	7	mScarlet	467.5
5470	D21	1x diff 2x bxb1	15	0.01	10	+	carb	4	8	mScarlet	458.5
5474	D21	1x diff 2x bxb1	15	0.01	10	+	carb	4	9	mScarlet	473.5
5478	D21	1x diff 2x bxb1	15	0.01	10	+	carb	4	10	mScarlet	353.5
5482	D21	1x diff 2x bxb1	15	0.01	10	+	carb	4	11	mScarlet	487.0
5486	D21	1x diff 2x bxb1	15	0.01	10	+	carb	4	12	mScarlet	402.5
5490	D21	1x diff 2x bxb1	15	0.01	10	+	carb	4	13	mScarlet	386.5
5494	D21	1x diff 2x bxb1	15	0.01	10	+	carb	4	14	mScarlet	620.0
5498	D21	1x diff 2x bxb1	15	0.01	10	+	carb	4	15	mScarlet	664.5
5502	D21	1x diff 2x bxb1	15	0.01	10	+	carb	4	16	mScarlet	579.5
5506	D22	1x diff 2x bxb1	15	0.01	10	+	kan	4	1	mScarlet	443.0
5510	D22	1x diff 2x bxb1	15	0.01	10	+	kan	4	2	mScarlet	461.0
5514	D22	1x diff 2x bxb1	15	0.01	10	+	kan	4	3	mScarlet	226.0
5518	D22	1x diff 2x bxb1	15	0.01	10	+	kan	4	4	mScarlet	291.0
5522	D22	1x diff 2x bxb1	15	0.01	10	+	kan	4	5	mScarlet	443.5
5526	D22	1x diff 2x bxb1	15	0.01	10	+	kan	4	6	mScarlet	339.0
5530	D22	1x diff 2x bxb1	15	0.01	10	+	kan	4	7	mScarlet	469.0
5534	D22	1x diff 2x bxb1	15	0.01	10	+	kan	4	8	mScarlet	470.5
5538	D22	1x diff 2x bxb1	15	0.01	10	+	kan	4	9	mScarlet	496.5
5542	D22	1x diff 2x bxb1	15	0.01	10	+	kan	4	10	mScarlet	455.0
5546	D22	1x diff 2x bxb1	15	0.01	10	+	kan	4	11	mScarlet	472.0
5550	D22	1x diff 2x bxb1	15	0.01	10	+	kan	4	12	mScarlet	204.5
5554	D22	1x diff 2x bxb1	15	0.01	10	+	kan	4	13	mScarlet	263.5
5558	D22	1x diff 2x bxb1	15	0.01	10	+	kan	4	14	mScarlet	444.5
5562	D22	1x diff 2x bxb1	15	0.01	10	+	kan	4	15	mScarlet	643.0
5566	D22	1x diff 2x bxb1	15	0.01	10	+	kan	4	16	mScarlet	743.5
5570	D23	1x diff 2x bxb1	15	0.01	50	+	carb	4	1	mScarlet	594.0
5574	D23	1x diff 2x bxb1	15	0.01	50	+	carb	4	2	mScarlet	469.0
5578	D23	1x diff 2x bxb1	15	0.01	50	+	carb	4	3	mScarlet	540.0
5582	D23	1x diff 2x bxb1	15	0.01	50	+	carb	4	4	mScarlet	377.5
5586	D23	1x diff 2x bxb1	15	0.01	50	+	carb	4	5	mScarlet	562.5
5590	D23	1x diff 2x bxb1	15	0.01	50	+	carb	4	6	mScarlet	489.0
5594	D23	1x diff 2x bxb1	15	0.01	50	+	carb	4	7	mScarlet	568.0
5598	D23	1x diff 2x bxb1	15	0.01	50	+	carb	4	8	mScarlet	558.5
5602	D23	1x diff 2x bxb1	15	0.01	50	+	carb	4	9	mScarlet	595.0
5606	D23	1x diff 2x bxb1	15	0.01	50	+	carb	4	10	mScarlet	471.0
5610	D23	1x diff 2x bxb1	15	0.01	50	+	carb	4	11	mScarlet	574.0
5614	D23	1x diff 2x bxb1	15	0.01	50	+	carb	4	12	mScarlet	565.5
5618	D23	1x diff 2x bxb1	15	0.01	50	+	carb	4	13	mScarlet	420.5
5622	D23	1x diff 2x bxb1	15	0.01	50	+	carb	4	14	mScarlet	600.5
5626	D23	1x diff 2x bxb1	15	0.01	50	+	carb	4	15	mScarlet	606.5
5630	D23	1x diff 2x bxb1	15	0.01	50	+	carb	4	16	mScarlet	593.0
5634	D24	1x diff 2x bxb1	15	0.01	50	+	kan	4	1	mScarlet	462.0
5638	D24	1x diff 2x bxb1	15	0.01	50	+	kan	4	2	mScarlet	542.5
5642	D24	1x diff 2x bxb1	15	0.01	50	+	kan	4	3	mScarlet	234.0
5646	D24	1x diff 2x bxb1	15	0.01	50	+	kan	4	4	mScarlet	306.5
5650	D24	1x diff 2x bxb1	15	0.01	50	+	kan	4	5	mScarlet	507.0
5654	D24	1x diff 2x bxb1	15	0.01	50	+	kan	4	6	mScarlet	376.5
5658	D24	1x diff 2x bxb1	15	0.01	50	+	kan	4	7	mScarlet	427.5
5662	D24	1x diff 2x bxb1	15	0.01	50	+	kan	4	8	mScarlet	509.0
5666	D24	1x diff 2x bxb1	15	0.01	50	+	kan	4	9	mScarlet	510.5
5670	D24	1x diff 2x bxb1	15	0.01	50	+	kan	4	10	mScarlet	495.0
5674	D24	1x diff 2x bxb1	15	0.01	50	+	kan	4	11	mScarlet	429.5
5678	D24	1x diff 2x bxb1	15	0.01	50	+	kan	4	12	mScarlet	236.5
5682	D24	1x diff 2x bxb1	15	0.01	50	+	kan	4	13	mScarlet	270.5
5686	D24	1x diff 2x bxb1	15	0.01	50	+	kan	4	14	mScarlet	448.5
5690	D24	1x diff 2x bxb1	15	0.01	50	+	kan	4	15	mScarlet	648.5
5694	D24	1x diff 2x bxb1	15	0.01	50	+	kan	4	16	mScarlet	736.5
5698	D3	1x diff 2x bxb1	10	0.01	50	-	carb	4	1	mScarlet	699.5
5702	D3	1x diff 2x bxb1	10	0.01	50	-	carb	4	2	mScarlet	741.0
5706	D3	1x diff 2x bxb1	10	0.01	50	-	carb	4	3	mScarlet	693.5
5710	D3	1x diff 2x bxb1	10	0.01	50	-	carb	4	4	mScarlet	661.5
5714	D3	1x diff 2x bxb1	10	0.01	50	-	carb	4	5	mScarlet	712.5
5718	D3	1x diff 2x bxb1	10	0.01	50	-	carb	4	6	mScarlet	656.0
5722	D3	1x diff 2x bxb1	10	0.01	50	-	carb	4	7	mScarlet	693.0
5726	D3	1x diff 2x bxb1	10	0.01	50	-	carb	4	8	mScarlet	709.5
5730	D3	1x diff 2x bxb1	10	0.01	50	-	carb	4	9	mScarlet	779.0
5734	D3	1x diff 2x bxb1	10	0.01	50	-	carb	4	10	mScarlet	778.0
5738	D3	1x diff 2x bxb1	10	0.01	50	-	carb	4	11	mScarlet	808.0
5742	D3	1x diff 2x bxb1	10	0.01	50	-	carb	4	12	mScarlet	761.5
5746	D3	1x diff 2x bxb1	10	0.01	50	-	carb	4	13	mScarlet	706.0
5750	D3	1x diff 2x bxb1	10	0.01	50	-	carb	4	14	mScarlet	810.0
5754	D3	1x diff 2x bxb1	10	0.01	50	-	carb	4	15	mScarlet	743.0
5758	D3	1x diff 2x bxb1	10	0.01	50	-	carb	4	16	mScarlet	543.5
5762	D4	1x diff 2x bxb1	10	0.01	50	-	kan	4	1	mScarlet	591.5
5766	D4	1x diff 2x bxb1	10	0.01	50	-	kan	4	2	mScarlet	621.0
5770	D4	1x diff 2x bxb1	10	0.01	50	-	kan	4	3	mScarlet	384.5
5774	D4	1x diff 2x bxb1	10	0.01	50	-	kan	4	4	mScarlet	548.5
5778	D4	1x diff 2x bxb1	10	0.01	50	-	kan	4	5	mScarlet	617.0
5782	D4	1x diff 2x bxb1	10	0.01	50	-	kan	4	6	mScarlet	475.5
5786	D4	1x diff 2x bxb1	10	0.01	50	-	kan	4	7	mScarlet	560.0
5790	D4	1x diff 2x bxb1	10	0.01	50	-	kan	4	8	mScarlet	566.0
5794	D4	1x diff 2x bxb1	10	0.01	50	-	kan	4	9	mScarlet	646.5
5798	D4	1x diff 2x bxb1	10	0.01	50	-	kan	4	10	mScarlet	661.0
5802	D4	1x diff 2x bxb1	10	0.01	50	-	kan	4	11	mScarlet	644.0
5806	D4	1x diff 2x bxb1	10	0.01	50	-	kan	4	12	mScarlet	312.5
5810	D4	1x diff 2x bxb1	10	0.01	50	-	kan	4	13	mScarlet	520.0
5814	D4	1x diff 2x bxb1	10	0.01	50	-	kan	4	14	mScarlet	597.0
5818	D4	1x diff 2x bxb1	10	0.01	50	-	kan	4	15	mScarlet	555.5
5822	D4	1x diff 2x bxb1	10	0.01	50	-	kan	4	16	mScarlet	522.0
5826	D5	1x diff 2x bxb1	15	0.01	10	-	carb	4	1	mScarlet	622.0
5830	D5	1x diff 2x bxb1	15	0.01	10	-	carb	4	2	mScarlet	435.0
5834	D5	1x diff 2x bxb1	15	0.01	10	-	carb	4	3	mScarlet	343.0
5838	D5	1x diff 2x bxb1	15	0.01	10	-	carb	4	4	mScarlet	326.5
5842	D5	1x diff 2x bxb1	15	0.01	10	-	carb	4	5	mScarlet	466.5
5846	D5	1x diff 2x bxb1	15	0.01	10	-	carb	4	6	mScarlet	398.5
5850	D5	1x diff 2x bxb1	15	0.01	10	-	carb	4	7	mScarlet	411.0
5854	D5	1x diff 2x bxb1	15	0.01	10	-	carb	4	8	mScarlet	396.5
5858	D5	1x diff 2x bxb1	15	0.01	10	-	carb	4	9	mScarlet	447.5
5862	D5	1x diff 2x bxb1	15	0.01	10	-	carb	4	10	mScarlet	303.5
5866	D5	1x diff 2x bxb1	15	0.01	10	-	carb	4	11	mScarlet	353.5
5870	D5	1x diff 2x bxb1	15	0.01	10	-	carb	4	12	mScarlet	271.0
5874	D5	1x diff 2x bxb1	15	0.01	10	-	carb	4	13	mScarlet	271.0
5878	D5	1x diff 2x bxb1	15	0.01	10	-	carb	4	14	mScarlet	383.5
5882	D5	1x diff 2x bxb1	15	0.01	10	-	carb	4	15	mScarlet	335.0
5886	D5	1x diff 2x bxb1	15	0.01	10	-	carb	4	16	mScarlet	290.0
5890	D6	1x diff 2x bxb1	15	0.01	10	-	kan	4	1	mScarlet	513.5
5894	D6	1x diff 2x bxb1	15	0.01	10	-	kan	4	2	mScarlet	472.0
5898	D6	1x diff 2x bxb1	15	0.01	10	-	kan	4	3	mScarlet	282.5
5902	D6	1x diff 2x bxb1	15	0.01	10	-	kan	4	4	mScarlet	348.5
5906	D6	1x diff 2x bxb1	15	0.01	10	-	kan	4	5	mScarlet	416.5
5910	D6	1x diff 2x bxb1	15	0.01	10	-	kan	4	6	mScarlet	308.0
5914	D6	1x diff 2x bxb1	15	0.01	10	-	kan	4	7	mScarlet	471.5
5918	D6	1x diff 2x bxb1	15	0.01	10	-	kan	4	8	mScarlet	432.0
5922	D6	1x diff 2x bxb1	15	0.01	10	-	kan	4	9	mScarlet	507.5
5926	D6	1x diff 2x bxb1	15	0.01	10	-	kan	4	10	mScarlet	473.0
5930	D6	1x diff 2x bxb1	15	0.01	10	-	kan	4	11	mScarlet	328.5
5934	D6	1x diff 2x bxb1	15	0.01	10	-	kan	4	12	mScarlet	181.0
5938	D6	1x diff 2x bxb1	15	0.01	10	-	kan	4	13	mScarlet	252.0
5942	D6	1x diff 2x bxb1	15	0.01	10	-	kan	4	14	mScarlet	356.0
5946	D6	1x diff 2x bxb1	15	0.01	10	-	kan	4	15	mScarlet	456.5
5950	D6	1x diff 2x bxb1	15	0.01	10	-	kan	4	16	mScarlet	476.0
5954	D7	1x diff 2x bxb1	15	0.01	50	-	carb	4	1	mScarlet	644.0
5958	D7	1x diff 2x bxb1	15	0.01	50	-	carb	4	2	mScarlet	557.0
5962	D7	1x diff 2x bxb1	15	0.01	50	-	carb	4	3	mScarlet	544.5
5966	D7	1x diff 2x bxb1	15	0.01	50	-	carb	4	4	mScarlet	485.0
5970	D7	1x diff 2x bxb1	15	0.01	50	-	carb	4	5	mScarlet	631.5
5974	D7	1x diff 2x bxb1	15	0.01	50	-	carb	4	6	mScarlet	537.5
5978	D7	1x diff 2x bxb1	15	0.01	50	-	carb	4	7	mScarlet	579.0
5982	D7	1x diff 2x bxb1	15	0.01	50	-	carb	4	8	mScarlet	538.0
5986	D7	1x diff 2x bxb1	15	0.01	50	-	carb	4	9	mScarlet	537.0
5990	D7	1x diff 2x bxb1	15	0.01	50	-	carb	4	10	mScarlet	353.5
5994	D7	1x diff 2x bxb1	15	0.01	50	-	carb	4	11	mScarlet	286.5
5998	D7	1x diff 2x bxb1	15	0.01	50	-	carb	4	12	mScarlet	174.0
6002	D7	1x diff 2x bxb1	15	0.01	50	-	carb	4	13	mScarlet	119.5
6006	D7	1x diff 2x bxb1	15	0.01	50	-	carb	4	14	mScarlet	103.0
6010	D7	1x diff 2x bxb1	15	0.01	50	-	carb	4	15	mScarlet	294.0
6014	D7	1x diff 2x bxb1	15	0.01	50	-	carb	4	16	mScarlet	634.5
6018	D8	1x diff 2x bxb1	15	0.01	50	-	kan	4	1	mScarlet	569.5
6022	D8	1x diff 2x bxb1	15	0.01	50	-	kan	4	2	mScarlet	574.5
6026	D8	1x diff 2x bxb1	15	0.01	50	-	kan	4	3	mScarlet	304.5
6030	D8	1x diff 2x bxb1	15	0.01	50	-	kan	4	4	mScarlet	375.5
6034	D8	1x diff 2x bxb1	15	0.01	50	-	kan	4	5	mScarlet	561.0
6038	D8	1x diff 2x bxb1	15	0.01	50	-	kan	4	6	mScarlet	352.0
6042	D8	1x diff 2x bxb1	15	0.01	50	-	kan	4	7	mScarlet	540.0
6046	D8	1x diff 2x bxb1	15	0.01	50	-	kan	4	8	mScarlet	492.0
6050	D8	1x diff 2x bxb1	15	0.01	50	-	kan	4	9	mScarlet	613.5
6054	D8	1x diff 2x bxb1	15	0.01	50	-	kan	4	10	mScarlet	563.0
6058	D8	1x diff 2x bxb1	15	0.01	50	-	kan	4	11	mScarlet	446.0
6062	D8	1x diff 2x bxb1	15	0.01	50	-	kan	4	12	mScarlet	234.0
6066	D8	1x diff 2x bxb1	15	0.01	50	-	kan	4	13	mScarlet	335.5
6070	D8	1x diff 2x bxb1	15	0.01	50	-	kan	4	14	mScarlet	427.0
6074	D8	1x diff 2x bxb1	15	0.01	50	-	kan	4	15	mScarlet	603.0
6078	D8	1x diff 2x bxb1	15	0.01	50	-	kan	4	16	mScarlet	622.0
6082	D9	1x diff 2x bxb1	20	0.01	10	-	carb	4	1	mScarlet	520.0
6086	D9	1x diff 2x bxb1	20	0.01	10	-	carb	4	2	mScarlet	207.0
6090	D9	1x diff 2x bxb1	20	0.01	10	-	carb	4	3	mScarlet	97.0
6094	D9	1x diff 2x bxb1	20	0.01	10	-	carb	4	4	mScarlet	74.5
6098	D9	1x diff 2x bxb1	20	0.01	10	-	carb	4	5	mScarlet	116.0
6102	D9	1x diff 2x bxb1	20	0.01	10	-	carb	4	6	mScarlet	136.0
6106	D9	1x diff 2x bxb1	20	0.01	10	-	carb	4	7	mScarlet	258.5
6110	D9	1x diff 2x bxb1	20	0.01	10	-	carb	4	8	mScarlet	325.5
6114	D9	1x diff 2x bxb1	20	0.01	10	-	carb	4	9	mScarlet	411.0
6118	D9	1x diff 2x bxb1	20	0.01	10	-	carb	4	10	mScarlet	414.0
6122	D9	1x diff 2x bxb1	20	0.01	10	-	carb	4	11	mScarlet	430.5
6126	D9	1x diff 2x bxb1	20	0.01	10	-	carb	4	12	mScarlet	460.0
6130	D9	1x diff 2x bxb1	20	0.01	10	-	carb	4	13	mScarlet	387.5
6134	D9	1x diff 2x bxb1	20	0.01	10	-	carb	4	14	mScarlet	539.0
6138	D9	1x diff 2x bxb1	20	0.01	10	-	carb	4	15	mScarlet	531.5
6142	D9	1x diff 2x bxb1	20	0.01	10	-	carb	4	16	mScarlet	433.5
6146	E1	1x diff 2x bxb1	10	0.01	10	-	carb	5	1	mScarlet	686.0
6150	E1	1x diff 2x bxb1	10	0.01	10	-	carb	5	2	mScarlet	682.5
6154	E1	1x diff 2x bxb1	10	0.01	10	-	carb	5	3	mScarlet	619.5
6158	E1	1x diff 2x bxb1	10	0.01	10	-	carb	5	4	mScarlet	568.5
6162	E1	1x diff 2x bxb1	10	0.01	10	-	carb	5	5	mScarlet	607.5
6166	E1	1x diff 2x bxb1	10	0.01	10	-	carb	5	6	mScarlet	606.5
6170	E1	1x diff 2x bxb1	10	0.01	10	-	carb	5	7	mScarlet	629.5
6174	E1	1x diff 2x bxb1	10	0.01	10	-	carb	5	8	mScarlet	619.0
6178	E1	1x diff 2x bxb1	10	0.01	10	-	carb	5	9	mScarlet	641.0
6182	E1	1x diff 2x bxb1	10	0.01	10	-	carb	5	10	mScarlet	649.5
6186	E1	1x diff 2x bxb1	10	0.01	10	-	carb	5	11	mScarlet	649.5
6190	E1	1x diff 2x bxb1	10	0.01	10	-	carb	5	12	mScarlet	619.5
6194	E1	1x diff 2x bxb1	10	0.01	10	-	carb	5	13	mScarlet	634.0
6198	E1	1x diff 2x bxb1	10	0.01	10	-	carb	5	14	mScarlet	651.0
6202	E1	1x diff 2x bxb1	10	0.01	10	-	carb	5	15	mScarlet	622.5
6206	E1	1x diff 2x bxb1	10	0.01	10	-	carb	5	16	mScarlet	605.0
6210	E10	1x diff 2x bxb1	20	0.01	10	-	kan	5	1	mScarlet	325.5
6214	E10	1x diff 2x bxb1	20	0.01	10	-	kan	5	2	mScarlet	207.5
6218	E10	1x diff 2x bxb1	20	0.01	10	-	kan	5	3	mScarlet	119.5
6222	E10	1x diff 2x bxb1	20	0.01	10	-	kan	5	4	mScarlet	111.5
6226	E10	1x diff 2x bxb1	20	0.01	10	-	kan	5	5	mScarlet	116.0
6230	E10	1x diff 2x bxb1	20	0.01	10	-	kan	5	6	mScarlet	133.5
6234	E10	1x diff 2x bxb1	20	0.01	10	-	kan	5	7	mScarlet	230.5
6238	E10	1x diff 2x bxb1	20	0.01	10	-	kan	5	8	mScarlet	372.0
6242	E10	1x diff 2x bxb1	20	0.01	10	-	kan	5	9	mScarlet	601.5
6246	E10	1x diff 2x bxb1	20	0.01	10	-	kan	5	10	mScarlet	635.5
6250	E10	1x diff 2x bxb1	20	0.01	10	-	kan	5	11	mScarlet	631.5
6254	E10	1x diff 2x bxb1	20	0.01	10	-	kan	5	12	mScarlet	308.5
6258	E10	1x diff 2x bxb1	20	0.01	10	-	kan	5	13	mScarlet	397.0
6262	E10	1x diff 2x bxb1	20	0.01	10	-	kan	5	14	mScarlet	523.0
6266	E10	1x diff 2x bxb1	20	0.01	10	-	kan	5	15	mScarlet	600.5
6270	E10	1x diff 2x bxb1	20	0.01	10	-	kan	5	16	mScarlet	592.0
6274	E11	1x diff 2x bxb1	20	0.01	50	-	carb	5	1	mScarlet	519.0
6278	E11	1x diff 2x bxb1	20	0.01	50	-	carb	5	2	mScarlet	327.0
6282	E11	1x diff 2x bxb1	20	0.01	50	-	carb	5	3	mScarlet	277.0
6286	E11	1x diff 2x bxb1	20	0.01	50	-	carb	5	4	mScarlet	242.0
6290	E11	1x diff 2x bxb1	20	0.01	50	-	carb	5	5	mScarlet	284.0
6294	E11	1x diff 2x bxb1	20	0.01	50	-	carb	5	6	mScarlet	150.5
6298	E11	1x diff 2x bxb1	20	0.01	50	-	carb	5	7	mScarlet	110.0
6302	E11	1x diff 2x bxb1	20	0.01	50	-	carb	5	8	mScarlet	100.0
6306	E11	1x diff 2x bxb1	20	0.01	50	-	carb	5	9	mScarlet	462.5
6310	E11	1x diff 2x bxb1	20	0.01	50	-	carb	5	10	mScarlet	730.5
6314	E11	1x diff 2x bxb1	20	0.01	50	-	carb	5	11	mScarlet	794.5
6318	E11	1x diff 2x bxb1	20	0.01	50	-	carb	5	12	mScarlet	772.0
6322	E11	1x diff 2x bxb1	20	0.01	50	-	carb	5	13	mScarlet	758.0
6326	E11	1x diff 2x bxb1	20	0.01	50	-	carb	5	14	mScarlet	822.0
6330	E11	1x diff 2x bxb1	20	0.01	50	-	carb	5	15	mScarlet	775.5
6334	E11	1x diff 2x bxb1	20	0.01	50	-	carb	5	16	mScarlet	658.0
6338	E12	1x diff 2x bxb1	20	0.01	50	-	kan	5	1	mScarlet	399.5
6342	E12	1x diff 2x bxb1	20	0.01	50	-	kan	5	2	mScarlet	346.5
6346	E12	1x diff 2x bxb1	20	0.01	50	-	kan	5	3	mScarlet	217.0
6350	E12	1x diff 2x bxb1	20	0.01	50	-	kan	5	4	mScarlet	231.0
6354	E12	1x diff 2x bxb1	20	0.01	50	-	kan	5	5	mScarlet	293.5
6358	E12	1x diff 2x bxb1	20	0.01	50	-	kan	5	6	mScarlet	273.5
6362	E12	1x diff 2x bxb1	20	0.01	50	-	kan	5	7	mScarlet	333.0
6366	E12	1x diff 2x bxb1	20	0.01	50	-	kan	5	8	mScarlet	472.0
6370	E12	1x diff 2x bxb1	20	0.01	50	-	kan	5	9	mScarlet	683.0
6374	E12	1x diff 2x bxb1	20	0.01	50	-	kan	5	10	mScarlet	693.0
6378	E12	1x diff 2x bxb1	20	0.01	50	-	kan	5	11	mScarlet	633.0
6382	E12	1x diff 2x bxb1	20	0.01	50	-	kan	5	12	mScarlet	356.0
6386	E12	1x diff 2x bxb1	20	0.01	50	-	kan	5	13	mScarlet	450.5
6390	E12	1x diff 2x bxb1	20	0.01	50	-	kan	5	14	mScarlet	708.0
6394	E12	1x diff 2x bxb1	20	0.01	50	-	kan	5	15	mScarlet	648.0
6398	E12	1x diff 2x bxb1	20	0.01	50	-	kan	5	16	mScarlet	641.5
6402	E13	1x diff 2x bxb1	30	0.01	10	-	carb	5	1	mScarlet	393.0
6406	E13	1x diff 2x bxb1	30	0.01	10	-	carb	5	2	mScarlet	74.0
6410	E13	1x diff 2x bxb1	30	0.01	10	-	carb	5	3	mScarlet	12.0
6414	E13	1x diff 2x bxb1	30	0.01	10	-	carb	5	4	mScarlet	2.0
6418	E13	1x diff 2x bxb1	30	0.01	10	-	carb	5	5	mScarlet	6.5
6422	E13	1x diff 2x bxb1	30	0.01	10	-	carb	5	6	mScarlet	14.5
6426	E13	1x diff 2x bxb1	30	0.01	10	-	carb	5	7	mScarlet	40.0
6430	E13	1x diff 2x bxb1	30	0.01	10	-	carb	5	8	mScarlet	96.5
6434	E13	1x diff 2x bxb1	30	0.01	10	-	carb	5	9	mScarlet	294.5
6438	E13	1x diff 2x bxb1	30	0.01	10	-	carb	5	10	mScarlet	398.5
6442	E13	1x diff 2x bxb1	30	0.01	10	-	carb	5	11	mScarlet	493.5
6446	E13	1x diff 2x bxb1	30	0.01	10	-	carb	5	12	mScarlet	511.5
6450	E13	1x diff 2x bxb1	30	0.01	10	-	carb	5	13	mScarlet	467.0
6454	E13	1x diff 2x bxb1	30	0.01	10	-	carb	5	14	mScarlet	628.5
6458	E13	1x diff 2x bxb1	30	0.01	10	-	carb	5	15	mScarlet	613.5
6462	E13	1x diff 2x bxb1	30	0.01	10	-	carb	5	16	mScarlet	547.5
6466	E14	1x diff 2x bxb1	30	0.01	10	-	kan	5	1	mScarlet	267.5
6470	E14	1x diff 2x bxb1	30	0.01	10	-	kan	5	2	mScarlet	70.5
6474	E14	1x diff 2x bxb1	30	0.01	10	-	kan	5	3	mScarlet	16.0
6478	E14	1x diff 2x bxb1	30	0.01	10	-	kan	5	4	mScarlet	15.5
6482	E14	1x diff 2x bxb1	30	0.01	10	-	kan	5	5	mScarlet	76.0
6486	E14	1x diff 2x bxb1	30	0.01	10	-	kan	5	6	mScarlet	203.0
6490	E14	1x diff 2x bxb1	30	0.01	10	-	kan	5	7	mScarlet	381.5
6494	E14	1x diff 2x bxb1	30	0.01	10	-	kan	5	8	mScarlet	503.0
6498	E14	1x diff 2x bxb1	30	0.01	10	-	kan	5	9	mScarlet	626.5
6502	E14	1x diff 2x bxb1	30	0.01	10	-	kan	5	10	mScarlet	618.0
6506	E14	1x diff 2x bxb1	30	0.01	10	-	kan	5	11	mScarlet	634.5
6510	E14	1x diff 2x bxb1	30	0.01	10	-	kan	5	12	mScarlet	314.5
6514	E14	1x diff 2x bxb1	30	0.01	10	-	kan	5	13	mScarlet	406.5
6518	E14	1x diff 2x bxb1	30	0.01	10	-	kan	5	14	mScarlet	549.5
6522	E14	1x diff 2x bxb1	30	0.01	10	-	kan	5	15	mScarlet	577.5
6526	E14	1x diff 2x bxb1	30	0.01	10	-	kan	5	16	mScarlet	573.0
6530	E15	1x diff 2x bxb1	30	0.01	50	-	carb	5	1	mScarlet	435.0
6534	E15	1x diff 2x bxb1	30	0.01	50	-	carb	5	2	mScarlet	196.0
6538	E15	1x diff 2x bxb1	30	0.01	50	-	carb	5	3	mScarlet	99.0
6542	E15	1x diff 2x bxb1	30	0.01	50	-	carb	5	4	mScarlet	92.5
6546	E15	1x diff 2x bxb1	30	0.01	50	-	carb	5	5	mScarlet	114.5
6550	E15	1x diff 2x bxb1	30	0.01	50	-	carb	5	6	mScarlet	180.0
6554	E15	1x diff 2x bxb1	30	0.01	50	-	carb	5	7	mScarlet	403.0
6558	E15	1x diff 2x bxb1	30	0.01	50	-	carb	5	8	mScarlet	540.0
6562	E15	1x diff 2x bxb1	30	0.01	50	-	carb	5	9	mScarlet	732.0
6566	E15	1x diff 2x bxb1	30	0.01	50	-	carb	5	10	mScarlet	744.0
6570	E15	1x diff 2x bxb1	30	0.01	50	-	carb	5	11	mScarlet	814.5
6574	E15	1x diff 2x bxb1	30	0.01	50	-	carb	5	12	mScarlet	749.0
6578	E15	1x diff 2x bxb1	30	0.01	50	-	carb	5	13	mScarlet	666.0
6582	E15	1x diff 2x bxb1	30	0.01	50	-	carb	5	14	mScarlet	816.5
6586	E15	1x diff 2x bxb1	30	0.01	50	-	carb	5	15	mScarlet	794.5
6590	E15	1x diff 2x bxb1	30	0.01	50	-	carb	5	16	mScarlet	676.0
6594	E16	1x diff 2x bxb1	30	0.01	50	-	kan	5	1	mScarlet	351.0
6598	E16	1x diff 2x bxb1	30	0.01	50	-	kan	5	2	mScarlet	224.5
6602	E16	1x diff 2x bxb1	30	0.01	50	-	kan	5	3	mScarlet	115.0
6606	E16	1x diff 2x bxb1	30	0.01	50	-	kan	5	4	mScarlet	231.5
6610	E16	1x diff 2x bxb1	30	0.01	50	-	kan	5	5	mScarlet	545.0
6614	E16	1x diff 2x bxb1	30	0.01	50	-	kan	5	6	mScarlet	415.0
6618	E16	1x diff 2x bxb1	30	0.01	50	-	kan	5	7	mScarlet	509.0
6622	E16	1x diff 2x bxb1	30	0.01	50	-	kan	5	8	mScarlet	613.0
6626	E16	1x diff 2x bxb1	30	0.01	50	-	kan	5	9	mScarlet	680.5
6630	E16	1x diff 2x bxb1	30	0.01	50	-	kan	5	10	mScarlet	685.0
6634	E16	1x diff 2x bxb1	30	0.01	50	-	kan	5	11	mScarlet	664.0
6638	E16	1x diff 2x bxb1	30	0.01	50	-	kan	5	12	mScarlet	370.0
6642	E16	1x diff 2x bxb1	30	0.01	50	-	kan	5	13	mScarlet	456.0
6646	E16	1x diff 2x bxb1	30	0.01	50	-	kan	5	14	mScarlet	687.0
6650	E16	1x diff 2x bxb1	30	0.01	50	-	kan	5	15	mScarlet	663.0
6654	E16	1x diff 2x bxb1	30	0.01	50	-	kan	5	16	mScarlet	643.0
6658	E17	1x diff 2x bxb1	10	0.01	10	+	carb	5	1	mScarlet	633.5
6662	E17	1x diff 2x bxb1	10	0.01	10	+	carb	5	2	mScarlet	563.5
6666	E17	1x diff 2x bxb1	10	0.01	10	+	carb	5	3	mScarlet	556.0
6670	E17	1x diff 2x bxb1	10	0.01	10	+	carb	5	4	mScarlet	507.5
6674	E17	1x diff 2x bxb1	10	0.01	10	+	carb	5	5	mScarlet	603.0
6678	E17	1x diff 2x bxb1	10	0.01	10	+	carb	5	6	mScarlet	557.0
6682	E17	1x diff 2x bxb1	10	0.01	10	+	carb	5	7	mScarlet	585.0
6686	E17	1x diff 2x bxb1	10	0.01	10	+	carb	5	8	mScarlet	556.5
6690	E17	1x diff 2x bxb1	10	0.01	10	+	carb	5	9	mScarlet	631.0
6694	E17	1x diff 2x bxb1	10	0.01	10	+	carb	5	10	mScarlet	608.0
6698	E17	1x diff 2x bxb1	10	0.01	10	+	carb	5	11	mScarlet	623.0
6702	E17	1x diff 2x bxb1	10	0.01	10	+	carb	5	12	mScarlet	568.5
6706	E17	1x diff 2x bxb1	10	0.01	10	+	carb	5	13	mScarlet	449.5
6710	E17	1x diff 2x bxb1	10	0.01	10	+	carb	5	14	mScarlet	601.0
6714	E17	1x diff 2x bxb1	10	0.01	10	+	carb	5	15	mScarlet	565.5
6718	E17	1x diff 2x bxb1	10	0.01	10	+	carb	5	16	mScarlet	454.5
6722	E18	1x diff 2x bxb1	10	0.01	10	+	kan	5	1	mScarlet	419.5
6726	E18	1x diff 2x bxb1	10	0.01	10	+	kan	5	2	mScarlet	553.0
6730	E18	1x diff 2x bxb1	10	0.01	10	+	kan	5	3	mScarlet	297.5
6734	E18	1x diff 2x bxb1	10	0.01	10	+	kan	5	4	mScarlet	499.5
6738	E18	1x diff 2x bxb1	10	0.01	10	+	kan	5	5	mScarlet	559.0
6742	E18	1x diff 2x bxb1	10	0.01	10	+	kan	5	6	mScarlet	365.0
6746	E18	1x diff 2x bxb1	10	0.01	10	+	kan	5	7	mScarlet	434.5
6750	E18	1x diff 2x bxb1	10	0.01	10	+	kan	5	8	mScarlet	549.0
6754	E18	1x diff 2x bxb1	10	0.01	10	+	kan	5	9	mScarlet	541.5
6758	E18	1x diff 2x bxb1	10	0.01	10	+	kan	5	10	mScarlet	580.0
6762	E18	1x diff 2x bxb1	10	0.01	10	+	kan	5	11	mScarlet	582.0
6766	E18	1x diff 2x bxb1	10	0.01	10	+	kan	5	12	mScarlet	284.0
6770	E18	1x diff 2x bxb1	10	0.01	10	+	kan	5	13	mScarlet	319.5
6774	E18	1x diff 2x bxb1	10	0.01	10	+	kan	5	14	mScarlet	382.5
6778	E18	1x diff 2x bxb1	10	0.01	10	+	kan	5	15	mScarlet	469.5
6782	E18	1x diff 2x bxb1	10	0.01	10	+	kan	5	16	mScarlet	528.5
6786	E19	1x diff 2x bxb1	10	0.01	50	+	carb	5	1	mScarlet	636.0
6790	E19	1x diff 2x bxb1	10	0.01	50	+	carb	5	2	mScarlet	636.5
6794	E19	1x diff 2x bxb1	10	0.01	50	+	carb	5	3	mScarlet	631.0
6798	E19	1x diff 2x bxb1	10	0.01	50	+	carb	5	4	mScarlet	566.0
6802	E19	1x diff 2x bxb1	10	0.01	50	+	carb	5	5	mScarlet	636.5
6806	E19	1x diff 2x bxb1	10	0.01	50	+	carb	5	6	mScarlet	602.0
6810	E19	1x diff 2x bxb1	10	0.01	50	+	carb	5	7	mScarlet	637.0
6814	E19	1x diff 2x bxb1	10	0.01	50	+	carb	5	8	mScarlet	622.5
6818	E19	1x diff 2x bxb1	10	0.01	50	+	carb	5	9	mScarlet	689.5
6822	E19	1x diff 2x bxb1	10	0.01	50	+	carb	5	10	mScarlet	649.5
6826	E19	1x diff 2x bxb1	10	0.01	50	+	carb	5	11	mScarlet	715.5
6830	E19	1x diff 2x bxb1	10	0.01	50	+	carb	5	12	mScarlet	644.5
6834	E19	1x diff 2x bxb1	10	0.01	50	+	carb	5	13	mScarlet	529.5
6838	E19	1x diff 2x bxb1	10	0.01	50	+	carb	5	14	mScarlet	671.5
6842	E19	1x diff 2x bxb1	10	0.01	50	+	carb	5	15	mScarlet	625.5
6846	E19	1x diff 2x bxb1	10	0.01	50	+	carb	5	16	mScarlet	516.0
6850	E2	1x diff 2x bxb1	10	0.01	10	-	kan	5	1	mScarlet	585.5
6854	E2	1x diff 2x bxb1	10	0.01	10	-	kan	5	2	mScarlet	613.5
6858	E2	1x diff 2x bxb1	10	0.01	10	-	kan	5	3	mScarlet	300.0
6862	E2	1x diff 2x bxb1	10	0.01	10	-	kan	5	4	mScarlet	514.5
6866	E2	1x diff 2x bxb1	10	0.01	10	-	kan	5	5	mScarlet	546.0
6870	E2	1x diff 2x bxb1	10	0.01	10	-	kan	5	6	mScarlet	465.5
6874	E2	1x diff 2x bxb1	10	0.01	10	-	kan	5	7	mScarlet	515.5
6878	E2	1x diff 2x bxb1	10	0.01	10	-	kan	5	8	mScarlet	514.5
6882	E2	1x diff 2x bxb1	10	0.01	10	-	kan	5	9	mScarlet	570.0
6886	E2	1x diff 2x bxb1	10	0.01	10	-	kan	5	10	mScarlet	566.0
6890	E2	1x diff 2x bxb1	10	0.01	10	-	kan	5	11	mScarlet	551.5
6894	E2	1x diff 2x bxb1	10	0.01	10	-	kan	5	12	mScarlet	313.5
6898	E2	1x diff 2x bxb1	10	0.01	10	-	kan	5	13	mScarlet	372.5
6902	E2	1x diff 2x bxb1	10	0.01	10	-	kan	5	14	mScarlet	483.5
6906	E2	1x diff 2x bxb1	10	0.01	10	-	kan	5	15	mScarlet	452.5
6910	E2	1x diff 2x bxb1	10	0.01	10	-	kan	5	16	mScarlet	406.0
6914	E20	1x diff 2x bxb1	10	0.01	50	+	kan	5	1	mScarlet	422.0
6918	E20	1x diff 2x bxb1	10	0.01	50	+	kan	5	2	mScarlet	585.5
6922	E20	1x diff 2x bxb1	10	0.01	50	+	kan	5	3	mScarlet	292.5
6926	E20	1x diff 2x bxb1	10	0.01	50	+	kan	5	4	mScarlet	440.5
6930	E20	1x diff 2x bxb1	10	0.01	50	+	kan	5	5	mScarlet	593.5
6934	E20	1x diff 2x bxb1	10	0.01	50	+	kan	5	6	mScarlet	501.5
6938	E20	1x diff 2x bxb1	10	0.01	50	+	kan	5	7	mScarlet	494.5
6942	E20	1x diff 2x bxb1	10	0.01	50	+	kan	5	8	mScarlet	579.5
6946	E20	1x diff 2x bxb1	10	0.01	50	+	kan	5	9	mScarlet	609.5
6950	E20	1x diff 2x bxb1	10	0.01	50	+	kan	5	10	mScarlet	583.0
6954	E20	1x diff 2x bxb1	10	0.01	50	+	kan	5	11	mScarlet	575.5
6958	E20	1x diff 2x bxb1	10	0.01	50	+	kan	5	12	mScarlet	283.0
6962	E20	1x diff 2x bxb1	10	0.01	50	+	kan	5	13	mScarlet	321.0
6966	E20	1x diff 2x bxb1	10	0.01	50	+	kan	5	14	mScarlet	426.0
6970	E20	1x diff 2x bxb1	10	0.01	50	+	kan	5	15	mScarlet	528.0
6974	E20	1x diff 2x bxb1	10	0.01	50	+	kan	5	16	mScarlet	535.0
6978	E21	1x diff 2x bxb1	15	0.01	10	+	carb	5	1	mScarlet	546.5
6982	E21	1x diff 2x bxb1	15	0.01	10	+	carb	5	2	mScarlet	344.5
6986	E21	1x diff 2x bxb1	15	0.01	10	+	carb	5	3	mScarlet	304.0
6990	E21	1x diff 2x bxb1	15	0.01	10	+	carb	5	4	mScarlet	284.0
6994	E21	1x diff 2x bxb1	15	0.01	10	+	carb	5	5	mScarlet	434.5
6998	E21	1x diff 2x bxb1	15	0.01	10	+	carb	5	6	mScarlet	401.0
7002	E21	1x diff 2x bxb1	15	0.01	10	+	carb	5	7	mScarlet	441.5
7006	E21	1x diff 2x bxb1	15	0.01	10	+	carb	5	8	mScarlet	394.5
7010	E21	1x diff 2x bxb1	15	0.01	10	+	carb	5	9	mScarlet	462.5
7014	E21	1x diff 2x bxb1	15	0.01	10	+	carb	5	10	mScarlet	366.0
7018	E21	1x diff 2x bxb1	15	0.01	10	+	carb	5	11	mScarlet	444.0
7022	E21	1x diff 2x bxb1	15	0.01	10	+	carb	5	12	mScarlet	334.5
7026	E21	1x diff 2x bxb1	15	0.01	10	+	carb	5	13	mScarlet	365.0
7030	E21	1x diff 2x bxb1	15	0.01	10	+	carb	5	14	mScarlet	620.5
7034	E21	1x diff 2x bxb1	15	0.01	10	+	carb	5	15	mScarlet	646.5
7038	E21	1x diff 2x bxb1	15	0.01	10	+	carb	5	16	mScarlet	559.0
7042	E22	1x diff 2x bxb1	15	0.01	10	+	kan	5	1	mScarlet	420.0
7046	E22	1x diff 2x bxb1	15	0.01	10	+	kan	5	2	mScarlet	390.0
7050	E22	1x diff 2x bxb1	15	0.01	10	+	kan	5	3	mScarlet	221.5
7054	E22	1x diff 2x bxb1	15	0.01	10	+	kan	5	4	mScarlet	273.5
7058	E22	1x diff 2x bxb1	15	0.01	10	+	kan	5	5	mScarlet	337.5
7062	E22	1x diff 2x bxb1	15	0.01	10	+	kan	5	6	mScarlet	290.0
7066	E22	1x diff 2x bxb1	15	0.01	10	+	kan	5	7	mScarlet	360.5
7070	E22	1x diff 2x bxb1	15	0.01	10	+	kan	5	8	mScarlet	433.5
7074	E22	1x diff 2x bxb1	15	0.01	10	+	kan	5	9	mScarlet	455.5
7078	E22	1x diff 2x bxb1	15	0.01	10	+	kan	5	10	mScarlet	415.0
7082	E22	1x diff 2x bxb1	15	0.01	10	+	kan	5	11	mScarlet	377.0
7086	E22	1x diff 2x bxb1	15	0.01	10	+	kan	5	12	mScarlet	216.5
7090	E22	1x diff 2x bxb1	15	0.01	10	+	kan	5	13	mScarlet	281.5
7094	E22	1x diff 2x bxb1	15	0.01	10	+	kan	5	14	mScarlet	498.0
7098	E22	1x diff 2x bxb1	15	0.01	10	+	kan	5	15	mScarlet	706.5
7102	E22	1x diff 2x bxb1	15	0.01	10	+	kan	5	16	mScarlet	779.0
7106	E23	1x diff 2x bxb1	15	0.01	50	+	carb	5	1	mScarlet	582.0
7110	E23	1x diff 2x bxb1	15	0.01	50	+	carb	5	2	mScarlet	509.5
7114	E23	1x diff 2x bxb1	15	0.01	50	+	carb	5	3	mScarlet	472.5
7118	E23	1x diff 2x bxb1	15	0.01	50	+	carb	5	4	mScarlet	386.5
7122	E23	1x diff 2x bxb1	15	0.01	50	+	carb	5	5	mScarlet	560.5
7126	E23	1x diff 2x bxb1	15	0.01	50	+	carb	5	6	mScarlet	424.5
7130	E23	1x diff 2x bxb1	15	0.01	50	+	carb	5	7	mScarlet	567.0
7134	E23	1x diff 2x bxb1	15	0.01	50	+	carb	5	8	mScarlet	548.5
7138	E23	1x diff 2x bxb1	15	0.01	50	+	carb	5	9	mScarlet	579.5
7142	E23	1x diff 2x bxb1	15	0.01	50	+	carb	5	10	mScarlet	476.5
7146	E23	1x diff 2x bxb1	15	0.01	50	+	carb	5	11	mScarlet	585.0
7150	E23	1x diff 2x bxb1	15	0.01	50	+	carb	5	12	mScarlet	414.0
7154	E23	1x diff 2x bxb1	15	0.01	50	+	carb	5	13	mScarlet	408.5
7158	E23	1x diff 2x bxb1	15	0.01	50	+	carb	5	14	mScarlet	656.0
7162	E23	1x diff 2x bxb1	15	0.01	50	+	carb	5	15	mScarlet	654.0
7166	E23	1x diff 2x bxb1	15	0.01	50	+	carb	5	16	mScarlet	623.5
7170	E24	1x diff 2x bxb1	15	0.01	50	+	kan	5	1	mScarlet	419.0
7174	E24	1x diff 2x bxb1	15	0.01	50	+	kan	5	2	mScarlet	545.5
7178	E24	1x diff 2x bxb1	15	0.01	50	+	kan	5	3	mScarlet	275.5
7182	E24	1x diff 2x bxb1	15	0.01	50	+	kan	5	4	mScarlet	320.5
7186	E24	1x diff 2x bxb1	15	0.01	50	+	kan	5	5	mScarlet	451.0
7190	E24	1x diff 2x bxb1	15	0.01	50	+	kan	5	6	mScarlet	342.5
7194	E24	1x diff 2x bxb1	15	0.01	50	+	kan	5	7	mScarlet	396.5
7198	E24	1x diff 2x bxb1	15	0.01	50	+	kan	5	8	mScarlet	522.0
7202	E24	1x diff 2x bxb1	15	0.01	50	+	kan	5	9	mScarlet	528.5
7206	E24	1x diff 2x bxb1	15	0.01	50	+	kan	5	10	mScarlet	469.0
7210	E24	1x diff 2x bxb1	15	0.01	50	+	kan	5	11	mScarlet	428.5
7214	E24	1x diff 2x bxb1	15	0.01	50	+	kan	5	12	mScarlet	236.5
7218	E24	1x diff 2x bxb1	15	0.01	50	+	kan	5	13	mScarlet	293.0
7222	E24	1x diff 2x bxb1	15	0.01	50	+	kan	5	14	mScarlet	475.5
7226	E24	1x diff 2x bxb1	15	0.01	50	+	kan	5	15	mScarlet	636.0
7230	E24	1x diff 2x bxb1	15	0.01	50	+	kan	5	16	mScarlet	761.5
7234	E3	1x diff 2x bxb1	10	0.01	50	-	carb	5	1	mScarlet	703.5
7238	E3	1x diff 2x bxb1	10	0.01	50	-	carb	5	2	mScarlet	731.0
7242	E3	1x diff 2x bxb1	10	0.01	50	-	carb	5	3	mScarlet	697.5
7246	E3	1x diff 2x bxb1	10	0.01	50	-	carb	5	4	mScarlet	623.0
7250	E3	1x diff 2x bxb1	10	0.01	50	-	carb	5	5	mScarlet	732.0
7254	E3	1x diff 2x bxb1	10	0.01	50	-	carb	5	6	mScarlet	673.5
7258	E3	1x diff 2x bxb1	10	0.01	50	-	carb	5	7	mScarlet	711.0
7262	E3	1x diff 2x bxb1	10	0.01	50	-	carb	5	8	mScarlet	720.0
7266	E3	1x diff 2x bxb1	10	0.01	50	-	carb	5	9	mScarlet	783.0
7270	E3	1x diff 2x bxb1	10	0.01	50	-	carb	5	10	mScarlet	780.0
7274	E3	1x diff 2x bxb1	10	0.01	50	-	carb	5	11	mScarlet	822.0
7278	E3	1x diff 2x bxb1	10	0.01	50	-	carb	5	12	mScarlet	756.0
7282	E3	1x diff 2x bxb1	10	0.01	50	-	carb	5	13	mScarlet	779.0
7286	E3	1x diff 2x bxb1	10	0.01	50	-	carb	5	14	mScarlet	809.5
7290	E3	1x diff 2x bxb1	10	0.01	50	-	carb	5	15	mScarlet	756.5
7294	E3	1x diff 2x bxb1	10	0.01	50	-	carb	5	16	mScarlet	595.0
7298	E4	1x diff 2x bxb1	10	0.01	50	-	kan	5	1	mScarlet	461.0
7302	E4	1x diff 2x bxb1	10	0.01	50	-	kan	5	2	mScarlet	606.0
7306	E4	1x diff 2x bxb1	10	0.01	50	-	kan	5	3	mScarlet	331.0
7310	E4	1x diff 2x bxb1	10	0.01	50	-	kan	5	4	mScarlet	473.0
7314	E4	1x diff 2x bxb1	10	0.01	50	-	kan	5	5	mScarlet	554.5
7318	E4	1x diff 2x bxb1	10	0.01	50	-	kan	5	6	mScarlet	481.5
7322	E4	1x diff 2x bxb1	10	0.01	50	-	kan	5	7	mScarlet	551.0
7326	E4	1x diff 2x bxb1	10	0.01	50	-	kan	5	8	mScarlet	529.0
7330	E4	1x diff 2x bxb1	10	0.01	50	-	kan	5	9	mScarlet	597.5
7334	E4	1x diff 2x bxb1	10	0.01	50	-	kan	5	10	mScarlet	620.0
7338	E4	1x diff 2x bxb1	10	0.01	50	-	kan	5	11	mScarlet	587.0
7342	E4	1x diff 2x bxb1	10	0.01	50	-	kan	5	12	mScarlet	321.5
7346	E4	1x diff 2x bxb1	10	0.01	50	-	kan	5	13	mScarlet	471.5
7350	E4	1x diff 2x bxb1	10	0.01	50	-	kan	5	14	mScarlet	470.0
7354	E4	1x diff 2x bxb1	10	0.01	50	-	kan	5	15	mScarlet	533.5
7358	E4	1x diff 2x bxb1	10	0.01	50	-	kan	5	16	mScarlet	501.5
7362	E5	1x diff 2x bxb1	15	0.01	10	-	carb	5	1	mScarlet	609.5
7366	E5	1x diff 2x bxb1	15	0.01	10	-	carb	5	2	mScarlet	360.5
7370	E5	1x diff 2x bxb1	15	0.01	10	-	carb	5	3	mScarlet	260.5
7374	E5	1x diff 2x bxb1	15	0.01	10	-	carb	5	4	mScarlet	211.5
7378	E5	1x diff 2x bxb1	15	0.01	10	-	carb	5	5	mScarlet	305.5
7382	E5	1x diff 2x bxb1	15	0.01	10	-	carb	5	6	mScarlet	270.0
7386	E5	1x diff 2x bxb1	15	0.01	10	-	carb	5	7	mScarlet	276.0
7390	E5	1x diff 2x bxb1	15	0.01	10	-	carb	5	8	mScarlet	261.5
7394	E5	1x diff 2x bxb1	15	0.01	10	-	carb	5	9	mScarlet	298.5
7398	E5	1x diff 2x bxb1	15	0.01	10	-	carb	5	10	mScarlet	210.0
7402	E5	1x diff 2x bxb1	15	0.01	10	-	carb	5	11	mScarlet	254.0
7406	E5	1x diff 2x bxb1	15	0.01	10	-	carb	5	12	mScarlet	215.0
7410	E5	1x diff 2x bxb1	15	0.01	10	-	carb	5	13	mScarlet	240.0
7414	E5	1x diff 2x bxb1	15	0.01	10	-	carb	5	14	mScarlet	418.5
7418	E5	1x diff 2x bxb1	15	0.01	10	-	carb	5	15	mScarlet	445.0
7422	E5	1x diff 2x bxb1	15	0.01	10	-	carb	5	16	mScarlet	432.5
7426	E6	1x diff 2x bxb1	15	0.01	10	-	kan	5	1	mScarlet	434.0
7430	E6	1x diff 2x bxb1	15	0.01	10	-	kan	5	2	mScarlet	470.0
7434	E6	1x diff 2x bxb1	15	0.01	10	-	kan	5	3	mScarlet	260.0
7438	E6	1x diff 2x bxb1	15	0.01	10	-	kan	5	4	mScarlet	332.0
7442	E6	1x diff 2x bxb1	15	0.01	10	-	kan	5	5	mScarlet	356.5
7446	E6	1x diff 2x bxb1	15	0.01	10	-	kan	5	6	mScarlet	279.0
7450	E6	1x diff 2x bxb1	15	0.01	10	-	kan	5	7	mScarlet	435.5
7454	E6	1x diff 2x bxb1	15	0.01	10	-	kan	5	8	mScarlet	381.0
7458	E6	1x diff 2x bxb1	15	0.01	10	-	kan	5	9	mScarlet	463.0
7462	E6	1x diff 2x bxb1	15	0.01	10	-	kan	5	10	mScarlet	431.0
7466	E6	1x diff 2x bxb1	15	0.01	10	-	kan	5	11	mScarlet	290.0
7470	E6	1x diff 2x bxb1	15	0.01	10	-	kan	5	12	mScarlet	187.0
7474	E6	1x diff 2x bxb1	15	0.01	10	-	kan	5	13	mScarlet	227.0
7478	E6	1x diff 2x bxb1	15	0.01	10	-	kan	5	14	mScarlet	333.0
7482	E6	1x diff 2x bxb1	15	0.01	10	-	kan	5	15	mScarlet	456.5
7486	E6	1x diff 2x bxb1	15	0.01	10	-	kan	5	16	mScarlet	493.5
7490	E7	1x diff 2x bxb1	15	0.01	50	-	carb	5	1	mScarlet	619.5
7494	E7	1x diff 2x bxb1	15	0.01	50	-	carb	5	2	mScarlet	491.5
7498	E7	1x diff 2x bxb1	15	0.01	50	-	carb	5	3	mScarlet	547.5
7502	E7	1x diff 2x bxb1	15	0.01	50	-	carb	5	4	mScarlet	440.0
7506	E7	1x diff 2x bxb1	15	0.01	50	-	carb	5	5	mScarlet	590.0
7510	E7	1x diff 2x bxb1	15	0.01	50	-	carb	5	6	mScarlet	497.0
7514	E7	1x diff 2x bxb1	15	0.01	50	-	carb	5	7	mScarlet	521.0
7518	E7	1x diff 2x bxb1	15	0.01	50	-	carb	5	8	mScarlet	483.5
7522	E7	1x diff 2x bxb1	15	0.01	50	-	carb	5	9	mScarlet	452.0
7526	E7	1x diff 2x bxb1	15	0.01	50	-	carb	5	10	mScarlet	353.5
7530	E7	1x diff 2x bxb1	15	0.01	50	-	carb	5	11	mScarlet	241.0
7534	E7	1x diff 2x bxb1	15	0.01	50	-	carb	5	12	mScarlet	158.5
7538	E7	1x diff 2x bxb1	15	0.01	50	-	carb	5	13	mScarlet	118.5
7542	E7	1x diff 2x bxb1	15	0.01	50	-	carb	5	14	mScarlet	168.5
7546	E7	1x diff 2x bxb1	15	0.01	50	-	carb	5	15	mScarlet	453.0
7550	E7	1x diff 2x bxb1	15	0.01	50	-	carb	5	16	mScarlet	703.5
7554	E8	1x diff 2x bxb1	15	0.01	50	-	kan	5	1	mScarlet	504.5
7558	E8	1x diff 2x bxb1	15	0.01	50	-	kan	5	2	mScarlet	568.0
7562	E8	1x diff 2x bxb1	15	0.01	50	-	kan	5	3	mScarlet	333.5
7566	E8	1x diff 2x bxb1	15	0.01	50	-	kan	5	4	mScarlet	359.0
7570	E8	1x diff 2x bxb1	15	0.01	50	-	kan	5	5	mScarlet	460.0
7574	E8	1x diff 2x bxb1	15	0.01	50	-	kan	5	6	mScarlet	335.0
7578	E8	1x diff 2x bxb1	15	0.01	50	-	kan	5	7	mScarlet	363.5
7582	E8	1x diff 2x bxb1	15	0.01	50	-	kan	5	8	mScarlet	411.0
7586	E8	1x diff 2x bxb1	15	0.01	50	-	kan	5	9	mScarlet	560.0
7590	E8	1x diff 2x bxb1	15	0.01	50	-	kan	5	10	mScarlet	518.0
7594	E8	1x diff 2x bxb1	15	0.01	50	-	kan	5	11	mScarlet	404.5
7598	E8	1x diff 2x bxb1	15	0.01	50	-	kan	5	12	mScarlet	235.0
7602	E8	1x diff 2x bxb1	15	0.01	50	-	kan	5	13	mScarlet	299.0
7606	E8	1x diff 2x bxb1	15	0.01	50	-	kan	5	14	mScarlet	459.5
7610	E8	1x diff 2x bxb1	15	0.01	50	-	kan	5	15	mScarlet	598.0
7614	E8	1x diff 2x bxb1	15	0.01	50	-	kan	5	16	mScarlet	616.0
7618	E9	1x diff 2x bxb1	20	0.01	10	-	carb	5	1	mScarlet	497.0
7622	E9	1x diff 2x bxb1	20	0.01	10	-	carb	5	2	mScarlet	158.5
7626	E9	1x diff 2x bxb1	20	0.01	10	-	carb	5	3	mScarlet	50.5
7630	E9	1x diff 2x bxb1	20	0.01	10	-	carb	5	4	mScarlet	27.5
7634	E9	1x diff 2x bxb1	20	0.01	10	-	carb	5	5	mScarlet	31.5
7638	E9	1x diff 2x bxb1	20	0.01	10	-	carb	5	6	mScarlet	27.5
7642	E9	1x diff 2x bxb1	20	0.01	10	-	carb	5	7	mScarlet	59.5
7646	E9	1x diff 2x bxb1	20	0.01	10	-	carb	5	8	mScarlet	110.5
7650	E9	1x diff 2x bxb1	20	0.01	10	-	carb	5	9	mScarlet	318.0
7654	E9	1x diff 2x bxb1	20	0.01	10	-	carb	5	10	mScarlet	419.0
7658	E9	1x diff 2x bxb1	20	0.01	10	-	carb	5	11	mScarlet	554.5
7662	E9	1x diff 2x bxb1	20	0.01	10	-	carb	5	12	mScarlet	569.0
7666	E9	1x diff 2x bxb1	20	0.01	10	-	carb	5	13	mScarlet	528.5
7670	E9	1x diff 2x bxb1	20	0.01	10	-	carb	5	14	mScarlet	704.5
7674	E9	1x diff 2x bxb1	20	0.01	10	-	carb	5	15	mScarlet	698.0
7678	E9	1x diff 2x bxb1	20	0.01	10	-	carb	5	16	mScarlet	661.5
7682	F1	1x diff 2x bxb1	10	0.01	10	-	carb	6	1	mScarlet	683.5
7686	F1	1x diff 2x bxb1	10	0.01	10	-	carb	6	2	mScarlet	693.5
7690	F1	1x diff 2x bxb1	10	0.01	10	-	carb	6	3	mScarlet	623.0
7694	F1	1x diff 2x bxb1	10	0.01	10	-	carb	6	4	mScarlet	580.5
7698	F1	1x diff 2x bxb1	10	0.01	10	-	carb	6	5	mScarlet	613.0
7702	F1	1x diff 2x bxb1	10	0.01	10	-	carb	6	6	mScarlet	582.0
7706	F1	1x diff 2x bxb1	10	0.01	10	-	carb	6	7	mScarlet	620.0
7710	F1	1x diff 2x bxb1	10	0.01	10	-	carb	6	8	mScarlet	621.0
7714	F1	1x diff 2x bxb1	10	0.01	10	-	carb	6	9	mScarlet	670.5
7718	F1	1x diff 2x bxb1	10	0.01	10	-	carb	6	10	mScarlet	673.5
7722	F1	1x diff 2x bxb1	10	0.01	10	-	carb	6	11	mScarlet	670.5
7726	F1	1x diff 2x bxb1	10	0.01	10	-	carb	6	12	mScarlet	639.0
7730	F1	1x diff 2x bxb1	10	0.01	10	-	carb	6	13	mScarlet	618.5
7734	F1	1x diff 2x bxb1	10	0.01	10	-	carb	6	14	mScarlet	657.0
7738	F1	1x diff 2x bxb1	10	0.01	10	-	carb	6	15	mScarlet	496.0
7742	F1	1x diff 2x bxb1	10	0.01	10	-	carb	6	16	mScarlet	352.0
7746	F10	1x diff 2x bxb1	20	0.01	10	-	kan	6	1	mScarlet	373.5
7750	F10	1x diff 2x bxb1	20	0.01	10	-	kan	6	2	mScarlet	251.0
7754	F10	1x diff 2x bxb1	20	0.01	10	-	kan	6	3	mScarlet	126.5
7758	F10	1x diff 2x bxb1	20	0.01	10	-	kan	6	4	mScarlet	128.5
7762	F10	1x diff 2x bxb1	20	0.01	10	-	kan	6	5	mScarlet	131.0
7766	F10	1x diff 2x bxb1	20	0.01	10	-	kan	6	6	mScarlet	146.0
7770	F10	1x diff 2x bxb1	20	0.01	10	-	kan	6	7	mScarlet	222.5
7774	F10	1x diff 2x bxb1	20	0.01	10	-	kan	6	8	mScarlet	379.0
7778	F10	1x diff 2x bxb1	20	0.01	10	-	kan	6	9	mScarlet	612.5
7782	F10	1x diff 2x bxb1	20	0.01	10	-	kan	6	10	mScarlet	620.5
7786	F10	1x diff 2x bxb1	20	0.01	10	-	kan	6	11	mScarlet	531.0
7790	F10	1x diff 2x bxb1	20	0.01	10	-	kan	6	12	mScarlet	316.5
7794	F10	1x diff 2x bxb1	20	0.01	10	-	kan	6	13	mScarlet	402.5
7798	F10	1x diff 2x bxb1	20	0.01	10	-	kan	6	14	mScarlet	627.0
7802	F10	1x diff 2x bxb1	20	0.01	10	-	kan	6	15	mScarlet	603.5
7806	F10	1x diff 2x bxb1	20	0.01	10	-	kan	6	16	mScarlet	594.0
7810	F11	1x diff 2x bxb1	20	0.01	50	-	carb	6	1	mScarlet	517.5
7814	F11	1x diff 2x bxb1	20	0.01	50	-	carb	6	2	mScarlet	334.0
7818	F11	1x diff 2x bxb1	20	0.01	50	-	carb	6	3	mScarlet	277.5
7822	F11	1x diff 2x bxb1	20	0.01	50	-	carb	6	4	mScarlet	244.5
7826	F11	1x diff 2x bxb1	20	0.01	50	-	carb	6	5	mScarlet	285.5
7830	F11	1x diff 2x bxb1	20	0.01	50	-	carb	6	6	mScarlet	154.5
7834	F11	1x diff 2x bxb1	20	0.01	50	-	carb	6	7	mScarlet	107.5
7838	F11	1x diff 2x bxb1	20	0.01	50	-	carb	6	8	mScarlet	93.5
7842	F11	1x diff 2x bxb1	20	0.01	50	-	carb	6	9	mScarlet	446.5
7846	F11	1x diff 2x bxb1	20	0.01	50	-	carb	6	10	mScarlet	711.5
7850	F11	1x diff 2x bxb1	20	0.01	50	-	carb	6	11	mScarlet	768.5
7854	F11	1x diff 2x bxb1	20	0.01	50	-	carb	6	12	mScarlet	757.0
7858	F11	1x diff 2x bxb1	20	0.01	50	-	carb	6	13	mScarlet	704.5
7862	F11	1x diff 2x bxb1	20	0.01	50	-	carb	6	14	mScarlet	806.5
7866	F11	1x diff 2x bxb1	20	0.01	50	-	carb	6	15	mScarlet	770.5
7870	F11	1x diff 2x bxb1	20	0.01	50	-	carb	6	16	mScarlet	733.0
7874	F12	1x diff 2x bxb1	20	0.01	50	-	kan	6	1	mScarlet	448.5
7878	F12	1x diff 2x bxb1	20	0.01	50	-	kan	6	2	mScarlet	373.5
7882	F12	1x diff 2x bxb1	20	0.01	50	-	kan	6	3	mScarlet	226.0
7886	F12	1x diff 2x bxb1	20	0.01	50	-	kan	6	4	mScarlet	260.5
7890	F12	1x diff 2x bxb1	20	0.01	50	-	kan	6	5	mScarlet	347.0
7894	F12	1x diff 2x bxb1	20	0.01	50	-	kan	6	6	mScarlet	288.5
7898	F12	1x diff 2x bxb1	20	0.01	50	-	kan	6	7	mScarlet	366.0
7902	F12	1x diff 2x bxb1	20	0.01	50	-	kan	6	8	mScarlet	502.0
7906	F12	1x diff 2x bxb1	20	0.01	50	-	kan	6	9	mScarlet	736.5
7910	F12	1x diff 2x bxb1	20	0.01	50	-	kan	6	10	mScarlet	744.0
7914	F12	1x diff 2x bxb1	20	0.01	50	-	kan	6	11	mScarlet	624.0
7918	F12	1x diff 2x bxb1	20	0.01	50	-	kan	6	12	mScarlet	413.5
7922	F12	1x diff 2x bxb1	20	0.01	50	-	kan	6	13	mScarlet	483.0
7926	F12	1x diff 2x bxb1	20	0.01	50	-	kan	6	14	mScarlet	799.0
7930	F12	1x diff 2x bxb1	20	0.01	50	-	kan	6	15	mScarlet	736.0
7934	F12	1x diff 2x bxb1	20	0.01	50	-	kan	6	16	mScarlet	733.5
7938	F13	1x diff 2x bxb1	30	0.01	10	-	carb	6	1	mScarlet	393.0
7942	F13	1x diff 2x bxb1	30	0.01	10	-	carb	6	2	mScarlet	79.0
7946	F13	1x diff 2x bxb1	30	0.01	10	-	carb	6	3	mScarlet	9.0
7950	F13	1x diff 2x bxb1	30	0.01	10	-	carb	6	4	mScarlet	5.0
7954	F13	1x diff 2x bxb1	30	0.01	10	-	carb	6	5	mScarlet	5.0
7958	F13	1x diff 2x bxb1	30	0.01	10	-	carb	6	6	mScarlet	12.5
7962	F13	1x diff 2x bxb1	30	0.01	10	-	carb	6	7	mScarlet	38.5
7966	F13	1x diff 2x bxb1	30	0.01	10	-	carb	6	8	mScarlet	83.5
7970	F13	1x diff 2x bxb1	30	0.01	10	-	carb	6	9	mScarlet	272.5
7974	F13	1x diff 2x bxb1	30	0.01	10	-	carb	6	10	mScarlet	392.5
7978	F13	1x diff 2x bxb1	30	0.01	10	-	carb	6	11	mScarlet	490.5
7982	F13	1x diff 2x bxb1	30	0.01	10	-	carb	6	12	mScarlet	505.0
7986	F13	1x diff 2x bxb1	30	0.01	10	-	carb	6	13	mScarlet	461.0
7990	F13	1x diff 2x bxb1	30	0.01	10	-	carb	6	14	mScarlet	619.0
7994	F13	1x diff 2x bxb1	30	0.01	10	-	carb	6	15	mScarlet	607.5
[truncated: 7,217 more rows]
