# Supplementary material for: Integrase-mediated differentiation circuits improve evolutionary stability of burdensome and toxic functions in E. coli
Source: Nat Commun. 2022 Nov 10;13:6822. doi: 10.1038/s41467-022-34361-y (PMC9649629; doi:10.1038/s41467-022-34361-y)
Supplement: Supplementary file 8 — Source Data [file 41467_2022_34361_MOESM8_ESM.zip › Fig 2, 3F, Suppl Fig 13-15, Suppl Fig 28/20211025_rfp_avg.csv]

	strain	sal	las	iptg	chlor	cole1	plate	measurement	std
0	1x diff 2x bxb1	10	0.01	10	+	carb	1	637.1875	5.963804514377927
1	1x diff 2x bxb1	10	0.01	10	+	carb	2	573.1875	11.880168048354472
2	1x diff 2x bxb1	10	0.01	10	+	carb	3	573.875	13.22268073101234
3	1x diff 2x bxb1	10	0.01	10	+	carb	4	513.375	25.113670153353283
4	1x diff 2x bxb1	10	0.01	10	+	carb	5	610.5	8.263517065131166
5	1x diff 2x bxb1	10	0.01	10	+	carb	6	564.375	4.51782185192315
6	1x diff 2x bxb1	10	0.01	10	+	carb	7	597.5625	7.306736128884284
7	1x diff 2x bxb1	10	0.01	10	+	carb	8	581.1875	15.784118374402228
8	1x diff 2x bxb1	10	0.01	10	+	carb	9	630.625	6.484872506732214
9	1x diff 2x bxb1	10	0.01	10	+	carb	10	601.875	13.070550321783928
10	1x diff 2x bxb1	10	0.01	10	+	carb	11	634.8125	12.657401843528996
11	1x diff 2x bxb1	10	0.01	10	+	carb	12	562.9375	57.236625075208615
12	1x diff 2x bxb1	10	0.01	10	+	carb	13	463.125	26.20898155758278
13	1x diff 2x bxb1	10	0.01	10	+	carb	14	596.75	9.776064063386034
14	1x diff 2x bxb1	10	0.01	10	+	carb	15	561.5625	7.53770285204415
15	1x diff 2x bxb1	10	0.01	10	+	carb	16	460.125	48.034028116980345
16	1x diff 2x bxb1	10	0.01	10	+	kan	1	482.9375	55.3762697371356
17	1x diff 2x bxb1	10	0.01	10	+	kan	2	555.4375	22.960272366478094
18	1x diff 2x bxb1	10	0.01	10	+	kan	3	293.9375	7.961682790537622
19	1x diff 2x bxb1	10	0.01	10	+	kan	4	451.25	60.856388325302376
20	1x diff 2x bxb1	10	0.01	10	+	kan	5	564.125	10.732959916604013
21	1x diff 2x bxb1	10	0.01	10	+	kan	6	395.1875	35.91750219998203
22	1x diff 2x bxb1	10	0.01	10	+	kan	7	467.8125	83.75642299464049
23	1x diff 2x bxb1	10	0.01	10	+	kan	8	554.5	11.967217124891055
24	1x diff 2x bxb1	10	0.01	10	+	kan	9	569.4375	21.870458712283888
25	1x diff 2x bxb1	10	0.01	10	+	kan	10	561.1875	27.73978254626897
26	1x diff 2x bxb1	10	0.01	10	+	kan	11	532.25	47.782244161852184
27	1x diff 2x bxb1	10	0.01	10	+	kan	12	285.125	5.866064633612071
28	1x diff 2x bxb1	10	0.01	10	+	kan	13	355.0625	73.94372256752331
29	1x diff 2x bxb1	10	0.01	10	+	kan	14	424.4375	38.337260409610465
30	1x diff 2x bxb1	10	0.01	10	+	kan	15	496.1875	14.694356302433158
31	1x diff 2x bxb1	10	0.01	10	+	kan	16	517.9375	21.757490499989718
32	1x diff 2x bxb1	10	0.01	10	-	carb	1	692.625	10.58890929227368
33	1x diff 2x bxb1	10	0.01	10	-	carb	2	697.9375	13.665487028067693
34	1x diff 2x bxb1	10	0.01	10	-	carb	3	634.375	11.840457278814409
35	1x diff 2x bxb1	10	0.01	10	-	carb	4	592.25	16.84382040139009
36	1x diff 2x bxb1	10	0.01	10	-	carb	5	624.375	23.360146159033963
37	1x diff 2x bxb1	10	0.01	10	-	carb	6	602.875	24.324810966818017
38	1x diff 2x bxb1	10	0.01	10	-	carb	7	637.4375	20.13248529828635
39	1x diff 2x bxb1	10	0.01	10	-	carb	8	633.0	17.169324805760834
40	1x diff 2x bxb1	10	0.01	10	-	carb	9	677.0625	22.958716831988433
41	1x diff 2x bxb1	10	0.01	10	-	carb	10	682.875	17.056104897828053
42	1x diff 2x bxb1	10	0.01	10	-	carb	11	685.9375	21.56789528773861
43	1x diff 2x bxb1	10	0.01	10	-	carb	12	655.625	28.110432735399637
44	1x diff 2x bxb1	10	0.01	10	-	carb	13	651.9375	33.257048125171934
45	1x diff 2x bxb1	10	0.01	10	-	carb	14	675.0625	32.20518758124003
46	1x diff 2x bxb1	10	0.01	10	-	carb	15	616.9375	52.80789815115594
47	1x diff 2x bxb1	10	0.01	10	-	carb	16	524.875	82.18218002879769
48	1x diff 2x bxb1	10	0.01	10	-	kan	1	620.3125	27.236972639620372
49	1x diff 2x bxb1	10	0.01	10	-	kan	2	630.875	28.007333223384794
50	1x diff 2x bxb1	10	0.01	10	-	kan	3	386.75	61.28912744408377
51	1x diff 2x bxb1	10	0.01	10	-	kan	4	512.625	40.7849324418432
52	1x diff 2x bxb1	10	0.01	10	-	kan	5	563.375	34.71593911406443
53	1x diff 2x bxb1	10	0.01	10	-	kan	6	478.5625	31.9323363871618
54	1x diff 2x bxb1	10	0.01	10	-	kan	7	510.5	32.029004712247044
55	1x diff 2x bxb1	10	0.01	10	-	kan	8	530.6875	40.20921847039558
56	1x diff 2x bxb1	10	0.01	10	-	kan	9	568.875	49.18460124876482
57	1x diff 2x bxb1	10	0.01	10	-	kan	10	568.4375	50.42989299158642
58	1x diff 2x bxb1	10	0.01	10	-	kan	11	517.3125	64.01056692899562
59	1x diff 2x bxb1	10	0.01	10	-	kan	12	331.875	22.636490767910878
60	1x diff 2x bxb1	10	0.01	10	-	kan	13	397.8125	47.559689939515565
61	1x diff 2x bxb1	10	0.01	10	-	kan	14	491.5	50.06852447253806
62	1x diff 2x bxb1	10	0.01	10	-	kan	15	443.4375	58.72237192319223
63	1x diff 2x bxb1	10	0.01	10	-	kan	16	395.0625	58.13250719569165
64	1x diff 2x bxb1	10	0.01	50	+	carb	1	641.3125	6.745037858625094
65	1x diff 2x bxb1	10	0.01	50	+	carb	2	622.625	12.500714265307286
66	1x diff 2x bxb1	10	0.01	50	+	carb	3	631.3125	11.186527292110924
67	1x diff 2x bxb1	10	0.01	50	+	carb	4	567.125	19.6791223671905
68	1x diff 2x bxb1	10	0.01	50	+	carb	5	645.5	10.826554655765861
69	1x diff 2x bxb1	10	0.01	50	+	carb	6	594.25	12.21240587037858
70	1x diff 2x bxb1	10	0.01	50	+	carb	7	637.125	6.9165949508617235
71	1x diff 2x bxb1	10	0.01	50	+	carb	8	634.4375	14.690710135514685
72	1x diff 2x bxb1	10	0.01	50	+	carb	9	679.625	9.081968005732179
73	1x diff 2x bxb1	10	0.01	50	+	carb	10	654.25	32.598203280899654
74	1x diff 2x bxb1	10	0.01	50	+	carb	11	708.4375	5.821373794659015
75	1x diff 2x bxb1	10	0.01	50	+	carb	12	613.3125	52.92645672467196
76	1x diff 2x bxb1	10	0.01	50	+	carb	13	533.0	49.48159831117597
77	1x diff 2x bxb1	10	0.01	50	+	carb	14	659.9375	15.66715741379304
78	1x diff 2x bxb1	10	0.01	50	+	carb	15	617.0	15.019035540654022
79	1x diff 2x bxb1	10	0.01	50	+	carb	16	512.0625	61.33656419414815
80	1x diff 2x bxb1	10	0.01	50	+	kan	1	500.1875	58.77374140355053
81	1x diff 2x bxb1	10	0.01	50	+	kan	2	574.0625	24.791181467841113
82	1x diff 2x bxb1	10	0.01	50	+	kan	3	295.9375	44.64897815180095
83	1x diff 2x bxb1	10	0.01	50	+	kan	4	451.0625	50.409351102463404
84	1x diff 2x bxb1	10	0.01	50	+	kan	5	585.8125	21.40917276709747
85	1x diff 2x bxb1	10	0.01	50	+	kan	6	471.125	48.562000135320396
86	1x diff 2x bxb1	10	0.01	50	+	kan	7	526.0625	59.39422621048998
87	1x diff 2x bxb1	10	0.01	50	+	kan	8	565.9375	24.627855164427107
88	1x diff 2x bxb1	10	0.01	50	+	kan	9	600.0	27.006612946779217
89	1x diff 2x bxb1	10	0.01	50	+	kan	10	581.6875	26.14511358333931
90	1x diff 2x bxb1	10	0.01	50	+	kan	11	558.1875	41.57689734524623
91	1x diff 2x bxb1	10	0.01	50	+	kan	12	288.0	10.06408039940631
92	1x diff 2x bxb1	10	0.01	50	+	kan	13	350.625	24.580407412641247
93	1x diff 2x bxb1	10	0.01	50	+	kan	14	461.9375	38.08490280187902
94	1x diff 2x bxb1	10	0.01	50	+	kan	15	517.0625	16.766116979534306
95	1x diff 2x bxb1	10	0.01	50	+	kan	16	514.0	33.72896169678007
96	1x diff 2x bxb1	10	0.01	50	-	carb	1	698.625	12.403196592583953
97	1x diff 2x bxb1	10	0.01	50	-	carb	2	741.75	19.353847900906644
98	1x diff 2x bxb1	10	0.01	50	-	carb	3	693.6875	18.318486954050414
99	1x diff 2x bxb1	10	0.01	50	-	carb	4	651.25	18.58186519932039
100	1x diff 2x bxb1	10	0.01	50	-	carb	5	708.5	14.764823060233404
101	1x diff 2x bxb1	10	0.01	50	-	carb	6	661.9375	19.59489273837884
102	1x diff 2x bxb1	10	0.01	50	-	carb	7	696.5	18.216946584352247
103	1x diff 2x bxb1	10	0.01	50	-	carb	8	706.1875	13.328105373876006
104	1x diff 2x bxb1	10	0.01	50	-	carb	9	771.75	11.886366740333834
105	1x diff 2x bxb1	10	0.01	50	-	carb	10	785.6875	9.569062873955545
106	1x diff 2x bxb1	10	0.01	50	-	carb	11	813.25	12.98075498574718
107	1x diff 2x bxb1	10	0.01	50	-	carb	12	781.875	23.27130360397912
108	1x diff 2x bxb1	10	0.01	50	-	carb	13	763.75	52.73315573987313
109	1x diff 2x bxb1	10	0.01	50	-	carb	14	803.0625	18.80432606001685
110	1x diff 2x bxb1	10	0.01	50	-	carb	15	745.1875	16.27868347607651
111	1x diff 2x bxb1	10	0.01	50	-	carb	16	639.25	74.48250034164303
112	1x diff 2x bxb1	10	0.01	50	-	kan	1	587.8125	60.91794100028567
113	1x diff 2x bxb1	10	0.01	50	-	kan	2	646.5	32.06355296238126
114	1x diff 2x bxb1	10	0.01	50	-	kan	3	385.6875	41.510702148447734
115	1x diff 2x bxb1	10	0.01	50	-	kan	4	521.8125	45.92457908664723
116	1x diff 2x bxb1	10	0.01	50	-	kan	5	598.4375	36.73693888406368
117	1x diff 2x bxb1	10	0.01	50	-	kan	6	505.9375	42.28680771993622
118	1x diff 2x bxb1	10	0.01	50	-	kan	7	525.875	44.139187318559195
119	1x diff 2x bxb1	10	0.01	50	-	kan	8	560.0625	34.582652030007345
120	1x diff 2x bxb1	10	0.01	50	-	kan	9	625.25	44.052728146425366
121	1x diff 2x bxb1	10	0.01	50	-	kan	10	637.5625	46.83057418579693
122	1x diff 2x bxb1	10	0.01	50	-	kan	11	618.375	53.58621224584868
123	1x diff 2x bxb1	10	0.01	50	-	kan	12	332.3125	20.15110330194638
124	1x diff 2x bxb1	10	0.01	50	-	kan	13	522.625	51.41827773967431
125	1x diff 2x bxb1	10	0.01	50	-	kan	14	561.625	62.17415057722943
126	1x diff 2x bxb1	10	0.01	50	-	kan	15	525.625	53.45074501685775
127	1x diff 2x bxb1	10	0.01	50	-	kan	16	488.375	60.580377539737604
128	1x diff 2x bxb1	15	0.01	10	+	carb	1	561.6875	12.82001086471569
129	1x diff 2x bxb1	15	0.01	10	+	carb	2	357.375	15.590175477799196
130	1x diff 2x bxb1	15	0.01	10	+	carb	3	366.625	36.337456078896246
131	1x diff 2x bxb1	15	0.01	10	+	carb	4	318.375	47.984930670248666
132	1x diff 2x bxb1	15	0.01	10	+	carb	5	457.0625	15.66715741379308
133	1x diff 2x bxb1	15	0.01	10	+	carb	6	419.4375	13.358885486019082
134	1x diff 2x bxb1	15	0.01	10	+	carb	7	453.0625	14.248903466582961
135	1x diff 2x bxb1	15	0.01	10	+	carb	8	434.125	22.288289686354513
136	1x diff 2x bxb1	15	0.01	10	+	carb	9	463.1875	15.822537045980601
137	1x diff 2x bxb1	15	0.01	10	+	carb	10	376.75	27.36133873082341
138	1x diff 2x bxb1	15	0.01	10	+	carb	11	457.625	20.751505969447138
139	1x diff 2x bxb1	15	0.01	10	+	carb	12	360.875	39.140543466553225
140	1x diff 2x bxb1	15	0.01	10	+	carb	13	358.0	15.028544269394255
141	1x diff 2x bxb1	15	0.01	10	+	carb	14	571.875	38.17230671573307
142	1x diff 2x bxb1	15	0.01	10	+	carb	15	614.5625	43.17194649637326
143	1x diff 2x bxb1	15	0.01	10	+	carb	16	590.8125	40.07932981689473
144	1x diff 2x bxb1	15	0.01	10	+	kan	1	468.3125	57.360973230934626
145	1x diff 2x bxb1	15	0.01	10	+	kan	2	438.4375	30.776193837816553
146	1x diff 2x bxb1	15	0.01	10	+	kan	3	239.875	32.069957013646636
147	1x diff 2x bxb1	15	0.01	10	+	kan	4	291.125	29.148327567803946
148	1x diff 2x bxb1	15	0.01	10	+	kan	5	398.0	44.13210687405325
149	1x diff 2x bxb1	15	0.01	10	+	kan	6	316.6875	39.51033996671903
150	1x diff 2x bxb1	15	0.01	10	+	kan	7	410.8125	66.4980867071699
151	1x diff 2x bxb1	15	0.01	10	+	kan	8	447.75	18.283482006601332
152	1x diff 2x bxb1	15	0.01	10	+	kan	9	473.9375	20.850552407892835
153	1x diff 2x bxb1	15	0.01	10	+	kan	10	418.1875	33.92527239600085
154	1x diff 2x bxb1	15	0.01	10	+	kan	11	418.0	47.23497493534698
155	1x diff 2x bxb1	15	0.01	10	+	kan	12	213.375	10.016949920723658
156	1x diff 2x bxb1	15	0.01	10	+	kan	13	266.4375	20.91383257217918
157	1x diff 2x bxb1	15	0.01	10	+	kan	14	444.8125	89.18517553783414
158	1x diff 2x bxb1	15	0.01	10	+	kan	15	616.8125	89.05012132020293
159	1x diff 2x bxb1	15	0.01	10	+	kan	16	697.3125	106.09360338197315
160	1x diff 2x bxb1	15	0.01	10	-	carb	1	616.9375	16.360748978664088
161	1x diff 2x bxb1	15	0.01	10	-	carb	2	399.3125	27.151608081816658
162	1x diff 2x bxb1	15	0.01	10	-	carb	3	302.8125	32.48179435138574
163	1x diff 2x bxb1	15	0.01	10	-	carb	4	265.5	40.85427062831288
164	1x diff 2x bxb1	15	0.01	10	-	carb	5	367.6875	62.1041392110289
165	1x diff 2x bxb1	15	0.01	10	-	carb	6	324.6875	54.884253206179295
166	1x diff 2x bxb1	15	0.01	10	-	carb	7	330.5	58.13776741499453
167	1x diff 2x bxb1	15	0.01	10	-	carb	8	315.5625	58.05996745976155
168	1x diff 2x bxb1	15	0.01	10	-	carb	9	334.5625	70.35544323545366
169	1x diff 2x bxb1	15	0.01	10	-	carb	10	265.125	35.85561322861456
170	1x diff 2x bxb1	15	0.01	10	-	carb	11	284.8125	52.71075893157732
171	1x diff 2x bxb1	15	0.01	10	-	carb	12	243.8125	40.3917755949684
172	1x diff 2x bxb1	15	0.01	10	-	carb	13	238.6875	19.802484512230862
173	1x diff 2x bxb1	15	0.01	10	-	carb	14	385.0625	20.78020606937559
174	1x diff 2x bxb1	15	0.01	10	-	carb	15	392.5	42.39440663915128
175	1x diff 2x bxb1	15	0.01	10	-	carb	16	369.1875	64.78863298670312
176	1x diff 2x bxb1	15	0.01	10	-	kan	1	533.375	62.086201595615655
177	1x diff 2x bxb1	15	0.01	10	-	kan	2	499.625	30.256935450523454
178	1x diff 2x bxb1	15	0.01	10	-	kan	3	282.4375	20.96329700759333
179	1x diff 2x bxb1	15	0.01	10	-	kan	4	339.3125	43.335845852069
180	1x diff 2x bxb1	15	0.01	10	-	kan	5	416.875	31.05381274037515
181	1x diff 2x bxb1	15	0.01	10	-	kan	6	331.0	53.53570237300925
182	1x diff 2x bxb1	15	0.01	10	-	kan	7	425.9375	59.30215456215976
183	1x diff 2x bxb1	15	0.01	10	-	kan	8	421.625	24.329215241879762
184	1x diff 2x bxb1	15	0.01	10	-	kan	9	494.25	35.53569633883251
185	1x diff 2x bxb1	15	0.01	10	-	kan	10	440.5625	36.02324398416747
186	1x diff 2x bxb1	15	0.01	10	-	kan	11	340.125	40.937888493249304
187	1x diff 2x bxb1	15	0.01	10	-	kan	12	202.375	16.472379479428152
188	1x diff 2x bxb1	15	0.01	10	-	kan	13	253.125	19.814767220434366
189	1x diff 2x bxb1	15	0.01	10	-	kan	14	368.1875	29.80884037136826
190	1x diff 2x bxb1	15	0.01	10	-	kan	15	434.5	48.43478679036971
191	1x diff 2x bxb1	15	0.01	10	-	kan	16	452.3125	66.49003013341819
192	1x diff 2x bxb1	15	0.01	50	+	carb	1	590.1875	8.057549698441651
193	1x diff 2x bxb1	15	0.01	50	+	carb	2	509.3125	24.354432714747087
194	1x diff 2x bxb1	15	0.01	50	+	carb	3	517.375	25.008212936667725
195	1x diff 2x bxb1	15	0.01	50	+	carb	4	430.375	43.00311450514785
196	1x diff 2x bxb1	15	0.01	50	+	carb	5	554.125	8.21475153958677
197	1x diff 2x bxb1	15	0.01	50	+	carb	6	498.8125	31.703917626330384
198	1x diff 2x bxb1	15	0.01	50	+	carb	7	560.8125	8.688816703918059
199	1x diff 2x bxb1	15	0.01	50	+	carb	8	563.5	9.05932826270406
200	1x diff 2x bxb1	15	0.01	50	+	carb	9	577.375	11.038083425771223
201	1x diff 2x bxb1	15	0.01	50	+	carb	10	495.375	32.991070220375
202	1x diff 2x bxb1	15	0.01	50	+	carb	11	585.25	10.528871870107594
203	1x diff 2x bxb1	15	0.01	50	+	carb	12	467.125	50.57649792993919
204	1x diff 2x bxb1	15	0.01	50	+	carb	13	415.1875	15.450236937619161
205	1x diff 2x bxb1	15	0.01	50	+	carb	14	602.6875	27.578378565204186
206	1x diff 2x bxb1	15	0.01	50	+	carb	15	605.8125	37.52707356029777
207	1x diff 2x bxb1	15	0.01	50	+	carb	16	591.25	48.95843718327385
208	1x diff 2x bxb1	15	0.01	50	+	kan	1	483.9375	130.22574835920233
209	1x diff 2x bxb1	15	0.01	50	+	kan	2	522.625	32.731319645169904
210	1x diff 2x bxb1	15	0.01	50	+	kan	3	251.375	37.909431544142144
211	1x diff 2x bxb1	15	0.01	50	+	kan	4	324.625	29.474868229440094
212	1x diff 2x bxb1	15	0.01	50	+	kan	5	484.5	24.79487274187376
213	1x diff 2x bxb1	15	0.01	50	+	kan	6	394.8125	38.28832113992837
214	1x diff 2x bxb1	15	0.01	50	+	kan	7	461.0	61.54440905325427
215	1x diff 2x bxb1	15	0.01	50	+	kan	8	502.6875	24.418870776512158
216	1x diff 2x bxb1	15	0.01	50	+	kan	9	519.0	29.287979006509033
217	1x diff 2x bxb1	15	0.01	50	+	kan	10	459.5625	30.6424512960137
218	1x diff 2x bxb1	15	0.01	50	+	kan	11	447.25	35.73913421287251
219	1x diff 2x bxb1	15	0.01	50	+	kan	12	229.875	12.656872780091794
220	1x diff 2x bxb1	15	0.01	50	+	kan	13	282.5	26.531652255910704
221	1x diff 2x bxb1	15	0.01	50	+	kan	14	470.6875	85.89733801795856
222	1x diff 2x bxb1	15	0.01	50	+	kan	15	611.6875	88.73513456992588
223	1x diff 2x bxb1	15	0.01	50	+	kan	16	692.3125	111.2753783252547
224	1x diff 2x bxb1	15	0.01	50	-	carb	1	628.0625	17.73704255425432
225	1x diff 2x bxb1	15	0.01	50	-	carb	2	537.0	26.36285265292814
226	1x diff 2x bxb1	15	0.01	50	-	carb	3	549.8125	15.869866999172618
227	1x diff 2x bxb1	15	0.01	50	-	carb	4	486.9375	34.10847977933263
228	1x diff 2x bxb1	15	0.01	50	-	carb	5	605.875	16.44851274214699
229	1x diff 2x bxb1	15	0.01	50	-	carb	6	523.5625	18.987660466734713
230	1x diff 2x bxb1	15	0.01	50	-	carb	7	555.9375	21.05848573446276
231	1x diff 2x bxb1	15	0.01	50	-	carb	8	529.1875	25.143782957792386
232	1x diff 2x bxb1	15	0.01	50	-	carb	9	512.0625	47.511981571569336
233	1x diff 2x bxb1	15	0.01	50	-	carb	10	417.3125	59.92193582367932
234	1x diff 2x bxb1	15	0.01	50	-	carb	11	340.875	71.54306894651441
235	1x diff 2x bxb1	15	0.01	50	-	carb	12	233.4375	66.38547469138109
236	1x diff 2x bxb1	15	0.01	50	-	carb	13	163.9375	45.90552215459175
237	1x diff 2x bxb1	15	0.01	50	-	carb	14	142.1875	28.943217192091335
238	1x diff 2x bxb1	15	0.01	50	-	carb	15	254.25	111.6352478898514
239	1x diff 2x bxb1	15	0.01	50	-	carb	16	420.9375	213.90876518139356
240	1x diff 2x bxb1	15	0.01	50	-	kan	1	591.4375	46.36072652888125
241	1x diff 2x bxb1	15	0.01	50	-	kan	2	585.125	22.420892680074736
242	1x diff 2x bxb1	15	0.01	50	-	kan	3	320.25	33.72896169678006
243	1x diff 2x bxb1	15	0.01	50	-	kan	4	371.5	32.209138011262766
244	1x diff 2x bxb1	15	0.01	50	-	kan	5	537.4375	40.04679182798899
245	1x diff 2x bxb1	15	0.01	50	-	kan	6	380.4375	56.04108027662768
246	1x diff 2x bxb1	15	0.01	50	-	kan	7	443.6875	57.698067249135086
247	1x diff 2x bxb1	15	0.01	50	-	kan	8	458.5625	30.68670896565576
248	1x diff 2x bxb1	15	0.01	50	-	kan	9	584.375	39.36255472254963
249	1x diff 2x bxb1	15	0.01	50	-	kan	10	539.0	33.61441017522949
250	1x diff 2x bxb1	15	0.01	50	-	kan	11	433.6875	26.02600004940115
251	1x diff 2x bxb1	15	0.01	50	-	kan	12	248.375	20.11529268989144
252	1x diff 2x bxb1	15	0.01	50	-	kan	13	339.4375	35.63950206081529
253	1x diff 2x bxb1	15	0.01	50	-	kan	14	441.25	34.45390295121046
254	1x diff 2x bxb1	15	0.01	50	-	kan	15	567.3125	66.70935761088653
255	1x diff 2x bxb1	15	0.01	50	-	kan	16	576.5625	80.19816416673316
256	1x diff 2x bxb1	20	0.01	10	+	carb	1	398.8125	53.63829755208225
257	1x diff 2x bxb1	20	0.01	10	+	carb	2	294.875	26.910897951785802
258	1x diff 2x bxb1	20	0.01	10	+	carb	3	232.1875	26.26776609676364
259	1x diff 2x bxb1	20	0.01	10	+	carb	4	200.5	17.51529943465753
260	1x diff 2x bxb1	20	0.01	10	+	carb	5	253.3125	19.639496465759287
261	1x diff 2x bxb1	20	0.01	10	+	carb	6	206.75	16.459908001825877
262	1x diff 2x bxb1	20	0.01	10	+	carb	7	288.375	17.90799901081717
263	1x diff 2x bxb1	20	0.01	10	+	carb	8	307.1875	15.366795139427834
264	1x diff 2x bxb1	20	0.01	10	+	carb	9	351.5	60.14387511863295
265	1x diff 2x bxb1	20	0.01	10	+	carb	10	349.75	65.0236220812977
266	1x diff 2x bxb1	20	0.01	10	+	carb	11	499.0	85.24251119180917
267	1x diff 2x bxb1	20	0.01	10	+	carb	12	615.5625	100.96938627270006
268	1x diff 2x bxb1	20	0.01	10	+	carb	13	790.75	67.73108592072032
269	1x diff 2x bxb1	20	0.01	10	+	carb	14	782.5625	86.55280696116762
270	1x diff 2x bxb1	20	0.01	10	+	carb	15	883.125	23.019789622968172
271	1x diff 2x bxb1	20	0.01	10	+	carb	16	647.1875	36.77046320466624
272	1x diff 2x bxb1	20	0.01	10	+	kan	1	326.0625	44.14621606499409
273	1x diff 2x bxb1	20	0.01	10	+	kan	2	261.125	22.09193453341222
274	1x diff 2x bxb1	20	0.01	10	+	kan	3	238.75	20.62245655312951
275	1x diff 2x bxb1	20	0.01	10	+	kan	4	190.4375	7.603746726825816
276	1x diff 2x bxb1	20	0.01	10	+	kan	5	249.875	17.579919551254246
277	1x diff 2x bxb1	20	0.01	10	+	kan	6	187.6875	12.919911266833731
278	1x diff 2x bxb1	20	0.01	10	+	kan	7	266.8125	18.302883262324706
279	1x diff 2x bxb1	20	0.01	10	+	kan	8	299.6875	37.48993912657481
280	1x diff 2x bxb1	20	0.01	10	+	kan	9	390.75	83.08171536849386
281	1x diff 2x bxb1	20	0.01	10	+	kan	10	441.5625	86.01554572949506
282	1x diff 2x bxb1	20	0.01	10	+	kan	11	544.4375	47.84083544122414
283	1x diff 2x bxb1	20	0.01	10	+	kan	12	578.5	59.717190633375075
284	1x diff 2x bxb1	20	0.01	10	+	kan	13	763.8125	26.558476586043625
285	1x diff 2x bxb1	20	0.01	10	+	kan	14	754.0	13.158375931050797
286	1x diff 2x bxb1	20	0.01	10	+	kan	15	814.4375	7.889584001345448
287	1x diff 2x bxb1	20	0.01	10	+	kan	16	526.0625	23.21396977806988
288	1x diff 2x bxb1	20	0.01	10	-	carb	1	510.1875	23.004560883193825
289	1x diff 2x bxb1	20	0.01	10	-	carb	2	184.25	18.516401995451027
290	1x diff 2x bxb1	20	0.01	10	-	carb	3	71.3125	16.621710200818686
291	1x diff 2x bxb1	20	0.01	10	-	carb	4	44.5625	17.636078078756626
292	1x diff 2x bxb1	20	0.01	10	-	carb	5	64.5	37.808729150819126
293	1x diff 2x bxb1	20	0.01	10	-	carb	6	66.5625	47.1785646696221
294	1x diff 2x bxb1	20	0.01	10	-	carb	7	115.4375	84.65325810116735
295	1x diff 2x bxb1	20	0.01	10	-	carb	8	172.5625	91.4757725536424
296	1x diff 2x bxb1	20	0.01	10	-	carb	9	313.4375	59.338278117923174
297	1x diff 2x bxb1	20	0.01	10	-	carb	10	391.0	38.560712797205554
298	1x diff 2x bxb1	20	0.01	10	-	carb	11	495.5	51.53985974813226
299	1x diff 2x bxb1	20	0.01	10	-	carb	12	525.625	53.01465430830019
300	1x diff 2x bxb1	20	0.01	10	-	carb	13	489.1875	69.78740036711498
301	1x diff 2x bxb1	20	0.01	10	-	carb	14	619.25	64.86909896090744
302	1x diff 2x bxb1	20	0.01	10	-	carb	15	615.5	66.1351430243947
303	1x diff 2x bxb1	20	0.01	10	-	carb	16	576.4375	98.59203006763349
304	1x diff 2x bxb1	20	0.01	10	-	kan	1	407.6875	69.34177132147693
305	1x diff 2x bxb1	20	0.01	10	-	kan	2	266.6875	44.01942550089189
306	1x diff 2x bxb1	20	0.01	10	-	kan	3	143.1875	22.13906937649239
307	1x diff 2x bxb1	20	0.01	10	-	kan	4	143.0	26.590814740647353
308	1x diff 2x bxb1	20	0.01	10	-	kan	5	157.875	32.82067075139429
309	1x diff 2x bxb1	20	0.01	10	-	kan	6	156.0	16.856537519397545
310	1x diff 2x bxb1	20	0.01	10	-	kan	7	224.0625	8.537469933015451
311	1x diff 2x bxb1	20	0.01	10	-	kan	8	361.3125	44.44976096673637
312	1x diff 2x bxb1	20	0.01	10	-	kan	9	596.0	49.16807907575807
313	1x diff 2x bxb1	20	0.01	10	-	kan	10	616.75	45.848352517527054
314	1x diff 2x bxb1	20	0.01	10	-	kan	11	604.1875	48.524616359711096
315	1x diff 2x bxb1	20	0.01	10	-	kan	12	337.9375	29.23358819186294
316	1x diff 2x bxb1	20	0.01	10	-	kan	13	430.0625	25.75910033366849
317	1x diff 2x bxb1	20	0.01	10	-	kan	14	626.25	50.53923511208183
318	1x diff 2x bxb1	20	0.01	10	-	kan	15	608.0625	23.73429932156654
319	1x diff 2x bxb1	20	0.01	10	-	kan	16	594.125	28.649046356604213
320	1x diff 2x bxb1	20	0.01	50	+	carb	1	405.5	38.69293032509759
321	1x diff 2x bxb1	20	0.01	50	+	carb	2	413.0625	17.60770427966122
322	1x diff 2x bxb1	20	0.01	50	+	carb	3	373.6875	15.768271714336448
323	1x diff 2x bxb1	20	0.01	50	+	carb	4	287.75	9.565563234854498
324	1x diff 2x bxb1	20	0.01	50	+	carb	5	348.75	27.60822858704062
325	1x diff 2x bxb1	20	0.01	50	+	carb	6	290.0625	15.976405594322076
326	1x diff 2x bxb1	20	0.01	50	+	carb	7	383.75	27.6457178290909
327	1x diff 2x bxb1	20	0.01	50	+	carb	8	415.375	30.829890412668398
328	1x diff 2x bxb1	20	0.01	50	+	carb	9	415.1875	59.40114086205991
329	1x diff 2x bxb1	20	0.01	50	+	carb	10	413.0	73.517733526389
330	1x diff 2x bxb1	20	0.01	50	+	carb	11	618.4375	121.68913483016587
331	1x diff 2x bxb1	20	0.01	50	+	carb	12	737.125	82.88363184954814
332	1x diff 2x bxb1	20	0.01	50	+	carb	13	861.3125	32.358414118830275
333	1x diff 2x bxb1	20	0.01	50	+	carb	14	813.875	76.94374104314322
334	1x diff 2x bxb1	20	0.01	50	+	carb	15	895.6875	15.76374117125392
335	1x diff 2x bxb1	20	0.01	50	+	carb	16	640.0	37.294197174053004
336	1x diff 2x bxb1	20	0.01	50	+	kan	1	360.375	27.023468636406704
337	1x diff 2x bxb1	20	0.01	50	+	kan	2	332.0625	18.815718163280405
338	1x diff 2x bxb1	20	0.01	50	+	kan	3	322.1875	28.43656788111292
339	1x diff 2x bxb1	20	0.01	50	+	kan	4	241.1875	13.863975671811156
340	1x diff 2x bxb1	20	0.01	50	+	kan	5	310.625	30.973202703535296
341	1x diff 2x bxb1	20	0.01	50	+	kan	6	229.5625	22.728895234292164
342	1x diff 2x bxb1	20	0.01	50	+	kan	7	320.0	47.619773803986696
343	1x diff 2x bxb1	20	0.01	50	+	kan	8	336.1875	56.65682249927439
344	1x diff 2x bxb1	20	0.01	50	+	kan	9	360.5625	76.55177403001748
345	1x diff 2x bxb1	20	0.01	50	+	kan	10	384.125	100.1747580124711
346	1x diff 2x bxb1	20	0.01	50	+	kan	11	531.375	101.05470583514938
347	1x diff 2x bxb1	20	0.01	50	+	kan	12	571.875	66.71246938488017
348	1x diff 2x bxb1	20	0.01	50	+	kan	13	803.3125	41.45732530480676
349	1x diff 2x bxb1	20	0.01	50	+	kan	14	804.0	18.273712579237195
350	1x diff 2x bxb1	20	0.01	50	+	kan	15	844.5	7.166389806390838
351	1x diff 2x bxb1	20	0.01	50	+	kan	16	555.1875	23.92538624856153
352	1x diff 2x bxb1	20	0.01	50	-	carb	1	547.1875	30.338492169896238
353	1x diff 2x bxb1	20	0.01	50	-	carb	2	361.4375	39.67226226038973
354	1x diff 2x bxb1	20	0.01	50	-	carb	3	311.25	25.67099530598687
355	1x diff 2x bxb1	20	0.01	50	-	carb	4	291.0	40.26696625558687
356	1x diff 2x bxb1	20	0.01	50	-	carb	5	347.0625	48.74748161993309
357	1x diff 2x bxb1	20	0.01	50	-	carb	6	199.375	40.51609027816692
358	1x diff 2x bxb1	20	0.01	50	-	carb	7	141.6875	31.72531380009165
359	1x diff 2x bxb1	20	0.01	50	-	carb	8	110.0	18.39254507363552
360	1x diff 2x bxb1	20	0.01	50	-	carb	9	364.875	133.93835202382155
361	1x diff 2x bxb1	20	0.01	50	-	carb	10	620.3125	169.10435018059115
362	1x diff 2x bxb1	20	0.01	50	-	carb	11	774.0	32.940422410336964
363	1x diff 2x bxb1	20	0.01	50	-	carb	12	772.0625	31.49539365412935
364	1x diff 2x bxb1	20	0.01	50	-	carb	13	748.375	31.181210001262887
365	1x diff 2x bxb1	20	0.01	50	-	carb	14	818.3125	29.70201712726884
366	1x diff 2x bxb1	20	0.01	50	-	carb	15	773.3125	28.84433281797806
367	1x diff 2x bxb1	20	0.01	50	-	carb	16	716.9375	71.43800384149282
368	1x diff 2x bxb1	20	0.01	50	-	kan	1	465.6875	59.51886705670974
369	1x diff 2x bxb1	20	0.01	50	-	kan	2	397.5625	48.373131193138335
370	1x diff 2x bxb1	20	0.01	50	-	kan	3	235.875	25.929506083114767
371	1x diff 2x bxb1	20	0.01	50	-	kan	4	259.1875	23.06038269413585
372	1x diff 2x bxb1	20	0.01	50	-	kan	5	332.9375	19.98112949045388
373	1x diff 2x bxb1	20	0.01	50	-	kan	6	277.5625	14.301442234963575
374	1x diff 2x bxb1	20	0.01	50	-	kan	7	364.5	63.19866635120893
375	1x diff 2x bxb1	20	0.01	50	-	kan	8	464.5625	64.4639641859809
376	1x diff 2x bxb1	20	0.01	50	-	kan	9	691.75	63.47440429023339
377	1x diff 2x bxb1	20	0.01	50	-	kan	10	717.875	57.686189235998484
378	1x diff 2x bxb1	20	0.01	50	-	kan	11	658.5625	55.34723989762917
379	1x diff 2x bxb1	20	0.01	50	-	kan	12	388.9375	26.56183822705048
380	1x diff 2x bxb1	20	0.01	50	-	kan	13	490.125	33.054878611182346
381	1x diff 2x bxb1	20	0.01	50	-	kan	14	760.5625	54.27867083065739
382	1x diff 2x bxb1	20	0.01	50	-	kan	15	704.0	51.404557885741724
383	1x diff 2x bxb1	20	0.01	50	-	kan	16	696.8125	56.169346940429044
384	1x diff 2x bxb1	30	0.01	10	+	carb	1	301.1875	35.30372046359179
385	1x diff 2x bxb1	30	0.01	10	+	carb	2	108.5	15.13274595042156
386	1x diff 2x bxb1	30	0.01	10	+	carb	3	44.25	10.014275524755364
387	1x diff 2x bxb1	30	0.01	10	+	carb	4	66.5	6.803360514166091
388	1x diff 2x bxb1	30	0.01	10	+	carb	5	286.4375	72.06070729401902
389	1x diff 2x bxb1	30	0.01	10	+	carb	6	479.5625	76.86278939029694
390	1x diff 2x bxb1	30	0.01	10	+	carb	7	755.0625	30.95207989780332
391	1x diff 2x bxb1	30	0.01	10	+	carb	8	823.625	15.28946883128567
392	1x diff 2x bxb1	30	0.01	10	+	carb	9	845.3125	15.296912620338972
393	1x diff 2x bxb1	30	0.01	10	+	carb	10	719.5625	90.19757579099024
394	1x diff 2x bxb1	30	0.01	10	+	carb	11	772.25	63.63343685291786
395	1x diff 2x bxb1	30	0.01	10	+	carb	12	829.9375	12.491246935354367
396	1x diff 2x bxb1	30	0.01	10	+	carb	13	865.0	12.478553029669984
397	1x diff 2x bxb1	30	0.01	10	+	carb	14	847.25	29.771750752301138
398	1x diff 2x bxb1	30	0.01	10	+	carb	15	869.375	11.372743104206895
399	1x diff 2x bxb1	30	0.01	10	+	carb	16	624.8125	39.00635250461502
400	1x diff 2x bxb1	30	0.01	10	+	kan	1	281.9375	34.29227057849292
401	1x diff 2x bxb1	30	0.01	10	+	kan	2	119.1875	18.267726224918402
402	1x diff 2x bxb1	30	0.01	10	+	kan	3	58.3125	6.870940359846784
403	1x diff 2x bxb1	30	0.01	10	+	kan	4	80.375	8.522030274529657
404	1x diff 2x bxb1	30	0.01	10	+	kan	5	279.4375	75.97482548280618
405	1x diff 2x bxb1	30	0.01	10	+	kan	6	437.625	79.88730902250461
406	1x diff 2x bxb1	30	0.01	10	+	kan	7	713.1875	49.339883533940935
407	1x diff 2x bxb1	30	0.01	10	+	kan	8	761.1875	55.30043754670609
408	1x diff 2x bxb1	30	0.01	10	+	kan	9	826.6875	20.264214587719486
409	1x diff 2x bxb1	30	0.01	10	+	kan	10	772.6875	96.9030950043835
410	1x diff 2x bxb1	30	0.01	10	+	kan	11	753.5625	72.44132477884625
411	1x diff 2x bxb1	30	0.01	10	+	kan	12	732.3125	65.80161607872127
412	1x diff 2x bxb1	30	0.01	10	+	kan	13	853.375	13.10329838519402
413	1x diff 2x bxb1	30	0.01	10	+	kan	14	836.375	20.900700603431602
414	1x diff 2x bxb1	30	0.01	10	+	kan	15	866.6875	20.982879926263674
415	1x diff 2x bxb1	30	0.01	10	+	kan	16	590.5	26.86739925741126
416	1x diff 2x bxb1	30	0.01	10	-	carb	1	416.5625	25.536301192056563
417	1x diff 2x bxb1	30	0.01	10	-	carb	2	83.375	5.829420456369817
418	1x diff 2x bxb1	30	0.01	10	-	carb	3	10.1875	1.2229209763045665
419	1x diff 2x bxb1	30	0.01	10	-	carb	4	4.625	2.38671920665766
420	1x diff 2x bxb1	30	0.01	10	-	carb	5	10.5625	9.155160527577564
421	1x diff 2x bxb1	30	0.01	10	-	carb	6	36.75	41.052231538440324
422	1x diff 2x bxb1	30	0.01	10	-	carb	7	101.125	104.91552724522171
423	1x diff 2x bxb1	30	0.01	10	-	carb	8	169.875	107.5130390763305
424	1x diff 2x bxb1	30	0.01	10	-	carb	9	323.5	48.307792923532084
425	1x diff 2x bxb1	30	0.01	10	-	carb	10	435.75	34.17914986822062
426	1x diff 2x bxb1	30	0.01	10	-	carb	11	514.5625	33.27100571711909
427	1x diff 2x bxb1	30	0.01	10	-	carb	12	537.1875	38.095685451242396
428	1x diff 2x bxb1	30	0.01	10	-	carb	13	485.0625	32.236223524830834
429	1x diff 2x bxb1	30	0.01	10	-	carb	14	622.625	37.66748313485102
430	1x diff 2x bxb1	30	0.01	10	-	carb	15	606.4375	37.93833106879789
431	1x diff 2x bxb1	30	0.01	10	-	carb	16	532.1875	80.5551884912272
432	1x diff 2x bxb1	30	0.01	10	-	kan	1	334.25	58.237812949516375
433	1x diff 2x bxb1	30	0.01	10	-	kan	2	98.0	24.105423219089694
434	1x diff 2x bxb1	30	0.01	10	-	kan	3	24.5625	7.988552076923218
435	1x diff 2x bxb1	30	0.01	10	-	kan	4	23.9375	7.247844507162113
436	1x diff 2x bxb1	30	0.01	10	-	kan	5	92.4375	14.7295560499484
437	1x diff 2x bxb1	30	0.01	10	-	kan	6	233.375	20.276217595991618
438	1x diff 2x bxb1	30	0.01	10	-	kan	7	460.75	76.9809809535539
439	1x diff 2x bxb1	30	0.01	10	-	kan	8	551.5625	27.674688667754562
440	1x diff 2x bxb1	30	0.01	10	-	kan	9	646.375	33.67783289600786
441	1x diff 2x bxb1	30	0.01	10	-	kan	10	645.3125	38.6744078355257
442	1x diff 2x bxb1	30	0.01	10	-	kan	11	626.625	59.14434521937474
443	1x diff 2x bxb1	30	0.01	10	-	kan	12	341.25	19.33538576954551
444	1x diff 2x bxb1	30	0.01	10	-	kan	13	450.75	37.653495379389625
445	1x diff 2x bxb1	30	0.01	10	-	kan	14	603.8125	44.65257751318986
446	1x diff 2x bxb1	30	0.01	10	-	kan	15	599.0625	34.657958785001426
447	1x diff 2x bxb1	30	0.01	10	-	kan	16	586.1875	38.28552272073611
448	1x diff 2x bxb1	30	0.01	50	+	carb	1	326.0	37.665823842235085
449	1x diff 2x bxb1	30	0.01	50	+	carb	2	216.3125	20.651768343516878
450	1x diff 2x bxb1	30	0.01	50	+	carb	3	174.125	16.489715409482194
451	1x diff 2x bxb1	30	0.01	50	+	carb	4	190.5	15.551756905801442
452	1x diff 2x bxb1	30	0.01	50	+	carb	5	450.4375	83.44905952564287
453	1x diff 2x bxb1	30	0.01	50	+	carb	6	544.9375	34.15556585055252
454	1x diff 2x bxb1	30	0.01	50	+	carb	7	807.1875	17.804368444690336
455	1x diff 2x bxb1	30	0.01	50	+	carb	8	846.5625	25.034886373105156
456	1x diff 2x bxb1	30	0.01	50	+	carb	9	857.0	25.77096927053497
457	1x diff 2x bxb1	30	0.01	50	+	carb	10	774.25	56.91597817334402
458	1x diff 2x bxb1	30	0.01	50	+	carb	11	794.875	62.49157086016824
459	1x diff 2x bxb1	30	0.01	50	+	carb	12	833.6875	20.55990810846614
460	1x diff 2x bxb1	30	0.01	50	+	carb	13	875.8125	20.577271615616525
461	1x diff 2x bxb1	30	0.01	50	+	carb	14	851.5	30.731556606012813
462	1x diff 2x bxb1	30	0.01	50	+	carb	15	882.3125	20.186518662569974
463	1x diff 2x bxb1	30	0.01	50	+	carb	16	614.6875	28.88145413335594
464	1x diff 2x bxb1	30	0.01	50	+	kan	1	350.125	58.11918173644813
465	1x diff 2x bxb1	30	0.01	50	+	kan	2	210.125	18.833386009197298
466	1x diff 2x bxb1	30	0.01	50	+	kan	3	148.0625	13.68898801435456
467	1x diff 2x bxb1	30	0.01	50	+	kan	4	148.5625	22.423580541156092
468	1x diff 2x bxb1	30	0.01	50	+	kan	5	287.0625	71.5279353519608
469	1x diff 2x bxb1	30	0.01	50	+	kan	6	384.6875	107.47024089752209
470	1x diff 2x bxb1	30	0.01	50	+	kan	7	710.0625	76.92177728984537
471	1x diff 2x bxb1	30	0.01	50	+	kan	8	790.6875	41.74834256761406
472	1x diff 2x bxb1	30	0.01	50	+	kan	9	825.375	50.17024587769697
473	1x diff 2x bxb1	30	0.01	50	+	kan	10	836.9375	92.98019662425818
474	1x diff 2x bxb1	30	0.01	50	+	kan	11	770.5625	91.95240908053626
475	1x diff 2x bxb1	30	0.01	50	+	kan	12	760.6875	60.51796516029645
476	1x diff 2x bxb1	30	0.01	50	+	kan	13	888.75	16.911534525287774
477	1x diff 2x bxb1	30	0.01	50	+	kan	14	877.3125	26.381727307253502
478	1x diff 2x bxb1	30	0.01	50	+	kan	15	890.5	26.676635041602577
479	1x diff 2x bxb1	30	0.01	50	+	kan	16	646.0	19.046934511509054
480	1x diff 2x bxb1	30	0.01	50	-	carb	1	467.4375	36.67272000898138
481	1x diff 2x bxb1	30	0.01	50	-	carb	2	222.125	22.69479172472335
482	1x diff 2x bxb1	30	0.01	50	-	carb	3	122.625	14.30222260449653
483	1x diff 2x bxb1	30	0.01	50	-	carb	4	120.375	20.04592940510082
484	1x diff 2x bxb1	30	0.01	50	-	carb	5	135.0	23.670355178697978
485	1x diff 2x bxb1	30	0.01	50	-	carb	6	183.4375	73.7773859564801
486	1x diff 2x bxb1	30	0.01	50	-	carb	7	419.5625	33.508461085011284
487	1x diff 2x bxb1	30	0.01	50	-	carb	8	571.3125	48.93869160198593
488	1x diff 2x bxb1	30	0.01	50	-	carb	9	718.75	30.33974291255612
489	1x diff 2x bxb1	30	0.01	50	-	carb	10	759.0	30.61278911080887
490	1x diff 2x bxb1	30	0.01	50	-	carb	11	800.6875	36.03067889214095
491	1x diff 2x bxb1	30	0.01	50	-	carb	12	748.4375	39.71994596097605
492	1x diff 2x bxb1	30	0.01	50	-	carb	13	645.5625	37.81953151859122
493	1x diff 2x bxb1	30	0.01	50	-	carb	14	803.8125	35.54367283457675
494	1x diff 2x bxb1	30	0.01	50	-	carb	15	768.875	33.167055513394175
495	1x diff 2x bxb1	30	0.01	50	-	carb	16	693.125	61.88684951471631
496	1x diff 2x bxb1	30	0.01	50	-	kan	1	402.125	27.506817336798523
497	1x diff 2x bxb1	30	0.01	50	-	kan	2	260.0	29.352537004004073
498	1x diff 2x bxb1	30	0.01	50	-	kan	3	124.75	7.695081917321328
499	1x diff 2x bxb1	30	0.01	50	-	kan	4	213.75	28.768782684410844
500	1x diff 2x bxb1	30	0.01	50	-	kan	5	545.625	81.43303559191617
501	1x diff 2x bxb1	30	0.01	50	-	kan	6	440.5	23.717082451262844
502	1x diff 2x bxb1	30	0.01	50	-	kan	7	570.25	78.48339223773942
503	1x diff 2x bxb1	30	0.01	50	-	kan	8	648.3125	36.47106240373513
504	1x diff 2x bxb1	30	0.01	50	-	kan	9	710.75	35.26937157688769
505	1x diff 2x bxb1	30	0.01	50	-	kan	10	717.6875	53.4194570625455
506	1x diff 2x bxb1	30	0.01	50	-	kan	11	696.25	54.53504770852804
507	1x diff 2x bxb1	30	0.01	50	-	kan	12	393.0	28.704155995753844
508	1x diff 2x bxb1	30	0.01	50	-	kan	13	493.125	37.93862524808043
509	1x diff 2x bxb1	30	0.01	50	-	kan	14	733.4375	45.96927351114936
510	1x diff 2x bxb1	30	0.01	50	-	kan	15	695.5	44.26220574195164
511	1x diff 2x bxb1	30	0.01	50	-	kan	16	685.0625	46.94635045909925
512	naive 1x	0	0.0	10	-	carb	1	2.1875	1.1630471062809844
513	naive 1x	0	0.0	10	-	carb	2	2.25	0.8017837257372731
514	naive 1x	0	0.0	10	-	carb	3	2.875	1.3562026818605377
515	naive 1x	0	0.0	10	-	carb	4	2.4375	1.2659694196261502
516	naive 1x	0	0.0	10	-	carb	5	1.9375	1.050085030570654
517	naive 1x	0	0.0	10	-	carb	6	2.0	1.0690449676496976
518	naive 1x	0	0.0	10	-	carb	7	2.4375	1.015504800579495
519	naive 1x	0	0.0	10	-	carb	8	2.1875	0.8425090080061036
520	naive 1x	0	0.0	10	-	carb	9	2.125	0.9910312089651149
521	naive 1x	0	0.0	10	-	carb	10	1.5625	0.7288689868556626
522	naive 1x	0	0.0	10	-	carb	11	2.1875	0.9234059624177068
523	naive 1x	0	0.0	10	-	carb	12	2.4375	0.9425459443140463
524	naive 1x	0	0.0	10	-	carb	13	2.125	1.093813773650968
525	naive 1x	0	0.0	10	-	carb	14	1.875	0.44320263021395917
526	naive 1x	0	0.0	10	-	carb	15	1.8125	0.9234059624177068
527	naive 1x	0	0.0	10	-	carb	16	2.125	0.8762745818846641
528	naive 1x	0	0.0	10	-	kan	1	2.0625	1.0835622468770048
529	naive 1x	0	0.0	10	-	kan	2	2.3125	1.032939633141398
530	naive 1x	0	0.0	10	-	kan	3	1.75	1.0690449676496976
531	naive 1x	0	0.0	10	-	kan	4	2.1875	0.8838834764831844
532	naive 1x	0	0.0	10	-	kan	5	1.5625	1.1160357137142674
533	naive 1x	0	0.0	10	-	kan	6	2.1875	1.1319231422671772
534	naive 1x	0	0.0	10	-	kan	7	2.3125	0.9613049166924837
535	naive 1x	0	0.0	10	-	kan	8	2.6875	1.4865468134476723
536	naive 1x	0	0.0	10	-	kan	9	2.25	1.4392458342578487
537	naive 1x	0	0.0	10	-	kan	10	2.375	1.8660500682304475
538	naive 1x	0	0.0	10	-	kan	11	1.875	1.1259916264596033
539	naive 1x	0	0.0	10	-	kan	12	2.0	0.9636241116594316
540	naive 1x	0	0.0	10	-	kan	13	2.0625	1.050085030570654
541	naive 1x	0	0.0	10	-	kan	14	2.5	1.362770287738494
542	naive 1x	0	0.0	10	-	kan	15	2.5625	1.015504800579495
543	naive 1x	0	0.0	10	-	kan	16	2.0625	0.8634441002668988
544	naive 1x	0	0.0	50	-	carb	1	2.5625	0.8210402808980464
545	naive 1x	0	0.0	50	-	carb	2	2.625	0.9161253813129043
546	naive 1x	0	0.0	50	-	carb	3	3.125	0.5824823725107175
547	naive 1x	0	0.0	50	-	carb	4	2.75	1.362770287738494
548	naive 1x	0	0.0	50	-	carb	5	2.9375	1.1160357137142676
549	naive 1x	0	0.0	50	-	carb	6	2.6875	1.2799972098183876
550	naive 1x	0	0.0	50	-	carb	7	2.75	0.7071067811865476
551	naive 1x	0	0.0	50	-	carb	8	2.4375	1.1783008347374015
552	naive 1x	0	0.0	50	-	carb	9	2.1875	1.2229209763045665
553	naive 1x	0	0.0	50	-	carb	10	2.0	1.4392458342578487
554	naive 1x	0	0.0	50	-	carb	11	2.6875	1.6021748611541393
555	naive 1x	0	0.0	50	-	carb	12	3.25	1.1019463300386796
556	naive 1x	0	0.0	50	-	carb	13	2.6875	0.7039429765866795
557	naive 1x	0	0.0	50	-	carb	14	2.125	1.827371257923719
558	naive 1x	0	0.0	50	-	carb	15	2.8125	1.5338443765351724
559	naive 1x	0	0.0	50	-	carb	16	2.75	0.9258200997725514
560	naive 1x	0	0.0	50	-	kan	1	2.3125	0.8425090080061035
561	naive 1x	0	0.0	50	-	kan	2	2.6875	1.334634781503914
562	naive 1x	0	0.0	50	-	kan	3	1.9375	0.6232117273791125
563	naive 1x	0	0.0	50	-	kan	4	2.1875	1.6021748611541393
564	naive 1x	0	0.0	50	-	kan	5	2.3125	1.1319231422671772
565	naive 1x	0	0.0	50	-	kan	6	2.0625	0.9797047660246574
566	naive 1x	0	0.0	50	-	kan	7	2.1875	1.0999188281738923
567	naive 1x	0	0.0	50	-	kan	8	2.25	1.2817398889233114
568	naive 1x	0	0.0	50	-	kan	9	1.75	1.558387444947959
569	naive 1x	0	0.0	50	-	kan	10	2.3125	1.8114220932736798
570	naive 1x	0	0.0	50	-	kan	11	2.5625	1.568381786610463
571	naive 1x	0	0.0	50	-	kan	12	2.25	1.0
572	naive 1x	0	0.0	50	-	kan	13	2.9375	1.6995272451899255
573	naive 1x	0	0.0	50	-	kan	14	2.125	0.7440238091428449
574	naive 1x	0	0.0	50	-	kan	15	2.8125	1.9074571704609404
575	naive 1x	0	0.0	50	-	kan	16	2.3125	0.9613049166924835
576	naive 2x	0	0.0	10	-	carb	1	2.25	0.9258200997725514
577	naive 2x	0	0.0	10	-	carb	2	1.9375	1.1783008347374015
578	naive 2x	0	0.0	10	-	carb	3	2.25	1.1952286093343936
579	naive 2x	0	0.0	10	-	carb	4	1.4375	1.3741880719693564
580	naive 2x	0	0.0	10	-	carb	5	2.1875	0.9234059624177068
581	naive 2x	0	0.0	10	-	carb	6	2.0625	0.8210402808980464
582	naive 2x	0	0.0	10	-	carb	7	2.6875	1.1630471062809844
583	naive 2x	0	0.0	10	-	carb	8	2.125	1.0606601717798214
584	naive 2x	0	0.0	10	-	carb	9	2.75	1.4142135623730951
585	naive 2x	0	0.0	10	-	carb	10	3.375	0.9161253813129043
586	naive 2x	0	0.0	10	-	carb	11	2.125	1.026436275942851
587	naive 2x	0	0.0	10	-	carb	12	2.0	1.558387444947959
588	naive 2x	0	0.0	10	-	carb	13	2.5625	1.7204131563585034
589	naive 2x	0	0.0	10	-	carb	14	3.0625	1.208230701716948
590	naive 2x	0	0.0	10	-	carb	15	2.375	1.093813773650968
591	naive 2x	0	0.0	10	-	carb	16	1.9375	1.1783008347374015
592	naive 2x	0	0.0	10	-	kan	1	3.25	1.0690449676496974
593	naive 2x	0	0.0	10	-	kan	2	2.0625	0.9038607667745545
594	naive 2x	0	0.0	10	-	kan	3	1.5625	1.1475906437899734
595	naive 2x	0	0.0	10	-	kan	4	2.375	0.9910312089651147
596	naive 2x	0	0.0	10	-	kan	5	1.875	1.433028760552777
597	naive 2x	0	0.0	10	-	kan	6	2.375	1.3024701806293193
598	naive 2x	0	0.0	10	-	kan	7	2.0	1.164964745021435
599	naive 2x	0	0.0	10	-	kan	8	3.0	1.889822365046136
600	naive 2x	0	0.0	10	-	kan	9	2.5625	1.050085030570654
601	naive 2x	0	0.0	10	-	kan	10	3.875	2.5177938188592237
602	naive 2x	0	0.0	10	-	kan	11	3.0625	1.498511165886232
603	naive 2x	0	0.0	10	-	kan	12	2.3125	1.032939633141398
604	naive 2x	0	0.0	10	-	kan	13	2.1875	1.1319231422671772
605	naive 2x	0	0.0	10	-	kan	14	3.125	1.3822858914545446
606	naive 2x	0	0.0	10	-	kan	15	3.6875	2.6449075058091758
607	naive 2x	0	0.0	10	-	kan	16	2.8125	1.6677080080157916
608	naive 2x	0	0.0	50	-	carb	1	2.875	1.5526475085202969
609	naive 2x	0	0.0	50	-	carb	2	2.25	0.8451542547285167
610	naive 2x	0	0.0	50	-	carb	3	1.9375	1.015504800579495
611	naive 2x	0	0.0	50	-	carb	4	1.9375	1.208230701716948
612	naive 2x	0	0.0	50	-	carb	5	2.375	0.5824823725107175
613	naive 2x	0	0.0	50	-	carb	6	2.0625	0.9797047660246574
614	naive 2x	0	0.0	50	-	carb	7	2.0625	1.3479481761975443
615	naive 2x	0	0.0	50	-	carb	8	2.4375	1.5683817866104632
616	naive 2x	0	0.0	50	-	carb	9	2.0	1.0690449676496976
617	naive 2x	0	0.0	50	-	carb	10	2.4375	1.9899300059478042
618	naive 2x	0	0.0	50	-	carb	11	1.75	0.9258200997725515
619	naive 2x	0	0.0	50	-	carb	12	2.6875	1.1630471062809844
620	naive 2x	0	0.0	50	-	carb	13	3.125	1.3024701806293193
621	naive 2x	0	0.0	50	-	carb	14	1.75	0.8864052604279183
622	naive 2x	0	0.0	50	-	carb	15	2.5625	1.2938729237669142
623	naive 2x	0	0.0	50	-	carb	16	2.875	1.3296078906418776
624	naive 2x	0	0.0	50	-	kan	1	2.5625	1.5683817866104632
625	naive 2x	0	0.0	50	-	kan	2	3.3125	0.7989949043284676
626	naive 2x	0	0.0	50	-	kan	3	1.8125	0.9613049166924836
627	naive 2x	0	0.0	50	-	kan	4	1.4375	1.2938729237669142
628	naive 2x	0	0.0	50	-	kan	5	2.5625	0.9038607667745545
629	naive 2x	0	0.0	50	-	kan	6	1.3125	1.1319231422671772
630	naive 2x	0	0.0	50	-	kan	7	2.5	0.8451542547285166
631	naive 2x	0	0.0	50	-	kan	8	2.6875	1.9074571704609404
632	naive 2x	0	0.0	50	-	kan	9	2.5	2.187627547301936
633	naive 2x	0	0.0	50	-	kan	10	3.1875	2.43394887843955
634	naive 2x	0	0.0	50	-	kan	11	3.5625	1.8980723303996008
635	naive 2x	0	0.0	50	-	kan	12	3.1875	2.17021230034562
636	naive 2x	0	0.0	50	-	kan	13	3.125	2.065879266282796
637	naive 2x	0	0.0	50	-	kan	14	2.4375	1.9353386562267894
638	naive 2x	0	0.0	50	-	kan	15	2.75	1.5118578920369088
639	naive 2x	0	0.0	50	-	kan	16	2.375	0.8345229603962802
640	split pir 2x bxb1	10	0.01	10	+	carb	1	1071.625	126.15544549709864
641	split pir 2x bxb1	10	0.01	10	+	carb	2	1061.25	168.16382318611645
642	split pir 2x bxb1	10	0.01	10	+	carb	3	784.375	128.89911614459248
643	split pir 2x bxb1	10	0.01	10	+	carb	4	849.375	76.23635709329993
644	split pir 2x bxb1	10	0.01	10	+	carb	5	1402.5625	131.1014976213904
645	split pir 2x bxb1	10	0.01	10	+	carb	6	875.25	62.192098717257814
646	split pir 2x bxb1	10	0.01	10	+	carb	7	1001.0	57.83288733188803
647	split pir 2x bxb1	10	0.01	10	+	carb	8	1095.6875	50.84144646419323
648	split pir 2x bxb1	10	0.01	10	+	carb	9	1076.8125	95.9839783877646
649	split pir 2x bxb1	10	0.01	10	+	carb	10	914.1875	53.40340913408858
650	split pir 2x bxb1	10	0.01	10	+	carb	11	853.5625	85.29002516623584
651	split pir 2x bxb1	10	0.01	10	+	carb	12	1021.5625	65.53812276617542
652	split pir 2x bxb1	10	0.01	10	+	carb	13	1015.1875	50.98244620875472
653	split pir 2x bxb1	10	0.01	10	+	carb	14	936.3125	60.31283771185985
654	split pir 2x bxb1	10	0.01	10	+	carb	15	920.0	56.24499977775802
655	split pir 2x bxb1	10	0.01	10	+	carb	16	741.3125	46.83934358146853
656	split pir 2x bxb1	10	0.01	10	+	kan	1	681.1875	156.12264810078005
657	split pir 2x bxb1	10	0.01	10	+	kan	2	798.9375	200.93663491260125
658	split pir 2x bxb1	10	0.01	10	+	kan	3	549.125	132.2218779173855
659	split pir 2x bxb1	10	0.01	10	+	kan	4	383.0	70.41712454063592
660	split pir 2x bxb1	10	0.01	10	+	kan	5	693.9375	101.8228284465578
661	split pir 2x bxb1	10	0.01	10	+	kan	6	469.75	73.70452593197479
662	split pir 2x bxb1	10	0.01	10	+	kan	7	661.25	122.42081989129605
663	split pir 2x bxb1	10	0.01	10	+	kan	8	783.625	132.9558868841198
664	split pir 2x bxb1	10	0.01	10	+	kan	9	582.8125	128.51790800729455
665	split pir 2x bxb1	10	0.01	10	+	kan	10	483.4375	64.7503102584955
666	split pir 2x bxb1	10	0.01	10	+	kan	11	550.6875	127.6812262461255
667	split pir 2x bxb1	10	0.01	10	+	kan	12	593.6875	124.48262572400559
668	split pir 2x bxb1	10	0.01	10	+	kan	13	510.25	83.09031231136396
669	split pir 2x bxb1	10	0.01	10	+	kan	14	452.3125	54.005910721486245
670	split pir 2x bxb1	10	0.01	10	+	kan	15	415.0	98.42945261890438
671	split pir 2x bxb1	10	0.01	10	+	kan	16	323.4375	57.74045221011498
672	split pir 2x bxb1	10	0.01	10	-	carb	1	1354.5625	308.2227206675625
673	split pir 2x bxb1	10	0.01	10	-	carb	2	1303.4375	239.5138584567856
674	split pir 2x bxb1	10	0.01	10	-	carb	3	937.3125	106.3326779163261
675	split pir 2x bxb1	10	0.01	10	-	carb	4	972.5625	122.2191934599472
676	split pir 2x bxb1	10	0.01	10	-	carb	5	1577.0	211.737202345603
677	split pir 2x bxb1	10	0.01	10	-	carb	6	1057.5	205.36726683119267
678	split pir 2x bxb1	10	0.01	10	-	carb	7	1221.125	249.1727384194117
679	split pir 2x bxb1	10	0.01	10	-	carb	8	1043.6875	347.02726709459427
680	split pir 2x bxb1	10	0.01	10	-	carb	9	1044.3125	255.58377680182622
681	split pir 2x bxb1	10	0.01	10	-	carb	10	591.5	184.14920192992577
682	split pir 2x bxb1	10	0.01	10	-	carb	11	424.5	227.92103895867095
683	split pir 2x bxb1	10	0.01	10	-	carb	12	425.9375	288.7715901019351
684	split pir 2x bxb1	10	0.01	10	-	carb	13	304.75	218.79164909631655
685	split pir 2x bxb1	10	0.01	10	-	carb	14	228.6875	222.56474780226478
686	split pir 2x bxb1	10	0.01	10	-	carb	15	179.0625	205.4504524036322
687	split pir 2x bxb1	10	0.01	10	-	carb	16	100.0625	118.0076987500634
688	split pir 2x bxb1	10	0.01	10	-	kan	1	1165.5	204.23935537920767
689	split pir 2x bxb1	10	0.01	10	-	kan	2	1334.9375	198.31674475444578
690	split pir 2x bxb1	10	0.01	10	-	kan	3	748.4375	123.94078006969985
691	split pir 2x bxb1	10	0.01	10	-	kan	4	682.5	144.78333566303232
692	split pir 2x bxb1	10	0.01	10	-	kan	5	1004.1875	208.1656170147771
693	split pir 2x bxb1	10	0.01	10	-	kan	6	629.0	143.80120206133788
694	split pir 2x bxb1	10	0.01	10	-	kan	7	791.25	235.8848084492574
695	split pir 2x bxb1	10	0.01	10	-	kan	8	816.4375	259.23602559113135
696	split pir 2x bxb1	10	0.01	10	-	kan	9	721.8125	243.0581849064129
697	split pir 2x bxb1	10	0.01	10	-	kan	10	502.0625	182.55047002717592
698	split pir 2x bxb1	10	0.01	10	-	kan	11	488.9375	265.00302390458006
699	split pir 2x bxb1	10	0.01	10	-	kan	12	439.4375	215.07431232350498
700	split pir 2x bxb1	10	0.01	10	-	kan	13	408.1875	207.65027905798044
701	split pir 2x bxb1	10	0.01	10	-	kan	14	315.75	173.80469334448776
702	split pir 2x bxb1	10	0.01	10	-	kan	15	280.9375	171.89229133800202
703	split pir 2x bxb1	10	0.01	10	-	kan	16	207.125	139.66867682381144
704	split pir 2x bxb1	10	0.01	50	+	carb	1	1024.0	145.0120684632834
705	split pir 2x bxb1	10	0.01	50	+	carb	2	1194.75	159.28299164873638
706	split pir 2x bxb1	10	0.01	50	+	carb	3	989.5625	81.2695855515105
707	split pir 2x bxb1	10	0.01	50	+	carb	4	1051.625	92.48503739987969
708	split pir 2x bxb1	10	0.01	50	+	carb	5	1785.125	152.6985241766085
709	split pir 2x bxb1	10	0.01	50	+	carb	6	1082.6875	67.18680647482594
710	split pir 2x bxb1	10	0.01	50	+	carb	7	1230.5625	123.57977108503063
711	split pir 2x bxb1	10	0.01	50	+	carb	8	1358.4375	97.82398095559186
712	split pir 2x bxb1	10	0.01	50	+	carb	9	1319.9375	155.10260141043963
713	split pir 2x bxb1	10	0.01	50	+	carb	10	965.375	105.9001382705154
714	split pir 2x bxb1	10	0.01	50	+	carb	11	1003.9375	122.2069198122594
715	split pir 2x bxb1	10	0.01	50	+	carb	12	1231.5	105.64191538264667
716	split pir 2x bxb1	10	0.01	50	+	carb	13	1205.0625	67.45603727084561
717	split pir 2x bxb1	10	0.01	50	+	carb	14	1098.5	89.2632543179363
718	split pir 2x bxb1	10	0.01	50	+	carb	15	995.5625	89.68931991682653
719	split pir 2x bxb1	10	0.01	50	+	carb	16	759.3125	72.72155187523748
720	split pir 2x bxb1	10	0.01	50	+	kan	1	649.375	113.0549013280084
721	split pir 2x bxb1	10	0.01	50	+	kan	2	690.0	147.14691395239754
722	split pir 2x bxb1	10	0.01	50	+	kan	3	493.625	112.22673160042703
723	split pir 2x bxb1	10	0.01	50	+	kan	4	376.75	73.62258970102664
724	split pir 2x bxb1	10	0.01	50	+	kan	5	718.6875	147.4051601878306
725	split pir 2x bxb1	10	0.01	50	+	kan	6	481.25	91.28096343550656
726	split pir 2x bxb1	10	0.01	50	+	kan	7	663.1875	129.89059613492316
727	split pir 2x bxb1	10	0.01	50	+	kan	8	775.8125	150.3833049007008
728	split pir 2x bxb1	10	0.01	50	+	kan	9	563.5	106.9555982639525
729	split pir 2x bxb1	10	0.01	50	+	kan	10	464.5625	66.35857006769035
730	split pir 2x bxb1	10	0.01	50	+	kan	11	535.5625	136.91432083606156
731	split pir 2x bxb1	10	0.01	50	+	kan	12	599.875	125.76473216741988
732	split pir 2x bxb1	10	0.01	50	+	kan	13	497.625	91.96457004116937
733	split pir 2x bxb1	10	0.01	50	+	kan	14	429.9375	72.49060899769806
734	split pir 2x bxb1	10	0.01	50	+	kan	15	384.3125	95.03493248725515
735	split pir 2x bxb1	10	0.01	50	+	kan	16	300.875	69.29633571017405
736	split pir 2x bxb1	10	0.01	50	-	carb	1	1354.5	213.43634045909667
737	split pir 2x bxb1	10	0.01	50	-	carb	2	1294.9375	162.71083849665865
738	split pir 2x bxb1	10	0.01	50	-	carb	3	1020.9375	96.16668471981342
739	split pir 2x bxb1	10	0.01	50	-	carb	4	1033.1875	126.53258685300906
740	split pir 2x bxb1	10	0.01	50	-	carb	5	1644.5625	245.54493878776182
741	split pir 2x bxb1	10	0.01	50	-	carb	6	1016.5625	166.14482441102828
742	split pir 2x bxb1	10	0.01	50	-	carb	7	1095.125	208.59423187477782
743	split pir 2x bxb1	10	0.01	50	-	carb	8	903.0625	250.93445893015857
744	split pir 2x bxb1	10	0.01	50	-	carb	9	728.75	264.3743287732107
745	split pir 2x bxb1	10	0.01	50	-	carb	10	408.625	143.9066537725063
746	split pir 2x bxb1	10	0.01	50	-	carb	11	285.4375	187.67856972950932
747	split pir 2x bxb1	10	0.01	50	-	carb	12	249.6875	162.28038731511228
748	split pir 2x bxb1	10	0.01	50	-	carb	13	173.1875	127.68821891623362
749	split pir 2x bxb1	10	0.01	50	-	carb	14	104.875	90.09707066745923
750	split pir 2x bxb1	10	0.01	50	-	carb	15	62.625	53.13644834628245
751	split pir 2x bxb1	10	0.01	50	-	carb	16	32.25	31.885957500352497
752	split pir 2x bxb1	10	0.01	50	-	kan	1	1189.125	189.50193176550243
753	split pir 2x bxb1	10	0.01	50	-	kan	2	1381.5	232.7050555040497
754	split pir 2x bxb1	10	0.01	50	-	kan	3	762.9375	163.21883590093742
755	split pir 2x bxb1	10	0.01	50	-	kan	4	731.4375	149.09451400753434
756	split pir 2x bxb1	10	0.01	50	-	kan	5	1073.3125	234.82165535024356
757	split pir 2x bxb1	10	0.01	50	-	kan	6	683.6875	169.86484911330453
758	split pir 2x bxb1	10	0.01	50	-	kan	7	801.8125	224.04430963220517
759	split pir 2x bxb1	10	0.01	50	-	kan	8	806.5	263.1259882913235
760	split pir 2x bxb1	10	0.01	50	-	kan	9	693.4375	268.2020077558811
761	split pir 2x bxb1	10	0.01	50	-	kan	10	522.375	234.41915298395372
762	split pir 2x bxb1	10	0.01	50	-	kan	11	479.625	266.36880313902054
763	split pir 2x bxb1	10	0.01	50	-	kan	12	459.3125	268.1597255235341
764	split pir 2x bxb1	10	0.01	50	-	kan	13	405.0	243.4279007368359
765	split pir 2x bxb1	10	0.01	50	-	kan	14	305.1875	177.2961480324456
766	split pir 2x bxb1	10	0.01	50	-	kan	15	265.125	181.79123623384206
767	split pir 2x bxb1	10	0.01	50	-	kan	16	228.4375	157.0428598231342
768	split pir 2x bxb1	15	0.01	10	+	carb	1	547.3125	145.02609063298132
769	split pir 2x bxb1	15	0.01	10	+	carb	2	294.6875	81.41294101238276
770	split pir 2x bxb1	15	0.01	10	+	carb	3	218.8125	94.79863527498694
771	split pir 2x bxb1	15	0.01	10	+	carb	4	287.5625	118.38328715900496
772	split pir 2x bxb1	15	0.01	10	+	carb	5	1097.5625	1285.744626874137
773	split pir 2x bxb1	15	0.01	10	+	carb	6	494.0625	176.36578010730182
774	split pir 2x bxb1	15	0.01	10	+	carb	7	523.75	261.5874614732136
775	split pir 2x bxb1	15	0.01	10	+	carb	8	810.9375	597.1947778393339
776	split pir 2x bxb1	15	0.01	10	+	carb	9	955.875	642.7253218021788
777	split pir 2x bxb1	15	0.01	10	+	carb	10	1040.0625	378.9761995448112
778	split pir 2x bxb1	15	0.01	10	+	carb	11	1225.9375	321.83518824525254
779	split pir 2x bxb1	15	0.01	10	+	carb	12	1692.5625	450.61255431594765
780	split pir 2x bxb1	15	0.01	10	+	carb	13	1698.4375	365.67085487791184
781	split pir 2x bxb1	15	0.01	10	+	carb	14	1615.5	350.42362118686333
782	split pir 2x bxb1	15	0.01	10	+	carb	15	1567.6875	340.00703117729785
783	split pir 2x bxb1	15	0.01	10	+	carb	16	1228.25	281.31286598985935
784	split pir 2x bxb1	15	0.01	10	+	kan	1	494.375	79.32921908099185
785	split pir 2x bxb1	15	0.01	10	+	kan	2	391.25	72.90208697776961
786	split pir 2x bxb1	15	0.01	10	+	kan	3	268.0625	69.10005039278708
787	split pir 2x bxb1	15	0.01	10	+	kan	4	188.5	46.05819300468856
788	split pir 2x bxb1	15	0.01	10	+	kan	5	325.1875	94.16169129291836
789	split pir 2x bxb1	15	0.01	10	+	kan	6	225.9375	65.21910187974073
790	split pir 2x bxb1	15	0.01	10	+	kan	7	359.5	92.05471975174021
791	split pir 2x bxb1	15	0.01	10	+	kan	8	443.25	97.19053451854248
792	split pir 2x bxb1	15	0.01	10	+	kan	9	421.5	82.63603503142129
793	split pir 2x bxb1	15	0.01	10	+	kan	10	301.9375	34.52477112782316
794	split pir 2x bxb1	15	0.01	10	+	kan	11	332.25	64.78480862495024
795	split pir 2x bxb1	15	0.01	10	+	kan	12	434.75	78.49294781789544
796	split pir 2x bxb1	15	0.01	10	+	kan	13	449.25	72.50664994132802
797	split pir 2x bxb1	15	0.01	10	+	kan	14	420.25	80.58181290730911
798	split pir 2x bxb1	15	0.01	10	+	kan	15	459.9375	108.60032803817859
799	split pir 2x bxb1	15	0.01	10	+	kan	16	379.0625	66.5509673107762
800	split pir 2x bxb1	15	0.01	10	-	carb	1	751.8125	160.74245983204668
801	split pir 2x bxb1	15	0.01	10	-	carb	2	339.6875	130.34677307091263
802	split pir 2x bxb1	15	0.01	10	-	carb	3	138.0625	22.90888395984655
803	split pir 2x bxb1	15	0.01	10	-	carb	4	134.5625	31.28833363138043
804	split pir 2x bxb1	15	0.01	10	-	carb	5	235.4375	52.084023804947
805	split pir 2x bxb1	15	0.01	10	-	carb	6	148.3125	37.23279804151173
806	split pir 2x bxb1	15	0.01	10	-	carb	7	128.1875	43.91382592240008
807	split pir 2x bxb1	15	0.01	10	-	carb	8	91.8125	34.08281668021502
808	split pir 2x bxb1	15	0.01	10	-	carb	9	59.625	27.678963130868905
809	split pir 2x bxb1	15	0.01	10	-	carb	10	24.75	15.6684396159924
810	split pir 2x bxb1	15	0.01	10	-	carb	11	17.375	12.805551251591742
811	split pir 2x bxb1	15	0.01	10	-	carb	12	33.3125	46.93303550196356
812	split pir 2x bxb1	15	0.01	10	-	carb	13	33.25	46.86073592495717
813	split pir 2x bxb1	15	0.01	10	-	carb	14	29.5	34.88552708502482
814	split pir 2x bxb1	15	0.01	10	-	carb	15	31.0625	28.316372724727902
815	split pir 2x bxb1	15	0.01	10	-	carb	16	18.125	15.849177536119297
816	split pir 2x bxb1	15	0.01	10	-	kan	1	799.3125	150.22862041853793
817	split pir 2x bxb1	15	0.01	10	-	kan	2	702.6875	173.26196876818804
818	split pir 2x bxb1	15	0.01	10	-	kan	3	365.0625	94.83912600519142
819	split pir 2x bxb1	15	0.01	10	-	kan	4	291.4375	86.11099046330514
820	split pir 2x bxb1	15	0.01	10	-	kan	5	436.125	143.49334230449261
821	split pir 2x bxb1	15	0.01	10	-	kan	6	275.4375	100.72573706428193
822	split pir 2x bxb1	15	0.01	10	-	kan	7	354.125	139.73335576835515
823	split pir 2x bxb1	15	0.01	10	-	kan	8	347.0	149.45615697301622
824	split pir 2x bxb1	15	0.01	10	-	kan	9	281.6875	132.446468296764
825	split pir 2x bxb1	15	0.01	10	-	kan	10	164.4375	85.8859033419172
826	split pir 2x bxb1	15	0.01	10	-	kan	11	129.5	79.16844609529011
827	split pir 2x bxb1	15	0.01	10	-	kan	12	121.75	73.13832296213994
828	split pir 2x bxb1	15	0.01	10	-	kan	13	103.125	71.54057290397226
829	split pir 2x bxb1	15	0.01	10	-	kan	14	103.6875	77.61854412997673
830	split pir 2x bxb1	15	0.01	10	-	kan	15	81.4375	64.54314033486219
831	split pir 2x bxb1	15	0.01	10	-	kan	16	63.125	40.13259273956768
832	split pir 2x bxb1	15	0.01	50	+	carb	1	531.4375	114.06559438072713
833	split pir 2x bxb1	15	0.01	50	+	carb	2	431.8125	135.4919442781958
834	split pir 2x bxb1	15	0.01	50	+	carb	3	450.25	79.67881955522614
835	split pir 2x bxb1	15	0.01	50	+	carb	4	558.1875	81.57115101904245
836	split pir 2x bxb1	15	0.01	50	+	carb	5	900.0	147.92227688891217
837	split pir 2x bxb1	15	0.01	50	+	carb	6	542.5	66.89864401786161
838	split pir 2x bxb1	15	0.01	50	+	carb	7	538.9375	32.02057095502382
839	split pir 2x bxb1	15	0.01	50	+	carb	8	667.375	84.77185769548083
840	split pir 2x bxb1	15	0.01	50	+	carb	9	868.0	184.32308591166762
841	split pir 2x bxb1	15	0.01	50	+	carb	10	876.0	267.2383900992841
842	split pir 2x bxb1	15	0.01	50	+	carb	11	1112.625	238.6537764209902
843	split pir 2x bxb1	15	0.01	50	+	carb	12	1506.25	275.6685380255477
844	split pir 2x bxb1	15	0.01	50	+	carb	13	1616.875	403.5382571702465
845	split pir 2x bxb1	15	0.01	50	+	carb	14	1586.625	344.2602576540022
846	split pir 2x bxb1	15	0.01	50	+	carb	15	1489.4375	183.01452664825737
847	split pir 2x bxb1	15	0.01	50	+	carb	16	1201.5625	149.12972241355132
848	split pir 2x bxb1	15	0.01	50	+	kan	1	457.0625	82.24459925820577
849	split pir 2x bxb1	15	0.01	50	+	kan	2	401.5	98.9844865189923
850	split pir 2x bxb1	15	0.01	50	+	kan	3	239.0	57.23073599786344
851	split pir 2x bxb1	15	0.01	50	+	kan	4	177.75	44.14181690868648
852	split pir 2x bxb1	15	0.01	50	+	kan	5	320.75	90.55306258132379
853	split pir 2x bxb1	15	0.01	50	+	kan	6	243.5625	75.21513786656057
854	split pir 2x bxb1	15	0.01	50	+	kan	7	357.75	100.97878136378101
855	split pir 2x bxb1	15	0.01	50	+	kan	8	432.875	124.78402770959337
856	split pir 2x bxb1	15	0.01	50	+	kan	9	330.625	80.73932923745582
857	split pir 2x bxb1	15	0.01	50	+	kan	10	243.0625	51.12270777257402
858	split pir 2x bxb1	15	0.01	50	+	kan	11	277.8125	64.2639298407079
859	split pir 2x bxb1	15	0.01	50	+	kan	12	351.4375	74.84146935833292
860	split pir 2x bxb1	15	0.01	50	+	kan	13	373.4375	67.94190664509959
861	split pir 2x bxb1	15	0.01	50	+	kan	14	323.3125	44.98248667140196
862	split pir 2x bxb1	15	0.01	50	+	kan	15	367.75	66.02650982749277
863	split pir 2x bxb1	15	0.01	50	+	kan	16	277.875	50.54259165722085
864	split pir 2x bxb1	15	0.01	50	-	carb	1	662.25	158.56454296504717
865	split pir 2x bxb1	15	0.01	50	-	carb	2	334.6875	93.19983809765213
866	split pir 2x bxb1	15	0.01	50	-	carb	3	215.75	32.466466216258105
867	split pir 2x bxb1	15	0.01	50	-	carb	4	158.8125	44.09076474404006
868	split pir 2x bxb1	15	0.01	50	-	carb	5	109.5625	51.762119008843854
869	split pir 2x bxb1	15	0.01	50	-	carb	6	26.5	14.589624493356327
870	split pir 2x bxb1	15	0.01	50	-	carb	7	10.625	3.739270364274675
871	split pir 2x bxb1	15	0.01	50	-	carb	8	14.625	5.376868446011515
872	split pir 2x bxb1	15	0.01	50	-	carb	9	26.125	14.63545108875803
873	split pir 2x bxb1	15	0.01	50	-	carb	10	30.1875	23.946275433621345
874	split pir 2x bxb1	15	0.01	50	-	carb	11	74.0	132.09114818401508
875	split pir 2x bxb1	15	0.01	50	-	carb	12	109.75	179.40914931280082
876	split pir 2x bxb1	15	0.01	50	-	carb	13	107.8125	166.13912790618764
877	split pir 2x bxb1	15	0.01	50	-	carb	14	102.6875	194.30552846704373
878	split pir 2x bxb1	15	0.01	50	-	carb	15	90.4375	149.33434144802155
879	split pir 2x bxb1	15	0.01	50	-	carb	16	69.8125	138.2042839681276
880	split pir 2x bxb1	15	0.01	50	-	kan	1	776.5625	144.49380547770406
881	split pir 2x bxb1	15	0.01	50	-	kan	2	765.125	128.34182872314076
882	split pir 2x bxb1	15	0.01	50	-	kan	3	377.875	100.49724587555339
883	split pir 2x bxb1	15	0.01	50	-	kan	4	292.75	75.0390374595593
884	split pir 2x bxb1	15	0.01	50	-	kan	5	442.8125	140.47443526950275
885	split pir 2x bxb1	15	0.01	50	-	kan	6	262.875	94.04016998830113
886	split pir 2x bxb1	15	0.01	50	-	kan	7	367.4375	152.61539837588006
887	split pir 2x bxb1	15	0.01	50	-	kan	8	335.875	138.44822394774778
888	split pir 2x bxb1	15	0.01	50	-	kan	9	249.5625	123.03148188863811
889	split pir 2x bxb1	15	0.01	50	-	kan	10	140.5625	74.62211348808455
890	split pir 2x bxb1	15	0.01	50	-	kan	11	119.0	63.53176933067199
891	split pir 2x bxb1	15	0.01	50	-	kan	12	101.4375	51.413198347172624
892	split pir 2x bxb1	15	0.01	50	-	kan	13	88.125	45.22700678640079
893	split pir 2x bxb1	15	0.01	50	-	kan	14	95.25	45.06978715598416
894	split pir 2x bxb1	15	0.01	50	-	kan	15	77.25	41.35128258504894
895	split pir 2x bxb1	15	0.01	50	-	kan	16	61.6875	32.18244585839571
896	split pir 2x bxb1	20	0.01	10	+	carb	1	378.1875	116.20761516109248
897	split pir 2x bxb1	20	0.01	10	+	carb	2	218.3125	72.02278285376093
898	split pir 2x bxb1	20	0.01	10	+	carb	3	158.875	38.68254497463017
899	split pir 2x bxb1	20	0.01	10	+	carb	4	199.8125	20.24834649333831
900	split pir 2x bxb1	20	0.01	10	+	carb	5	370.75	72.45786953218303
901	split pir 2x bxb1	20	0.01	10	+	carb	6	332.1875	74.95328902532755
902	split pir 2x bxb1	20	0.01	10	+	carb	7	558.125	125.70707162742617
903	split pir 2x bxb1	20	0.01	10	+	carb	8	741.625	153.7982792955946
904	split pir 2x bxb1	20	0.01	10	+	carb	9	936.125	233.08532312683886
905	split pir 2x bxb1	20	0.01	10	+	carb	10	777.8125	143.9268012120844
906	split pir 2x bxb1	20	0.01	10	+	carb	11	1222.625	149.89275928381028
907	split pir 2x bxb1	20	0.01	10	+	carb	12	1319.125	182.8130876058933
908	split pir 2x bxb1	20	0.01	10	+	carb	13	1572.5	215.55344050672386
909	split pir 2x bxb1	20	0.01	10	+	carb	14	1330.0625	172.90179654937077
910	split pir 2x bxb1	20	0.01	10	+	carb	15	1544.0	203.58694176479702
911	split pir 2x bxb1	20	0.01	10	+	carb	16	818.8125	101.68857833742054
912	split pir 2x bxb1	20	0.01	10	+	kan	1	535.25	164.27698734585002
913	split pir 2x bxb1	20	0.01	10	+	kan	2	306.125	86.90214118683811
914	split pir 2x bxb1	20	0.01	10	+	kan	3	209.125	61.54310336202239
915	split pir 2x bxb1	20	0.01	10	+	kan	4	248.3125	35.791995813110425
916	split pir 2x bxb1	20	0.01	10	+	kan	5	355.625	50.730203739277165
917	split pir 2x bxb1	20	0.01	10	+	kan	6	302.25	65.93665791608532
918	split pir 2x bxb1	20	0.01	10	+	kan	7	844.6875	158.8402021574783
919	split pir 2x bxb1	20	0.01	10	+	kan	8	1136.5625	182.35100326803013
920	split pir 2x bxb1	20	0.01	10	+	kan	9	1488.875	255.07194363271597
921	split pir 2x bxb1	20	0.01	10	+	kan	10	1256.125	189.99374989720056
922	split pir 2x bxb1	20	0.01	10	+	kan	11	1388.1875	187.05651122817713
923	split pir 2x bxb1	20	0.01	10	+	kan	12	1442.8125	215.56386814584675
924	split pir 2x bxb1	20	0.01	10	+	kan	13	1083.9375	167.44603341716655
925	split pir 2x bxb1	20	0.01	10	+	kan	14	1350.625	161.5314542567042
926	split pir 2x bxb1	20	0.01	10	+	kan	15	1120.3125	150.75048862749526
927	split pir 2x bxb1	20	0.01	10	+	kan	16	986.625	149.95779168057354
928	split pir 2x bxb1	20	0.01	10	-	carb	1	343.3125	109.51579713186847
929	split pir 2x bxb1	20	0.01	10	-	carb	2	118.6875	74.19036205214645
930	split pir 2x bxb1	20	0.01	10	-	carb	3	9.25	4.026696625558687
931	split pir 2x bxb1	20	0.01	10	-	carb	4	3.0	1.1338934190276817
932	split pir 2x bxb1	20	0.01	10	-	carb	5	5.1875	2.852786857993926
933	split pir 2x bxb1	20	0.01	10	-	carb	6	7.0625	4.9456871543367384
934	split pir 2x bxb1	20	0.01	10	-	carb	7	9.0	7.015289424840982
935	split pir 2x bxb1	20	0.01	10	-	carb	8	7.5625	6.002603601771485
936	split pir 2x bxb1	20	0.01	10	-	carb	9	20.6875	19.44578084976643
937	split pir 2x bxb1	20	0.01	10	-	carb	10	53.125	48.26174912465801
938	split pir 2x bxb1	20	0.01	10	-	carb	11	61.375	81.89573074517203
939	split pir 2x bxb1	20	0.01	10	-	carb	12	39.4375	45.50701476538691
940	split pir 2x bxb1	20	0.01	10	-	carb	13	25.9375	31.61762336328993
941	split pir 2x bxb1	20	0.01	10	-	carb	14	25.875	38.745276209770765
942	split pir 2x bxb1	20	0.01	10	-	carb	15	15.5625	18.640274177934494
943	split pir 2x bxb1	20	0.01	10	-	carb	16	8.625	9.508454884244562
944	split pir 2x bxb1	20	0.01	10	-	kan	1	447.75	117.04852473592798
945	split pir 2x bxb1	20	0.01	10	-	kan	2	247.75	59.696254967483995
946	split pir 2x bxb1	20	0.01	10	-	kan	3	108.25	41.69018383950146
947	split pir 2x bxb1	20	0.01	10	-	kan	4	55.25	21.95612508097521
948	split pir 2x bxb1	20	0.01	10	-	kan	5	72.5	28.69544513382867
949	split pir 2x bxb1	20	0.01	10	-	kan	6	64.8125	26.716684861711414
950	split pir 2x bxb1	20	0.01	10	-	kan	7	133.5	62.165102750659074
951	split pir 2x bxb1	20	0.01	10	-	kan	8	149.25	88.92010860477912
952	split pir 2x bxb1	20	0.01	10	-	kan	9	146.0625	113.06901732380729
953	split pir 2x bxb1	20	0.01	10	-	kan	10	102.5625	96.63496760637794
954	split pir 2x bxb1	20	0.01	10	-	kan	11	90.875	105.53900768368605
955	split pir 2x bxb1	20	0.01	10	-	kan	12	78.8125	96.37721185158718
956	split pir 2x bxb1	20	0.01	10	-	kan	13	65.1875	85.93724350611073
957	split pir 2x bxb1	20	0.01	10	-	kan	14	50.625	71.65480245095729
958	split pir 2x bxb1	20	0.01	10	-	kan	15	34.375	48.35933208802619
959	split pir 2x bxb1	20	0.01	10	-	kan	16	24.1875	34.644044530461095
960	split pir 2x bxb1	20	0.01	50	+	carb	1	410.5	97.98979538707079
961	split pir 2x bxb1	20	0.01	50	+	carb	2	361.125	99.64929574692007
962	split pir 2x bxb1	20	0.01	50	+	carb	3	369.5625	45.97937231597914
963	split pir 2x bxb1	20	0.01	50	+	carb	4	350.4375	15.12433587680086
964	split pir 2x bxb1	20	0.01	50	+	carb	5	588.5625	68.36688708724421
965	split pir 2x bxb1	20	0.01	50	+	carb	6	466.9375	65.67802279736676
966	split pir 2x bxb1	20	0.01	50	+	carb	7	702.9375	108.29933303448497
967	split pir 2x bxb1	20	0.01	50	+	carb	8	849.6875	154.12933750124088
968	split pir 2x bxb1	20	0.01	50	+	carb	9	1036.25	296.7361743078473
969	split pir 2x bxb1	20	0.01	50	+	carb	10	854.125	164.5875255644503
970	split pir 2x bxb1	20	0.01	50	+	carb	11	1318.5	196.52299029448366
971	split pir 2x bxb1	20	0.01	50	+	carb	12	1422.8125	251.52618970425897
972	split pir 2x bxb1	20	0.01	50	+	carb	13	1653.875	212.31071401536548
973	split pir 2x bxb1	20	0.01	50	+	carb	14	1273.5625	177.47906063613735
974	split pir 2x bxb1	20	0.01	50	+	carb	15	1467.75	177.66461179907012
975	split pir 2x bxb1	20	0.01	50	+	carb	16	765.9375	87.29360862710888
976	split pir 2x bxb1	20	0.01	50	+	kan	1	697.3125	134.73040209989725
977	split pir 2x bxb1	20	0.01	50	+	kan	2	597.375	140.01549659132124
978	split pir 2x bxb1	20	0.01	50	+	kan	3	486.125	108.08487075309978
979	split pir 2x bxb1	20	0.01	50	+	kan	4	463.875	105.34662175070311
980	split pir 2x bxb1	20	0.01	50	+	kan	5	660.0	126.48320046551636
981	split pir 2x bxb1	20	0.01	50	+	kan	6	399.6875	91.39784988874581
982	split pir 2x bxb1	20	0.01	50	+	kan	7	871.0	160.80045309104608
983	split pir 2x bxb1	20	0.01	50	+	kan	8	1037.3125	190.10390720791165
984	split pir 2x bxb1	20	0.01	50	+	kan	9	1357.9375	292.16463527802756
985	split pir 2x bxb1	20	0.01	50	+	kan	10	1185.25	228.75688904536688
986	split pir 2x bxb1	20	0.01	50	+	kan	11	1293.5625	231.38749773300813
987	split pir 2x bxb1	20	0.01	50	+	kan	12	1337.375	244.7308652960869
988	split pir 2x bxb1	20	0.01	50	+	kan	13	1068.375	225.06201526309516
989	split pir 2x bxb1	20	0.01	50	+	kan	14	1264.5	178.41084207925414
990	split pir 2x bxb1	20	0.01	50	+	kan	15	1054.6875	178.49428512260155
991	split pir 2x bxb1	20	0.01	50	+	kan	16	926.5	171.57130962289202
992	split pir 2x bxb1	20	0.01	50	-	carb	1	280.8125	94.97140077036727
993	split pir 2x bxb1	20	0.01	50	-	carb	2	73.6875	43.133461902730296
994	split pir 2x bxb1	20	0.01	50	-	carb	3	10.125	7.940627898886299
995	split pir 2x bxb1	20	0.01	50	-	carb	4	4.1875	2.827637832942139
996	split pir 2x bxb1	20	0.01	50	-	carb	5	3.5	1.1952286093343936
997	split pir 2x bxb1	20	0.01	50	-	carb	6	4.0	1.4392458342578491
998	split pir 2x bxb1	20	0.01	50	-	carb	7	22.5	13.820274961085254
999	split pir 2x bxb1	20	0.01	50	-	carb	8	102.0625	53.24635299382351
1000	split pir 2x bxb1	20	0.01	50	-	carb	9	151.5625	101.52038412485024
1001	split pir 2x bxb1	20	0.01	50	-	carb	10	82.375	63.94403244802666
1002	split pir 2x bxb1	20	0.01	50	-	carb	11	70.8125	65.12237792911786
1003	split pir 2x bxb1	20	0.01	50	-	carb	12	60.8125	65.12128108383618
1004	split pir 2x bxb1	20	0.01	50	-	carb	13	58.8125	73.8772812072252
1005	split pir 2x bxb1	20	0.01	50	-	carb	14	46.375	59.34328100130629
1006	split pir 2x bxb1	20	0.01	50	-	carb	15	41.5625	53.72844252083142
1007	split pir 2x bxb1	20	0.01	50	-	carb	16	25.3125	32.79474859965061
1008	split pir 2x bxb1	20	0.01	50	-	kan	1	496.5625	110.6937336915303
1009	split pir 2x bxb1	20	0.01	50	-	kan	2	314.125	79.71545378048458
1010	split pir 2x bxb1	20	0.01	50	-	kan	3	134.5	47.75009349280301
1011	split pir 2x bxb1	20	0.01	50	-	kan	4	63.0625	25.181395484989086
1012	split pir 2x bxb1	20	0.01	50	-	kan	5	84.875	30.80091603461541
1013	split pir 2x bxb1	20	0.01	50	-	kan	6	62.4375	23.065802609057418
1014	split pir 2x bxb1	20	0.01	50	-	kan	7	128.625	41.93511143932458
1015	split pir 2x bxb1	20	0.01	50	-	kan	8	132.8125	49.31092134898429
1016	split pir 2x bxb1	20	0.01	50	-	kan	9	126.875	70.10132972042277
1017	split pir 2x bxb1	20	0.01	50	-	kan	10	83.0625	55.39432507035355
1018	split pir 2x bxb1	20	0.01	50	-	kan	11	63.75	42.133291892686074
1019	split pir 2x bxb1	20	0.01	50	-	kan	12	55.6875	51.44271258955371
1020	split pir 2x bxb1	20	0.01	50	-	kan	13	45.625	44.36274981815905
1021	split pir 2x bxb1	20	0.01	50	-	kan	14	36.375	38.833665439005
1022	split pir 2x bxb1	20	0.01	50	-	kan	15	26.375	31.09289078138051
1023	split pir 2x bxb1	20	0.01	50	-	kan	16	16.25	20.406581571360046
1024	split pir 2x bxb1	30	0.01	10	+	carb	1	241.25	66.67940354519423
1025	split pir 2x bxb1	30	0.01	10	+	carb	2	40.9375	17.04288184048025
1026	split pir 2x bxb1	30	0.01	10	+	carb	3	7.8125	3.918249426903368
1027	split pir 2x bxb1	30	0.01	10	+	carb	4	147.1875	238.04575453051038
1028	split pir 2x bxb1	30	0.01	10	+	carb	5	1859.6875	1235.042478665063
1029	split pir 2x bxb1	30	0.01	10	+	carb	6	2000.6875	709.9363119071215
1030	split pir 2x bxb1	30	0.01	10	+	carb	7	2794.75	1303.239123985201
1031	split pir 2x bxb1	30	0.01	10	+	carb	8	3133.0	1621.2227748567702
1032	split pir 2x bxb1	30	0.01	10	+	carb	9	3280.875	2079.9844393305307
1033	split pir 2x bxb1	30	0.01	10	+	carb	10	2669.5625	1436.3805314922645
1034	split pir 2x bxb1	30	0.01	10	+	carb	11	3186.875	1278.8778772814862
1035	split pir 2x bxb1	30	0.01	10	+	carb	12	3032.25	1193.2970232571126
1036	split pir 2x bxb1	30	0.01	10	+	carb	13	3551.75	1241.9811937844654
1037	split pir 2x bxb1	30	0.01	10	+	carb	14	3262.6875	1337.5341100456894
1038	split pir 2x bxb1	30	0.01	10	+	carb	15	3410.625	1507.996110027192
1039	split pir 2x bxb1	30	0.01	10	+	carb	16	1959.8125	883.4294351923563
1040	split pir 2x bxb1	30	0.01	10	+	kan	1	316.375	98.16958723119323
1041	split pir 2x bxb1	30	0.01	10	+	kan	2	47.375	18.228215961603514
1042	split pir 2x bxb1	30	0.01	10	+	kan	3	7.625	3.346106479391917
1043	split pir 2x bxb1	30	0.01	10	+	kan	4	192.1875	307.7241270892764
1044	split pir 2x bxb1	30	0.01	10	+	kan	5	1669.75	733.417879325481
1045	split pir 2x bxb1	30	0.01	10	+	kan	6	1431.8125	562.248288919457
1046	split pir 2x bxb1	30	0.01	10	+	kan	7	2883.0625	803.2725670432707
1047	split pir 2x bxb1	30	0.01	10	+	kan	8	2914.25	882.1298090417305
1048	split pir 2x bxb1	30	0.01	10	+	kan	9	3056.3125	887.4076586769868
1049	split pir 2x bxb1	30	0.01	10	+	kan	10	2446.875	988.1815821425303
1050	split pir 2x bxb1	30	0.01	10	+	kan	11	2478.4375	1006.7465434152588
1051	split pir 2x bxb1	30	0.01	10	+	kan	12	2433.4375	963.0816772030739
1052	split pir 2x bxb1	30	0.01	10	+	kan	13	1842.6875	668.7682674407588
1053	split pir 2x bxb1	30	0.01	10	+	kan	14	2249.1875	1049.65096026863
1054	split pir 2x bxb1	30	0.01	10	+	kan	15	2022.0	1121.7739459063425
1055	split pir 2x bxb1	30	0.01	10	+	kan	16	1888.6875	1132.2813865788207
1056	split pir 2x bxb1	30	0.01	10	-	carb	1	201.0625	57.55149092024338
1057	split pir 2x bxb1	30	0.01	10	-	carb	2	36.0625	13.173126052687723
1058	split pir 2x bxb1	30	0.01	10	-	carb	3	3.6875	0.7529703086538577
1059	split pir 2x bxb1	30	0.01	10	-	carb	4	2.0625	1.399936223037117
1060	split pir 2x bxb1	30	0.01	10	-	carb	5	2.0	2.0354009783964297
1061	split pir 2x bxb1	30	0.01	10	-	carb	6	2.375	1.4820352800890306
1062	split pir 2x bxb1	30	0.01	10	-	carb	7	2.9375	1.781602408748131
1063	split pir 2x bxb1	30	0.01	10	-	carb	8	1.5	0.8451542547285167
1064	split pir 2x bxb1	30	0.01	10	-	carb	9	2.6875	2.7766565197322173
1065	split pir 2x bxb1	30	0.01	10	-	carb	10	16.4375	37.81953151859121
1066	split pir 2x bxb1	30	0.01	10	-	carb	11	20.1875	49.24424368100586
1067	split pir 2x bxb1	30	0.01	10	-	carb	12	14.0625	33.52124859164493
1068	split pir 2x bxb1	30	0.01	10	-	carb	13	10.125	23.211373443699042
1069	split pir 2x bxb1	30	0.01	10	-	carb	14	7.375	15.624499991999745
1070	split pir 2x bxb1	30	0.01	10	-	carb	15	5.875	9.613049166924837
1071	split pir 2x bxb1	30	0.01	10	-	carb	16	4.0625	5.274179015326867
1072	split pir 2x bxb1	30	0.01	10	-	kan	1	323.3125	76.26267459061665
1073	split pir 2x bxb1	30	0.01	10	-	kan	2	61.3125	15.226709380934166
1074	split pir 2x bxb1	30	0.01	10	-	kan	3	11.4375	4.578189754539607
1075	split pir 2x bxb1	30	0.01	10	-	kan	4	4.8125	2.1370456910684634
1076	split pir 2x bxb1	30	0.01	10	-	kan	5	18.125	16.930002953337013
1077	split pir 2x bxb1	30	0.01	10	-	kan	6	19.1875	24.54432942948039
1078	split pir 2x bxb1	30	0.01	10	-	kan	7	27.0625	39.25870012766961
1079	split pir 2x bxb1	30	0.01	10	-	kan	8	19.25	29.070112290313375
1080	split pir 2x bxb1	30	0.01	10	-	kan	9	14.0625	23.25393591877052
1081	split pir 2x bxb1	30	0.01	10	-	kan	10	10.75	17.88854381999832
1082	split pir 2x bxb1	30	0.01	10	-	kan	11	9.9375	17.53656893465766
1083	split pir 2x bxb1	30	0.01	10	-	kan	12	8.625	14.79321755786366
1084	split pir 2x bxb1	30	0.01	10	-	kan	13	7.25	9.584213210125434
1085	split pir 2x bxb1	30	0.01	10	-	kan	14	5.0	7.146427679017577
1086	split pir 2x bxb1	30	0.01	10	-	kan	15	3.75	4.367084676466507
1087	split pir 2x bxb1	30	0.01	10	-	kan	16	2.3125	3.9273537073781806
1088	split pir 2x bxb1	30	0.01	50	+	carb	1	273.125	72.44788767501386
1089	split pir 2x bxb1	30	0.01	50	+	carb	2	66.625	34.167392559071786
1090	split pir 2x bxb1	30	0.01	50	+	carb	3	32.0	15.732132722552274
1091	split pir 2x bxb1	30	0.01	50	+	carb	4	106.1875	132.17384047966095
1092	split pir 2x bxb1	30	0.01	50	+	carb	5	1242.5625	1346.1427550465387
1093	split pir 2x bxb1	30	0.01	50	+	carb	6	1719.8125	1201.8915430478742
1094	split pir 2x bxb1	30	0.01	50	+	carb	7	2476.625	1260.5438098013774
1095	split pir 2x bxb1	30	0.01	50	+	carb	8	2555.8125	1305.2727940795694
1096	split pir 2x bxb1	30	0.01	50	+	carb	9	2634.125	1119.4227386725458
1097	split pir 2x bxb1	30	0.01	50	+	carb	10	1787.4375	724.4507001613606
1098	split pir 2x bxb1	30	0.01	50	+	carb	11	2086.6875	705.3309728418283
1099	split pir 2x bxb1	30	0.01	50	+	carb	12	2078.3125	686.4995545467289
1100	split pir 2x bxb1	30	0.01	50	+	carb	13	2245.3125	552.0419198303695
1101	split pir 2x bxb1	30	0.01	50	+	carb	14	2006.5	499.34971999305543
1102	split pir 2x bxb1	30	0.01	50	+	carb	15	1910.6875	466.6772314918064
1103	split pir 2x bxb1	30	0.01	50	+	carb	16	1070.125	347.35652228139975
1104	split pir 2x bxb1	30	0.01	50	+	kan	1	516.3125	151.92148759427397
1105	split pir 2x bxb1	30	0.01	50	+	kan	2	100.6875	55.5858007948073
1106	split pir 2x bxb1	30	0.01	50	+	kan	3	25.625	24.580407412641243
1107	split pir 2x bxb1	30	0.01	50	+	kan	4	112.125	135.7507563777928
1108	split pir 2x bxb1	30	0.01	50	+	kan	5	2362.25	1829.8706823941725
1109	split pir 2x bxb1	30	0.01	50	+	kan	6	2212.0	1188.2903084443872
1110	split pir 2x bxb1	30	0.01	50	+	kan	7	3751.25	1647.4879145448772
1111	split pir 2x bxb1	30	0.01	50	+	kan	8	3421.8125	1590.503984310364
1112	split pir 2x bxb1	30	0.01	50	+	kan	9	2954.5	1121.9772406655266
1113	split pir 2x bxb1	30	0.01	50	+	kan	10	2408.375	1107.5200659259278
1114	split pir 2x bxb1	30	0.01	50	+	kan	11	2368.25	1322.202869672967
1115	split pir 2x bxb1	30	0.01	50	+	kan	12	1978.375	685.1814540689203
1116	split pir 2x bxb1	30	0.01	50	+	kan	13	1871.9375	692.7446673249408
1117	split pir 2x bxb1	30	0.01	50	+	kan	14	1894.75	744.5302929652071
1118	split pir 2x bxb1	30	0.01	50	+	kan	15	1701.4375	766.7348879455383
1119	split pir 2x bxb1	30	0.01	50	+	kan	16	1613.6875	764.8459199407421
1120	split pir 2x bxb1	30	0.01	50	-	carb	1	176.375	57.724561496818666
1121	split pir 2x bxb1	30	0.01	50	-	carb	2	17.4375	6.002603601771484
1122	split pir 2x bxb1	30	0.01	50	-	carb	3	3.0	0.7559289460184544
1123	split pir 2x bxb1	30	0.01	50	-	carb	4	2.0625	1.8407587721216643
1124	split pir 2x bxb1	30	0.01	50	-	carb	5	3.1875	1.3076014027873437
1125	split pir 2x bxb1	30	0.01	50	-	carb	6	3.8125	1.6021748611541393
1126	split pir 2x bxb1	30	0.01	50	-	carb	7	7.8125	5.969790017843413
1127	split pir 2x bxb1	30	0.01	50	-	carb	8	46.5625	49.55692073623161
1128	split pir 2x bxb1	30	0.01	50	-	carb	9	87.0	96.24819107762123
1129	split pir 2x bxb1	30	0.01	50	-	carb	10	65.5	80.05221510275118
1130	split pir 2x bxb1	30	0.01	50	-	carb	11	54.9375	65.79863084767472
1131	split pir 2x bxb1	30	0.01	50	-	carb	12	36.25	46.65144309511918
1132	split pir 2x bxb1	30	0.01	50	-	carb	13	26.1875	28.88145413335594
1133	split pir 2x bxb1	30	0.01	50	-	carb	14	16.8125	17.76219400058128
1134	split pir 2x bxb1	30	0.01	50	-	carb	15	12.6875	11.144946003842792
1135	split pir 2x bxb1	30	0.01	50	-	carb	16	7.1875	5.612088355887291
1136	split pir 2x bxb1	30	0.01	50	-	kan	1	401.4375	84.84500048407601
1137	split pir 2x bxb1	30	0.01	50	-	kan	2	85.5625	19.049629730184858
1138	split pir 2x bxb1	30	0.01	50	-	kan	3	20.875	8.114141095290721
1139	split pir 2x bxb1	30	0.01	50	-	kan	4	7.6875	2.6717770972038175
1140	split pir 2x bxb1	30	0.01	50	-	kan	5	20.875	12.397436370936877
1141	split pir 2x bxb1	30	0.01	50	-	kan	6	14.5625	10.458890613116807
1142	split pir 2x bxb1	30	0.01	50	-	kan	7	15.875	13.383758814324173
1143	split pir 2x bxb1	30	0.01	50	-	kan	8	11.25	9.917516970348116
1144	split pir 2x bxb1	30	0.01	50	-	kan	9	9.0	8.375133261199917
1145	split pir 2x bxb1	30	0.01	50	-	kan	10	6.125	6.685538764484772
1146	split pir 2x bxb1	30	0.01	50	-	kan	11	6.3125	5.631147434455204
1147	split pir 2x bxb1	30	0.01	50	-	kan	12	5.6875	4.317220501334494
1148	split pir 2x bxb1	30	0.01	50	-	kan	13	3.8125	3.022977482076712
1149	split pir 2x bxb1	30	0.01	50	-	kan	14	3.8125	2.7115823003236637
1150	split pir 2x bxb1	30	0.01	50	-	kan	15	4.0625	2.731267366731318
1151	split pir 2x bxb1	30	0.01	50	-	kan	16	2.5625	2.3212912047269847
