# Supplementary material for: Integrase-mediated differentiation circuits improve evolutionary stability of burdensome and toxic functions in E. coli
Source: Nat Commun. 2022 Nov 10;13:6822. doi: 10.1038/s41467-022-34361-y (PMC9649629; doi:10.1038/s41467-022-34361-y)
Supplement: Supplementary file 8 — Source Data [file 41467_2022_34361_MOESM8_ESM.zip › Fig 4, Suppl Fig 30/20211114_dnase_assay_all_calulated.csv]

	Channel	Gain	Time (sec)	Time (hr)	Well	Measurement	Units	Excitation	Emission	strain	col	iptg	sal	dnaseI	growth	weight	lysate_vol	dilution	rep	ChanStr	end/start	dnase_calc	dnaseI U/L	dnaseI U/gCW
8679	sybr	60	7232	2.0088888888888894	A4	21401	AFU	487	528	split pir 2x bxb1	1	0	0	0	1	180	540	10	1	sybr60487528	0.7757920684405133	0.05175627176202627	1117.9354700597673	155.26881528607876
8680	sybr	60	7232	2.0088888888888894	A5	21332	AFU	487	528	split pir 2x bxb1	2	0	0	0	1	180	540	10	1	sybr60487528	0.7887594749491588	0.036043281886423265	778.5348887467425	108.12984565926979
8681	sybr	60	7232	2.0088888888888894	A6	22526	AFU	487	528	split pir 2x bxb1	3	0	0	0	1	190	570	10	1	sybr60487528	0.8121574848572253	0.015746163626383064	359.0125306815339	47.23849087914919
8685	sybr	60	7232	2.0088888888888894	A10	22571	AFU	487	528	JS006	1	0	0	0	1	190	570	10	1	sybr60487528	0.8437126196172249	0.0022391495800437628	51.052610424997795	6.717448740131289
8691	sybr	60	7232	2.0088888888888894	B4	20486	AFU	487	528	split pir 2x bxb1	1	0	0	0	1	180	540	10	2	sybr60487528	0.7503754441229259	0.09307806110133204	2010.486119788772	279.23418330399613
8692	sybr	60	7232	2.0088888888888894	B5	21177	AFU	487	528	split pir 2x bxb1	2	0	0	0	1	180	540	10	2	sybr60487528	0.7923448198451004	0.0322855887714852	697.3687174640803	96.8567663144556
8693	sybr	60	7232	2.0088888888888894	B6	22233	AFU	487	528	split pir 2x bxb1	3	0	0	0	1	190	570	10	2	sybr60487528	0.8212847696797311	0.0103506366198116	235.99451493170443	31.051909859434797
8697	sybr	60	7232	2.0088888888888894	B10	22334	AFU	487	528	JS006	1	0	0	0	1	190	570	10	2	sybr60487528	0.8380487804878048	0.0036556110844370754	83.34793272516534	10.96683325331123
8703	sybr	60	7232	2.0088888888888894	C4	20302	AFU	487	528	split pir 2x bxb1	1	0	0	0	1	180	540	10	3	sybr60487528	0.7438264820106983	0.10618899314935651	2293.6822520261007	318.56697944806956
8704	sybr	60	7232	2.0088888888888894	C5	21076	AFU	487	528	split pir 2x bxb1	2	0	0	0	1	180	540	10	3	sybr60487528	0.7950207468879668	0.029639850606961136	640.2207731103605	88.91955182088341
8705	sybr	60	7232	2.0088888888888894	C6	21942	AFU	487	528	split pir 2x bxb1	3	0	0	0	1	190	570	10	3	sybr60487528	0.7865361866867405	0.038498183010608256	877.7585726418682	115.49454903182476
8709	sybr	60	7232	2.0088888888888894	C10	22387	AFU	487	528	JS006	1	0	0	0	1	190	570	10	3	sybr60487528	0.8274014118342757	0.0074483165841631345	169.82161811891947	22.3449497524894
8677	sybr	60	7232	2.0088888888888894	A2	10639	AFU	487	528	split pir 2x bxb1	1	10	20	0	1	110	330	50	1	sybr60487528	0.44677277117540837	2.668086906530169	176093.73583099112	40021.30359795253
8680	sybr	60	7232	2.0088888888888894	A5	13137	AFU	487	528	split pir 2x bxb1	2	10	20	0	1	50	150	50	1	sybr60487528	0.5614342493268943	1.071540539740471	32146.216192214124	16073.108096107064
8683	sybr	60	7232	2.0088888888888894	A8	12047	AFU	487	528	split pir 2x bxb1	3	10	20	0	1	90	270	50	1	sybr60487528	0.5012690883368701	1.7729816266667278	95741.0078400033	26594.724400000912
8689	sybr	60	7232	2.0088888888888894	B2	10667	AFU	487	528	split pir 2x bxb1	1	10	20	0	1	110	330	50	2	sybr60487528	0.4382137868704297	2.836183966547646	187188.14179214463	42542.75949821469
8692	sybr	60	7232	2.0088888888888894	B5	12933	AFU	487	528	split pir 2x bxb1	2	10	20	0	1	50	150	50	2	sybr60487528	0.532924015164002	1.3715763582383804	41147.29074715141	20573.645373575706
8695	sybr	60	7232	2.0088888888888894	B8	11566	AFU	487	528	split pir 2x bxb1	3	10	20	0	1	90	270	50	2	sybr60487528	0.4807748264538388	2.0766115280278346	112137.02251350308	31149.17292041752
8701	sybr	60	7232	2.0088888888888894	C2	10402	AFU	487	528	split pir 2x bxb1	1	10	20	0	1	110	330	50	3	sybr60487528	0.43063547919685363	2.9920546987640586	197475.61011842787	44880.82048146088
8704	sybr	60	7232	2.0088888888888894	C5	12684	AFU	487	528	split pir 2x bxb1	2	10	20	0	1	50	150	50	3	sybr60487528	0.5375715193897012	1.3189253868499848	39567.76160549954	19783.88080274977
8707	sybr	60	7232	2.0088888888888894	C8	11464	AFU	487	528	split pir 2x bxb1	3	10	20	0	1	90	270	50	3	sybr60487528	0.4762181697337266	2.149252760682381	116059.64907684855	32238.791410235706
8682	sybr	60	7232	2.0088888888888894	A7	16460	AFU	487	528	split pir 2x bxb1	1	10	20	0	2	80	240	10	1	sybr60487528	0.6063508435865321	0.6986475500339021	6707.01648032546	2095.942650101706
8683	sybr	60	7232	2.0088888888888894	A8	15553	AFU	487	528	split pir 2x bxb1	2	10	20	0	2	170	510	10	1	sybr60487528	0.6063547758284601	0.6986196498512883	14251.840856966282	2095.858949553865
8684	sybr	60	7232	2.0088888888888894	A9	17351	AFU	487	528	split pir 2x bxb1	3	10	20	0	2	50	150	10	1	sybr60487528	0.637084633743345	0.5030539011936692	3018.3234071620154	1509.1617035810077
8694	sybr	60	7232	2.0088888888888894	B7	17418	AFU	487	528	split pir 2x bxb1	1	10	20	0	2	80	240	10	2	sybr60487528	0.6380453496465072	0.4976285498631951	4777.234078686673	1492.8856495895852
8695	sybr	60	7232	2.0088888888888894	B8	15434	AFU	487	528	split pir 2x bxb1	2	10	20	0	2	170	510	10	2	sybr60487528	0.5985418444116962	0.7555968944534419	15414.176646850214	2266.7906833603256
8696	sybr	60	7232	2.0088888888888894	B9	17440	AFU	487	528	split pir 2x bxb1	3	10	20	0	2	50	150	10	2	sybr60487528	0.6399765146233166	0.4868425324611858	2921.0551947671147	1460.5275973835571
8706	sybr	60	7232	2.0088888888888894	C7	16960	AFU	487	528	split pir 2x bxb1	1	10	20	0	2	80	240	10	3	sybr60487528	0.6205407778712817	0.6028814904266643	5787.662308095976	1808.6444712799928
8707	sybr	60	7232	2.0088888888888894	C8	14874	AFU	487	528	split pir 2x bxb1	2	10	20	0	2	170	510	10	3	sybr60487528	0.5873711645539628	0.8425885684857964	17188.80679711025	2527.7657054573892
8708	sybr	60	7232	2.0088888888888894	C9	17069	AFU	487	528	split pir 2x bxb1	3	10	20	0	2	50	150	10	3	sybr60487528	0.6291559159601917	0.5493653718886745	3296.192231332047	1648.0961156660235
