# Supplementary material for: Integrase-mediated differentiation circuits improve evolutionary stability of burdensome and toxic functions in E. coli
Source: Nat Commun. 2022 Nov 10;13:6822. doi: 10.1038/s41467-022-34361-y (PMC9649629; doi:10.1038/s41467-022-34361-y)
Supplement: Supplementary file 8 — Source Data [file 41467_2022_34361_MOESM8_ESM.zip › Fig 4, Suppl Fig 30/20211114_dnase_assay_all_calulated_avg.csv]

	strain	col	iptg	sal	dnaseI	growth	weight	lysate_vol	dilution	dnase_calc	dnaseI U/L	dnaseI U/gCW
0	JS006	1	0	0	0	1	190	570	10	0.004447692416214657	101.40738708969417	13.34307724864397
1	split pir 2x bxb1	1	0	0	0	1	180	540	10	0.08367444200423828	1807.3679472915467	251.02332601271482
2	split pir 2x bxb1	1	10	20	0	1	110	330	50	2.8321085239472907	186919.16258052114	42481.62785920935
3	split pir 2x bxb1	1	10	20	0	2	80	240	10	0.5997191967745872	5757.304289036037	1799.1575903237617
4	split pir 2x bxb1	2	0	0	0	1	180	540	10	0.032656240421623205	705.3747931070611	97.9687212648696
5	split pir 2x bxb1	2	10	20	0	1	50	150	50	1.2540140949429455	37620.422848288355	18810.211424144178
6	split pir 2x bxb1	2	10	20	0	2	170	510	10	0.7656017042635089	15618.274766975583	2296.805112790527
7	split pir 2x bxb1	3	0	0	0	1	190	570	10	0.021531661085600975	490.92187275170227	64.59498325680293
8	split pir 2x bxb1	3	10	20	0	1	90	270	50	1.9996153051256478	107979.22647678498	29994.22957688472
9	split pir 2x bxb1	3	10	20	0	2	50	150	10	0.5130872685145098	3078.523611087059	1539.2618055435294
