# Supplementary material for: Integrase-mediated differentiation circuits improve evolutionary stability of burdensome and toxic functions in E. coli
Source: Nat Commun. 2022 Nov 10;13:6822. doi: 10.1038/s41467-022-34361-y (PMC9649629; doi:10.1038/s41467-022-34361-y)
Supplement: Supplementary file 8 — Source Data [file 41467_2022_34361_MOESM8_ESM.zip › Fig 4, Suppl Fig 30/20211114_dnase_assay_lysate_ctrls_tidy.csv]

Channel	Gain	Time (sec)	Time (hr)	Well	Measurement	Units	Excitation	Emission	strain	col	iptg	sal	dnaseI	growth	rep	ChanStr
sybr	50	11	0.0030555555555555557	A8	6664	AFU	487	528	JS006	1	0	0	0	1	1	sybr50487528
sybr	50	11	0.0030555555555555557	A9	6649	AFU	487	528	JS006	1	0	0	0.25	1	1	sybr50487528
sybr	50	11	0.0030555555555555557	A10	6640	AFU	487	528	JS006	1	0	0	0.5	1	1	sybr50487528
sybr	50	11	0.0030555555555555557	A11	6560	AFU	487	528	JS006	1	0	0	1	1	1	sybr50487528
sybr	50	11	0.0030555555555555557	A12	6383	AFU	487	528	JS006	1	0	0	2	1	1	sybr50487528
sybr	50	11	0.0030555555555555557	B8	6756	AFU	487	528	JS006	1	0	0	0	1	2	sybr50487528
sybr	50	11	0.0030555555555555557	B9	6768	AFU	487	528	JS006	1	0	0	0.25	1	2	sybr50487528
sybr	50	11	0.0030555555555555557	B10	6747	AFU	487	528	JS006	1	0	0	0.5	1	2	sybr50487528
sybr	50	11	0.0030555555555555557	B11	6696	AFU	487	528	JS006	1	0	0	1	1	2	sybr50487528
sybr	50	11	0.0030555555555555557	B12	6482	AFU	487	528	JS006	1	0	0	2	1	2	sybr50487528
sybr	50	11	0.0030555555555555557	C8	6942	AFU	487	528	JS006	1	0	0	0	1	3	sybr50487528
sybr	50	11	0.0030555555555555557	C9	6790	AFU	487	528	JS006	1	0	0	0.25	1	3	sybr50487528
sybr	50	11	0.0030555555555555557	C10	6806	AFU	487	528	JS006	1	0	0	0.5	1	3	sybr50487528
sybr	50	11	0.0030555555555555557	C11	6755	AFU	487	528	JS006	1	0	0	1	1	3	sybr50487528
sybr	50	11	0.0030555555555555557	C12	6505	AFU	487	528	JS006	1	0	0	2	1	3	sybr50487528
sybr	50	71	0.01972222222222222	A8	6780	AFU	487	528	JS006	1	0	0	0	1	1	sybr50487528
sybr	50	71	0.01972222222222222	A9	6757	AFU	487	528	JS006	1	0	0	0.25	1	1	sybr50487528
sybr	50	71	0.01972222222222222	A10	6744	AFU	487	528	JS006	1	0	0	0.5	1	1	sybr50487528
sybr	50	71	0.01972222222222222	A11	6627	AFU	487	528	JS006	1	0	0	1	1	1	sybr50487528
sybr	50	71	0.01972222222222222	A12	6365	AFU	487	528	JS006	1	0	0	2	1	1	sybr50487528
sybr	50	71	0.01972222222222222	B8	6805	AFU	487	528	JS006	1	0	0	0	1	2	sybr50487528
sybr	50	71	0.01972222222222222	B9	6842	AFU	487	528	JS006	1	0	0	0.25	1	2	sybr50487528
sybr	50	71	0.01972222222222222	B10	6773	AFU	487	528	JS006	1	0	0	0.5	1	2	sybr50487528
sybr	50	71	0.01972222222222222	B11	6745	AFU	487	528	JS006	1	0	0	1	1	2	sybr50487528
sybr	50	71	0.01972222222222222	B12	6488	AFU	487	528	JS006	1	0	0	2	1	2	sybr50487528
sybr	50	71	0.01972222222222222	C8	6928	AFU	487	528	JS006	1	0	0	0	1	3	sybr50487528
sybr	50	71	0.01972222222222222	C9	6826	AFU	487	528	JS006	1	0	0	0.25	1	3	sybr50487528
sybr	50	71	0.01972222222222222	C10	6866	AFU	487	528	JS006	1	0	0	0.5	1	3	sybr50487528
sybr	50	71	0.01972222222222222	C11	6768	AFU	487	528	JS006	1	0	0	1	1	3	sybr50487528
sybr	50	71	0.01972222222222222	C12	6493	AFU	487	528	JS006	1	0	0	2	1	3	sybr50487528
sybr	50	131	0.03638888888888889	A8	6770	AFU	487	528	JS006	1	0	0	0	1	1	sybr50487528
sybr	50	131	0.03638888888888889	A9	6720	AFU	487	528	JS006	1	0	0	0.25	1	1	sybr50487528
sybr	50	131	0.03638888888888889	A10	6705	AFU	487	528	JS006	1	0	0	0.5	1	1	sybr50487528
sybr	50	131	0.03638888888888889	A11	6559	AFU	487	528	JS006	1	0	0	1	1	1	sybr50487528
sybr	50	131	0.03638888888888889	A12	6277	AFU	487	528	JS006	1	0	0	2	1	1	sybr50487528
sybr	50	131	0.03638888888888889	B8	6799	AFU	487	528	JS006	1	0	0	0	1	2	sybr50487528
sybr	50	131	0.03638888888888889	B9	6819	AFU	487	528	JS006	1	0	0	0.25	1	2	sybr50487528
sybr	50	131	0.03638888888888889	B10	6747	AFU	487	528	JS006	1	0	0	0.5	1	2	sybr50487528
sybr	50	131	0.03638888888888889	B11	6689	AFU	487	528	JS006	1	0	0	1	1	2	sybr50487528
sybr	50	131	0.03638888888888889	B12	6402	AFU	487	528	JS006	1	0	0	2	1	2	sybr50487528
sybr	50	131	0.03638888888888889	C8	6900	AFU	487	528	JS006	1	0	0	0	1	3	sybr50487528
sybr	50	131	0.03638888888888889	C9	6811	AFU	487	528	JS006	1	0	0	0.25	1	3	sybr50487528
sybr	50	131	0.03638888888888889	C10	6808	AFU	487	528	JS006	1	0	0	0.5	1	3	sybr50487528
sybr	50	131	0.03638888888888889	C11	6715	AFU	487	528	JS006	1	0	0	1	1	3	sybr50487528
sybr	50	131	0.03638888888888889	C12	6427	AFU	487	528	JS006	1	0	0	2	1	3	sybr50487528
sybr	50	191	0.05305555555555556	A8	6704	AFU	487	528	JS006	1	0	0	0	1	1	sybr50487528
sybr	50	191	0.05305555555555556	A9	6684	AFU	487	528	JS006	1	0	0	0.25	1	1	sybr50487528
sybr	50	191	0.05305555555555556	A10	6645	AFU	487	528	JS006	1	0	0	0.5	1	1	sybr50487528
sybr	50	191	0.05305555555555556	A11	6510	AFU	487	528	JS006	1	0	0	1	1	1	sybr50487528
sybr	50	191	0.05305555555555556	A12	6204	AFU	487	528	JS006	1	0	0	2	1	1	sybr50487528
sybr	50	191	0.05305555555555556	B8	6769	AFU	487	528	JS006	1	0	0	0	1	2	sybr50487528
sybr	50	191	0.05305555555555556	B9	6780	AFU	487	528	JS006	1	0	0	0.25	1	2	sybr50487528
sybr	50	191	0.05305555555555556	B10	6713	AFU	487	528	JS006	1	0	0	0.5	1	2	sybr50487528
sybr	50	191	0.05305555555555556	B11	6627	AFU	487	528	JS006	1	0	0	1	1	2	sybr50487528
sybr	50	191	0.05305555555555556	B12	6318	AFU	487	528	JS006	1	0	0	2	1	2	sybr50487528
sybr	50	191	0.05305555555555556	C8	6831	AFU	487	528	JS006	1	0	0	0	1	3	sybr50487528
sybr	50	191	0.05305555555555556	C9	6734	AFU	487	528	JS006	1	0	0	0.25	1	3	sybr50487528
sybr	50	191	0.05305555555555556	C10	6758	AFU	487	528	JS006	1	0	0	0.5	1	3	sybr50487528
sybr	50	191	0.05305555555555556	C11	6633	AFU	487	528	JS006	1	0	0	1	1	3	sybr50487528
sybr	50	191	0.05305555555555556	C12	6322	AFU	487	528	JS006	1	0	0	2	1	3	sybr50487528
sybr	50	251	0.06972222222222223	A8	6673	AFU	487	528	JS006	1	0	0	0	1	1	sybr50487528
sybr	50	251	0.06972222222222223	A9	6652	AFU	487	528	JS006	1	0	0	0.25	1	1	sybr50487528
sybr	50	251	0.06972222222222223	A10	6582	AFU	487	528	JS006	1	0	0	0.5	1	1	sybr50487528
sybr	50	251	0.06972222222222223	A11	6447	AFU	487	528	JS006	1	0	0	1	1	1	sybr50487528
sybr	50	251	0.06972222222222223	A12	6133	AFU	487	528	JS006	1	0	0	2	1	1	sybr50487528
sybr	50	251	0.06972222222222223	B8	6755	AFU	487	528	JS006	1	0	0	0	1	2	sybr50487528
sybr	50	251	0.06972222222222223	B9	6759	AFU	487	528	JS006	1	0	0	0.25	1	2	sybr50487528
sybr	50	251	0.06972222222222223	B10	6680	AFU	487	528	JS006	1	0	0	0.5	1	2	sybr50487528
sybr	50	251	0.06972222222222223	B11	6592	AFU	487	528	JS006	1	0	0	1	1	2	sybr50487528
sybr	50	251	0.06972222222222223	B12	6233	AFU	487	528	JS006	1	0	0	2	1	2	sybr50487528
sybr	50	251	0.06972222222222223	C8	6815	AFU	487	528	JS006	1	0	0	0	1	3	sybr50487528
sybr	50	251	0.06972222222222223	C9	6733	AFU	487	528	JS006	1	0	0	0.25	1	3	sybr50487528
sybr	50	251	0.06972222222222223	C10	6709	AFU	487	528	JS006	1	0	0	0.5	1	3	sybr50487528
sybr	50	251	0.06972222222222223	C11	6572	AFU	487	528	JS006	1	0	0	1	1	3	sybr50487528
sybr	50	251	0.06972222222222223	C12	6229	AFU	487	528	JS006	1	0	0	2	1	3	sybr50487528
sybr	50	311	0.08638888888888889	A8	6624	AFU	487	528	JS006	1	0	0	0	1	1	sybr50487528
sybr	50	311	0.08638888888888889	A9	6618	AFU	487	528	JS006	1	0	0	0.25	1	1	sybr50487528
sybr	50	311	0.08638888888888889	A10	6561	AFU	487	528	JS006	1	0	0	0.5	1	1	sybr50487528
sybr	50	311	0.08638888888888889	A11	6375	AFU	487	528	JS006	1	0	0	1	1	1	sybr50487528
sybr	50	311	0.08638888888888889	A12	6050	AFU	487	528	JS006	1	0	0	2	1	1	sybr50487528
sybr	50	311	0.08638888888888889	B8	6724	AFU	487	528	JS006	1	0	0	0	1	2	sybr50487528
sybr	50	311	0.08638888888888889	B9	6726	AFU	487	528	JS006	1	0	0	0.25	1	2	sybr50487528
sybr	50	311	0.08638888888888889	B10	6617	AFU	487	528	JS006	1	0	0	0.5	1	2	sybr50487528
sybr	50	311	0.08638888888888889	B11	6511	AFU	487	528	JS006	1	0	0	1	1	2	sybr50487528
sybr	50	311	0.08638888888888889	B12	6145	AFU	487	528	JS006	1	0	0	2	1	2	sybr50487528
sybr	50	311	0.08638888888888889	C8	6765	AFU	487	528	JS006	1	0	0	0	1	3	sybr50487528
sybr	50	311	0.08638888888888889	C9	6674	AFU	487	528	JS006	1	0	0	0.25	1	3	sybr50487528
sybr	50	311	0.08638888888888889	C10	6680	AFU	487	528	JS006	1	0	0	0.5	1	3	sybr50487528
sybr	50	311	0.08638888888888889	C11	6519	AFU	487	528	JS006	1	0	0	1	1	3	sybr50487528
sybr	50	311	0.08638888888888889	C12	6136	AFU	487	528	JS006	1	0	0	2	1	3	sybr50487528
sybr	50	371	0.10305555555555555	A8	6614	AFU	487	528	JS006	1	0	0	0	1	1	sybr50487528
sybr	50	371	0.10305555555555555	A9	6606	AFU	487	528	JS006	1	0	0	0.25	1	1	sybr50487528
sybr	50	371	0.10305555555555555	A10	6518	AFU	487	528	JS006	1	0	0	0.5	1	1	sybr50487528
sybr	50	371	0.10305555555555555	A11	6338	AFU	487	528	JS006	1	0	0	1	1	1	sybr50487528
sybr	50	371	0.10305555555555555	A12	5962	AFU	487	528	JS006	1	0	0	2	1	1	sybr50487528
sybr	50	371	0.10305555555555555	B8	6702	AFU	487	528	JS006	1	0	0	0	1	2	sybr50487528
sybr	50	371	0.10305555555555555	B9	6691	AFU	487	528	JS006	1	0	0	0.25	1	2	sybr50487528
sybr	50	371	0.10305555555555555	B10	6587	AFU	487	528	JS006	1	0	0	0.5	1	2	sybr50487528
sybr	50	371	0.10305555555555555	B11	6473	AFU	487	528	JS006	1	0	0	1	1	2	sybr50487528
sybr	50	371	0.10305555555555555	B12	6057	AFU	487	528	JS006	1	0	0	2	1	2	sybr50487528
sybr	50	371	0.10305555555555555	C8	6731	AFU	487	528	JS006	1	0	0	0	1	3	sybr50487528
sybr	50	371	0.10305555555555555	C9	6641	AFU	487	528	JS006	1	0	0	0.25	1	3	sybr50487528
sybr	50	371	0.10305555555555555	C10	6628	AFU	487	528	JS006	1	0	0	0.5	1	3	sybr50487528
sybr	50	371	0.10305555555555555	C11	6443	AFU	487	528	JS006	1	0	0	1	1	3	sybr50487528
sybr	50	371	0.10305555555555555	C12	6042	AFU	487	528	JS006	1	0	0	2	1	3	sybr50487528
sybr	50	431	0.11972222222222222	A8	6585	AFU	487	528	JS006	1	0	0	0	1	1	sybr50487528
sybr	50	431	0.11972222222222222	A9	6547	AFU	487	528	JS006	1	0	0	0.25	1	1	sybr50487528
sybr	50	431	0.11972222222222222	A10	6491	AFU	487	528	JS006	1	0	0	0.5	1	1	sybr50487528
sybr	50	431	0.11972222222222222	A11	6270	AFU	487	528	JS006	1	0	0	1	1	1	sybr50487528
sybr	50	431	0.11972222222222222	A12	5909	AFU	487	528	JS006	1	0	0	2	1	1	sybr50487528
sybr	50	431	0.11972222222222222	B8	6687	AFU	487	528	JS006	1	0	0	0	1	2	sybr50487528
sybr	50	431	0.11972222222222222	B9	6661	AFU	487	528	JS006	1	0	0	0.25	1	2	sybr50487528
sybr	50	431	0.11972222222222222	B10	6557	AFU	487	528	JS006	1	0	0	0.5	1	2	sybr50487528
sybr	50	431	0.11972222222222222	B11	6427	AFU	487	528	JS006	1	0	0	1	1	2	sybr50487528
sybr	50	431	0.11972222222222222	B12	5961	AFU	487	528	JS006	1	0	0	2	1	2	sybr50487528
sybr	50	431	0.11972222222222222	C8	6707	AFU	487	528	JS006	1	0	0	0	1	3	sybr50487528
sybr	50	431	0.11972222222222222	C9	6603	AFU	487	528	JS006	1	0	0	0.25	1	3	sybr50487528
sybr	50	431	0.11972222222222222	C10	6590	AFU	487	528	JS006	1	0	0	0.5	1	3	sybr50487528
sybr	50	431	0.11972222222222222	C11	6387	AFU	487	528	JS006	1	0	0	1	1	3	sybr50487528
sybr	50	431	0.11972222222222222	C12	5964	AFU	487	528	JS006	1	0	0	2	1	3	sybr50487528
sybr	50	491	0.1363888888888889	A8	6558	AFU	487	528	JS006	1	0	0	0	1	1	sybr50487528
sybr	50	491	0.1363888888888889	A9	6506	AFU	487	528	JS006	1	0	0	0.25	1	1	sybr50487528
sybr	50	491	0.1363888888888889	A10	6434	AFU	487	528	JS006	1	0	0	0.5	1	1	sybr50487528
sybr	50	491	0.1363888888888889	A11	6210	AFU	487	528	JS006	1	0	0	1	1	1	sybr50487528
sybr	50	491	0.1363888888888889	A12	5823	AFU	487	528	JS006	1	0	0	2	1	1	sybr50487528
sybr	50	491	0.1363888888888889	B8	6658	AFU	487	528	JS006	1	0	0	0	1	2	sybr50487528
sybr	50	491	0.1363888888888889	B9	6619	AFU	487	528	JS006	1	0	0	0.25	1	2	sybr50487528
sybr	50	491	0.1363888888888889	B10	6509	AFU	487	528	JS006	1	0	0	0.5	1	2	sybr50487528
sybr	50	491	0.1363888888888889	B11	6352	AFU	487	528	JS006	1	0	0	1	1	2	sybr50487528
sybr	50	491	0.1363888888888889	B12	5898	AFU	487	528	JS006	1	0	0	2	1	2	sybr50487528
sybr	50	491	0.1363888888888889	C8	6657	AFU	487	528	JS006	1	0	0	0	1	3	sybr50487528
sybr	50	491	0.1363888888888889	C9	6553	AFU	487	528	JS006	1	0	0	0.25	1	3	sybr50487528
sybr	50	491	0.1363888888888889	C10	6542	AFU	487	528	JS006	1	0	0	0.5	1	3	sybr50487528
sybr	50	491	0.1363888888888889	C11	6314	AFU	487	528	JS006	1	0	0	1	1	3	sybr50487528
sybr	50	491	0.1363888888888889	C12	5874	AFU	487	528	JS006	1	0	0	2	1	3	sybr50487528
sybr	50	551	0.15305555555555556	A8	6553	AFU	487	528	JS006	1	0	0	0	1	1	sybr50487528
sybr	50	551	0.15305555555555556	A9	6479	AFU	487	528	JS006	1	0	0	0.25	1	1	sybr50487528
sybr	50	551	0.15305555555555556	A10	6396	AFU	487	528	JS006	1	0	0	0.5	1	1	sybr50487528
sybr	50	551	0.15305555555555556	A11	6147	AFU	487	528	JS006	1	0	0	1	1	1	sybr50487528
sybr	50	551	0.15305555555555556	A12	5727	AFU	487	528	JS006	1	0	0	2	1	1	sybr50487528
sybr	50	551	0.15305555555555556	B8	6621	AFU	487	528	JS006	1	0	0	0	1	2	sybr50487528
sybr	50	551	0.15305555555555556	B9	6604	AFU	487	528	JS006	1	0	0	0.25	1	2	sybr50487528
sybr	50	551	0.15305555555555556	B10	6494	AFU	487	528	JS006	1	0	0	0.5	1	2	sybr50487528
sybr	50	551	0.15305555555555556	B11	6315	AFU	487	528	JS006	1	0	0	1	1	2	sybr50487528
sybr	50	551	0.15305555555555556	B12	5835	AFU	487	528	JS006	1	0	0	2	1	2	sybr50487528
sybr	50	551	0.15305555555555556	C8	6636	AFU	487	528	JS006	1	0	0	0	1	3	sybr50487528
sybr	50	551	0.15305555555555556	C9	6530	AFU	487	528	JS006	1	0	0	0.25	1	3	sybr50487528
sybr	50	551	0.15305555555555556	C10	6460	AFU	487	528	JS006	1	0	0	0.5	1	3	sybr50487528
sybr	50	551	0.15305555555555556	C11	6250	AFU	487	528	JS006	1	0	0	1	1	3	sybr50487528
sybr	50	551	0.15305555555555556	C12	5789	AFU	487	528	JS006	1	0	0	2	1	3	sybr50487528
sybr	50	611	0.16972222222222222	A8	6523	AFU	487	528	JS006	1	0	0	0	1	1	sybr50487528
sybr	50	611	0.16972222222222222	A9	6461	AFU	487	528	JS006	1	0	0	0.25	1	1	sybr50487528
sybr	50	611	0.16972222222222222	A10	6333	AFU	487	528	JS006	1	0	0	0.5	1	1	sybr50487528
sybr	50	611	0.16972222222222222	A11	6089	AFU	487	528	JS006	1	0	0	1	1	1	sybr50487528
sybr	50	611	0.16972222222222222	A12	5666	AFU	487	528	JS006	1	0	0	2	1	1	sybr50487528
sybr	50	611	0.16972222222222222	B8	6610	AFU	487	528	JS006	1	0	0	0	1	2	sybr50487528
sybr	50	611	0.16972222222222222	B9	6570	AFU	487	528	JS006	1	0	0	0.25	1	2	sybr50487528
sybr	50	611	0.16972222222222222	B10	6463	AFU	487	528	JS006	1	0	0	0.5	1	2	sybr50487528
sybr	50	611	0.16972222222222222	B11	6234	AFU	487	528	JS006	1	0	0	1	1	2	sybr50487528
sybr	50	611	0.16972222222222222	B12	5766	AFU	487	528	JS006	1	0	0	2	1	2	sybr50487528
sybr	50	611	0.16972222222222222	C8	6590	AFU	487	528	JS006	1	0	0	0	1	3	sybr50487528
sybr	50	611	0.16972222222222222	C9	6512	AFU	487	528	JS006	1	0	0	0.25	1	3	sybr50487528
sybr	50	611	0.16972222222222222	C10	6436	AFU	487	528	JS006	1	0	0	0.5	1	3	sybr50487528
sybr	50	611	0.16972222222222222	C11	6217	AFU	487	528	JS006	1	0	0	1	1	3	sybr50487528
sybr	50	611	0.16972222222222222	C12	5712	AFU	487	528	JS006	1	0	0	2	1	3	sybr50487528
sybr	50	671	0.18638888888888888	A8	6502	AFU	487	528	JS006	1	0	0	0	1	1	sybr50487528
sybr	50	671	0.18638888888888888	A9	6428	AFU	487	528	JS006	1	0	0	0.25	1	1	sybr50487528
sybr	50	671	0.18638888888888888	A10	6278	AFU	487	528	JS006	1	0	0	0.5	1	1	sybr50487528
sybr	50	671	0.18638888888888888	A11	6043	AFU	487	528	JS006	1	0	0	1	1	1	sybr50487528
sybr	50	671	0.18638888888888888	A12	5600	AFU	487	528	JS006	1	0	0	2	1	1	sybr50487528
sybr	50	671	0.18638888888888888	B8	6580	AFU	487	528	JS006	1	0	0	0	1	2	sybr50487528
sybr	50	671	0.18638888888888888	B9	6516	AFU	487	528	JS006	1	0	0	0.25	1	2	sybr50487528
sybr	50	671	0.18638888888888888	B10	6396	AFU	487	528	JS006	1	0	0	0.5	1	2	sybr50487528
sybr	50	671	0.18638888888888888	B11	6207	AFU	487	528	JS006	1	0	0	1	1	2	sybr50487528
sybr	50	671	0.18638888888888888	B12	5704	AFU	487	528	JS006	1	0	0	2	1	2	sybr50487528
sybr	50	671	0.18638888888888888	C8	6557	AFU	487	528	JS006	1	0	0	0	1	3	sybr50487528
sybr	50	671	0.18638888888888888	C9	6453	AFU	487	528	JS006	1	0	0	0.25	1	3	sybr50487528
sybr	50	671	0.18638888888888888	C10	6392	AFU	487	528	JS006	1	0	0	0.5	1	3	sybr50487528
sybr	50	671	0.18638888888888888	C11	6159	AFU	487	528	JS006	1	0	0	1	1	3	sybr50487528
sybr	50	671	0.18638888888888888	C12	5640	AFU	487	528	JS006	1	0	0	2	1	3	sybr50487528
sybr	50	731	0.20305555555555554	A8	6480	AFU	487	528	JS006	1	0	0	0	1	1	sybr50487528
sybr	50	731	0.20305555555555554	A9	6375	AFU	487	528	JS006	1	0	0	0.25	1	1	sybr50487528
sybr	50	731	0.20305555555555554	A10	6254	AFU	487	528	JS006	1	0	0	0.5	1	1	sybr50487528
sybr	50	731	0.20305555555555554	A11	6014	AFU	487	528	JS006	1	0	0	1	1	1	sybr50487528
sybr	50	731	0.20305555555555554	A12	5530	AFU	487	528	JS006	1	0	0	2	1	1	sybr50487528
sybr	50	731	0.20305555555555554	B8	6548	AFU	487	528	JS006	1	0	0	0	1	2	sybr50487528
sybr	50	731	0.20305555555555554	B9	6482	AFU	487	528	JS006	1	0	0	0.25	1	2	sybr50487528
sybr	50	731	0.20305555555555554	B10	6352	AFU	487	528	JS006	1	0	0	0.5	1	2	sybr50487528
sybr	50	731	0.20305555555555554	B11	6123	AFU	487	528	JS006	1	0	0	1	1	2	sybr50487528
sybr	50	731	0.20305555555555554	B12	5649	AFU	487	528	JS006	1	0	0	2	1	2	sybr50487528
sybr	50	731	0.20305555555555554	C8	6553	AFU	487	528	JS006	1	0	0	0	1	3	sybr50487528
sybr	50	731	0.20305555555555554	C9	6444	AFU	487	528	JS006	1	0	0	0.25	1	3	sybr50487528
sybr	50	731	0.20305555555555554	C10	6333	AFU	487	528	JS006	1	0	0	0.5	1	3	sybr50487528
sybr	50	731	0.20305555555555554	C11	6100	AFU	487	528	JS006	1	0	0	1	1	3	sybr50487528
sybr	50	731	0.20305555555555554	C12	5585	AFU	487	528	JS006	1	0	0	2	1	3	sybr50487528
sybr	50	791	0.21972222222222224	A8	6433	AFU	487	528	JS006	1	0	0	0	1	1	sybr50487528
sybr	50	791	0.21972222222222224	A9	6346	AFU	487	528	JS006	1	0	0	0.25	1	1	sybr50487528
sybr	50	791	0.21972222222222224	A10	6217	AFU	487	528	JS006	1	0	0	0.5	1	1	sybr50487528
sybr	50	791	0.21972222222222224	A11	5948	AFU	487	528	JS006	1	0	0	1	1	1	sybr50487528
sybr	50	791	0.21972222222222224	A12	5464	AFU	487	528	JS006	1	0	0	2	1	1	sybr50487528
sybr	50	791	0.21972222222222224	B8	6500	AFU	487	528	JS006	1	0	0	0	1	2	sybr50487528
sybr	50	791	0.21972222222222224	B9	6462	AFU	487	528	JS006	1	0	0	0.25	1	2	sybr50487528
sybr	50	791	0.21972222222222224	B10	6316	AFU	487	528	JS006	1	0	0	0.5	1	2	sybr50487528
sybr	50	791	0.21972222222222224	B11	6074	AFU	487	528	JS006	1	0	0	1	1	2	sybr50487528
sybr	50	791	0.21972222222222224	B12	5598	AFU	487	528	JS006	1	0	0	2	1	2	sybr50487528
sybr	50	791	0.21972222222222224	C8	6531	AFU	487	528	JS006	1	0	0	0	1	3	sybr50487528
sybr	50	791	0.21972222222222224	C9	6411	AFU	487	528	JS006	1	0	0	0.25	1	3	sybr50487528
sybr	50	791	0.21972222222222224	C10	6291	AFU	487	528	JS006	1	0	0	0.5	1	3	sybr50487528
sybr	50	791	0.21972222222222224	C11	6043	AFU	487	528	JS006	1	0	0	1	1	3	sybr50487528
sybr	50	791	0.21972222222222224	C12	5530	AFU	487	528	JS006	1	0	0	2	1	3	sybr50487528
sybr	50	851	0.2363888888888889	A8	6415	AFU	487	528	JS006	1	0	0	0	1	1	sybr50487528
sybr	50	851	0.2363888888888889	A9	6305	AFU	487	528	JS006	1	0	0	0.25	1	1	sybr50487528
sybr	50	851	0.2363888888888889	A10	6188	AFU	487	528	JS006	1	0	0	0.5	1	1	sybr50487528
sybr	50	851	0.2363888888888889	A11	5885	AFU	487	528	JS006	1	0	0	1	1	1	sybr50487528
sybr	50	851	0.2363888888888889	A12	5419	AFU	487	528	JS006	1	0	0	2	1	1	sybr50487528
sybr	50	851	0.2363888888888889	B8	6476	AFU	487	528	JS006	1	0	0	0	1	2	sybr50487528
sybr	50	851	0.2363888888888889	B9	6405	AFU	487	528	JS006	1	0	0	0.25	1	2	sybr50487528
sybr	50	851	0.2363888888888889	B10	6290	AFU	487	528	JS006	1	0	0	0.5	1	2	sybr50487528
sybr	50	851	0.2363888888888889	B11	6006	AFU	487	528	JS006	1	0	0	1	1	2	sybr50487528
sybr	50	851	0.2363888888888889	B12	5531	AFU	487	528	JS006	1	0	0	2	1	2	sybr50487528
sybr	50	851	0.2363888888888889	C8	6516	AFU	487	528	JS006	1	0	0	0	1	3	sybr50487528
sybr	50	851	0.2363888888888889	C9	6375	AFU	487	528	JS006	1	0	0	0.25	1	3	sybr50487528
sybr	50	851	0.2363888888888889	C10	6260	AFU	487	528	JS006	1	0	0	0.5	1	3	sybr50487528
sybr	50	851	0.2363888888888889	C11	5979	AFU	487	528	JS006	1	0	0	1	1	3	sybr50487528
sybr	50	851	0.2363888888888889	C12	5461	AFU	487	528	JS006	1	0	0	2	1	3	sybr50487528
sybr	50	911	0.25305555555555553	A8	6377	AFU	487	528	JS006	1	0	0	0	1	1	sybr50487528
sybr	50	911	0.25305555555555553	A9	6278	AFU	487	528	JS006	1	0	0	0.25	1	1	sybr50487528
sybr	50	911	0.25305555555555553	A10	6127	AFU	487	528	JS006	1	0	0	0.5	1	1	sybr50487528
sybr	50	911	0.25305555555555553	A11	5838	AFU	487	528	JS006	1	0	0	1	1	1	sybr50487528
sybr	50	911	0.25305555555555553	A12	5364	AFU	487	528	JS006	1	0	0	2	1	1	sybr50487528
sybr	50	911	0.25305555555555553	B8	6416	AFU	487	528	JS006	1	0	0	0	1	2	sybr50487528
sybr	50	911	0.25305555555555553	B9	6369	AFU	487	528	JS006	1	0	0	0.25	1	2	sybr50487528
sybr	50	911	0.25305555555555553	B10	6231	AFU	487	528	JS006	1	0	0	0.5	1	2	sybr50487528
sybr	50	911	0.25305555555555553	B11	5946	AFU	487	528	JS006	1	0	0	1	1	2	sybr50487528
sybr	50	911	0.25305555555555553	B12	5473	AFU	487	528	JS006	1	0	0	2	1	2	sybr50487528
sybr	50	911	0.25305555555555553	C8	6479	AFU	487	528	JS006	1	0	0	0	1	3	sybr50487528
sybr	50	911	0.25305555555555553	C9	6342	AFU	487	528	JS006	1	0	0	0.25	1	3	sybr50487528
sybr	50	911	0.25305555555555553	C10	6209	AFU	487	528	JS006	1	0	0	0.5	1	3	sybr50487528
sybr	50	911	0.25305555555555553	C11	5926	AFU	487	528	JS006	1	0	0	1	1	3	sybr50487528
sybr	50	911	0.25305555555555553	C12	5411	AFU	487	528	JS006	1	0	0	2	1	3	sybr50487528
sybr	50	971	0.2697222222222222	A8	6358	AFU	487	528	JS006	1	0	0	0	1	1	sybr50487528
sybr	50	971	0.2697222222222222	A9	6251	AFU	487	528	JS006	1	0	0	0.25	1	1	sybr50487528
sybr	50	971	0.2697222222222222	A10	6089	AFU	487	528	JS006	1	0	0	0.5	1	1	sybr50487528
sybr	50	971	0.2697222222222222	A11	5766	AFU	487	528	JS006	1	0	0	1	1	1	sybr50487528
sybr	50	971	0.2697222222222222	A12	5312	AFU	487	528	JS006	1	0	0	2	1	1	sybr50487528
sybr	50	971	0.2697222222222222	B8	6399	AFU	487	528	JS006	1	0	0	0	1	2	sybr50487528
sybr	50	971	0.2697222222222222	B9	6335	AFU	487	528	JS006	1	0	0	0.25	1	2	sybr50487528
sybr	50	971	0.2697222222222222	B10	6187	AFU	487	528	JS006	1	0	0	0.5	1	2	sybr50487528
sybr	50	971	0.2697222222222222	B11	5907	AFU	487	528	JS006	1	0	0	1	1	2	sybr50487528
sybr	50	971	0.2697222222222222	B12	5429	AFU	487	528	JS006	1	0	0	2	1	2	sybr50487528
sybr	50	971	0.2697222222222222	C8	6453	AFU	487	528	JS006	1	0	0	0	1	3	sybr50487528
sybr	50	971	0.2697222222222222	C9	6304	AFU	487	528	JS006	1	0	0	0.25	1	3	sybr50487528
sybr	50	971	0.2697222222222222	C10	6159	AFU	487	528	JS006	1	0	0	0.5	1	3	sybr50487528
sybr	50	971	0.2697222222222222	C11	5888	AFU	487	528	JS006	1	0	0	1	1	3	sybr50487528
sybr	50	971	0.2697222222222222	C12	5345	AFU	487	528	JS006	1	0	0	2	1	3	sybr50487528
sybr	50	1031	0.2863888888888889	A8	6297	AFU	487	528	JS006	1	0	0	0	1	1	sybr50487528
sybr	50	1031	0.2863888888888889	A9	6212	AFU	487	528	JS006	1	0	0	0.25	1	1	sybr50487528
sybr	50	1031	0.2863888888888889	A10	6062	AFU	487	528	JS006	1	0	0	0.5	1	1	sybr50487528
sybr	50	1031	0.2863888888888889	A11	5724	AFU	487	528	JS006	1	0	0	1	1	1	sybr50487528
sybr	50	1031	0.2863888888888889	A12	5256	AFU	487	528	JS006	1	0	0	2	1	1	sybr50487528
sybr	50	1031	0.2863888888888889	B8	6352	AFU	487	528	JS006	1	0	0	0	1	2	sybr50487528
sybr	50	1031	0.2863888888888889	B9	6302	AFU	487	528	JS006	1	0	0	0.25	1	2	sybr50487528
sybr	50	1031	0.2863888888888889	B10	6161	AFU	487	528	JS006	1	0	0	0.5	1	2	sybr50487528
sybr	50	1031	0.2863888888888889	B11	5856	AFU	487	528	JS006	1	0	0	1	1	2	sybr50487528
sybr	50	1031	0.2863888888888889	B12	5393	AFU	487	528	JS006	1	0	0	2	1	2	sybr50487528
sybr	50	1031	0.2863888888888889	C8	6431	AFU	487	528	JS006	1	0	0	0	1	3	sybr50487528
sybr	50	1031	0.2863888888888889	C9	6256	AFU	487	528	JS006	1	0	0	0.25	1	3	sybr50487528
sybr	50	1031	0.2863888888888889	C10	6126	AFU	487	528	JS006	1	0	0	0.5	1	3	sybr50487528
sybr	50	1031	0.2863888888888889	C11	5837	AFU	487	528	JS006	1	0	0	1	1	3	sybr50487528
sybr	50	1031	0.2863888888888889	C12	5292	AFU	487	528	JS006	1	0	0	2	1	3	sybr50487528
sybr	50	1091	0.3030555555555556	A8	6263	AFU	487	528	JS006	1	0	0	0	1	1	sybr50487528
sybr	50	1091	0.3030555555555556	A9	6184	AFU	487	528	JS006	1	0	0	0.25	1	1	sybr50487528
sybr	50	1091	0.3030555555555556	A10	6022	AFU	487	528	JS006	1	0	0	0.5	1	1	sybr50487528
sybr	50	1091	0.3030555555555556	A11	5669	AFU	487	528	JS006	1	0	0	1	1	1	sybr50487528
sybr	50	1091	0.3030555555555556	A12	5214	AFU	487	528	JS006	1	0	0	2	1	1	sybr50487528
sybr	50	1091	0.3030555555555556	B8	6322	AFU	487	528	JS006	1	0	0	0	1	2	sybr50487528
sybr	50	1091	0.3030555555555556	B9	6274	AFU	487	528	JS006	1	0	0	0.25	1	2	sybr50487528
sybr	50	1091	0.3030555555555556	B10	6114	AFU	487	528	JS006	1	0	0	0.5	1	2	sybr50487528
sybr	50	1091	0.3030555555555556	B11	5810	AFU	487	528	JS006	1	0	0	1	1	2	sybr50487528
sybr	50	1091	0.3030555555555556	B12	5342	AFU	487	528	JS006	1	0	0	2	1	2	sybr50487528
sybr	50	1091	0.3030555555555556	C8	6400	AFU	487	528	JS006	1	0	0	0	1	3	sybr50487528
sybr	50	1091	0.3030555555555556	C9	6241	AFU	487	528	JS006	1	0	0	0.25	1	3	sybr50487528
sybr	50	1091	0.3030555555555556	C10	6077	AFU	487	528	JS006	1	0	0	0.5	1	3	sybr50487528
sybr	50	1091	0.3030555555555556	C11	5785	AFU	487	528	JS006	1	0	0	1	1	3	sybr50487528
sybr	50	1091	0.3030555555555556	C12	5267	AFU	487	528	JS006	1	0	0	2	1	3	sybr50487528
sybr	50	1151	0.31972222222222224	A8	6257	AFU	487	528	JS006	1	0	0	0	1	1	sybr50487528
sybr	50	1151	0.31972222222222224	A9	6147	AFU	487	528	JS006	1	0	0	0.25	1	1	sybr50487528
sybr	50	1151	0.31972222222222224	A10	5973	AFU	487	528	JS006	1	0	0	0.5	1	1	sybr50487528
sybr	50	1151	0.31972222222222224	A11	5637	AFU	487	528	JS006	1	0	0	1	1	1	sybr50487528
sybr	50	1151	0.31972222222222224	A12	5161	AFU	487	528	JS006	1	0	0	2	1	1	sybr50487528
sybr	50	1151	0.31972222222222224	B8	6294	AFU	487	528	JS006	1	0	0	0	1	2	sybr50487528
sybr	50	1151	0.31972222222222224	B9	6237	AFU	487	528	JS006	1	0	0	0.25	1	2	sybr50487528
sybr	50	1151	0.31972222222222224	B10	6063	AFU	487	528	JS006	1	0	0	0.5	1	2	sybr50487528
sybr	50	1151	0.31972222222222224	B11	5759	AFU	487	528	JS006	1	0	0	1	1	2	sybr50487528
sybr	50	1151	0.31972222222222224	B12	5284	AFU	487	528	JS006	1	0	0	2	1	2	sybr50487528
sybr	50	1151	0.31972222222222224	C8	6374	AFU	487	528	JS006	1	0	0	0	1	3	sybr50487528
sybr	50	1151	0.31972222222222224	C9	6212	AFU	487	528	JS006	1	0	0	0.25	1	3	sybr50487528
sybr	50	1151	0.31972222222222224	C10	6017	AFU	487	528	JS006	1	0	0	0.5	1	3	sybr50487528
sybr	50	1151	0.31972222222222224	C11	5727	AFU	487	528	JS006	1	0	0	1	1	3	sybr50487528
sybr	50	1151	0.31972222222222224	C12	5221	AFU	487	528	JS006	1	0	0	2	1	3	sybr50487528
sybr	50	1211	0.3363888888888889	A8	6226	AFU	487	528	JS006	1	0	0	0	1	1	sybr50487528
sybr	50	1211	0.3363888888888889	A9	6101	AFU	487	528	JS006	1	0	0	0.25	1	1	sybr50487528
sybr	50	1211	0.3363888888888889	A10	5928	AFU	487	528	JS006	1	0	0	0.5	1	1	sybr50487528
sybr	50	1211	0.3363888888888889	A11	5600	AFU	487	528	JS006	1	0	0	1	1	1	sybr50487528
sybr	50	1211	0.3363888888888889	A12	5130	AFU	487	528	JS006	1	0	0	2	1	1	sybr50487528
sybr	50	1211	0.3363888888888889	B8	6270	AFU	487	528	JS006	1	0	0	0	1	2	sybr50487528
sybr	50	1211	0.3363888888888889	B9	6201	AFU	487	528	JS006	1	0	0	0.25	1	2	sybr50487528
sybr	50	1211	0.3363888888888889	B10	6034	AFU	487	528	JS006	1	0	0	0.5	1	2	sybr50487528
sybr	50	1211	0.3363888888888889	B11	5703	AFU	487	528	JS006	1	0	0	1	1	2	sybr50487528
sybr	50	1211	0.3363888888888889	B12	5248	AFU	487	528	JS006	1	0	0	2	1	2	sybr50487528
sybr	50	1211	0.3363888888888889	C8	6358	AFU	487	528	JS006	1	0	0	0	1	3	sybr50487528
sybr	50	1211	0.3363888888888889	C9	6186	AFU	487	528	JS006	1	0	0	0.25	1	3	sybr50487528
sybr	50	1211	0.3363888888888889	C10	5989	AFU	487	528	JS006	1	0	0	0.5	1	3	sybr50487528
sybr	50	1211	0.3363888888888889	C11	5675	AFU	487	528	JS006	1	0	0	1	1	3	sybr50487528
sybr	50	1211	0.3363888888888889	C12	5167	AFU	487	528	JS006	1	0	0	2	1	3	sybr50487528
sybr	50	1271	0.35305555555555557	A8	6207	AFU	487	528	JS006	1	0	0	0	1	1	sybr50487528
sybr	50	1271	0.35305555555555557	A9	6061	AFU	487	528	JS006	1	0	0	0.25	1	1	sybr50487528
sybr	50	1271	0.35305555555555557	A10	5873	AFU	487	528	JS006	1	0	0	0.5	1	1	sybr50487528
sybr	50	1271	0.35305555555555557	A11	5541	AFU	487	528	JS006	1	0	0	1	1	1	sybr50487528
sybr	50	1271	0.35305555555555557	A12	5102	AFU	487	528	JS006	1	0	0	2	1	1	sybr50487528
sybr	50	1271	0.35305555555555557	B8	6248	AFU	487	528	JS006	1	0	0	0	1	2	sybr50487528
sybr	50	1271	0.35305555555555557	B9	6171	AFU	487	528	JS006	1	0	0	0.25	1	2	sybr50487528
sybr	50	1271	0.35305555555555557	B10	5980	AFU	487	528	JS006	1	0	0	0.5	1	2	sybr50487528
sybr	50	1271	0.35305555555555557	B11	5661	AFU	487	528	JS006	1	0	0	1	1	2	sybr50487528
sybr	50	1271	0.35305555555555557	B12	5199	AFU	487	528	JS006	1	0	0	2	1	2	sybr50487528
sybr	50	1271	0.35305555555555557	C8	6334	AFU	487	528	JS006	1	0	0	0	1	3	sybr50487528
sybr	50	1271	0.35305555555555557	C9	6160	AFU	487	528	JS006	1	0	0	0.25	1	3	sybr50487528
sybr	50	1271	0.35305555555555557	C10	5933	AFU	487	528	JS006	1	0	0	0.5	1	3	sybr50487528
sybr	50	1271	0.35305555555555557	C11	5647	AFU	487	528	JS006	1	0	0	1	1	3	sybr50487528
sybr	50	1271	0.35305555555555557	C12	5107	AFU	487	528	JS006	1	0	0	2	1	3	sybr50487528
sybr	50	1331	0.36972222222222223	A8	6184	AFU	487	528	JS006	1	0	0	0	1	1	sybr50487528
sybr	50	1331	0.36972222222222223	A9	6047	AFU	487	528	JS006	1	0	0	0.25	1	1	sybr50487528
sybr	50	1331	0.36972222222222223	A10	5842	AFU	487	528	JS006	1	0	0	0.5	1	1	sybr50487528
sybr	50	1331	0.36972222222222223	A11	5508	AFU	487	528	JS006	1	0	0	1	1	1	sybr50487528
sybr	50	1331	0.36972222222222223	A12	5056	AFU	487	528	JS006	1	0	0	2	1	1	sybr50487528
sybr	50	1331	0.36972222222222223	B8	6242	AFU	487	528	JS006	1	0	0	0	1	2	sybr50487528
sybr	50	1331	0.36972222222222223	B9	6127	AFU	487	528	JS006	1	0	0	0.25	1	2	sybr50487528
sybr	50	1331	0.36972222222222223	B10	5945	AFU	487	528	JS006	1	0	0	0.5	1	2	sybr50487528
sybr	50	1331	0.36972222222222223	B11	5602	AFU	487	528	JS006	1	0	0	1	1	2	sybr50487528
sybr	50	1331	0.36972222222222223	B12	5164	AFU	487	528	JS006	1	0	0	2	1	2	sybr50487528
sybr	50	1331	0.36972222222222223	C8	6334	AFU	487	528	JS006	1	0	0	0	1	3	sybr50487528
sybr	50	1331	0.36972222222222223	C9	6160	AFU	487	528	JS006	1	0	0	0.25	1	3	sybr50487528
sybr	50	1331	0.36972222222222223	C10	5886	AFU	487	528	JS006	1	0	0	0.5	1	3	sybr50487528
sybr	50	1331	0.36972222222222223	C11	5598	AFU	487	528	JS006	1	0	0	1	1	3	sybr50487528
sybr	50	1331	0.36972222222222223	C12	5106	AFU	487	528	JS006	1	0	0	2	1	3	sybr50487528
sybr	50	1391	0.3863888888888889	A8	6184	AFU	487	528	JS006	1	0	0	0	1	1	sybr50487528
sybr	50	1391	0.3863888888888889	A9	6015	AFU	487	528	JS006	1	0	0	0.25	1	1	sybr50487528
sybr	50	1391	0.3863888888888889	A10	5794	AFU	487	528	JS006	1	0	0	0.5	1	1	sybr50487528
sybr	50	1391	0.3863888888888889	A11	5468	AFU	487	528	JS006	1	0	0	1	1	1	sybr50487528
sybr	50	1391	0.3863888888888889	A12	5024	AFU	487	528	JS006	1	0	0	2	1	1	sybr50487528
sybr	50	1391	0.3863888888888889	B8	6218	AFU	487	528	JS006	1	0	0	0	1	2	sybr50487528
sybr	50	1391	0.3863888888888889	B9	6123	AFU	487	528	JS006	1	0	0	0.25	1	2	sybr50487528
sybr	50	1391	0.3863888888888889	B10	5902	AFU	487	528	JS006	1	0	0	0.5	1	2	sybr50487528
sybr	50	1391	0.3863888888888889	B11	5559	AFU	487	528	JS006	1	0	0	1	1	2	sybr50487528
sybr	50	1391	0.3863888888888889	B12	5116	AFU	487	528	JS006	1	0	0	2	1	2	sybr50487528
sybr	50	1391	0.3863888888888889	C8	6288	AFU	487	528	JS006	1	0	0	0	1	3	sybr50487528
sybr	50	1391	0.3863888888888889	C9	6126	AFU	487	528	JS006	1	0	0	0.25	1	3	sybr50487528
sybr	50	1391	0.3863888888888889	C10	5867	AFU	487	528	JS006	1	0	0	0.5	1	3	sybr50487528
sybr	50	1391	0.3863888888888889	C11	5545	AFU	487	528	JS006	1	0	0	1	1	3	sybr50487528
sybr	50	1391	0.3863888888888889	C12	5053	AFU	487	528	JS006	1	0	0	2	1	3	sybr50487528
sybr	50	1451	0.40305555555555556	A8	6182	AFU	487	528	JS006	1	0	0	0	1	1	sybr50487528
sybr	50	1451	0.40305555555555556	A9	6003	AFU	487	528	JS006	1	0	0	0.25	1	1	sybr50487528
sybr	50	1451	0.40305555555555556	A10	5773	AFU	487	528	JS006	1	0	0	0.5	1	1	sybr50487528
sybr	50	1451	0.40305555555555556	A11	5440	AFU	487	528	JS006	1	0	0	1	1	1	sybr50487528
sybr	50	1451	0.40305555555555556	A12	4995	AFU	487	528	JS006	1	0	0	2	1	1	sybr50487528
sybr	50	1451	0.40305555555555556	B8	6188	AFU	487	528	JS006	1	0	0	0	1	2	sybr50487528
sybr	50	1451	0.40305555555555556	B9	6095	AFU	487	528	JS006	1	0	0	0.25	1	2	sybr50487528
sybr	50	1451	0.40305555555555556	B10	5874	AFU	487	528	JS006	1	0	0	0.5	1	2	sybr50487528
sybr	50	1451	0.40305555555555556	B11	5538	AFU	487	528	JS006	1	0	0	1	1	2	sybr50487528
sybr	50	1451	0.40305555555555556	B12	5108	AFU	487	528	JS006	1	0	0	2	1	2	sybr50487528
sybr	50	1451	0.40305555555555556	C8	6280	AFU	487	528	JS006	1	0	0	0	1	3	sybr50487528
sybr	50	1451	0.40305555555555556	C9	6099	AFU	487	528	JS006	1	0	0	0.25	1	3	sybr50487528
sybr	50	1451	0.40305555555555556	C10	5817	AFU	487	528	JS006	1	0	0	0.5	1	3	sybr50487528
sybr	50	1451	0.40305555555555556	C11	5522	AFU	487	528	JS006	1	0	0	1	1	3	sybr50487528
sybr	50	1451	0.40305555555555556	C12	5021	AFU	487	528	JS006	1	0	0	2	1	3	sybr50487528
sybr	50	1511	0.4197222222222222	A8	6158	AFU	487	528	JS006	1	0	0	0	1	1	sybr50487528
sybr	50	1511	0.4197222222222222	A9	5968	AFU	487	528	JS006	1	0	0	0.25	1	1	sybr50487528
sybr	50	1511	0.4197222222222222	A10	5744	AFU	487	528	JS006	1	0	0	0.5	1	1	sybr50487528
sybr	50	1511	0.4197222222222222	A11	5392	AFU	487	528	JS006	1	0	0	1	1	1	sybr50487528
sybr	50	1511	0.4197222222222222	A12	4974	AFU	487	528	JS006	1	0	0	2	1	1	sybr50487528
sybr	50	1511	0.4197222222222222	B8	6175	AFU	487	528	JS006	1	0	0	0	1	2	sybr50487528
sybr	50	1511	0.4197222222222222	B9	6074	AFU	487	528	JS006	1	0	0	0.25	1	2	sybr50487528
sybr	50	1511	0.4197222222222222	B10	5813	AFU	487	528	JS006	1	0	0	0.5	1	2	sybr50487528
sybr	50	1511	0.4197222222222222	B11	5481	AFU	487	528	JS006	1	0	0	1	1	2	sybr50487528
sybr	50	1511	0.4197222222222222	B12	5056	AFU	487	528	JS006	1	0	0	2	1	2	sybr50487528
sybr	50	1511	0.4197222222222222	C8	6271	AFU	487	528	JS006	1	0	0	0	1	3	sybr50487528
sybr	50	1511	0.4197222222222222	C9	6074	AFU	487	528	JS006	1	0	0	0.25	1	3	sybr50487528
sybr	50	1511	0.4197222222222222	C10	5787	AFU	487	528	JS006	1	0	0	0.5	1	3	sybr50487528
sybr	50	1511	0.4197222222222222	C11	5474	AFU	487	528	JS006	1	0	0	1	1	3	sybr50487528
sybr	50	1511	0.4197222222222222	C12	4989	AFU	487	528	JS006	1	0	0	2	1	3	sybr50487528
sybr	50	1571	0.4363888888888889	A8	6153	AFU	487	528	JS006	1	0	0	0	1	1	sybr50487528
sybr	50	1571	0.4363888888888889	A9	5947	AFU	487	528	JS006	1	0	0	0.25	1	1	sybr50487528
sybr	50	1571	0.4363888888888889	A10	5708	AFU	487	528	JS006	1	0	0	0.5	1	1	sybr50487528
sybr	50	1571	0.4363888888888889	A11	5357	AFU	487	528	JS006	1	0	0	1	1	1	sybr50487528
sybr	50	1571	0.4363888888888889	A12	4928	AFU	487	528	JS006	1	0	0	2	1	1	sybr50487528
sybr	50	1571	0.4363888888888889	B8	6160	AFU	487	528	JS006	1	0	0	0	1	2	sybr50487528
sybr	50	1571	0.4363888888888889	B9	6052	AFU	487	528	JS006	1	0	0	0.25	1	2	sybr50487528
sybr	50	1571	0.4363888888888889	B10	5781	AFU	487	528	JS006	1	0	0	0.5	1	2	sybr50487528
sybr	50	1571	0.4363888888888889	B11	5454	AFU	487	528	JS006	1	0	0	1	1	2	sybr50487528
sybr	50	1571	0.4363888888888889	B12	5015	AFU	487	528	JS006	1	0	0	2	1	2	sybr50487528
sybr	50	1571	0.4363888888888889	C8	6248	AFU	487	528	JS006	1	0	0	0	1	3	sybr50487528
sybr	50	1571	0.4363888888888889	C9	6057	AFU	487	528	JS006	1	0	0	0.25	1	3	sybr50487528
sybr	50	1571	0.4363888888888889	C10	5765	AFU	487	528	JS006	1	0	0	0.5	1	3	sybr50487528
sybr	50	1571	0.4363888888888889	C11	5430	AFU	487	528	JS006	1	0	0	1	1	3	sybr50487528
sybr	50	1571	0.4363888888888889	C12	4950	AFU	487	528	JS006	1	0	0	2	1	3	sybr50487528
sybr	50	1631	0.45305555555555554	A8	6138	AFU	487	528	JS006	1	0	0	0	1	1	sybr50487528
sybr	50	1631	0.45305555555555554	A9	5903	AFU	487	528	JS006	1	0	0	0.25	1	1	sybr50487528
sybr	50	1631	0.45305555555555554	A10	5684	AFU	487	528	JS006	1	0	0	0.5	1	1	sybr50487528
sybr	50	1631	0.45305555555555554	A11	5325	AFU	487	528	JS006	1	0	0	1	1	1	sybr50487528
sybr	50	1631	0.45305555555555554	A12	4911	AFU	487	528	JS006	1	0	0	2	1	1	sybr50487528
sybr	50	1631	0.45305555555555554	B8	6165	AFU	487	528	JS006	1	0	0	0	1	2	sybr50487528
sybr	50	1631	0.45305555555555554	B9	6001	AFU	487	528	JS006	1	0	0	0.25	1	2	sybr50487528
sybr	50	1631	0.45305555555555554	B10	5747	AFU	487	528	JS006	1	0	0	0.5	1	2	sybr50487528
sybr	50	1631	0.45305555555555554	B11	5421	AFU	487	528	JS006	1	0	0	1	1	2	sybr50487528
sybr	50	1631	0.45305555555555554	B12	4981	AFU	487	528	JS006	1	0	0	2	1	2	sybr50487528
sybr	50	1631	0.45305555555555554	C8	6239	AFU	487	528	JS006	1	0	0	0	1	3	sybr50487528
sybr	50	1631	0.45305555555555554	C9	6040	AFU	487	528	JS006	1	0	0	0.25	1	3	sybr50487528
sybr	50	1631	0.45305555555555554	C10	5729	AFU	487	528	JS006	1	0	0	0.5	1	3	sybr50487528
sybr	50	1631	0.45305555555555554	C11	5400	AFU	487	528	JS006	1	0	0	1	1	3	sybr50487528
sybr	50	1631	0.45305555555555554	C12	4931	AFU	487	528	JS006	1	0	0	2	1	3	sybr50487528
sybr	50	1691	0.4697222222222222	A8	6143	AFU	487	528	JS006	1	0	0	0	1	1	sybr50487528
sybr	50	1691	0.4697222222222222	A9	5892	AFU	487	528	JS006	1	0	0	0.25	1	1	sybr50487528
sybr	50	1691	0.4697222222222222	A10	5639	AFU	487	528	JS006	1	0	0	0.5	1	1	sybr50487528
sybr	50	1691	0.4697222222222222	A11	5293	AFU	487	528	JS006	1	0	0	1	1	1	sybr50487528
sybr	50	1691	0.4697222222222222	A12	4884	AFU	487	528	JS006	1	0	0	2	1	1	sybr50487528
sybr	50	1691	0.4697222222222222	B8	6147	AFU	487	528	JS006	1	0	0	0	1	2	sybr50487528
sybr	50	1691	0.4697222222222222	B9	5977	AFU	487	528	JS006	1	0	0	0.25	1	2	sybr50487528
sybr	50	1691	0.4697222222222222	B10	5716	AFU	487	528	JS006	1	0	0	0.5	1	2	sybr50487528
sybr	50	1691	0.4697222222222222	B11	5372	AFU	487	528	JS006	1	0	0	1	1	2	sybr50487528
sybr	50	1691	0.4697222222222222	B12	4961	AFU	487	528	JS006	1	0	0	2	1	2	sybr50487528
sybr	50	1691	0.4697222222222222	C8	6221	AFU	487	528	JS006	1	0	0	0	1	3	sybr50487528
sybr	50	1691	0.4697222222222222	C9	5999	AFU	487	528	JS006	1	0	0	0.25	1	3	sybr50487528
sybr	50	1691	0.4697222222222222	C10	5695	AFU	487	528	JS006	1	0	0	0.5	1	3	sybr50487528
sybr	50	1691	0.4697222222222222	C11	5353	AFU	487	528	JS006	1	0	0	1	1	3	sybr50487528
sybr	50	1691	0.4697222222222222	C12	4886	AFU	487	528	JS006	1	0	0	2	1	3	sybr50487528
sybr	50	1751	0.48638888888888887	A8	6135	AFU	487	528	JS006	1	0	0	0	1	1	sybr50487528
sybr	50	1751	0.48638888888888887	A9	5876	AFU	487	528	JS006	1	0	0	0.25	1	1	sybr50487528
sybr	50	1751	0.48638888888888887	A10	5595	AFU	487	528	JS006	1	0	0	0.5	1	1	sybr50487528
sybr	50	1751	0.48638888888888887	A11	5237	AFU	487	528	JS006	1	0	0	1	1	1	sybr50487528
sybr	50	1751	0.48638888888888887	A12	4833	AFU	487	528	JS006	1	0	0	2	1	1	sybr50487528
sybr	50	1751	0.48638888888888887	B8	6118	AFU	487	528	JS006	1	0	0	0	1	2	sybr50487528
sybr	50	1751	0.48638888888888887	B9	5968	AFU	487	528	JS006	1	0	0	0.25	1	2	sybr50487528
sybr	50	1751	0.48638888888888887	B10	5668	AFU	487	528	JS006	1	0	0	0.5	1	2	sybr50487528
sybr	50	1751	0.48638888888888887	B11	5353	AFU	487	528	JS006	1	0	0	1	1	2	sybr50487528
sybr	50	1751	0.48638888888888887	B12	4927	AFU	487	528	JS006	1	0	0	2	1	2	sybr50487528
sybr	50	1751	0.48638888888888887	C8	6169	AFU	487	528	JS006	1	0	0	0	1	3	sybr50487528
sybr	50	1751	0.48638888888888887	C9	5983	AFU	487	528	JS006	1	0	0	0.25	1	3	sybr50487528
sybr	50	1751	0.48638888888888887	C10	5641	AFU	487	528	JS006	1	0	0	0.5	1	3	sybr50487528
sybr	50	1751	0.48638888888888887	C11	5306	AFU	487	528	JS006	1	0	0	1	1	3	sybr50487528
sybr	50	1751	0.48638888888888887	C12	4873	AFU	487	528	JS006	1	0	0	2	1	3	sybr50487528
sybr	50	1811	0.5030555555555556	A8	6112	AFU	487	528	JS006	1	0	0	0	1	1	sybr50487528
sybr	50	1811	0.5030555555555556	A9	5838	AFU	487	528	JS006	1	0	0	0.25	1	1	sybr50487528
sybr	50	1811	0.5030555555555556	A10	5568	AFU	487	528	JS006	1	0	0	0.5	1	1	sybr50487528
sybr	50	1811	0.5030555555555556	A11	5224	AFU	487	528	JS006	1	0	0	1	1	1	sybr50487528
sybr	50	1811	0.5030555555555556	A12	4812	AFU	487	528	JS006	1	0	0	2	1	1	sybr50487528
sybr	50	1811	0.5030555555555556	B8	6120	AFU	487	528	JS006	1	0	0	0	1	2	sybr50487528
sybr	50	1811	0.5030555555555556	B9	5937	AFU	487	528	JS006	1	0	0	0.25	1	2	sybr50487528
sybr	50	1811	0.5030555555555556	B10	5659	AFU	487	528	JS006	1	0	0	0.5	1	2	sybr50487528
sybr	50	1811	0.5030555555555556	B11	5289	AFU	487	528	JS006	1	0	0	1	1	2	sybr50487528
sybr	50	1811	0.5030555555555556	B12	4913	AFU	487	528	JS006	1	0	0	2	1	2	sybr50487528
sybr	50	1811	0.5030555555555556	C8	6213	AFU	487	528	JS006	1	0	0	0	1	3	sybr50487528
sybr	50	1811	0.5030555555555556	C9	5945	AFU	487	528	JS006	1	0	0	0.25	1	3	sybr50487528
sybr	50	1811	0.5030555555555556	C10	5611	AFU	487	528	JS006	1	0	0	0.5	1	3	sybr50487528
sybr	50	1811	0.5030555555555556	C11	5279	AFU	487	528	JS006	1	0	0	1	1	3	sybr50487528
sybr	50	1811	0.5030555555555556	C12	4844	AFU	487	528	JS006	1	0	0	2	1	3	sybr50487528
sybr	50	1871	0.5197222222222222	A8	6118	AFU	487	528	JS006	1	0	0	0	1	1	sybr50487528
sybr	50	1871	0.5197222222222222	A9	5813	AFU	487	528	JS006	1	0	0	0.25	1	1	sybr50487528
sybr	50	1871	0.5197222222222222	A10	5547	AFU	487	528	JS006	1	0	0	0.5	1	1	sybr50487528
sybr	50	1871	0.5197222222222222	A11	5196	AFU	487	528	JS006	1	0	0	1	1	1	sybr50487528
sybr	50	1871	0.5197222222222222	A12	4786	AFU	487	528	JS006	1	0	0	2	1	1	sybr50487528
sybr	50	1871	0.5197222222222222	B8	6096	AFU	487	528	JS006	1	0	0	0	1	2	sybr50487528
sybr	50	1871	0.5197222222222222	B9	5921	AFU	487	528	JS006	1	0	0	0.25	1	2	sybr50487528
sybr	50	1871	0.5197222222222222	B10	5624	AFU	487	528	JS006	1	0	0	0.5	1	2	sybr50487528
sybr	50	1871	0.5197222222222222	B11	5269	AFU	487	528	JS006	1	0	0	1	1	2	sybr50487528
sybr	50	1871	0.5197222222222222	B12	4865	AFU	487	528	JS006	1	0	0	2	1	2	sybr50487528
sybr	50	1871	0.5197222222222222	C8	6193	AFU	487	528	JS006	1	0	0	0	1	3	sybr50487528
sybr	50	1871	0.5197222222222222	C9	5919	AFU	487	528	JS006	1	0	0	0.25	1	3	sybr50487528
sybr	50	1871	0.5197222222222222	C10	5579	AFU	487	528	JS006	1	0	0	0.5	1	3	sybr50487528
sybr	50	1871	0.5197222222222222	C11	5244	AFU	487	528	JS006	1	0	0	1	1	3	sybr50487528
sybr	50	1871	0.5197222222222222	C12	4799	AFU	487	528	JS006	1	0	0	2	1	3	sybr50487528
sybr	50	1931	0.5363888888888889	A8	6110	AFU	487	528	JS006	1	0	0	0	1	1	sybr50487528
sybr	50	1931	0.5363888888888889	A9	5802	AFU	487	528	JS006	1	0	0	0.25	1	1	sybr50487528
sybr	50	1931	0.5363888888888889	A10	5526	AFU	487	528	JS006	1	0	0	0.5	1	1	sybr50487528
sybr	50	1931	0.5363888888888889	A11	5176	AFU	487	528	JS006	1	0	0	1	1	1	sybr50487528
sybr	50	1931	0.5363888888888889	A12	4769	AFU	487	528	JS006	1	0	0	2	1	1	sybr50487528
sybr	50	1931	0.5363888888888889	B8	6091	AFU	487	528	JS006	1	0	0	0	1	2	sybr50487528
sybr	50	1931	0.5363888888888889	B9	5895	AFU	487	528	JS006	1	0	0	0.25	1	2	sybr50487528
sybr	50	1931	0.5363888888888889	B10	5592	AFU	487	528	JS006	1	0	0	0.5	1	2	sybr50487528
sybr	50	1931	0.5363888888888889	B11	5238	AFU	487	528	JS006	1	0	0	1	1	2	sybr50487528
sybr	50	1931	0.5363888888888889	B12	4852	AFU	487	528	JS006	1	0	0	2	1	2	sybr50487528
sybr	50	1931	0.5363888888888889	C8	6192	AFU	487	528	JS006	1	0	0	0	1	3	sybr50487528
sybr	50	1931	0.5363888888888889	C9	5924	AFU	487	528	JS006	1	0	0	0.25	1	3	sybr50487528
sybr	50	1931	0.5363888888888889	C10	5557	AFU	487	528	JS006	1	0	0	0.5	1	3	sybr50487528
sybr	50	1931	0.5363888888888889	C11	5217	AFU	487	528	JS006	1	0	0	1	1	3	sybr50487528
sybr	50	1931	0.5363888888888889	C12	4776	AFU	487	528	JS006	1	0	0	2	1	3	sybr50487528
sybr	50	1991	0.5530555555555555	A8	6103	AFU	487	528	JS006	1	0	0	0	1	1	sybr50487528
sybr	50	1991	0.5530555555555555	A9	5779	AFU	487	528	JS006	1	0	0	0.25	1	1	sybr50487528
sybr	50	1991	0.5530555555555555	A10	5503	AFU	487	528	JS006	1	0	0	0.5	1	1	sybr50487528
sybr	50	1991	0.5530555555555555	A11	5145	AFU	487	528	JS006	1	0	0	1	1	1	sybr50487528
sybr	50	1991	0.5530555555555555	A12	4744	AFU	487	528	JS006	1	0	0	2	1	1	sybr50487528
sybr	50	1991	0.5530555555555555	B8	6100	AFU	487	528	JS006	1	0	0	0	1	2	sybr50487528
sybr	50	1991	0.5530555555555555	B9	5875	AFU	487	528	JS006	1	0	0	0.25	1	2	sybr50487528
sybr	50	1991	0.5530555555555555	B10	5572	AFU	487	528	JS006	1	0	0	0.5	1	2	sybr50487528
sybr	50	1991	0.5530555555555555	B11	5215	AFU	487	528	JS006	1	0	0	1	1	2	sybr50487528
sybr	50	1991	0.5530555555555555	B12	4828	AFU	487	528	JS006	1	0	0	2	1	2	sybr50487528
sybr	50	1991	0.5530555555555555	C8	6172	AFU	487	528	JS006	1	0	0	0	1	3	sybr50487528
sybr	50	1991	0.5530555555555555	C9	5880	AFU	487	528	JS006	1	0	0	0.25	1	3	sybr50487528
sybr	50	1991	0.5530555555555555	C10	5549	AFU	487	528	JS006	1	0	0	0.5	1	3	sybr50487528
sybr	50	1991	0.5530555555555555	C11	5190	AFU	487	528	JS006	1	0	0	1	1	3	sybr50487528
sybr	50	1991	0.5530555555555555	C12	4750	AFU	487	528	JS006	1	0	0	2	1	3	sybr50487528
sybr	50	2051	0.5697222222222222	A8	6086	AFU	487	528	JS006	1	0	0	0	1	1	sybr50487528
sybr	50	2051	0.5697222222222222	A9	5748	AFU	487	528	JS006	1	0	0	0.25	1	1	sybr50487528
sybr	50	2051	0.5697222222222222	A10	5464	AFU	487	528	JS006	1	0	0	0.5	1	1	sybr50487528
sybr	50	2051	0.5697222222222222	A11	5137	AFU	487	528	JS006	1	0	0	1	1	1	sybr50487528
sybr	50	2051	0.5697222222222222	A12	4720	AFU	487	528	JS006	1	0	0	2	1	1	sybr50487528
sybr	50	2051	0.5697222222222222	B8	6103	AFU	487	528	JS006	1	0	0	0	1	2	sybr50487528
sybr	50	2051	0.5697222222222222	B9	5844	AFU	487	528	JS006	1	0	0	0.25	1	2	sybr50487528
sybr	50	2051	0.5697222222222222	B10	5544	AFU	487	528	JS006	1	0	0	0.5	1	2	sybr50487528
sybr	50	2051	0.5697222222222222	B11	5173	AFU	487	528	JS006	1	0	0	1	1	2	sybr50487528
sybr	50	2051	0.5697222222222222	B12	4788	AFU	487	528	JS006	1	0	0	2	1	2	sybr50487528
sybr	50	2051	0.5697222222222222	C8	6194	AFU	487	528	JS006	1	0	0	0	1	3	sybr50487528
sybr	50	2051	0.5697222222222222	C9	5872	AFU	487	528	JS006	1	0	0	0.25	1	3	sybr50487528
sybr	50	2051	0.5697222222222222	C10	5497	AFU	487	528	JS006	1	0	0	0.5	1	3	sybr50487528
sybr	50	2051	0.5697222222222222	C11	5163	AFU	487	528	JS006	1	0	0	1	1	3	sybr50487528
sybr	50	2051	0.5697222222222222	C12	4716	AFU	487	528	JS006	1	0	0	2	1	3	sybr50487528
sybr	50	2111	0.5863888888888888	A8	6080	AFU	487	528	JS006	1	0	0	0	1	1	sybr50487528
sybr	50	2111	0.5863888888888888	A9	5742	AFU	487	528	JS006	1	0	0	0.25	1	1	sybr50487528
sybr	50	2111	0.5863888888888888	A10	5441	AFU	487	528	JS006	1	0	0	0.5	1	1	sybr50487528
sybr	50	2111	0.5863888888888888	A11	5103	AFU	487	528	JS006	1	0	0	1	1	1	sybr50487528
sybr	50	2111	0.5863888888888888	A12	4695	AFU	487	528	JS006	1	0	0	2	1	1	sybr50487528
sybr	50	2111	0.5863888888888888	B8	6096	AFU	487	528	JS006	1	0	0	0	1	2	sybr50487528
sybr	50	2111	0.5863888888888888	B9	5839	AFU	487	528	JS006	1	0	0	0.25	1	2	sybr50487528
sybr	50	2111	0.5863888888888888	B10	5516	AFU	487	528	JS006	1	0	0	0.5	1	2	sybr50487528
sybr	50	2111	0.5863888888888888	B11	5158	AFU	487	528	JS006	1	0	0	1	1	2	sybr50487528
sybr	50	2111	0.5863888888888888	B12	4765	AFU	487	528	JS006	1	0	0	2	1	2	sybr50487528
sybr	50	2111	0.5863888888888888	C8	6192	AFU	487	528	JS006	1	0	0	0	1	3	sybr50487528
sybr	50	2111	0.5863888888888888	C9	5842	AFU	487	528	JS006	1	0	0	0.25	1	3	sybr50487528
sybr	50	2111	0.5863888888888888	C10	5468	AFU	487	528	JS006	1	0	0	0.5	1	3	sybr50487528
sybr	50	2111	0.5863888888888888	C11	5129	AFU	487	528	JS006	1	0	0	1	1	3	sybr50487528
sybr	50	2111	0.5863888888888888	C12	4724	AFU	487	528	JS006	1	0	0	2	1	3	sybr50487528
sybr	50	2171	0.6030555555555556	A8	6066	AFU	487	528	JS006	1	0	0	0	1	1	sybr50487528
sybr	50	2171	0.6030555555555556	A9	5716	AFU	487	528	JS006	1	0	0	0.25	1	1	sybr50487528
sybr	50	2171	0.6030555555555556	A10	5411	AFU	487	528	JS006	1	0	0	0.5	1	1	sybr50487528
sybr	50	2171	0.6030555555555556	A11	5079	AFU	487	528	JS006	1	0	0	1	1	1	sybr50487528
sybr	50	2171	0.6030555555555556	A12	4664	AFU	487	528	JS006	1	0	0	2	1	1	sybr50487528
sybr	50	2171	0.6030555555555556	B8	6107	AFU	487	528	JS006	1	0	0	0	1	2	sybr50487528
sybr	50	2171	0.6030555555555556	B9	5803	AFU	487	528	JS006	1	0	0	0.25	1	2	sybr50487528
sybr	50	2171	0.6030555555555556	B10	5484	AFU	487	528	JS006	1	0	0	0.5	1	2	sybr50487528
sybr	50	2171	0.6030555555555556	B11	5126	AFU	487	528	JS006	1	0	0	1	1	2	sybr50487528
sybr	50	2171	0.6030555555555556	B12	4734	AFU	487	528	JS006	1	0	0	2	1	2	sybr50487528
sybr	50	2171	0.6030555555555556	C8	6166	AFU	487	528	JS006	1	0	0	0	1	3	sybr50487528
sybr	50	2171	0.6030555555555556	C9	5825	AFU	487	528	JS006	1	0	0	0.25	1	3	sybr50487528
sybr	50	2171	0.6030555555555556	C10	5454	AFU	487	528	JS006	1	0	0	0.5	1	3	sybr50487528
sybr	50	2171	0.6030555555555556	C11	5091	AFU	487	528	JS006	1	0	0	1	1	3	sybr50487528
sybr	50	2171	0.6030555555555556	C12	4671	AFU	487	528	JS006	1	0	0	2	1	3	sybr50487528
sybr	50	2231	0.6197222222222222	A8	6096	AFU	487	528	JS006	1	0	0	0	1	1	sybr50487528
sybr	50	2231	0.6197222222222222	A9	5700	AFU	487	528	JS006	1	0	0	0.25	1	1	sybr50487528
sybr	50	2231	0.6197222222222222	A10	5404	AFU	487	528	JS006	1	0	0	0.5	1	1	sybr50487528
sybr	50	2231	0.6197222222222222	A11	5046	AFU	487	528	JS006	1	0	0	1	1	1	sybr50487528
sybr	50	2231	0.6197222222222222	A12	4644	AFU	487	528	JS006	1	0	0	2	1	1	sybr50487528
sybr	50	2231	0.6197222222222222	B8	6097	AFU	487	528	JS006	1	0	0	0	1	2	sybr50487528
sybr	50	2231	0.6197222222222222	B9	5786	AFU	487	528	JS006	1	0	0	0.25	1	2	sybr50487528
sybr	50	2231	0.6197222222222222	B10	5466	AFU	487	528	JS006	1	0	0	0.5	1	2	sybr50487528
sybr	50	2231	0.6197222222222222	B11	5102	AFU	487	528	JS006	1	0	0	1	1	2	sybr50487528
sybr	50	2231	0.6197222222222222	B12	4718	AFU	487	528	JS006	1	0	0	2	1	2	sybr50487528
sybr	50	2231	0.6197222222222222	C8	6158	AFU	487	528	JS006	1	0	0	0	1	3	sybr50487528
sybr	50	2231	0.6197222222222222	C9	5786	AFU	487	528	JS006	1	0	0	0.25	1	3	sybr50487528
sybr	50	2231	0.6197222222222222	C10	5429	AFU	487	528	JS006	1	0	0	0.5	1	3	sybr50487528
sybr	50	2231	0.6197222222222222	C11	5067	AFU	487	528	JS006	1	0	0	1	1	3	sybr50487528
sybr	50	2231	0.6197222222222222	C12	4664	AFU	487	528	JS006	1	0	0	2	1	3	sybr50487528
sybr	50	2291	0.6363888888888889	A8	6074	AFU	487	528	JS006	1	0	0	0	1	1	sybr50487528
sybr	50	2291	0.6363888888888889	A9	5690	AFU	487	528	JS006	1	0	0	0.25	1	1	sybr50487528
sybr	50	2291	0.6363888888888889	A10	5388	AFU	487	528	JS006	1	0	0	0.5	1	1	sybr50487528
sybr	50	2291	0.6363888888888889	A11	5037	AFU	487	528	JS006	1	0	0	1	1	1	sybr50487528
sybr	50	2291	0.6363888888888889	A12	4632	AFU	487	528	JS006	1	0	0	2	1	1	sybr50487528
sybr	50	2291	0.6363888888888889	B8	6120	AFU	487	528	JS006	1	0	0	0	1	2	sybr50487528
sybr	50	2291	0.6363888888888889	B9	5776	AFU	487	528	JS006	1	0	0	0.25	1	2	sybr50487528
sybr	50	2291	0.6363888888888889	B10	5440	AFU	487	528	JS006	1	0	0	0.5	1	2	sybr50487528
sybr	50	2291	0.6363888888888889	B11	5068	AFU	487	528	JS006	1	0	0	1	1	2	sybr50487528
sybr	50	2291	0.6363888888888889	B12	4689	AFU	487	528	JS006	1	0	0	2	1	2	sybr50487528
sybr	50	2291	0.6363888888888889	C8	6160	AFU	487	528	JS006	1	0	0	0	1	3	sybr50487528
sybr	50	2291	0.6363888888888889	C9	5778	AFU	487	528	JS006	1	0	0	0.25	1	3	sybr50487528
sybr	50	2291	0.6363888888888889	C10	5407	AFU	487	528	JS006	1	0	0	0.5	1	3	sybr50487528
sybr	50	2291	0.6363888888888889	C11	5048	AFU	487	528	JS006	1	0	0	1	1	3	sybr50487528
sybr	50	2291	0.6363888888888889	C12	4639	AFU	487	528	JS006	1	0	0	2	1	3	sybr50487528
sybr	50	2351	0.6530555555555555	A8	6055	AFU	487	528	JS006	1	0	0	0	1	1	sybr50487528
sybr	50	2351	0.6530555555555555	A9	5674	AFU	487	528	JS006	1	0	0	0.25	1	1	sybr50487528
sybr	50	2351	0.6530555555555555	A10	5340	AFU	487	528	JS006	1	0	0	0.5	1	1	sybr50487528
sybr	50	2351	0.6530555555555555	A11	5009	AFU	487	528	JS006	1	0	0	1	1	1	sybr50487528
sybr	50	2351	0.6530555555555555	A12	4603	AFU	487	528	JS006	1	0	0	2	1	1	sybr50487528
sybr	50	2351	0.6530555555555555	B8	6115	AFU	487	528	JS006	1	0	0	0	1	2	sybr50487528
sybr	50	2351	0.6530555555555555	B9	5751	AFU	487	528	JS006	1	0	0	0.25	1	2	sybr50487528
sybr	50	2351	0.6530555555555555	B10	5402	AFU	487	528	JS006	1	0	0	0.5	1	2	sybr50487528
sybr	50	2351	0.6530555555555555	B11	5045	AFU	487	528	JS006	1	0	0	1	1	2	sybr50487528
sybr	50	2351	0.6530555555555555	B12	4667	AFU	487	528	JS006	1	0	0	2	1	2	sybr50487528
sybr	50	2351	0.6530555555555555	C8	6127	AFU	487	528	JS006	1	0	0	0	1	3	sybr50487528
sybr	50	2351	0.6530555555555555	C9	5767	AFU	487	528	JS006	1	0	0	0.25	1	3	sybr50487528
sybr	50	2351	0.6530555555555555	C10	5372	AFU	487	528	JS006	1	0	0	0.5	1	3	sybr50487528
sybr	50	2351	0.6530555555555555	C11	4999	AFU	487	528	JS006	1	0	0	1	1	3	sybr50487528
sybr	50	2351	0.6530555555555555	C12	4622	AFU	487	528	JS006	1	0	0	2	1	3	sybr50487528
sybr	50	2411	0.6697222222222222	A8	6061	AFU	487	528	JS006	1	0	0	0	1	1	sybr50487528
sybr	50	2411	0.6697222222222222	A9	5652	AFU	487	528	JS006	1	0	0	0.25	1	1	sybr50487528
sybr	50	2411	0.6697222222222222	A10	5332	AFU	487	528	JS006	1	0	0	0.5	1	1	sybr50487528
sybr	50	2411	0.6697222222222222	A11	4986	AFU	487	528	JS006	1	0	0	1	1	1	sybr50487528
sybr	50	2411	0.6697222222222222	A12	4586	AFU	487	528	JS006	1	0	0	2	1	1	sybr50487528
sybr	50	2411	0.6697222222222222	B8	6132	AFU	487	528	JS006	1	0	0	0	1	2	sybr50487528
sybr	50	2411	0.6697222222222222	B9	5742	AFU	487	528	JS006	1	0	0	0.25	1	2	sybr50487528
sybr	50	2411	0.6697222222222222	B10	5390	AFU	487	528	JS006	1	0	0	0.5	1	2	sybr50487528
sybr	50	2411	0.6697222222222222	B11	5034	AFU	487	528	JS006	1	0	0	1	1	2	sybr50487528
sybr	50	2411	0.6697222222222222	B12	4639	AFU	487	528	JS006	1	0	0	2	1	2	sybr50487528
sybr	50	2411	0.6697222222222222	C8	6148	AFU	487	528	JS006	1	0	0	0	1	3	sybr50487528
sybr	50	2411	0.6697222222222222	C9	5731	AFU	487	528	JS006	1	0	0	0.25	1	3	sybr50487528
sybr	50	2411	0.6697222222222222	C10	5338	AFU	487	528	JS006	1	0	0	0.5	1	3	sybr50487528
sybr	50	2411	0.6697222222222222	C11	4993	AFU	487	528	JS006	1	0	0	1	1	3	sybr50487528
sybr	50	2411	0.6697222222222222	C12	4584	AFU	487	528	JS006	1	0	0	2	1	3	sybr50487528
sybr	50	2471	0.6863888888888889	A8	6066	AFU	487	528	JS006	1	0	0	0	1	1	sybr50487528
sybr	50	2471	0.6863888888888889	A9	5628	AFU	487	528	JS006	1	0	0	0.25	1	1	sybr50487528
sybr	50	2471	0.6863888888888889	A10	5324	AFU	487	528	JS006	1	0	0	0.5	1	1	sybr50487528
sybr	50	2471	0.6863888888888889	A11	4960	AFU	487	528	JS006	1	0	0	1	1	1	sybr50487528
sybr	50	2471	0.6863888888888889	A12	4558	AFU	487	528	JS006	1	0	0	2	1	1	sybr50487528
sybr	50	2471	0.6863888888888889	B8	6103	AFU	487	528	JS006	1	0	0	0	1	2	sybr50487528
sybr	50	2471	0.6863888888888889	B9	5723	AFU	487	528	JS006	1	0	0	0.25	1	2	sybr50487528
sybr	50	2471	0.6863888888888889	B10	5378	AFU	487	528	JS006	1	0	0	0.5	1	2	sybr50487528
sybr	50	2471	0.6863888888888889	B11	5010	AFU	487	528	JS006	1	0	0	1	1	2	sybr50487528
sybr	50	2471	0.6863888888888889	B12	4630	AFU	487	528	JS006	1	0	0	2	1	2	sybr50487528
sybr	50	2471	0.6863888888888889	C8	6126	AFU	487	528	JS006	1	0	0	0	1	3	sybr50487528
sybr	50	2471	0.6863888888888889	C9	5713	AFU	487	528	JS006	1	0	0	0.25	1	3	sybr50487528
sybr	50	2471	0.6863888888888889	C10	5333	AFU	487	528	JS006	1	0	0	0.5	1	3	sybr50487528
sybr	50	2471	0.6863888888888889	C11	4958	AFU	487	528	JS006	1	0	0	1	1	3	sybr50487528
sybr	50	2471	0.6863888888888889	C12	4574	AFU	487	528	JS006	1	0	0	2	1	3	sybr50487528
sybr	50	2531	0.7030555555555555	A8	6058	AFU	487	528	JS006	1	0	0	0	1	1	sybr50487528
sybr	50	2531	0.7030555555555555	A9	5628	AFU	487	528	JS006	1	0	0	0.25	1	1	sybr50487528
sybr	50	2531	0.7030555555555555	A10	5285	AFU	487	528	JS006	1	0	0	0.5	1	1	sybr50487528
sybr	50	2531	0.7030555555555555	A11	4938	AFU	487	528	JS006	1	0	0	1	1	1	sybr50487528
sybr	50	2531	0.7030555555555555	A12	4545	AFU	487	528	JS006	1	0	0	2	1	1	sybr50487528
sybr	50	2531	0.7030555555555555	B8	6096	AFU	487	528	JS006	1	0	0	0	1	2	sybr50487528
sybr	50	2531	0.7030555555555555	B9	5690	AFU	487	528	JS006	1	0	0	0.25	1	2	sybr50487528
sybr	50	2531	0.7030555555555555	B10	5340	AFU	487	528	JS006	1	0	0	0.5	1	2	sybr50487528
sybr	50	2531	0.7030555555555555	B11	4976	AFU	487	528	JS006	1	0	0	1	1	2	sybr50487528
sybr	50	2531	0.7030555555555555	B12	4597	AFU	487	528	JS006	1	0	0	2	1	2	sybr50487528
sybr	50	2531	0.7030555555555555	C8	6119	AFU	487	528	JS006	1	0	0	0	1	3	sybr50487528
sybr	50	2531	0.7030555555555555	C9	5702	AFU	487	528	JS006	1	0	0	0.25	1	3	sybr50487528
sybr	50	2531	0.7030555555555555	C10	5305	AFU	487	528	JS006	1	0	0	0.5	1	3	sybr50487528
sybr	50	2531	0.7030555555555555	C11	4929	AFU	487	528	JS006	1	0	0	1	1	3	sybr50487528
sybr	50	2531	0.7030555555555555	C12	4543	AFU	487	528	JS006	1	0	0	2	1	3	sybr50487528
sybr	50	2591	0.7197222222222223	A8	6074	AFU	487	528	JS006	1	0	0	0	1	1	sybr50487528
sybr	50	2591	0.7197222222222223	A9	5609	AFU	487	528	JS006	1	0	0	0.25	1	1	sybr50487528
sybr	50	2591	0.7197222222222223	A10	5274	AFU	487	528	JS006	1	0	0	0.5	1	1	sybr50487528
sybr	50	2591	0.7197222222222223	A11	4938	AFU	487	528	JS006	1	0	0	1	1	1	sybr50487528
sybr	50	2591	0.7197222222222223	A12	4513	AFU	487	528	JS006	1	0	0	2	1	1	sybr50487528
sybr	50	2591	0.7197222222222223	B8	6103	AFU	487	528	JS006	1	0	0	0	1	2	sybr50487528
sybr	50	2591	0.7197222222222223	B9	5701	AFU	487	528	JS006	1	0	0	0.25	1	2	sybr50487528
sybr	50	2591	0.7197222222222223	B10	5328	AFU	487	528	JS006	1	0	0	0.5	1	2	sybr50487528
sybr	50	2591	0.7197222222222223	B11	4968	AFU	487	528	JS006	1	0	0	1	1	2	sybr50487528
sybr	50	2591	0.7197222222222223	B12	4569	AFU	487	528	JS006	1	0	0	2	1	2	sybr50487528
sybr	50	2591	0.7197222222222223	C8	6133	AFU	487	528	JS006	1	0	0	0	1	3	sybr50487528
sybr	50	2591	0.7197222222222223	C9	5679	AFU	487	528	JS006	1	0	0	0.25	1	3	sybr50487528
sybr	50	2591	0.7197222222222223	C10	5290	AFU	487	528	JS006	1	0	0	0.5	1	3	sybr50487528
sybr	50	2591	0.7197222222222223	C11	4909	AFU	487	528	JS006	1	0	0	1	1	3	sybr50487528
sybr	50	2591	0.7197222222222223	C12	4515	AFU	487	528	JS006	1	0	0	2	1	3	sybr50487528
sybr	50	2651	0.7363888888888889	A8	6068	AFU	487	528	JS006	1	0	0	0	1	1	sybr50487528
sybr	50	2651	0.7363888888888889	A9	5600	AFU	487	528	JS006	1	0	0	0.25	1	1	sybr50487528
sybr	50	2651	0.7363888888888889	A10	5259	AFU	487	528	JS006	1	0	0	0.5	1	1	sybr50487528
sybr	50	2651	0.7363888888888889	A11	4908	AFU	487	528	JS006	1	0	0	1	1	1	sybr50487528
sybr	50	2651	0.7363888888888889	A12	4490	AFU	487	528	JS006	1	0	0	2	1	1	sybr50487528
sybr	50	2651	0.7363888888888889	B8	6095	AFU	487	528	JS006	1	0	0	0	1	2	sybr50487528
sybr	50	2651	0.7363888888888889	B9	5666	AFU	487	528	JS006	1	0	0	0.25	1	2	sybr50487528
sybr	50	2651	0.7363888888888889	B10	5296	AFU	487	528	JS006	1	0	0	0.5	1	2	sybr50487528
sybr	50	2651	0.7363888888888889	B11	4937	AFU	487	528	JS006	1	0	0	1	1	2	sybr50487528
sybr	50	2651	0.7363888888888889	B12	4564	AFU	487	528	JS006	1	0	0	2	1	2	sybr50487528
sybr	50	2651	0.7363888888888889	C8	6123	AFU	487	528	JS006	1	0	0	0	1	3	sybr50487528
sybr	50	2651	0.7363888888888889	C9	5674	AFU	487	528	JS006	1	0	0	0.25	1	3	sybr50487528
sybr	50	2651	0.7363888888888889	C10	5270	AFU	487	528	JS006	1	0	0	0.5	1	3	sybr50487528
sybr	50	2651	0.7363888888888889	C11	4898	AFU	487	528	JS006	1	0	0	1	1	3	sybr50487528
sybr	50	2651	0.7363888888888889	C12	4523	AFU	487	528	JS006	1	0	0	2	1	3	sybr50487528
sybr	50	2711	0.7530555555555556	A8	6069	AFU	487	528	JS006	1	0	0	0	1	1	sybr50487528
sybr	50	2711	0.7530555555555556	A9	5569	AFU	487	528	JS006	1	0	0	0.25	1	1	sybr50487528
sybr	50	2711	0.7530555555555556	A10	5229	AFU	487	528	JS006	1	0	0	0.5	1	1	sybr50487528
sybr	50	2711	0.7530555555555556	A11	4876	AFU	487	528	JS006	1	0	0	1	1	1	sybr50487528
sybr	50	2711	0.7530555555555556	A12	4485	AFU	487	528	JS006	1	0	0	2	1	1	sybr50487528
sybr	50	2711	0.7530555555555556	B8	6108	AFU	487	528	JS006	1	0	0	0	1	2	sybr50487528
sybr	50	2711	0.7530555555555556	B9	5663	AFU	487	528	JS006	1	0	0	0.25	1	2	sybr50487528
sybr	50	2711	0.7530555555555556	B10	5272	AFU	487	528	JS006	1	0	0	0.5	1	2	sybr50487528
sybr	50	2711	0.7530555555555556	B11	4929	AFU	487	528	JS006	1	0	0	1	1	2	sybr50487528
sybr	50	2711	0.7530555555555556	B12	4541	AFU	487	528	JS006	1	0	0	2	1	2	sybr50487528
sybr	50	2711	0.7530555555555556	C8	6131	AFU	487	528	JS006	1	0	0	0	1	3	sybr50487528
sybr	50	2711	0.7530555555555556	C9	5632	AFU	487	528	JS006	1	0	0	0.25	1	3	sybr50487528
sybr	50	2711	0.7530555555555556	C10	5239	AFU	487	528	JS006	1	0	0	0.5	1	3	sybr50487528
sybr	50	2711	0.7530555555555556	C11	4861	AFU	487	528	JS006	1	0	0	1	1	3	sybr50487528
sybr	50	2711	0.7530555555555556	C12	4488	AFU	487	528	JS006	1	0	0	2	1	3	sybr50487528
sybr	50	2771	0.7697222222222222	A8	6081	AFU	487	528	JS006	1	0	0	0	1	1	sybr50487528
sybr	50	2771	0.7697222222222222	A9	5560	AFU	487	528	JS006	1	0	0	0.25	1	1	sybr50487528
sybr	50	2771	0.7697222222222222	A10	5203	AFU	487	528	JS006	1	0	0	0.5	1	1	sybr50487528
sybr	50	2771	0.7697222222222222	A11	4861	AFU	487	528	JS006	1	0	0	1	1	1	sybr50487528
sybr	50	2771	0.7697222222222222	A12	4437	AFU	487	528	JS006	1	0	0	2	1	1	sybr50487528
sybr	50	2771	0.7697222222222222	B8	6102	AFU	487	528	JS006	1	0	0	0	1	2	sybr50487528
sybr	50	2771	0.7697222222222222	B9	5641	AFU	487	528	JS006	1	0	0	0.25	1	2	sybr50487528
sybr	50	2771	0.7697222222222222	B10	5264	AFU	487	528	JS006	1	0	0	0.5	1	2	sybr50487528
sybr	50	2771	0.7697222222222222	B11	4905	AFU	487	528	JS006	1	0	0	1	1	2	sybr50487528
sybr	50	2771	0.7697222222222222	B12	4529	AFU	487	528	JS006	1	0	0	2	1	2	sybr50487528
sybr	50	2771	0.7697222222222222	C8	6123	AFU	487	528	JS006	1	0	0	0	1	3	sybr50487528
sybr	50	2771	0.7697222222222222	C9	5615	AFU	487	528	JS006	1	0	0	0.25	1	3	sybr50487528
sybr	50	2771	0.7697222222222222	C10	5221	AFU	487	528	JS006	1	0	0	0.5	1	3	sybr50487528
sybr	50	2771	0.7697222222222222	C11	4858	AFU	487	528	JS006	1	0	0	1	1	3	sybr50487528
sybr	50	2771	0.7697222222222222	C12	4493	AFU	487	528	JS006	1	0	0	2	1	3	sybr50487528
sybr	50	2831	0.7863888888888889	A8	6052	AFU	487	528	JS006	1	0	0	0	1	1	sybr50487528
sybr	50	2831	0.7863888888888889	A9	5559	AFU	487	528	JS006	1	0	0	0.25	1	1	sybr50487528
sybr	50	2831	0.7863888888888889	A10	5194	AFU	487	528	JS006	1	0	0	0.5	1	1	sybr50487528
sybr	50	2831	0.7863888888888889	A11	4841	AFU	487	528	JS006	1	0	0	1	1	1	sybr50487528
sybr	50	2831	0.7863888888888889	A12	4424	AFU	487	528	JS006	1	0	0	2	1	1	sybr50487528
sybr	50	2831	0.7863888888888889	B8	6078	AFU	487	528	JS006	1	0	0	0	1	2	sybr50487528
sybr	50	2831	0.7863888888888889	B9	5625	AFU	487	528	JS006	1	0	0	0.25	1	2	sybr50487528
sybr	50	2831	0.7863888888888889	B10	5237	AFU	487	528	JS006	1	0	0	0.5	1	2	sybr50487528
sybr	50	2831	0.7863888888888889	B11	4880	AFU	487	528	JS006	1	0	0	1	1	2	sybr50487528
sybr	50	2831	0.7863888888888889	B12	4496	AFU	487	528	JS006	1	0	0	2	1	2	sybr50487528
sybr	50	2831	0.7863888888888889	C8	6095	AFU	487	528	JS006	1	0	0	0	1	3	sybr50487528
sybr	50	2831	0.7863888888888889	C9	5598	AFU	487	528	JS006	1	0	0	0.25	1	3	sybr50487528
sybr	50	2831	0.7863888888888889	C10	5203	AFU	487	528	JS006	1	0	0	0.5	1	3	sybr50487528
sybr	50	2831	0.7863888888888889	C11	4817	AFU	487	528	JS006	1	0	0	1	1	3	sybr50487528
sybr	50	2831	0.7863888888888889	C12	4455	AFU	487	528	JS006	1	0	0	2	1	3	sybr50487528
sybr	50	2891	0.8030555555555555	A8	6051	AFU	487	528	JS006	1	0	0	0	1	1	sybr50487528
sybr	50	2891	0.8030555555555555	A9	5533	AFU	487	528	JS006	1	0	0	0.25	1	1	sybr50487528
sybr	50	2891	0.8030555555555555	A10	5167	AFU	487	528	JS006	1	0	0	0.5	1	1	sybr50487528
sybr	50	2891	0.8030555555555555	A11	4805	AFU	487	528	JS006	1	0	0	1	1	1	sybr50487528
sybr	50	2891	0.8030555555555555	A12	4409	AFU	487	528	JS006	1	0	0	2	1	1	sybr50487528
sybr	50	2891	0.8030555555555555	B8	6090	AFU	487	528	JS006	1	0	0	0	1	2	sybr50487528
sybr	50	2891	0.8030555555555555	B9	5618	AFU	487	528	JS006	1	0	0	0.25	1	2	sybr50487528
sybr	50	2891	0.8030555555555555	B10	5216	AFU	487	528	JS006	1	0	0	0.5	1	2	sybr50487528
sybr	50	2891	0.8030555555555555	B11	4855	AFU	487	528	JS006	1	0	0	1	1	2	sybr50487528
sybr	50	2891	0.8030555555555555	B12	4466	AFU	487	528	JS006	1	0	0	2	1	2	sybr50487528
sybr	50	2891	0.8030555555555555	C8	6093	AFU	487	528	JS006	1	0	0	0	1	3	sybr50487528
sybr	50	2891	0.8030555555555555	C9	5579	AFU	487	528	JS006	1	0	0	0.25	1	3	sybr50487528
sybr	50	2891	0.8030555555555555	C10	5204	AFU	487	528	JS006	1	0	0	0.5	1	3	sybr50487528
sybr	50	2891	0.8030555555555555	C11	4794	AFU	487	528	JS006	1	0	0	1	1	3	sybr50487528
sybr	50	2891	0.8030555555555555	C12	4448	AFU	487	528	JS006	1	0	0	2	1	3	sybr50487528
sybr	50	2951	0.8197222222222222	A8	6025	AFU	487	528	JS006	1	0	0	0	1	1	sybr50487528
sybr	50	2951	0.8197222222222222	A9	5516	AFU	487	528	JS006	1	0	0	0.25	1	1	sybr50487528
sybr	50	2951	0.8197222222222222	A10	5136	AFU	487	528	JS006	1	0	0	0.5	1	1	sybr50487528
sybr	50	2951	0.8197222222222222	A11	4781	AFU	487	528	JS006	1	0	0	1	1	1	sybr50487528
sybr	50	2951	0.8197222222222222	A12	4377	AFU	487	528	JS006	1	0	0	2	1	1	sybr50487528
sybr	50	2951	0.8197222222222222	B8	6070	AFU	487	528	JS006	1	0	0	0	1	2	sybr50487528
sybr	50	2951	0.8197222222222222	B9	5583	AFU	487	528	JS006	1	0	0	0.25	1	2	sybr50487528
sybr	50	2951	0.8197222222222222	B10	5191	AFU	487	528	JS006	1	0	0	0.5	1	2	sybr50487528
sybr	50	2951	0.8197222222222222	B11	4838	AFU	487	528	JS006	1	0	0	1	1	2	sybr50487528
sybr	50	2951	0.8197222222222222	B12	4450	AFU	487	528	JS006	1	0	0	2	1	2	sybr50487528
sybr	50	2951	0.8197222222222222	C8	6098	AFU	487	528	JS006	1	0	0	0	1	3	sybr50487528
sybr	50	2951	0.8197222222222222	C9	5562	AFU	487	528	JS006	1	0	0	0.25	1	3	sybr50487528
sybr	50	2951	0.8197222222222222	C10	5161	AFU	487	528	JS006	1	0	0	0.5	1	3	sybr50487528
sybr	50	2951	0.8197222222222222	C11	4766	AFU	487	528	JS006	1	0	0	1	1	3	sybr50487528
sybr	50	2951	0.8197222222222222	C12	4415	AFU	487	528	JS006	1	0	0	2	1	3	sybr50487528
sybr	50	3011	0.8363888888888888	A8	6026	AFU	487	528	JS006	1	0	0	0	1	1	sybr50487528
sybr	50	3011	0.8363888888888888	A9	5507	AFU	487	528	JS006	1	0	0	0.25	1	1	sybr50487528
sybr	50	3011	0.8363888888888888	A10	5131	AFU	487	528	JS006	1	0	0	0.5	1	1	sybr50487528
sybr	50	3011	0.8363888888888888	A11	4758	AFU	487	528	JS006	1	0	0	1	1	1	sybr50487528
sybr	50	3011	0.8363888888888888	A12	4348	AFU	487	528	JS006	1	0	0	2	1	1	sybr50487528
sybr	50	3011	0.8363888888888888	B8	6089	AFU	487	528	JS006	1	0	0	0	1	2	sybr50487528
sybr	50	3011	0.8363888888888888	B9	5571	AFU	487	528	JS006	1	0	0	0.25	1	2	sybr50487528
sybr	50	3011	0.8363888888888888	B10	5175	AFU	487	528	JS006	1	0	0	0.5	1	2	sybr50487528
sybr	50	3011	0.8363888888888888	B11	4817	AFU	487	528	JS006	1	0	0	1	1	2	sybr50487528
sybr	50	3011	0.8363888888888888	B12	4446	AFU	487	528	JS006	1	0	0	2	1	2	sybr50487528
sybr	50	3011	0.8363888888888888	C8	6095	AFU	487	528	JS006	1	0	0	0	1	3	sybr50487528
sybr	50	3011	0.8363888888888888	C9	5554	AFU	487	528	JS006	1	0	0	0.25	1	3	sybr50487528
sybr	50	3011	0.8363888888888888	C10	5162	AFU	487	528	JS006	1	0	0	0.5	1	3	sybr50487528
sybr	50	3011	0.8363888888888888	C11	4766	AFU	487	528	JS006	1	0	0	1	1	3	sybr50487528
sybr	50	3011	0.8363888888888888	C12	4419	AFU	487	528	JS006	1	0	0	2	1	3	sybr50487528
sybr	50	3071	0.8530555555555556	A8	6052	AFU	487	528	JS006	1	0	0	0	1	1	sybr50487528
sybr	50	3071	0.8530555555555556	A9	5502	AFU	487	528	JS006	1	0	0	0.25	1	1	sybr50487528
sybr	50	3071	0.8530555555555556	A10	5122	AFU	487	528	JS006	1	0	0	0.5	1	1	sybr50487528
sybr	50	3071	0.8530555555555556	A11	4747	AFU	487	528	JS006	1	0	0	1	1	1	sybr50487528
sybr	50	3071	0.8530555555555556	A12	4338	AFU	487	528	JS006	1	0	0	2	1	1	sybr50487528
sybr	50	3071	0.8530555555555556	B8	6082	AFU	487	528	JS006	1	0	0	0	1	2	sybr50487528
sybr	50	3071	0.8530555555555556	B9	5542	AFU	487	528	JS006	1	0	0	0.25	1	2	sybr50487528
sybr	50	3071	0.8530555555555556	B10	5157	AFU	487	528	JS006	1	0	0	0.5	1	2	sybr50487528
sybr	50	3071	0.8530555555555556	B11	4812	AFU	487	528	JS006	1	0	0	1	1	2	sybr50487528
sybr	50	3071	0.8530555555555556	B12	4437	AFU	487	528	JS006	1	0	0	2	1	2	sybr50487528
sybr	50	3071	0.8530555555555556	C8	6098	AFU	487	528	JS006	1	0	0	0	1	3	sybr50487528
sybr	50	3071	0.8530555555555556	C9	5529	AFU	487	528	JS006	1	0	0	0.25	1	3	sybr50487528
sybr	50	3071	0.8530555555555556	C10	5129	AFU	487	528	JS006	1	0	0	0.5	1	3	sybr50487528
sybr	50	3071	0.8530555555555556	C11	4728	AFU	487	528	JS006	1	0	0	1	1	3	sybr50487528
sybr	50	3071	0.8530555555555556	C12	4390	AFU	487	528	JS006	1	0	0	2	1	3	sybr50487528
sybr	50	3131	0.8697222222222222	A8	6042	AFU	487	528	JS006	1	0	0	0	1	1	sybr50487528
sybr	50	3131	0.8697222222222222	A9	5485	AFU	487	528	JS006	1	0	0	0.25	1	1	sybr50487528
sybr	50	3131	0.8697222222222222	A10	5106	AFU	487	528	JS006	1	0	0	0.5	1	1	sybr50487528
sybr	50	3131	0.8697222222222222	A11	4735	AFU	487	528	JS006	1	0	0	1	1	1	sybr50487528
sybr	50	3131	0.8697222222222222	A12	4320	AFU	487	528	JS006	1	0	0	2	1	1	sybr50487528
sybr	50	3131	0.8697222222222222	B8	6066	AFU	487	528	JS006	1	0	0	0	1	2	sybr50487528
sybr	50	3131	0.8697222222222222	B9	5546	AFU	487	528	JS006	1	0	0	0.25	1	2	sybr50487528
sybr	50	3131	0.8697222222222222	B10	5151	AFU	487	528	JS006	1	0	0	0.5	1	2	sybr50487528
sybr	50	3131	0.8697222222222222	B11	4781	AFU	487	528	JS006	1	0	0	1	1	2	sybr50487528
sybr	50	3131	0.8697222222222222	B12	4418	AFU	487	528	JS006	1	0	0	2	1	2	sybr50487528
sybr	50	3131	0.8697222222222222	C8	6099	AFU	487	528	JS006	1	0	0	0	1	3	sybr50487528
sybr	50	3131	0.8697222222222222	C9	5514	AFU	487	528	JS006	1	0	0	0.25	1	3	sybr50487528
sybr	50	3131	0.8697222222222222	C10	5120	AFU	487	528	JS006	1	0	0	0.5	1	3	sybr50487528
sybr	50	3131	0.8697222222222222	C11	4718	AFU	487	528	JS006	1	0	0	1	1	3	sybr50487528
sybr	50	3131	0.8697222222222222	C12	4374	AFU	487	528	JS006	1	0	0	2	1	3	sybr50487528
sybr	50	3191	0.8863888888888889	A8	6036	AFU	487	528	JS006	1	0	0	0	1	1	sybr50487528
sybr	50	3191	0.8863888888888889	A9	5466	AFU	487	528	JS006	1	0	0	0.25	1	1	sybr50487528
sybr	50	3191	0.8863888888888889	A10	5077	AFU	487	528	JS006	1	0	0	0.5	1	1	sybr50487528
sybr	50	3191	0.8863888888888889	A11	4695	AFU	487	528	JS006	1	0	0	1	1	1	sybr50487528
sybr	50	3191	0.8863888888888889	A12	4285	AFU	487	528	JS006	1	0	0	2	1	1	sybr50487528
sybr	50	3191	0.8863888888888889	B8	6080	AFU	487	528	JS006	1	0	0	0	1	2	sybr50487528
sybr	50	3191	0.8863888888888889	B9	5525	AFU	487	528	JS006	1	0	0	0.25	1	2	sybr50487528
sybr	50	3191	0.8863888888888889	B10	5112	AFU	487	528	JS006	1	0	0	0.5	1	2	sybr50487528
sybr	50	3191	0.8863888888888889	B11	4766	AFU	487	528	JS006	1	0	0	1	1	2	sybr50487528
sybr	50	3191	0.8863888888888889	B12	4387	AFU	487	528	JS006	1	0	0	2	1	2	sybr50487528
sybr	50	3191	0.8863888888888889	C8	6088	AFU	487	528	JS006	1	0	0	0	1	3	sybr50487528
sybr	50	3191	0.8863888888888889	C9	5506	AFU	487	528	JS006	1	0	0	0.25	1	3	sybr50487528
sybr	50	3191	0.8863888888888889	C10	5099	AFU	487	528	JS006	1	0	0	0.5	1	3	sybr50487528
sybr	50	3191	0.8863888888888889	C11	4698	AFU	487	528	JS006	1	0	0	1	1	3	sybr50487528
sybr	50	3191	0.8863888888888889	C12	4351	AFU	487	528	JS006	1	0	0	2	1	3	sybr50487528
sybr	50	3251	0.9030555555555555	A8	6040	AFU	487	528	JS006	1	0	0	0	1	1	sybr50487528
sybr	50	3251	0.9030555555555555	A9	5449	AFU	487	528	JS006	1	0	0	0.25	1	1	sybr50487528
sybr	50	3251	0.9030555555555555	A10	5053	AFU	487	528	JS006	1	0	0	0.5	1	1	sybr50487528
sybr	50	3251	0.9030555555555555	A11	4670	AFU	487	528	JS006	1	0	0	1	1	1	sybr50487528
sybr	50	3251	0.9030555555555555	A12	4248	AFU	487	528	JS006	1	0	0	2	1	1	sybr50487528
sybr	50	3251	0.9030555555555555	B8	6056	AFU	487	528	JS006	1	0	0	0	1	2	sybr50487528
sybr	50	3251	0.9030555555555555	B9	5495	AFU	487	528	JS006	1	0	0	0.25	1	2	sybr50487528
sybr	50	3251	0.9030555555555555	B10	5092	AFU	487	528	JS006	1	0	0	0.5	1	2	sybr50487528
sybr	50	3251	0.9030555555555555	B11	4750	AFU	487	528	JS006	1	0	0	1	1	2	sybr50487528
sybr	50	3251	0.9030555555555555	B12	4376	AFU	487	528	JS006	1	0	0	2	1	2	sybr50487528
sybr	50	3251	0.9030555555555555	C8	6082	AFU	487	528	JS006	1	0	0	0	1	3	sybr50487528
sybr	50	3251	0.9030555555555555	C9	5478	AFU	487	528	JS006	1	0	0	0.25	1	3	sybr50487528
sybr	50	3251	0.9030555555555555	C10	5076	AFU	487	528	JS006	1	0	0	0.5	1	3	sybr50487528
sybr	50	3251	0.9030555555555555	C11	4679	AFU	487	528	JS006	1	0	0	1	1	3	sybr50487528
sybr	50	3251	0.9030555555555555	C12	4345	AFU	487	528	JS006	1	0	0	2	1	3	sybr50487528
sybr	50	3311	0.9197222222222222	A8	6005	AFU	487	528	JS006	1	0	0	0	1	1	sybr50487528
sybr	50	3311	0.9197222222222222	A9	5425	AFU	487	528	JS006	1	0	0	0.25	1	1	sybr50487528
sybr	50	3311	0.9197222222222222	A10	5042	AFU	487	528	JS006	1	0	0	0.5	1	1	sybr50487528
sybr	50	3311	0.9197222222222222	A11	4654	AFU	487	528	JS006	1	0	0	1	1	1	sybr50487528
sybr	50	3311	0.9197222222222222	A12	4227	AFU	487	528	JS006	1	0	0	2	1	1	sybr50487528
sybr	50	3311	0.9197222222222222	B8	6072	AFU	487	528	JS006	1	0	0	0	1	2	sybr50487528
sybr	50	3311	0.9197222222222222	B9	5504	AFU	487	528	JS006	1	0	0	0.25	1	2	sybr50487528
sybr	50	3311	0.9197222222222222	B10	5060	AFU	487	528	JS006	1	0	0	0.5	1	2	sybr50487528
sybr	50	3311	0.9197222222222222	B11	4732	AFU	487	528	JS006	1	0	0	1	1	2	sybr50487528
sybr	50	3311	0.9197222222222222	B12	4359	AFU	487	528	JS006	1	0	0	2	1	2	sybr50487528
sybr	50	3311	0.9197222222222222	C8	6052	AFU	487	528	JS006	1	0	0	0	1	3	sybr50487528
sybr	50	3311	0.9197222222222222	C9	5470	AFU	487	528	JS006	1	0	0	0.25	1	3	sybr50487528
sybr	50	3311	0.9197222222222222	C10	5064	AFU	487	528	JS006	1	0	0	0.5	1	3	sybr50487528
sybr	50	3311	0.9197222222222222	C11	4656	AFU	487	528	JS006	1	0	0	1	1	3	sybr50487528
sybr	50	3311	0.9197222222222222	C12	4323	AFU	487	528	JS006	1	0	0	2	1	3	sybr50487528
sybr	50	3371	0.9363888888888889	A8	6018	AFU	487	528	JS006	1	0	0	0	1	1	sybr50487528
sybr	50	3371	0.9363888888888889	A9	5420	AFU	487	528	JS006	1	0	0	0.25	1	1	sybr50487528
sybr	50	3371	0.9363888888888889	A10	5025	AFU	487	528	JS006	1	0	0	0.5	1	1	sybr50487528
sybr	50	3371	0.9363888888888889	A11	4619	AFU	487	528	JS006	1	0	0	1	1	1	sybr50487528
sybr	50	3371	0.9363888888888889	A12	4195	AFU	487	528	JS006	1	0	0	2	1	1	sybr50487528
sybr	50	3371	0.9363888888888889	B8	6056	AFU	487	528	JS006	1	0	0	0	1	2	sybr50487528
sybr	50	3371	0.9363888888888889	B9	5455	AFU	487	528	JS006	1	0	0	0.25	1	2	sybr50487528
sybr	50	3371	0.9363888888888889	B10	5056	AFU	487	528	JS006	1	0	0	0.5	1	2	sybr50487528
sybr	50	3371	0.9363888888888889	B11	4704	AFU	487	528	JS006	1	0	0	1	1	2	sybr50487528
sybr	50	3371	0.9363888888888889	B12	4345	AFU	487	528	JS006	1	0	0	2	1	2	sybr50487528
sybr	50	3371	0.9363888888888889	C8	6057	AFU	487	528	JS006	1	0	0	0	1	3	sybr50487528
sybr	50	3371	0.9363888888888889	C9	5440	AFU	487	528	JS006	1	0	0	0.25	1	3	sybr50487528
sybr	50	3371	0.9363888888888889	C10	5030	AFU	487	528	JS006	1	0	0	0.5	1	3	sybr50487528
sybr	50	3371	0.9363888888888889	C11	4641	AFU	487	528	JS006	1	0	0	1	1	3	sybr50487528
sybr	50	3371	0.9363888888888889	C12	4310	AFU	487	528	JS006	1	0	0	2	1	3	sybr50487528
sybr	50	3431	0.9530555555555555	A8	6032	AFU	487	528	JS006	1	0	0	0	1	1	sybr50487528
sybr	50	3431	0.9530555555555555	A9	5419	AFU	487	528	JS006	1	0	0	0.25	1	1	sybr50487528
sybr	50	3431	0.9530555555555555	A10	5013	AFU	487	528	JS006	1	0	0	0.5	1	1	sybr50487528
sybr	50	3431	0.9530555555555555	A11	4599	AFU	487	528	JS006	1	0	0	1	1	1	sybr50487528
sybr	50	3431	0.9530555555555555	A12	4157	AFU	487	528	JS006	1	0	0	2	1	1	sybr50487528
sybr	50	3431	0.9530555555555555	B8	6049	AFU	487	528	JS006	1	0	0	0	1	2	sybr50487528
sybr	50	3431	0.9530555555555555	B9	5449	AFU	487	528	JS006	1	0	0	0.25	1	2	sybr50487528
sybr	50	3431	0.9530555555555555	B10	5044	AFU	487	528	JS006	1	0	0	0.5	1	2	sybr50487528
sybr	50	3431	0.9530555555555555	B11	4681	AFU	487	528	JS006	1	0	0	1	1	2	sybr50487528
sybr	50	3431	0.9530555555555555	B12	4332	AFU	487	528	JS006	1	0	0	2	1	2	sybr50487528
sybr	50	3431	0.9530555555555555	C8	6054	AFU	487	528	JS006	1	0	0	0	1	3	sybr50487528
sybr	50	3431	0.9530555555555555	C9	5446	AFU	487	528	JS006	1	0	0	0.25	1	3	sybr50487528
sybr	50	3431	0.9530555555555555	C10	5038	AFU	487	528	JS006	1	0	0	0.5	1	3	sybr50487528
sybr	50	3431	0.9530555555555555	C11	4624	AFU	487	528	JS006	1	0	0	1	1	3	sybr50487528
sybr	50	3431	0.9530555555555555	C12	4287	AFU	487	528	JS006	1	0	0	2	1	3	sybr50487528
sybr	50	3491	0.9697222222222223	A8	6017	AFU	487	528	JS006	1	0	0	0	1	1	sybr50487528
sybr	50	3491	0.9697222222222223	A9	5397	AFU	487	528	JS006	1	0	0	0.25	1	1	sybr50487528
sybr	50	3491	0.9697222222222223	A10	4972	AFU	487	528	JS006	1	0	0	0.5	1	1	sybr50487528
sybr	50	3491	0.9697222222222223	A11	4567	AFU	487	528	JS006	1	0	0	1	1	1	sybr50487528
sybr	50	3491	0.9697222222222223	A12	4121	AFU	487	528	JS006	1	0	0	2	1	1	sybr50487528
sybr	50	3491	0.9697222222222223	B8	6051	AFU	487	528	JS006	1	0	0	0	1	2	sybr50487528
sybr	50	3491	0.9697222222222223	B9	5449	AFU	487	528	JS006	1	0	0	0.25	1	2	sybr50487528
sybr	50	3491	0.9697222222222223	B10	5018	AFU	487	528	JS006	1	0	0	0.5	1	2	sybr50487528
sybr	50	3491	0.9697222222222223	B11	4676	AFU	487	528	JS006	1	0	0	1	1	2	sybr50487528
sybr	50	3491	0.9697222222222223	B12	4319	AFU	487	528	JS006	1	0	0	2	1	2	sybr50487528
sybr	50	3491	0.9697222222222223	C8	6060	AFU	487	528	JS006	1	0	0	0	1	3	sybr50487528
sybr	50	3491	0.9697222222222223	C9	5416	AFU	487	528	JS006	1	0	0	0.25	1	3	sybr50487528
sybr	50	3491	0.9697222222222223	C10	5002	AFU	487	528	JS006	1	0	0	0.5	1	3	sybr50487528
sybr	50	3491	0.9697222222222223	C11	4593	AFU	487	528	JS006	1	0	0	1	1	3	sybr50487528
sybr	50	3491	0.9697222222222223	C12	4267	AFU	487	528	JS006	1	0	0	2	1	3	sybr50487528
sybr	50	3551	0.9863888888888889	A8	6004	AFU	487	528	JS006	1	0	0	0	1	1	sybr50487528
sybr	50	3551	0.9863888888888889	A9	5376	AFU	487	528	JS006	1	0	0	0.25	1	1	sybr50487528
sybr	50	3551	0.9863888888888889	A10	4970	AFU	487	528	JS006	1	0	0	0.5	1	1	sybr50487528
sybr	50	3551	0.9863888888888889	A11	4559	AFU	487	528	JS006	1	0	0	1	1	1	sybr50487528
sybr	50	3551	0.9863888888888889	A12	4097	AFU	487	528	JS006	1	0	0	2	1	1	sybr50487528
sybr	50	3551	0.9863888888888889	B8	6033	AFU	487	528	JS006	1	0	0	0	1	2	sybr50487528
sybr	50	3551	0.9863888888888889	B9	5458	AFU	487	528	JS006	1	0	0	0.25	1	2	sybr50487528
sybr	50	3551	0.9863888888888889	B10	5008	AFU	487	528	JS006	1	0	0	0.5	1	2	sybr50487528
sybr	50	3551	0.9863888888888889	B11	4639	AFU	487	528	JS006	1	0	0	1	1	2	sybr50487528
sybr	50	3551	0.9863888888888889	B12	4304	AFU	487	528	JS006	1	0	0	2	1	2	sybr50487528
sybr	50	3551	0.9863888888888889	C8	6059	AFU	487	528	JS006	1	0	0	0	1	3	sybr50487528
sybr	50	3551	0.9863888888888889	C9	5418	AFU	487	528	JS006	1	0	0	0.25	1	3	sybr50487528
sybr	50	3551	0.9863888888888889	C10	4991	AFU	487	528	JS006	1	0	0	0.5	1	3	sybr50487528
sybr	50	3551	0.9863888888888889	C11	4581	AFU	487	528	JS006	1	0	0	1	1	3	sybr50487528
sybr	50	3551	0.9863888888888889	C12	4239	AFU	487	528	JS006	1	0	0	2	1	3	sybr50487528
sybr	50	3611	1.0030555555555556	A8	6019	AFU	487	528	JS006	1	0	0	0	1	1	sybr50487528
sybr	50	3611	1.0030555555555556	A9	5359	AFU	487	528	JS006	1	0	0	0.25	1	1	sybr50487528
sybr	50	3611	1.0030555555555556	A10	4956	AFU	487	528	JS006	1	0	0	0.5	1	1	sybr50487528
sybr	50	3611	1.0030555555555556	A11	4521	AFU	487	528	JS006	1	0	0	1	1	1	sybr50487528
sybr	50	3611	1.0030555555555556	A12	4060	AFU	487	528	JS006	1	0	0	2	1	1	sybr50487528
sybr	50	3611	1.0030555555555556	B8	6033	AFU	487	528	JS006	1	0	0	0	1	2	sybr50487528
sybr	50	3611	1.0030555555555556	B9	5417	AFU	487	528	JS006	1	0	0	0.25	1	2	sybr50487528
sybr	50	3611	1.0030555555555556	B10	4973	AFU	487	528	JS006	1	0	0	0.5	1	2	sybr50487528
sybr	50	3611	1.0030555555555556	B11	4637	AFU	487	528	JS006	1	0	0	1	1	2	sybr50487528
sybr	50	3611	1.0030555555555556	B12	4291	AFU	487	528	JS006	1	0	0	2	1	2	sybr50487528
sybr	50	3611	1.0030555555555556	C8	6061	AFU	487	528	JS006	1	0	0	0	1	3	sybr50487528
sybr	50	3611	1.0030555555555556	C9	5391	AFU	487	528	JS006	1	0	0	0.25	1	3	sybr50487528
sybr	50	3611	1.0030555555555556	C10	4975	AFU	487	528	JS006	1	0	0	0.5	1	3	sybr50487528
sybr	50	3611	1.0030555555555556	C11	4568	AFU	487	528	JS006	1	0	0	1	1	3	sybr50487528
sybr	50	3611	1.0030555555555556	C12	4230	AFU	487	528	JS006	1	0	0	2	1	3	sybr50487528
sybr	50	3671	1.0197222222222222	A8	6005	AFU	487	528	JS006	1	0	0	0	1	1	sybr50487528
sybr	50	3671	1.0197222222222222	A9	5343	AFU	487	528	JS006	1	0	0	0.25	1	1	sybr50487528
sybr	50	3671	1.0197222222222222	A10	4934	AFU	487	528	JS006	1	0	0	0.5	1	1	sybr50487528
sybr	50	3671	1.0197222222222222	A11	4502	AFU	487	528	JS006	1	0	0	1	1	1	sybr50487528
sybr	50	3671	1.0197222222222222	A12	4029	AFU	487	528	JS006	1	0	0	2	1	1	sybr50487528
sybr	50	3671	1.0197222222222222	B8	6024	AFU	487	528	JS006	1	0	0	0	1	2	sybr50487528
sybr	50	3671	1.0197222222222222	B9	5397	AFU	487	528	JS006	1	0	0	0.25	1	2	sybr50487528
sybr	50	3671	1.0197222222222222	B10	4948	AFU	487	528	JS006	1	0	0	0.5	1	2	sybr50487528
sybr	50	3671	1.0197222222222222	B11	4600	AFU	487	528	JS006	1	0	0	1	1	2	sybr50487528
sybr	50	3671	1.0197222222222222	B12	4257	AFU	487	528	JS006	1	0	0	2	1	2	sybr50487528
sybr	50	3671	1.0197222222222222	C8	6040	AFU	487	528	JS006	1	0	0	0	1	3	sybr50487528
sybr	50	3671	1.0197222222222222	C9	5374	AFU	487	528	JS006	1	0	0	0.25	1	3	sybr50487528
sybr	50	3671	1.0197222222222222	C10	4962	AFU	487	528	JS006	1	0	0	0.5	1	3	sybr50487528
sybr	50	3671	1.0197222222222222	C11	4544	AFU	487	528	JS006	1	0	0	1	1	3	sybr50487528
sybr	50	3671	1.0197222222222222	C12	4209	AFU	487	528	JS006	1	0	0	2	1	3	sybr50487528
sybr	50	3731	1.0363888888888888	A8	6003	AFU	487	528	JS006	1	0	0	0	1	1	sybr50487528
sybr	50	3731	1.0363888888888888	A9	5327	AFU	487	528	JS006	1	0	0	0.25	1	1	sybr50487528
sybr	50	3731	1.0363888888888888	A10	4920	AFU	487	528	JS006	1	0	0	0.5	1	1	sybr50487528
sybr	50	3731	1.0363888888888888	A11	4477	AFU	487	528	JS006	1	0	0	1	1	1	sybr50487528
sybr	50	3731	1.0363888888888888	A12	3991	AFU	487	528	JS006	1	0	0	2	1	1	sybr50487528
sybr	50	3731	1.0363888888888888	B8	6026	AFU	487	528	JS006	1	0	0	0	1	2	sybr50487528
sybr	50	3731	1.0363888888888888	B9	5383	AFU	487	528	JS006	1	0	0	0.25	1	2	sybr50487528
sybr	50	3731	1.0363888888888888	B10	4935	AFU	487	528	JS006	1	0	0	0.5	1	2	sybr50487528
sybr	50	3731	1.0363888888888888	B11	4584	AFU	487	528	JS006	1	0	0	1	1	2	sybr50487528
sybr	50	3731	1.0363888888888888	B12	4249	AFU	487	528	JS006	1	0	0	2	1	2	sybr50487528
sybr	50	3731	1.0363888888888888	C8	6056	AFU	487	528	JS006	1	0	0	0	1	3	sybr50487528
sybr	50	3731	1.0363888888888888	C9	5376	AFU	487	528	JS006	1	0	0	0.25	1	3	sybr50487528
sybr	50	3731	1.0363888888888888	C10	4938	AFU	487	528	JS006	1	0	0	0.5	1	3	sybr50487528
sybr	50	3731	1.0363888888888888	C11	4515	AFU	487	528	JS006	1	0	0	1	1	3	sybr50487528
sybr	50	3731	1.0363888888888888	C12	4201	AFU	487	528	JS006	1	0	0	2	1	3	sybr50487528
sybr	50	3791	1.0530555555555556	A8	5990	AFU	487	528	JS006	1	0	0	0	1	1	sybr50487528
sybr	50	3791	1.0530555555555556	A9	5322	AFU	487	528	JS006	1	0	0	0.25	1	1	sybr50487528
sybr	50	3791	1.0530555555555556	A10	4887	AFU	487	528	JS006	1	0	0	0.5	1	1	sybr50487528
sybr	50	3791	1.0530555555555556	A11	4443	AFU	487	528	JS006	1	0	0	1	1	1	sybr50487528
sybr	50	3791	1.0530555555555556	A12	3949	AFU	487	528	JS006	1	0	0	2	1	1	sybr50487528
sybr	50	3791	1.0530555555555556	B8	6018	AFU	487	528	JS006	1	0	0	0	1	2	sybr50487528
sybr	50	3791	1.0530555555555556	B9	5370	AFU	487	528	JS006	1	0	0	0.25	1	2	sybr50487528
sybr	50	3791	1.0530555555555556	B10	4915	AFU	487	528	JS006	1	0	0	0.5	1	2	sybr50487528
sybr	50	3791	1.0530555555555556	B11	4574	AFU	487	528	JS006	1	0	0	1	1	2	sybr50487528
sybr	50	3791	1.0530555555555556	B12	4236	AFU	487	528	JS006	1	0	0	2	1	2	sybr50487528
sybr	50	3791	1.0530555555555556	C8	6044	AFU	487	528	JS006	1	0	0	0	1	3	sybr50487528
sybr	50	3791	1.0530555555555556	C9	5348	AFU	487	528	JS006	1	0	0	0.25	1	3	sybr50487528
sybr	50	3791	1.0530555555555556	C10	4924	AFU	487	528	JS006	1	0	0	0.5	1	3	sybr50487528
sybr	50	3791	1.0530555555555556	C11	4488	AFU	487	528	JS006	1	0	0	1	1	3	sybr50487528
sybr	50	3791	1.0530555555555556	C12	4191	AFU	487	528	JS006	1	0	0	2	1	3	sybr50487528
sybr	50	3851	1.0697222222222222	A8	5990	AFU	487	528	JS006	1	0	0	0	1	1	sybr50487528
sybr	50	3851	1.0697222222222222	A9	5303	AFU	487	528	JS006	1	0	0	0.25	1	1	sybr50487528
sybr	50	3851	1.0697222222222222	A10	4893	AFU	487	528	JS006	1	0	0	0.5	1	1	sybr50487528
sybr	50	3851	1.0697222222222222	A11	4418	AFU	487	528	JS006	1	0	0	1	1	1	sybr50487528
sybr	50	3851	1.0697222222222222	A12	3920	AFU	487	528	JS006	1	0	0	2	1	1	sybr50487528
sybr	50	3851	1.0697222222222222	B8	5992	AFU	487	528	JS006	1	0	0	0	1	2	sybr50487528
sybr	50	3851	1.0697222222222222	B9	5366	AFU	487	528	JS006	1	0	0	0.25	1	2	sybr50487528
sybr	50	3851	1.0697222222222222	B10	4887	AFU	487	528	JS006	1	0	0	0.5	1	2	sybr50487528
sybr	50	3851	1.0697222222222222	B11	4554	AFU	487	528	JS006	1	0	0	1	1	2	sybr50487528
sybr	50	3851	1.0697222222222222	B12	4215	AFU	487	528	JS006	1	0	0	2	1	2	sybr50487528
sybr	50	3851	1.0697222222222222	C8	6026	AFU	487	528	JS006	1	0	0	0	1	3	sybr50487528
sybr	50	3851	1.0697222222222222	C9	5340	AFU	487	528	JS006	1	0	0	0.25	1	3	sybr50487528
sybr	50	3851	1.0697222222222222	C10	4906	AFU	487	528	JS006	1	0	0	0.5	1	3	sybr50487528
sybr	50	3851	1.0697222222222222	C11	4494	AFU	487	528	JS006	1	0	0	1	1	3	sybr50487528
sybr	50	3851	1.0697222222222222	C12	4171	AFU	487	528	JS006	1	0	0	2	1	3	sybr50487528
sybr	50	3911	1.0863888888888888	A8	5984	AFU	487	528	JS006	1	0	0	0	1	1	sybr50487528
sybr	50	3911	1.0863888888888888	A9	5292	AFU	487	528	JS006	1	0	0	0.25	1	1	sybr50487528
sybr	50	3911	1.0863888888888888	A10	4860	AFU	487	528	JS006	1	0	0	0.5	1	1	sybr50487528
sybr	50	3911	1.0863888888888888	A11	4388	AFU	487	528	JS006	1	0	0	1	1	1	sybr50487528
sybr	50	3911	1.0863888888888888	A12	3884	AFU	487	528	JS006	1	0	0	2	1	1	sybr50487528
sybr	50	3911	1.0863888888888888	B8	6016	AFU	487	528	JS006	1	0	0	0	1	2	sybr50487528
sybr	50	3911	1.0863888888888888	B9	5350	AFU	487	528	JS006	1	0	0	0.25	1	2	sybr50487528
sybr	50	3911	1.0863888888888888	B10	4875	AFU	487	528	JS006	1	0	0	0.5	1	2	sybr50487528
sybr	50	3911	1.0863888888888888	B11	4525	AFU	487	528	JS006	1	0	0	1	1	2	sybr50487528
sybr	50	3911	1.0863888888888888	B12	4210	AFU	487	528	JS006	1	0	0	2	1	2	sybr50487528
sybr	50	3911	1.0863888888888888	C8	6027	AFU	487	528	JS006	1	0	0	0	1	3	sybr50487528
sybr	50	3911	1.0863888888888888	C9	5344	AFU	487	528	JS006	1	0	0	0.25	1	3	sybr50487528
sybr	50	3911	1.0863888888888888	C10	4891	AFU	487	528	JS006	1	0	0	0.5	1	3	sybr50487528
sybr	50	3911	1.0863888888888888	C11	4471	AFU	487	528	JS006	1	0	0	1	1	3	sybr50487528
sybr	50	3911	1.0863888888888888	C12	4154	AFU	487	528	JS006	1	0	0	2	1	3	sybr50487528
sybr	50	3971	1.1030555555555555	A8	5977	AFU	487	528	JS006	1	0	0	0	1	1	sybr50487528
sybr	50	3971	1.1030555555555555	A9	5281	AFU	487	528	JS006	1	0	0	0.25	1	1	sybr50487528
sybr	50	3971	1.1030555555555555	A10	4844	AFU	487	528	JS006	1	0	0	0.5	1	1	sybr50487528
sybr	50	3971	1.1030555555555555	A11	4361	AFU	487	528	JS006	1	0	0	1	1	1	sybr50487528
sybr	50	3971	1.1030555555555555	A12	3850	AFU	487	528	JS006	1	0	0	2	1	1	sybr50487528
sybr	50	3971	1.1030555555555555	B8	5996	AFU	487	528	JS006	1	0	0	0	1	2	sybr50487528
sybr	50	3971	1.1030555555555555	B9	5316	AFU	487	528	JS006	1	0	0	0.25	1	2	sybr50487528
sybr	50	3971	1.1030555555555555	B10	4855	AFU	487	528	JS006	1	0	0	0.5	1	2	sybr50487528
sybr	50	3971	1.1030555555555555	B11	4513	AFU	487	528	JS006	1	0	0	1	1	2	sybr50487528
sybr	50	3971	1.1030555555555555	B12	4194	AFU	487	528	JS006	1	0	0	2	1	2	sybr50487528
sybr	50	3971	1.1030555555555555	C8	6012	AFU	487	528	JS006	1	0	0	0	1	3	sybr50487528
sybr	50	3971	1.1030555555555555	C9	5325	AFU	487	528	JS006	1	0	0	0.25	1	3	sybr50487528
sybr	50	3971	1.1030555555555555	C10	4867	AFU	487	528	JS006	1	0	0	0.5	1	3	sybr50487528
sybr	50	3971	1.1030555555555555	C11	4454	AFU	487	528	JS006	1	0	0	1	1	3	sybr50487528
sybr	50	3971	1.1030555555555555	C12	4124	AFU	487	528	JS006	1	0	0	2	1	3	sybr50487528
sybr	50	4031	1.1197222222222223	A8	5971	AFU	487	528	JS006	1	0	0	0	1	1	sybr50487528
sybr	50	4031	1.1197222222222223	A9	5260	AFU	487	528	JS006	1	0	0	0.25	1	1	sybr50487528
sybr	50	4031	1.1197222222222223	A10	4830	AFU	487	528	JS006	1	0	0	0.5	1	1	sybr50487528
sybr	50	4031	1.1197222222222223	A11	4344	AFU	487	528	JS006	1	0	0	1	1	1	sybr50487528
sybr	50	4031	1.1197222222222223	A12	3812	AFU	487	528	JS006	1	0	0	2	1	1	sybr50487528
sybr	50	4031	1.1197222222222223	B8	5997	AFU	487	528	JS006	1	0	0	0	1	2	sybr50487528
sybr	50	4031	1.1197222222222223	B9	5303	AFU	487	528	JS006	1	0	0	0.25	1	2	sybr50487528
sybr	50	4031	1.1197222222222223	B10	4830	AFU	487	528	JS006	1	0	0	0.5	1	2	sybr50487528
sybr	50	4031	1.1197222222222223	B11	4486	AFU	487	528	JS006	1	0	0	1	1	2	sybr50487528
sybr	50	4031	1.1197222222222223	B12	4171	AFU	487	528	JS006	1	0	0	2	1	2	sybr50487528
sybr	50	4031	1.1197222222222223	C8	6041	AFU	487	528	JS006	1	0	0	0	1	3	sybr50487528
sybr	50	4031	1.1197222222222223	C9	5308	AFU	487	528	JS006	1	0	0	0.25	1	3	sybr50487528
sybr	50	4031	1.1197222222222223	C10	4850	AFU	487	528	JS006	1	0	0	0.5	1	3	sybr50487528
sybr	50	4031	1.1197222222222223	C11	4423	AFU	487	528	JS006	1	0	0	1	1	3	sybr50487528
sybr	50	4031	1.1197222222222223	C12	4102	AFU	487	528	JS006	1	0	0	2	1	3	sybr50487528
sybr	50	4091	1.136388888888889	A8	5969	AFU	487	528	JS006	1	0	0	0	1	1	sybr50487528
sybr	50	4091	1.136388888888889	A9	5252	AFU	487	528	JS006	1	0	0	0.25	1	1	sybr50487528
sybr	50	4091	1.136388888888889	A10	4812	AFU	487	528	JS006	1	0	0	0.5	1	1	sybr50487528
sybr	50	4091	1.136388888888889	A11	4314	AFU	487	528	JS006	1	0	0	1	1	1	sybr50487528
sybr	50	4091	1.136388888888889	A12	3781	AFU	487	528	JS006	1	0	0	2	1	1	sybr50487528
sybr	50	4091	1.136388888888889	B8	6003	AFU	487	528	JS006	1	0	0	0	1	2	sybr50487528
sybr	50	4091	1.136388888888889	B9	5301	AFU	487	528	JS006	1	0	0	0.25	1	2	sybr50487528
sybr	50	4091	1.136388888888889	B10	4818	AFU	487	528	JS006	1	0	0	0.5	1	2	sybr50487528
sybr	50	4091	1.136388888888889	B11	4460	AFU	487	528	JS006	1	0	0	1	1	2	sybr50487528
sybr	50	4091	1.136388888888889	B12	4133	AFU	487	528	JS006	1	0	0	2	1	2	sybr50487528
sybr	50	4091	1.136388888888889	C8	6030	AFU	487	528	JS006	1	0	0	0	1	3	sybr50487528
sybr	50	4091	1.136388888888889	C9	5294	AFU	487	528	JS006	1	0	0	0.25	1	3	sybr50487528
sybr	50	4091	1.136388888888889	C10	4831	AFU	487	528	JS006	1	0	0	0.5	1	3	sybr50487528
sybr	50	4091	1.136388888888889	C11	4390	AFU	487	528	JS006	1	0	0	1	1	3	sybr50487528
sybr	50	4091	1.136388888888889	C12	4087	AFU	487	528	JS006	1	0	0	2	1	3	sybr50487528
sybr	50	4151	1.1530555555555555	A8	5968	AFU	487	528	JS006	1	0	0	0	1	1	sybr50487528
sybr	50	4151	1.1530555555555555	A9	5251	AFU	487	528	JS006	1	0	0	0.25	1	1	sybr50487528
sybr	50	4151	1.1530555555555555	A10	4807	AFU	487	528	JS006	1	0	0	0.5	1	1	sybr50487528
sybr	50	4151	1.1530555555555555	A11	4284	AFU	487	528	JS006	1	0	0	1	1	1	sybr50487528
sybr	50	4151	1.1530555555555555	A12	3749	AFU	487	528	JS006	1	0	0	2	1	1	sybr50487528
sybr	50	4151	1.1530555555555555	B8	5996	AFU	487	528	JS006	1	0	0	0	1	2	sybr50487528
sybr	50	4151	1.1530555555555555	B9	5291	AFU	487	528	JS006	1	0	0	0.25	1	2	sybr50487528
sybr	50	4151	1.1530555555555555	B10	4793	AFU	487	528	JS006	1	0	0	0.5	1	2	sybr50487528
sybr	50	4151	1.1530555555555555	B11	4458	AFU	487	528	JS006	1	0	0	1	1	2	sybr50487528
sybr	50	4151	1.1530555555555555	B12	4128	AFU	487	528	JS006	1	0	0	2	1	2	sybr50487528
sybr	50	4151	1.1530555555555555	C8	6025	AFU	487	528	JS006	1	0	0	0	1	3	sybr50487528
sybr	50	4151	1.1530555555555555	C9	5298	AFU	487	528	JS006	1	0	0	0.25	1	3	sybr50487528
sybr	50	4151	1.1530555555555555	C10	4828	AFU	487	528	JS006	1	0	0	0.5	1	3	sybr50487528
sybr	50	4151	1.1530555555555555	C11	4376	AFU	487	528	JS006	1	0	0	1	1	3	sybr50487528
sybr	50	4151	1.1530555555555555	C12	4062	AFU	487	528	JS006	1	0	0	2	1	3	sybr50487528
sybr	50	4211	1.1697222222222223	A8	5977	AFU	487	528	JS006	1	0	0	0	1	1	sybr50487528
sybr	50	4211	1.1697222222222223	A9	5236	AFU	487	528	JS006	1	0	0	0.25	1	1	sybr50487528
sybr	50	4211	1.1697222222222223	A10	4780	AFU	487	528	JS006	1	0	0	0.5	1	1	sybr50487528
sybr	50	4211	1.1697222222222223	A11	4265	AFU	487	528	JS006	1	0	0	1	1	1	sybr50487528
sybr	50	4211	1.1697222222222223	A12	3717	AFU	487	528	JS006	1	0	0	2	1	1	sybr50487528
sybr	50	4211	1.1697222222222223	B8	6002	AFU	487	528	JS006	1	0	0	0	1	2	sybr50487528
sybr	50	4211	1.1697222222222223	B9	5289	AFU	487	528	JS006	1	0	0	0.25	1	2	sybr50487528
sybr	50	4211	1.1697222222222223	B10	4784	AFU	487	528	JS006	1	0	0	0.5	1	2	sybr50487528
sybr	50	4211	1.1697222222222223	B11	4431	AFU	487	528	JS006	1	0	0	1	1	2	sybr50487528
sybr	50	4211	1.1697222222222223	B12	4109	AFU	487	528	JS006	1	0	0	2	1	2	sybr50487528
sybr	50	4211	1.1697222222222223	C8	6013	AFU	487	528	JS006	1	0	0	0	1	3	sybr50487528
sybr	50	4211	1.1697222222222223	C9	5280	AFU	487	528	JS006	1	0	0	0.25	1	3	sybr50487528
sybr	50	4211	1.1697222222222223	C10	4806	AFU	487	528	JS006	1	0	0	0.5	1	3	sybr50487528
sybr	50	4211	1.1697222222222223	C11	4350	AFU	487	528	JS006	1	0	0	1	1	3	sybr50487528
sybr	50	4211	1.1697222222222223	C12	4045	AFU	487	528	JS006	1	0	0	2	1	3	sybr50487528
sybr	50	4271	1.186388888888889	A8	5988	AFU	487	528	JS006	1	0	0	0	1	1	sybr50487528
sybr	50	4271	1.186388888888889	A9	5215	AFU	487	528	JS006	1	0	0	0.25	1	1	sybr50487528
sybr	50	4271	1.186388888888889	A10	4772	AFU	487	528	JS006	1	0	0	0.5	1	1	sybr50487528
sybr	50	4271	1.186388888888889	A11	4238	AFU	487	528	JS006	1	0	0	1	1	1	sybr50487528
sybr	50	4271	1.186388888888889	A12	3668	AFU	487	528	JS006	1	0	0	2	1	1	sybr50487528
sybr	50	4271	1.186388888888889	B8	6002	AFU	487	528	JS006	1	0	0	0	1	2	sybr50487528
sybr	50	4271	1.186388888888889	B9	5276	AFU	487	528	JS006	1	0	0	0.25	1	2	sybr50487528
sybr	50	4271	1.186388888888889	B10	4751	AFU	487	528	JS006	1	0	0	0.5	1	2	sybr50487528
sybr	50	4271	1.186388888888889	B11	4409	AFU	487	528	JS006	1	0	0	1	1	2	sybr50487528
sybr	50	4271	1.186388888888889	B12	4087	AFU	487	528	JS006	1	0	0	2	1	2	sybr50487528
sybr	50	4271	1.186388888888889	C8	6018	AFU	487	528	JS006	1	0	0	0	1	3	sybr50487528
sybr	50	4271	1.186388888888889	C9	5274	AFU	487	528	JS006	1	0	0	0.25	1	3	sybr50487528
sybr	50	4271	1.186388888888889	C10	4793	AFU	487	528	JS006	1	0	0	0.5	1	3	sybr50487528
sybr	50	4271	1.186388888888889	C11	4336	AFU	487	528	JS006	1	0	0	1	1	3	sybr50487528
sybr	50	4271	1.186388888888889	C12	4029	AFU	487	528	JS006	1	0	0	2	1	3	sybr50487528
sybr	50	4331	1.2030555555555555	A8	5975	AFU	487	528	JS006	1	0	0	0	1	1	sybr50487528
sybr	50	4331	1.2030555555555555	A9	5192	AFU	487	528	JS006	1	0	0	0.25	1	1	sybr50487528
sybr	50	4331	1.2030555555555555	A10	4753	AFU	487	528	JS006	1	0	0	0.5	1	1	sybr50487528
sybr	50	4331	1.2030555555555555	A11	4212	AFU	487	528	JS006	1	0	0	1	1	1	sybr50487528
sybr	50	4331	1.2030555555555555	A12	3648	AFU	487	528	JS006	1	0	0	2	1	1	sybr50487528
sybr	50	4331	1.2030555555555555	B8	6007	AFU	487	528	JS006	1	0	0	0	1	2	sybr50487528
sybr	50	4331	1.2030555555555555	B9	5255	AFU	487	528	JS006	1	0	0	0.25	1	2	sybr50487528
sybr	50	4331	1.2030555555555555	B10	4749	AFU	487	528	JS006	1	0	0	0.5	1	2	sybr50487528
sybr	50	4331	1.2030555555555555	B11	4386	AFU	487	528	JS006	1	0	0	1	1	2	sybr50487528
sybr	50	4331	1.2030555555555555	B12	4060	AFU	487	528	JS006	1	0	0	2	1	2	sybr50487528
sybr	50	4331	1.2030555555555555	C8	6015	AFU	487	528	JS006	1	0	0	0	1	3	sybr50487528
sybr	50	4331	1.2030555555555555	C9	5269	AFU	487	528	JS006	1	0	0	0.25	1	3	sybr50487528
sybr	50	4331	1.2030555555555555	C10	4778	AFU	487	528	JS006	1	0	0	0.5	1	3	sybr50487528
sybr	50	4331	1.2030555555555555	C11	4311	AFU	487	528	JS006	1	0	0	1	1	3	sybr50487528
sybr	50	4331	1.2030555555555555	C12	3991	AFU	487	528	JS006	1	0	0	2	1	3	sybr50487528
sybr	50	4391	1.2197222222222222	A8	5976	AFU	487	528	JS006	1	0	0	0	1	1	sybr50487528
sybr	50	4391	1.2197222222222222	A9	5194	AFU	487	528	JS006	1	0	0	0.25	1	1	sybr50487528
sybr	50	4391	1.2197222222222222	A10	4731	AFU	487	528	JS006	1	0	0	0.5	1	1	sybr50487528
sybr	50	4391	1.2197222222222222	A11	4197	AFU	487	528	JS006	1	0	0	1	1	1	sybr50487528
sybr	50	4391	1.2197222222222222	A12	3622	AFU	487	528	JS006	1	0	0	2	1	1	sybr50487528
sybr	50	4391	1.2197222222222222	B8	5999	AFU	487	528	JS006	1	0	0	0	1	2	sybr50487528
sybr	50	4391	1.2197222222222222	B9	5234	AFU	487	528	JS006	1	0	0	0.25	1	2	sybr50487528
sybr	50	4391	1.2197222222222222	B10	4733	AFU	487	528	JS006	1	0	0	0.5	1	2	sybr50487528
sybr	50	4391	1.2197222222222222	B11	4371	AFU	487	528	JS006	1	0	0	1	1	2	sybr50487528
sybr	50	4391	1.2197222222222222	B12	4063	AFU	487	528	JS006	1	0	0	2	1	2	sybr50487528
sybr	50	4391	1.2197222222222222	C8	6007	AFU	487	528	JS006	1	0	0	0	1	3	sybr50487528
sybr	50	4391	1.2197222222222222	C9	5259	AFU	487	528	JS006	1	0	0	0.25	1	3	sybr50487528
sybr	50	4391	1.2197222222222222	C10	4762	AFU	487	528	JS006	1	0	0	0.5	1	3	sybr50487528
sybr	50	4391	1.2197222222222222	C11	4290	AFU	487	528	JS006	1	0	0	1	1	3	sybr50487528
sybr	50	4391	1.2197222222222222	C12	3984	AFU	487	528	JS006	1	0	0	2	1	3	sybr50487528
sybr	50	4451	1.236388888888889	A8	5962	AFU	487	528	JS006	1	0	0	0	1	1	sybr50487528
sybr	50	4451	1.236388888888889	A9	5166	AFU	487	528	JS006	1	0	0	0.25	1	1	sybr50487528
sybr	50	4451	1.236388888888889	A10	4720	AFU	487	528	JS006	1	0	0	0.5	1	1	sybr50487528
sybr	50	4451	1.236388888888889	A11	4168	AFU	487	528	JS006	1	0	0	1	1	1	sybr50487528
sybr	50	4451	1.236388888888889	A12	3580	AFU	487	528	JS006	1	0	0	2	1	1	sybr50487528
sybr	50	4451	1.236388888888889	B8	5987	AFU	487	528	JS006	1	0	0	0	1	2	sybr50487528
sybr	50	4451	1.236388888888889	B9	5228	AFU	487	528	JS006	1	0	0	0.25	1	2	sybr50487528
sybr	50	4451	1.236388888888889	B10	4717	AFU	487	528	JS006	1	0	0	0.5	1	2	sybr50487528
sybr	50	4451	1.236388888888889	B11	4335	AFU	487	528	JS006	1	0	0	1	1	2	sybr50487528
sybr	50	4451	1.236388888888889	B12	4017	AFU	487	528	JS006	1	0	0	2	1	2	sybr50487528
sybr	50	4451	1.236388888888889	C8	6006	AFU	487	528	JS006	1	0	0	0	1	3	sybr50487528
sybr	50	4451	1.236388888888889	C9	5236	AFU	487	528	JS006	1	0	0	0.25	1	3	sybr50487528
sybr	50	4451	1.236388888888889	C10	4730	AFU	487	528	JS006	1	0	0	0.5	1	3	sybr50487528
sybr	50	4451	1.236388888888889	C11	4259	AFU	487	528	JS006	1	0	0	1	1	3	sybr50487528
sybr	50	4451	1.236388888888889	C12	3958	AFU	487	528	JS006	1	0	0	2	1	3	sybr50487528
sybr	50	4511	1.2530555555555556	A8	5950	AFU	487	528	JS006	1	0	0	0	1	1	sybr50487528
sybr	50	4511	1.2530555555555556	A9	5171	AFU	487	528	JS006	1	0	0	0.25	1	1	sybr50487528
sybr	50	4511	1.2530555555555556	A10	4694	AFU	487	528	JS006	1	0	0	0.5	1	1	sybr50487528
sybr	50	4511	1.2530555555555556	A11	4135	AFU	487	528	JS006	1	0	0	1	1	1	sybr50487528
sybr	50	4511	1.2530555555555556	A12	3558	AFU	487	528	JS006	1	0	0	2	1	1	sybr50487528
sybr	50	4511	1.2530555555555556	B8	5993	AFU	487	528	JS006	1	0	0	0	1	2	sybr50487528
sybr	50	4511	1.2530555555555556	B9	5216	AFU	487	528	JS006	1	0	0	0.25	1	2	sybr50487528
sybr	50	4511	1.2530555555555556	B10	4700	AFU	487	528	JS006	1	0	0	0.5	1	2	sybr50487528
sybr	50	4511	1.2530555555555556	B11	4319	AFU	487	528	JS006	1	0	0	1	1	2	sybr50487528
sybr	50	4511	1.2530555555555556	B12	4004	AFU	487	528	JS006	1	0	0	2	1	2	sybr50487528
sybr	50	4511	1.2530555555555556	C8	6000	AFU	487	528	JS006	1	0	0	0	1	3	sybr50487528
sybr	50	4511	1.2530555555555556	C9	5244	AFU	487	528	JS006	1	0	0	0.25	1	3	sybr50487528
sybr	50	4511	1.2530555555555556	C10	4712	AFU	487	528	JS006	1	0	0	0.5	1	3	sybr50487528
sybr	50	4511	1.2530555555555556	C11	4251	AFU	487	528	JS006	1	0	0	1	1	3	sybr50487528
sybr	50	4511	1.2530555555555556	C12	3923	AFU	487	528	JS006	1	0	0	2	1	3	sybr50487528
sybr	50	4571	1.2697222222222222	A8	5954	AFU	487	528	JS006	1	0	0	0	1	1	sybr50487528
sybr	50	4571	1.2697222222222222	A9	5164	AFU	487	528	JS006	1	0	0	0.25	1	1	sybr50487528
sybr	50	4571	1.2697222222222222	A10	4684	AFU	487	528	JS006	1	0	0	0.5	1	1	sybr50487528
sybr	50	4571	1.2697222222222222	A11	4138	AFU	487	528	JS006	1	0	0	1	1	1	sybr50487528
sybr	50	4571	1.2697222222222222	A12	3552	AFU	487	528	JS006	1	0	0	2	1	1	sybr50487528
sybr	50	4571	1.2697222222222222	B8	5971	AFU	487	528	JS006	1	0	0	0	1	2	sybr50487528
sybr	50	4571	1.2697222222222222	B9	5193	AFU	487	528	JS006	1	0	0	0.25	1	2	sybr50487528
sybr	50	4571	1.2697222222222222	B10	4673	AFU	487	528	JS006	1	0	0	0.5	1	2	sybr50487528
sybr	50	4571	1.2697222222222222	B11	4284	AFU	487	528	JS006	1	0	0	1	1	2	sybr50487528
sybr	50	4571	1.2697222222222222	B12	3981	AFU	487	528	JS006	1	0	0	2	1	2	sybr50487528
sybr	50	4571	1.2697222222222222	C8	6001	AFU	487	528	JS006	1	0	0	0	1	3	sybr50487528
sybr	50	4571	1.2697222222222222	C9	5207	AFU	487	528	JS006	1	0	0	0.25	1	3	sybr50487528
sybr	50	4571	1.2697222222222222	C10	4702	AFU	487	528	JS006	1	0	0	0.5	1	3	sybr50487528
sybr	50	4571	1.2697222222222222	C11	4244	AFU	487	528	JS006	1	0	0	1	1	3	sybr50487528
sybr	50	4571	1.2697222222222222	C12	3904	AFU	487	528	JS006	1	0	0	2	1	3	sybr50487528
sybr	50	4631	1.2863888888888888	A8	5958	AFU	487	528	JS006	1	0	0	0	1	1	sybr50487528
sybr	50	4631	1.2863888888888888	A9	5141	AFU	487	528	JS006	1	0	0	0.25	1	1	sybr50487528
sybr	50	4631	1.2863888888888888	A10	4669	AFU	487	528	JS006	1	0	0	0.5	1	1	sybr50487528
sybr	50	4631	1.2863888888888888	A11	4112	AFU	487	528	JS006	1	0	0	1	1	1	sybr50487528
sybr	50	4631	1.2863888888888888	A12	3525	AFU	487	528	JS006	1	0	0	2	1	1	sybr50487528
sybr	50	4631	1.2863888888888888	B8	5970	AFU	487	528	JS006	1	0	0	0	1	2	sybr50487528
sybr	50	4631	1.2863888888888888	B9	5201	AFU	487	528	JS006	1	0	0	0.25	1	2	sybr50487528
sybr	50	4631	1.2863888888888888	B10	4648	AFU	487	528	JS006	1	0	0	0.5	1	2	sybr50487528
sybr	50	4631	1.2863888888888888	B11	4285	AFU	487	528	JS006	1	0	0	1	1	2	sybr50487528
sybr	50	4631	1.2863888888888888	B12	3946	AFU	487	528	JS006	1	0	0	2	1	2	sybr50487528
sybr	50	4631	1.2863888888888888	C8	5984	AFU	487	528	JS006	1	0	0	0	1	3	sybr50487528
sybr	50	4631	1.2863888888888888	C9	5210	AFU	487	528	JS006	1	0	0	0.25	1	3	sybr50487528
sybr	50	4631	1.2863888888888888	C10	4679	AFU	487	528	JS006	1	0	0	0.5	1	3	sybr50487528
sybr	50	4631	1.2863888888888888	C11	4209	AFU	487	528	JS006	1	0	0	1	1	3	sybr50487528
sybr	50	4631	1.2863888888888888	C12	3886	AFU	487	528	JS006	1	0	0	2	1	3	sybr50487528
sybr	50	4691	1.3030555555555556	A8	5957	AFU	487	528	JS006	1	0	0	0	1	1	sybr50487528
sybr	50	4691	1.3030555555555556	A9	5127	AFU	487	528	JS006	1	0	0	0.25	1	1	sybr50487528
sybr	50	4691	1.3030555555555556	A10	4657	AFU	487	528	JS006	1	0	0	0.5	1	1	sybr50487528
sybr	50	4691	1.3030555555555556	A11	4097	AFU	487	528	JS006	1	0	0	1	1	1	sybr50487528
sybr	50	4691	1.3030555555555556	A12	3495	AFU	487	528	JS006	1	0	0	2	1	1	sybr50487528
sybr	50	4691	1.3030555555555556	B8	5971	AFU	487	528	JS006	1	0	0	0	1	2	sybr50487528
sybr	50	4691	1.3030555555555556	B9	5163	AFU	487	528	JS006	1	0	0	0.25	1	2	sybr50487528
sybr	50	4691	1.3030555555555556	B10	4633	AFU	487	528	JS006	1	0	0	0.5	1	2	sybr50487528
sybr	50	4691	1.3030555555555556	B11	4249	AFU	487	528	JS006	1	0	0	1	1	2	sybr50487528
sybr	50	4691	1.3030555555555556	B12	3921	AFU	487	528	JS006	1	0	0	2	1	2	sybr50487528
sybr	50	4691	1.3030555555555556	C8	5981	AFU	487	528	JS006	1	0	0	0	1	3	sybr50487528
sybr	50	4691	1.3030555555555556	C9	5175	AFU	487	528	JS006	1	0	0	0.25	1	3	sybr50487528
sybr	50	4691	1.3030555555555556	C10	4666	AFU	487	528	JS006	1	0	0	0.5	1	3	sybr50487528
sybr	50	4691	1.3030555555555556	C11	4196	AFU	487	528	JS006	1	0	0	1	1	3	sybr50487528
sybr	50	4691	1.3030555555555556	C12	3847	AFU	487	528	JS006	1	0	0	2	1	3	sybr50487528
sybr	50	4751	1.3197222222222222	A8	5977	AFU	487	528	JS006	1	0	0	0	1	1	sybr50487528
sybr	50	4751	1.3197222222222222	A9	5102	AFU	487	528	JS006	1	0	0	0.25	1	1	sybr50487528
sybr	50	4751	1.3197222222222222	A10	4642	AFU	487	528	JS006	1	0	0	0.5	1	1	sybr50487528
sybr	50	4751	1.3197222222222222	A11	4076	AFU	487	528	JS006	1	0	0	1	1	1	sybr50487528
sybr	50	4751	1.3197222222222222	A12	3476	AFU	487	528	JS006	1	0	0	2	1	1	sybr50487528
sybr	50	4751	1.3197222222222222	B8	5979	AFU	487	528	JS006	1	0	0	0	1	2	sybr50487528
sybr	50	4751	1.3197222222222222	B9	5168	AFU	487	528	JS006	1	0	0	0.25	1	2	sybr50487528
sybr	50	4751	1.3197222222222222	B10	4625	AFU	487	528	JS006	1	0	0	0.5	1	2	sybr50487528
sybr	50	4751	1.3197222222222222	B11	4227	AFU	487	528	JS006	1	0	0	1	1	2	sybr50487528
sybr	50	4751	1.3197222222222222	B12	3902	AFU	487	528	JS006	1	0	0	2	1	2	sybr50487528
sybr	50	4751	1.3197222222222222	C8	6007	AFU	487	528	JS006	1	0	0	0	1	3	sybr50487528
sybr	50	4751	1.3197222222222222	C9	5180	AFU	487	528	JS006	1	0	0	0.25	1	3	sybr50487528
sybr	50	4751	1.3197222222222222	C10	4657	AFU	487	528	JS006	1	0	0	0.5	1	3	sybr50487528
sybr	50	4751	1.3197222222222222	C11	4180	AFU	487	528	JS006	1	0	0	1	1	3	sybr50487528
sybr	50	4751	1.3197222222222222	C12	3813	AFU	487	528	JS006	1	0	0	2	1	3	sybr50487528
sybr	50	4811	1.3363888888888888	A8	5935	AFU	487	528	JS006	1	0	0	0	1	1	sybr50487528
sybr	50	4811	1.3363888888888888	A9	5122	AFU	487	528	JS006	1	0	0	0.25	1	1	sybr50487528
sybr	50	4811	1.3363888888888888	A10	4628	AFU	487	528	JS006	1	0	0	0.5	1	1	sybr50487528
sybr	50	4811	1.3363888888888888	A11	4088	AFU	487	528	JS006	1	0	0	1	1	1	sybr50487528
sybr	50	4811	1.3363888888888888	A12	3458	AFU	487	528	JS006	1	0	0	2	1	1	sybr50487528
sybr	50	4811	1.3363888888888888	B8	5977	AFU	487	528	JS006	1	0	0	0	1	2	sybr50487528
sybr	50	4811	1.3363888888888888	B9	5161	AFU	487	528	JS006	1	0	0	0.25	1	2	sybr50487528
sybr	50	4811	1.3363888888888888	B10	4593	AFU	487	528	JS006	1	0	0	0.5	1	2	sybr50487528
sybr	50	4811	1.3363888888888888	B11	4199	AFU	487	528	JS006	1	0	0	1	1	2	sybr50487528
sybr	50	4811	1.3363888888888888	B12	3867	AFU	487	528	JS006	1	0	0	2	1	2	sybr50487528
sybr	50	4811	1.3363888888888888	C8	5994	AFU	487	528	JS006	1	0	0	0	1	3	sybr50487528
sybr	50	4811	1.3363888888888888	C9	5171	AFU	487	528	JS006	1	0	0	0.25	1	3	sybr50487528
sybr	50	4811	1.3363888888888888	C10	4632	AFU	487	528	JS006	1	0	0	0.5	1	3	sybr50487528
sybr	50	4811	1.3363888888888888	C11	4172	AFU	487	528	JS006	1	0	0	1	1	3	sybr50487528
sybr	50	4811	1.3363888888888888	C12	3784	AFU	487	528	JS006	1	0	0	2	1	3	sybr50487528
sybr	50	4871	1.3530555555555555	A8	5937	AFU	487	528	JS006	1	0	0	0	1	1	sybr50487528
sybr	50	4871	1.3530555555555555	A9	5115	AFU	487	528	JS006	1	0	0	0.25	1	1	sybr50487528
sybr	50	4871	1.3530555555555555	A10	4606	AFU	487	528	JS006	1	0	0	0.5	1	1	sybr50487528
sybr	50	4871	1.3530555555555555	A11	4065	AFU	487	528	JS006	1	0	0	1	1	1	sybr50487528
sybr	50	4871	1.3530555555555555	A12	3450	AFU	487	528	JS006	1	0	0	2	1	1	sybr50487528
sybr	50	4871	1.3530555555555555	B8	5978	AFU	487	528	JS006	1	0	0	0	1	2	sybr50487528
sybr	50	4871	1.3530555555555555	B9	5148	AFU	487	528	JS006	1	0	0	0.25	1	2	sybr50487528
sybr	50	4871	1.3530555555555555	B10	4589	AFU	487	528	JS006	1	0	0	0.5	1	2	sybr50487528
sybr	50	4871	1.3530555555555555	B11	4181	AFU	487	528	JS006	1	0	0	1	1	2	sybr50487528
sybr	50	4871	1.3530555555555555	B12	3826	AFU	487	528	JS006	1	0	0	2	1	2	sybr50487528
sybr	50	4871	1.3530555555555555	C8	5989	AFU	487	528	JS006	1	0	0	0	1	3	sybr50487528
sybr	50	4871	1.3530555555555555	C9	5142	AFU	487	528	JS006	1	0	0	0.25	1	3	sybr50487528
sybr	50	4871	1.3530555555555555	C10	4602	AFU	487	528	JS006	1	0	0	0.5	1	3	sybr50487528
sybr	50	4871	1.3530555555555555	C11	4154	AFU	487	528	JS006	1	0	0	1	1	3	sybr50487528
sybr	50	4871	1.3530555555555555	C12	3758	AFU	487	528	JS006	1	0	0	2	1	3	sybr50487528
sybr	50	4931	1.3697222222222223	A8	5944	AFU	487	528	JS006	1	0	0	0	1	1	sybr50487528
sybr	50	4931	1.3697222222222223	A9	5090	AFU	487	528	JS006	1	0	0	0.25	1	1	sybr50487528
sybr	50	4931	1.3697222222222223	A10	4593	AFU	487	528	JS006	1	0	0	0.5	1	1	sybr50487528
sybr	50	4931	1.3697222222222223	A11	4049	AFU	487	528	JS006	1	0	0	1	1	1	sybr50487528
sybr	50	4931	1.3697222222222223	A12	3437	AFU	487	528	JS006	1	0	0	2	1	1	sybr50487528
sybr	50	4931	1.3697222222222223	B8	5965	AFU	487	528	JS006	1	0	0	0	1	2	sybr50487528
sybr	50	4931	1.3697222222222223	B9	5127	AFU	487	528	JS006	1	0	0	0.25	1	2	sybr50487528
sybr	50	4931	1.3697222222222223	B10	4574	AFU	487	528	JS006	1	0	0	0.5	1	2	sybr50487528
sybr	50	4931	1.3697222222222223	B11	4163	AFU	487	528	JS006	1	0	0	1	1	2	sybr50487528
sybr	50	4931	1.3697222222222223	B12	3807	AFU	487	528	JS006	1	0	0	2	1	2	sybr50487528
sybr	50	4931	1.3697222222222223	C8	5983	AFU	487	528	JS006	1	0	0	0	1	3	sybr50487528
sybr	50	4931	1.3697222222222223	C9	5143	AFU	487	528	JS006	1	0	0	0.25	1	3	sybr50487528
sybr	50	4931	1.3697222222222223	C10	4601	AFU	487	528	JS006	1	0	0	0.5	1	3	sybr50487528
sybr	50	4931	1.3697222222222223	C11	4145	AFU	487	528	JS006	1	0	0	1	1	3	sybr50487528
sybr	50	4931	1.3697222222222223	C12	3731	AFU	487	528	JS006	1	0	0	2	1	3	sybr50487528
sybr	50	4991	1.386388888888889	A8	5950	AFU	487	528	JS006	1	0	0	0	1	1	sybr50487528
sybr	50	4991	1.386388888888889	A9	5080	AFU	487	528	JS006	1	0	0	0.25	1	1	sybr50487528
sybr	50	4991	1.386388888888889	A10	4580	AFU	487	528	JS006	1	0	0	0.5	1	1	sybr50487528
sybr	50	4991	1.386388888888889	A11	4045	AFU	487	528	JS006	1	0	0	1	1	1	sybr50487528
sybr	50	4991	1.386388888888889	A12	3413	AFU	487	528	JS006	1	0	0	2	1	1	sybr50487528
sybr	50	4991	1.386388888888889	B8	5970	AFU	487	528	JS006	1	0	0	0	1	2	sybr50487528
sybr	50	4991	1.386388888888889	B9	5115	AFU	487	528	JS006	1	0	0	0.25	1	2	sybr50487528
sybr	50	4991	1.386388888888889	B10	4558	AFU	487	528	JS006	1	0	0	0.5	1	2	sybr50487528
sybr	50	4991	1.386388888888889	B11	4139	AFU	487	528	JS006	1	0	0	1	1	2	sybr50487528
sybr	50	4991	1.386388888888889	B12	3769	AFU	487	528	JS006	1	0	0	2	1	2	sybr50487528
sybr	50	4991	1.386388888888889	C8	5979	AFU	487	528	JS006	1	0	0	0	1	3	sybr50487528
sybr	50	4991	1.386388888888889	C9	5098	AFU	487	528	JS006	1	0	0	0.25	1	3	sybr50487528
sybr	50	4991	1.386388888888889	C10	4585	AFU	487	528	JS006	1	0	0	0.5	1	3	sybr50487528
sybr	50	4991	1.386388888888889	C11	4121	AFU	487	528	JS006	1	0	0	1	1	3	sybr50487528
sybr	50	4991	1.386388888888889	C12	3699	AFU	487	528	JS006	1	0	0	2	1	3	sybr50487528
sybr	50	5051	1.4030555555555555	A8	5941	AFU	487	528	JS006	1	0	0	0	1	1	sybr50487528
sybr	50	5051	1.4030555555555555	A9	5079	AFU	487	528	JS006	1	0	0	0.25	1	1	sybr50487528
sybr	50	5051	1.4030555555555555	A10	4572	AFU	487	528	JS006	1	0	0	0.5	1	1	sybr50487528
sybr	50	5051	1.4030555555555555	A11	4027	AFU	487	528	JS006	1	0	0	1	1	1	sybr50487528
sybr	50	5051	1.4030555555555555	A12	3403	AFU	487	528	JS006	1	0	0	2	1	1	sybr50487528
sybr	50	5051	1.4030555555555555	B8	5978	AFU	487	528	JS006	1	0	0	0	1	2	sybr50487528
sybr	50	5051	1.4030555555555555	B9	5089	AFU	487	528	JS006	1	0	0	0.25	1	2	sybr50487528
sybr	50	5051	1.4030555555555555	B10	4542	AFU	487	528	JS006	1	0	0	0.5	1	2	sybr50487528
sybr	50	5051	1.4030555555555555	B11	4112	AFU	487	528	JS006	1	0	0	1	1	2	sybr50487528
sybr	50	5051	1.4030555555555555	B12	3755	AFU	487	528	JS006	1	0	0	2	1	2	sybr50487528
sybr	50	5051	1.4030555555555555	C8	5985	AFU	487	528	JS006	1	0	0	0	1	3	sybr50487528
sybr	50	5051	1.4030555555555555	C9	5094	AFU	487	528	JS006	1	0	0	0.25	1	3	sybr50487528
sybr	50	5051	1.4030555555555555	C10	4575	AFU	487	528	JS006	1	0	0	0.5	1	3	sybr50487528
sybr	50	5051	1.4030555555555555	C11	4129	AFU	487	528	JS006	1	0	0	1	1	3	sybr50487528
sybr	50	5051	1.4030555555555555	C12	3663	AFU	487	528	JS006	1	0	0	2	1	3	sybr50487528
sybr	50	5111	1.4197222222222223	A8	5944	AFU	487	528	JS006	1	0	0	0	1	1	sybr50487528
sybr	50	5111	1.4197222222222223	A9	5070	AFU	487	528	JS006	1	0	0	0.25	1	1	sybr50487528
sybr	50	5111	1.4197222222222223	A10	4557	AFU	487	528	JS006	1	0	0	0.5	1	1	sybr50487528
sybr	50	5111	1.4197222222222223	A11	4013	AFU	487	528	JS006	1	0	0	1	1	1	sybr50487528
sybr	50	5111	1.4197222222222223	A12	3385	AFU	487	528	JS006	1	0	0	2	1	1	sybr50487528
sybr	50	5111	1.4197222222222223	B8	5974	AFU	487	528	JS006	1	0	0	0	1	2	sybr50487528
sybr	50	5111	1.4197222222222223	B9	5101	AFU	487	528	JS006	1	0	0	0.25	1	2	sybr50487528
sybr	50	5111	1.4197222222222223	B10	4523	AFU	487	528	JS006	1	0	0	0.5	1	2	sybr50487528
sybr	50	5111	1.4197222222222223	B11	4086	AFU	487	528	JS006	1	0	0	1	1	2	sybr50487528
sybr	50	5111	1.4197222222222223	B12	3723	AFU	487	528	JS006	1	0	0	2	1	2	sybr50487528
sybr	50	5111	1.4197222222222223	C8	5971	AFU	487	528	JS006	1	0	0	0	1	3	sybr50487528
sybr	50	5111	1.4197222222222223	C9	5076	AFU	487	528	JS006	1	0	0	0.25	1	3	sybr50487528
sybr	50	5111	1.4197222222222223	C10	4542	AFU	487	528	JS006	1	0	0	0.5	1	3	sybr50487528
sybr	50	5111	1.4197222222222223	C11	4099	AFU	487	528	JS006	1	0	0	1	1	3	sybr50487528
sybr	50	5111	1.4197222222222223	C12	3642	AFU	487	528	JS006	1	0	0	2	1	3	sybr50487528
sybr	50	5171	1.436388888888889	A8	5940	AFU	487	528	JS006	1	0	0	0	1	1	sybr50487528
sybr	50	5171	1.436388888888889	A9	5052	AFU	487	528	JS006	1	0	0	0.25	1	1	sybr50487528
sybr	50	5171	1.436388888888889	A10	4543	AFU	487	528	JS006	1	0	0	0.5	1	1	sybr50487528
sybr	50	5171	1.436388888888889	A11	4010	AFU	487	528	JS006	1	0	0	1	1	1	sybr50487528
sybr	50	5171	1.436388888888889	A12	3378	AFU	487	528	JS006	1	0	0	2	1	1	sybr50487528
sybr	50	5171	1.436388888888889	B8	5957	AFU	487	528	JS006	1	0	0	0	1	2	sybr50487528
sybr	50	5171	1.436388888888889	B9	5079	AFU	487	528	JS006	1	0	0	0.25	1	2	sybr50487528
sybr	50	5171	1.436388888888889	B10	4531	AFU	487	528	JS006	1	0	0	0.5	1	2	sybr50487528
sybr	50	5171	1.436388888888889	B11	4069	AFU	487	528	JS006	1	0	0	1	1	2	sybr50487528
sybr	50	5171	1.436388888888889	B12	3705	AFU	487	528	JS006	1	0	0	2	1	2	sybr50487528
sybr	50	5171	1.436388888888889	C8	5975	AFU	487	528	JS006	1	0	0	0	1	3	sybr50487528
sybr	50	5171	1.436388888888889	C9	5058	AFU	487	528	JS006	1	0	0	0.25	1	3	sybr50487528
sybr	50	5171	1.436388888888889	C10	4535	AFU	487	528	JS006	1	0	0	0.5	1	3	sybr50487528
sybr	50	5171	1.436388888888889	C11	4112	AFU	487	528	JS006	1	0	0	1	1	3	sybr50487528
sybr	50	5171	1.436388888888889	C12	3609	AFU	487	528	JS006	1	0	0	2	1	3	sybr50487528
sybr	50	5231	1.4530555555555555	A8	5939	AFU	487	528	JS006	1	0	0	0	1	1	sybr50487528
sybr	50	5231	1.4530555555555555	A9	5049	AFU	487	528	JS006	1	0	0	0.25	1	1	sybr50487528
sybr	50	5231	1.4530555555555555	A10	4520	AFU	487	528	JS006	1	0	0	0.5	1	1	sybr50487528
sybr	50	5231	1.4530555555555555	A11	4004	AFU	487	528	JS006	1	0	0	1	1	1	sybr50487528
sybr	50	5231	1.4530555555555555	A12	3374	AFU	487	528	JS006	1	0	0	2	1	1	sybr50487528
sybr	50	5231	1.4530555555555555	B8	5956	AFU	487	528	JS006	1	0	0	0	1	2	sybr50487528
sybr	50	5231	1.4530555555555555	B9	5057	AFU	487	528	JS006	1	0	0	0.25	1	2	sybr50487528
sybr	50	5231	1.4530555555555555	B10	4499	AFU	487	528	JS006	1	0	0	0.5	1	2	sybr50487528
sybr	50	5231	1.4530555555555555	B11	4067	AFU	487	528	JS006	1	0	0	1	1	2	sybr50487528
sybr	50	5231	1.4530555555555555	B12	3679	AFU	487	528	JS006	1	0	0	2	1	2	sybr50487528
sybr	50	5231	1.4530555555555555	C8	5976	AFU	487	528	JS006	1	0	0	0	1	3	sybr50487528
sybr	50	5231	1.4530555555555555	C9	5043	AFU	487	528	JS006	1	0	0	0.25	1	3	sybr50487528
sybr	50	5231	1.4530555555555555	C10	4522	AFU	487	528	JS006	1	0	0	0.5	1	3	sybr50487528
sybr	50	5231	1.4530555555555555	C11	4092	AFU	487	528	JS006	1	0	0	1	1	3	sybr50487528
sybr	50	5231	1.4530555555555555	C12	3583	AFU	487	528	JS006	1	0	0	2	1	3	sybr50487528
sybr	50	5291	1.4697222222222222	A8	5956	AFU	487	528	JS006	1	0	0	0	1	1	sybr50487528
sybr	50	5291	1.4697222222222222	A9	5049	AFU	487	528	JS006	1	0	0	0.25	1	1	sybr50487528
sybr	50	5291	1.4697222222222222	A10	4519	AFU	487	528	JS006	1	0	0	0.5	1	1	sybr50487528
sybr	50	5291	1.4697222222222222	A11	4002	AFU	487	528	JS006	1	0	0	1	1	1	sybr50487528
sybr	50	5291	1.4697222222222222	A12	3371	AFU	487	528	JS006	1	0	0	2	1	1	sybr50487528
sybr	50	5291	1.4697222222222222	B8	5949	AFU	487	528	JS006	1	0	0	0	1	2	sybr50487528
sybr	50	5291	1.4697222222222222	B9	5065	AFU	487	528	JS006	1	0	0	0.25	1	2	sybr50487528
sybr	50	5291	1.4697222222222222	B10	4494	AFU	487	528	JS006	1	0	0	0.5	1	2	sybr50487528
sybr	50	5291	1.4697222222222222	B11	4048	AFU	487	528	JS006	1	0	0	1	1	2	sybr50487528
sybr	50	5291	1.4697222222222222	B12	3657	AFU	487	528	JS006	1	0	0	2	1	2	sybr50487528
sybr	50	5291	1.4697222222222222	C8	5984	AFU	487	528	JS006	1	0	0	0	1	3	sybr50487528
sybr	50	5291	1.4697222222222222	C9	5016	AFU	487	528	JS006	1	0	0	0.25	1	3	sybr50487528
sybr	50	5291	1.4697222222222222	C10	4501	AFU	487	528	JS006	1	0	0	0.5	1	3	sybr50487528
sybr	50	5291	1.4697222222222222	C11	4085	AFU	487	528	JS006	1	0	0	1	1	3	sybr50487528
sybr	50	5291	1.4697222222222222	C12	3567	AFU	487	528	JS006	1	0	0	2	1	3	sybr50487528
sybr	50	5351	1.486388888888889	A8	5940	AFU	487	528	JS006	1	0	0	0	1	1	sybr50487528
sybr	50	5351	1.486388888888889	A9	5039	AFU	487	528	JS006	1	0	0	0.25	1	1	sybr50487528
sybr	50	5351	1.486388888888889	A10	4510	AFU	487	528	JS006	1	0	0	0.5	1	1	sybr50487528
sybr	50	5351	1.486388888888889	A11	3981	AFU	487	528	JS006	1	0	0	1	1	1	sybr50487528
sybr	50	5351	1.486388888888889	A12	3349	AFU	487	528	JS006	1	0	0	2	1	1	sybr50487528
sybr	50	5351	1.486388888888889	B8	5958	AFU	487	528	JS006	1	0	0	0	1	2	sybr50487528
sybr	50	5351	1.486388888888889	B9	5049	AFU	487	528	JS006	1	0	0	0.25	1	2	sybr50487528
sybr	50	5351	1.486388888888889	B10	4481	AFU	487	528	JS006	1	0	0	0.5	1	2	sybr50487528
sybr	50	5351	1.486388888888889	B11	4030	AFU	487	528	JS006	1	0	0	1	1	2	sybr50487528
sybr	50	5351	1.486388888888889	B12	3624	AFU	487	528	JS006	1	0	0	2	1	2	sybr50487528
sybr	50	5351	1.486388888888889	C8	5969	AFU	487	528	JS006	1	0	0	0	1	3	sybr50487528
sybr	50	5351	1.486388888888889	C9	5011	AFU	487	528	JS006	1	0	0	0.25	1	3	sybr50487528
sybr	50	5351	1.486388888888889	C10	4501	AFU	487	528	JS006	1	0	0	0.5	1	3	sybr50487528
sybr	50	5351	1.486388888888889	C11	4069	AFU	487	528	JS006	1	0	0	1	1	3	sybr50487528
sybr	50	5351	1.486388888888889	C12	3544	AFU	487	528	JS006	1	0	0	2	1	3	sybr50487528
sybr	50	5411	1.5030555555555556	A8	5921	AFU	487	528	JS006	1	0	0	0	1	1	sybr50487528
sybr	50	5411	1.5030555555555556	A9	5028	AFU	487	528	JS006	1	0	0	0.25	1	1	sybr50487528
sybr	50	5411	1.5030555555555556	A10	4479	AFU	487	528	JS006	1	0	0	0.5	1	1	sybr50487528
sybr	50	5411	1.5030555555555556	A11	3993	AFU	487	528	JS006	1	0	0	1	1	1	sybr50487528
sybr	50	5411	1.5030555555555556	A12	3347	AFU	487	528	JS006	1	0	0	2	1	1	sybr50487528
sybr	50	5411	1.5030555555555556	B8	5960	AFU	487	528	JS006	1	0	0	0	1	2	sybr50487528
sybr	50	5411	1.5030555555555556	B9	5044	AFU	487	528	JS006	1	0	0	0.25	1	2	sybr50487528
sybr	50	5411	1.5030555555555556	B10	4476	AFU	487	528	JS006	1	0	0	0.5	1	2	sybr50487528
sybr	50	5411	1.5030555555555556	B11	3998	AFU	487	528	JS006	1	0	0	1	1	2	sybr50487528
sybr	50	5411	1.5030555555555556	B12	3618	AFU	487	528	JS006	1	0	0	2	1	2	sybr50487528
sybr	50	5411	1.5030555555555556	C8	5984	AFU	487	528	JS006	1	0	0	0	1	3	sybr50487528
sybr	50	5411	1.5030555555555556	C9	4986	AFU	487	528	JS006	1	0	0	0.25	1	3	sybr50487528
sybr	50	5411	1.5030555555555556	C10	4472	AFU	487	528	JS006	1	0	0	0.5	1	3	sybr50487528
sybr	50	5411	1.5030555555555556	C11	4068	AFU	487	528	JS006	1	0	0	1	1	3	sybr50487528
sybr	50	5411	1.5030555555555556	C12	3524	AFU	487	528	JS006	1	0	0	2	1	3	sybr50487528
sybr	50	5471	1.5197222222222222	A8	5927	AFU	487	528	JS006	1	0	0	0	1	1	sybr50487528
sybr	50	5471	1.5197222222222222	A9	5029	AFU	487	528	JS006	1	0	0	0.25	1	1	sybr50487528
sybr	50	5471	1.5197222222222222	A10	4488	AFU	487	528	JS006	1	0	0	0.5	1	1	sybr50487528
sybr	50	5471	1.5197222222222222	A11	3984	AFU	487	528	JS006	1	0	0	1	1	1	sybr50487528
sybr	50	5471	1.5197222222222222	A12	3335	AFU	487	528	JS006	1	0	0	2	1	1	sybr50487528
sybr	50	5471	1.5197222222222222	B8	5942	AFU	487	528	JS006	1	0	0	0	1	2	sybr50487528
sybr	50	5471	1.5197222222222222	B9	5048	AFU	487	528	JS006	1	0	0	0.25	1	2	sybr50487528
sybr	50	5471	1.5197222222222222	B10	4469	AFU	487	528	JS006	1	0	0	0.5	1	2	sybr50487528
sybr	50	5471	1.5197222222222222	B11	3983	AFU	487	528	JS006	1	0	0	1	1	2	sybr50487528
sybr	50	5471	1.5197222222222222	B12	3586	AFU	487	528	JS006	1	0	0	2	1	2	sybr50487528
sybr	50	5471	1.5197222222222222	C8	5969	AFU	487	528	JS006	1	0	0	0	1	3	sybr50487528
sybr	50	5471	1.5197222222222222	C9	4960	AFU	487	528	JS006	1	0	0	0.25	1	3	sybr50487528
sybr	50	5471	1.5197222222222222	C10	4485	AFU	487	528	JS006	1	0	0	0.5	1	3	sybr50487528
sybr	50	5471	1.5197222222222222	C11	4065	AFU	487	528	JS006	1	0	0	1	1	3	sybr50487528
sybr	50	5471	1.5197222222222222	C12	3508	AFU	487	528	JS006	1	0	0	2	1	3	sybr50487528
sybr	50	5531	1.5363888888888888	A8	5933	AFU	487	528	JS006	1	0	0	0	1	1	sybr50487528
sybr	50	5531	1.5363888888888888	A9	5014	AFU	487	528	JS006	1	0	0	0.25	1	1	sybr50487528
sybr	50	5531	1.5363888888888888	A10	4477	AFU	487	528	JS006	1	0	0	0.5	1	1	sybr50487528
sybr	50	5531	1.5363888888888888	A11	3986	AFU	487	528	JS006	1	0	0	1	1	1	sybr50487528
sybr	50	5531	1.5363888888888888	A12	3319	AFU	487	528	JS006	1	0	0	2	1	1	sybr50487528
sybr	50	5531	1.5363888888888888	B8	5943	AFU	487	528	JS006	1	0	0	0	1	2	sybr50487528
sybr	50	5531	1.5363888888888888	B9	5018	AFU	487	528	JS006	1	0	0	0.25	1	2	sybr50487528
sybr	50	5531	1.5363888888888888	B10	4466	AFU	487	528	JS006	1	0	0	0.5	1	2	sybr50487528
sybr	50	5531	1.5363888888888888	B11	3974	AFU	487	528	JS006	1	0	0	1	1	2	sybr50487528
sybr	50	5531	1.5363888888888888	B12	3580	AFU	487	528	JS006	1	0	0	2	1	2	sybr50487528
sybr	50	5531	1.5363888888888888	C8	5968	AFU	487	528	JS006	1	0	0	0	1	3	sybr50487528
sybr	50	5531	1.5363888888888888	C9	4954	AFU	487	528	JS006	1	0	0	0.25	1	3	sybr50487528
sybr	50	5531	1.5363888888888888	C10	4466	AFU	487	528	JS006	1	0	0	0.5	1	3	sybr50487528
sybr	50	5531	1.5363888888888888	C11	4055	AFU	487	528	JS006	1	0	0	1	1	3	sybr50487528
sybr	50	5531	1.5363888888888888	C12	3489	AFU	487	528	JS006	1	0	0	2	1	3	sybr50487528
sybr	50	5591	1.5530555555555556	A8	5921	AFU	487	528	JS006	1	0	0	0	1	1	sybr50487528
sybr	50	5591	1.5530555555555556	A9	5004	AFU	487	528	JS006	1	0	0	0.25	1	1	sybr50487528
sybr	50	5591	1.5530555555555556	A10	4471	AFU	487	528	JS006	1	0	0	0.5	1	1	sybr50487528
sybr	50	5591	1.5530555555555556	A11	3966	AFU	487	528	JS006	1	0	0	1	1	1	sybr50487528
sybr	50	5591	1.5530555555555556	A12	3316	AFU	487	528	JS006	1	0	0	2	1	1	sybr50487528
sybr	50	5591	1.5530555555555556	B8	5948	AFU	487	528	JS006	1	0	0	0	1	2	sybr50487528
sybr	50	5591	1.5530555555555556	B9	5027	AFU	487	528	JS006	1	0	0	0.25	1	2	sybr50487528
sybr	50	5591	1.5530555555555556	B10	4445	AFU	487	528	JS006	1	0	0	0.5	1	2	sybr50487528
sybr	50	5591	1.5530555555555556	B11	3963	AFU	487	528	JS006	1	0	0	1	1	2	sybr50487528
sybr	50	5591	1.5530555555555556	B12	3557	AFU	487	528	JS006	1	0	0	2	1	2	sybr50487528
sybr	50	5591	1.5530555555555556	C8	5977	AFU	487	528	JS006	1	0	0	0	1	3	sybr50487528
sybr	50	5591	1.5530555555555556	C9	4927	AFU	487	528	JS006	1	0	0	0.25	1	3	sybr50487528
sybr	50	5591	1.5530555555555556	C10	4447	AFU	487	528	JS006	1	0	0	0.5	1	3	sybr50487528
sybr	50	5591	1.5530555555555556	C11	4073	AFU	487	528	JS006	1	0	0	1	1	3	sybr50487528
sybr	50	5591	1.5530555555555556	C12	3495	AFU	487	528	JS006	1	0	0	2	1	3	sybr50487528
sybr	50	5651	1.5697222222222222	A8	5921	AFU	487	528	JS006	1	0	0	0	1	1	sybr50487528
sybr	50	5651	1.5697222222222222	A9	5010	AFU	487	528	JS006	1	0	0	0.25	1	1	sybr50487528
sybr	50	5651	1.5697222222222222	A10	4472	AFU	487	528	JS006	1	0	0	0.5	1	1	sybr50487528
sybr	50	5651	1.5697222222222222	A11	3961	AFU	487	528	JS006	1	0	0	1	1	1	sybr50487528
sybr	50	5651	1.5697222222222222	A12	3300	AFU	487	528	JS006	1	0	0	2	1	1	sybr50487528
sybr	50	5651	1.5697222222222222	B8	5941	AFU	487	528	JS006	1	0	0	0	1	2	sybr50487528
sybr	50	5651	1.5697222222222222	B9	5018	AFU	487	528	JS006	1	0	0	0.25	1	2	sybr50487528
sybr	50	5651	1.5697222222222222	B10	4446	AFU	487	528	JS006	1	0	0	0.5	1	2	sybr50487528
sybr	50	5651	1.5697222222222222	B11	3941	AFU	487	528	JS006	1	0	0	1	1	2	sybr50487528
sybr	50	5651	1.5697222222222222	B12	3545	AFU	487	528	JS006	1	0	0	2	1	2	sybr50487528
sybr	50	5651	1.5697222222222222	C8	5973	AFU	487	528	JS006	1	0	0	0	1	3	sybr50487528
sybr	50	5651	1.5697222222222222	C9	4892	AFU	487	528	JS006	1	0	0	0.25	1	3	sybr50487528
sybr	50	5651	1.5697222222222222	C10	4436	AFU	487	528	JS006	1	0	0	0.5	1	3	sybr50487528
sybr	50	5651	1.5697222222222222	C11	4068	AFU	487	528	JS006	1	0	0	1	1	3	sybr50487528
sybr	50	5651	1.5697222222222222	C12	3495	AFU	487	528	JS006	1	0	0	2	1	3	sybr50487528
sybr	50	5711	1.5863888888888888	A8	5914	AFU	487	528	JS006	1	0	0	0	1	1	sybr50487528
sybr	50	5711	1.5863888888888888	A9	5008	AFU	487	528	JS006	1	0	0	0.25	1	1	sybr50487528
sybr	50	5711	1.5863888888888888	A10	4456	AFU	487	528	JS006	1	0	0	0.5	1	1	sybr50487528
sybr	50	5711	1.5863888888888888	A11	3952	AFU	487	528	JS006	1	0	0	1	1	1	sybr50487528
sybr	50	5711	1.5863888888888888	A12	3303	AFU	487	528	JS006	1	0	0	2	1	1	sybr50487528
sybr	50	5711	1.5863888888888888	B8	5963	AFU	487	528	JS006	1	0	0	0	1	2	sybr50487528
sybr	50	5711	1.5863888888888888	B9	4995	AFU	487	528	JS006	1	0	0	0.25	1	2	sybr50487528
sybr	50	5711	1.5863888888888888	B10	4436	AFU	487	528	JS006	1	0	0	0.5	1	2	sybr50487528
sybr	50	5711	1.5863888888888888	B11	3918	AFU	487	528	JS006	1	0	0	1	1	2	sybr50487528
sybr	50	5711	1.5863888888888888	B12	3547	AFU	487	528	JS006	1	0	0	2	1	2	sybr50487528
sybr	50	5711	1.5863888888888888	C8	5949	AFU	487	528	JS006	1	0	0	0	1	3	sybr50487528
sybr	50	5711	1.5863888888888888	C9	4895	AFU	487	528	JS006	1	0	0	0.25	1	3	sybr50487528
sybr	50	5711	1.5863888888888888	C10	4419	AFU	487	528	JS006	1	0	0	0.5	1	3	sybr50487528
sybr	50	5711	1.5863888888888888	C11	4048	AFU	487	528	JS006	1	0	0	1	1	3	sybr50487528
sybr	50	5711	1.5863888888888888	C12	3492	AFU	487	528	JS006	1	0	0	2	1	3	sybr50487528
sybr	50	5771	1.6030555555555555	A8	5924	AFU	487	528	JS006	1	0	0	0	1	1	sybr50487528
sybr	50	5771	1.6030555555555555	A9	5003	AFU	487	528	JS006	1	0	0	0.25	1	1	sybr50487528
sybr	50	5771	1.6030555555555555	A10	4457	AFU	487	528	JS006	1	0	0	0.5	1	1	sybr50487528
sybr	50	5771	1.6030555555555555	A11	3943	AFU	487	528	JS006	1	0	0	1	1	1	sybr50487528
sybr	50	5771	1.6030555555555555	A12	3271	AFU	487	528	JS006	1	0	0	2	1	1	sybr50487528
sybr	50	5771	1.6030555555555555	B8	5940	AFU	487	528	JS006	1	0	0	0	1	2	sybr50487528
sybr	50	5771	1.6030555555555555	B9	5004	AFU	487	528	JS006	1	0	0	0.25	1	2	sybr50487528
sybr	50	5771	1.6030555555555555	B10	4422	AFU	487	528	JS006	1	0	0	0.5	1	2	sybr50487528
sybr	50	5771	1.6030555555555555	B11	3916	AFU	487	528	JS006	1	0	0	1	1	2	sybr50487528
sybr	50	5771	1.6030555555555555	B12	3517	AFU	487	528	JS006	1	0	0	2	1	2	sybr50487528
sybr	50	5771	1.6030555555555555	C8	5987	AFU	487	528	JS006	1	0	0	0	1	3	sybr50487528
sybr	50	5771	1.6030555555555555	C9	4854	AFU	487	528	JS006	1	0	0	0.25	1	3	sybr50487528
sybr	50	5771	1.6030555555555555	C10	4407	AFU	487	528	JS006	1	0	0	0.5	1	3	sybr50487528
sybr	50	5771	1.6030555555555555	C11	4027	AFU	487	528	JS006	1	0	0	1	1	3	sybr50487528
sybr	50	5771	1.6030555555555555	C12	3468	AFU	487	528	JS006	1	0	0	2	1	3	sybr50487528
sybr	50	5831	1.6197222222222223	A8	5924	AFU	487	528	JS006	1	0	0	0	1	1	sybr50487528
sybr	50	5831	1.6197222222222223	A9	4972	AFU	487	528	JS006	1	0	0	0.25	1	1	sybr50487528
sybr	50	5831	1.6197222222222223	A10	4451	AFU	487	528	JS006	1	0	0	0.5	1	1	sybr50487528
sybr	50	5831	1.6197222222222223	A11	3923	AFU	487	528	JS006	1	0	0	1	1	1	sybr50487528
sybr	50	5831	1.6197222222222223	A12	3261	AFU	487	528	JS006	1	0	0	2	1	1	sybr50487528
sybr	50	5831	1.6197222222222223	B8	5952	AFU	487	528	JS006	1	0	0	0	1	2	sybr50487528
sybr	50	5831	1.6197222222222223	B9	4997	AFU	487	528	JS006	1	0	0	0.25	1	2	sybr50487528
sybr	50	5831	1.6197222222222223	B10	4418	AFU	487	528	JS006	1	0	0	0.5	1	2	sybr50487528
sybr	50	5831	1.6197222222222223	B11	3900	AFU	487	528	JS006	1	0	0	1	1	2	sybr50487528
sybr	50	5831	1.6197222222222223	B12	3523	AFU	487	528	JS006	1	0	0	2	1	2	sybr50487528
sybr	50	5831	1.6197222222222223	C8	5957	AFU	487	528	JS006	1	0	0	0	1	3	sybr50487528
sybr	50	5831	1.6197222222222223	C9	4857	AFU	487	528	JS006	1	0	0	0.25	1	3	sybr50487528
sybr	50	5831	1.6197222222222223	C10	4413	AFU	487	528	JS006	1	0	0	0.5	1	3	sybr50487528
sybr	50	5831	1.6197222222222223	C11	4016	AFU	487	528	JS006	1	0	0	1	1	3	sybr50487528
sybr	50	5831	1.6197222222222223	C12	3479	AFU	487	528	JS006	1	0	0	2	1	3	sybr50487528
sybr	50	5891	1.636388888888889	A8	5919	AFU	487	528	JS006	1	0	0	0	1	1	sybr50487528
sybr	50	5891	1.636388888888889	A9	4985	AFU	487	528	JS006	1	0	0	0.25	1	1	sybr50487528
sybr	50	5891	1.636388888888889	A10	4418	AFU	487	528	JS006	1	0	0	0.5	1	1	sybr50487528
sybr	50	5891	1.636388888888889	A11	3920	AFU	487	528	JS006	1	0	0	1	1	1	sybr50487528
sybr	50	5891	1.636388888888889	A12	3248	AFU	487	528	JS006	1	0	0	2	1	1	sybr50487528
sybr	50	5891	1.636388888888889	B8	5936	AFU	487	528	JS006	1	0	0	0	1	2	sybr50487528
sybr	50	5891	1.636388888888889	B9	4990	AFU	487	528	JS006	1	0	0	0.25	1	2	sybr50487528
sybr	50	5891	1.636388888888889	B10	4405	AFU	487	528	JS006	1	0	0	0.5	1	2	sybr50487528
sybr	50	5891	1.636388888888889	B11	3894	AFU	487	528	JS006	1	0	0	1	1	2	sybr50487528
sybr	50	5891	1.636388888888889	B12	3493	AFU	487	528	JS006	1	0	0	2	1	2	sybr50487528
sybr	50	5891	1.636388888888889	C8	5973	AFU	487	528	JS006	1	0	0	0	1	3	sybr50487528
sybr	50	5891	1.636388888888889	C9	4828	AFU	487	528	JS006	1	0	0	0.25	1	3	sybr50487528
sybr	50	5891	1.636388888888889	C10	4392	AFU	487	528	JS006	1	0	0	0.5	1	3	sybr50487528
sybr	50	5891	1.636388888888889	C11	4000	AFU	487	528	JS006	1	0	0	1	1	3	sybr50487528
sybr	50	5891	1.636388888888889	C12	3474	AFU	487	528	JS006	1	0	0	2	1	3	sybr50487528
sybr	50	5951	1.6530555555555555	A8	5921	AFU	487	528	JS006	1	0	0	0	1	1	sybr50487528
sybr	50	5951	1.6530555555555555	A9	4986	AFU	487	528	JS006	1	0	0	0.25	1	1	sybr50487528
sybr	50	5951	1.6530555555555555	A10	4430	AFU	487	528	JS006	1	0	0	0.5	1	1	sybr50487528
sybr	50	5951	1.6530555555555555	A11	3922	AFU	487	528	JS006	1	0	0	1	1	1	sybr50487528
sybr	50	5951	1.6530555555555555	A12	3239	AFU	487	528	JS006	1	0	0	2	1	1	sybr50487528
sybr	50	5951	1.6530555555555555	B8	5944	AFU	487	528	JS006	1	0	0	0	1	2	sybr50487528
sybr	50	5951	1.6530555555555555	B9	4996	AFU	487	528	JS006	1	0	0	0.25	1	2	sybr50487528
sybr	50	5951	1.6530555555555555	B10	4394	AFU	487	528	JS006	1	0	0	0.5	1	2	sybr50487528
sybr	50	5951	1.6530555555555555	B11	3882	AFU	487	528	JS006	1	0	0	1	1	2	sybr50487528
sybr	50	5951	1.6530555555555555	B12	3482	AFU	487	528	JS006	1	0	0	2	1	2	sybr50487528
sybr	50	5951	1.6530555555555555	C8	5962	AFU	487	528	JS006	1	0	0	0	1	3	sybr50487528
sybr	50	5951	1.6530555555555555	C9	4810	AFU	487	528	JS006	1	0	0	0.25	1	3	sybr50487528
sybr	50	5951	1.6530555555555555	C10	4398	AFU	487	528	JS006	1	0	0	0.5	1	3	sybr50487528
sybr	50	5951	1.6530555555555555	C11	3991	AFU	487	528	JS006	1	0	0	1	1	3	sybr50487528
sybr	50	5951	1.6530555555555555	C12	3469	AFU	487	528	JS006	1	0	0	2	1	3	sybr50487528
sybr	50	6011	1.6697222222222223	A8	5922	AFU	487	528	JS006	1	0	0	0	1	1	sybr50487528
sybr	50	6011	1.6697222222222223	A9	4993	AFU	487	528	JS006	1	0	0	0.25	1	1	sybr50487528
sybr	50	6011	1.6697222222222223	A10	4434	AFU	487	528	JS006	1	0	0	0.5	1	1	sybr50487528
sybr	50	6011	1.6697222222222223	A11	3899	AFU	487	528	JS006	1	0	0	1	1	1	sybr50487528
sybr	50	6011	1.6697222222222223	A12	3217	AFU	487	528	JS006	1	0	0	2	1	1	sybr50487528
sybr	50	6011	1.6697222222222223	B8	5944	AFU	487	528	JS006	1	0	0	0	1	2	sybr50487528
sybr	50	6011	1.6697222222222223	B9	4987	AFU	487	528	JS006	1	0	0	0.25	1	2	sybr50487528
sybr	50	6011	1.6697222222222223	B10	4395	AFU	487	528	JS006	1	0	0	0.5	1	2	sybr50487528
sybr	50	6011	1.6697222222222223	B11	3885	AFU	487	528	JS006	1	0	0	1	1	2	sybr50487528
sybr	50	6011	1.6697222222222223	B12	3477	AFU	487	528	JS006	1	0	0	2	1	2	sybr50487528
sybr	50	6011	1.6697222222222223	C8	5987	AFU	487	528	JS006	1	0	0	0	1	3	sybr50487528
sybr	50	6011	1.6697222222222223	C9	4800	AFU	487	528	JS006	1	0	0	0.25	1	3	sybr50487528
sybr	50	6011	1.6697222222222223	C10	4390	AFU	487	528	JS006	1	0	0	0.5	1	3	sybr50487528
sybr	50	6011	1.6697222222222223	C11	3979	AFU	487	528	JS006	1	0	0	1	1	3	sybr50487528
sybr	50	6011	1.6697222222222223	C12	3478	AFU	487	528	JS006	1	0	0	2	1	3	sybr50487528
sybr	50	6071	1.686388888888889	A8	5902	AFU	487	528	JS006	1	0	0	0	1	1	sybr50487528
sybr	50	6071	1.686388888888889	A9	4982	AFU	487	528	JS006	1	0	0	0.25	1	1	sybr50487528
sybr	50	6071	1.686388888888889	A10	4420	AFU	487	528	JS006	1	0	0	0.5	1	1	sybr50487528
sybr	50	6071	1.686388888888889	A11	3885	AFU	487	528	JS006	1	0	0	1	1	1	sybr50487528
sybr	50	6071	1.686388888888889	A12	3201	AFU	487	528	JS006	1	0	0	2	1	1	sybr50487528
sybr	50	6071	1.686388888888889	B8	5928	AFU	487	528	JS006	1	0	0	0	1	2	sybr50487528
sybr	50	6071	1.686388888888889	B9	4967	AFU	487	528	JS006	1	0	0	0.25	1	2	sybr50487528
sybr	50	6071	1.686388888888889	B10	4387	AFU	487	528	JS006	1	0	0	0.5	1	2	sybr50487528
sybr	50	6071	1.686388888888889	B11	3873	AFU	487	528	JS006	1	0	0	1	1	2	sybr50487528
sybr	50	6071	1.686388888888889	B12	3474	AFU	487	528	JS006	1	0	0	2	1	2	sybr50487528
sybr	50	6071	1.686388888888889	C8	5968	AFU	487	528	JS006	1	0	0	0	1	3	sybr50487528
sybr	50	6071	1.686388888888889	C9	4777	AFU	487	528	JS006	1	0	0	0.25	1	3	sybr50487528
sybr	50	6071	1.686388888888889	C10	4385	AFU	487	528	JS006	1	0	0	0.5	1	3	sybr50487528
sybr	50	6071	1.686388888888889	C11	3966	AFU	487	528	JS006	1	0	0	1	1	3	sybr50487528
sybr	50	6071	1.686388888888889	C12	3455	AFU	487	528	JS006	1	0	0	2	1	3	sybr50487528
sybr	50	6131	1.7030555555555555	A8	5925	AFU	487	528	JS006	1	0	0	0	1	1	sybr50487528
sybr	50	6131	1.7030555555555555	A9	4969	AFU	487	528	JS006	1	0	0	0.25	1	1	sybr50487528
sybr	50	6131	1.7030555555555555	A10	4415	AFU	487	528	JS006	1	0	0	0.5	1	1	sybr50487528
sybr	50	6131	1.7030555555555555	A11	3870	AFU	487	528	JS006	1	0	0	1	1	1	sybr50487528
sybr	50	6131	1.7030555555555555	A12	3193	AFU	487	528	JS006	1	0	0	2	1	1	sybr50487528
sybr	50	6131	1.7030555555555555	B8	5951	AFU	487	528	JS006	1	0	0	0	1	2	sybr50487528
sybr	50	6131	1.7030555555555555	B9	4965	AFU	487	528	JS006	1	0	0	0.25	1	2	sybr50487528
sybr	50	6131	1.7030555555555555	B10	4395	AFU	487	528	JS006	1	0	0	0.5	1	2	sybr50487528
sybr	50	6131	1.7030555555555555	B11	3861	AFU	487	528	JS006	1	0	0	1	1	2	sybr50487528
sybr	50	6131	1.7030555555555555	B12	3452	AFU	487	528	JS006	1	0	0	2	1	2	sybr50487528
sybr	50	6131	1.7030555555555555	C8	5956	AFU	487	528	JS006	1	0	0	0	1	3	sybr50487528
sybr	50	6131	1.7030555555555555	C9	4760	AFU	487	528	JS006	1	0	0	0.25	1	3	sybr50487528
sybr	50	6131	1.7030555555555555	C10	4370	AFU	487	528	JS006	1	0	0	0.5	1	3	sybr50487528
sybr	50	6131	1.7030555555555555	C11	3943	AFU	487	528	JS006	1	0	0	1	1	3	sybr50487528
sybr	50	6131	1.7030555555555555	C12	3465	AFU	487	528	JS006	1	0	0	2	1	3	sybr50487528
sybr	50	6191	1.7197222222222222	A8	5915	AFU	487	528	JS006	1	0	0	0	1	1	sybr50487528
sybr	50	6191	1.7197222222222222	A9	4974	AFU	487	528	JS006	1	0	0	0.25	1	1	sybr50487528
sybr	50	6191	1.7197222222222222	A10	4425	AFU	487	528	JS006	1	0	0	0.5	1	1	sybr50487528
sybr	50	6191	1.7197222222222222	A11	3859	AFU	487	528	JS006	1	0	0	1	1	1	sybr50487528
sybr	50	6191	1.7197222222222222	A12	3173	AFU	487	528	JS006	1	0	0	2	1	1	sybr50487528
sybr	50	6191	1.7197222222222222	B8	5930	AFU	487	528	JS006	1	0	0	0	1	2	sybr50487528
sybr	50	6191	1.7197222222222222	B9	4962	AFU	487	528	JS006	1	0	0	0.25	1	2	sybr50487528
sybr	50	6191	1.7197222222222222	B10	4383	AFU	487	528	JS006	1	0	0	0.5	1	2	sybr50487528
sybr	50	6191	1.7197222222222222	B11	3864	AFU	487	528	JS006	1	0	0	1	1	2	sybr50487528
sybr	50	6191	1.7197222222222222	B12	3453	AFU	487	528	JS006	1	0	0	2	1	2	sybr50487528
sybr	50	6191	1.7197222222222222	C8	5943	AFU	487	528	JS006	1	0	0	0	1	3	sybr50487528
sybr	50	6191	1.7197222222222222	C9	4736	AFU	487	528	JS006	1	0	0	0.25	1	3	sybr50487528
sybr	50	6191	1.7197222222222222	C10	4352	AFU	487	528	JS006	1	0	0	0.5	1	3	sybr50487528
sybr	50	6191	1.7197222222222222	C11	3936	AFU	487	528	JS006	1	0	0	1	1	3	sybr50487528
sybr	50	6191	1.7197222222222222	C12	3444	AFU	487	528	JS006	1	0	0	2	1	3	sybr50487528
sybr	50	6251	1.736388888888889	A8	5900	AFU	487	528	JS006	1	0	0	0	1	1	sybr50487528
sybr	50	6251	1.736388888888889	A9	4959	AFU	487	528	JS006	1	0	0	0.25	1	1	sybr50487528
sybr	50	6251	1.736388888888889	A10	4428	AFU	487	528	JS006	1	0	0	0.5	1	1	sybr50487528
sybr	50	6251	1.736388888888889	A11	3858	AFU	487	528	JS006	1	0	0	1	1	1	sybr50487528
sybr	50	6251	1.736388888888889	A12	3173	AFU	487	528	JS006	1	0	0	2	1	1	sybr50487528
sybr	50	6251	1.736388888888889	B8	5928	AFU	487	528	JS006	1	0	0	0	1	2	sybr50487528
sybr	50	6251	1.736388888888889	B9	4959	AFU	487	528	JS006	1	0	0	0.25	1	2	sybr50487528
sybr	50	6251	1.736388888888889	B10	4381	AFU	487	528	JS006	1	0	0	0.5	1	2	sybr50487528
sybr	50	6251	1.736388888888889	B11	3853	AFU	487	528	JS006	1	0	0	1	1	2	sybr50487528
sybr	50	6251	1.736388888888889	B12	3438	AFU	487	528	JS006	1	0	0	2	1	2	sybr50487528
sybr	50	6251	1.736388888888889	C8	5964	AFU	487	528	JS006	1	0	0	0	1	3	sybr50487528
sybr	50	6251	1.736388888888889	C9	4721	AFU	487	528	JS006	1	0	0	0.25	1	3	sybr50487528
sybr	50	6251	1.736388888888889	C10	4357	AFU	487	528	JS006	1	0	0	0.5	1	3	sybr50487528
sybr	50	6251	1.736388888888889	C11	3908	AFU	487	528	JS006	1	0	0	1	1	3	sybr50487528
sybr	50	6251	1.736388888888889	C12	3448	AFU	487	528	JS006	1	0	0	2	1	3	sybr50487528
sybr	50	6311	1.7530555555555556	A8	5895	AFU	487	528	JS006	1	0	0	0	1	1	sybr50487528
sybr	50	6311	1.7530555555555556	A9	4968	AFU	487	528	JS006	1	0	0	0.25	1	1	sybr50487528
sybr	50	6311	1.7530555555555556	A10	4424	AFU	487	528	JS006	1	0	0	0.5	1	1	sybr50487528
sybr	50	6311	1.7530555555555556	A11	3838	AFU	487	528	JS006	1	0	0	1	1	1	sybr50487528
sybr	50	6311	1.7530555555555556	A12	3153	AFU	487	528	JS006	1	0	0	2	1	1	sybr50487528
sybr	50	6311	1.7530555555555556	B8	5943	AFU	487	528	JS006	1	0	0	0	1	2	sybr50487528
sybr	50	6311	1.7530555555555556	B9	4947	AFU	487	528	JS006	1	0	0	0.25	1	2	sybr50487528
sybr	50	6311	1.7530555555555556	B10	4388	AFU	487	528	JS006	1	0	0	0.5	1	2	sybr50487528
sybr	50	6311	1.7530555555555556	B11	3839	AFU	487	528	JS006	1	0	0	1	1	2	sybr50487528
sybr	50	6311	1.7530555555555556	B12	3426	AFU	487	528	JS006	1	0	0	2	1	2	sybr50487528
sybr	50	6311	1.7530555555555556	C8	5955	AFU	487	528	JS006	1	0	0	0	1	3	sybr50487528
sybr	50	6311	1.7530555555555556	C9	4706	AFU	487	528	JS006	1	0	0	0.25	1	3	sybr50487528
sybr	50	6311	1.7530555555555556	C10	4339	AFU	487	528	JS006	1	0	0	0.5	1	3	sybr50487528
sybr	50	6311	1.7530555555555556	C11	3895	AFU	487	528	JS006	1	0	0	1	1	3	sybr50487528
sybr	50	6311	1.7530555555555556	C12	3433	AFU	487	528	JS006	1	0	0	2	1	3	sybr50487528
sybr	50	6371	1.7697222222222222	A8	5891	AFU	487	528	JS006	1	0	0	0	1	1	sybr50487528
sybr	50	6371	1.7697222222222222	A9	4961	AFU	487	528	JS006	1	0	0	0.25	1	1	sybr50487528
sybr	50	6371	1.7697222222222222	A10	4413	AFU	487	528	JS006	1	0	0	0.5	1	1	sybr50487528
sybr	50	6371	1.7697222222222222	A11	3827	AFU	487	528	JS006	1	0	0	1	1	1	sybr50487528
sybr	50	6371	1.7697222222222222	A12	3135	AFU	487	528	JS006	1	0	0	2	1	1	sybr50487528
sybr	50	6371	1.7697222222222222	B8	5937	AFU	487	528	JS006	1	0	0	0	1	2	sybr50487528
sybr	50	6371	1.7697222222222222	B9	4951	AFU	487	528	JS006	1	0	0	0.25	1	2	sybr50487528
sybr	50	6371	1.7697222222222222	B10	4366	AFU	487	528	JS006	1	0	0	0.5	1	2	sybr50487528
sybr	50	6371	1.7697222222222222	B11	3847	AFU	487	528	JS006	1	0	0	1	1	2	sybr50487528
sybr	50	6371	1.7697222222222222	B12	3433	AFU	487	528	JS006	1	0	0	2	1	2	sybr50487528
sybr	50	6371	1.7697222222222222	C8	5930	AFU	487	528	JS006	1	0	0	0	1	3	sybr50487528
sybr	50	6371	1.7697222222222222	C9	4688	AFU	487	528	JS006	1	0	0	0.25	1	3	sybr50487528
sybr	50	6371	1.7697222222222222	C10	4344	AFU	487	528	JS006	1	0	0	0.5	1	3	sybr50487528
sybr	50	6371	1.7697222222222222	C11	3876	AFU	487	528	JS006	1	0	0	1	1	3	sybr50487528
sybr	50	6371	1.7697222222222222	C12	3424	AFU	487	528	JS006	1	0	0	2	1	3	sybr50487528
sybr	50	6431	1.7863888888888888	A8	5905	AFU	487	528	JS006	1	0	0	0	1	1	sybr50487528
sybr	50	6431	1.7863888888888888	A9	4960	AFU	487	528	JS006	1	0	0	0.25	1	1	sybr50487528
sybr	50	6431	1.7863888888888888	A10	4405	AFU	487	528	JS006	1	0	0	0.5	1	1	sybr50487528
sybr	50	6431	1.7863888888888888	A11	3816	AFU	487	528	JS006	1	0	0	1	1	1	sybr50487528
sybr	50	6431	1.7863888888888888	A12	3132	AFU	487	528	JS006	1	0	0	2	1	1	sybr50487528
sybr	50	6431	1.7863888888888888	B8	5937	AFU	487	528	JS006	1	0	0	0	1	2	sybr50487528
sybr	50	6431	1.7863888888888888	B9	4949	AFU	487	528	JS006	1	0	0	0.25	1	2	sybr50487528
sybr	50	6431	1.7863888888888888	B10	4376	AFU	487	528	JS006	1	0	0	0.5	1	2	sybr50487528
sybr	50	6431	1.7863888888888888	B11	3830	AFU	487	528	JS006	1	0	0	1	1	2	sybr50487528
sybr	50	6431	1.7863888888888888	B12	3423	AFU	487	528	JS006	1	0	0	2	1	2	sybr50487528
sybr	50	6431	1.7863888888888888	C8	5946	AFU	487	528	JS006	1	0	0	0	1	3	sybr50487528
sybr	50	6431	1.7863888888888888	C9	4669	AFU	487	528	JS006	1	0	0	0.25	1	3	sybr50487528
sybr	50	6431	1.7863888888888888	C10	4343	AFU	487	528	JS006	1	0	0	0.5	1	3	sybr50487528
sybr	50	6431	1.7863888888888888	C11	3861	AFU	487	528	JS006	1	0	0	1	1	3	sybr50487528
sybr	50	6431	1.7863888888888888	C12	3425	AFU	487	528	JS006	1	0	0	2	1	3	sybr50487528
sybr	50	6491	1.8030555555555556	A8	5909	AFU	487	528	JS006	1	0	0	0	1	1	sybr50487528
sybr	50	6491	1.8030555555555556	A9	4973	AFU	487	528	JS006	1	0	0	0.25	1	1	sybr50487528
sybr	50	6491	1.8030555555555556	A10	4418	AFU	487	528	JS006	1	0	0	0.5	1	1	sybr50487528
sybr	50	6491	1.8030555555555556	A11	3808	AFU	487	528	JS006	1	0	0	1	1	1	sybr50487528
sybr	50	6491	1.8030555555555556	A12	3123	AFU	487	528	JS006	1	0	0	2	1	1	sybr50487528
sybr	50	6491	1.8030555555555556	B8	5918	AFU	487	528	JS006	1	0	0	0	1	2	sybr50487528
sybr	50	6491	1.8030555555555556	B9	4944	AFU	487	528	JS006	1	0	0	0.25	1	2	sybr50487528
sybr	50	6491	1.8030555555555556	B10	4363	AFU	487	528	JS006	1	0	0	0.5	1	2	sybr50487528
sybr	50	6491	1.8030555555555556	B11	3849	AFU	487	528	JS006	1	0	0	1	1	2	sybr50487528
sybr	50	6491	1.8030555555555556	B12	3432	AFU	487	528	JS006	1	0	0	2	1	2	sybr50487528
sybr	50	6491	1.8030555555555556	C8	5944	AFU	487	528	JS006	1	0	0	0	1	3	sybr50487528
sybr	50	6491	1.8030555555555556	C9	4660	AFU	487	528	JS006	1	0	0	0.25	1	3	sybr50487528
sybr	50	6491	1.8030555555555556	C10	4343	AFU	487	528	JS006	1	0	0	0.5	1	3	sybr50487528
sybr	50	6491	1.8030555555555556	C11	3851	AFU	487	528	JS006	1	0	0	1	1	3	sybr50487528
sybr	50	6491	1.8030555555555556	C12	3404	AFU	487	528	JS006	1	0	0	2	1	3	sybr50487528
sybr	50	6551	1.8197222222222222	A8	5894	AFU	487	528	JS006	1	0	0	0	1	1	sybr50487528
sybr	50	6551	1.8197222222222222	A9	4960	AFU	487	528	JS006	1	0	0	0.25	1	1	sybr50487528
sybr	50	6551	1.8197222222222222	A10	4417	AFU	487	528	JS006	1	0	0	0.5	1	1	sybr50487528
sybr	50	6551	1.8197222222222222	A11	3794	AFU	487	528	JS006	1	0	0	1	1	1	sybr50487528
sybr	50	6551	1.8197222222222222	A12	3118	AFU	487	528	JS006	1	0	0	2	1	1	sybr50487528
sybr	50	6551	1.8197222222222222	B8	5914	AFU	487	528	JS006	1	0	0	0	1	2	sybr50487528
sybr	50	6551	1.8197222222222222	B9	4940	AFU	487	528	JS006	1	0	0	0.25	1	2	sybr50487528
sybr	50	6551	1.8197222222222222	B10	4373	AFU	487	528	JS006	1	0	0	0.5	1	2	sybr50487528
sybr	50	6551	1.8197222222222222	B11	3823	AFU	487	528	JS006	1	0	0	1	1	2	sybr50487528
sybr	50	6551	1.8197222222222222	B12	3414	AFU	487	528	JS006	1	0	0	2	1	2	sybr50487528
sybr	50	6551	1.8197222222222222	C8	5944	AFU	487	528	JS006	1	0	0	0	1	3	sybr50487528
sybr	50	6551	1.8197222222222222	C9	4657	AFU	487	528	JS006	1	0	0	0.25	1	3	sybr50487528
sybr	50	6551	1.8197222222222222	C10	4337	AFU	487	528	JS006	1	0	0	0.5	1	3	sybr50487528
sybr	50	6551	1.8197222222222222	C11	3838	AFU	487	528	JS006	1	0	0	1	1	3	sybr50487528
sybr	50	6551	1.8197222222222222	C12	3403	AFU	487	528	JS006	1	0	0	2	1	3	sybr50487528
sybr	50	6611	1.8363888888888888	A8	5907	AFU	487	528	JS006	1	0	0	0	1	1	sybr50487528
sybr	50	6611	1.8363888888888888	A9	4962	AFU	487	528	JS006	1	0	0	0.25	1	1	sybr50487528
sybr	50	6611	1.8363888888888888	A10	4415	AFU	487	528	JS006	1	0	0	0.5	1	1	sybr50487528
sybr	50	6611	1.8363888888888888	A11	3790	AFU	487	528	JS006	1	0	0	1	1	1	sybr50487528
sybr	50	6611	1.8363888888888888	A12	3113	AFU	487	528	JS006	1	0	0	2	1	1	sybr50487528
sybr	50	6611	1.8363888888888888	B8	5904	AFU	487	528	JS006	1	0	0	0	1	2	sybr50487528
sybr	50	6611	1.8363888888888888	B9	4940	AFU	487	528	JS006	1	0	0	0.25	1	2	sybr50487528
sybr	50	6611	1.8363888888888888	B10	4353	AFU	487	528	JS006	1	0	0	0.5	1	2	sybr50487528
sybr	50	6611	1.8363888888888888	B11	3840	AFU	487	528	JS006	1	0	0	1	1	2	sybr50487528
sybr	50	6611	1.8363888888888888	B12	3406	AFU	487	528	JS006	1	0	0	2	1	2	sybr50487528
sybr	50	6611	1.8363888888888888	C8	5957	AFU	487	528	JS006	1	0	0	0	1	3	sybr50487528
sybr	50	6611	1.8363888888888888	C9	4633	AFU	487	528	JS006	1	0	0	0.25	1	3	sybr50487528
sybr	50	6611	1.8363888888888888	C10	4344	AFU	487	528	JS006	1	0	0	0.5	1	3	sybr50487528
sybr	50	6611	1.8363888888888888	C11	3811	AFU	487	528	JS006	1	0	0	1	1	3	sybr50487528
sybr	50	6611	1.8363888888888888	C12	3398	AFU	487	528	JS006	1	0	0	2	1	3	sybr50487528
sybr	50	6671	1.8530555555555555	A8	5909	AFU	487	528	JS006	1	0	0	0	1	1	sybr50487528
sybr	50	6671	1.8530555555555555	A9	4970	AFU	487	528	JS006	1	0	0	0.25	1	1	sybr50487528
sybr	50	6671	1.8530555555555555	A10	4421	AFU	487	528	JS006	1	0	0	0.5	1	1	sybr50487528
sybr	50	6671	1.8530555555555555	A11	3779	AFU	487	528	JS006	1	0	0	1	1	1	sybr50487528
sybr	50	6671	1.8530555555555555	A12	3101	AFU	487	528	JS006	1	0	0	2	1	1	sybr50487528
sybr	50	6671	1.8530555555555555	B8	5932	AFU	487	528	JS006	1	0	0	0	1	2	sybr50487528
sybr	50	6671	1.8530555555555555	B9	4942	AFU	487	528	JS006	1	0	0	0.25	1	2	sybr50487528
sybr	50	6671	1.8530555555555555	B10	4370	AFU	487	528	JS006	1	0	0	0.5	1	2	sybr50487528
sybr	50	6671	1.8530555555555555	B11	3844	AFU	487	528	JS006	1	0	0	1	1	2	sybr50487528
sybr	50	6671	1.8530555555555555	B12	3405	AFU	487	528	JS006	1	0	0	2	1	2	sybr50487528
sybr	50	6671	1.8530555555555555	C8	5964	AFU	487	528	JS006	1	0	0	0	1	3	sybr50487528
sybr	50	6671	1.8530555555555555	C9	4626	AFU	487	528	JS006	1	0	0	0.25	1	3	sybr50487528
sybr	50	6671	1.8530555555555555	C10	4334	AFU	487	528	JS006	1	0	0	0.5	1	3	sybr50487528
sybr	50	6671	1.8530555555555555	C11	3810	AFU	487	528	JS006	1	0	0	1	1	3	sybr50487528
sybr	50	6671	1.8530555555555555	C12	3373	AFU	487	528	JS006	1	0	0	2	1	3	sybr50487528
sybr	50	6731	1.8697222222222223	A8	5885	AFU	487	528	JS006	1	0	0	0	1	1	sybr50487528
sybr	50	6731	1.8697222222222223	A9	4959	AFU	487	528	JS006	1	0	0	0.25	1	1	sybr50487528
sybr	50	6731	1.8697222222222223	A10	4423	AFU	487	528	JS006	1	0	0	0.5	1	1	sybr50487528
sybr	50	6731	1.8697222222222223	A11	3770	AFU	487	528	JS006	1	0	0	1	1	1	sybr50487528
sybr	50	6731	1.8697222222222223	A12	3090	AFU	487	528	JS006	1	0	0	2	1	1	sybr50487528
sybr	50	6731	1.8697222222222223	B8	5914	AFU	487	528	JS006	1	0	0	0	1	2	sybr50487528
sybr	50	6731	1.8697222222222223	B9	4920	AFU	487	528	JS006	1	0	0	0.25	1	2	sybr50487528
sybr	50	6731	1.8697222222222223	B10	4365	AFU	487	528	JS006	1	0	0	0.5	1	2	sybr50487528
sybr	50	6731	1.8697222222222223	B11	3837	AFU	487	528	JS006	1	0	0	1	1	2	sybr50487528
sybr	50	6731	1.8697222222222223	B12	3397	AFU	487	528	JS006	1	0	0	2	1	2	sybr50487528
sybr	50	6731	1.8697222222222223	C8	5952	AFU	487	528	JS006	1	0	0	0	1	3	sybr50487528
sybr	50	6731	1.8697222222222223	C9	4596	AFU	487	528	JS006	1	0	0	0.25	1	3	sybr50487528
sybr	50	6731	1.8697222222222223	C10	4342	AFU	487	528	JS006	1	0	0	0.5	1	3	sybr50487528
sybr	50	6731	1.8697222222222223	C11	3802	AFU	487	528	JS006	1	0	0	1	1	3	sybr50487528
sybr	50	6731	1.8697222222222223	C12	3345	AFU	487	528	JS006	1	0	0	2	1	3	sybr50487528
sybr	50	6791	1.886388888888889	A8	5900	AFU	487	528	JS006	1	0	0	0	1	1	sybr50487528
sybr	50	6791	1.886388888888889	A9	4942	AFU	487	528	JS006	1	0	0	0.25	1	1	sybr50487528
sybr	50	6791	1.886388888888889	A10	4423	AFU	487	528	JS006	1	0	0	0.5	1	1	sybr50487528
sybr	50	6791	1.886388888888889	A11	3752	AFU	487	528	JS006	1	0	0	1	1	1	sybr50487528
sybr	50	6791	1.886388888888889	A12	3072	AFU	487	528	JS006	1	0	0	2	1	1	sybr50487528
sybr	50	6791	1.886388888888889	B8	5928	AFU	487	528	JS006	1	0	0	0	1	2	sybr50487528
sybr	50	6791	1.886388888888889	B9	4916	AFU	487	528	JS006	1	0	0	0.25	1	2	sybr50487528
sybr	50	6791	1.886388888888889	B10	4362	AFU	487	528	JS006	1	0	0	0.5	1	2	sybr50487528
sybr	50	6791	1.886388888888889	B11	3841	AFU	487	528	JS006	1	0	0	1	1	2	sybr50487528
sybr	50	6791	1.886388888888889	B12	3385	AFU	487	528	JS006	1	0	0	2	1	2	sybr50487528
sybr	50	6791	1.886388888888889	C8	5966	AFU	487	528	JS006	1	0	0	0	1	3	sybr50487528
sybr	50	6791	1.886388888888889	C9	4588	AFU	487	528	JS006	1	0	0	0.25	1	3	sybr50487528
sybr	50	6791	1.886388888888889	C10	4325	AFU	487	528	JS006	1	0	0	0.5	1	3	sybr50487528
sybr	50	6791	1.886388888888889	C11	3776	AFU	487	528	JS006	1	0	0	1	1	3	sybr50487528
sybr	50	6791	1.886388888888889	C12	3331	AFU	487	528	JS006	1	0	0	2	1	3	sybr50487528
sybr	50	6851	1.9030555555555555	A8	5897	AFU	487	528	JS006	1	0	0	0	1	1	sybr50487528
sybr	50	6851	1.9030555555555555	A9	4954	AFU	487	528	JS006	1	0	0	0.25	1	1	sybr50487528
sybr	50	6851	1.9030555555555555	A10	4402	AFU	487	528	JS006	1	0	0	0.5	1	1	sybr50487528
sybr	50	6851	1.9030555555555555	A11	3730	AFU	487	528	JS006	1	0	0	1	1	1	sybr50487528
sybr	50	6851	1.9030555555555555	A12	3054	AFU	487	528	JS006	1	0	0	2	1	1	sybr50487528
sybr	50	6851	1.9030555555555555	B8	5928	AFU	487	528	JS006	1	0	0	0	1	2	sybr50487528
sybr	50	6851	1.9030555555555555	B9	4922	AFU	487	528	JS006	1	0	0	0.25	1	2	sybr50487528
sybr	50	6851	1.9030555555555555	B10	4360	AFU	487	528	JS006	1	0	0	0.5	1	2	sybr50487528
sybr	50	6851	1.9030555555555555	B11	3826	AFU	487	528	JS006	1	0	0	1	1	2	sybr50487528
sybr	50	6851	1.9030555555555555	B12	3400	AFU	487	528	JS006	1	0	0	2	1	2	sybr50487528
sybr	50	6851	1.9030555555555555	C8	5955	AFU	487	528	JS006	1	0	0	0	1	3	sybr50487528
sybr	50	6851	1.9030555555555555	C9	4586	AFU	487	528	JS006	1	0	0	0.25	1	3	sybr50487528
sybr	50	6851	1.9030555555555555	C10	4313	AFU	487	528	JS006	1	0	0	0.5	1	3	sybr50487528
sybr	50	6851	1.9030555555555555	C11	3761	AFU	487	528	JS006	1	0	0	1	1	3	sybr50487528
sybr	50	6851	1.9030555555555555	C12	3324	AFU	487	528	JS006	1	0	0	2	1	3	sybr50487528
sybr	50	6911	1.9197222222222223	A8	5902	AFU	487	528	JS006	1	0	0	0	1	1	sybr50487528
sybr	50	6911	1.9197222222222223	A9	4945	AFU	487	528	JS006	1	0	0	0.25	1	1	sybr50487528
sybr	50	6911	1.9197222222222223	A10	4400	AFU	487	528	JS006	1	0	0	0.5	1	1	sybr50487528
sybr	50	6911	1.9197222222222223	A11	3719	AFU	487	528	JS006	1	0	0	1	1	1	sybr50487528
sybr	50	6911	1.9197222222222223	A12	3058	AFU	487	528	JS006	1	0	0	2	1	1	sybr50487528
sybr	50	6911	1.9197222222222223	B8	5912	AFU	487	528	JS006	1	0	0	0	1	2	sybr50487528
sybr	50	6911	1.9197222222222223	B9	4922	AFU	487	528	JS006	1	0	0	0.25	1	2	sybr50487528
sybr	50	6911	1.9197222222222223	B10	4350	AFU	487	528	JS006	1	0	0	0.5	1	2	sybr50487528
sybr	50	6911	1.9197222222222223	B11	3825	AFU	487	528	JS006	1	0	0	1	1	2	sybr50487528
sybr	50	6911	1.9197222222222223	B12	3390	AFU	487	528	JS006	1	0	0	2	1	2	sybr50487528
sybr	50	6911	1.9197222222222223	C8	5951	AFU	487	528	JS006	1	0	0	0	1	3	sybr50487528
sybr	50	6911	1.9197222222222223	C9	4570	AFU	487	528	JS006	1	0	0	0.25	1	3	sybr50487528
sybr	50	6911	1.9197222222222223	C10	4319	AFU	487	528	JS006	1	0	0	0.5	1	3	sybr50487528
sybr	50	6911	1.9197222222222223	C11	3744	AFU	487	528	JS006	1	0	0	1	1	3	sybr50487528
sybr	50	6911	1.9197222222222223	C12	3301	AFU	487	528	JS006	1	0	0	2	1	3	sybr50487528
sybr	50	6971	1.936388888888889	A8	5887	AFU	487	528	JS006	1	0	0	0	1	1	sybr50487528
sybr	50	6971	1.936388888888889	A9	4945	AFU	487	528	JS006	1	0	0	0.25	1	1	sybr50487528
sybr	50	6971	1.936388888888889	A10	4406	AFU	487	528	JS006	1	0	0	0.5	1	1	sybr50487528
sybr	50	6971	1.936388888888889	A11	3707	AFU	487	528	JS006	1	0	0	1	1	1	sybr50487528
sybr	50	6971	1.936388888888889	A12	3050	AFU	487	528	JS006	1	0	0	2	1	1	sybr50487528
sybr	50	6971	1.936388888888889	B8	5904	AFU	487	528	JS006	1	0	0	0	1	2	sybr50487528
sybr	50	6971	1.936388888888889	B9	4920	AFU	487	528	JS006	1	0	0	0.25	1	2	sybr50487528
sybr	50	6971	1.936388888888889	B10	4335	AFU	487	528	JS006	1	0	0	0.5	1	2	sybr50487528
sybr	50	6971	1.936388888888889	B11	3820	AFU	487	528	JS006	1	0	0	1	1	2	sybr50487528
sybr	50	6971	1.936388888888889	B12	3392	AFU	487	528	JS006	1	0	0	2	1	2	sybr50487528
sybr	50	6971	1.936388888888889	C8	5944	AFU	487	528	JS006	1	0	0	0	1	3	sybr50487528
sybr	50	6971	1.936388888888889	C9	4564	AFU	487	528	JS006	1	0	0	0.25	1	3	sybr50487528
sybr	50	6971	1.936388888888889	C10	4307	AFU	487	528	JS006	1	0	0	0.5	1	3	sybr50487528
sybr	50	6971	1.936388888888889	C11	3728	AFU	487	528	JS006	1	0	0	1	1	3	sybr50487528
sybr	50	6971	1.936388888888889	C12	3295	AFU	487	528	JS006	1	0	0	2	1	3	sybr50487528
sybr	50	7031	1.9530555555555555	A8	5884	AFU	487	528	JS006	1	0	0	0	1	1	sybr50487528
sybr	50	7031	1.9530555555555555	A9	4939	AFU	487	528	JS006	1	0	0	0.25	1	1	sybr50487528
sybr	50	7031	1.9530555555555555	A10	4406	AFU	487	528	JS006	1	0	0	0.5	1	1	sybr50487528
sybr	50	7031	1.9530555555555555	A11	3707	AFU	487	528	JS006	1	0	0	1	1	1	sybr50487528
sybr	50	7031	1.9530555555555555	A12	3042	AFU	487	528	JS006	1	0	0	2	1	1	sybr50487528
sybr	50	7031	1.9530555555555555	B8	5912	AFU	487	528	JS006	1	0	0	0	1	2	sybr50487528
sybr	50	7031	1.9530555555555555	B9	4917	AFU	487	528	JS006	1	0	0	0.25	1	2	sybr50487528
sybr	50	7031	1.9530555555555555	B10	4361	AFU	487	528	JS006	1	0	0	0.5	1	2	sybr50487528
sybr	50	7031	1.9530555555555555	B11	3826	AFU	487	528	JS006	1	0	0	1	1	2	sybr50487528
sybr	50	7031	1.9530555555555555	B12	3382	AFU	487	528	JS006	1	0	0	2	1	2	sybr50487528
sybr	50	7031	1.9530555555555555	C8	5939	AFU	487	528	JS006	1	0	0	0	1	3	sybr50487528
sybr	50	7031	1.9530555555555555	C9	4535	AFU	487	528	JS006	1	0	0	0.25	1	3	sybr50487528
sybr	50	7031	1.9530555555555555	C10	4294	AFU	487	528	JS006	1	0	0	0.5	1	3	sybr50487528
sybr	50	7031	1.9530555555555555	C11	3736	AFU	487	528	JS006	1	0	0	1	1	3	sybr50487528
sybr	50	7031	1.9530555555555555	C12	3279	AFU	487	528	JS006	1	0	0	2	1	3	sybr50487528
sybr	50	7091	1.9697222222222222	A8	5886	AFU	487	528	JS006	1	0	0	0	1	1	sybr50487528
sybr	50	7091	1.9697222222222222	A9	4918	AFU	487	528	JS006	1	0	0	0.25	1	1	sybr50487528
sybr	50	7091	1.9697222222222222	A10	4398	AFU	487	528	JS006	1	0	0	0.5	1	1	sybr50487528
sybr	50	7091	1.9697222222222222	A11	3694	AFU	487	528	JS006	1	0	0	1	1	1	sybr50487528
sybr	50	7091	1.9697222222222222	A12	3033	AFU	487	528	JS006	1	0	0	2	1	1	sybr50487528
sybr	50	7091	1.9697222222222222	B8	5916	AFU	487	528	JS006	1	0	0	0	1	2	sybr50487528
sybr	50	7091	1.9697222222222222	B9	4918	AFU	487	528	JS006	1	0	0	0.25	1	2	sybr50487528
sybr	50	7091	1.9697222222222222	B10	4340	AFU	487	528	JS006	1	0	0	0.5	1	2	sybr50487528
sybr	50	7091	1.9697222222222222	B11	3820	AFU	487	528	JS006	1	0	0	1	1	2	sybr50487528
sybr	50	7091	1.9697222222222222	B12	3382	AFU	487	528	JS006	1	0	0	2	1	2	sybr50487528
sybr	50	7091	1.9697222222222222	C8	5937	AFU	487	528	JS006	1	0	0	0	1	3	sybr50487528
sybr	50	7091	1.9697222222222222	C9	4548	AFU	487	528	JS006	1	0	0	0.25	1	3	sybr50487528
sybr	50	7091	1.9697222222222222	C10	4304	AFU	487	528	JS006	1	0	0	0.5	1	3	sybr50487528
sybr	50	7091	1.9697222222222222	C11	3707	AFU	487	528	JS006	1	0	0	1	1	3	sybr50487528
sybr	50	7091	1.9697222222222222	C12	3254	AFU	487	528	JS006	1	0	0	2	1	3	sybr50487528
sybr	50	7151	1.986388888888889	A8	5897	AFU	487	528	JS006	1	0	0	0	1	1	sybr50487528
sybr	50	7151	1.986388888888889	A9	4932	AFU	487	528	JS006	1	0	0	0.25	1	1	sybr50487528
sybr	50	7151	1.986388888888889	A10	4389	AFU	487	528	JS006	1	0	0	0.5	1	1	sybr50487528
sybr	50	7151	1.986388888888889	A11	3673	AFU	487	528	JS006	1	0	0	1	1	1	sybr50487528
sybr	50	7151	1.986388888888889	A12	3012	AFU	487	528	JS006	1	0	0	2	1	1	sybr50487528
sybr	50	7151	1.986388888888889	B8	5920	AFU	487	528	JS006	1	0	0	0	1	2	sybr50487528
sybr	50	7151	1.986388888888889	B9	4901	AFU	487	528	JS006	1	0	0	0.25	1	2	sybr50487528
sybr	50	7151	1.986388888888889	B10	4321	AFU	487	528	JS006	1	0	0	0.5	1	2	sybr50487528
sybr	50	7151	1.986388888888889	B11	3819	AFU	487	528	JS006	1	0	0	1	1	2	sybr50487528
sybr	50	7151	1.986388888888889	B12	3393	AFU	487	528	JS006	1	0	0	2	1	2	sybr50487528
sybr	50	7151	1.986388888888889	C8	5926	AFU	487	528	JS006	1	0	0	0	1	3	sybr50487528
sybr	50	7151	1.986388888888889	C9	4504	AFU	487	528	JS006	1	0	0	0.25	1	3	sybr50487528
sybr	50	7151	1.986388888888889	C10	4290	AFU	487	528	JS006	1	0	0	0.5	1	3	sybr50487528
sybr	50	7151	1.986388888888889	C11	3696	AFU	487	528	JS006	1	0	0	1	1	3	sybr50487528
sybr	50	7151	1.986388888888889	C12	3239	AFU	487	528	JS006	1	0	0	2	1	3	sybr50487528
sybr	50	7211	2.0030555555555556	A8	5882	AFU	487	528	JS006	1	0	0	0	1	1	sybr50487528
sybr	50	7211	2.0030555555555556	A9	4910	AFU	487	528	JS006	1	0	0	0.25	1	1	sybr50487528
sybr	50	7211	2.0030555555555556	A10	4369	AFU	487	528	JS006	1	0	0	0.5	1	1	sybr50487528
sybr	50	7211	2.0030555555555556	A11	3662	AFU	487	528	JS006	1	0	0	1	1	1	sybr50487528
sybr	50	7211	2.0030555555555556	A12	3011	AFU	487	528	JS006	1	0	0	2	1	1	sybr50487528
sybr	50	7211	2.0030555555555556	B8	5905	AFU	487	528	JS006	1	0	0	0	1	2	sybr50487528
sybr	50	7211	2.0030555555555556	B9	4898	AFU	487	528	JS006	1	0	0	0.25	1	2	sybr50487528
sybr	50	7211	2.0030555555555556	B10	4321	AFU	487	528	JS006	1	0	0	0.5	1	2	sybr50487528
sybr	50	7211	2.0030555555555556	B11	3825	AFU	487	528	JS006	1	0	0	1	1	2	sybr50487528
sybr	50	7211	2.0030555555555556	B12	3391	AFU	487	528	JS006	1	0	0	2	1	2	sybr50487528
sybr	50	7211	2.0030555555555556	C8	5944	AFU	487	528	JS006	1	0	0	0	1	3	sybr50487528
sybr	50	7211	2.0030555555555556	C9	4518	AFU	487	528	JS006	1	0	0	0.25	1	3	sybr50487528
sybr	50	7211	2.0030555555555556	C10	4287	AFU	487	528	JS006	1	0	0	0.5	1	3	sybr50487528
sybr	50	7211	2.0030555555555556	C11	3676	AFU	487	528	JS006	1	0	0	1	1	3	sybr50487528
sybr	50	7211	2.0030555555555556	C12	3230	AFU	487	528	JS006	1	0	0	2	1	3	sybr50487528
sybr	60	32	0.008888888888888889	A8	25735	AFU	487	528	JS006	1	0	0	0	1	1	sybr60487528
sybr	60	32	0.008888888888888889	A9	25587	AFU	487	528	JS006	1	0	0	0.25	1	1	sybr60487528
sybr	60	32	0.008888888888888889	A10	25542	AFU	487	528	JS006	1	0	0	0.5	1	1	sybr60487528
sybr	60	32	0.008888888888888889	A11	25194	AFU	487	528	JS006	1	0	0	1	1	1	sybr60487528
sybr	60	32	0.008888888888888889	A12	24401	AFU	487	528	JS006	1	0	0	2	1	1	sybr60487528
sybr	60	32	0.008888888888888889	B8	25713	AFU	487	528	JS006	1	0	0	0	1	2	sybr60487528
sybr	60	32	0.008888888888888889	B9	25876	AFU	487	528	JS006	1	0	0	0.25	1	2	sybr60487528
sybr	60	32	0.008888888888888889	B10	25675	AFU	487	528	JS006	1	0	0	0.5	1	2	sybr60487528
sybr	60	32	0.008888888888888889	B11	25576	AFU	487	528	JS006	1	0	0	1	1	2	sybr60487528
sybr	60	32	0.008888888888888889	B12	24700	AFU	487	528	JS006	1	0	0	2	1	2	sybr60487528
sybr	60	32	0.008888888888888889	C8	26258	AFU	487	528	JS006	1	0	0	0	1	3	sybr60487528
sybr	60	32	0.008888888888888889	C9	26007	AFU	487	528	JS006	1	0	0	0.25	1	3	sybr60487528
sybr	60	32	0.008888888888888889	C10	26012	AFU	487	528	JS006	1	0	0	0.5	1	3	sybr60487528
sybr	60	32	0.008888888888888889	C11	25781	AFU	487	528	JS006	1	0	0	1	1	3	sybr60487528
sybr	60	32	0.008888888888888889	C12	24800	AFU	487	528	JS006	1	0	0	2	1	3	sybr60487528
sybr	60	92	0.025555555555555557	A8	25686	AFU	487	528	JS006	1	0	0	0	1	1	sybr60487528
sybr	60	92	0.025555555555555557	A9	25556	AFU	487	528	JS006	1	0	0	0.25	1	1	sybr60487528
sybr	60	92	0.025555555555555557	A10	25519	AFU	487	528	JS006	1	0	0	0.5	1	1	sybr60487528
sybr	60	92	0.025555555555555557	A11	25023	AFU	487	528	JS006	1	0	0	1	1	1	sybr60487528
sybr	60	92	0.025555555555555557	A12	24111	AFU	487	528	JS006	1	0	0	2	1	1	sybr60487528
sybr	60	92	0.025555555555555557	B8	25791	AFU	487	528	JS006	1	0	0	0	1	2	sybr60487528
sybr	60	92	0.025555555555555557	B9	25887	AFU	487	528	JS006	1	0	0	0.25	1	2	sybr60487528
sybr	60	92	0.025555555555555557	B10	25660	AFU	487	528	JS006	1	0	0	0.5	1	2	sybr60487528
sybr	60	92	0.025555555555555557	B11	25540	AFU	487	528	JS006	1	0	0	1	1	2	sybr60487528
sybr	60	92	0.025555555555555557	B12	24558	AFU	487	528	JS006	1	0	0	2	1	2	sybr60487528
sybr	60	92	0.025555555555555557	C8	26116	AFU	487	528	JS006	1	0	0	0	1	3	sybr60487528
sybr	60	92	0.025555555555555557	C9	25864	AFU	487	528	JS006	1	0	0	0.25	1	3	sybr60487528
sybr	60	92	0.025555555555555557	C10	25995	AFU	487	528	JS006	1	0	0	0.5	1	3	sybr60487528
sybr	60	92	0.025555555555555557	C11	25604	AFU	487	528	JS006	1	0	0	1	1	3	sybr60487528
sybr	60	92	0.025555555555555557	C12	24538	AFU	487	528	JS006	1	0	0	2	1	3	sybr60487528
sybr	60	152	0.042222222222222223	A8	25623	AFU	487	528	JS006	1	0	0	0	1	1	sybr60487528
sybr	60	152	0.042222222222222223	A9	25455	AFU	487	528	JS006	1	0	0	0.25	1	1	sybr60487528
sybr	60	152	0.042222222222222223	A10	25316	AFU	487	528	JS006	1	0	0	0.5	1	1	sybr60487528
sybr	60	152	0.042222222222222223	A11	24886	AFU	487	528	JS006	1	0	0	1	1	1	sybr60487528
sybr	60	152	0.042222222222222223	A12	23781	AFU	487	528	JS006	1	0	0	2	1	1	sybr60487528
sybr	60	152	0.042222222222222223	B8	25737	AFU	487	528	JS006	1	0	0	0	1	2	sybr60487528
sybr	60	152	0.042222222222222223	B9	25837	AFU	487	528	JS006	1	0	0	0.25	1	2	sybr60487528
sybr	60	152	0.042222222222222223	B10	25564	AFU	487	528	JS006	1	0	0	0.5	1	2	sybr60487528
sybr	60	152	0.042222222222222223	B11	25312	AFU	487	528	JS006	1	0	0	1	1	2	sybr60487528
sybr	60	152	0.042222222222222223	B12	24205	AFU	487	528	JS006	1	0	0	2	1	2	sybr60487528
sybr	60	152	0.042222222222222223	C8	26131	AFU	487	528	JS006	1	0	0	0	1	3	sybr60487528
sybr	60	152	0.042222222222222223	C9	25687	AFU	487	528	JS006	1	0	0	0.25	1	3	sybr60487528
sybr	60	152	0.042222222222222223	C10	25788	AFU	487	528	JS006	1	0	0	0.5	1	3	sybr60487528
sybr	60	152	0.042222222222222223	C11	25278	AFU	487	528	JS006	1	0	0	1	1	3	sybr60487528
sybr	60	152	0.042222222222222223	C12	24306	AFU	487	528	JS006	1	0	0	2	1	3	sybr60487528
sybr	60	212	0.058888888888888886	A8	25303	AFU	487	528	JS006	1	0	0	0	1	1	sybr60487528
sybr	60	212	0.058888888888888886	A9	25308	AFU	487	528	JS006	1	0	0	0.25	1	1	sybr60487528
sybr	60	212	0.058888888888888886	A10	25158	AFU	487	528	JS006	1	0	0	0.5	1	1	sybr60487528
sybr	60	212	0.058888888888888886	A11	24601	AFU	487	528	JS006	1	0	0	1	1	1	sybr60487528
sybr	60	212	0.058888888888888886	A12	23436	AFU	487	528	JS006	1	0	0	2	1	1	sybr60487528
sybr	60	212	0.058888888888888886	B8	25541	AFU	487	528	JS006	1	0	0	0	1	2	sybr60487528
sybr	60	212	0.058888888888888886	B9	25749	AFU	487	528	JS006	1	0	0	0.25	1	2	sybr60487528
sybr	60	212	0.058888888888888886	B10	25399	AFU	487	528	JS006	1	0	0	0.5	1	2	sybr60487528
sybr	60	212	0.058888888888888886	B11	25062	AFU	487	528	JS006	1	0	0	1	1	2	sybr60487528
sybr	60	212	0.058888888888888886	B12	23855	AFU	487	528	JS006	1	0	0	2	1	2	sybr60487528
sybr	60	212	0.058888888888888886	C8	25955	AFU	487	528	JS006	1	0	0	0	1	3	sybr60487528
sybr	60	212	0.058888888888888886	C9	25588	AFU	487	528	JS006	1	0	0	0.25	1	3	sybr60487528
sybr	60	212	0.058888888888888886	C10	25627	AFU	487	528	JS006	1	0	0	0.5	1	3	sybr60487528
sybr	60	212	0.058888888888888886	C11	25165	AFU	487	528	JS006	1	0	0	1	1	3	sybr60487528
sybr	60	212	0.058888888888888886	C12	23899	AFU	487	528	JS006	1	0	0	2	1	3	sybr60487528
sybr	60	272	0.07555555555555556	A8	25165	AFU	487	528	JS006	1	0	0	0	1	1	sybr60487528
sybr	60	272	0.07555555555555556	A9	25144	AFU	487	528	JS006	1	0	0	0.25	1	1	sybr60487528
sybr	60	272	0.07555555555555556	A10	24986	AFU	487	528	JS006	1	0	0	0.5	1	1	sybr60487528
sybr	60	272	0.07555555555555556	A11	24428	AFU	487	528	JS006	1	0	0	1	1	1	sybr60487528
sybr	60	272	0.07555555555555556	A12	23109	AFU	487	528	JS006	1	0	0	2	1	1	sybr60487528
sybr	60	272	0.07555555555555556	B8	25573	AFU	487	528	JS006	1	0	0	0	1	2	sybr60487528
sybr	60	272	0.07555555555555556	B9	25635	AFU	487	528	JS006	1	0	0	0.25	1	2	sybr60487528
sybr	60	272	0.07555555555555556	B10	25279	AFU	487	528	JS006	1	0	0	0.5	1	2	sybr60487528
sybr	60	272	0.07555555555555556	B11	24920	AFU	487	528	JS006	1	0	0	1	1	2	sybr60487528
sybr	60	272	0.07555555555555556	B12	23510	AFU	487	528	JS006	1	0	0	2	1	2	sybr60487528
sybr	60	272	0.07555555555555556	C8	25708	AFU	487	528	JS006	1	0	0	0	1	3	sybr60487528
sybr	60	272	0.07555555555555556	C9	25486	AFU	487	528	JS006	1	0	0	0.25	1	3	sybr60487528
sybr	60	272	0.07555555555555556	C10	25371	AFU	487	528	JS006	1	0	0	0.5	1	3	sybr60487528
sybr	60	272	0.07555555555555556	C11	24847	AFU	487	528	JS006	1	0	0	1	1	3	sybr60487528
sybr	60	272	0.07555555555555556	C12	23528	AFU	487	528	JS006	1	0	0	2	1	3	sybr60487528
sybr	60	332	0.09222222222222222	A8	25175	AFU	487	528	JS006	1	0	0	0	1	1	sybr60487528
sybr	60	332	0.09222222222222222	A9	25069	AFU	487	528	JS006	1	0	0	0.25	1	1	sybr60487528
sybr	60	332	0.09222222222222222	A10	24904	AFU	487	528	JS006	1	0	0	0.5	1	1	sybr60487528
sybr	60	332	0.09222222222222222	A11	24122	AFU	487	528	JS006	1	0	0	1	1	1	sybr60487528
sybr	60	332	0.09222222222222222	A12	22776	AFU	487	528	JS006	1	0	0	2	1	1	sybr60487528
sybr	60	332	0.09222222222222222	B8	25454	AFU	487	528	JS006	1	0	0	0	1	2	sybr60487528
sybr	60	332	0.09222222222222222	B9	25502	AFU	487	528	JS006	1	0	0	0.25	1	2	sybr60487528
sybr	60	332	0.09222222222222222	B10	25055	AFU	487	528	JS006	1	0	0	0.5	1	2	sybr60487528
sybr	60	332	0.09222222222222222	B11	24705	AFU	487	528	JS006	1	0	0	1	1	2	sybr60487528
sybr	60	332	0.09222222222222222	B12	23182	AFU	487	528	JS006	1	0	0	2	1	2	sybr60487528
sybr	60	332	0.09222222222222222	C8	25572	AFU	487	528	JS006	1	0	0	0	1	3	sybr60487528
sybr	60	332	0.09222222222222222	C9	25288	AFU	487	528	JS006	1	0	0	0.25	1	3	sybr60487528
sybr	60	332	0.09222222222222222	C10	25234	AFU	487	528	JS006	1	0	0	0.5	1	3	sybr60487528
sybr	60	332	0.09222222222222222	C11	24616	AFU	487	528	JS006	1	0	0	1	1	3	sybr60487528
sybr	60	332	0.09222222222222222	C12	23201	AFU	487	528	JS006	1	0	0	2	1	3	sybr60487528
sybr	60	392	0.10888888888888888	A8	25159	AFU	487	528	JS006	1	0	0	0	1	1	sybr60487528
sybr	60	392	0.10888888888888888	A9	24915	AFU	487	528	JS006	1	0	0	0.25	1	1	sybr60487528
sybr	60	392	0.10888888888888888	A10	24675	AFU	487	528	JS006	1	0	0	0.5	1	1	sybr60487528
sybr	60	392	0.10888888888888888	A11	23910	AFU	487	528	JS006	1	0	0	1	1	1	sybr60487528
sybr	60	392	0.10888888888888888	A12	22478	AFU	487	528	JS006	1	0	0	2	1	1	sybr60487528
sybr	60	392	0.10888888888888888	B8	25341	AFU	487	528	JS006	1	0	0	0	1	2	sybr60487528
sybr	60	392	0.10888888888888888	B9	25338	AFU	487	528	JS006	1	0	0	0.25	1	2	sybr60487528
sybr	60	392	0.10888888888888888	B10	24948	AFU	487	528	JS006	1	0	0	0.5	1	2	sybr60487528
sybr	60	392	0.10888888888888888	B11	24482	AFU	487	528	JS006	1	0	0	1	1	2	sybr60487528
sybr	60	392	0.10888888888888888	B12	22870	AFU	487	528	JS006	1	0	0	2	1	2	sybr60487528
sybr	60	392	0.10888888888888888	C8	25496	AFU	487	528	JS006	1	0	0	0	1	3	sybr60487528
sybr	60	392	0.10888888888888888	C9	25202	AFU	487	528	JS006	1	0	0	0.25	1	3	sybr60487528
sybr	60	392	0.10888888888888888	C10	25030	AFU	487	528	JS006	1	0	0	0.5	1	3	sybr60487528
sybr	60	392	0.10888888888888888	C11	24369	AFU	487	528	JS006	1	0	0	1	1	3	sybr60487528
sybr	60	392	0.10888888888888888	C12	22839	AFU	487	528	JS006	1	0	0	2	1	3	sybr60487528
sybr	60	452	0.12555555555555556	A8	24987	AFU	487	528	JS006	1	0	0	0	1	1	sybr60487528
sybr	60	452	0.12555555555555556	A9	24771	AFU	487	528	JS006	1	0	0	0.25	1	1	sybr60487528
sybr	60	452	0.12555555555555556	A10	24498	AFU	487	528	JS006	1	0	0	0.5	1	1	sybr60487528
sybr	60	452	0.12555555555555556	A11	23708	AFU	487	528	JS006	1	0	0	1	1	1	sybr60487528
sybr	60	452	0.12555555555555556	A12	22276	AFU	487	528	JS006	1	0	0	2	1	1	sybr60487528
sybr	60	452	0.12555555555555556	B8	25274	AFU	487	528	JS006	1	0	0	0	1	2	sybr60487528
sybr	60	452	0.12555555555555556	B9	25248	AFU	487	528	JS006	1	0	0	0.25	1	2	sybr60487528
sybr	60	452	0.12555555555555556	B10	24794	AFU	487	528	JS006	1	0	0	0.5	1	2	sybr60487528
sybr	60	452	0.12555555555555556	B11	24244	AFU	487	528	JS006	1	0	0	1	1	2	sybr60487528
sybr	60	452	0.12555555555555556	B12	22534	AFU	487	528	JS006	1	0	0	2	1	2	sybr60487528
sybr	60	452	0.12555555555555556	C8	25324	AFU	487	528	JS006	1	0	0	0	1	3	sybr60487528
sybr	60	452	0.12555555555555556	C9	25030	AFU	487	528	JS006	1	0	0	0.25	1	3	sybr60487528
sybr	60	452	0.12555555555555556	C10	24882	AFU	487	528	JS006	1	0	0	0.5	1	3	sybr60487528
sybr	60	452	0.12555555555555556	C11	24180	AFU	487	528	JS006	1	0	0	1	1	3	sybr60487528
sybr	60	452	0.12555555555555556	C12	22478	AFU	487	528	JS006	1	0	0	2	1	3	sybr60487528
sybr	60	512	0.14222222222222222	A8	24898	AFU	487	528	JS006	1	0	0	0	1	1	sybr60487528
sybr	60	512	0.14222222222222222	A9	24679	AFU	487	528	JS006	1	0	0	0.25	1	1	sybr60487528
sybr	60	512	0.14222222222222222	A10	24312	AFU	487	528	JS006	1	0	0	0.5	1	1	sybr60487528
sybr	60	512	0.14222222222222222	A11	23477	AFU	487	528	JS006	1	0	0	1	1	1	sybr60487528
sybr	60	512	0.14222222222222222	A12	21943	AFU	487	528	JS006	1	0	0	2	1	1	sybr60487528
sybr	60	512	0.14222222222222222	B8	25147	AFU	487	528	JS006	1	0	0	0	1	2	sybr60487528
sybr	60	512	0.14222222222222222	B9	25074	AFU	487	528	JS006	1	0	0	0.25	1	2	sybr60487528
sybr	60	512	0.14222222222222222	B10	24727	AFU	487	528	JS006	1	0	0	0.5	1	2	sybr60487528
sybr	60	512	0.14222222222222222	B11	24038	AFU	487	528	JS006	1	0	0	1	1	2	sybr60487528
sybr	60	512	0.14222222222222222	B12	22313	AFU	487	528	JS006	1	0	0	2	1	2	sybr60487528
sybr	60	512	0.14222222222222222	C8	25179	AFU	487	528	JS006	1	0	0	0	1	3	sybr60487528
sybr	60	512	0.14222222222222222	C9	24862	AFU	487	528	JS006	1	0	0	0.25	1	3	sybr60487528
sybr	60	512	0.14222222222222222	C10	24687	AFU	487	528	JS006	1	0	0	0.5	1	3	sybr60487528
sybr	60	512	0.14222222222222222	C11	23928	AFU	487	528	JS006	1	0	0	1	1	3	sybr60487528
sybr	60	512	0.14222222222222222	C12	22136	AFU	487	528	JS006	1	0	0	2	1	3	sybr60487528
sybr	60	572	0.15888888888888889	A8	24921	AFU	487	528	JS006	1	0	0	0	1	1	sybr60487528
sybr	60	572	0.15888888888888889	A9	24536	AFU	487	528	JS006	1	0	0	0.25	1	1	sybr60487528
sybr	60	572	0.15888888888888889	A10	24220	AFU	487	528	JS006	1	0	0	0.5	1	1	sybr60487528
sybr	60	572	0.15888888888888889	A11	23241	AFU	487	528	JS006	1	0	0	1	1	1	sybr60487528
sybr	60	572	0.15888888888888889	A12	21686	AFU	487	528	JS006	1	0	0	2	1	1	sybr60487528
sybr	60	572	0.15888888888888889	B8	25065	AFU	487	528	JS006	1	0	0	0	1	2	sybr60487528
sybr	60	572	0.15888888888888889	B9	24905	AFU	487	528	JS006	1	0	0	0.25	1	2	sybr60487528
sybr	60	572	0.15888888888888889	B10	24567	AFU	487	528	JS006	1	0	0	0.5	1	2	sybr60487528
sybr	60	572	0.15888888888888889	B11	23816	AFU	487	528	JS006	1	0	0	1	1	2	sybr60487528
sybr	60	572	0.15888888888888889	B12	22090	AFU	487	528	JS006	1	0	0	2	1	2	sybr60487528
sybr	60	572	0.15888888888888889	C8	25094	AFU	487	528	JS006	1	0	0	0	1	3	sybr60487528
sybr	60	572	0.15888888888888889	C9	24726	AFU	487	528	JS006	1	0	0	0.25	1	3	sybr60487528
sybr	60	572	0.15888888888888889	C10	24517	AFU	487	528	JS006	1	0	0	0.5	1	3	sybr60487528
sybr	60	572	0.15888888888888889	C11	23666	AFU	487	528	JS006	1	0	0	1	1	3	sybr60487528
sybr	60	572	0.15888888888888889	C12	21870	AFU	487	528	JS006	1	0	0	2	1	3	sybr60487528
sybr	60	632	0.17555555555555555	A8	24758	AFU	487	528	JS006	1	0	0	0	1	1	sybr60487528
sybr	60	632	0.17555555555555555	A9	24415	AFU	487	528	JS006	1	0	0	0.25	1	1	sybr60487528
sybr	60	632	0.17555555555555555	A10	24061	AFU	487	528	JS006	1	0	0	0.5	1	1	sybr60487528
sybr	60	632	0.17555555555555555	A11	23136	AFU	487	528	JS006	1	0	0	1	1	1	sybr60487528
sybr	60	632	0.17555555555555555	A12	21408	AFU	487	528	JS006	1	0	0	2	1	1	sybr60487528
sybr	60	632	0.17555555555555555	B8	24933	AFU	487	528	JS006	1	0	0	0	1	2	sybr60487528
sybr	60	632	0.17555555555555555	B9	24829	AFU	487	528	JS006	1	0	0	0.25	1	2	sybr60487528
sybr	60	632	0.17555555555555555	B10	24399	AFU	487	528	JS006	1	0	0	0.5	1	2	sybr60487528
sybr	60	632	0.17555555555555555	B11	23568	AFU	487	528	JS006	1	0	0	1	1	2	sybr60487528
sybr	60	632	0.17555555555555555	B12	21814	AFU	487	528	JS006	1	0	0	2	1	2	sybr60487528
sybr	60	632	0.17555555555555555	C8	24909	AFU	487	528	JS006	1	0	0	0	1	3	sybr60487528
sybr	60	632	0.17555555555555555	C9	24658	AFU	487	528	JS006	1	0	0	0.25	1	3	sybr60487528
sybr	60	632	0.17555555555555555	C10	24343	AFU	487	528	JS006	1	0	0	0.5	1	3	sybr60487528
sybr	60	632	0.17555555555555555	C11	23478	AFU	487	528	JS006	1	0	0	1	1	3	sybr60487528
sybr	60	632	0.17555555555555555	C12	21607	AFU	487	528	JS006	1	0	0	2	1	3	sybr60487528
sybr	60	692	0.1922222222222222	A8	24622	AFU	487	528	JS006	1	0	0	0	1	1	sybr60487528
sybr	60	692	0.1922222222222222	A9	24273	AFU	487	528	JS006	1	0	0	0.25	1	1	sybr60487528
sybr	60	692	0.1922222222222222	A10	23854	AFU	487	528	JS006	1	0	0	0.5	1	1	sybr60487528
sybr	60	692	0.1922222222222222	A11	22837	AFU	487	528	JS006	1	0	0	1	1	1	sybr60487528
sybr	60	692	0.1922222222222222	A12	21117	AFU	487	528	JS006	1	0	0	2	1	1	sybr60487528
sybr	60	692	0.1922222222222222	B8	24847	AFU	487	528	JS006	1	0	0	0	1	2	sybr60487528
sybr	60	692	0.1922222222222222	B9	24655	AFU	487	528	JS006	1	0	0	0.25	1	2	sybr60487528
sybr	60	692	0.1922222222222222	B10	24270	AFU	487	528	JS006	1	0	0	0.5	1	2	sybr60487528
sybr	60	692	0.1922222222222222	B11	23396	AFU	487	528	JS006	1	0	0	1	1	2	sybr60487528
sybr	60	692	0.1922222222222222	B12	21581	AFU	487	528	JS006	1	0	0	2	1	2	sybr60487528
sybr	60	692	0.1922222222222222	C8	24867	AFU	487	528	JS006	1	0	0	0	1	3	sybr60487528
sybr	60	692	0.1922222222222222	C9	24475	AFU	487	528	JS006	1	0	0	0.25	1	3	sybr60487528
sybr	60	692	0.1922222222222222	C10	24166	AFU	487	528	JS006	1	0	0	0.5	1	3	sybr60487528
sybr	60	692	0.1922222222222222	C11	23223	AFU	487	528	JS006	1	0	0	1	1	3	sybr60487528
sybr	60	692	0.1922222222222222	C12	21335	AFU	487	528	JS006	1	0	0	2	1	3	sybr60487528
sybr	60	752	0.2088888888888889	A8	24544	AFU	487	528	JS006	1	0	0	0	1	1	sybr60487528
sybr	60	752	0.2088888888888889	A9	24241	AFU	487	528	JS006	1	0	0	0.25	1	1	sybr60487528
sybr	60	752	0.2088888888888889	A10	23692	AFU	487	528	JS006	1	0	0	0.5	1	1	sybr60487528
sybr	60	752	0.2088888888888889	A11	22684	AFU	487	528	JS006	1	0	0	1	1	1	sybr60487528
[truncated: 1,631 more rows]
