# Supplementary material for: Integrase-mediated differentiation circuits improve evolutionary stability of burdensome and toxic functions in E. coli
Source: Nat Commun. 2022 Nov 10;13:6822. doi: 10.1038/s41467-022-34361-y (PMC9649629; doi:10.1038/s41467-022-34361-y)
Supplement: Supplementary file 8 — Source Data [file 41467_2022_34361_MOESM8_ESM.zip › Fig 4, Suppl Fig 30/20211114_dnase_assay_lysate_tidy.csv]

Channel	Gain	Time (sec)	Time (hr)	Well	Measurement	Units	Excitation	Emission	strain	col	iptg	sal	dnaseI	growth	weight	lysate_vol	dilution	rep	ChanStr
sybr	50	11	0.0030555555555555557	A1	7278	AFU	487	528	split pir 2x bxb1	1	10	20	0	1	110	330	10	1	sybr50487528
sybr	50	11	0.0030555555555555557	A2	7161	AFU	487	528	split pir 2x bxb1	2	10	20	0	1	50	150	10	1	sybr50487528
sybr	50	11	0.0030555555555555557	A3	7318	AFU	487	528	split pir 2x bxb1	3	10	20	0	1	90	270	10	1	sybr50487528
sybr	50	11	0.0030555555555555557	A4	7193	AFU	487	528	split pir 2x bxb1	1	0	0	0	1	180	540	10	1	sybr50487528
sybr	50	11	0.0030555555555555557	A5	7054	AFU	487	528	split pir 2x bxb1	2	0	0	0	1	180	540	10	1	sybr50487528
sybr	50	11	0.0030555555555555557	A6	7233	AFU	487	528	split pir 2x bxb1	3	0	0	0	1	190	570	10	1	sybr50487528
sybr	50	11	0.0030555555555555557	A7	7083	AFU	487	528	split pir 2x bxb1	1	10	20	0	2	80	240	10	1	sybr50487528
sybr	50	11	0.0030555555555555557	A8	6739	AFU	487	528	split pir 2x bxb1	2	10	20	0	2	170	510	10	1	sybr50487528
sybr	50	11	0.0030555555555555557	A9	7129	AFU	487	528	split pir 2x bxb1	3	10	20	0	2	50	150	10	1	sybr50487528
sybr	50	11	0.0030555555555555557	A10	7014	AFU	487	528	JS006	1	0	0	0	1	190	570	10	1	sybr50487528
sybr	50	11	0.0030555555555555557	A11	7002	AFU	487	528	JS006	1	0	0	1	1	190	570	10	1	sybr50487528
sybr	50	11	0.0030555555555555557	A12	6833	AFU	487	528	JS006	1	0	0	2	1	190	570	10	1	sybr50487528
sybr	50	11	0.0030555555555555557	B1	7467	AFU	487	528	split pir 2x bxb1	1	10	20	0	1	110	330	10	2	sybr50487528
sybr	50	11	0.0030555555555555557	B2	7264	AFU	487	528	split pir 2x bxb1	2	10	20	0	1	50	150	10	2	sybr50487528
sybr	50	11	0.0030555555555555557	B3	7364	AFU	487	528	split pir 2x bxb1	3	10	20	0	1	90	270	10	2	sybr50487528
sybr	50	11	0.0030555555555555557	B4	7167	AFU	487	528	split pir 2x bxb1	1	0	0	0	1	180	540	10	2	sybr50487528
sybr	50	11	0.0030555555555555557	B5	6965	AFU	487	528	split pir 2x bxb1	2	0	0	0	1	180	540	10	2	sybr50487528
sybr	50	11	0.0030555555555555557	B6	6980	AFU	487	528	split pir 2x bxb1	3	0	0	0	1	190	570	10	2	sybr50487528
sybr	50	11	0.0030555555555555557	B7	7134	AFU	487	528	split pir 2x bxb1	1	10	20	0	2	80	240	10	2	sybr50487528
sybr	50	11	0.0030555555555555557	B8	6738	AFU	487	528	split pir 2x bxb1	2	10	20	0	2	170	510	10	2	sybr50487528
sybr	50	11	0.0030555555555555557	B9	7101	AFU	487	528	split pir 2x bxb1	3	10	20	0	2	50	150	10	2	sybr50487528
sybr	50	11	0.0030555555555555557	B10	7005	AFU	487	528	JS006	1	0	0	0	1	190	570	10	2	sybr50487528
sybr	50	11	0.0030555555555555557	B11	6981	AFU	487	528	JS006	1	0	0	1	1	190	570	10	2	sybr50487528
sybr	50	11	0.0030555555555555557	B12	6794	AFU	487	528	JS006	1	0	0	2	1	190	570	10	2	sybr50487528
sybr	50	11	0.0030555555555555557	C1	7146	AFU	487	528	split pir 2x bxb1	1	10	20	0	1	110	330	10	3	sybr50487528
sybr	50	11	0.0030555555555555557	C2	7160	AFU	487	528	split pir 2x bxb1	2	10	20	0	1	50	150	10	3	sybr50487528
sybr	50	11	0.0030555555555555557	C3	7226	AFU	487	528	split pir 2x bxb1	3	10	20	0	1	90	270	10	3	sybr50487528
sybr	50	11	0.0030555555555555557	C4	7151	AFU	487	528	split pir 2x bxb1	1	0	0	0	1	180	540	10	3	sybr50487528
sybr	50	11	0.0030555555555555557	C5	6959	AFU	487	528	split pir 2x bxb1	2	0	0	0	1	180	540	10	3	sybr50487528
sybr	50	11	0.0030555555555555557	C6	7302	AFU	487	528	split pir 2x bxb1	3	0	0	0	1	190	570	10	3	sybr50487528
sybr	50	11	0.0030555555555555557	C7	7203	AFU	487	528	split pir 2x bxb1	1	10	20	0	2	80	240	10	3	sybr50487528
sybr	50	11	0.0030555555555555557	C8	6682	AFU	487	528	split pir 2x bxb1	2	10	20	0	2	170	510	10	3	sybr50487528
sybr	50	11	0.0030555555555555557	C9	7126	AFU	487	528	split pir 2x bxb1	3	10	20	0	2	50	150	10	3	sybr50487528
sybr	50	11	0.0030555555555555557	C10	7150	AFU	487	528	JS006	1	0	0	0	1	190	570	10	3	sybr50487528
sybr	50	11	0.0030555555555555557	C11	6973	AFU	487	528	JS006	1	0	0	1	1	190	570	10	3	sybr50487528
sybr	50	11	0.0030555555555555557	C12	6752	AFU	487	528	JS006	1	0	0	2	1	190	570	10	3	sybr50487528
sybr	50	71	0.01972222222222222	A1	7220	AFU	487	528	split pir 2x bxb1	1	10	20	0	1	110	330	10	1	sybr50487528
sybr	50	71	0.01972222222222222	A2	7088	AFU	487	528	split pir 2x bxb1	2	10	20	0	1	50	150	10	1	sybr50487528
sybr	50	71	0.01972222222222222	A3	7287	AFU	487	528	split pir 2x bxb1	3	10	20	0	1	90	270	10	1	sybr50487528
sybr	50	71	0.01972222222222222	A4	7305	AFU	487	528	split pir 2x bxb1	1	0	0	0	1	180	540	10	1	sybr50487528
sybr	50	71	0.01972222222222222	A5	7139	AFU	487	528	split pir 2x bxb1	2	0	0	0	1	180	540	10	1	sybr50487528
sybr	50	71	0.01972222222222222	A6	7349	AFU	487	528	split pir 2x bxb1	3	0	0	0	1	190	570	10	1	sybr50487528
sybr	50	71	0.01972222222222222	A7	7171	AFU	487	528	split pir 2x bxb1	1	10	20	0	2	80	240	10	1	sybr50487528
sybr	50	71	0.01972222222222222	A8	6740	AFU	487	528	split pir 2x bxb1	2	10	20	0	2	170	510	10	1	sybr50487528
sybr	50	71	0.01972222222222222	A9	7212	AFU	487	528	split pir 2x bxb1	3	10	20	0	2	50	150	10	1	sybr50487528
sybr	50	71	0.01972222222222222	A10	7106	AFU	487	528	JS006	1	0	0	0	1	190	570	10	1	sybr50487528
sybr	50	71	0.01972222222222222	A11	6942	AFU	487	528	JS006	1	0	0	1	1	190	570	10	1	sybr50487528
sybr	50	71	0.01972222222222222	A12	6716	AFU	487	528	JS006	1	0	0	2	1	190	570	10	1	sybr50487528
sybr	50	71	0.01972222222222222	B1	7372	AFU	487	528	split pir 2x bxb1	1	10	20	0	1	110	330	10	2	sybr50487528
sybr	50	71	0.01972222222222222	B2	7249	AFU	487	528	split pir 2x bxb1	2	10	20	0	1	50	150	10	2	sybr50487528
sybr	50	71	0.01972222222222222	B3	7402	AFU	487	528	split pir 2x bxb1	3	10	20	0	1	90	270	10	2	sybr50487528
sybr	50	71	0.01972222222222222	B4	7227	AFU	487	528	split pir 2x bxb1	1	0	0	0	1	180	540	10	2	sybr50487528
sybr	50	71	0.01972222222222222	B5	7100	AFU	487	528	split pir 2x bxb1	2	0	0	0	1	180	540	10	2	sybr50487528
sybr	50	71	0.01972222222222222	B6	7271	AFU	487	528	split pir 2x bxb1	3	0	0	0	1	190	570	10	2	sybr50487528
sybr	50	71	0.01972222222222222	B7	7264	AFU	487	528	split pir 2x bxb1	1	10	20	0	2	80	240	10	2	sybr50487528
sybr	50	71	0.01972222222222222	B8	6804	AFU	487	528	split pir 2x bxb1	2	10	20	0	2	170	510	10	2	sybr50487528
sybr	50	71	0.01972222222222222	B9	7183	AFU	487	528	split pir 2x bxb1	3	10	20	0	2	50	150	10	2	sybr50487528
sybr	50	71	0.01972222222222222	B10	7060	AFU	487	528	JS006	1	0	0	0	1	190	570	10	2	sybr50487528
sybr	50	71	0.01972222222222222	B11	6955	AFU	487	528	JS006	1	0	0	1	1	190	570	10	2	sybr50487528
sybr	50	71	0.01972222222222222	B12	6713	AFU	487	528	JS006	1	0	0	2	1	190	570	10	2	sybr50487528
sybr	50	71	0.01972222222222222	C1	7212	AFU	487	528	split pir 2x bxb1	1	10	20	0	1	110	330	10	3	sybr50487528
sybr	50	71	0.01972222222222222	C2	7115	AFU	487	528	split pir 2x bxb1	2	10	20	0	1	50	150	10	3	sybr50487528
sybr	50	71	0.01972222222222222	C3	7225	AFU	487	528	split pir 2x bxb1	3	10	20	0	1	90	270	10	3	sybr50487528
sybr	50	71	0.01972222222222222	C4	7227	AFU	487	528	split pir 2x bxb1	1	0	0	0	1	180	540	10	3	sybr50487528
sybr	50	71	0.01972222222222222	C5	7036	AFU	487	528	split pir 2x bxb1	2	0	0	0	1	180	540	10	3	sybr50487528
sybr	50	71	0.01972222222222222	C6	7368	AFU	487	528	split pir 2x bxb1	3	0	0	0	1	190	570	10	3	sybr50487528
sybr	50	71	0.01972222222222222	C7	7195	AFU	487	528	split pir 2x bxb1	1	10	20	0	2	80	240	10	3	sybr50487528
sybr	50	71	0.01972222222222222	C8	6629	AFU	487	528	split pir 2x bxb1	2	10	20	0	2	170	510	10	3	sybr50487528
sybr	50	71	0.01972222222222222	C9	7184	AFU	487	528	split pir 2x bxb1	3	10	20	0	2	50	150	10	3	sybr50487528
sybr	50	71	0.01972222222222222	C10	7127	AFU	487	528	JS006	1	0	0	0	1	190	570	10	3	sybr50487528
sybr	50	71	0.01972222222222222	C11	6921	AFU	487	528	JS006	1	0	0	1	1	190	570	10	3	sybr50487528
sybr	50	71	0.01972222222222222	C12	6671	AFU	487	528	JS006	1	0	0	2	1	190	570	10	3	sybr50487528
sybr	50	131	0.03638888888888889	A1	7021	AFU	487	528	split pir 2x bxb1	1	10	20	0	1	110	330	10	1	sybr50487528
sybr	50	131	0.03638888888888889	A2	6954	AFU	487	528	split pir 2x bxb1	2	10	20	0	1	50	150	10	1	sybr50487528
sybr	50	131	0.03638888888888889	A3	7177	AFU	487	528	split pir 2x bxb1	3	10	20	0	1	90	270	10	1	sybr50487528
sybr	50	131	0.03638888888888889	A4	7270	AFU	487	528	split pir 2x bxb1	1	0	0	0	1	180	540	10	1	sybr50487528
sybr	50	131	0.03638888888888889	A5	7077	AFU	487	528	split pir 2x bxb1	2	0	0	0	1	180	540	10	1	sybr50487528
sybr	50	131	0.03638888888888889	A6	7332	AFU	487	528	split pir 2x bxb1	3	0	0	0	1	190	570	10	1	sybr50487528
sybr	50	131	0.03638888888888889	A7	7126	AFU	487	528	split pir 2x bxb1	1	10	20	0	2	80	240	10	1	sybr50487528
sybr	50	131	0.03638888888888889	A8	6704	AFU	487	528	split pir 2x bxb1	2	10	20	0	2	170	510	10	1	sybr50487528
sybr	50	131	0.03638888888888889	A9	7167	AFU	487	528	split pir 2x bxb1	3	10	20	0	2	50	150	10	1	sybr50487528
sybr	50	131	0.03638888888888889	A10	7063	AFU	487	528	JS006	1	0	0	0	1	190	570	10	1	sybr50487528
sybr	50	131	0.03638888888888889	A11	6843	AFU	487	528	JS006	1	0	0	1	1	190	570	10	1	sybr50487528
sybr	50	131	0.03638888888888889	A12	6579	AFU	487	528	JS006	1	0	0	2	1	190	570	10	1	sybr50487528
sybr	50	131	0.03638888888888889	B1	7260	AFU	487	528	split pir 2x bxb1	1	10	20	0	1	110	330	10	2	sybr50487528
sybr	50	131	0.03638888888888889	B2	7150	AFU	487	528	split pir 2x bxb1	2	10	20	0	1	50	150	10	2	sybr50487528
sybr	50	131	0.03638888888888889	B3	7354	AFU	487	528	split pir 2x bxb1	3	10	20	0	1	90	270	10	2	sybr50487528
sybr	50	131	0.03638888888888889	B4	7236	AFU	487	528	split pir 2x bxb1	1	0	0	0	1	180	540	10	2	sybr50487528
sybr	50	131	0.03638888888888889	B5	7059	AFU	487	528	split pir 2x bxb1	2	0	0	0	1	180	540	10	2	sybr50487528
sybr	50	131	0.03638888888888889	B6	7285	AFU	487	528	split pir 2x bxb1	3	0	0	0	1	190	570	10	2	sybr50487528
sybr	50	131	0.03638888888888889	B7	7254	AFU	487	528	split pir 2x bxb1	1	10	20	0	2	80	240	10	2	sybr50487528
sybr	50	131	0.03638888888888889	B8	6707	AFU	487	528	split pir 2x bxb1	2	10	20	0	2	170	510	10	2	sybr50487528
sybr	50	131	0.03638888888888889	B9	7169	AFU	487	528	split pir 2x bxb1	3	10	20	0	2	50	150	10	2	sybr50487528
sybr	50	131	0.03638888888888889	B10	7102	AFU	487	528	JS006	1	0	0	0	1	190	570	10	2	sybr50487528
sybr	50	131	0.03638888888888889	B11	6864	AFU	487	528	JS006	1	0	0	1	1	190	570	10	2	sybr50487528
sybr	50	131	0.03638888888888889	B12	6621	AFU	487	528	JS006	1	0	0	2	1	190	570	10	2	sybr50487528
sybr	50	131	0.03638888888888889	C1	7173	AFU	487	528	split pir 2x bxb1	1	10	20	0	1	110	330	10	3	sybr50487528
sybr	50	131	0.03638888888888889	C2	6993	AFU	487	528	split pir 2x bxb1	2	10	20	0	1	50	150	10	3	sybr50487528
sybr	50	131	0.03638888888888889	C3	7133	AFU	487	528	split pir 2x bxb1	3	10	20	0	1	90	270	10	3	sybr50487528
sybr	50	131	0.03638888888888889	C4	7210	AFU	487	528	split pir 2x bxb1	1	0	0	0	1	180	540	10	3	sybr50487528
sybr	50	131	0.03638888888888889	C5	7017	AFU	487	528	split pir 2x bxb1	2	0	0	0	1	180	540	10	3	sybr50487528
sybr	50	131	0.03638888888888889	C6	7349	AFU	487	528	split pir 2x bxb1	3	0	0	0	1	190	570	10	3	sybr50487528
sybr	50	131	0.03638888888888889	C7	7159	AFU	487	528	split pir 2x bxb1	1	10	20	0	2	80	240	10	3	sybr50487528
sybr	50	131	0.03638888888888889	C8	6562	AFU	487	528	split pir 2x bxb1	2	10	20	0	2	170	510	10	3	sybr50487528
sybr	50	131	0.03638888888888889	C9	7140	AFU	487	528	split pir 2x bxb1	3	10	20	0	2	50	150	10	3	sybr50487528
sybr	50	131	0.03638888888888889	C10	7130	AFU	487	528	JS006	1	0	0	0	1	190	570	10	3	sybr50487528
sybr	50	131	0.03638888888888889	C11	6832	AFU	487	528	JS006	1	0	0	1	1	190	570	10	3	sybr50487528
sybr	50	131	0.03638888888888889	C12	6520	AFU	487	528	JS006	1	0	0	2	1	190	570	10	3	sybr50487528
sybr	50	191	0.05305555555555556	A1	6872	AFU	487	528	split pir 2x bxb1	1	10	20	0	1	110	330	10	1	sybr50487528
sybr	50	191	0.05305555555555556	A2	6819	AFU	487	528	split pir 2x bxb1	2	10	20	0	1	50	150	10	1	sybr50487528
sybr	50	191	0.05305555555555556	A3	7041	AFU	487	528	split pir 2x bxb1	3	10	20	0	1	90	270	10	1	sybr50487528
sybr	50	191	0.05305555555555556	A4	7222	AFU	487	528	split pir 2x bxb1	1	0	0	0	1	180	540	10	1	sybr50487528
sybr	50	191	0.05305555555555556	A5	7024	AFU	487	528	split pir 2x bxb1	2	0	0	0	1	180	540	10	1	sybr50487528
sybr	50	191	0.05305555555555556	A6	7296	AFU	487	528	split pir 2x bxb1	3	0	0	0	1	190	570	10	1	sybr50487528
sybr	50	191	0.05305555555555556	A7	7083	AFU	487	528	split pir 2x bxb1	1	10	20	0	2	80	240	10	1	sybr50487528
sybr	50	191	0.05305555555555556	A8	6623	AFU	487	528	split pir 2x bxb1	2	10	20	0	2	170	510	10	1	sybr50487528
sybr	50	191	0.05305555555555556	A9	7129	AFU	487	528	split pir 2x bxb1	3	10	20	0	2	50	150	10	1	sybr50487528
sybr	50	191	0.05305555555555556	A10	7020	AFU	487	528	JS006	1	0	0	0	1	190	570	10	1	sybr50487528
sybr	50	191	0.05305555555555556	A11	6777	AFU	487	528	JS006	1	0	0	1	1	190	570	10	1	sybr50487528
sybr	50	191	0.05305555555555556	A12	6491	AFU	487	528	JS006	1	0	0	2	1	190	570	10	1	sybr50487528
sybr	50	191	0.05305555555555556	B1	7196	AFU	487	528	split pir 2x bxb1	1	10	20	0	1	110	330	10	2	sybr50487528
sybr	50	191	0.05305555555555556	B2	7052	AFU	487	528	split pir 2x bxb1	2	10	20	0	1	50	150	10	2	sybr50487528
sybr	50	191	0.05305555555555556	B3	7299	AFU	487	528	split pir 2x bxb1	3	10	20	0	1	90	270	10	2	sybr50487528
sybr	50	191	0.05305555555555556	B4	7216	AFU	487	528	split pir 2x bxb1	1	0	0	0	1	180	540	10	2	sybr50487528
sybr	50	191	0.05305555555555556	B5	7049	AFU	487	528	split pir 2x bxb1	2	0	0	0	1	180	540	10	2	sybr50487528
sybr	50	191	0.05305555555555556	B6	7268	AFU	487	528	split pir 2x bxb1	3	0	0	0	1	190	570	10	2	sybr50487528
sybr	50	191	0.05305555555555556	B7	7198	AFU	487	528	split pir 2x bxb1	1	10	20	0	2	80	240	10	2	sybr50487528
sybr	50	191	0.05305555555555556	B8	6659	AFU	487	528	split pir 2x bxb1	2	10	20	0	2	170	510	10	2	sybr50487528
sybr	50	191	0.05305555555555556	B9	7096	AFU	487	528	split pir 2x bxb1	3	10	20	0	2	50	150	10	2	sybr50487528
sybr	50	191	0.05305555555555556	B10	7079	AFU	487	528	JS006	1	0	0	0	1	190	570	10	2	sybr50487528
sybr	50	191	0.05305555555555556	B11	6800	AFU	487	528	JS006	1	0	0	1	1	190	570	10	2	sybr50487528
sybr	50	191	0.05305555555555556	B12	6526	AFU	487	528	JS006	1	0	0	2	1	190	570	10	2	sybr50487528
sybr	50	191	0.05305555555555556	C1	7093	AFU	487	528	split pir 2x bxb1	1	10	20	0	1	110	330	10	3	sybr50487528
sybr	50	191	0.05305555555555556	C2	6905	AFU	487	528	split pir 2x bxb1	2	10	20	0	1	50	150	10	3	sybr50487528
sybr	50	191	0.05305555555555556	C3	7049	AFU	487	528	split pir 2x bxb1	3	10	20	0	1	90	270	10	3	sybr50487528
sybr	50	191	0.05305555555555556	C4	7155	AFU	487	528	split pir 2x bxb1	1	0	0	0	1	180	540	10	3	sybr50487528
sybr	50	191	0.05305555555555556	C5	7004	AFU	487	528	split pir 2x bxb1	2	0	0	0	1	180	540	10	3	sybr50487528
sybr	50	191	0.05305555555555556	C6	7327	AFU	487	528	split pir 2x bxb1	3	0	0	0	1	190	570	10	3	sybr50487528
sybr	50	191	0.05305555555555556	C7	7130	AFU	487	528	split pir 2x bxb1	1	10	20	0	2	80	240	10	3	sybr50487528
sybr	50	191	0.05305555555555556	C8	6501	AFU	487	528	split pir 2x bxb1	2	10	20	0	2	170	510	10	3	sybr50487528
sybr	50	191	0.05305555555555556	C9	7116	AFU	487	528	split pir 2x bxb1	3	10	20	0	2	50	150	10	3	sybr50487528
sybr	50	191	0.05305555555555556	C10	7019	AFU	487	528	JS006	1	0	0	0	1	190	570	10	3	sybr50487528
sybr	50	191	0.05305555555555556	C11	6755	AFU	487	528	JS006	1	0	0	1	1	190	570	10	3	sybr50487528
sybr	50	191	0.05305555555555556	C12	6388	AFU	487	528	JS006	1	0	0	2	1	190	570	10	3	sybr50487528
sybr	50	251	0.06972222222222223	A1	6756	AFU	487	528	split pir 2x bxb1	1	10	20	0	1	110	330	10	1	sybr50487528
sybr	50	251	0.06972222222222223	A2	6667	AFU	487	528	split pir 2x bxb1	2	10	20	0	1	50	150	10	1	sybr50487528
sybr	50	251	0.06972222222222223	A3	6921	AFU	487	528	split pir 2x bxb1	3	10	20	0	1	90	270	10	1	sybr50487528
sybr	50	251	0.06972222222222223	A4	7165	AFU	487	528	split pir 2x bxb1	1	0	0	0	1	180	540	10	1	sybr50487528
sybr	50	251	0.06972222222222223	A5	6981	AFU	487	528	split pir 2x bxb1	2	0	0	0	1	180	540	10	1	sybr50487528
sybr	50	251	0.06972222222222223	A6	7282	AFU	487	528	split pir 2x bxb1	3	0	0	0	1	190	570	10	1	sybr50487528
sybr	50	251	0.06972222222222223	A7	7035	AFU	487	528	split pir 2x bxb1	1	10	20	0	2	80	240	10	1	sybr50487528
sybr	50	251	0.06972222222222223	A8	6575	AFU	487	528	split pir 2x bxb1	2	10	20	0	2	170	510	10	1	sybr50487528
sybr	50	251	0.06972222222222223	A9	7079	AFU	487	528	split pir 2x bxb1	3	10	20	0	2	50	150	10	1	sybr50487528
sybr	50	251	0.06972222222222223	A10	6970	AFU	487	528	JS006	1	0	0	0	1	190	570	10	1	sybr50487528
sybr	50	251	0.06972222222222223	A11	6652	AFU	487	528	JS006	1	0	0	1	1	190	570	10	1	sybr50487528
sybr	50	251	0.06972222222222223	A12	6362	AFU	487	528	JS006	1	0	0	2	1	190	570	10	1	sybr50487528
sybr	50	251	0.06972222222222223	B1	7086	AFU	487	528	split pir 2x bxb1	1	10	20	0	1	110	330	10	2	sybr50487528
sybr	50	251	0.06972222222222223	B2	6945	AFU	487	528	split pir 2x bxb1	2	10	20	0	1	50	150	10	2	sybr50487528
sybr	50	251	0.06972222222222223	B3	7228	AFU	487	528	split pir 2x bxb1	3	10	20	0	1	90	270	10	2	sybr50487528
sybr	50	251	0.06972222222222223	B4	7163	AFU	487	528	split pir 2x bxb1	1	0	0	0	1	180	540	10	2	sybr50487528
sybr	50	251	0.06972222222222223	B5	7011	AFU	487	528	split pir 2x bxb1	2	0	0	0	1	180	540	10	2	sybr50487528
sybr	50	251	0.06972222222222223	B6	7228	AFU	487	528	split pir 2x bxb1	3	0	0	0	1	190	570	10	2	sybr50487528
sybr	50	251	0.06972222222222223	B7	7156	AFU	487	528	split pir 2x bxb1	1	10	20	0	2	80	240	10	2	sybr50487528
sybr	50	251	0.06972222222222223	B8	6604	AFU	487	528	split pir 2x bxb1	2	10	20	0	2	170	510	10	2	sybr50487528
sybr	50	251	0.06972222222222223	B9	7051	AFU	487	528	split pir 2x bxb1	3	10	20	0	2	50	150	10	2	sybr50487528
sybr	50	251	0.06972222222222223	B10	7020	AFU	487	528	JS006	1	0	0	0	1	190	570	10	2	sybr50487528
sybr	50	251	0.06972222222222223	B11	6712	AFU	487	528	JS006	1	0	0	1	1	190	570	10	2	sybr50487528
sybr	50	251	0.06972222222222223	B12	6388	AFU	487	528	JS006	1	0	0	2	1	190	570	10	2	sybr50487528
sybr	50	251	0.06972222222222223	C1	7019	AFU	487	528	split pir 2x bxb1	1	10	20	0	1	110	330	10	3	sybr50487528
sybr	50	251	0.06972222222222223	C2	6796	AFU	487	528	split pir 2x bxb1	2	10	20	0	1	50	150	10	3	sybr50487528
sybr	50	251	0.06972222222222223	C3	6942	AFU	487	528	split pir 2x bxb1	3	10	20	0	1	90	270	10	3	sybr50487528
sybr	50	251	0.06972222222222223	C4	7117	AFU	487	528	split pir 2x bxb1	1	0	0	0	1	180	540	10	3	sybr50487528
sybr	50	251	0.06972222222222223	C5	6936	AFU	487	528	split pir 2x bxb1	2	0	0	0	1	180	540	10	3	sybr50487528
sybr	50	251	0.06972222222222223	C6	7250	AFU	487	528	split pir 2x bxb1	3	0	0	0	1	190	570	10	3	sybr50487528
sybr	50	251	0.06972222222222223	C7	7047	AFU	487	528	split pir 2x bxb1	1	10	20	0	2	80	240	10	3	sybr50487528
sybr	50	251	0.06972222222222223	C8	6432	AFU	487	528	split pir 2x bxb1	2	10	20	0	2	170	510	10	3	sybr50487528
sybr	50	251	0.06972222222222223	C9	7018	AFU	487	528	split pir 2x bxb1	3	10	20	0	2	50	150	10	3	sybr50487528
sybr	50	251	0.06972222222222223	C10	6978	AFU	487	528	JS006	1	0	0	0	1	190	570	10	3	sybr50487528
sybr	50	251	0.06972222222222223	C11	6659	AFU	487	528	JS006	1	0	0	1	1	190	570	10	3	sybr50487528
sybr	50	251	0.06972222222222223	C12	6260	AFU	487	528	JS006	1	0	0	2	1	190	570	10	3	sybr50487528
sybr	50	311	0.08638888888888889	A1	6627	AFU	487	528	split pir 2x bxb1	1	10	20	0	1	110	330	10	1	sybr50487528
sybr	50	311	0.08638888888888889	A2	6525	AFU	487	528	split pir 2x bxb1	2	10	20	0	1	50	150	10	1	sybr50487528
sybr	50	311	0.08638888888888889	A3	6799	AFU	487	528	split pir 2x bxb1	3	10	20	0	1	90	270	10	1	sybr50487528
sybr	50	311	0.08638888888888889	A4	7129	AFU	487	528	split pir 2x bxb1	1	0	0	0	1	180	540	10	1	sybr50487528
sybr	50	311	0.08638888888888889	A5	6924	AFU	487	528	split pir 2x bxb1	2	0	0	0	1	180	540	10	1	sybr50487528
sybr	50	311	0.08638888888888889	A6	7215	AFU	487	528	split pir 2x bxb1	3	0	0	0	1	190	570	10	1	sybr50487528
sybr	50	311	0.08638888888888889	A7	6964	AFU	487	528	split pir 2x bxb1	1	10	20	0	2	80	240	10	1	sybr50487528
sybr	50	311	0.08638888888888889	A8	6500	AFU	487	528	split pir 2x bxb1	2	10	20	0	2	170	510	10	1	sybr50487528
sybr	50	311	0.08638888888888889	A9	7021	AFU	487	528	split pir 2x bxb1	3	10	20	0	2	50	150	10	1	sybr50487528
sybr	50	311	0.08638888888888889	A10	6921	AFU	487	528	JS006	1	0	0	0	1	190	570	10	1	sybr50487528
sybr	50	311	0.08638888888888889	A11	6562	AFU	487	528	JS006	1	0	0	1	1	190	570	10	1	sybr50487528
sybr	50	311	0.08638888888888889	A12	6244	AFU	487	528	JS006	1	0	0	2	1	190	570	10	1	sybr50487528
sybr	50	311	0.08638888888888889	B1	7007	AFU	487	528	split pir 2x bxb1	1	10	20	0	1	110	330	10	2	sybr50487528
sybr	50	311	0.08638888888888889	B2	6828	AFU	487	528	split pir 2x bxb1	2	10	20	0	1	50	150	10	2	sybr50487528
sybr	50	311	0.08638888888888889	B3	7161	AFU	487	528	split pir 2x bxb1	3	10	20	0	1	90	270	10	2	sybr50487528
sybr	50	311	0.08638888888888889	B4	7110	AFU	487	528	split pir 2x bxb1	1	0	0	0	1	180	540	10	2	sybr50487528
sybr	50	311	0.08638888888888889	B5	6965	AFU	487	528	split pir 2x bxb1	2	0	0	0	1	180	540	10	2	sybr50487528
sybr	50	311	0.08638888888888889	B6	7167	AFU	487	528	split pir 2x bxb1	3	0	0	0	1	190	570	10	2	sybr50487528
sybr	50	311	0.08638888888888889	B7	7109	AFU	487	528	split pir 2x bxb1	1	10	20	0	2	80	240	10	2	sybr50487528
sybr	50	311	0.08638888888888889	B8	6539	AFU	487	528	split pir 2x bxb1	2	10	20	0	2	170	510	10	2	sybr50487528
sybr	50	311	0.08638888888888889	B9	6996	AFU	487	528	split pir 2x bxb1	3	10	20	0	2	50	150	10	2	sybr50487528
sybr	50	311	0.08638888888888889	B10	6963	AFU	487	528	JS006	1	0	0	0	1	190	570	10	2	sybr50487528
sybr	50	311	0.08638888888888889	B11	6638	AFU	487	528	JS006	1	0	0	1	1	190	570	10	2	sybr50487528
sybr	50	311	0.08638888888888889	B12	6303	AFU	487	528	JS006	1	0	0	2	1	190	570	10	2	sybr50487528
sybr	50	311	0.08638888888888889	C1	6938	AFU	487	528	split pir 2x bxb1	1	10	20	0	1	110	330	10	3	sybr50487528
sybr	50	311	0.08638888888888889	C2	6663	AFU	487	528	split pir 2x bxb1	2	10	20	0	1	50	150	10	3	sybr50487528
sybr	50	311	0.08638888888888889	C3	6860	AFU	487	528	split pir 2x bxb1	3	10	20	0	1	90	270	10	3	sybr50487528
sybr	50	311	0.08638888888888889	C4	7056	AFU	487	528	split pir 2x bxb1	1	0	0	0	1	180	540	10	3	sybr50487528
sybr	50	311	0.08638888888888889	C5	6880	AFU	487	528	split pir 2x bxb1	2	0	0	0	1	180	540	10	3	sybr50487528
sybr	50	311	0.08638888888888889	C6	7202	AFU	487	528	split pir 2x bxb1	3	0	0	0	1	190	570	10	3	sybr50487528
sybr	50	311	0.08638888888888889	C7	7000	AFU	487	528	split pir 2x bxb1	1	10	20	0	2	80	240	10	3	sybr50487528
sybr	50	311	0.08638888888888889	C8	6361	AFU	487	528	split pir 2x bxb1	2	10	20	0	2	170	510	10	3	sybr50487528
sybr	50	311	0.08638888888888889	C9	6957	AFU	487	528	split pir 2x bxb1	3	10	20	0	2	50	150	10	3	sybr50487528
sybr	50	311	0.08638888888888889	C10	6924	AFU	487	528	JS006	1	0	0	0	1	190	570	10	3	sybr50487528
sybr	50	311	0.08638888888888889	C11	6576	AFU	487	528	JS006	1	0	0	1	1	190	570	10	3	sybr50487528
sybr	50	311	0.08638888888888889	C12	6129	AFU	487	528	JS006	1	0	0	2	1	190	570	10	3	sybr50487528
sybr	50	371	0.10305555555555555	A1	6537	AFU	487	528	split pir 2x bxb1	1	10	20	0	1	110	330	10	1	sybr50487528
sybr	50	371	0.10305555555555555	A2	6407	AFU	487	528	split pir 2x bxb1	2	10	20	0	1	50	150	10	1	sybr50487528
sybr	50	371	0.10305555555555555	A3	6720	AFU	487	528	split pir 2x bxb1	3	10	20	0	1	90	270	10	1	sybr50487528
sybr	50	371	0.10305555555555555	A4	7082	AFU	487	528	split pir 2x bxb1	1	0	0	0	1	180	540	10	1	sybr50487528
sybr	50	371	0.10305555555555555	A5	6881	AFU	487	528	split pir 2x bxb1	2	0	0	0	1	180	540	10	1	sybr50487528
sybr	50	371	0.10305555555555555	A6	7202	AFU	487	528	split pir 2x bxb1	3	0	0	0	1	190	570	10	1	sybr50487528
sybr	50	371	0.10305555555555555	A7	6919	AFU	487	528	split pir 2x bxb1	1	10	20	0	2	80	240	10	1	sybr50487528
sybr	50	371	0.10305555555555555	A8	6439	AFU	487	528	split pir 2x bxb1	2	10	20	0	2	170	510	10	1	sybr50487528
sybr	50	371	0.10305555555555555	A9	6964	AFU	487	528	split pir 2x bxb1	3	10	20	0	2	50	150	10	1	sybr50487528
sybr	50	371	0.10305555555555555	A10	6877	AFU	487	528	JS006	1	0	0	0	1	190	570	10	1	sybr50487528
sybr	50	371	0.10305555555555555	A11	6483	AFU	487	528	JS006	1	0	0	1	1	190	570	10	1	sybr50487528
sybr	50	371	0.10305555555555555	A12	6160	AFU	487	528	JS006	1	0	0	2	1	190	570	10	1	sybr50487528
sybr	50	371	0.10305555555555555	B1	6928	AFU	487	528	split pir 2x bxb1	1	10	20	0	1	110	330	10	2	sybr50487528
sybr	50	371	0.10305555555555555	B2	6738	AFU	487	528	split pir 2x bxb1	2	10	20	0	1	50	150	10	2	sybr50487528
sybr	50	371	0.10305555555555555	B3	7093	AFU	487	528	split pir 2x bxb1	3	10	20	0	1	90	270	10	2	sybr50487528
sybr	50	371	0.10305555555555555	B4	7085	AFU	487	528	split pir 2x bxb1	1	0	0	0	1	180	540	10	2	sybr50487528
sybr	50	371	0.10305555555555555	B5	6919	AFU	487	528	split pir 2x bxb1	2	0	0	0	1	180	540	10	2	sybr50487528
sybr	50	371	0.10305555555555555	B6	7122	AFU	487	528	split pir 2x bxb1	3	0	0	0	1	190	570	10	2	sybr50487528
sybr	50	371	0.10305555555555555	B7	7073	AFU	487	528	split pir 2x bxb1	1	10	20	0	2	80	240	10	2	sybr50487528
sybr	50	371	0.10305555555555555	B8	6470	AFU	487	528	split pir 2x bxb1	2	10	20	0	2	170	510	10	2	sybr50487528
sybr	50	371	0.10305555555555555	B9	6964	AFU	487	528	split pir 2x bxb1	3	10	20	0	2	50	150	10	2	sybr50487528
sybr	50	371	0.10305555555555555	B10	6930	AFU	487	528	JS006	1	0	0	0	1	190	570	10	2	sybr50487528
sybr	50	371	0.10305555555555555	B11	6571	AFU	487	528	JS006	1	0	0	1	1	190	570	10	2	sybr50487528
sybr	50	371	0.10305555555555555	B12	6191	AFU	487	528	JS006	1	0	0	2	1	190	570	10	2	sybr50487528
sybr	50	371	0.10305555555555555	C1	6846	AFU	487	528	split pir 2x bxb1	1	10	20	0	1	110	330	10	3	sybr50487528
sybr	50	371	0.10305555555555555	C2	6620	AFU	487	528	split pir 2x bxb1	2	10	20	0	1	50	150	10	3	sybr50487528
sybr	50	371	0.10305555555555555	C3	6833	AFU	487	528	split pir 2x bxb1	3	10	20	0	1	90	270	10	3	sybr50487528
sybr	50	371	0.10305555555555555	C4	6995	AFU	487	528	split pir 2x bxb1	1	0	0	0	1	180	540	10	3	sybr50487528
sybr	50	371	0.10305555555555555	C5	6812	AFU	487	528	split pir 2x bxb1	2	0	0	0	1	180	540	10	3	sybr50487528
sybr	50	371	0.10305555555555555	C6	7140	AFU	487	528	split pir 2x bxb1	3	0	0	0	1	190	570	10	3	sybr50487528
sybr	50	371	0.10305555555555555	C7	6970	AFU	487	528	split pir 2x bxb1	1	10	20	0	2	80	240	10	3	sybr50487528
sybr	50	371	0.10305555555555555	C8	6314	AFU	487	528	split pir 2x bxb1	2	10	20	0	2	170	510	10	3	sybr50487528
sybr	50	371	0.10305555555555555	C9	6913	AFU	487	528	split pir 2x bxb1	3	10	20	0	2	50	150	10	3	sybr50487528
sybr	50	371	0.10305555555555555	C10	6865	AFU	487	528	JS006	1	0	0	0	1	190	570	10	3	sybr50487528
sybr	50	371	0.10305555555555555	C11	6481	AFU	487	528	JS006	1	0	0	1	1	190	570	10	3	sybr50487528
sybr	50	371	0.10305555555555555	C12	6022	AFU	487	528	JS006	1	0	0	2	1	190	570	10	3	sybr50487528
sybr	50	431	0.11972222222222222	A1	6413	AFU	487	528	split pir 2x bxb1	1	10	20	0	1	110	330	10	1	sybr50487528
sybr	50	431	0.11972222222222222	A2	6311	AFU	487	528	split pir 2x bxb1	2	10	20	0	1	50	150	10	1	sybr50487528
sybr	50	431	0.11972222222222222	A3	6607	AFU	487	528	split pir 2x bxb1	3	10	20	0	1	90	270	10	1	sybr50487528
sybr	50	431	0.11972222222222222	A4	7030	AFU	487	528	split pir 2x bxb1	1	0	0	0	1	180	540	10	1	sybr50487528
sybr	50	431	0.11972222222222222	A5	6846	AFU	487	528	split pir 2x bxb1	2	0	0	0	1	180	540	10	1	sybr50487528
sybr	50	431	0.11972222222222222	A6	7170	AFU	487	528	split pir 2x bxb1	3	0	0	0	1	190	570	10	1	sybr50487528
sybr	50	431	0.11972222222222222	A7	6865	AFU	487	528	split pir 2x bxb1	1	10	20	0	2	80	240	10	1	sybr50487528
sybr	50	431	0.11972222222222222	A8	6369	AFU	487	528	split pir 2x bxb1	2	10	20	0	2	170	510	10	1	sybr50487528
sybr	50	431	0.11972222222222222	A9	6908	AFU	487	528	split pir 2x bxb1	3	10	20	0	2	50	150	10	1	sybr50487528
sybr	50	431	0.11972222222222222	A10	6829	AFU	487	528	JS006	1	0	0	0	1	190	570	10	1	sybr50487528
sybr	50	431	0.11972222222222222	A11	6397	AFU	487	528	JS006	1	0	0	1	1	190	570	10	1	sybr50487528
sybr	50	431	0.11972222222222222	A12	6025	AFU	487	528	JS006	1	0	0	2	1	190	570	10	1	sybr50487528
sybr	50	431	0.11972222222222222	B1	6830	AFU	487	528	split pir 2x bxb1	1	10	20	0	1	110	330	10	2	sybr50487528
sybr	50	431	0.11972222222222222	B2	6636	AFU	487	528	split pir 2x bxb1	2	10	20	0	1	50	150	10	2	sybr50487528
sybr	50	431	0.11972222222222222	B3	7024	AFU	487	528	split pir 2x bxb1	3	10	20	0	1	90	270	10	2	sybr50487528
sybr	50	431	0.11972222222222222	B4	7024	AFU	487	528	split pir 2x bxb1	1	0	0	0	1	180	540	10	2	sybr50487528
sybr	50	431	0.11972222222222222	B5	6885	AFU	487	528	split pir 2x bxb1	2	0	0	0	1	180	540	10	2	sybr50487528
sybr	50	431	0.11972222222222222	B6	7118	AFU	487	528	split pir 2x bxb1	3	0	0	0	1	190	570	10	2	sybr50487528
sybr	50	431	0.11972222222222222	B7	7011	AFU	487	528	split pir 2x bxb1	1	10	20	0	2	80	240	10	2	sybr50487528
sybr	50	431	0.11972222222222222	B8	6426	AFU	487	528	split pir 2x bxb1	2	10	20	0	2	170	510	10	2	sybr50487528
sybr	50	431	0.11972222222222222	B9	6888	AFU	487	528	split pir 2x bxb1	3	10	20	0	2	50	150	10	2	sybr50487528
sybr	50	431	0.11972222222222222	B10	6850	AFU	487	528	JS006	1	0	0	0	1	190	570	10	2	sybr50487528
sybr	50	431	0.11972222222222222	B11	6470	AFU	487	528	JS006	1	0	0	1	1	190	570	10	2	sybr50487528
sybr	50	431	0.11972222222222222	B12	6104	AFU	487	528	JS006	1	0	0	2	1	190	570	10	2	sybr50487528
sybr	50	431	0.11972222222222222	C1	6730	AFU	487	528	split pir 2x bxb1	1	10	20	0	1	110	330	10	3	sybr50487528
sybr	50	431	0.11972222222222222	C2	6509	AFU	487	528	split pir 2x bxb1	2	10	20	0	1	50	150	10	3	sybr50487528
sybr	50	431	0.11972222222222222	C3	6742	AFU	487	528	split pir 2x bxb1	3	10	20	0	1	90	270	10	3	sybr50487528
sybr	50	431	0.11972222222222222	C4	6943	AFU	487	528	split pir 2x bxb1	1	0	0	0	1	180	540	10	3	sybr50487528
sybr	50	431	0.11972222222222222	C5	6784	AFU	487	528	split pir 2x bxb1	2	0	0	0	1	180	540	10	3	sybr50487528
sybr	50	431	0.11972222222222222	C6	7093	AFU	487	528	split pir 2x bxb1	3	0	0	0	1	190	570	10	3	sybr50487528
sybr	50	431	0.11972222222222222	C7	6883	AFU	487	528	split pir 2x bxb1	1	10	20	0	2	80	240	10	3	sybr50487528
sybr	50	431	0.11972222222222222	C8	6260	AFU	487	528	split pir 2x bxb1	2	10	20	0	2	170	510	10	3	sybr50487528
sybr	50	431	0.11972222222222222	C9	6849	AFU	487	528	split pir 2x bxb1	3	10	20	0	2	50	150	10	3	sybr50487528
sybr	50	431	0.11972222222222222	C10	6826	AFU	487	528	JS006	1	0	0	0	1	190	570	10	3	sybr50487528
sybr	50	431	0.11972222222222222	C11	6401	AFU	487	528	JS006	1	0	0	1	1	190	570	10	3	sybr50487528
sybr	50	431	0.11972222222222222	C12	5934	AFU	487	528	JS006	1	0	0	2	1	190	570	10	3	sybr50487528
sybr	50	491	0.1363888888888889	A1	6338	AFU	487	528	split pir 2x bxb1	1	10	20	0	1	110	330	10	1	sybr50487528
sybr	50	491	0.1363888888888889	A2	6238	AFU	487	528	split pir 2x bxb1	2	10	20	0	1	50	150	10	1	sybr50487528
sybr	50	491	0.1363888888888889	A3	6549	AFU	487	528	split pir 2x bxb1	3	10	20	0	1	90	270	10	1	sybr50487528
sybr	50	491	0.1363888888888889	A4	6984	AFU	487	528	split pir 2x bxb1	1	0	0	0	1	180	540	10	1	sybr50487528
sybr	50	491	0.1363888888888889	A5	6780	AFU	487	528	split pir 2x bxb1	2	0	0	0	1	180	540	10	1	sybr50487528
sybr	50	491	0.1363888888888889	A6	7132	AFU	487	528	split pir 2x bxb1	3	0	0	0	1	190	570	10	1	sybr50487528
sybr	50	491	0.1363888888888889	A7	6800	AFU	487	528	split pir 2x bxb1	1	10	20	0	2	80	240	10	1	sybr50487528
sybr	50	491	0.1363888888888889	A8	6282	AFU	487	528	split pir 2x bxb1	2	10	20	0	2	170	510	10	1	sybr50487528
sybr	50	491	0.1363888888888889	A9	6871	AFU	487	528	split pir 2x bxb1	3	10	20	0	2	50	150	10	1	sybr50487528
sybr	50	491	0.1363888888888889	A10	6800	AFU	487	528	JS006	1	0	0	0	1	190	570	10	1	sybr50487528
sybr	50	491	0.1363888888888889	A11	6310	AFU	487	528	JS006	1	0	0	1	1	190	570	10	1	sybr50487528
sybr	50	491	0.1363888888888889	A12	5931	AFU	487	528	JS006	1	0	0	2	1	190	570	10	1	sybr50487528
sybr	50	491	0.1363888888888889	B1	6755	AFU	487	528	split pir 2x bxb1	1	10	20	0	1	110	330	10	2	sybr50487528
sybr	50	491	0.1363888888888889	B2	6547	AFU	487	528	split pir 2x bxb1	2	10	20	0	1	50	150	10	2	sybr50487528
sybr	50	491	0.1363888888888889	B3	6957	AFU	487	528	split pir 2x bxb1	3	10	20	0	1	90	270	10	2	sybr50487528
sybr	50	491	0.1363888888888889	B4	6977	AFU	487	528	split pir 2x bxb1	1	0	0	0	1	180	540	10	2	sybr50487528
sybr	50	491	0.1363888888888889	B5	6864	AFU	487	528	split pir 2x bxb1	2	0	0	0	1	180	540	10	2	sybr50487528
sybr	50	491	0.1363888888888889	B6	7057	AFU	487	528	split pir 2x bxb1	3	0	0	0	1	190	570	10	2	sybr50487528
sybr	50	491	0.1363888888888889	B7	6971	AFU	487	528	split pir 2x bxb1	1	10	20	0	2	80	240	10	2	sybr50487528
sybr	50	491	0.1363888888888889	B8	6367	AFU	487	528	split pir 2x bxb1	2	10	20	0	2	170	510	10	2	sybr50487528
sybr	50	491	0.1363888888888889	B9	6849	AFU	487	528	split pir 2x bxb1	3	10	20	0	2	50	150	10	2	sybr50487528
sybr	50	491	0.1363888888888889	B10	6820	AFU	487	528	JS006	1	0	0	0	1	190	570	10	2	sybr50487528
sybr	50	491	0.1363888888888889	B11	6404	AFU	487	528	JS006	1	0	0	1	1	190	570	10	2	sybr50487528
sybr	50	491	0.1363888888888889	B12	5992	AFU	487	528	JS006	1	0	0	2	1	190	570	10	2	sybr50487528
sybr	50	491	0.1363888888888889	C1	6664	AFU	487	528	split pir 2x bxb1	1	10	20	0	1	110	330	10	3	sybr50487528
sybr	50	491	0.1363888888888889	C2	6445	AFU	487	528	split pir 2x bxb1	2	10	20	0	1	50	150	10	3	sybr50487528
sybr	50	491	0.1363888888888889	C3	6683	AFU	487	528	split pir 2x bxb1	3	10	20	0	1	90	270	10	3	sybr50487528
sybr	50	491	0.1363888888888889	C4	6912	AFU	487	528	split pir 2x bxb1	1	0	0	0	1	180	540	10	3	sybr50487528
sybr	50	491	0.1363888888888889	C5	6726	AFU	487	528	split pir 2x bxb1	2	0	0	0	1	180	540	10	3	sybr50487528
sybr	50	491	0.1363888888888889	C6	7049	AFU	487	528	split pir 2x bxb1	3	0	0	0	1	190	570	10	3	sybr50487528
sybr	50	491	0.1363888888888889	C7	6871	AFU	487	528	split pir 2x bxb1	1	10	20	0	2	80	240	10	3	sybr50487528
sybr	50	491	0.1363888888888889	C8	6184	AFU	487	528	split pir 2x bxb1	2	10	20	0	2	170	510	10	3	sybr50487528
sybr	50	491	0.1363888888888889	C9	6799	AFU	487	528	split pir 2x bxb1	3	10	20	0	2	50	150	10	3	sybr50487528
sybr	50	491	0.1363888888888889	C10	6766	AFU	487	528	JS006	1	0	0	0	1	190	570	10	3	sybr50487528
sybr	50	491	0.1363888888888889	C11	6302	AFU	487	528	JS006	1	0	0	1	1	190	570	10	3	sybr50487528
sybr	50	491	0.1363888888888889	C12	5823	AFU	487	528	JS006	1	0	0	2	1	190	570	10	3	sybr50487528
sybr	50	551	0.15305555555555556	A1	6294	AFU	487	528	split pir 2x bxb1	1	10	20	0	1	110	330	10	1	sybr50487528
sybr	50	551	0.15305555555555556	A2	6152	AFU	487	528	split pir 2x bxb1	2	10	20	0	1	50	150	10	1	sybr50487528
sybr	50	551	0.15305555555555556	A3	6479	AFU	487	528	split pir 2x bxb1	3	10	20	0	1	90	270	10	1	sybr50487528
sybr	50	551	0.15305555555555556	A4	6939	AFU	487	528	split pir 2x bxb1	1	0	0	0	1	180	540	10	1	sybr50487528
sybr	50	551	0.15305555555555556	A5	6755	AFU	487	528	split pir 2x bxb1	2	0	0	0	1	180	540	10	1	sybr50487528
sybr	50	551	0.15305555555555556	A6	7099	AFU	487	528	split pir 2x bxb1	3	0	0	0	1	190	570	10	1	sybr50487528
sybr	50	551	0.15305555555555556	A7	6738	AFU	487	528	split pir 2x bxb1	1	10	20	0	2	80	240	10	1	sybr50487528
sybr	50	551	0.15305555555555556	A8	6235	AFU	487	528	split pir 2x bxb1	2	10	20	0	2	170	510	10	1	sybr50487528
sybr	50	551	0.15305555555555556	A9	6793	AFU	487	528	split pir 2x bxb1	3	10	20	0	2	50	150	10	1	sybr50487528
sybr	50	551	0.15305555555555556	A10	6767	AFU	487	528	JS006	1	0	0	0	1	190	570	10	1	sybr50487528
sybr	50	551	0.15305555555555556	A11	6232	AFU	487	528	JS006	1	0	0	1	1	190	570	10	1	sybr50487528
sybr	50	551	0.15305555555555556	A12	5828	AFU	487	528	JS006	1	0	0	2	1	190	570	10	1	sybr50487528
sybr	50	551	0.15305555555555556	B1	6662	AFU	487	528	split pir 2x bxb1	1	10	20	0	1	110	330	10	2	sybr50487528
sybr	50	551	0.15305555555555556	B2	6467	AFU	487	528	split pir 2x bxb1	2	10	20	0	1	50	150	10	2	sybr50487528
sybr	50	551	0.15305555555555556	B3	6879	AFU	487	528	split pir 2x bxb1	3	10	20	0	1	90	270	10	2	sybr50487528
sybr	50	551	0.15305555555555556	B4	6938	AFU	487	528	split pir 2x bxb1	1	0	0	0	1	180	540	10	2	sybr50487528
sybr	50	551	0.15305555555555556	B5	6811	AFU	487	528	split pir 2x bxb1	2	0	0	0	1	180	540	10	2	sybr50487528
sybr	50	551	0.15305555555555556	B6	7028	AFU	487	528	split pir 2x bxb1	3	0	0	0	1	190	570	10	2	sybr50487528
sybr	50	551	0.15305555555555556	B7	6912	AFU	487	528	split pir 2x bxb1	1	10	20	0	2	80	240	10	2	sybr50487528
sybr	50	551	0.15305555555555556	B8	6316	AFU	487	528	split pir 2x bxb1	2	10	20	0	2	170	510	10	2	sybr50487528
sybr	50	551	0.15305555555555556	B9	6820	AFU	487	528	split pir 2x bxb1	3	10	20	0	2	50	150	10	2	sybr50487528
sybr	50	551	0.15305555555555556	B10	6765	AFU	487	528	JS006	1	0	0	0	1	190	570	10	2	sybr50487528
sybr	50	551	0.15305555555555556	B11	6347	AFU	487	528	JS006	1	0	0	1	1	190	570	10	2	sybr50487528
sybr	50	551	0.15305555555555556	B12	5900	AFU	487	528	JS006	1	0	0	2	1	190	570	10	2	sybr50487528
sybr	50	551	0.15305555555555556	C1	6583	AFU	487	528	split pir 2x bxb1	1	10	20	0	1	110	330	10	3	sybr50487528
sybr	50	551	0.15305555555555556	C2	6352	AFU	487	528	split pir 2x bxb1	2	10	20	0	1	50	150	10	3	sybr50487528
sybr	50	551	0.15305555555555556	C3	6641	AFU	487	528	split pir 2x bxb1	3	10	20	0	1	90	270	10	3	sybr50487528
sybr	50	551	0.15305555555555556	C4	6859	AFU	487	528	split pir 2x bxb1	1	0	0	0	1	180	540	10	3	sybr50487528
sybr	50	551	0.15305555555555556	C5	6689	AFU	487	528	split pir 2x bxb1	2	0	0	0	1	180	540	10	3	sybr50487528
sybr	50	551	0.15305555555555556	C6	7015	AFU	487	528	split pir 2x bxb1	3	0	0	0	1	190	570	10	3	sybr50487528
sybr	50	551	0.15305555555555556	C7	6832	AFU	487	528	split pir 2x bxb1	1	10	20	0	2	80	240	10	3	sybr50487528
sybr	50	551	0.15305555555555556	C8	6138	AFU	487	528	split pir 2x bxb1	2	10	20	0	2	170	510	10	3	sybr50487528
sybr	50	551	0.15305555555555556	C9	6775	AFU	487	528	split pir 2x bxb1	3	10	20	0	2	50	150	10	3	sybr50487528
sybr	50	551	0.15305555555555556	C10	6730	AFU	487	528	JS006	1	0	0	0	1	190	570	10	3	sybr50487528
sybr	50	551	0.15305555555555556	C11	6238	AFU	487	528	JS006	1	0	0	1	1	190	570	10	3	sybr50487528
sybr	50	551	0.15305555555555556	C12	5732	AFU	487	528	JS006	1	0	0	2	1	190	570	10	3	sybr50487528
sybr	50	611	0.16972222222222222	A1	6241	AFU	487	528	split pir 2x bxb1	1	10	20	0	1	110	330	10	1	sybr50487528
sybr	50	611	0.16972222222222222	A2	6102	AFU	487	528	split pir 2x bxb1	2	10	20	0	1	50	150	10	1	sybr50487528
sybr	50	611	0.16972222222222222	A3	6424	AFU	487	528	split pir 2x bxb1	3	10	20	0	1	90	270	10	1	sybr50487528
sybr	50	611	0.16972222222222222	A4	6914	AFU	487	528	split pir 2x bxb1	1	0	0	0	1	180	540	10	1	sybr50487528
sybr	50	611	0.16972222222222222	A5	6718	AFU	487	528	split pir 2x bxb1	2	0	0	0	1	180	540	10	1	sybr50487528
sybr	50	611	0.16972222222222222	A6	7053	AFU	487	528	split pir 2x bxb1	3	0	0	0	1	190	570	10	1	sybr50487528
sybr	50	611	0.16972222222222222	A7	6689	AFU	487	528	split pir 2x bxb1	1	10	20	0	2	80	240	10	1	sybr50487528
sybr	50	611	0.16972222222222222	A8	6210	AFU	487	528	split pir 2x bxb1	2	10	20	0	2	170	510	10	1	sybr50487528
sybr	50	611	0.16972222222222222	A9	6769	AFU	487	528	split pir 2x bxb1	3	10	20	0	2	50	150	10	1	sybr50487528
sybr	50	611	0.16972222222222222	A10	6722	AFU	487	528	JS006	1	0	0	0	1	190	570	10	1	sybr50487528
sybr	50	611	0.16972222222222222	A11	6171	AFU	487	528	JS006	1	0	0	1	1	190	570	10	1	sybr50487528
sybr	50	611	0.16972222222222222	A12	5744	AFU	487	528	JS006	1	0	0	2	1	190	570	10	1	sybr50487528
sybr	50	611	0.16972222222222222	B1	6592	AFU	487	528	split pir 2x bxb1	1	10	20	0	1	110	330	10	2	sybr50487528
sybr	50	611	0.16972222222222222	B2	6371	AFU	487	528	split pir 2x bxb1	2	10	20	0	1	50	150	10	2	sybr50487528
sybr	50	611	0.16972222222222222	B3	6786	AFU	487	528	split pir 2x bxb1	3	10	20	0	1	90	270	10	2	sybr50487528
sybr	50	611	0.16972222222222222	B4	6895	AFU	487	528	split pir 2x bxb1	1	0	0	0	1	180	540	10	2	sybr50487528
sybr	50	611	0.16972222222222222	B5	6777	AFU	487	528	split pir 2x bxb1	2	0	0	0	1	180	540	10	2	sybr50487528
sybr	50	611	0.16972222222222222	B6	6981	AFU	487	528	split pir 2x bxb1	3	0	0	0	1	190	570	10	2	sybr50487528
sybr	50	611	0.16972222222222222	B7	6867	AFU	487	528	split pir 2x bxb1	1	10	20	0	2	80	240	10	2	sybr50487528
sybr	50	611	0.16972222222222222	B8	6271	AFU	487	528	split pir 2x bxb1	2	10	20	0	2	170	510	10	2	sybr50487528
sybr	50	611	0.16972222222222222	B9	6762	AFU	487	528	split pir 2x bxb1	3	10	20	0	2	50	150	10	2	sybr50487528
sybr	50	611	0.16972222222222222	B10	6717	AFU	487	528	JS006	1	0	0	0	1	190	570	10	2	sybr50487528
sybr	50	611	0.16972222222222222	B11	6276	AFU	487	528	JS006	1	0	0	1	1	190	570	10	2	sybr50487528
sybr	50	611	0.16972222222222222	B12	5833	AFU	487	528	JS006	1	0	0	2	1	190	570	10	2	sybr50487528
sybr	50	611	0.16972222222222222	C1	6514	AFU	487	528	split pir 2x bxb1	1	10	20	0	1	110	330	10	3	sybr50487528
sybr	50	611	0.16972222222222222	C2	6328	AFU	487	528	split pir 2x bxb1	2	10	20	0	1	50	150	10	3	sybr50487528
sybr	50	611	0.16972222222222222	C3	6617	AFU	487	528	split pir 2x bxb1	3	10	20	0	1	90	270	10	3	sybr50487528
sybr	50	611	0.16972222222222222	C4	6818	AFU	487	528	split pir 2x bxb1	1	0	0	0	1	180	540	10	3	sybr50487528
sybr	50	611	0.16972222222222222	C5	6625	AFU	487	528	split pir 2x bxb1	2	0	0	0	1	180	540	10	3	sybr50487528
sybr	50	611	0.16972222222222222	C6	6965	AFU	487	528	split pir 2x bxb1	3	0	0	0	1	190	570	10	3	sybr50487528
sybr	50	611	0.16972222222222222	C7	6770	AFU	487	528	split pir 2x bxb1	1	10	20	0	2	80	240	10	3	sybr50487528
sybr	50	611	0.16972222222222222	C8	6097	AFU	487	528	split pir 2x bxb1	2	10	20	0	2	170	510	10	3	sybr50487528
sybr	50	611	0.16972222222222222	C9	6736	AFU	487	528	split pir 2x bxb1	3	10	20	0	2	50	150	10	3	sybr50487528
sybr	50	611	0.16972222222222222	C10	6675	AFU	487	528	JS006	1	0	0	0	1	190	570	10	3	sybr50487528
sybr	50	611	0.16972222222222222	C11	6161	AFU	487	528	JS006	1	0	0	1	1	190	570	10	3	sybr50487528
sybr	50	611	0.16972222222222222	C12	5647	AFU	487	528	JS006	1	0	0	2	1	190	570	10	3	sybr50487528
sybr	50	671	0.18638888888888888	A1	6176	AFU	487	528	split pir 2x bxb1	1	10	20	0	1	110	330	10	1	sybr50487528
sybr	50	671	0.18638888888888888	A2	6006	AFU	487	528	split pir 2x bxb1	2	10	20	0	1	50	150	10	1	sybr50487528
sybr	50	671	0.18638888888888888	A3	6367	AFU	487	528	split pir 2x bxb1	3	10	20	0	1	90	270	10	1	sybr50487528
sybr	50	671	0.18638888888888888	A4	6836	AFU	487	528	split pir 2x bxb1	1	0	0	0	1	180	540	10	1	sybr50487528
sybr	50	671	0.18638888888888888	A5	6673	AFU	487	528	split pir 2x bxb1	2	0	0	0	1	180	540	10	1	sybr50487528
sybr	50	671	0.18638888888888888	A6	6989	AFU	487	528	split pir 2x bxb1	3	0	0	0	1	190	570	10	1	sybr50487528
sybr	50	671	0.18638888888888888	A7	6639	AFU	487	528	split pir 2x bxb1	1	10	20	0	2	80	240	10	1	sybr50487528
sybr	50	671	0.18638888888888888	A8	6134	AFU	487	528	split pir 2x bxb1	2	10	20	0	2	170	510	10	1	sybr50487528
sybr	50	671	0.18638888888888888	A9	6697	AFU	487	528	split pir 2x bxb1	3	10	20	0	2	50	150	10	1	sybr50487528
sybr	50	671	0.18638888888888888	A10	6674	AFU	487	528	JS006	1	0	0	0	1	190	570	10	1	sybr50487528
sybr	50	671	0.18638888888888888	A11	6102	AFU	487	528	JS006	1	0	0	1	1	190	570	10	1	sybr50487528
sybr	50	671	0.18638888888888888	A12	5660	AFU	487	528	JS006	1	0	0	2	1	190	570	10	1	sybr50487528
sybr	50	671	0.18638888888888888	B1	6481	AFU	487	528	split pir 2x bxb1	1	10	20	0	1	110	330	10	2	sybr50487528
sybr	50	671	0.18638888888888888	B2	6279	AFU	487	528	split pir 2x bxb1	2	10	20	0	1	50	150	10	2	sybr50487528
sybr	50	671	0.18638888888888888	B3	6697	AFU	487	528	split pir 2x bxb1	3	10	20	0	1	90	270	10	2	sybr50487528
sybr	50	671	0.18638888888888888	B4	6866	AFU	487	528	split pir 2x bxb1	1	0	0	0	1	180	540	10	2	sybr50487528
sybr	50	671	0.18638888888888888	B5	6725	AFU	487	528	split pir 2x bxb1	2	0	0	0	1	180	540	10	2	sybr50487528
sybr	50	671	0.18638888888888888	B6	6928	AFU	487	528	split pir 2x bxb1	3	0	0	0	1	190	570	10	2	sybr50487528
sybr	50	671	0.18638888888888888	B7	6831	AFU	487	528	split pir 2x bxb1	1	10	20	0	2	80	240	10	2	sybr50487528
sybr	50	671	0.18638888888888888	B8	6189	AFU	487	528	split pir 2x bxb1	2	10	20	0	2	170	510	10	2	sybr50487528
sybr	50	671	0.18638888888888888	B9	6728	AFU	487	528	split pir 2x bxb1	3	10	20	0	2	50	150	10	2	sybr50487528
sybr	50	671	0.18638888888888888	B10	6670	AFU	487	528	JS006	1	0	0	0	1	190	570	10	2	sybr50487528
sybr	50	671	0.18638888888888888	B11	6216	AFU	487	528	JS006	1	0	0	1	1	190	570	10	2	sybr50487528
sybr	50	671	0.18638888888888888	B12	5740	AFU	487	528	JS006	1	0	0	2	1	190	570	10	2	sybr50487528
sybr	50	671	0.18638888888888888	C1	6436	AFU	487	528	split pir 2x bxb1	1	10	20	0	1	110	330	10	3	sybr50487528
sybr	50	671	0.18638888888888888	C2	6237	AFU	487	528	split pir 2x bxb1	2	10	20	0	1	50	150	10	3	sybr50487528
sybr	50	671	0.18638888888888888	C3	6542	AFU	487	528	split pir 2x bxb1	3	10	20	0	1	90	270	10	3	sybr50487528
sybr	50	671	0.18638888888888888	C4	6788	AFU	487	528	split pir 2x bxb1	1	0	0	0	1	180	540	10	3	sybr50487528
sybr	50	671	0.18638888888888888	C5	6577	AFU	487	528	split pir 2x bxb1	2	0	0	0	1	180	540	10	3	sybr50487528
sybr	50	671	0.18638888888888888	C6	6916	AFU	487	528	split pir 2x bxb1	3	0	0	0	1	190	570	10	3	sybr50487528
sybr	50	671	0.18638888888888888	C7	6707	AFU	487	528	split pir 2x bxb1	1	10	20	0	2	80	240	10	3	sybr50487528
sybr	50	671	0.18638888888888888	C8	6035	AFU	487	528	split pir 2x bxb1	2	10	20	0	2	170	510	10	3	sybr50487528
sybr	50	671	0.18638888888888888	C9	6673	AFU	487	528	split pir 2x bxb1	3	10	20	0	2	50	150	10	3	sybr50487528
sybr	50	671	0.18638888888888888	C10	6669	AFU	487	528	JS006	1	0	0	0	1	190	570	10	3	sybr50487528
sybr	50	671	0.18638888888888888	C11	6103	AFU	487	528	JS006	1	0	0	1	1	190	570	10	3	sybr50487528
sybr	50	671	0.18638888888888888	C12	5544	AFU	487	528	JS006	1	0	0	2	1	190	570	10	3	sybr50487528
sybr	50	731	0.20305555555555554	A1	6154	AFU	487	528	split pir 2x bxb1	1	10	20	0	1	110	330	10	1	sybr50487528
sybr	50	731	0.20305555555555554	A2	5978	AFU	487	528	split pir 2x bxb1	2	10	20	0	1	50	150	10	1	sybr50487528
sybr	50	731	0.20305555555555554	A3	6330	AFU	487	528	split pir 2x bxb1	3	10	20	0	1	90	270	10	1	sybr50487528
sybr	50	731	0.20305555555555554	A4	6814	AFU	487	528	split pir 2x bxb1	1	0	0	0	1	180	540	10	1	sybr50487528
sybr	50	731	0.20305555555555554	A5	6629	AFU	487	528	split pir 2x bxb1	2	0	0	0	1	180	540	10	1	sybr50487528
sybr	50	731	0.20305555555555554	A6	6954	AFU	487	528	split pir 2x bxb1	3	0	0	0	1	190	570	10	1	sybr50487528
sybr	50	731	0.20305555555555554	A7	6595	AFU	487	528	split pir 2x bxb1	1	10	20	0	2	80	240	10	1	sybr50487528
sybr	50	731	0.20305555555555554	A8	6081	AFU	487	528	split pir 2x bxb1	2	10	20	0	2	170	510	10	1	sybr50487528
sybr	50	731	0.20305555555555554	A9	6656	AFU	487	528	split pir 2x bxb1	3	10	20	0	2	50	150	10	1	sybr50487528
sybr	50	731	0.20305555555555554	A10	6645	AFU	487	528	JS006	1	0	0	0	1	190	570	10	1	sybr50487528
sybr	50	731	0.20305555555555554	A11	6008	AFU	487	528	JS006	1	0	0	1	1	190	570	10	1	sybr50487528
sybr	50	731	0.20305555555555554	A12	5568	AFU	487	528	JS006	1	0	0	2	1	190	570	10	1	sybr50487528
sybr	50	731	0.20305555555555554	B1	6399	AFU	487	528	split pir 2x bxb1	1	10	20	0	1	110	330	10	2	sybr50487528
sybr	50	731	0.20305555555555554	B2	6219	AFU	487	528	split pir 2x bxb1	2	10	20	0	1	50	150	10	2	sybr50487528
sybr	50	731	0.20305555555555554	B3	6626	AFU	487	528	split pir 2x bxb1	3	10	20	0	1	90	270	10	2	sybr50487528
sybr	50	731	0.20305555555555554	B4	6803	AFU	487	528	split pir 2x bxb1	1	0	0	0	1	180	540	10	2	sybr50487528
sybr	50	731	0.20305555555555554	B5	6680	AFU	487	528	split pir 2x bxb1	2	0	0	0	1	180	540	10	2	sybr50487528
sybr	50	731	0.20305555555555554	B6	6902	AFU	487	528	split pir 2x bxb1	3	0	0	0	1	190	570	10	2	sybr50487528
sybr	50	731	0.20305555555555554	B7	6793	AFU	487	528	split pir 2x bxb1	1	10	20	0	2	80	240	10	2	sybr50487528
sybr	50	731	0.20305555555555554	B8	6163	AFU	487	528	split pir 2x bxb1	2	10	20	0	2	170	510	10	2	sybr50487528
sybr	50	731	0.20305555555555554	B9	6672	AFU	487	528	split pir 2x bxb1	3	10	20	0	2	50	150	10	2	sybr50487528
sybr	50	731	0.20305555555555554	B10	6629	AFU	487	528	JS006	1	0	0	0	1	190	570	10	2	sybr50487528
sybr	50	731	0.20305555555555554	B11	6120	AFU	487	528	JS006	1	0	0	1	1	190	570	10	2	sybr50487528
sybr	50	731	0.20305555555555554	B12	5679	AFU	487	528	JS006	1	0	0	2	1	190	570	10	2	sybr50487528
sybr	50	731	0.20305555555555554	C1	6370	AFU	487	528	split pir 2x bxb1	1	10	20	0	1	110	330	10	3	sybr50487528
sybr	50	731	0.20305555555555554	C2	6196	AFU	487	528	split pir 2x bxb1	2	10	20	0	1	50	150	10	3	sybr50487528
sybr	50	731	0.20305555555555554	C3	6501	AFU	487	528	split pir 2x bxb1	3	10	20	0	1	90	270	10	3	sybr50487528
sybr	50	731	0.20305555555555554	C4	6737	AFU	487	528	split pir 2x bxb1	1	0	0	0	1	180	540	10	3	sybr50487528
sybr	50	731	0.20305555555555554	C5	6537	AFU	487	528	split pir 2x bxb1	2	0	0	0	1	180	540	10	3	sybr50487528
sybr	50	731	0.20305555555555554	C6	6892	AFU	487	528	split pir 2x bxb1	3	0	0	0	1	190	570	10	3	sybr50487528
sybr	50	731	0.20305555555555554	C7	6683	AFU	487	528	split pir 2x bxb1	1	10	20	0	2	80	240	10	3	sybr50487528
sybr	50	731	0.20305555555555554	C8	5997	AFU	487	528	split pir 2x bxb1	2	10	20	0	2	170	510	10	3	sybr50487528
sybr	50	731	0.20305555555555554	C9	6657	AFU	487	528	split pir 2x bxb1	3	10	20	0	2	50	150	10	3	sybr50487528
sybr	50	731	0.20305555555555554	C10	6634	AFU	487	528	JS006	1	0	0	0	1	190	570	10	3	sybr50487528
sybr	50	731	0.20305555555555554	C11	6030	AFU	487	528	JS006	1	0	0	1	1	190	570	10	3	sybr50487528
sybr	50	731	0.20305555555555554	C12	5474	AFU	487	528	JS006	1	0	0	2	1	190	570	10	3	sybr50487528
sybr	50	791	0.21972222222222224	A1	6092	AFU	487	528	split pir 2x bxb1	1	10	20	0	1	110	330	10	1	sybr50487528
sybr	50	791	0.21972222222222224	A2	5932	AFU	487	528	split pir 2x bxb1	2	10	20	0	1	50	150	10	1	sybr50487528
sybr	50	791	0.21972222222222224	A3	6299	AFU	487	528	split pir 2x bxb1	3	10	20	0	1	90	270	10	1	sybr50487528
sybr	50	791	0.21972222222222224	A4	6765	AFU	487	528	split pir 2x bxb1	1	0	0	0	1	180	540	10	1	sybr50487528
sybr	50	791	0.21972222222222224	A5	6588	AFU	487	528	split pir 2x bxb1	2	0	0	0	1	180	540	10	1	sybr50487528
sybr	50	791	0.21972222222222224	A6	6919	AFU	487	528	split pir 2x bxb1	3	0	0	0	1	190	570	10	1	sybr50487528
sybr	50	791	0.21972222222222224	A7	6543	AFU	487	528	split pir 2x bxb1	1	10	20	0	2	80	240	10	1	sybr50487528
sybr	50	791	0.21972222222222224	A8	6026	AFU	487	528	split pir 2x bxb1	2	10	20	0	2	170	510	10	1	sybr50487528
sybr	50	791	0.21972222222222224	A9	6596	AFU	487	528	split pir 2x bxb1	3	10	20	0	2	50	150	10	1	sybr50487528
sybr	50	791	0.21972222222222224	A10	6596	AFU	487	528	JS006	1	0	0	0	1	190	570	10	1	sybr50487528
sybr	50	791	0.21972222222222224	A11	5940	AFU	487	528	JS006	1	0	0	1	1	190	570	10	1	sybr50487528
sybr	50	791	0.21972222222222224	A12	5479	AFU	487	528	JS006	1	0	0	2	1	190	570	10	1	sybr50487528
sybr	50	791	0.21972222222222224	B1	6336	AFU	487	528	split pir 2x bxb1	1	10	20	0	1	110	330	10	2	sybr50487528
sybr	50	791	0.21972222222222224	B2	6131	AFU	487	528	split pir 2x bxb1	2	10	20	0	1	50	150	10	2	sybr50487528
sybr	50	791	0.21972222222222224	B3	6514	AFU	487	528	split pir 2x bxb1	3	10	20	0	1	90	270	10	2	sybr50487528
sybr	50	791	0.21972222222222224	B4	6763	AFU	487	528	split pir 2x bxb1	1	0	0	0	1	180	540	10	2	sybr50487528
sybr	50	791	0.21972222222222224	B5	6643	AFU	487	528	split pir 2x bxb1	2	0	0	0	1	180	540	10	2	sybr50487528
sybr	50	791	0.21972222222222224	B6	6860	AFU	487	528	split pir 2x bxb1	3	0	0	0	1	190	570	10	2	sybr50487528
sybr	50	791	0.21972222222222224	B7	6724	AFU	487	528	split pir 2x bxb1	1	10	20	0	2	80	240	10	2	sybr50487528
sybr	50	791	0.21972222222222224	B8	6088	AFU	487	528	split pir 2x bxb1	2	10	20	0	2	170	510	10	2	sybr50487528
sybr	50	791	0.21972222222222224	B9	6627	AFU	487	528	split pir 2x bxb1	3	10	20	0	2	50	150	10	2	sybr50487528
sybr	50	791	0.21972222222222224	B10	6589	AFU	487	528	JS006	1	0	0	0	1	190	570	10	2	sybr50487528
sybr	50	791	0.21972222222222224	B11	6071	AFU	487	528	JS006	1	0	0	1	1	190	570	10	2	sybr50487528
sybr	50	791	0.21972222222222224	B12	5608	AFU	487	528	JS006	1	0	0	2	1	190	570	10	2	sybr50487528
sybr	50	791	0.21972222222222224	C1	6320	AFU	487	528	split pir 2x bxb1	1	10	20	0	1	110	330	10	3	sybr50487528
sybr	50	791	0.21972222222222224	C2	6132	AFU	487	528	split pir 2x bxb1	2	10	20	0	1	50	150	10	3	sybr50487528
sybr	50	791	0.21972222222222224	C3	6455	AFU	487	528	split pir 2x bxb1	3	10	20	0	1	90	270	10	3	sybr50487528
sybr	50	791	0.21972222222222224	C4	6684	AFU	487	528	split pir 2x bxb1	1	0	0	0	1	180	540	10	3	sybr50487528
sybr	50	791	0.21972222222222224	C5	6486	AFU	487	528	split pir 2x bxb1	2	0	0	0	1	180	540	10	3	sybr50487528
sybr	50	791	0.21972222222222224	C6	6840	AFU	487	528	split pir 2x bxb1	3	0	0	0	1	190	570	10	3	sybr50487528
sybr	50	791	0.21972222222222224	C7	6636	AFU	487	528	split pir 2x bxb1	1	10	20	0	2	80	240	10	3	sybr50487528
sybr	50	791	0.21972222222222224	C8	5952	AFU	487	528	split pir 2x bxb1	2	10	20	0	2	170	510	10	3	sybr50487528
sybr	50	791	0.21972222222222224	C9	6612	AFU	487	528	split pir 2x bxb1	3	10	20	0	2	50	150	10	3	sybr50487528
sybr	50	791	0.21972222222222224	C10	6589	AFU	487	528	JS006	1	0	0	0	1	190	570	10	3	sybr50487528
sybr	50	791	0.21972222222222224	C11	5955	AFU	487	528	JS006	1	0	0	1	1	190	570	10	3	sybr50487528
sybr	50	791	0.21972222222222224	C12	5414	AFU	487	528	JS006	1	0	0	2	1	190	570	10	3	sybr50487528
sybr	50	851	0.2363888888888889	A1	6070	AFU	487	528	split pir 2x bxb1	1	10	20	0	1	110	330	10	1	sybr50487528
sybr	50	851	0.2363888888888889	A2	5874	AFU	487	528	split pir 2x bxb1	2	10	20	0	1	50	150	10	1	sybr50487528
sybr	50	851	0.2363888888888889	A3	6267	AFU	487	528	split pir 2x bxb1	3	10	20	0	1	90	270	10	1	sybr50487528
sybr	50	851	0.2363888888888889	A4	6735	AFU	487	528	split pir 2x bxb1	1	0	0	0	1	180	540	10	1	sybr50487528
sybr	50	851	0.2363888888888889	A5	6548	AFU	487	528	split pir 2x bxb1	2	0	0	0	1	180	540	10	1	sybr50487528
sybr	50	851	0.2363888888888889	A6	6890	AFU	487	528	split pir 2x bxb1	3	0	0	0	1	190	570	10	1	sybr50487528
sybr	50	851	0.2363888888888889	A7	6526	AFU	487	528	split pir 2x bxb1	1	10	20	0	2	80	240	10	1	sybr50487528
sybr	50	851	0.2363888888888889	A8	6003	AFU	487	528	split pir 2x bxb1	2	10	20	0	2	170	510	10	1	sybr50487528
sybr	50	851	0.2363888888888889	A9	6560	AFU	487	528	split pir 2x bxb1	3	10	20	0	2	50	150	10	1	sybr50487528
sybr	50	851	0.2363888888888889	A10	6545	AFU	487	528	JS006	1	0	0	0	1	190	570	10	1	sybr50487528
sybr	50	851	0.2363888888888889	A11	5855	AFU	487	528	JS006	1	0	0	1	1	190	570	10	1	sybr50487528
sybr	50	851	0.2363888888888889	A12	5407	AFU	487	528	JS006	1	0	0	2	1	190	570	10	1	sybr50487528
sybr	50	851	0.2363888888888889	B1	6290	AFU	487	528	split pir 2x bxb1	1	10	20	0	1	110	330	10	2	sybr50487528
sybr	50	851	0.2363888888888889	B2	6061	AFU	487	528	split pir 2x bxb1	2	10	20	0	1	50	150	10	2	sybr50487528
sybr	50	851	0.2363888888888889	B3	6435	AFU	487	528	split pir 2x bxb1	3	10	20	0	1	90	270	10	2	sybr50487528
sybr	50	851	0.2363888888888889	B4	6739	AFU	487	528	split pir 2x bxb1	1	0	0	0	1	180	540	10	2	sybr50487528
sybr	50	851	0.2363888888888889	B5	6605	AFU	487	528	split pir 2x bxb1	2	0	0	0	1	180	540	10	2	sybr50487528
sybr	50	851	0.2363888888888889	B6	6814	AFU	487	528	split pir 2x bxb1	3	0	0	0	1	190	570	10	2	sybr50487528
sybr	50	851	0.2363888888888889	B7	6693	AFU	487	528	split pir 2x bxb1	1	10	20	0	2	80	240	10	2	sybr50487528
sybr	50	851	0.2363888888888889	B8	6054	AFU	487	528	split pir 2x bxb1	2	10	20	0	2	170	510	10	2	sybr50487528
sybr	50	851	0.2363888888888889	B9	6592	AFU	487	528	split pir 2x bxb1	3	10	20	0	2	50	150	10	2	sybr50487528
sybr	50	851	0.2363888888888889	B10	6559	AFU	487	528	JS006	1	0	0	0	1	190	570	10	2	sybr50487528
sybr	50	851	0.2363888888888889	B11	6002	AFU	487	528	JS006	1	0	0	1	1	190	570	10	2	sybr50487528
sybr	50	851	0.2363888888888889	B12	5531	AFU	487	528	JS006	1	0	0	2	1	190	570	10	2	sybr50487528
sybr	50	851	0.2363888888888889	C1	6291	AFU	487	528	split pir 2x bxb1	1	10	20	0	1	110	330	10	3	sybr50487528
sybr	50	851	0.2363888888888889	C2	6121	AFU	487	528	split pir 2x bxb1	2	10	20	0	1	50	150	10	3	sybr50487528
sybr	50	851	0.2363888888888889	C3	6423	AFU	487	528	split pir 2x bxb1	3	10	20	0	1	90	270	10	3	sybr50487528
sybr	50	851	0.2363888888888889	C4	6675	AFU	487	528	split pir 2x bxb1	1	0	0	0	1	180	540	10	3	sybr50487528
sybr	50	851	0.2363888888888889	C5	6448	AFU	487	528	split pir 2x bxb1	2	0	0	0	1	180	540	10	3	sybr50487528
sybr	50	851	0.2363888888888889	C6	6841	AFU	487	528	split pir 2x bxb1	3	0	0	0	1	190	570	10	3	sybr50487528
sybr	50	851	0.2363888888888889	C7	6596	AFU	487	528	split pir 2x bxb1	1	10	20	0	2	80	240	10	3	sybr50487528
sybr	50	851	0.2363888888888889	C8	5914	AFU	487	528	split pir 2x bxb1	2	10	20	0	2	170	510	10	3	sybr50487528
sybr	50	851	0.2363888888888889	C9	6560	AFU	487	528	split pir 2x bxb1	3	10	20	0	2	50	150	10	3	sybr50487528
sybr	50	851	0.2363888888888889	C10	6543	AFU	487	528	JS006	1	0	0	0	1	190	570	10	3	sybr50487528
sybr	50	851	0.2363888888888889	C11	5904	AFU	487	528	JS006	1	0	0	1	1	190	570	10	3	sybr50487528
sybr	50	851	0.2363888888888889	C12	5326	AFU	487	528	JS006	1	0	0	2	1	190	570	10	3	sybr50487528
sybr	50	911	0.25305555555555553	A1	6048	AFU	487	528	split pir 2x bxb1	1	10	20	0	1	110	330	10	1	sybr50487528
sybr	50	911	0.25305555555555553	A2	5869	AFU	487	528	split pir 2x bxb1	2	10	20	0	1	50	150	10	1	sybr50487528
sybr	50	911	0.25305555555555553	A3	6220	AFU	487	528	split pir 2x bxb1	3	10	20	0	1	90	270	10	1	sybr50487528
sybr	50	911	0.25305555555555553	A4	6675	AFU	487	528	split pir 2x bxb1	1	0	0	0	1	180	540	10	1	sybr50487528
sybr	50	911	0.25305555555555553	A5	6510	AFU	487	528	split pir 2x bxb1	2	0	0	0	1	180	540	10	1	sybr50487528
sybr	50	911	0.25305555555555553	A6	6834	AFU	487	528	split pir 2x bxb1	3	0	0	0	1	190	570	10	1	sybr50487528
sybr	50	911	0.25305555555555553	A7	6475	AFU	487	528	split pir 2x bxb1	1	10	20	0	2	80	240	10	1	sybr50487528
sybr	50	911	0.25305555555555553	A8	5959	AFU	487	528	split pir 2x bxb1	2	10	20	0	2	170	510	10	1	sybr50487528
sybr	50	911	0.25305555555555553	A9	6497	AFU	487	528	split pir 2x bxb1	3	10	20	0	2	50	150	10	1	sybr50487528
sybr	50	911	0.25305555555555553	A10	6507	AFU	487	528	JS006	1	0	0	0	1	190	570	10	1	sybr50487528
sybr	50	911	0.25305555555555553	A11	5825	AFU	487	528	JS006	1	0	0	1	1	190	570	10	1	sybr50487528
sybr	50	911	0.25305555555555553	A12	5328	AFU	487	528	JS006	1	0	0	2	1	190	570	10	1	sybr50487528
sybr	50	911	0.25305555555555553	B1	6243	AFU	487	528	split pir 2x bxb1	1	10	20	0	1	110	330	10	2	sybr50487528
sybr	50	911	0.25305555555555553	B2	6012	AFU	487	528	split pir 2x bxb1	2	10	20	0	1	50	150	10	2	sybr50487528
sybr	50	911	0.25305555555555553	B3	6380	AFU	487	528	split pir 2x bxb1	3	10	20	0	1	90	270	10	2	sybr50487528
sybr	50	911	0.25305555555555553	B4	6707	AFU	487	528	split pir 2x bxb1	1	0	0	0	1	180	540	10	2	sybr50487528
sybr	50	911	0.25305555555555553	B5	6560	AFU	487	528	split pir 2x bxb1	2	0	0	0	1	180	540	10	2	sybr50487528
sybr	50	911	0.25305555555555553	B6	6791	AFU	487	528	split pir 2x bxb1	3	0	0	0	1	190	570	10	2	sybr50487528
sybr	50	911	0.25305555555555553	B7	6655	AFU	487	528	split pir 2x bxb1	1	10	20	0	2	80	240	10	2	sybr50487528
sybr	50	911	0.25305555555555553	B8	6013	AFU	487	528	split pir 2x bxb1	2	10	20	0	2	170	510	10	2	sybr50487528
sybr	50	911	0.25305555555555553	B9	6562	AFU	487	528	split pir 2x bxb1	3	10	20	0	2	50	150	10	2	sybr50487528
sybr	50	911	0.25305555555555553	B10	6520	AFU	487	528	JS006	1	0	0	0	1	190	570	10	2	sybr50487528
sybr	50	911	0.25305555555555553	B11	5947	AFU	487	528	JS006	1	0	0	1	1	190	570	10	2	sybr50487528
sybr	50	911	0.25305555555555553	B12	5471	AFU	487	528	JS006	1	0	0	2	1	190	570	10	2	sybr50487528
sybr	50	911	0.25305555555555553	C1	6255	AFU	487	528	split pir 2x bxb1	1	10	20	0	1	110	330	10	3	sybr50487528
sybr	50	911	0.25305555555555553	C2	6093	AFU	487	528	split pir 2x bxb1	2	10	20	0	1	50	150	10	3	sybr50487528
sybr	50	911	0.25305555555555553	C3	6376	AFU	487	528	split pir 2x bxb1	3	10	20	0	1	90	270	10	3	sybr50487528
sybr	50	911	0.25305555555555553	C4	6625	AFU	487	528	split pir 2x bxb1	1	0	0	0	1	180	540	10	3	sybr50487528
sybr	50	911	0.25305555555555553	C5	6417	AFU	487	528	split pir 2x bxb1	2	0	0	0	1	180	540	10	3	sybr50487528
sybr	50	911	0.25305555555555553	C6	6794	AFU	487	528	split pir 2x bxb1	3	0	0	0	1	190	570	10	3	sybr50487528
sybr	50	911	0.25305555555555553	C7	6560	AFU	487	528	split pir 2x bxb1	1	10	20	0	2	80	240	10	3	sybr50487528
sybr	50	911	0.25305555555555553	C8	5891	AFU	487	528	split pir 2x bxb1	2	10	20	0	2	170	510	10	3	sybr50487528
sybr	50	911	0.25305555555555553	C9	6527	AFU	487	528	split pir 2x bxb1	3	10	20	0	2	50	150	10	3	sybr50487528
sybr	50	911	0.25305555555555553	C10	6529	AFU	487	528	JS006	1	0	0	0	1	190	570	10	3	sybr50487528
sybr	50	911	0.25305555555555553	C11	5832	AFU	487	528	JS006	1	0	0	1	1	190	570	10	3	sybr50487528
sybr	50	911	0.25305555555555553	C12	5278	AFU	487	528	JS006	1	0	0	2	1	190	570	10	3	sybr50487528
sybr	50	971	0.2697222222222222	A1	6033	AFU	487	528	split pir 2x bxb1	1	10	20	0	1	110	330	10	1	sybr50487528
sybr	50	971	0.2697222222222222	A2	5830	AFU	487	528	split pir 2x bxb1	2	10	20	0	1	50	150	10	1	sybr50487528
sybr	50	971	0.2697222222222222	A3	6210	AFU	487	528	split pir 2x bxb1	3	10	20	0	1	90	270	10	1	sybr50487528
sybr	50	971	0.2697222222222222	A4	6642	AFU	487	528	split pir 2x bxb1	1	0	0	0	1	180	540	10	1	sybr50487528
sybr	50	971	0.2697222222222222	A5	6471	AFU	487	528	split pir 2x bxb1	2	0	0	0	1	180	540	10	1	sybr50487528
sybr	50	971	0.2697222222222222	A6	6807	AFU	487	528	split pir 2x bxb1	3	0	0	0	1	190	570	10	1	sybr50487528
sybr	50	971	0.2697222222222222	A7	6443	AFU	487	528	split pir 2x bxb1	1	10	20	0	2	80	240	10	1	sybr50487528
sybr	50	971	0.2697222222222222	A8	5930	AFU	487	528	split pir 2x bxb1	2	10	20	0	2	170	510	10	1	sybr50487528
sybr	50	971	0.2697222222222222	A9	6472	AFU	487	528	split pir 2x bxb1	3	10	20	0	2	50	150	10	1	sybr50487528
sybr	50	971	0.2697222222222222	A10	6502	AFU	487	528	JS006	1	0	0	0	1	190	570	10	1	sybr50487528
sybr	50	971	0.2697222222222222	A11	5746	AFU	487	528	JS006	1	0	0	1	1	190	570	10	1	sybr50487528
sybr	50	971	0.2697222222222222	A12	5266	AFU	487	528	JS006	1	0	0	2	1	190	570	10	1	sybr50487528
sybr	50	971	0.2697222222222222	B1	6231	AFU	487	528	split pir 2x bxb1	1	10	20	0	1	110	330	10	2	sybr50487528
sybr	50	971	0.2697222222222222	B2	5991	AFU	487	528	split pir 2x bxb1	2	10	20	0	1	50	150	10	2	sybr50487528
sybr	50	971	0.2697222222222222	B3	6342	AFU	487	528	split pir 2x bxb1	3	10	20	0	1	90	270	10	2	sybr50487528
sybr	50	971	0.2697222222222222	B4	6670	AFU	487	528	split pir 2x bxb1	1	0	0	0	1	180	540	10	2	sybr50487528
sybr	50	971	0.2697222222222222	B5	6514	AFU	487	528	split pir 2x bxb1	2	0	0	0	1	180	540	10	2	sybr50487528
sybr	50	971	0.2697222222222222	B6	6748	AFU	487	528	split pir 2x bxb1	3	0	0	0	1	190	570	10	2	sybr50487528
sybr	50	971	0.2697222222222222	B7	6629	AFU	487	528	split pir 2x bxb1	1	10	20	0	2	80	240	10	2	sybr50487528
sybr	50	971	0.2697222222222222	B8	5968	AFU	487	528	split pir 2x bxb1	2	10	20	0	2	170	510	10	2	sybr50487528
sybr	50	971	0.2697222222222222	B9	6532	AFU	487	528	split pir 2x bxb1	3	10	20	0	2	50	150	10	2	sybr50487528
sybr	50	971	0.2697222222222222	B10	6499	AFU	487	528	JS006	1	0	0	0	1	190	570	10	2	sybr50487528
sybr	50	971	0.2697222222222222	B11	5891	AFU	487	528	JS006	1	0	0	1	1	190	570	10	2	sybr50487528
sybr	50	971	0.2697222222222222	B12	5404	AFU	487	528	JS006	1	0	0	2	1	190	570	10	2	sybr50487528
sybr	50	971	0.2697222222222222	C1	6216	AFU	487	528	split pir 2x bxb1	1	10	20	0	1	110	330	10	3	sybr50487528
sybr	50	971	0.2697222222222222	C2	6055	AFU	487	528	split pir 2x bxb1	2	10	20	0	1	50	150	10	3	sybr50487528
sybr	50	971	0.2697222222222222	C3	6343	AFU	487	528	split pir 2x bxb1	3	10	20	0	1	90	270	10	3	sybr50487528
sybr	50	971	0.2697222222222222	C4	6618	AFU	487	528	split pir 2x bxb1	1	0	0	0	1	180	540	10	3	sybr50487528
sybr	50	971	0.2697222222222222	C5	6370	AFU	487	528	split pir 2x bxb1	2	0	0	0	1	180	540	10	3	sybr50487528
sybr	50	971	0.2697222222222222	C6	6766	AFU	487	528	split pir 2x bxb1	3	0	0	0	1	190	570	10	3	sybr50487528
sybr	50	971	0.2697222222222222	C7	6528	AFU	487	528	split pir 2x bxb1	1	10	20	0	2	80	240	10	3	sybr50487528
sybr	50	971	0.2697222222222222	C8	5843	AFU	487	528	split pir 2x bxb1	2	10	20	0	2	170	510	10	3	sybr50487528
sybr	50	971	0.2697222222222222	C9	6514	AFU	487	528	split pir 2x bxb1	3	10	20	0	2	50	150	10	3	sybr50487528
sybr	50	971	0.2697222222222222	C10	6505	AFU	487	528	JS006	1	0	0	0	1	190	570	10	3	sybr50487528
sybr	50	971	0.2697222222222222	C11	5756	AFU	487	528	JS006	1	0	0	1	1	190	570	10	3	sybr50487528
sybr	50	971	0.2697222222222222	C12	5213	AFU	487	528	JS006	1	0	0	2	1	190	570	10	3	sybr50487528
sybr	50	1031	0.2863888888888889	A1	5996	AFU	487	528	split pir 2x bxb1	1	10	20	0	1	110	330	10	1	sybr50487528
sybr	50	1031	0.2863888888888889	A2	5795	AFU	487	528	split pir 2x bxb1	2	10	20	0	1	50	150	10	1	sybr50487528
sybr	50	1031	0.2863888888888889	A3	6153	AFU	487	528	split pir 2x bxb1	3	10	20	0	1	90	270	10	1	sybr50487528
sybr	50	1031	0.2863888888888889	A4	6597	AFU	487	528	split pir 2x bxb1	1	0	0	0	1	180	540	10	1	sybr50487528
sybr	50	1031	0.2863888888888889	A5	6429	AFU	487	528	split pir 2x bxb1	2	0	0	0	1	180	540	10	1	sybr50487528
sybr	50	1031	0.2863888888888889	A6	6773	AFU	487	528	split pir 2x bxb1	3	0	0	0	1	190	570	10	1	sybr50487528
sybr	50	1031	0.2863888888888889	A7	6362	AFU	487	528	split pir 2x bxb1	1	10	20	0	2	80	240	10	1	sybr50487528
sybr	50	1031	0.2863888888888889	A8	5869	AFU	487	528	split pir 2x bxb1	2	10	20	0	2	170	510	10	1	sybr50487528
sybr	50	1031	0.2863888888888889	A9	6429	AFU	487	528	split pir 2x bxb1	3	10	20	0	2	50	150	10	1	sybr50487528
sybr	50	1031	0.2863888888888889	A10	6453	AFU	487	528	JS006	1	0	0	0	1	190	570	10	1	sybr50487528
sybr	50	1031	0.2863888888888889	A11	5678	AFU	487	528	JS006	1	0	0	1	1	190	570	10	1	sybr50487528
sybr	50	1031	0.2863888888888889	A12	5211	AFU	487	528	JS006	1	0	0	2	1	190	570	10	1	sybr50487528
sybr	50	1031	0.2863888888888889	B1	6222	AFU	487	528	split pir 2x bxb1	1	10	20	0	1	110	330	10	2	sybr50487528
sybr	50	1031	0.2863888888888889	B2	5986	AFU	487	528	split pir 2x bxb1	2	10	20	0	1	50	150	10	2	sybr50487528
sybr	50	1031	0.2863888888888889	B3	6320	AFU	487	528	split pir 2x bxb1	3	10	20	0	1	90	270	10	2	sybr50487528
sybr	50	1031	0.2863888888888889	B4	6606	AFU	487	528	split pir 2x bxb1	1	0	0	0	1	180	540	10	2	sybr50487528
sybr	50	1031	0.2863888888888889	B5	6466	AFU	487	528	split pir 2x bxb1	2	0	0	0	1	180	540	10	2	sybr50487528
sybr	50	1031	0.2863888888888889	B6	6727	AFU	487	528	split pir 2x bxb1	3	0	0	0	1	190	570	10	2	sybr50487528
sybr	50	1031	0.2863888888888889	B7	6574	AFU	487	528	split pir 2x bxb1	1	10	20	0	2	80	240	10	2	sybr50487528
sybr	50	1031	0.2863888888888889	B8	5938	AFU	487	528	split pir 2x bxb1	2	10	20	0	2	170	510	10	2	sybr50487528
sybr	50	1031	0.2863888888888889	B9	6471	AFU	487	528	split pir 2x bxb1	3	10	20	0	2	50	150	10	2	sybr50487528
sybr	50	1031	0.2863888888888889	B10	6457	AFU	487	528	JS006	1	0	0	0	1	190	570	10	2	sybr50487528
sybr	50	1031	0.2863888888888889	B11	5838	AFU	487	528	JS006	1	0	0	1	1	190	570	10	2	sybr50487528
sybr	50	1031	0.2863888888888889	B12	5348	AFU	487	528	JS006	1	0	0	2	1	190	570	10	2	sybr50487528
sybr	50	1031	0.2863888888888889	C1	6207	AFU	487	528	split pir 2x bxb1	1	10	20	0	1	110	330	10	3	sybr50487528
sybr	50	1031	0.2863888888888889	C2	6045	AFU	487	528	split pir 2x bxb1	2	10	20	0	1	50	150	10	3	sybr50487528
sybr	50	1031	0.2863888888888889	C3	6308	AFU	487	528	split pir 2x bxb1	3	10	20	0	1	90	270	10	3	sybr50487528
sybr	50	1031	0.2863888888888889	C4	6575	AFU	487	528	split pir 2x bxb1	1	0	0	0	1	180	540	10	3	sybr50487528
sybr	50	1031	0.2863888888888889	C5	6328	AFU	487	528	split pir 2x bxb1	2	0	0	0	1	180	540	10	3	sybr50487528
sybr	50	1031	0.2863888888888889	C6	6747	AFU	487	528	split pir 2x bxb1	3	0	0	0	1	190	570	10	3	sybr50487528
sybr	50	1031	0.2863888888888889	C7	6479	AFU	487	528	split pir 2x bxb1	1	10	20	0	2	80	240	10	3	sybr50487528
sybr	50	1031	0.2863888888888889	C8	5797	AFU	487	528	split pir 2x bxb1	2	10	20	0	2	170	510	10	3	sybr50487528
sybr	50	1031	0.2863888888888889	C9	6444	AFU	487	528	split pir 2x bxb1	3	10	20	0	2	50	150	10	3	sybr50487528
sybr	50	1031	0.2863888888888889	C10	6472	AFU	487	528	JS006	1	0	0	0	1	190	570	10	3	sybr50487528
sybr	50	1031	0.2863888888888889	C11	5708	AFU	487	528	JS006	1	0	0	1	1	190	570	10	3	sybr50487528
sybr	50	1031	0.2863888888888889	C12	5164	AFU	487	528	JS006	1	0	0	2	1	190	570	10	3	sybr50487528
sybr	50	1091	0.3030555555555556	A1	6000	AFU	487	528	split pir 2x bxb1	1	10	20	0	1	110	330	10	1	sybr50487528
sybr	50	1091	0.3030555555555556	A2	5804	AFU	487	528	split pir 2x bxb1	2	10	20	0	1	50	150	10	1	sybr50487528
sybr	50	1091	0.3030555555555556	A3	6139	AFU	487	528	split pir 2x bxb1	3	10	20	0	1	90	270	10	1	sybr50487528
sybr	50	1091	0.3030555555555556	A4	6560	AFU	487	528	split pir 2x bxb1	1	0	0	0	1	180	540	10	1	sybr50487528
sybr	50	1091	0.3030555555555556	A5	6398	AFU	487	528	split pir 2x bxb1	2	0	0	0	1	180	540	10	1	sybr50487528
sybr	50	1091	0.3030555555555556	A6	6740	AFU	487	528	split pir 2x bxb1	3	0	0	0	1	190	570	10	1	sybr50487528
sybr	50	1091	0.3030555555555556	A7	6339	AFU	487	528	split pir 2x bxb1	1	10	20	0	2	80	240	10	1	sybr50487528
sybr	50	1091	0.3030555555555556	A8	5862	AFU	487	528	split pir 2x bxb1	2	10	20	0	2	170	510	10	1	sybr50487528
sybr	50	1091	0.3030555555555556	A9	6390	AFU	487	528	split pir 2x bxb1	3	10	20	0	2	50	150	10	1	sybr50487528
sybr	50	1091	0.3030555555555556	A10	6436	AFU	487	528	JS006	1	0	0	0	1	190	570	10	1	sybr50487528
sybr	50	1091	0.3030555555555556	A11	5638	AFU	487	528	JS006	1	0	0	1	1	190	570	10	1	sybr50487528
sybr	50	1091	0.3030555555555556	A12	5137	AFU	487	528	JS006	1	0	0	2	1	190	570	10	1	sybr50487528
sybr	50	1091	0.3030555555555556	B1	6253	AFU	487	528	split pir 2x bxb1	1	10	20	0	1	110	330	10	2	sybr50487528
sybr	50	1091	0.3030555555555556	B2	5950	AFU	487	528	split pir 2x bxb1	2	10	20	0	1	50	150	10	2	sybr50487528
sybr	50	1091	0.3030555555555556	B3	6305	AFU	487	528	split pir 2x bxb1	3	10	20	0	1	90	270	10	2	sybr50487528
sybr	50	1091	0.3030555555555556	B4	6577	AFU	487	528	split pir 2x bxb1	1	0	0	0	1	180	540	10	2	sybr50487528
sybr	50	1091	0.3030555555555556	B5	6431	AFU	487	528	split pir 2x bxb1	2	0	0	0	1	180	540	10	2	sybr50487528
sybr	50	1091	0.3030555555555556	B6	6681	AFU	487	528	split pir 2x bxb1	3	0	0	0	1	190	570	10	2	sybr50487528
sybr	50	1091	0.3030555555555556	B7	6545	AFU	487	528	split pir 2x bxb1	1	10	20	0	2	80	240	10	2	sybr50487528
sybr	50	1091	0.3030555555555556	B8	5889	AFU	487	528	split pir 2x bxb1	2	10	20	0	2	170	510	10	2	sybr50487528
sybr	50	1091	0.3030555555555556	B9	6458	AFU	487	528	split pir 2x bxb1	3	10	20	0	2	50	150	10	2	sybr50487528
sybr	50	1091	0.3030555555555556	B10	6438	AFU	487	528	JS006	1	0	0	0	1	190	570	10	2	sybr50487528
sybr	50	1091	0.3030555555555556	B11	5784	AFU	487	528	JS006	1	0	0	1	1	190	570	10	2	sybr50487528
sybr	50	1091	0.3030555555555556	B12	5310	AFU	487	528	JS006	1	0	0	2	1	190	570	10	2	sybr50487528
sybr	50	1091	0.3030555555555556	C1	6206	AFU	487	528	split pir 2x bxb1	1	10	20	0	1	110	330	10	3	sybr50487528
sybr	50	1091	0.3030555555555556	C2	6001	AFU	487	528	split pir 2x bxb1	2	10	20	0	1	50	150	10	3	sybr50487528
sybr	50	1091	0.3030555555555556	C3	6286	AFU	487	528	split pir 2x bxb1	3	10	20	0	1	90	270	10	3	sybr50487528
sybr	50	1091	0.3030555555555556	C4	6534	AFU	487	528	split pir 2x bxb1	1	0	0	0	1	180	540	10	3	sybr50487528
sybr	50	1091	0.3030555555555556	C5	6313	AFU	487	528	split pir 2x bxb1	2	0	0	0	1	180	540	10	3	sybr50487528
sybr	50	1091	0.3030555555555556	C6	6717	AFU	487	528	split pir 2x bxb1	3	0	0	0	1	190	570	10	3	sybr50487528
sybr	50	1091	0.3030555555555556	C7	6470	AFU	487	528	split pir 2x bxb1	1	10	20	0	2	80	240	10	3	sybr50487528
sybr	50	1091	0.3030555555555556	C8	5763	AFU	487	528	split pir 2x bxb1	2	10	20	0	2	170	510	10	3	sybr50487528
sybr	50	1091	0.3030555555555556	C9	6425	AFU	487	528	split pir 2x bxb1	3	10	20	0	2	50	150	10	3	sybr50487528
sybr	50	1091	0.3030555555555556	C10	6456	AFU	487	528	JS006	1	0	0	0	1	190	570	10	3	sybr50487528
sybr	50	1091	0.3030555555555556	C11	5641	AFU	487	528	JS006	1	0	0	1	1	190	570	10	3	sybr50487528
sybr	50	1091	0.3030555555555556	C12	5115	AFU	487	528	JS006	1	0	0	2	1	190	570	10	3	sybr50487528
sybr	50	1151	0.31972222222222224	A1	5991	AFU	487	528	split pir 2x bxb1	1	10	20	0	1	110	330	10	1	sybr50487528
sybr	50	1151	0.31972222222222224	A2	5771	AFU	487	528	split pir 2x bxb1	2	10	20	0	1	50	150	10	1	sybr50487528
sybr	50	1151	0.31972222222222224	A3	6105	AFU	487	528	split pir 2x bxb1	3	10	20	0	1	90	270	10	1	sybr50487528
sybr	50	1151	0.31972222222222224	A4	6543	AFU	487	528	split pir 2x bxb1	1	0	0	0	1	180	540	10	1	sybr50487528
sybr	50	1151	0.31972222222222224	A5	6367	AFU	487	528	split pir 2x bxb1	2	0	0	0	1	180	540	10	1	sybr50487528
sybr	50	1151	0.31972222222222224	A6	6694	AFU	487	528	split pir 2x bxb1	3	0	0	0	1	190	570	10	1	sybr50487528
sybr	50	1151	0.31972222222222224	A7	6296	AFU	487	528	split pir 2x bxb1	1	10	20	0	2	80	240	10	1	sybr50487528
sybr	50	1151	0.31972222222222224	A8	5809	AFU	487	528	split pir 2x bxb1	2	10	20	0	2	170	510	10	1	sybr50487528
sybr	50	1151	0.31972222222222224	A9	6363	AFU	487	528	split pir 2x bxb1	3	10	20	0	2	50	150	10	1	sybr50487528
sybr	50	1151	0.31972222222222224	A10	6409	AFU	487	528	JS006	1	0	0	0	1	190	570	10	1	sybr50487528
sybr	50	1151	0.31972222222222224	A11	5571	AFU	487	528	JS006	1	0	0	1	1	190	570	10	1	sybr50487528
sybr	50	1151	0.31972222222222224	A12	5088	AFU	487	528	JS006	1	0	0	2	1	190	570	10	1	sybr50487528
sybr	50	1151	0.31972222222222224	B1	6244	AFU	487	528	split pir 2x bxb1	1	10	20	0	1	110	330	10	2	sybr50487528
sybr	50	1151	0.31972222222222224	B2	5949	AFU	487	528	split pir 2x bxb1	2	10	20	0	1	50	150	10	2	sybr50487528
sybr	50	1151	0.31972222222222224	B3	6302	AFU	487	528	split pir 2x bxb1	3	10	20	0	1	90	270	10	2	sybr50487528
sybr	50	1151	0.31972222222222224	B4	6541	AFU	487	528	split pir 2x bxb1	1	0	0	0	1	180	540	10	2	sybr50487528
sybr	50	1151	0.31972222222222224	B5	6410	AFU	487	528	split pir 2x bxb1	2	0	0	0	1	180	540	10	2	sybr50487528
sybr	50	1151	0.31972222222222224	B6	6660	AFU	487	528	split pir 2x bxb1	3	0	0	0	1	190	570	10	2	sybr50487528
sybr	50	1151	0.31972222222222224	B7	6536	AFU	487	528	split pir 2x bxb1	1	10	20	0	2	80	240	10	2	sybr50487528
sybr	50	1151	0.31972222222222224	B8	5851	AFU	487	528	split pir 2x bxb1	2	10	20	0	2	170	510	10	2	sybr50487528
sybr	50	1151	0.31972222222222224	B9	6421	AFU	487	528	split pir 2x bxb1	3	10	20	0	2	50	150	10	2	sybr50487528
sybr	50	1151	0.31972222222222224	B10	6421	AFU	487	528	JS006	1	0	0	0	1	190	570	10	2	sybr50487528
sybr	50	1151	0.31972222222222224	B11	5726	AFU	487	528	JS006	1	0	0	1	1	190	570	10	2	sybr50487528
sybr	50	1151	0.31972222222222224	B12	5262	AFU	487	528	JS006	1	0	0	2	1	190	570	10	2	sybr50487528
sybr	50	1151	0.31972222222222224	C1	6197	AFU	487	528	split pir 2x bxb1	1	10	20	0	1	110	330	10	3	sybr50487528
sybr	50	1151	0.31972222222222224	C2	5999	AFU	487	528	split pir 2x bxb1	2	10	20	0	1	50	150	10	3	sybr50487528
sybr	50	1151	0.31972222222222224	C3	6233	AFU	487	528	split pir 2x bxb1	3	10	20	0	1	90	270	10	3	sybr50487528
sybr	50	1151	0.31972222222222224	C4	6518	AFU	487	528	split pir 2x bxb1	1	0	0	0	1	180	540	10	3	sybr50487528
sybr	50	1151	0.31972222222222224	C5	6275	AFU	487	528	split pir 2x bxb1	2	0	0	0	1	180	540	10	3	sybr50487528
sybr	50	1151	0.31972222222222224	C6	6694	AFU	487	528	split pir 2x bxb1	3	0	0	0	1	190	570	10	3	sybr50487528
sybr	50	1151	0.31972222222222224	C7	6435	AFU	487	528	split pir 2x bxb1	1	10	20	0	2	80	240	10	3	sybr50487528
sybr	50	1151	0.31972222222222224	C8	5722	AFU	487	528	split pir 2x bxb1	2	10	20	0	2	170	510	10	3	sybr50487528
sybr	50	1151	0.31972222222222224	C9	6384	AFU	487	528	split pir 2x bxb1	3	10	20	0	2	50	150	10	3	sybr50487528
sybr	50	1151	0.31972222222222224	C10	6437	AFU	487	528	JS006	1	0	0	0	1	190	570	10	3	sybr50487528
sybr	50	1151	0.31972222222222224	C11	5583	AFU	487	528	JS006	1	0	0	1	1	190	570	10	3	sybr50487528
sybr	50	1151	0.31972222222222224	C12	5056	AFU	487	528	JS006	1	0	0	2	1	190	570	10	3	sybr50487528
sybr	50	1211	0.3363888888888889	A1	5942	AFU	487	528	split pir 2x bxb1	1	10	20	0	1	110	330	10	1	sybr50487528
sybr	50	1211	0.3363888888888889	A2	5744	AFU	487	528	split pir 2x bxb1	2	10	20	0	1	50	150	10	1	sybr50487528
sybr	50	1211	0.3363888888888889	A3	6061	AFU	487	528	split pir 2x bxb1	3	10	20	0	1	90	270	10	1	sybr50487528
sybr	50	1211	0.3363888888888889	A4	6499	AFU	487	528	split pir 2x bxb1	1	0	0	0	1	180	540	10	1	sybr50487528
sybr	50	1211	0.3363888888888889	A5	6353	AFU	487	528	split pir 2x bxb1	2	0	0	0	1	180	540	10	1	sybr50487528
sybr	50	1211	0.3363888888888889	A6	6650	AFU	487	528	split pir 2x bxb1	3	0	0	0	1	190	570	10	1	sybr50487528
sybr	50	1211	0.3363888888888889	A7	6273	AFU	487	528	split pir 2x bxb1	1	10	20	0	2	80	240	10	1	sybr50487528
sybr	50	1211	0.3363888888888889	A8	5774	AFU	487	528	split pir 2x bxb1	2	10	20	0	2	170	510	10	1	sybr50487528
sybr	50	1211	0.3363888888888889	A9	6310	AFU	487	528	split pir 2x bxb1	3	10	20	0	2	50	150	10	1	sybr50487528
sybr	50	1211	0.3363888888888889	A10	6372	AFU	487	528	JS006	1	0	0	0	1	190	570	10	1	sybr50487528
sybr	50	1211	0.3363888888888889	A11	5516	AFU	487	528	JS006	1	0	0	1	1	190	570	10	1	sybr50487528
sybr	50	1211	0.3363888888888889	A12	5032	AFU	487	528	JS006	1	0	0	2	1	190	570	10	1	sybr50487528
sybr	50	1211	0.3363888888888889	B1	6249	AFU	487	528	split pir 2x bxb1	1	10	20	0	1	110	330	10	2	sybr50487528
sybr	50	1211	0.3363888888888889	B2	5938	AFU	487	528	split pir 2x bxb1	2	10	20	0	1	50	150	10	2	sybr50487528
sybr	50	1211	0.3363888888888889	B3	6294	AFU	487	528	split pir 2x bxb1	3	10	20	0	1	90	270	10	2	sybr50487528
sybr	50	1211	0.3363888888888889	B4	6520	AFU	487	528	split pir 2x bxb1	1	0	0	0	1	180	540	10	2	sybr50487528
sybr	50	1211	0.3363888888888889	B5	6347	AFU	487	528	split pir 2x bxb1	2	0	0	0	1	180	540	10	2	sybr50487528
sybr	50	1211	0.3363888888888889	B6	6625	AFU	487	528	split pir 2x bxb1	3	0	0	0	1	190	570	10	2	sybr50487528
sybr	50	1211	0.3363888888888889	B7	6473	AFU	487	528	split pir 2x bxb1	1	10	20	0	2	80	240	10	2	sybr50487528
sybr	50	1211	0.3363888888888889	B8	5829	AFU	487	528	split pir 2x bxb1	2	10	20	0	2	170	510	10	2	sybr50487528
sybr	50	1211	0.3363888888888889	B9	6381	AFU	487	528	split pir 2x bxb1	3	10	20	0	2	50	150	10	2	sybr50487528
sybr	50	1211	0.3363888888888889	B10	6400	AFU	487	528	JS006	1	0	0	0	1	190	570	10	2	sybr50487528
sybr	50	1211	0.3363888888888889	B11	5669	AFU	487	528	JS006	1	0	0	1	1	190	570	10	2	sybr50487528
sybr	50	1211	0.3363888888888889	B12	5207	AFU	487	528	JS006	1	0	0	2	1	190	570	10	2	sybr50487528
sybr	50	1211	0.3363888888888889	C1	6180	AFU	487	528	split pir 2x bxb1	1	10	20	0	1	110	330	10	3	sybr50487528
sybr	50	1211	0.3363888888888889	C2	5962	AFU	487	528	split pir 2x bxb1	2	10	20	0	1	50	150	10	3	sybr50487528
sybr	50	1211	0.3363888888888889	C3	6216	AFU	487	528	split pir 2x bxb1	3	10	20	0	1	90	270	10	3	sybr50487528
sybr	50	1211	0.3363888888888889	C4	6471	AFU	487	528	split pir 2x bxb1	1	0	0	0	1	180	540	10	3	sybr50487528
sybr	50	1211	0.3363888888888889	C5	6250	AFU	487	528	split pir 2x bxb1	2	0	0	0	1	180	540	10	3	sybr50487528
sybr	50	1211	0.3363888888888889	C6	6645	AFU	487	528	split pir 2x bxb1	3	0	0	0	1	190	570	10	3	sybr50487528
sybr	50	1211	0.3363888888888889	C7	6374	AFU	487	528	split pir 2x bxb1	1	10	20	0	2	80	240	10	3	sybr50487528
sybr	50	1211	0.3363888888888889	C8	5679	AFU	487	528	split pir 2x bxb1	2	10	20	0	2	170	510	10	3	sybr50487528
sybr	50	1211	0.3363888888888889	C9	6348	AFU	487	528	split pir 2x bxb1	3	10	20	0	2	50	150	10	3	sybr50487528
sybr	50	1211	0.3363888888888889	C10	6394	AFU	487	528	JS006	1	0	0	0	1	190	570	10	3	sybr50487528
sybr	50	1211	0.3363888888888889	C11	5531	AFU	487	528	JS006	1	0	0	1	1	190	570	10	3	sybr50487528
sybr	50	1211	0.3363888888888889	C12	4995	AFU	487	528	JS006	1	0	0	2	1	190	570	10	3	sybr50487528
sybr	50	1271	0.35305555555555557	A1	5911	AFU	487	528	split pir 2x bxb1	1	10	20	0	1	110	330	10	1	sybr50487528
sybr	50	1271	0.35305555555555557	A2	5706	AFU	487	528	split pir 2x bxb1	2	10	20	0	1	50	150	10	1	sybr50487528
sybr	50	1271	0.35305555555555557	A3	5999	AFU	487	528	split pir 2x bxb1	3	10	20	0	1	90	270	10	1	sybr50487528
sybr	50	1271	0.35305555555555557	A4	6478	AFU	487	528	split pir 2x bxb1	1	0	0	0	1	180	540	10	1	sybr50487528
sybr	50	1271	0.35305555555555557	A5	6332	AFU	487	528	split pir 2x bxb1	2	0	0	0	1	180	540	10	1	sybr50487528
sybr	50	1271	0.35305555555555557	A6	6627	AFU	487	528	split pir 2x bxb1	3	0	0	0	1	190	570	10	1	sybr50487528
sybr	50	1271	0.35305555555555557	A7	6224	AFU	487	528	split pir 2x bxb1	1	10	20	0	2	80	240	10	1	sybr50487528
sybr	50	1271	0.35305555555555557	A8	5722	AFU	487	528	split pir 2x bxb1	2	10	20	0	2	170	510	10	1	sybr50487528
sybr	50	1271	0.35305555555555557	A9	6290	AFU	487	528	split pir 2x bxb1	3	10	20	0	2	50	150	10	1	sybr50487528
sybr	50	1271	0.35305555555555557	A10	6393	AFU	487	528	JS006	1	0	0	0	1	190	570	10	1	sybr50487528
sybr	50	1271	0.35305555555555557	A11	5460	AFU	487	528	JS006	1	0	0	1	1	190	570	10	1	sybr50487528
sybr	50	1271	0.35305555555555557	A12	4975	AFU	487	528	JS006	1	0	0	2	1	190	570	10	1	sybr50487528
sybr	50	1271	0.35305555555555557	B1	6223	AFU	487	528	split pir 2x bxb1	1	10	20	0	1	110	330	10	2	sybr50487528
sybr	50	1271	0.35305555555555557	B2	5920	AFU	487	528	split pir 2x bxb1	2	10	20	0	1	50	150	10	2	sybr50487528
sybr	50	1271	0.35305555555555557	B3	6269	AFU	487	528	split pir 2x bxb1	3	10	20	0	1	90	270	10	2	sybr50487528
sybr	50	1271	0.35305555555555557	B4	6491	AFU	487	528	split pir 2x bxb1	1	0	0	0	1	180	540	10	2	sybr50487528
sybr	50	1271	0.35305555555555557	B5	6315	AFU	487	528	split pir 2x bxb1	2	0	0	0	1	180	540	10	2	sybr50487528
sybr	50	1271	0.35305555555555557	B6	6595	AFU	487	528	split pir 2x bxb1	3	0	0	0	1	190	570	10	2	sybr50487528
sybr	50	1271	0.35305555555555557	B7	6444	AFU	487	528	split pir 2x bxb1	1	10	20	0	2	80	240	10	2	sybr50487528
sybr	50	1271	0.35305555555555557	B8	5794	AFU	487	528	split pir 2x bxb1	2	10	20	0	2	170	510	10	2	sybr50487528
sybr	50	1271	0.35305555555555557	B9	6344	AFU	487	528	split pir 2x bxb1	3	10	20	0	2	50	150	10	2	sybr50487528
sybr	50	1271	0.35305555555555557	B10	6376	AFU	487	528	JS006	1	0	0	0	1	190	570	10	2	sybr50487528
sybr	50	1271	0.35305555555555557	B11	5631	AFU	487	528	JS006	1	0	0	1	1	190	570	10	2	sybr50487528
sybr	50	1271	0.35305555555555557	B12	5171	AFU	487	528	JS006	1	0	0	2	1	190	570	10	2	sybr50487528
sybr	50	1271	0.35305555555555557	C1	6151	AFU	487	528	split pir 2x bxb1	1	10	20	0	1	110	330	10	3	sybr50487528
sybr	50	1271	0.35305555555555557	C2	5922	AFU	487	528	split pir 2x bxb1	2	10	20	0	1	50	150	10	3	sybr50487528
sybr	50	1271	0.35305555555555557	C3	6169	AFU	487	528	split pir 2x bxb1	3	10	20	0	1	90	270	10	3	sybr50487528
sybr	50	1271	0.35305555555555557	C4	6448	AFU	487	528	split pir 2x bxb1	1	0	0	0	1	180	540	10	3	sybr50487528
sybr	50	1271	0.35305555555555557	C5	6210	AFU	487	528	split pir 2x bxb1	2	0	0	0	1	180	540	10	3	sybr50487528
sybr	50	1271	0.35305555555555557	C6	6623	AFU	487	528	split pir 2x bxb1	3	0	0	0	1	190	570	10	3	sybr50487528
sybr	50	1271	0.35305555555555557	C7	6339	AFU	487	528	split pir 2x bxb1	1	10	20	0	2	80	240	10	3	sybr50487528
sybr	50	1271	0.35305555555555557	C8	5647	AFU	487	528	split pir 2x bxb1	2	10	20	0	2	170	510	10	3	sybr50487528
sybr	50	1271	0.35305555555555557	C9	6303	AFU	487	528	split pir 2x bxb1	3	10	20	0	2	50	150	10	3	sybr50487528
sybr	50	1271	0.35305555555555557	C10	6392	AFU	487	528	JS006	1	0	0	0	1	190	570	10	3	sybr50487528
sybr	50	1271	0.35305555555555557	C11	5496	AFU	487	528	JS006	1	0	0	1	1	190	570	10	3	sybr50487528
sybr	50	1271	0.35305555555555557	C12	4951	AFU	487	528	JS006	1	0	0	2	1	190	570	10	3	sybr50487528
sybr	50	1331	0.36972222222222223	A1	5869	AFU	487	528	split pir 2x bxb1	1	10	20	0	1	110	330	10	1	sybr50487528
sybr	50	1331	0.36972222222222223	A2	5694	AFU	487	528	split pir 2x bxb1	2	10	20	0	1	50	150	10	1	sybr50487528
sybr	50	1331	0.36972222222222223	A3	5934	AFU	487	528	split pir 2x bxb1	3	10	20	0	1	90	270	10	1	sybr50487528
sybr	50	1331	0.36972222222222223	A4	6430	AFU	487	528	split pir 2x bxb1	1	0	0	0	1	180	540	10	1	sybr50487528
sybr	50	1331	0.36972222222222223	A5	6296	AFU	487	528	split pir 2x bxb1	2	0	0	0	1	180	540	10	1	sybr50487528
sybr	50	1331	0.36972222222222223	A6	6617	AFU	487	528	split pir 2x bxb1	3	0	0	0	1	190	570	10	1	sybr50487528
sybr	50	1331	0.36972222222222223	A7	6178	AFU	487	528	split pir 2x bxb1	1	10	20	0	2	80	240	10	1	sybr50487528
sybr	50	1331	0.36972222222222223	A8	5698	AFU	487	528	split pir 2x bxb1	2	10	20	0	2	170	510	10	1	sybr50487528
sybr	50	1331	0.36972222222222223	A9	6249	AFU	487	528	split pir 2x bxb1	3	10	20	0	2	50	150	10	1	sybr50487528
sybr	50	1331	0.36972222222222223	A10	6344	AFU	487	528	JS006	1	0	0	0	1	190	570	10	1	sybr50487528
sybr	50	1331	0.36972222222222223	A11	5406	AFU	487	528	JS006	1	0	0	1	1	190	570	10	1	sybr50487528
sybr	50	1331	0.36972222222222223	A12	4931	AFU	487	528	JS006	1	0	0	2	1	190	570	10	1	sybr50487528
sybr	50	1331	0.36972222222222223	B1	6215	AFU	487	528	split pir 2x bxb1	1	10	20	0	1	110	330	10	2	sybr50487528
sybr	50	1331	0.36972222222222223	B2	5916	AFU	487	528	split pir 2x bxb1	2	10	20	0	1	50	150	10	2	sybr50487528
sybr	50	1331	0.36972222222222223	B3	6270	AFU	487	528	split pir 2x bxb1	3	10	20	0	1	90	270	10	2	sybr50487528
sybr	50	1331	0.36972222222222223	B4	6442	AFU	487	528	split pir 2x bxb1	1	0	0	0	1	180	540	10	2	sybr50487528
sybr	50	1331	0.36972222222222223	B5	6276	AFU	487	528	split pir 2x bxb1	2	0	0	0	1	180	540	10	2	sybr50487528
sybr	50	1331	0.36972222222222223	B6	6541	AFU	487	528	split pir 2x bxb1	3	0	0	0	1	190	570	10	2	sybr50487528
sybr	50	1331	0.36972222222222223	B7	6394	AFU	487	528	split pir 2x bxb1	1	10	20	0	2	80	240	10	2	sybr50487528
sybr	50	1331	0.36972222222222223	B8	5750	AFU	487	528	split pir 2x bxb1	2	10	20	0	2	170	510	10	2	sybr50487528
sybr	50	1331	0.36972222222222223	B9	6310	AFU	487	528	split pir 2x bxb1	3	10	20	0	2	50	150	10	2	sybr50487528
sybr	50	1331	0.36972222222222223	B10	6332	AFU	487	528	JS006	1	0	0	0	1	190	570	10	2	sybr50487528
sybr	50	1331	0.36972222222222223	B11	5583	AFU	487	528	JS006	1	0	0	1	1	190	570	10	2	sybr50487528
sybr	50	1331	0.36972222222222223	B12	5106	AFU	487	528	JS006	1	0	0	2	1	190	570	10	2	sybr50487528
sybr	50	1331	0.36972222222222223	C1	6088	AFU	487	528	split pir 2x bxb1	1	10	20	0	1	110	330	10	3	sybr50487528
sybr	50	1331	0.36972222222222223	C2	5883	AFU	487	528	split pir 2x bxb1	2	10	20	0	1	50	150	10	3	sybr50487528
sybr	50	1331	0.36972222222222223	C3	6133	AFU	487	528	split pir 2x bxb1	3	10	20	0	1	90	270	10	3	sybr50487528
sybr	50	1331	0.36972222222222223	C4	6412	AFU	487	528	split pir 2x bxb1	1	0	0	0	1	180	540	10	3	sybr50487528
sybr	50	1331	0.36972222222222223	C5	6167	AFU	487	528	split pir 2x bxb1	2	0	0	0	1	180	540	10	3	sybr50487528
sybr	50	1331	0.36972222222222223	C6	6591	AFU	487	528	split pir 2x bxb1	3	0	0	0	1	190	570	10	3	sybr50487528
sybr	50	1331	0.36972222222222223	C7	6296	AFU	487	528	split pir 2x bxb1	1	10	20	0	2	80	240	10	3	sybr50487528
sybr	50	1331	0.36972222222222223	C8	5608	AFU	487	528	split pir 2x bxb1	2	10	20	0	2	170	510	10	3	sybr50487528
sybr	50	1331	0.36972222222222223	C9	6257	AFU	487	528	split pir 2x bxb1	3	10	20	0	2	50	150	10	3	sybr50487528
sybr	50	1331	0.36972222222222223	C10	6365	AFU	487	528	JS006	1	0	0	0	1	190	570	10	3	sybr50487528
sybr	50	1331	0.36972222222222223	C11	5429	AFU	487	528	JS006	1	0	0	1	1	190	570	10	3	sybr50487528
sybr	50	1331	0.36972222222222223	C12	4909	AFU	487	528	JS006	1	0	0	2	1	190	570	10	3	sybr50487528
sybr	50	1391	0.3863888888888889	A1	5824	AFU	487	528	split pir 2x bxb1	1	10	20	0	1	110	330	10	1	sybr50487528
sybr	50	1391	0.3863888888888889	A2	5652	AFU	487	528	split pir 2x bxb1	2	10	20	0	1	50	150	10	1	sybr50487528
sybr	50	1391	0.3863888888888889	A3	5860	AFU	487	528	split pir 2x bxb1	3	10	20	0	1	90	270	10	1	sybr50487528
sybr	50	1391	0.3863888888888889	A4	6390	AFU	487	528	split pir 2x bxb1	1	0	0	0	1	180	540	10	1	sybr50487528
sybr	50	1391	0.3863888888888889	A5	6275	AFU	487	528	split pir 2x bxb1	2	0	0	0	1	180	540	10	1	sybr50487528
sybr	50	1391	0.3863888888888889	A6	6584	AFU	487	528	split pir 2x bxb1	3	0	0	0	1	190	570	10	1	sybr50487528
sybr	50	1391	0.3863888888888889	A7	6142	AFU	487	528	split pir 2x bxb1	1	10	20	0	2	80	240	10	1	sybr50487528
sybr	50	1391	0.3863888888888889	A8	5657	AFU	487	528	split pir 2x bxb1	2	10	20	0	2	170	510	10	1	sybr50487528
sybr	50	1391	0.3863888888888889	A9	6219	AFU	487	528	split pir 2x bxb1	3	10	20	0	2	50	150	10	1	sybr50487528
sybr	50	1391	0.3863888888888889	A10	6335	AFU	487	528	JS006	1	0	0	0	1	190	570	10	1	sybr50487528
sybr	50	1391	0.3863888888888889	A11	5362	AFU	487	528	JS006	1	0	0	1	1	190	570	10	1	sybr50487528
sybr	50	1391	0.3863888888888889	A12	4881	AFU	487	528	JS006	1	0	0	2	1	190	570	10	1	sybr50487528
sybr	50	1391	0.3863888888888889	B1	6179	AFU	487	528	split pir 2x bxb1	1	10	20	0	1	110	330	10	2	sybr50487528
sybr	50	1391	0.3863888888888889	B2	5905	AFU	487	528	split pir 2x bxb1	2	10	20	0	1	50	150	10	2	sybr50487528
sybr	50	1391	0.3863888888888889	B3	6252	AFU	487	528	split pir 2x bxb1	3	10	20	0	1	90	270	10	2	sybr50487528
sybr	50	1391	0.3863888888888889	B4	6392	AFU	487	528	split pir 2x bxb1	1	0	0	0	1	180	540	10	2	sybr50487528
sybr	50	1391	0.3863888888888889	B5	6224	AFU	487	528	split pir 2x bxb1	2	0	0	0	1	180	540	10	2	sybr50487528
sybr	50	1391	0.3863888888888889	B6	6522	AFU	487	528	split pir 2x bxb1	3	0	0	0	1	190	570	10	2	sybr50487528
sybr	50	1391	0.3863888888888889	B7	6375	AFU	487	528	split pir 2x bxb1	1	10	20	0	2	80	240	10	2	sybr50487528
sybr	50	1391	0.3863888888888889	B8	5711	AFU	487	528	split pir 2x bxb1	2	10	20	0	2	170	510	10	2	sybr50487528
sybr	50	1391	0.3863888888888889	B9	6261	AFU	487	528	split pir 2x bxb1	3	10	20	0	2	50	150	10	2	sybr50487528
sybr	50	1391	0.3863888888888889	B10	6308	AFU	487	528	JS006	1	0	0	0	1	190	570	10	2	sybr50487528
sybr	50	1391	0.3863888888888889	B11	5531	AFU	487	528	JS006	1	0	0	1	1	190	570	10	2	sybr50487528
sybr	50	1391	0.3863888888888889	B12	5058	AFU	487	528	JS006	1	0	0	2	1	190	570	10	2	sybr50487528
sybr	50	1391	0.3863888888888889	C1	6033	AFU	487	528	split pir 2x bxb1	1	10	20	0	1	110	330	10	3	sybr50487528
sybr	50	1391	0.3863888888888889	C2	5848	AFU	487	528	split pir 2x bxb1	2	10	20	0	1	50	150	10	3	sybr50487528
sybr	50	1391	0.3863888888888889	C3	6116	AFU	487	528	split pir 2x bxb1	3	10	20	0	1	90	270	10	3	sybr50487528
sybr	50	1391	0.3863888888888889	C4	6379	AFU	487	528	split pir 2x bxb1	1	0	0	0	1	180	540	10	3	sybr50487528
sybr	50	1391	0.3863888888888889	C5	6150	AFU	487	528	split pir 2x bxb1	2	0	0	0	1	180	540	10	3	sybr50487528
sybr	50	1391	0.3863888888888889	C6	6576	AFU	487	528	split pir 2x bxb1	3	0	0	0	1	190	570	10	3	sybr50487528
sybr	50	1391	0.3863888888888889	C7	6260	AFU	487	528	split pir 2x bxb1	1	10	20	0	2	80	240	10	3	sybr50487528
sybr	50	1391	0.3863888888888889	C8	5552	AFU	487	528	split pir 2x bxb1	2	10	20	0	2	170	510	10	3	sybr50487528
sybr	50	1391	0.3863888888888889	C9	6223	AFU	487	528	split pir 2x bxb1	3	10	20	0	2	50	150	10	3	sybr50487528
sybr	50	1391	0.3863888888888889	C10	6343	AFU	487	528	JS006	1	0	0	0	1	190	570	10	3	sybr50487528
sybr	50	1391	0.3863888888888889	C11	5386	AFU	487	528	JS006	1	0	0	1	1	190	570	10	3	sybr50487528
sybr	50	1391	0.3863888888888889	C12	4863	AFU	487	528	JS006	1	0	0	2	1	190	570	10	3	sybr50487528
sybr	50	1451	0.40305555555555556	A1	5742	AFU	487	528	split pir 2x bxb1	1	10	20	0	1	110	330	10	1	sybr50487528
sybr	50	1451	0.40305555555555556	A2	5610	AFU	487	528	split pir 2x bxb1	2	10	20	0	1	50	150	10	1	sybr50487528
sybr	50	1451	0.40305555555555556	A3	5746	AFU	487	528	split pir 2x bxb1	3	10	20	0	1	90	270	10	1	sybr50487528
sybr	50	1451	0.40305555555555556	A4	6382	AFU	487	528	split pir 2x bxb1	1	0	0	0	1	180	540	10	1	sybr50487528
sybr	50	1451	0.40305555555555556	A5	6244	AFU	487	528	split pir 2x bxb1	2	0	0	0	1	180	540	10	1	sybr50487528
sybr	50	1451	0.40305555555555556	A6	6567	AFU	487	528	split pir 2x bxb1	3	0	0	0	1	190	570	10	1	sybr50487528
sybr	50	1451	0.40305555555555556	A7	6122	AFU	487	528	split pir 2x bxb1	1	10	20	0	2	80	240	10	1	sybr50487528
sybr	50	1451	0.40305555555555556	A8	5633	AFU	487	528	split pir 2x bxb1	2	10	20	0	2	170	510	10	1	sybr50487528
sybr	50	1451	0.40305555555555556	A9	6195	AFU	487	528	split pir 2x bxb1	3	10	20	0	2	50	150	10	1	sybr50487528
sybr	50	1451	0.40305555555555556	A10	6302	AFU	487	528	JS006	1	0	0	0	1	190	570	10	1	sybr50487528
sybr	50	1451	0.40305555555555556	A11	5311	AFU	487	528	JS006	1	0	0	1	1	190	570	10	1	sybr50487528
sybr	50	1451	0.40305555555555556	A12	4815	AFU	487	528	JS006	1	0	0	2	1	190	570	10	1	sybr50487528
sybr	50	1451	0.40305555555555556	B1	6156	AFU	487	528	split pir 2x bxb1	1	10	20	0	1	110	330	10	2	sybr50487528
sybr	50	1451	0.40305555555555556	B2	5887	AFU	487	528	split pir 2x bxb1	2	10	20	0	1	50	150	10	2	sybr50487528
sybr	50	1451	0.40305555555555556	B3	6226	AFU	487	528	split pir 2x bxb1	3	10	20	0	1	90	270	10	2	sybr50487528
sybr	50	1451	0.40305555555555556	B4	6359	AFU	487	528	split pir 2x bxb1	1	0	0	0	1	180	540	10	2	sybr50487528
sybr	50	1451	0.40305555555555556	B5	6190	AFU	487	528	split pir 2x bxb1	2	0	0	0	1	180	540	10	2	sybr50487528
sybr	50	1451	0.40305555555555556	B6	6489	AFU	487	528	split pir 2x bxb1	3	0	0	0	1	190	570	10	2	sybr50487528
sybr	50	1451	0.40305555555555556	B7	6325	AFU	487	528	split pir 2x bxb1	1	10	20	0	2	80	240	10	2	sybr50487528
sybr	50	1451	0.40305555555555556	B8	5664	AFU	487	528	split pir 2x bxb1	2	10	20	0	2	170	510	10	2	sybr50487528
sybr	50	1451	0.40305555555555556	B9	6231	AFU	487	528	split pir 2x bxb1	3	10	20	0	2	50	150	10	2	sybr50487528
sybr	50	1451	0.40305555555555556	B10	6291	AFU	487	528	JS006	1	0	0	0	1	190	570	10	2	sybr50487528
sybr	50	1451	0.40305555555555556	B11	5490	AFU	487	528	JS006	1	0	0	1	1	190	570	10	2	sybr50487528
sybr	50	1451	0.40305555555555556	B12	5033	AFU	487	528	JS006	1	0	0	2	1	190	570	10	2	sybr50487528
sybr	50	1451	0.40305555555555556	C1	5962	AFU	487	528	split pir 2x bxb1	1	10	20	0	1	110	330	10	3	sybr50487528
sybr	50	1451	0.40305555555555556	C2	5809	AFU	487	528	split pir 2x bxb1	2	10	20	0	1	50	150	10	3	sybr50487528
sybr	50	1451	0.40305555555555556	C3	6060	AFU	487	528	split pir 2x bxb1	3	10	20	0	1	90	270	10	3	sybr50487528
sybr	50	1451	0.40305555555555556	C4	6375	AFU	487	528	split pir 2x bxb1	1	0	0	0	1	180	540	10	3	sybr50487528
sybr	50	1451	0.40305555555555556	C5	6122	AFU	487	528	split pir 2x bxb1	2	0	0	0	1	180	540	10	3	sybr50487528
sybr	50	1451	0.40305555555555556	C6	6559	AFU	487	528	split pir 2x bxb1	3	0	0	0	1	190	570	10	3	sybr50487528
sybr	50	1451	0.40305555555555556	C7	6222	AFU	487	528	split pir 2x bxb1	1	10	20	0	2	80	240	10	3	sybr50487528
sybr	50	1451	0.40305555555555556	C8	5510	AFU	487	528	split pir 2x bxb1	2	10	20	0	2	170	510	10	3	sybr50487528
sybr	50	1451	0.40305555555555556	C9	6199	AFU	487	528	split pir 2x bxb1	3	10	20	0	2	50	150	10	3	sybr50487528
sybr	50	1451	0.40305555555555556	C10	6338	AFU	487	528	JS006	1	0	0	0	1	190	570	10	3	sybr50487528
sybr	50	1451	0.40305555555555556	C11	5331	AFU	487	528	JS006	1	0	0	1	1	190	570	10	3	sybr50487528
sybr	50	1451	0.40305555555555556	C12	4822	AFU	487	528	JS006	1	0	0	2	1	190	570	10	3	sybr50487528
sybr	50	1511	0.4197222222222222	A1	5680	AFU	487	528	split pir 2x bxb1	1	10	20	0	1	110	330	10	1	sybr50487528
sybr	50	1511	0.4197222222222222	A2	5551	AFU	487	528	split pir 2x bxb1	2	10	20	0	1	50	150	10	1	sybr50487528
sybr	50	1511	0.4197222222222222	A3	5622	AFU	487	528	split pir 2x bxb1	3	10	20	0	1	90	270	10	1	sybr50487528
sybr	50	1511	0.4197222222222222	A4	6335	AFU	487	528	split pir 2x bxb1	1	0	0	0	1	180	540	10	1	sybr50487528
sybr	50	1511	0.4197222222222222	A5	6221	AFU	487	528	split pir 2x bxb1	2	0	0	0	1	180	540	10	1	sybr50487528
sybr	50	1511	0.4197222222222222	A6	6527	AFU	487	528	split pir 2x bxb1	3	0	0	0	1	190	570	10	1	sybr50487528
sybr	50	1511	0.4197222222222222	A7	6115	AFU	487	528	split pir 2x bxb1	1	10	20	0	2	80	240	10	1	sybr50487528
sybr	50	1511	0.4197222222222222	A8	5595	AFU	487	528	split pir 2x bxb1	2	10	20	0	2	170	510	10	1	sybr50487528
sybr	50	1511	0.4197222222222222	A9	6144	AFU	487	528	split pir 2x bxb1	3	10	20	0	2	50	150	10	1	sybr50487528
sybr	50	1511	0.4197222222222222	A10	6275	AFU	487	528	JS006	1	0	0	0	1	190	570	10	1	sybr50487528
sybr	50	1511	0.4197222222222222	A11	5259	AFU	487	528	JS006	1	0	0	1	1	190	570	10	1	sybr50487528
sybr	50	1511	0.4197222222222222	A12	4790	AFU	487	528	JS006	1	0	0	2	1	190	570	10	1	sybr50487528
sybr	50	1511	0.4197222222222222	B1	6098	AFU	487	528	split pir 2x bxb1	1	10	20	0	1	110	330	10	2	sybr50487528
sybr	50	1511	0.4197222222222222	B2	5848	AFU	487	528	split pir 2x bxb1	2	10	20	0	1	50	150	10	2	sybr50487528
sybr	50	1511	0.4197222222222222	B3	6189	AFU	487	528	split pir 2x bxb1	3	10	20	0	1	90	270	10	2	sybr50487528
sybr	50	1511	0.4197222222222222	B4	6356	AFU	487	528	split pir 2x bxb1	1	0	0	0	1	180	540	10	2	sybr50487528
sybr	50	1511	0.4197222222222222	B5	6176	AFU	487	528	split pir 2x bxb1	2	0	0	0	1	180	540	10	2	sybr50487528
sybr	50	1511	0.4197222222222222	B6	6461	AFU	487	528	split pir 2x bxb1	3	0	0	0	1	190	570	10	2	sybr50487528
sybr	50	1511	0.4197222222222222	B7	6283	AFU	487	528	split pir 2x bxb1	1	10	20	0	2	80	240	10	2	sybr50487528
sybr	50	1511	0.4197222222222222	B8	5628	AFU	487	528	split pir 2x bxb1	2	10	20	0	2	170	510	10	2	sybr50487528
sybr	50	1511	0.4197222222222222	B9	6179	AFU	487	528	split pir 2x bxb1	3	10	20	0	2	50	150	10	2	sybr50487528
sybr	50	1511	0.4197222222222222	B10	6282	AFU	487	528	JS006	1	0	0	0	1	190	570	10	2	sybr50487528
sybr	50	1511	0.4197222222222222	B11	5452	AFU	487	528	JS006	1	0	0	1	1	190	570	10	2	sybr50487528
sybr	50	1511	0.4197222222222222	B12	4995	AFU	487	528	JS006	1	0	0	2	1	190	570	10	2	sybr50487528
sybr	50	1511	0.4197222222222222	C1	5885	AFU	487	528	split pir 2x bxb1	1	10	20	0	1	110	330	10	3	sybr50487528
sybr	50	1511	0.4197222222222222	C2	5770	AFU	487	528	split pir 2x bxb1	2	10	20	0	1	50	150	10	3	sybr50487528
sybr	50	1511	0.4197222222222222	C3	6012	AFU	487	528	split pir 2x bxb1	3	10	20	0	1	90	270	10	3	sybr50487528
sybr	50	1511	0.4197222222222222	C4	6345	AFU	487	528	split pir 2x bxb1	1	0	0	0	1	180	540	10	3	sybr50487528
sybr	50	1511	0.4197222222222222	C5	6095	AFU	487	528	split pir 2x bxb1	2	0	0	0	1	180	540	10	3	sybr50487528
sybr	50	1511	0.4197222222222222	C6	6528	AFU	487	528	split pir 2x bxb1	3	0	0	0	1	190	570	10	3	sybr50487528
sybr	50	1511	0.4197222222222222	C7	6182	AFU	487	528	split pir 2x bxb1	1	10	20	0	2	80	240	10	3	sybr50487528
sybr	50	1511	0.4197222222222222	C8	5484	AFU	487	528	split pir 2x bxb1	2	10	20	0	2	170	510	10	3	sybr50487528
sybr	50	1511	0.4197222222222222	C9	6152	AFU	487	528	split pir 2x bxb1	3	10	20	0	2	50	150	10	3	sybr50487528
sybr	50	1511	0.4197222222222222	C10	6300	AFU	487	528	JS006	1	0	0	0	1	190	570	10	3	sybr50487528
sybr	50	1511	0.4197222222222222	C11	5284	AFU	487	528	JS006	1	0	0	1	1	190	570	10	3	sybr50487528
sybr	50	1511	0.4197222222222222	C12	4789	AFU	487	528	JS006	1	0	0	2	1	190	570	10	3	sybr50487528
sybr	50	1571	0.4363888888888889	A1	5565	AFU	487	528	split pir 2x bxb1	1	10	20	0	1	110	330	10	1	sybr50487528
sybr	50	1571	0.4363888888888889	A2	5502	AFU	487	528	split pir 2x bxb1	2	10	20	0	1	50	150	10	1	sybr50487528
sybr	50	1571	0.4363888888888889	A3	5451	AFU	487	528	split pir 2x bxb1	3	10	20	0	1	90	270	10	1	sybr50487528
sybr	50	1571	0.4363888888888889	A4	6342	AFU	487	528	split pir 2x bxb1	1	0	0	0	1	180	540	10	1	sybr50487528
sybr	50	1571	0.4363888888888889	A5	6202	AFU	487	528	split pir 2x bxb1	2	0	0	0	1	180	540	10	1	sybr50487528
sybr	50	1571	0.4363888888888889	A6	6502	AFU	487	528	split pir 2x bxb1	3	0	0	0	1	190	570	10	1	sybr50487528
sybr	50	1571	0.4363888888888889	A7	6070	AFU	487	528	split pir 2x bxb1	1	10	20	0	2	80	240	10	1	sybr50487528
sybr	50	1571	0.4363888888888889	A8	5575	AFU	487	528	split pir 2x bxb1	2	10	20	0	2	170	510	10	1	sybr50487528
sybr	50	1571	0.4363888888888889	A9	6143	AFU	487	528	split pir 2x bxb1	3	10	20	0	2	50	150	10	1	sybr50487528
sybr	50	1571	0.4363888888888889	A10	6267	AFU	487	528	JS006	1	0	0	0	1	190	570	10	1	sybr50487528
sybr	50	1571	0.4363888888888889	A11	5215	AFU	487	528	JS006	1	0	0	1	1	190	570	10	1	sybr50487528
sybr	50	1571	0.4363888888888889	A12	4748	AFU	487	528	JS006	1	0	0	2	1	190	570	10	1	sybr50487528
sybr	50	1571	0.4363888888888889	B1	6053	AFU	487	528	split pir 2x bxb1	1	10	20	0	1	110	330	10	2	sybr50487528
sybr	50	1571	0.4363888888888889	B2	5804	AFU	487	528	split pir 2x bxb1	2	10	20	0	1	50	150	10	2	sybr50487528
sybr	50	1571	0.4363888888888889	B3	6170	AFU	487	528	split pir 2x bxb1	3	10	20	0	1	90	270	10	2	sybr50487528
sybr	50	1571	0.4363888888888889	B4	6317	AFU	487	528	split pir 2x bxb1	1	0	0	0	1	180	540	10	2	sybr50487528
sybr	50	1571	0.4363888888888889	B5	6127	AFU	487	528	split pir 2x bxb1	2	0	0	0	1	180	540	10	2	sybr50487528
sybr	50	1571	0.4363888888888889	B6	6449	AFU	487	528	split pir 2x bxb1	3	0	0	0	1	190	570	10	2	sybr50487528
sybr	50	1571	0.4363888888888889	B7	6249	AFU	487	528	split pir 2x bxb1	1	10	20	0	2	80	240	10	2	sybr50487528
sybr	50	1571	0.4363888888888889	B8	5590	AFU	487	528	split pir 2x bxb1	2	10	20	0	2	170	510	10	2	sybr50487528
sybr	50	1571	0.4363888888888889	B9	6123	AFU	487	528	split pir 2x bxb1	3	10	20	0	2	50	150	10	2	sybr50487528
sybr	50	1571	0.4363888888888889	B10	6248	AFU	487	528	JS006	1	0	0	0	1	190	570	10	2	sybr50487528
sybr	50	1571	0.4363888888888889	B11	5399	AFU	487	528	JS006	1	0	0	1	1	190	570	10	2	sybr50487528
sybr	50	1571	0.4363888888888889	B12	4956	AFU	487	528	JS006	1	0	0	2	1	190	570	10	2	sybr50487528
sybr	50	1571	0.4363888888888889	C1	5809	AFU	487	528	split pir 2x bxb1	1	10	20	0	1	110	330	10	3	sybr50487528
sybr	50	1571	0.4363888888888889	C2	5702	AFU	487	528	split pir 2x bxb1	2	10	20	0	1	50	150	10	3	sybr50487528
sybr	50	1571	0.4363888888888889	C3	5955	AFU	487	528	split pir 2x bxb1	3	10	20	0	1	90	270	10	3	sybr50487528
sybr	50	1571	0.4363888888888889	C4	6300	AFU	487	528	split pir 2x bxb1	1	0	0	0	1	180	540	10	3	sybr50487528
sybr	50	1571	0.4363888888888889	C5	6057	AFU	487	528	split pir 2x bxb1	2	0	0	0	1	180	540	10	3	sybr50487528
sybr	50	1571	0.4363888888888889	C6	6521	AFU	487	528	split pir 2x bxb1	3	0	0	0	1	190	570	10	3	sybr50487528
sybr	50	1571	0.4363888888888889	C7	6147	AFU	487	528	split pir 2x bxb1	1	10	20	0	2	80	240	10	3	sybr50487528
sybr	50	1571	0.4363888888888889	C8	5458	AFU	487	528	split pir 2x bxb1	2	10	20	0	2	170	510	10	3	sybr50487528
sybr	50	1571	0.4363888888888889	C9	6119	AFU	487	528	split pir 2x bxb1	3	10	20	0	2	50	150	10	3	sybr50487528
sybr	50	1571	0.4363888888888889	C10	6272	AFU	487	528	JS006	1	0	0	0	1	190	570	10	3	sybr50487528
sybr	50	1571	0.4363888888888889	C11	5263	AFU	487	528	JS006	1	0	0	1	1	190	570	10	3	sybr50487528
sybr	50	1571	0.4363888888888889	C12	4755	AFU	487	528	JS006	1	0	0	2	1	190	570	10	3	sybr50487528
sybr	50	1631	0.45305555555555554	A1	5438	AFU	487	528	split pir 2x bxb1	1	10	20	0	1	110	330	10	1	sybr50487528
sybr	50	1631	0.45305555555555554	A2	5448	AFU	487	528	split pir 2x bxb1	2	10	20	0	1	50	150	10	1	sybr50487528
sybr	50	1631	0.45305555555555554	A3	5198	AFU	487	528	split pir 2x bxb1	3	10	20	0	1	90	270	10	1	sybr50487528
sybr	50	1631	0.45305555555555554	A4	6325	AFU	487	528	split pir 2x bxb1	1	0	0	0	1	180	540	10	1	sybr50487528
sybr	50	1631	0.45305555555555554	A5	6198	AFU	487	528	split pir 2x bxb1	2	0	0	0	1	180	540	10	1	sybr50487528
sybr	50	1631	0.45305555555555554	A6	6515	AFU	487	528	split pir 2x bxb1	3	0	0	0	1	190	570	10	1	sybr50487528
sybr	50	1631	0.45305555555555554	A7	6050	AFU	487	528	split pir 2x bxb1	1	10	20	0	2	80	240	10	1	sybr50487528
sybr	50	1631	0.45305555555555554	A8	5532	AFU	487	528	split pir 2x bxb1	2	10	20	0	2	170	510	10	1	sybr50487528
sybr	50	1631	0.45305555555555554	A9	6118	AFU	487	528	split pir 2x bxb1	3	10	20	0	2	50	150	10	1	sybr50487528
sybr	50	1631	0.45305555555555554	A10	6247	AFU	487	528	JS006	1	0	0	0	1	190	570	10	1	sybr50487528
sybr	50	1631	0.45305555555555554	A11	5178	AFU	487	528	JS006	1	0	0	1	1	190	570	10	1	sybr50487528
sybr	50	1631	0.45305555555555554	A12	4705	AFU	487	528	JS006	1	0	0	2	1	190	570	10	1	sybr50487528
sybr	50	1631	0.45305555555555554	B1	6001	AFU	487	528	split pir 2x bxb1	1	10	20	0	1	110	330	10	2	sybr50487528
sybr	50	1631	0.45305555555555554	B2	5763	AFU	487	528	split pir 2x bxb1	2	10	20	0	1	50	150	10	2	sybr50487528
sybr	50	1631	0.45305555555555554	B3	6130	AFU	487	528	split pir 2x bxb1	3	10	20	0	1	90	270	10	2	sybr50487528
sybr	50	1631	0.45305555555555554	B4	6316	AFU	487	528	split pir 2x bxb1	1	0	0	0	1	180	540	10	2	sybr50487528
sybr	50	1631	0.45305555555555554	B5	6112	AFU	487	528	split pir 2x bxb1	2	0	0	0	1	180	540	10	2	sybr50487528
sybr	50	1631	0.45305555555555554	B6	6417	AFU	487	528	split pir 2x bxb1	3	0	0	0	1	190	570	10	2	sybr50487528
sybr	50	1631	0.45305555555555554	B7	6212	AFU	487	528	split pir 2x bxb1	1	10	20	0	2	80	240	10	2	sybr50487528
sybr	50	1631	0.45305555555555554	B8	5566	AFU	487	528	split pir 2x bxb1	2	10	20	0	2	170	510	10	2	sybr50487528
sybr	50	1631	0.45305555555555554	B9	6104	AFU	487	528	split pir 2x bxb1	3	10	20	0	2	50	150	10	2	sybr50487528
sybr	50	1631	0.45305555555555554	B10	6226	AFU	487	528	JS006	1	0	0	0	1	190	570	10	2	sybr50487528
sybr	50	1631	0.45305555555555554	B11	5373	AFU	487	528	JS006	1	0	0	1	1	190	570	10	2	sybr50487528
sybr	50	1631	0.45305555555555554	B12	4930	AFU	487	528	JS006	1	0	0	2	1	190	570	10	2	sybr50487528
sybr	50	1631	0.45305555555555554	C1	5726	AFU	487	528	split pir 2x bxb1	1	10	20	0	1	110	330	10	3	sybr50487528
sybr	50	1631	0.45305555555555554	C2	5649	AFU	487	528	split pir 2x bxb1	2	10	20	0	1	50	150	10	3	sybr50487528
sybr	50	1631	0.45305555555555554	C3	5879	AFU	487	528	split pir 2x bxb1	3	10	20	0	1	90	270	10	3	sybr50487528
sybr	50	1631	0.45305555555555554	C4	6307	AFU	487	528	split pir 2x bxb1	1	0	0	0	1	180	540	10	3	sybr50487528
sybr	50	1631	0.45305555555555554	C5	6060	AFU	487	528	split pir 2x bxb1	2	0	0	0	1	180	540	10	3	sybr50487528
sybr	50	1631	0.45305555555555554	C6	6501	AFU	487	528	split pir 2x bxb1	3	0	0	0	1	190	570	10	3	sybr50487528
sybr	50	1631	0.45305555555555554	C7	6111	AFU	487	528	split pir 2x bxb1	1	10	20	0	2	80	240	10	3	sybr50487528
sybr	50	1631	0.45305555555555554	C8	5420	AFU	487	528	split pir 2x bxb1	2	10	20	0	2	170	510	10	3	sybr50487528
sybr	50	1631	0.45305555555555554	C9	6084	AFU	487	528	split pir 2x bxb1	3	10	20	0	2	50	150	10	3	sybr50487528
sybr	50	1631	0.45305555555555554	C10	6288	AFU	487	528	JS006	1	0	0	0	1	190	570	10	3	sybr50487528
sybr	50	1631	0.45305555555555554	C11	5212	AFU	487	528	JS006	1	0	0	1	1	190	570	10	3	sybr50487528
sybr	50	1631	0.45305555555555554	C12	4722	AFU	487	528	JS006	1	0	0	2	1	190	570	10	3	sybr50487528
sybr	50	1691	0.4697222222222222	A1	5259	AFU	487	528	split pir 2x bxb1	1	10	20	0	1	110	330	10	1	sybr50487528
sybr	50	1691	0.4697222222222222	A2	5370	AFU	487	528	split pir 2x bxb1	2	10	20	0	1	50	150	10	1	sybr50487528
sybr	50	1691	0.4697222222222222	A3	4985	AFU	487	528	split pir 2x bxb1	3	10	20	0	1	90	270	10	1	sybr50487528
sybr	50	1691	0.4697222222222222	A4	6287	AFU	487	528	split pir 2x bxb1	1	0	0	0	1	180	540	10	1	sybr50487528
sybr	50	1691	0.4697222222222222	A5	6182	AFU	487	528	split pir 2x bxb1	2	0	0	0	1	180	540	10	1	sybr50487528
sybr	50	1691	0.4697222222222222	A6	6482	AFU	487	528	split pir 2x bxb1	3	0	0	0	1	190	570	10	1	sybr50487528
sybr	50	1691	0.4697222222222222	A7	6049	AFU	487	528	split pir 2x bxb1	1	10	20	0	2	80	240	10	1	sybr50487528
sybr	50	1691	0.4697222222222222	A8	5530	AFU	487	528	split pir 2x bxb1	2	10	20	0	2	170	510	10	1	sybr50487528
sybr	50	1691	0.4697222222222222	A9	6078	AFU	487	528	split pir 2x bxb1	3	10	20	0	2	50	150	10	1	sybr50487528
sybr	50	1691	0.4697222222222222	A10	6231	AFU	487	528	JS006	1	0	0	0	1	190	570	10	1	sybr50487528
sybr	50	1691	0.4697222222222222	A11	5128	AFU	487	528	JS006	1	0	0	1	1	190	570	10	1	sybr50487528
sybr	50	1691	0.4697222222222222	A12	4681	AFU	487	528	JS006	1	0	0	2	1	190	570	10	1	sybr50487528
sybr	50	1691	0.4697222222222222	B1	5930	AFU	487	528	split pir 2x bxb1	1	10	20	0	1	110	330	10	2	sybr50487528
sybr	50	1691	0.4697222222222222	B2	5743	AFU	487	528	split pir 2x bxb1	2	10	20	0	1	50	150	10	2	sybr50487528
sybr	50	1691	0.4697222222222222	B3	6106	AFU	487	528	split pir 2x bxb1	3	10	20	0	1	90	270	10	2	sybr50487528
sybr	50	1691	0.4697222222222222	B4	6288	AFU	487	528	split pir 2x bxb1	1	0	0	0	1	180	540	10	2	sybr50487528
sybr	50	1691	0.4697222222222222	B5	6097	AFU	487	528	split pir 2x bxb1	2	0	0	0	1	180	540	10	2	sybr50487528
sybr	50	1691	0.4697222222222222	B6	6392	AFU	487	528	split pir 2x bxb1	3	0	0	0	1	190	570	10	2	sybr50487528
sybr	50	1691	0.4697222222222222	B7	6195	AFU	487	528	split pir 2x bxb1	1	10	20	0	2	80	240	10	2	sybr50487528
sybr	50	1691	0.4697222222222222	B8	5528	AFU	487	528	split pir 2x bxb1	2	10	20	0	2	170	510	10	2	sybr50487528
sybr	50	1691	0.4697222222222222	B9	6084	AFU	487	528	split pir 2x bxb1	3	10	20	0	2	50	150	10	2	sybr50487528
sybr	50	1691	0.4697222222222222	B10	6221	AFU	487	528	JS006	1	0	0	0	1	190	570	10	2	sybr50487528
sybr	50	1691	0.4697222222222222	B11	5343	AFU	487	528	JS006	1	0	0	1	1	190	570	10	2	sybr50487528
sybr	50	1691	0.4697222222222222	B12	4907	AFU	487	528	JS006	1	0	0	2	1	190	570	10	2	sybr50487528
sybr	50	1691	0.4697222222222222	C1	5640	AFU	487	528	split pir 2x bxb1	1	10	20	0	1	110	330	10	3	sybr50487528
sybr	50	1691	0.4697222222222222	C2	5616	AFU	487	528	split pir 2x bxb1	2	10	20	0	1	50	150	10	3	sybr50487528
sybr	50	1691	0.4697222222222222	C3	5798	AFU	487	528	split pir 2x bxb1	3	10	20	0	1	90	270	10	3	sybr50487528
sybr	50	1691	0.4697222222222222	C4	6316	AFU	487	528	split pir 2x bxb1	1	0	0	0	1	180	540	10	3	sybr50487528
sybr	50	1691	0.4697222222222222	C5	6004	AFU	487	528	split pir 2x bxb1	2	0	0	0	1	180	540	10	3	sybr50487528
sybr	50	1691	0.4697222222222222	C6	6489	AFU	487	528	split pir 2x bxb1	3	0	0	0	1	190	570	10	3	sybr50487528
sybr	50	1691	0.4697222222222222	C7	6085	AFU	487	528	split pir 2x bxb1	1	10	20	0	2	80	240	10	3	sybr50487528
sybr	50	1691	0.4697222222222222	C8	5391	AFU	487	528	split pir 2x bxb1	2	10	20	0	2	170	510	10	3	sybr50487528
sybr	50	1691	0.4697222222222222	C9	6059	AFU	487	528	split pir 2x bxb1	3	10	20	0	2	50	150	10	3	sybr50487528
sybr	50	1691	0.4697222222222222	C10	6269	AFU	487	528	JS006	1	0	0	0	1	190	570	10	3	sybr50487528
sybr	50	1691	0.4697222222222222	C11	5180	AFU	487	528	JS006	1	0	0	1	1	190	570	10	3	sybr50487528
sybr	50	1691	0.4697222222222222	C12	4695	AFU	487	528	JS006	1	0	0	2	1	190	570	10	3	sybr50487528
sybr	50	1751	0.48638888888888887	A1	5069	AFU	487	528	split pir 2x bxb1	1	10	20	0	1	110	330	10	1	sybr50487528
sybr	50	1751	0.48638888888888887	A2	5248	AFU	487	528	split pir 2x bxb1	2	10	20	0	1	50	150	10	1	sybr50487528
sybr	50	1751	0.48638888888888887	A3	4815	AFU	487	528	split pir 2x bxb1	3	10	20	0	1	90	270	10	1	sybr50487528
sybr	50	1751	0.48638888888888887	A4	6259	AFU	487	528	split pir 2x bxb1	1	0	0	0	1	180	540	10	1	sybr50487528
sybr	50	1751	0.48638888888888887	A5	6149	AFU	487	528	split pir 2x bxb1	2	0	0	0	1	180	540	10	1	sybr50487528
sybr	50	1751	0.48638888888888887	A6	6454	AFU	487	528	split pir 2x bxb1	3	0	0	0	1	190	570	10	1	sybr50487528
sybr	50	1751	0.48638888888888887	A7	6018	AFU	487	528	split pir 2x bxb1	1	10	20	0	2	80	240	10	1	sybr50487528
sybr	50	1751	0.48638888888888887	A8	5499	AFU	487	528	split pir 2x bxb1	2	10	20	0	2	170	510	10	1	sybr50487528
sybr	50	1751	0.48638888888888887	A9	6085	AFU	487	528	split pir 2x bxb1	3	10	20	0	2	50	150	10	1	sybr50487528
sybr	50	1751	0.48638888888888887	A10	6213	AFU	487	528	JS006	1	0	0	0	1	190	570	10	1	sybr50487528
sybr	50	1751	0.48638888888888887	A11	5086	AFU	487	528	JS006	1	0	0	1	1	190	570	10	1	sybr50487528
sybr	50	1751	0.48638888888888887	A12	4632	AFU	487	528	JS006	1	0	0	2	1	190	570	10	1	sybr50487528
sybr	50	1751	0.48638888888888887	B1	5884	AFU	487	528	split pir 2x bxb1	1	10	20	0	1	110	330	10	2	sybr50487528
sybr	50	1751	0.48638888888888887	B2	5704	AFU	487	528	split pir 2x bxb1	2	10	20	0	1	50	150	10	2	sybr50487528
sybr	50	1751	0.48638888888888887	B3	6061	AFU	487	528	split pir 2x bxb1	3	10	20	0	1	90	270	10	2	sybr50487528
sybr	50	1751	0.48638888888888887	B4	6263	AFU	487	528	split pir 2x bxb1	1	0	0	0	1	180	540	10	2	sybr50487528
sybr	50	1751	0.48638888888888887	B5	6056	AFU	487	528	split pir 2x bxb1	2	0	0	0	1	180	540	10	2	sybr50487528
sybr	50	1751	0.48638888888888887	B6	6385	AFU	487	528	split pir 2x bxb1	3	0	0	0	1	190	570	10	2	sybr50487528
sybr	50	1751	0.48638888888888887	B7	6155	AFU	487	528	split pir 2x bxb1	1	10	20	0	2	80	240	10	2	sybr50487528
sybr	50	1751	0.48638888888888887	B8	5491	AFU	487	528	split pir 2x bxb1	2	10	20	0	2	170	510	10	2	sybr50487528
sybr	50	1751	0.48638888888888887	B9	6063	AFU	487	528	split pir 2x bxb1	3	10	20	0	2	50	150	10	2	sybr50487528
sybr	50	1751	0.48638888888888887	B10	6199	AFU	487	528	JS006	1	0	0	0	1	190	570	10	2	sybr50487528
sybr	50	1751	0.48638888888888887	B11	5293	AFU	487	528	JS006	1	0	0	1	1	190	570	10	2	sybr50487528
sybr	50	1751	0.48638888888888887	B12	4859	AFU	487	528	JS006	1	0	0	2	1	190	570	10	2	sybr50487528
sybr	50	1751	0.48638888888888887	C1	5573	AFU	487	528	split pir 2x bxb1	1	10	20	0	1	110	330	10	3	sybr50487528
sybr	50	1751	0.48638888888888887	C2	5561	AFU	487	528	split pir 2x bxb1	2	10	20	0	1	50	150	10	3	sybr50487528
sybr	50	1751	0.48638888888888887	C3	5679	AFU	487	528	split pir 2x bxb1	3	10	20	0	1	90	270	10	3	sybr50487528
sybr	50	1751	0.48638888888888887	C4	6313	AFU	487	528	split pir 2x bxb1	1	0	0	0	1	180	540	10	3	sybr50487528
sybr	50	1751	0.48638888888888887	C5	6006	AFU	487	528	split pir 2x bxb1	2	0	0	0	1	180	540	10	3	sybr50487528
sybr	50	1751	0.48638888888888887	C6	6495	AFU	487	528	split pir 2x bxb1	3	0	0	0	1	190	570	10	3	sybr50487528
sybr	50	1751	0.48638888888888887	C7	6049	AFU	487	528	split pir 2x bxb1	1	10	20	0	2	80	240	10	3	sybr50487528
sybr	50	1751	0.48638888888888887	C8	5368	AFU	487	528	split pir 2x bxb1	2	10	20	0	2	170	510	10	3	sybr50487528
sybr	50	1751	0.48638888888888887	C9	6026	AFU	487	528	split pir 2x bxb1	3	10	20	0	2	50	150	10	3	sybr50487528
sybr	50	1751	0.48638888888888887	C10	6233	AFU	487	528	JS006	1	0	0	0	1	190	570	10	3	sybr50487528
sybr	50	1751	0.48638888888888887	C11	5155	AFU	487	528	JS006	1	0	0	1	1	190	570	10	3	sybr50487528
sybr	50	1751	0.48638888888888887	C12	4666	AFU	487	528	JS006	1	0	0	2	1	190	570	10	3	sybr50487528
sybr	50	1811	0.5030555555555556	A1	4937	AFU	487	528	split pir 2x bxb1	1	10	20	0	1	110	330	10	1	sybr50487528
sybr	50	1811	0.5030555555555556	A2	5128	AFU	487	528	split pir 2x bxb1	2	10	20	0	1	50	150	10	1	sybr50487528
sybr	50	1811	0.5030555555555556	A3	4754	AFU	487	528	split pir 2x bxb1	3	10	20	0	1	90	270	10	1	sybr50487528
sybr	50	1811	0.5030555555555556	A4	6266	AFU	487	528	split pir 2x bxb1	1	0	0	0	1	180	540	10	1	sybr50487528
sybr	50	1811	0.5030555555555556	A5	6156	AFU	487	528	split pir 2x bxb1	2	0	0	0	1	180	540	10	1	sybr50487528
sybr	50	1811	0.5030555555555556	A6	6479	AFU	487	528	split pir 2x bxb1	3	0	0	0	1	190	570	10	1	sybr50487528
sybr	50	1811	0.5030555555555556	A7	5983	AFU	487	528	split pir 2x bxb1	1	10	20	0	2	80	240	10	1	sybr50487528
sybr	50	1811	0.5030555555555556	A8	5470	AFU	487	528	split pir 2x bxb1	2	10	20	0	2	170	510	10	1	sybr50487528
sybr	50	1811	0.5030555555555556	A9	6061	AFU	487	528	split pir 2x bxb1	3	10	20	0	2	50	150	10	1	sybr50487528
sybr	50	1811	0.5030555555555556	A10	6215	AFU	487	528	JS006	1	0	0	0	1	190	570	10	1	sybr50487528
sybr	50	1811	0.5030555555555556	A11	5056	AFU	487	528	JS006	1	0	0	1	1	190	570	10	1	sybr50487528
sybr	50	1811	0.5030555555555556	A12	4609	AFU	487	528	JS006	1	0	0	2	1	190	570	10	1	sybr50487528
sybr	50	1811	0.5030555555555556	B1	5819	AFU	487	528	split pir 2x bxb1	1	10	20	0	1	110	330	10	2	sybr50487528
sybr	50	1811	0.5030555555555556	B2	5654	AFU	487	528	split pir 2x bxb1	2	10	20	0	1	50	150	10	2	sybr50487528
sybr	50	1811	0.5030555555555556	B3	6021	AFU	487	528	split pir 2x bxb1	3	10	20	0	1	90	270	10	2	sybr50487528
sybr	50	1811	0.5030555555555556	B4	6246	AFU	487	528	split pir 2x bxb1	1	0	0	0	1	180	540	10	2	sybr50487528
sybr	50	1811	0.5030555555555556	B5	6056	AFU	487	528	split pir 2x bxb1	2	0	0	0	1	180	540	10	2	sybr50487528
sybr	50	1811	0.5030555555555556	B6	6356	AFU	487	528	split pir 2x bxb1	3	0	0	0	1	190	570	10	2	sybr50487528
sybr	50	1811	0.5030555555555556	B7	6107	AFU	487	528	split pir 2x bxb1	1	10	20	0	2	80	240	10	2	sybr50487528
sybr	50	1811	0.5030555555555556	B8	5452	AFU	487	528	split pir 2x bxb1	2	10	20	0	2	170	510	10	2	sybr50487528
sybr	50	1811	0.5030555555555556	B9	6025	AFU	487	528	split pir 2x bxb1	3	10	20	0	2	50	150	10	2	sybr50487528
sybr	50	1811	0.5030555555555556	B10	6190	AFU	487	528	JS006	1	0	0	0	1	190	570	10	2	sybr50487528
sybr	50	1811	0.5030555555555556	B11	5270	AFU	487	528	JS006	1	0	0	1	1	190	570	10	2	sybr50487528
sybr	50	1811	0.5030555555555556	B12	4829	AFU	487	528	JS006	1	0	0	2	1	190	570	10	2	sybr50487528
sybr	50	1811	0.5030555555555556	C1	5510	AFU	487	528	split pir 2x bxb1	1	10	20	0	1	110	330	10	3	sybr50487528
sybr	50	1811	0.5030555555555556	C2	5519	AFU	487	528	split pir 2x bxb1	2	10	20	0	1	50	150	10	3	sybr50487528
sybr	50	1811	0.5030555555555556	C3	5554	AFU	487	528	split pir 2x bxb1	3	10	20	0	1	90	270	10	3	sybr50487528
sybr	50	1811	0.5030555555555556	C4	6297	AFU	487	528	split pir 2x bxb1	1	0	0	0	1	180	540	10	3	sybr50487528
sybr	50	1811	0.5030555555555556	C5	5974	AFU	487	528	split pir 2x bxb1	2	0	0	0	1	180	540	10	3	sybr50487528
sybr	50	1811	0.5030555555555556	C6	6501	AFU	487	528	split pir 2x bxb1	3	0	0	0	1	190	570	10	3	sybr50487528
sybr	50	1811	0.5030555555555556	C7	6032	AFU	487	528	split pir 2x bxb1	1	10	20	0	2	80	240	10	3	sybr50487528
sybr	50	1811	0.5030555555555556	C8	5360	AFU	487	528	split pir 2x bxb1	2	10	20	0	2	170	510	10	3	sybr50487528
sybr	50	1811	0.5030555555555556	C9	6000	AFU	487	528	split pir 2x bxb1	3	10	20	0	2	50	150	10	3	sybr50487528
sybr	50	1811	0.5030555555555556	C10	6246	AFU	487	528	JS006	1	0	0	0	1	190	570	10	3	sybr50487528
sybr	50	1811	0.5030555555555556	C11	5138	AFU	487	528	JS006	1	0	0	1	1	190	570	10	3	sybr50487528
sybr	50	1811	0.5030555555555556	C12	4625	AFU	487	528	JS006	1	0	0	2	1	190	570	10	3	sybr50487528
sybr	50	1871	0.5197222222222222	A1	4874	AFU	487	528	split pir 2x bxb1	1	10	20	0	1	110	330	10	1	sybr50487528
sybr	50	1871	0.5197222222222222	A2	4960	AFU	487	528	split pir 2x bxb1	2	10	20	0	1	50	150	10	1	sybr50487528
sybr	50	1871	0.5197222222222222	A3	4741	AFU	487	528	split pir 2x bxb1	3	10	20	0	1	90	270	10	1	sybr50487528
sybr	50	1871	0.5197222222222222	A4	6267	AFU	487	528	split pir 2x bxb1	1	0	0	0	1	180	540	10	1	sybr50487528
sybr	50	1871	0.5197222222222222	A5	6159	AFU	487	528	split pir 2x bxb1	2	0	0	0	1	180	540	10	1	sybr50487528
sybr	50	1871	0.5197222222222222	A6	6494	AFU	487	528	split pir 2x bxb1	3	0	0	0	1	190	570	10	1	sybr50487528
sybr	50	1871	0.5197222222222222	A7	5947	AFU	487	528	split pir 2x bxb1	1	10	20	0	2	80	240	10	1	sybr50487528
sybr	50	1871	0.5197222222222222	A8	5441	AFU	487	528	split pir 2x bxb1	2	10	20	0	2	170	510	10	1	sybr50487528
sybr	50	1871	0.5197222222222222	A9	6042	AFU	487	528	split pir 2x bxb1	3	10	20	0	2	50	150	10	1	sybr50487528
sybr	50	1871	0.5197222222222222	A10	6227	AFU	487	528	JS006	1	0	0	0	1	190	570	10	1	sybr50487528
sybr	50	1871	0.5197222222222222	A11	5015	AFU	487	528	JS006	1	0	0	1	1	190	570	10	1	sybr50487528
sybr	50	1871	0.5197222222222222	A12	4584	AFU	487	528	JS006	1	0	0	2	1	190	570	10	1	sybr50487528
sybr	50	1871	0.5197222222222222	B1	5693	AFU	487	528	split pir 2x bxb1	1	10	20	0	1	110	330	10	2	sybr50487528
sybr	50	1871	0.5197222222222222	B2	5616	AFU	487	528	split pir 2x bxb1	2	10	20	0	1	50	150	10	2	sybr50487528
sybr	50	1871	0.5197222222222222	B3	5981	AFU	487	528	split pir 2x bxb1	3	10	20	0	1	90	270	10	2	sybr50487528
sybr	50	1871	0.5197222222222222	B4	6244	AFU	487	528	split pir 2x bxb1	1	0	0	0	1	180	540	10	2	sybr50487528
sybr	50	1871	0.5197222222222222	B5	6018	AFU	487	528	split pir 2x bxb1	2	0	0	0	1	180	540	10	2	sybr50487528
sybr	50	1871	0.5197222222222222	B6	6329	AFU	487	528	split pir 2x bxb1	3	0	0	0	1	190	570	10	2	sybr50487528
sybr	50	1871	0.5197222222222222	B7	6085	AFU	487	528	split pir 2x bxb1	1	10	20	0	2	80	240	10	2	sybr50487528
sybr	50	1871	0.5197222222222222	B8	5435	AFU	487	528	split pir 2x bxb1	2	10	20	0	2	170	510	10	2	sybr50487528
sybr	50	1871	0.5197222222222222	B9	5994	AFU	487	528	split pir 2x bxb1	3	10	20	0	2	50	150	10	2	sybr50487528
sybr	50	1871	0.5197222222222222	B10	6185	AFU	487	528	JS006	1	0	0	0	1	190	570	10	2	sybr50487528
sybr	50	1871	0.5197222222222222	B11	5242	AFU	487	528	JS006	1	0	0	1	1	190	570	10	2	sybr50487528
sybr	50	1871	0.5197222222222222	B12	4818	AFU	487	528	JS006	1	0	0	2	1	190	570	10	2	sybr50487528
sybr	50	1871	0.5197222222222222	C1	5498	AFU	487	528	split pir 2x bxb1	1	10	20	0	1	110	330	10	3	sybr50487528
sybr	50	1871	0.5197222222222222	C2	5454	AFU	487	528	split pir 2x bxb1	2	10	20	0	1	50	150	10	3	sybr50487528
sybr	50	1871	0.5197222222222222	C3	5454	AFU	487	528	split pir 2x bxb1	3	10	20	0	1	90	270	10	3	sybr50487528
sybr	50	1871	0.5197222222222222	C4	6291	AFU	487	528	split pir 2x bxb1	1	0	0	0	1	180	540	10	3	sybr50487528
sybr	50	1871	0.5197222222222222	C5	5962	AFU	487	528	split pir 2x bxb1	2	0	0	0	1	180	540	10	3	sybr50487528
sybr	50	1871	0.5197222222222222	C6	6479	AFU	487	528	split pir 2x bxb1	3	0	0	0	1	190	570	10	3	sybr50487528
sybr	50	1871	0.5197222222222222	C7	6002	AFU	487	528	split pir 2x bxb1	1	10	20	0	2	80	240	10	3	sybr50487528
sybr	50	1871	0.5197222222222222	C8	5329	AFU	487	528	split pir 2x bxb1	2	10	20	0	2	170	510	10	3	sybr50487528
sybr	50	1871	0.5197222222222222	C9	5977	AFU	487	528	split pir 2x bxb1	3	10	20	0	2	50	150	10	3	sybr50487528
sybr	50	1871	0.5197222222222222	C10	6206	AFU	487	528	JS006	1	0	0	0	1	190	570	10	3	sybr50487528
sybr	50	1871	0.5197222222222222	C11	5087	AFU	487	528	JS006	1	0	0	1	1	190	570	10	3	sybr50487528
sybr	50	1871	0.5197222222222222	C12	4595	AFU	487	528	JS006	1	0	0	2	1	190	570	10	3	sybr50487528
sybr	50	1931	0.5363888888888889	A1	4877	AFU	487	528	split pir 2x bxb1	1	10	20	0	1	110	330	10	1	sybr50487528
sybr	50	1931	0.5363888888888889	A2	4786	AFU	487	528	split pir 2x bxb1	2	10	20	0	1	50	150	10	1	sybr50487528
sybr	50	1931	0.5363888888888889	A3	4774	AFU	487	528	split pir 2x bxb1	3	10	20	0	1	90	270	10	1	sybr50487528
sybr	50	1931	0.5363888888888889	A4	6274	AFU	487	528	split pir 2x bxb1	1	0	0	0	1	180	540	10	1	sybr50487528
sybr	50	1931	0.5363888888888889	A5	6155	AFU	487	528	split pir 2x bxb1	2	0	0	0	1	180	540	10	1	sybr50487528
sybr	50	1931	0.5363888888888889	A6	6464	AFU	487	528	split pir 2x bxb1	3	0	0	0	1	190	570	10	1	sybr50487528
sybr	50	1931	0.5363888888888889	A7	5920	AFU	487	528	split pir 2x bxb1	1	10	20	0	2	80	240	10	1	sybr50487528
sybr	50	1931	0.5363888888888889	A8	5433	AFU	487	528	split pir 2x bxb1	2	10	20	0	2	170	510	10	1	sybr50487528
sybr	50	1931	0.5363888888888889	A9	6049	AFU	487	528	split pir 2x bxb1	3	10	20	0	2	50	150	10	1	sybr50487528
sybr	50	1931	0.5363888888888889	A10	6218	AFU	487	528	JS006	1	0	0	0	1	190	570	10	1	sybr50487528
sybr	50	1931	0.5363888888888889	A11	4981	AFU	487	528	JS006	1	0	0	1	1	190	570	10	1	sybr50487528
sybr	50	1931	0.5363888888888889	A12	4538	AFU	487	528	JS006	1	0	0	2	1	190	570	10	1	sybr50487528
sybr	50	1931	0.5363888888888889	B1	5572	AFU	487	528	split pir 2x bxb1	1	10	20	0	1	110	330	10	2	sybr50487528
sybr	50	1931	0.5363888888888889	B2	5567	AFU	487	528	split pir 2x bxb1	2	10	20	0	1	50	150	10	2	sybr50487528
sybr	50	1931	0.5363888888888889	B3	5931	AFU	487	528	split pir 2x bxb1	3	10	20	0	1	90	270	10	2	sybr50487528
sybr	50	1931	0.5363888888888889	B4	6247	AFU	487	528	split pir 2x bxb1	1	0	0	0	1	180	540	10	2	sybr50487528
sybr	50	1931	0.5363888888888889	B5	6017	AFU	487	528	split pir 2x bxb1	2	0	0	0	1	180	540	10	2	sybr50487528
sybr	50	1931	0.5363888888888889	B6	6316	AFU	487	528	split pir 2x bxb1	3	0	0	0	1	190	570	10	2	sybr50487528
sybr	50	1931	0.5363888888888889	B7	6063	AFU	487	528	split pir 2x bxb1	1	10	20	0	2	80	240	10	2	sybr50487528
sybr	50	1931	0.5363888888888889	B8	5404	AFU	487	528	split pir 2x bxb1	2	10	20	0	2	170	510	10	2	sybr50487528
sybr	50	1931	0.5363888888888889	B9	5982	AFU	487	528	split pir 2x bxb1	3	10	20	0	2	50	150	10	2	sybr50487528
sybr	50	1931	0.5363888888888889	B10	6176	AFU	487	528	JS006	1	0	0	0	1	190	570	10	2	sybr50487528
sybr	50	1931	0.5363888888888889	B11	5206	AFU	487	528	JS006	1	0	0	1	1	190	570	10	2	sybr50487528
sybr	50	1931	0.5363888888888889	B12	4779	AFU	487	528	JS006	1	0	0	2	1	190	570	10	2	sybr50487528
sybr	50	1931	0.5363888888888889	C1	5452	AFU	487	528	split pir 2x bxb1	1	10	20	0	1	110	330	10	3	sybr50487528
sybr	50	1931	0.5363888888888889	C2	5370	AFU	487	528	split pir 2x bxb1	2	10	20	0	1	50	150	10	3	sybr50487528
sybr	50	1931	0.5363888888888889	C3	5335	AFU	487	528	split pir 2x bxb1	3	10	20	0	1	90	270	10	3	sybr50487528
sybr	50	1931	0.5363888888888889	C4	6275	AFU	487	528	split pir 2x bxb1	1	0	0	0	1	180	540	10	3	sybr50487528
sybr	50	1931	0.5363888888888889	C5	5941	AFU	487	528	split pir 2x bxb1	2	0	0	0	1	180	540	10	3	sybr50487528
sybr	50	1931	0.5363888888888889	C6	6454	AFU	487	528	split pir 2x bxb1	3	0	0	0	1	190	570	10	3	sybr50487528
sybr	50	1931	0.5363888888888889	C7	5977	AFU	487	528	split pir 2x bxb1	1	10	20	0	2	80	240	10	3	sybr50487528
sybr	50	1931	0.5363888888888889	C8	5303	AFU	487	528	split pir 2x bxb1	2	10	20	0	2	170	510	10	3	sybr50487528
sybr	50	1931	0.5363888888888889	C9	5971	AFU	487	528	split pir 2x bxb1	3	10	20	0	2	50	150	10	3	sybr50487528
sybr	50	1931	0.5363888888888889	C10	6205	AFU	487	528	JS006	1	0	0	0	1	190	570	10	3	sybr50487528
sybr	50	1931	0.5363888888888889	C11	5052	AFU	487	528	JS006	1	0	0	1	1	190	570	10	3	sybr50487528
sybr	50	1931	0.5363888888888889	C12	4591	AFU	487	528	JS006	1	0	0	2	1	190	570	10	3	sybr50487528
sybr	50	1991	0.5530555555555555	A1	4916	AFU	487	528	split pir 2x bxb1	1	10	20	0	1	110	330	10	1	sybr50487528
sybr	50	1991	0.5530555555555555	A2	4611	AFU	487	528	split pir 2x bxb1	2	10	20	0	1	50	150	10	1	sybr50487528
sybr	50	1991	0.5530555555555555	A3	4799	AFU	487	528	split pir 2x bxb1	3	10	20	0	1	90	270	10	1	sybr50487528
sybr	50	1991	0.5530555555555555	A4	6281	AFU	487	528	split pir 2x bxb1	1	0	0	0	1	180	540	10	1	sybr50487528
sybr	50	1991	0.5530555555555555	A5	6134	AFU	487	528	split pir 2x bxb1	2	0	0	0	1	180	540	10	1	sybr50487528
sybr	50	1991	0.5530555555555555	A6	6489	AFU	487	528	split pir 2x bxb1	3	0	0	0	1	190	570	10	1	sybr50487528
sybr	50	1991	0.5530555555555555	A7	5895	AFU	487	528	split pir 2x bxb1	1	10	20	0	2	80	240	10	1	sybr50487528
sybr	50	1991	0.5530555555555555	A8	5410	AFU	487	528	split pir 2x bxb1	2	10	20	0	2	170	510	10	1	sybr50487528
sybr	50	1991	0.5530555555555555	A9	6015	AFU	487	528	split pir 2x bxb1	3	10	20	0	2	50	150	10	1	sybr50487528
sybr	50	1991	0.5530555555555555	A10	6229	AFU	487	528	JS006	1	0	0	0	1	190	570	10	1	sybr50487528
sybr	50	1991	0.5530555555555555	A11	4955	AFU	487	528	JS006	1	0	0	1	1	190	570	10	1	sybr50487528
sybr	50	1991	0.5530555555555555	A12	4517	AFU	487	528	JS006	1	0	0	2	1	190	570	10	1	sybr50487528
sybr	50	1991	0.5530555555555555	B1	5492	AFU	487	528	split pir 2x bxb1	1	10	20	0	1	110	330	10	2	sybr50487528
sybr	50	1991	0.5530555555555555	B2	5487	AFU	487	528	split pir 2x bxb1	2	10	20	0	1	50	150	10	2	sybr50487528
sybr	50	1991	0.5530555555555555	B3	5875	AFU	487	528	split pir 2x bxb1	3	10	20	0	1	90	270	10	2	sybr50487528
sybr	50	1991	0.5530555555555555	B4	6250	AFU	487	528	split pir 2x bxb1	1	0	0	0	1	180	540	10	2	sybr50487528
sybr	50	1991	0.5530555555555555	B5	5994	AFU	487	528	split pir 2x bxb1	2	0	0	0	1	180	540	10	2	sybr50487528
sybr	50	1991	0.5530555555555555	B6	6279	AFU	487	528	split pir 2x bxb1	3	0	0	0	1	190	570	10	2	sybr50487528
sybr	50	1991	0.5530555555555555	B7	6032	AFU	487	528	split pir 2x bxb1	1	10	20	0	2	80	240	10	2	sybr50487528
sybr	50	1991	0.5530555555555555	B8	5367	AFU	487	528	split pir 2x bxb1	2	10	20	0	2	170	510	10	2	sybr50487528
sybr	50	1991	0.5530555555555555	B9	5946	AFU	487	528	split pir 2x bxb1	3	10	20	0	2	50	150	10	2	sybr50487528
sybr	50	1991	0.5530555555555555	B10	6170	AFU	487	528	JS006	1	0	0	0	1	190	570	10	2	sybr50487528
sybr	50	1991	0.5530555555555555	B11	5192	AFU	487	528	JS006	1	0	0	1	1	190	570	10	2	sybr50487528
sybr	50	1991	0.5530555555555555	B12	4760	AFU	487	528	JS006	1	0	0	2	1	190	570	10	2	sybr50487528
sybr	50	1991	0.5530555555555555	C1	5454	AFU	487	528	split pir 2x bxb1	1	10	20	0	1	110	330	10	3	sybr50487528
sybr	50	1991	0.5530555555555555	C2	5279	AFU	487	528	split pir 2x bxb1	2	10	20	0	1	50	150	10	3	sybr50487528
sybr	50	1991	0.5530555555555555	C3	5296	AFU	487	528	split pir 2x bxb1	3	10	20	0	1	90	270	10	3	sybr50487528
sybr	50	1991	0.5530555555555555	C4	6235	AFU	487	528	split pir 2x bxb1	1	0	0	0	1	180	540	10	3	sybr50487528
sybr	50	1991	0.5530555555555555	C5	5946	AFU	487	528	split pir 2x bxb1	2	0	0	0	1	180	540	10	3	sybr50487528
sybr	50	1991	0.5530555555555555	C6	6461	AFU	487	528	split pir 2x bxb1	3	0	0	0	1	190	570	10	3	sybr50487528
sybr	50	1991	0.5530555555555555	C7	5942	AFU	487	528	split pir 2x bxb1	1	10	20	0	2	80	240	10	3	sybr50487528
sybr	50	1991	0.5530555555555555	C8	5290	AFU	487	528	split pir 2x bxb1	2	10	20	0	2	170	510	10	3	sybr50487528
sybr	50	1991	0.5530555555555555	C9	5948	AFU	487	528	split pir 2x bxb1	3	10	20	0	2	50	150	10	3	sybr50487528
sybr	50	1991	0.5530555555555555	C10	6190	AFU	487	528	JS006	1	0	0	0	1	190	570	10	3	sybr50487528
sybr	50	1991	0.5530555555555555	C11	5035	AFU	487	528	JS006	1	0	0	1	1	190	570	10	3	sybr50487528
sybr	50	1991	0.5530555555555555	C12	4557	AFU	487	528	JS006	1	0	0	2	1	190	570	10	3	sybr50487528
sybr	50	2051	0.5697222222222222	A1	4953	AFU	487	528	split pir 2x bxb1	1	10	20	0	1	110	330	10	1	sybr50487528
sybr	50	2051	0.5697222222222222	A2	4486	AFU	487	528	split pir 2x bxb1	2	10	20	0	1	50	150	10	1	sybr50487528
sybr	50	2051	0.5697222222222222	A3	4839	AFU	487	528	split pir 2x bxb1	3	10	20	0	1	90	270	10	1	sybr50487528
sybr	50	2051	0.5697222222222222	A4	6295	AFU	487	528	split pir 2x bxb1	1	0	0	0	1	180	540	10	1	sybr50487528
sybr	50	2051	0.5697222222222222	A5	6150	AFU	487	528	split pir 2x bxb1	2	0	0	0	1	180	540	10	1	sybr50487528
sybr	50	2051	0.5697222222222222	A6	6488	AFU	487	528	split pir 2x bxb1	3	0	0	0	1	190	570	10	1	sybr50487528
sybr	50	2051	0.5697222222222222	A7	5828	AFU	487	528	split pir 2x bxb1	1	10	20	0	2	80	240	10	1	sybr50487528
sybr	50	2051	0.5697222222222222	A8	5390	AFU	487	528	split pir 2x bxb1	2	10	20	0	2	170	510	10	1	sybr50487528
sybr	50	2051	0.5697222222222222	A9	6005	AFU	487	528	split pir 2x bxb1	3	10	20	0	2	50	150	10	1	sybr50487528
sybr	50	2051	0.5697222222222222	A10	6212	AFU	487	528	JS006	1	0	0	0	1	190	570	10	1	sybr50487528
sybr	50	2051	0.5697222222222222	A11	4908	AFU	487	528	JS006	1	0	0	1	1	190	570	10	1	sybr50487528
sybr	50	2051	0.5697222222222222	A12	4491	AFU	487	528	JS006	1	0	0	2	1	190	570	10	1	sybr50487528
sybr	50	2051	0.5697222222222222	B1	5448	AFU	487	528	split pir 2x bxb1	1	10	20	0	1	110	330	10	2	sybr50487528
sybr	50	2051	0.5697222222222222	B2	5408	AFU	487	528	split pir 2x bxb1	2	10	20	0	1	50	150	10	2	sybr50487528
sybr	50	2051	0.5697222222222222	B3	5790	AFU	487	528	split pir 2x bxb1	3	10	20	0	1	90	270	10	2	sybr50487528
sybr	50	2051	0.5697222222222222	B4	6240	AFU	487	528	split pir 2x bxb1	1	0	0	0	1	180	540	10	2	sybr50487528
sybr	50	2051	0.5697222222222222	B5	5975	AFU	487	528	split pir 2x bxb1	2	0	0	0	1	180	540	10	2	sybr50487528
sybr	50	2051	0.5697222222222222	B6	6275	AFU	487	528	split pir 2x bxb1	3	0	0	0	1	190	570	10	2	sybr50487528
sybr	50	2051	0.5697222222222222	B7	6027	AFU	487	528	split pir 2x bxb1	1	10	20	0	2	80	240	10	2	sybr50487528
sybr	50	2051	0.5697222222222222	B8	5348	AFU	487	528	split pir 2x bxb1	2	10	20	0	2	170	510	10	2	sybr50487528
sybr	50	2051	0.5697222222222222	B9	5931	AFU	487	528	split pir 2x bxb1	3	10	20	0	2	50	150	10	2	sybr50487528
sybr	50	2051	0.5697222222222222	B10	6183	AFU	487	528	JS006	1	0	0	0	1	190	570	10	2	sybr50487528
sybr	50	2051	0.5697222222222222	B11	5151	AFU	487	528	JS006	1	0	0	1	1	190	570	10	2	sybr50487528
sybr	50	2051	0.5697222222222222	B12	4726	AFU	487	528	JS006	1	0	0	2	1	190	570	10	2	sybr50487528
sybr	50	2051	0.5697222222222222	C1	5458	AFU	487	528	split pir 2x bxb1	1	10	20	0	1	110	330	10	3	sybr50487528
sybr	50	2051	0.5697222222222222	C2	5193	AFU	487	528	split pir 2x bxb1	2	10	20	0	1	50	150	10	3	sybr50487528
sybr	50	2051	0.5697222222222222	C3	5291	AFU	487	528	split pir 2x bxb1	3	10	20	0	1	90	270	10	3	sybr50487528
sybr	50	2051	0.5697222222222222	C4	6243	AFU	487	528	split pir 2x bxb1	1	0	0	0	1	180	540	10	3	sybr50487528
sybr	50	2051	0.5697222222222222	C5	5942	AFU	487	528	split pir 2x bxb1	2	0	0	0	1	180	540	10	3	sybr50487528
sybr	50	2051	0.5697222222222222	C6	6449	AFU	487	528	split pir 2x bxb1	3	0	0	0	1	190	570	10	3	sybr50487528
sybr	50	2051	0.5697222222222222	C7	5950	AFU	487	528	split pir 2x bxb1	1	10	20	0	2	80	240	10	3	sybr50487528
sybr	50	2051	0.5697222222222222	C8	5258	AFU	487	528	split pir 2x bxb1	2	10	20	0	2	170	510	10	3	sybr50487528
sybr	50	2051	0.5697222222222222	C9	5909	AFU	487	528	split pir 2x bxb1	3	10	20	0	2	50	150	10	3	sybr50487528
sybr	50	2051	0.5697222222222222	C10	6170	AFU	487	528	JS006	1	0	0	0	1	190	570	10	3	sybr50487528
sybr	50	2051	0.5697222222222222	C11	5002	AFU	487	528	JS006	1	0	0	1	1	190	570	10	3	sybr50487528
sybr	50	2051	0.5697222222222222	C12	4536	AFU	487	528	JS006	1	0	0	2	1	190	570	10	3	sybr50487528
sybr	50	2111	0.5863888888888888	A1	4998	AFU	487	528	split pir 2x bxb1	1	10	20	0	1	110	330	10	1	sybr50487528
sybr	50	2111	0.5863888888888888	A2	4439	AFU	487	528	split pir 2x bxb1	2	10	20	0	1	50	150	10	1	sybr50487528
sybr	50	2111	0.5863888888888888	A3	4896	AFU	487	528	split pir 2x bxb1	3	10	20	0	1	90	270	10	1	sybr50487528
sybr	50	2111	0.5863888888888888	A4	6306	AFU	487	528	split pir 2x bxb1	1	0	0	0	1	180	540	10	1	sybr50487528
sybr	50	2111	0.5863888888888888	A5	6143	AFU	487	528	split pir 2x bxb1	2	0	0	0	1	180	540	10	1	sybr50487528
sybr	50	2111	0.5863888888888888	A6	6503	AFU	487	528	split pir 2x bxb1	3	0	0	0	1	190	570	10	1	sybr50487528
sybr	50	2111	0.5863888888888888	A7	5809	AFU	487	528	split pir 2x bxb1	1	10	20	0	2	80	240	10	1	sybr50487528
sybr	50	2111	0.5863888888888888	A8	5346	AFU	487	528	split pir 2x bxb1	2	10	20	0	2	170	510	10	1	sybr50487528
sybr	50	2111	0.5863888888888888	A9	5949	AFU	487	528	split pir 2x bxb1	3	10	20	0	2	50	150	10	1	sybr50487528
sybr	50	2111	0.5863888888888888	A10	6228	AFU	487	528	JS006	1	0	0	0	1	190	570	10	1	sybr50487528
sybr	50	2111	0.5863888888888888	A11	4893	AFU	487	528	JS006	1	0	0	1	1	190	570	10	1	sybr50487528
sybr	50	2111	0.5863888888888888	A12	4462	AFU	487	528	JS006	1	0	0	2	1	190	570	10	1	sybr50487528
sybr	50	2111	0.5863888888888888	B1	5428	AFU	487	528	split pir 2x bxb1	1	10	20	0	1	110	330	10	2	sybr50487528
sybr	50	2111	0.5863888888888888	B2	5315	AFU	487	528	split pir 2x bxb1	2	10	20	0	1	50	150	10	2	sybr50487528
sybr	50	2111	0.5863888888888888	B3	5666	AFU	487	528	split pir 2x bxb1	3	10	20	0	1	90	270	10	2	sybr50487528
sybr	50	2111	0.5863888888888888	B4	6241	AFU	487	528	split pir 2x bxb1	1	0	0	0	1	180	540	10	2	sybr50487528
sybr	50	2111	0.5863888888888888	B5	5968	AFU	487	528	split pir 2x bxb1	2	0	0	0	1	180	540	10	2	sybr50487528
sybr	50	2111	0.5863888888888888	B6	6286	AFU	487	528	split pir 2x bxb1	3	0	0	0	1	190	570	10	2	sybr50487528
sybr	50	2111	0.5863888888888888	B7	5999	AFU	487	528	split pir 2x bxb1	1	10	20	0	2	80	240	10	2	sybr50487528
sybr	50	2111	0.5863888888888888	B8	5339	AFU	487	528	split pir 2x bxb1	2	10	20	0	2	170	510	10	2	sybr50487528
sybr	50	2111	0.5863888888888888	B9	5905	AFU	487	528	split pir 2x bxb1	3	10	20	0	2	50	150	10	2	sybr50487528
sybr	50	2111	0.5863888888888888	B10	6156	AFU	487	528	JS006	1	0	0	0	1	190	570	10	2	sybr50487528
sybr	50	2111	0.5863888888888888	B11	5110	AFU	487	528	JS006	1	0	0	1	1	190	570	10	2	sybr50487528
sybr	50	2111	0.5863888888888888	B12	4689	AFU	487	528	JS006	1	0	0	2	1	190	570	10	2	sybr50487528
sybr	50	2111	0.5863888888888888	C1	5458	AFU	487	528	split pir 2x bxb1	1	10	20	0	1	110	330	10	3	sybr50487528
sybr	50	2111	0.5863888888888888	C2	5086	AFU	487	528	split pir 2x bxb1	2	10	20	0	1	50	150	10	3	sybr50487528
sybr	50	2111	0.5863888888888888	C3	5279	AFU	487	528	split pir 2x bxb1	3	10	20	0	1	90	270	10	3	sybr50487528
sybr	50	2111	0.5863888888888888	C4	6216	AFU	487	528	split pir 2x bxb1	1	0	0	0	1	180	540	10	3	sybr50487528
sybr	50	2111	0.5863888888888888	C5	5937	AFU	487	528	split pir 2x bxb1	2	0	0	0	1	180	540	10	3	sybr50487528
sybr	50	2111	0.5863888888888888	C6	6443	AFU	487	528	split pir 2x bxb1	3	0	0	0	1	190	570	10	3	sybr50487528
sybr	50	2111	0.5863888888888888	C7	5902	AFU	487	528	split pir 2x bxb1	1	10	20	0	2	80	240	10	3	sybr50487528
sybr	50	2111	0.5863888888888888	C8	5229	AFU	487	528	split pir 2x bxb1	2	10	20	0	2	170	510	10	3	sybr50487528
sybr	50	2111	0.5863888888888888	C9	5896	AFU	487	528	split pir 2x bxb1	3	10	20	0	2	50	150	10	3	sybr50487528
sybr	50	2111	0.5863888888888888	C10	6181	AFU	487	528	JS006	1	0	0	0	1	190	570	10	3	sybr50487528
sybr	50	2111	0.5863888888888888	C11	4976	AFU	487	528	JS006	1	0	0	1	1	190	570	10	3	sybr50487528
sybr	50	2111	0.5863888888888888	C12	4516	AFU	487	528	JS006	1	0	0	2	1	190	570	10	3	sybr50487528
sybr	50	2171	0.6030555555555556	A1	5020	AFU	487	528	split pir 2x bxb1	1	10	20	0	1	110	330	10	1	sybr50487528
sybr	50	2171	0.6030555555555556	A2	4417	AFU	487	528	split pir 2x bxb1	2	10	20	0	1	50	150	10	1	sybr50487528
sybr	50	2171	0.6030555555555556	A3	4888	AFU	487	528	split pir 2x bxb1	3	10	20	0	1	90	270	10	1	sybr50487528
sybr	50	2171	0.6030555555555556	A4	6306	AFU	487	528	split pir 2x bxb1	1	0	0	0	1	180	540	10	1	sybr50487528
sybr	50	2171	0.6030555555555556	A5	6128	AFU	487	528	split pir 2x bxb1	2	0	0	0	1	180	540	10	1	sybr50487528
sybr	50	2171	0.6030555555555556	A6	6511	AFU	487	528	split pir 2x bxb1	3	0	0	0	1	190	570	10	1	sybr50487528
sybr	50	2171	0.6030555555555556	A7	5761	AFU	487	528	split pir 2x bxb1	1	10	20	0	2	80	240	10	1	sybr50487528
sybr	50	2171	0.6030555555555556	A8	5315	AFU	487	528	split pir 2x bxb1	2	10	20	0	2	170	510	10	1	sybr50487528
sybr	50	2171	0.6030555555555556	A9	5917	AFU	487	528	split pir 2x bxb1	3	10	20	0	2	50	150	10	1	sybr50487528
sybr	50	2171	0.6030555555555556	A10	6211	AFU	487	528	JS006	1	0	0	0	1	190	570	10	1	sybr50487528
sybr	50	2171	0.6030555555555556	A11	4863	AFU	487	528	JS006	1	0	0	1	1	190	570	10	1	sybr50487528
sybr	50	2171	0.6030555555555556	A12	4431	AFU	487	528	JS006	1	0	0	2	1	190	570	10	1	sybr50487528
sybr	50	2171	0.6030555555555556	B1	5411	AFU	487	528	split pir 2x bxb1	1	10	20	0	1	110	330	10	2	sybr50487528
sybr	50	2171	0.6030555555555556	B2	5193	AFU	487	528	split pir 2x bxb1	2	10	20	0	1	50	150	10	2	sybr50487528
sybr	50	2171	0.6030555555555556	B3	5553	AFU	487	528	split pir 2x bxb1	3	10	20	0	1	90	270	10	2	sybr50487528
sybr	50	2171	0.6030555555555556	B4	6257	AFU	487	528	split pir 2x bxb1	1	0	0	0	1	180	540	10	2	sybr50487528
sybr	50	2171	0.6030555555555556	B5	5947	AFU	487	528	split pir 2x bxb1	2	0	0	0	1	180	540	10	2	sybr50487528
sybr	50	2171	0.6030555555555556	B6	6267	AFU	487	528	split pir 2x bxb1	3	0	0	0	1	190	570	10	2	sybr50487528
sybr	50	2171	0.6030555555555556	B7	5971	AFU	487	528	split pir 2x bxb1	1	10	20	0	2	80	240	10	2	sybr50487528
sybr	50	2171	0.6030555555555556	B8	5304	AFU	487	528	split pir 2x bxb1	2	10	20	0	2	170	510	10	2	sybr50487528
sybr	50	2171	0.6030555555555556	B9	5901	AFU	487	528	split pir 2x bxb1	3	10	20	0	2	50	150	10	2	sybr50487528
sybr	50	2171	0.6030555555555556	B10	6168	AFU	487	528	JS006	1	0	0	0	1	190	570	10	2	sybr50487528
sybr	50	2171	0.6030555555555556	B11	5106	AFU	487	528	JS006	1	0	0	1	1	190	570	10	2	sybr50487528
sybr	50	2171	0.6030555555555556	B12	4670	AFU	487	528	JS006	1	0	0	2	1	190	570	10	2	sybr50487528
sybr	50	2171	0.6030555555555556	C1	5440	AFU	487	528	split pir 2x bxb1	1	10	20	0	1	110	330	10	3	sybr50487528
sybr	50	2171	0.6030555555555556	C2	4989	AFU	487	528	split pir 2x bxb1	2	10	20	0	1	50	150	10	3	sybr50487528
sybr	50	2171	0.6030555555555556	C3	5250	AFU	487	528	split pir 2x bxb1	3	10	20	0	1	90	270	10	3	sybr50487528
sybr	50	2171	0.6030555555555556	C4	6201	AFU	487	528	split pir 2x bxb1	1	0	0	0	1	180	540	10	3	sybr50487528
sybr	50	2171	0.6030555555555556	C5	5926	AFU	487	528	split pir 2x bxb1	2	0	0	0	1	180	540	10	3	sybr50487528
sybr	50	2171	0.6030555555555556	C6	6420	AFU	487	528	split pir 2x bxb1	3	0	0	0	1	190	570	10	3	sybr50487528
sybr	50	2171	0.6030555555555556	C7	5896	AFU	487	528	split pir 2x bxb1	1	10	20	0	2	80	240	10	3	sybr50487528
sybr	50	2171	0.6030555555555556	C8	5191	AFU	487	528	split pir 2x bxb1	2	10	20	0	2	170	510	10	3	sybr50487528
sybr	50	2171	0.6030555555555556	C9	5869	AFU	487	528	split pir 2x bxb1	3	10	20	0	2	50	150	10	3	sybr50487528
sybr	50	2171	0.6030555555555556	C10	6165	AFU	487	528	JS006	1	0	0	0	1	190	570	10	3	sybr50487528
sybr	50	2171	0.6030555555555556	C11	4941	AFU	487	528	JS006	1	0	0	1	1	190	570	10	3	sybr50487528
sybr	50	2171	0.6030555555555556	C12	4494	AFU	487	528	JS006	1	0	0	2	1	190	570	10	3	sybr50487528
sybr	50	2231	0.6197222222222222	A1	5032	AFU	487	528	split pir 2x bxb1	1	10	20	0	1	110	330	10	1	sybr50487528
sybr	50	2231	0.6197222222222222	A2	4414	AFU	487	528	split pir 2x bxb1	2	10	20	0	1	50	150	10	1	sybr50487528
sybr	50	2231	0.6197222222222222	A3	4884	AFU	487	528	split pir 2x bxb1	3	10	20	0	1	90	270	10	1	sybr50487528
sybr	50	2231	0.6197222222222222	A4	6299	AFU	487	528	split pir 2x bxb1	1	0	0	0	1	180	540	10	1	sybr50487528
sybr	50	2231	0.6197222222222222	A5	6130	AFU	487	528	split pir 2x bxb1	2	0	0	0	1	180	540	10	1	sybr50487528
sybr	50	2231	0.6197222222222222	A6	6489	AFU	487	528	split pir 2x bxb1	3	0	0	0	1	190	570	10	1	sybr50487528
sybr	50	2231	0.6197222222222222	A7	5715	AFU	487	528	split pir 2x bxb1	1	10	20	0	2	80	240	10	1	sybr50487528
sybr	50	2231	0.6197222222222222	A8	5281	AFU	487	528	split pir 2x bxb1	2	10	20	0	2	170	510	10	1	sybr50487528
sybr	50	2231	0.6197222222222222	A9	5881	AFU	487	528	split pir 2x bxb1	3	10	20	0	2	50	150	10	1	sybr50487528
sybr	50	2231	0.6197222222222222	A10	6197	AFU	487	528	JS006	1	0	0	0	1	190	570	10	1	sybr50487528
sybr	50	2231	0.6197222222222222	A11	4823	AFU	487	528	JS006	1	0	0	1	1	190	570	10	1	sybr50487528
sybr	50	2231	0.6197222222222222	A12	4398	AFU	487	528	JS006	1	0	0	2	1	190	570	10	1	sybr50487528
sybr	50	2231	0.6197222222222222	B1	5398	AFU	487	528	split pir 2x bxb1	1	10	20	0	1	110	330	10	2	sybr50487528
sybr	50	2231	0.6197222222222222	B2	5042	AFU	487	528	split pir 2x bxb1	2	10	20	0	1	50	150	10	2	sybr50487528
sybr	50	2231	0.6197222222222222	B3	5405	AFU	487	528	split pir 2x bxb1	3	10	20	0	1	90	270	10	2	sybr50487528
sybr	50	2231	0.6197222222222222	B4	6246	AFU	487	528	split pir 2x bxb1	1	0	0	0	1	180	540	10	2	sybr50487528
sybr	50	2231	0.6197222222222222	B5	5948	AFU	487	528	split pir 2x bxb1	2	0	0	0	1	180	540	10	2	sybr50487528
sybr	50	2231	0.6197222222222222	B6	6265	AFU	487	528	split pir 2x bxb1	3	0	0	0	1	190	570	10	2	sybr50487528
sybr	50	2231	0.6197222222222222	B7	5952	AFU	487	528	split pir 2x bxb1	1	10	20	0	2	80	240	10	2	sybr50487528
sybr	50	2231	0.6197222222222222	B8	5283	AFU	487	528	split pir 2x bxb1	2	10	20	0	2	170	510	10	2	sybr50487528
sybr	50	2231	0.6197222222222222	B9	5877	AFU	487	528	split pir 2x bxb1	3	10	20	0	2	50	150	10	2	sybr50487528
sybr	50	2231	0.6197222222222222	B10	6152	AFU	487	528	JS006	1	0	0	0	1	190	570	10	2	sybr50487528
sybr	50	2231	0.6197222222222222	B11	5073	AFU	487	528	JS006	1	0	0	1	1	190	570	10	2	sybr50487528
sybr	50	2231	0.6197222222222222	B12	4633	AFU	487	528	JS006	1	0	0	2	1	190	570	10	2	sybr50487528
sybr	50	2231	0.6197222222222222	C1	5419	AFU	487	528	split pir 2x bxb1	1	10	20	0	1	110	330	10	3	sybr50487528
sybr	50	2231	0.6197222222222222	C2	4911	AFU	487	528	split pir 2x bxb1	2	10	20	0	1	50	150	10	3	sybr50487528
sybr	50	2231	0.6197222222222222	C3	5243	AFU	487	528	split pir 2x bxb1	3	10	20	0	1	90	270	10	3	sybr50487528
sybr	50	2231	0.6197222222222222	C4	6201	AFU	487	528	split pir 2x bxb1	1	0	0	0	1	180	540	10	3	sybr50487528
sybr	50	2231	0.6197222222222222	C5	5932	AFU	487	528	split pir 2x bxb1	2	0	0	0	1	180	540	10	3	sybr50487528
sybr	50	2231	0.6197222222222222	C6	6410	AFU	487	528	split pir 2x bxb1	3	0	0	0	1	190	570	10	3	sybr50487528
sybr	50	2231	0.6197222222222222	C7	5863	AFU	487	528	split pir 2x bxb1	1	10	20	0	2	80	240	10	3	sybr50487528
sybr	50	2231	0.6197222222222222	C8	5193	AFU	487	528	split pir 2x bxb1	2	10	20	0	2	170	510	10	3	sybr50487528
sybr	50	2231	0.6197222222222222	C9	5873	AFU	487	528	split pir 2x bxb1	3	10	20	0	2	50	150	10	3	sybr50487528
sybr	50	2231	0.6197222222222222	C10	6155	AFU	487	528	JS006	1	0	0	0	1	190	570	10	3	sybr50487528
sybr	50	2231	0.6197222222222222	C11	4912	AFU	487	528	JS006	1	0	0	1	1	190	570	10	3	sybr50487528
sybr	50	2231	0.6197222222222222	C12	4461	AFU	487	528	JS006	1	0	0	2	1	190	570	10	3	sybr50487528
sybr	50	2291	0.6363888888888889	A1	5049	AFU	487	528	split pir 2x bxb1	1	10	20	0	1	110	330	10	1	sybr50487528
sybr	50	2291	0.6363888888888889	A2	4457	AFU	487	528	split pir 2x bxb1	2	10	20	0	1	50	150	10	1	sybr50487528
sybr	50	2291	0.6363888888888889	A3	4891	AFU	487	528	split pir 2x bxb1	3	10	20	0	1	90	270	10	1	sybr50487528
sybr	50	2291	0.6363888888888889	A4	6309	AFU	487	528	split pir 2x bxb1	1	0	0	0	1	180	540	10	1	sybr50487528
sybr	50	2291	0.6363888888888889	A5	6135	AFU	487	528	split pir 2x bxb1	2	0	0	0	1	180	540	10	1	sybr50487528
sybr	50	2291	0.6363888888888889	A6	6485	AFU	487	528	split pir 2x bxb1	3	0	0	0	1	190	570	10	1	sybr50487528
sybr	50	2291	0.6363888888888889	A7	5661	AFU	487	528	split pir 2x bxb1	1	10	20	0	2	80	240	10	1	sybr50487528
sybr	50	2291	0.6363888888888889	A8	5230	AFU	487	528	split pir 2x bxb1	2	10	20	0	2	170	510	10	1	sybr50487528
sybr	50	2291	0.6363888888888889	A9	5868	AFU	487	528	split pir 2x bxb1	3	10	20	0	2	50	150	10	1	sybr50487528
sybr	50	2291	0.6363888888888889	A10	6201	AFU	487	528	JS006	1	0	0	0	1	190	570	10	1	sybr50487528
sybr	50	2291	0.6363888888888889	A11	4800	AFU	487	528	JS006	1	0	0	1	1	190	570	10	1	sybr50487528
sybr	50	2291	0.6363888888888889	A12	4378	AFU	487	528	JS006	1	0	0	2	1	190	570	10	1	sybr50487528
sybr	50	2291	0.6363888888888889	B1	5372	AFU	487	528	split pir 2x bxb1	1	10	20	0	1	110	330	10	2	sybr50487528
sybr	50	2291	0.6363888888888889	B2	4914	AFU	487	528	split pir 2x bxb1	2	10	20	0	1	50	150	10	2	sybr50487528
sybr	50	2291	0.6363888888888889	B3	5280	AFU	487	528	split pir 2x bxb1	3	10	20	0	1	90	270	10	2	sybr50487528
sybr	50	2291	0.6363888888888889	B4	6246	AFU	487	528	split pir 2x bxb1	1	0	0	0	1	180	540	10	2	sybr50487528
sybr	50	2291	0.6363888888888889	B5	5951	AFU	487	528	split pir 2x bxb1	2	0	0	0	1	180	540	10	2	sybr50487528
sybr	50	2291	0.6363888888888889	B6	6275	AFU	487	528	split pir 2x bxb1	3	0	0	0	1	190	570	10	2	sybr50487528
sybr	50	2291	0.6363888888888889	B7	5930	AFU	487	528	split pir 2x bxb1	1	10	20	0	2	80	240	10	2	sybr50487528
sybr	50	2291	0.6363888888888889	B8	5263	AFU	487	528	split pir 2x bxb1	2	10	20	0	2	170	510	10	2	sybr50487528
sybr	50	2291	0.6363888888888889	B9	5857	AFU	487	528	split pir 2x bxb1	3	10	20	0	2	50	150	10	2	sybr50487528
sybr	50	2291	0.6363888888888889	B10	6143	AFU	487	528	JS006	1	0	0	0	1	190	570	10	2	sybr50487528
sybr	50	2291	0.6363888888888889	B11	5043	AFU	487	528	JS006	1	0	0	1	1	190	570	10	2	sybr50487528
sybr	50	2291	0.6363888888888889	B12	4632	AFU	487	528	JS006	1	0	0	2	1	190	570	10	2	sybr50487528
sybr	50	2291	0.6363888888888889	C1	5408	AFU	487	528	split pir 2x bxb1	1	10	20	0	1	110	330	10	3	sybr50487528
sybr	50	2291	0.6363888888888889	C2	4828	AFU	487	528	split pir 2x bxb1	2	10	20	0	1	50	150	10	3	sybr50487528
sybr	50	2291	0.6363888888888889	C3	5220	AFU	487	528	split pir 2x bxb1	3	10	20	0	1	90	270	10	3	sybr50487528
sybr	50	2291	0.6363888888888889	C4	6174	AFU	487	528	split pir 2x bxb1	1	0	0	0	1	180	540	10	3	sybr50487528
sybr	50	2291	0.6363888888888889	C5	5936	AFU	487	528	split pir 2x bxb1	2	0	0	0	1	180	540	10	3	sybr50487528
sybr	50	2291	0.6363888888888889	C6	6409	AFU	487	528	split pir 2x bxb1	3	0	0	0	1	190	570	10	3	sybr50487528
sybr	50	2291	0.6363888888888889	C7	5854	AFU	487	528	split pir 2x bxb1	1	10	20	0	2	80	240	10	3	sybr50487528
sybr	50	2291	0.6363888888888889	C8	5146	AFU	487	528	split pir 2x bxb1	2	10	20	0	2	170	510	10	3	sybr50487528
sybr	50	2291	0.6363888888888889	C9	5812	AFU	487	528	split pir 2x bxb1	3	10	20	0	2	50	150	10	3	sybr50487528
sybr	50	2291	0.6363888888888889	C10	6134	AFU	487	528	JS006	1	0	0	0	1	190	570	10	3	sybr50487528
sybr	50	2291	0.6363888888888889	C11	4877	AFU	487	528	JS006	1	0	0	1	1	190	570	10	3	sybr50487528
sybr	50	2291	0.6363888888888889	C12	4434	AFU	487	528	JS006	1	0	0	2	1	190	570	10	3	sybr50487528
sybr	50	2351	0.6530555555555555	A1	5047	AFU	487	528	split pir 2x bxb1	1	10	20	0	1	110	330	10	1	sybr50487528
sybr	50	2351	0.6530555555555555	A2	4469	AFU	487	528	split pir 2x bxb1	2	10	20	0	1	50	150	10	1	sybr50487528
sybr	50	2351	0.6530555555555555	A3	4897	AFU	487	528	split pir 2x bxb1	3	10	20	0	1	90	270	10	1	sybr50487528
sybr	50	2351	0.6530555555555555	A4	6301	AFU	487	528	split pir 2x bxb1	1	0	0	0	1	180	540	10	1	sybr50487528
sybr	50	2351	0.6530555555555555	A5	6112	AFU	487	528	split pir 2x bxb1	2	0	0	0	1	180	540	10	1	sybr50487528
sybr	50	2351	0.6530555555555555	A6	6476	AFU	487	528	split pir 2x bxb1	3	0	0	0	1	190	570	10	1	sybr50487528
sybr	50	2351	0.6530555555555555	A7	5623	AFU	487	528	split pir 2x bxb1	1	10	20	0	2	80	240	10	1	sybr50487528
sybr	50	2351	0.6530555555555555	A8	5197	AFU	487	528	split pir 2x bxb1	2	10	20	0	2	170	510	10	1	sybr50487528
sybr	50	2351	0.6530555555555555	A9	5795	AFU	487	528	split pir 2x bxb1	3	10	20	0	2	50	150	10	1	sybr50487528
sybr	50	2351	0.6530555555555555	A10	6181	AFU	487	528	JS006	1	0	0	0	1	190	570	10	1	sybr50487528
sybr	50	2351	0.6530555555555555	A11	4771	AFU	487	528	JS006	1	0	0	1	1	190	570	10	1	sybr50487528
sybr	50	2351	0.6530555555555555	A12	4351	AFU	487	528	JS006	1	0	0	2	1	190	570	10	1	sybr50487528
sybr	50	2351	0.6530555555555555	B1	5327	AFU	487	528	split pir 2x bxb1	1	10	20	0	1	110	330	10	2	sybr50487528
sybr	50	2351	0.6530555555555555	B2	4827	AFU	487	528	split pir 2x bxb1	2	10	20	0	1	50	150	10	2	sybr50487528
sybr	50	2351	0.6530555555555555	B3	5214	AFU	487	528	split pir 2x bxb1	3	10	20	0	1	90	270	10	2	sybr50487528
sybr	50	2351	0.6530555555555555	B4	6225	AFU	487	528	split pir 2x bxb1	1	0	0	0	1	180	540	10	2	sybr50487528
sybr	50	2351	0.6530555555555555	B5	5957	AFU	487	528	split pir 2x bxb1	2	0	0	0	1	180	540	10	2	sybr50487528
sybr	50	2351	0.6530555555555555	B6	6291	AFU	487	528	split pir 2x bxb1	3	0	0	0	1	190	570	10	2	sybr50487528
sybr	50	2351	0.6530555555555555	B7	5910	AFU	487	528	split pir 2x bxb1	1	10	20	0	2	80	240	10	2	sybr50487528
sybr	50	2351	0.6530555555555555	B8	5249	AFU	487	528	split pir 2x bxb1	2	10	20	0	2	170	510	10	2	sybr50487528
sybr	50	2351	0.6530555555555555	B9	5822	AFU	487	528	split pir 2x bxb1	3	10	20	0	2	50	150	10	2	sybr50487528
sybr	50	2351	0.6530555555555555	B10	6132	AFU	487	528	JS006	1	0	0	0	1	190	570	10	2	sybr50487528
sybr	50	2351	0.6530555555555555	B11	4994	AFU	487	528	JS006	1	0	0	1	1	190	570	10	2	sybr50487528
sybr	50	2351	0.6530555555555555	B12	4610	AFU	487	528	JS006	1	0	0	2	1	190	570	10	2	sybr50487528
sybr	50	2351	0.6530555555555555	C1	5383	AFU	487	528	split pir 2x bxb1	1	10	20	0	1	110	330	10	3	sybr50487528
sybr	50	2351	0.6530555555555555	C2	4762	AFU	487	528	split pir 2x bxb1	2	10	20	0	1	50	150	10	3	sybr50487528
sybr	50	2351	0.6530555555555555	C3	5184	AFU	487	528	split pir 2x bxb1	3	10	20	0	1	90	270	10	3	sybr50487528
sybr	50	2351	0.6530555555555555	C4	6170	AFU	487	528	split pir 2x bxb1	1	0	0	0	1	180	540	10	3	sybr50487528
sybr	50	2351	0.6530555555555555	C5	5907	AFU	487	528	split pir 2x bxb1	2	0	0	0	1	180	540	10	3	sybr50487528
sybr	50	2351	0.6530555555555555	C6	6400	AFU	487	528	split pir 2x bxb1	3	0	0	0	1	190	570	10	3	sybr50487528
sybr	50	2351	0.6530555555555555	C7	5825	AFU	487	528	split pir 2x bxb1	1	10	20	0	2	80	240	10	3	sybr50487528
sybr	50	2351	0.6530555555555555	C8	5108	AFU	487	528	split pir 2x bxb1	2	10	20	0	2	170	510	10	3	sybr50487528
sybr	50	2351	0.6530555555555555	C9	5800	AFU	487	528	split pir 2x bxb1	3	10	20	0	2	50	150	10	3	sybr50487528
sybr	50	2351	0.6530555555555555	C10	6156	AFU	487	528	JS006	1	0	0	0	1	190	570	10	3	sybr50487528
sybr	50	2351	0.6530555555555555	C11	4858	AFU	487	528	JS006	1	0	0	1	1	190	570	10	3	sybr50487528
sybr	50	2351	0.6530555555555555	C12	4434	AFU	487	528	JS006	1	0	0	2	1	190	570	10	3	sybr50487528
sybr	50	2411	0.6697222222222222	A1	5026	AFU	487	528	split pir 2x bxb1	1	10	20	0	1	110	330	10	1	sybr50487528
sybr	50	2411	0.6697222222222222	A2	4520	AFU	487	528	split pir 2x bxb1	2	10	20	0	1	50	150	10	1	sybr50487528
sybr	50	2411	0.6697222222222222	A3	4893	AFU	487	528	split pir 2x bxb1	3	10	20	0	1	90	270	10	1	sybr50487528
sybr	50	2411	0.6697222222222222	A4	6271	AFU	487	528	split pir 2x bxb1	1	0	0	0	1	180	540	10	1	sybr50487528
sybr	50	2411	0.6697222222222222	A5	6117	AFU	487	528	split pir 2x bxb1	2	0	0	0	1	180	540	10	1	sybr50487528
sybr	50	2411	0.6697222222222222	A6	6498	AFU	487	528	split pir 2x bxb1	3	0	0	0	1	190	570	10	1	sybr50487528
sybr	50	2411	0.6697222222222222	A7	5604	AFU	487	528	split pir 2x bxb1	1	10	20	0	2	80	240	10	1	sybr50487528
sybr	50	2411	0.6697222222222222	A8	5154	AFU	487	528	split pir 2x bxb1	2	10	20	0	2	170	510	10	1	sybr50487528
sybr	50	2411	0.6697222222222222	A9	5774	AFU	487	528	split pir 2x bxb1	3	10	20	0	2	50	150	10	1	sybr50487528
sybr	50	2411	0.6697222222222222	A10	6192	AFU	487	528	JS006	1	0	0	0	1	190	570	10	1	sybr50487528
sybr	50	2411	0.6697222222222222	A11	4753	AFU	487	528	JS006	1	0	0	1	1	190	570	10	1	sybr50487528
sybr	50	2411	0.6697222222222222	A12	4347	AFU	487	528	JS006	1	0	0	2	1	190	570	10	1	sybr50487528
sybr	50	2411	0.6697222222222222	B1	5302	AFU	487	528	split pir 2x bxb1	1	10	20	0	1	110	330	10	2	sybr50487528
sybr	50	2411	0.6697222222222222	B2	4748	AFU	487	528	split pir 2x bxb1	2	10	20	0	1	50	150	10	2	sybr50487528
sybr	50	2411	0.6697222222222222	B3	5136	AFU	487	528	split pir 2x bxb1	3	10	20	0	1	90	270	10	2	sybr50487528
sybr	50	2411	0.6697222222222222	B4	6225	AFU	487	528	split pir 2x bxb1	1	0	0	0	1	180	540	10	2	sybr50487528
sybr	50	2411	0.6697222222222222	B5	5981	AFU	487	528	split pir 2x bxb1	2	0	0	0	1	180	540	10	2	sybr50487528
sybr	50	2411	0.6697222222222222	B6	6294	AFU	487	528	split pir 2x bxb1	3	0	0	0	1	190	570	10	2	sybr50487528
sybr	50	2411	0.6697222222222222	B7	5885	AFU	487	528	split pir 2x bxb1	1	10	20	0	2	80	240	10	2	sybr50487528
sybr	50	2411	0.6697222222222222	B8	5222	AFU	487	528	split pir 2x bxb1	2	10	20	0	2	170	510	10	2	sybr50487528
sybr	50	2411	0.6697222222222222	B9	5781	AFU	487	528	split pir 2x bxb1	3	10	20	0	2	50	150	10	2	sybr50487528
sybr	50	2411	0.6697222222222222	B10	6129	AFU	487	528	JS006	1	0	0	0	1	190	570	10	2	sybr50487528
sybr	50	2411	0.6697222222222222	B11	4984	AFU	487	528	JS006	1	0	0	1	1	190	570	10	2	sybr50487528
sybr	50	2411	0.6697222222222222	B12	4583	AFU	487	528	JS006	1	0	0	2	1	190	570	10	2	sybr50487528
sybr	50	2411	0.6697222222222222	C1	5382	AFU	487	528	split pir 2x bxb1	1	10	20	0	1	110	330	10	3	sybr50487528
sybr	50	2411	0.6697222222222222	C2	4752	AFU	487	528	split pir 2x bxb1	2	10	20	0	1	50	150	10	3	sybr50487528
sybr	50	2411	0.6697222222222222	C3	5173	AFU	487	528	split pir 2x bxb1	3	10	20	0	1	90	270	10	3	sybr50487528
sybr	50	2411	0.6697222222222222	C4	6173	AFU	487	528	split pir 2x bxb1	1	0	0	0	1	180	540	10	3	sybr50487528
sybr	50	2411	0.6697222222222222	C5	5934	AFU	487	528	split pir 2x bxb1	2	0	0	0	1	180	540	10	3	sybr50487528
sybr	50	2411	0.6697222222222222	C6	6374	AFU	487	528	split pir 2x bxb1	3	0	0	0	1	190	570	10	3	sybr50487528
sybr	50	2411	0.6697222222222222	C7	5816	AFU	487	528	split pir 2x bxb1	1	10	20	0	2	80	240	10	3	sybr50487528
sybr	50	2411	0.6697222222222222	C8	5109	AFU	487	528	split pir 2x bxb1	2	10	20	0	2	170	510	10	3	sybr50487528
sybr	50	2411	0.6697222222222222	C9	5777	AFU	487	528	split pir 2x bxb1	3	10	20	0	2	50	150	10	3	sybr50487528
sybr	50	2411	0.6697222222222222	C10	6140	AFU	487	528	JS006	1	0	0	0	1	190	570	10	3	sybr50487528
sybr	50	2411	0.6697222222222222	C11	4838	AFU	487	528	JS006	1	0	0	1	1	190	570	10	3	sybr50487528
sybr	50	2411	0.6697222222222222	C12	4411	AFU	487	528	JS006	1	0	0	2	1	190	570	10	3	sybr50487528
sybr	50	2471	0.6863888888888889	A1	5007	AFU	487	528	split pir 2x bxb1	1	10	20	0	1	110	330	10	1	sybr50487528
sybr	50	2471	0.6863888888888889	A2	4530	AFU	487	528	split pir 2x bxb1	2	10	20	0	1	50	150	10	1	sybr50487528
sybr	50	2471	0.6863888888888889	A3	4864	AFU	487	528	split pir 2x bxb1	3	10	20	0	1	90	270	10	1	sybr50487528
sybr	50	2471	0.6863888888888889	A4	6269	AFU	487	528	split pir 2x bxb1	1	0	0	0	1	180	540	10	1	sybr50487528
sybr	50	2471	0.6863888888888889	A5	6097	AFU	487	528	split pir 2x bxb1	2	0	0	0	1	180	540	10	1	sybr50487528
sybr	50	2471	0.6863888888888889	A6	6469	AFU	487	528	split pir 2x bxb1	3	0	0	0	1	190	570	10	1	sybr50487528
sybr	50	2471	0.6863888888888889	A7	5540	AFU	487	528	split pir 2x bxb1	1	10	20	0	2	80	240	10	1	sybr50487528
sybr	50	2471	0.6863888888888889	A8	5123	AFU	487	528	split pir 2x bxb1	2	10	20	0	2	170	510	10	1	sybr50487528
sybr	50	2471	0.6863888888888889	A9	5721	AFU	487	528	split pir 2x bxb1	3	10	20	0	2	50	150	10	1	sybr50487528
sybr	50	2471	0.6863888888888889	A10	6176	AFU	487	528	JS006	1	0	0	0	1	190	570	10	1	sybr50487528
sybr	50	2471	0.6863888888888889	A11	4716	AFU	487	528	JS006	1	0	0	1	1	190	570	10	1	sybr50487528
sybr	50	2471	0.6863888888888889	A12	4303	AFU	487	528	JS006	1	0	0	2	1	190	570	10	1	sybr50487528
sybr	50	2471	0.6863888888888889	B1	5274	AFU	487	528	split pir 2x bxb1	1	10	20	0	1	110	330	10	2	sybr50487528
sybr	50	2471	0.6863888888888889	B2	4691	AFU	487	528	split pir 2x bxb1	2	10	20	0	1	50	150	10	2	sybr50487528
sybr	50	2471	0.6863888888888889	B3	5097	AFU	487	528	split pir 2x bxb1	3	10	20	0	1	90	270	10	2	sybr50487528
sybr	50	2471	0.6863888888888889	B4	6202	AFU	487	528	split pir 2x bxb1	1	0	0	0	1	180	540	10	2	sybr50487528
sybr	50	2471	0.6863888888888889	B5	5979	AFU	487	528	split pir 2x bxb1	2	0	0	0	1	180	540	10	2	sybr50487528
sybr	50	2471	0.6863888888888889	B6	6308	AFU	487	528	split pir 2x bxb1	3	0	0	0	1	190	570	10	2	sybr50487528
sybr	50	2471	0.6863888888888889	B7	5849	AFU	487	528	split pir 2x bxb1	1	10	20	0	2	80	240	10	2	sybr50487528
sybr	50	2471	0.6863888888888889	B8	5186	AFU	487	528	split pir 2x bxb1	2	10	20	0	2	170	510	10	2	sybr50487528
sybr	50	2471	0.6863888888888889	B9	5755	AFU	487	528	split pir 2x bxb1	3	10	20	0	2	50	150	10	2	sybr50487528
sybr	50	2471	0.6863888888888889	B10	6111	AFU	487	528	JS006	1	0	0	0	1	190	570	10	2	sybr50487528
sybr	50	2471	0.6863888888888889	B11	4974	AFU	487	528	JS006	1	0	0	1	1	190	570	10	2	sybr50487528
sybr	50	2471	0.6863888888888889	B12	4551	AFU	487	528	JS006	1	0	0	2	1	190	570	10	2	sybr50487528
sybr	50	2471	0.6863888888888889	C1	5332	AFU	487	528	split pir 2x bxb1	1	10	20	0	1	110	330	10	3	sybr50487528
sybr	50	2471	0.6863888888888889	C2	4723	AFU	487	528	split pir 2x bxb1	2	10	20	0	1	50	150	10	3	sybr50487528
sybr	50	2471	0.6863888888888889	C3	5127	AFU	487	528	split pir 2x bxb1	3	10	20	0	1	90	270	10	3	sybr50487528
sybr	50	2471	0.6863888888888889	C4	6153	AFU	487	528	split pir 2x bxb1	1	0	0	0	1	180	540	10	3	sybr50487528
sybr	50	2471	0.6863888888888889	C5	5917	AFU	487	528	split pir 2x bxb1	2	0	0	0	1	180	540	10	3	sybr50487528
sybr	50	2471	0.6863888888888889	C6	6359	AFU	487	528	split pir 2x bxb1	3	0	0	0	1	190	570	10	3	sybr50487528
sybr	50	2471	0.6863888888888889	C7	5776	AFU	487	528	split pir 2x bxb1	1	10	20	0	2	80	240	10	3	sybr50487528
sybr	50	2471	0.6863888888888889	C8	5080	AFU	487	528	split pir 2x bxb1	2	10	20	0	2	170	510	10	3	sybr50487528
sybr	50	2471	0.6863888888888889	C9	5720	AFU	487	528	split pir 2x bxb1	3	10	20	0	2	50	150	10	3	sybr50487528
sybr	50	2471	0.6863888888888889	C10	6145	AFU	487	528	JS006	1	0	0	0	1	190	570	10	3	sybr50487528
sybr	50	2471	0.6863888888888889	C11	4800	AFU	487	528	JS006	1	0	0	1	1	190	570	10	3	sybr50487528
sybr	50	2471	0.6863888888888889	C12	4367	AFU	487	528	JS006	1	0	0	2	1	190	570	10	3	sybr50487528
sybr	50	2531	0.7030555555555555	A1	4972	AFU	487	528	split pir 2x bxb1	1	10	20	0	1	110	330	10	1	sybr50487528
sybr	50	2531	0.7030555555555555	A2	4557	AFU	487	528	split pir 2x bxb1	2	10	20	0	1	50	150	10	1	sybr50487528
sybr	50	2531	0.7030555555555555	A3	4870	AFU	487	528	split pir 2x bxb1	3	10	20	0	1	90	270	10	1	sybr50487528
sybr	50	2531	0.7030555555555555	A4	6256	AFU	487	528	split pir 2x bxb1	1	0	0	0	1	180	540	10	1	sybr50487528
sybr	50	2531	0.7030555555555555	A5	6117	AFU	487	528	split pir 2x bxb1	2	0	0	0	1	180	540	10	1	sybr50487528
sybr	50	2531	0.7030555555555555	A6	6486	AFU	487	528	split pir 2x bxb1	3	0	0	0	1	190	570	10	1	sybr50487528
sybr	50	2531	0.7030555555555555	A7	5530	AFU	487	528	split pir 2x bxb1	1	10	20	0	2	80	240	10	1	sybr50487528
sybr	50	2531	0.7030555555555555	A8	5099	AFU	487	528	split pir 2x bxb1	2	10	20	0	2	170	510	10	1	sybr50487528
sybr	50	2531	0.7030555555555555	A9	5695	AFU	487	528	split pir 2x bxb1	3	10	20	0	2	50	150	10	1	sybr50487528
sybr	50	2531	0.7030555555555555	A10	6176	AFU	487	528	JS006	1	0	0	0	1	190	570	10	1	sybr50487528
sybr	50	2531	0.7030555555555555	A11	4691	AFU	487	528	JS006	1	0	0	1	1	190	570	10	1	sybr50487528
sybr	50	2531	0.7030555555555555	A12	4293	AFU	487	528	JS006	1	0	0	2	1	190	570	10	1	sybr50487528
sybr	50	2531	0.7030555555555555	B1	5257	AFU	487	528	split pir 2x bxb1	1	10	20	0	1	110	330	10	2	sybr50487528
sybr	50	2531	0.7030555555555555	B2	4678	AFU	487	528	split pir 2x bxb1	2	10	20	0	1	50	150	10	2	sybr50487528
sybr	50	2531	0.7030555555555555	B3	5090	AFU	487	528	split pir 2x bxb1	3	10	20	0	1	90	270	10	2	sybr50487528
sybr	50	2531	0.7030555555555555	B4	6197	AFU	487	528	split pir 2x bxb1	1	0	0	0	1	180	540	10	2	sybr50487528
sybr	50	2531	0.7030555555555555	B5	5988	AFU	487	528	split pir 2x bxb1	2	0	0	0	1	180	540	10	2	sybr50487528
sybr	50	2531	0.7030555555555555	B6	6311	AFU	487	528	split pir 2x bxb1	3	0	0	0	1	190	570	10	2	sybr50487528
sybr	50	2531	0.7030555555555555	B7	5805	AFU	487	528	split pir 2x bxb1	1	10	20	0	2	80	240	10	2	sybr50487528
sybr	50	2531	0.7030555555555555	B8	5165	AFU	487	528	split pir 2x bxb1	2	10	20	0	2	170	510	10	2	sybr50487528
sybr	50	2531	0.7030555555555555	B9	5729	AFU	487	528	split pir 2x bxb1	3	10	20	0	2	50	150	10	2	sybr50487528
sybr	50	2531	0.7030555555555555	B10	6126	AFU	487	528	JS006	1	0	0	0	1	190	570	10	2	sybr50487528
sybr	50	2531	0.7030555555555555	B11	4945	AFU	487	528	JS006	1	0	0	1	1	190	570	10	2	sybr50487528
sybr	50	2531	0.7030555555555555	B12	4535	AFU	487	528	JS006	1	0	0	2	1	190	570	10	2	sybr50487528
sybr	50	2531	0.7030555555555555	C1	5310	AFU	487	528	split pir 2x bxb1	1	10	20	0	1	110	330	10	3	sybr50487528
sybr	50	2531	0.7030555555555555	C2	4708	AFU	487	528	split pir 2x bxb1	2	10	20	0	1	50	150	10	3	sybr50487528
sybr	50	2531	0.7030555555555555	C3	5124	AFU	487	528	split pir 2x bxb1	3	10	20	0	1	90	270	10	3	sybr50487528
sybr	50	2531	0.7030555555555555	C4	6156	AFU	487	528	split pir 2x bxb1	1	0	0	0	1	180	540	10	3	sybr50487528
sybr	50	2531	0.7030555555555555	C5	5890	AFU	487	528	split pir 2x bxb1	2	0	0	0	1	180	540	10	3	sybr50487528
sybr	50	2531	0.7030555555555555	C6	6375	AFU	487	528	split pir 2x bxb1	3	0	0	0	1	190	570	10	3	sybr50487528
sybr	50	2531	0.7030555555555555	C7	5756	AFU	487	528	split pir 2x bxb1	1	10	20	0	2	80	240	10	3	sybr50487528
sybr	50	2531	0.7030555555555555	C8	5034	AFU	487	528	split pir 2x bxb1	2	10	20	0	2	170	510	10	3	sybr50487528
sybr	50	2531	0.7030555555555555	C9	5706	AFU	487	528	split pir 2x bxb1	3	10	20	0	2	50	150	10	3	sybr50487528
sybr	50	2531	0.7030555555555555	C10	6148	AFU	487	528	JS006	1	0	0	0	1	190	570	10	3	sybr50487528
sybr	50	2531	0.7030555555555555	C11	4789	AFU	487	528	JS006	1	0	0	1	1	190	570	10	3	sybr50487528
sybr	50	2531	0.7030555555555555	C12	4354	AFU	487	528	JS006	1	0	0	2	1	190	570	10	3	sybr50487528
sybr	50	2591	0.7197222222222223	A1	4931	AFU	487	528	split pir 2x bxb1	1	10	20	0	1	110	330	10	1	sybr50487528
sybr	50	2591	0.7197222222222223	A2	4555	AFU	487	528	split pir 2x bxb1	2	10	20	0	1	50	150	10	1	sybr50487528
sybr	50	2591	0.7197222222222223	A3	4854	AFU	487	528	split pir 2x bxb1	3	10	20	0	1	90	270	10	1	sybr50487528
sybr	50	2591	0.7197222222222223	A4	6251	AFU	487	528	split pir 2x bxb1	1	0	0	0	1	180	540	10	1	sybr50487528
sybr	50	2591	0.7197222222222223	A5	6091	AFU	487	528	split pir 2x bxb1	2	0	0	0	1	180	540	10	1	sybr50487528
sybr	50	2591	0.7197222222222223	A6	6450	AFU	487	528	split pir 2x bxb1	3	0	0	0	1	190	570	10	1	sybr50487528
sybr	50	2591	0.7197222222222223	A7	5487	AFU	487	528	split pir 2x bxb1	1	10	20	0	2	80	240	10	1	sybr50487528
sybr	50	2591	0.7197222222222223	A8	5069	AFU	487	528	split pir 2x bxb1	2	10	20	0	2	170	510	10	1	sybr50487528
sybr	50	2591	0.7197222222222223	A9	5660	AFU	487	528	split pir 2x bxb1	3	10	20	0	2	50	150	10	1	sybr50487528
sybr	50	2591	0.7197222222222223	A10	6168	AFU	487	528	JS006	1	0	0	0	1	190	570	10	1	sybr50487528
sybr	50	2591	0.7197222222222223	A11	4667	AFU	487	528	JS006	1	0	0	1	1	190	570	10	1	sybr50487528
sybr	50	2591	0.7197222222222223	A12	4266	AFU	487	528	JS006	1	0	0	2	1	190	570	10	1	sybr50487528
sybr	50	2591	0.7197222222222223	B1	5227	AFU	487	528	split pir 2x bxb1	1	10	20	0	1	110	330	10	2	sybr50487528
sybr	50	2591	0.7197222222222223	B2	4662	AFU	487	528	split pir 2x bxb1	2	10	20	0	1	50	150	10	2	sybr50487528
sybr	50	2591	0.7197222222222223	B3	5083	AFU	487	528	split pir 2x bxb1	3	10	20	0	1	90	270	10	2	sybr50487528
sybr	50	2591	0.7197222222222223	B4	6178	AFU	487	528	split pir 2x bxb1	1	0	0	0	1	180	540	10	2	sybr50487528
sybr	50	2591	0.7197222222222223	B5	5962	AFU	487	528	split pir 2x bxb1	2	0	0	0	1	180	540	10	2	sybr50487528
sybr	50	2591	0.7197222222222223	B6	6306	AFU	487	528	split pir 2x bxb1	3	0	0	0	1	190	570	10	2	sybr50487528
sybr	50	2591	0.7197222222222223	B7	5750	AFU	487	528	split pir 2x bxb1	1	10	20	0	2	80	240	10	2	sybr50487528
sybr	50	2591	0.7197222222222223	B8	5143	AFU	487	528	split pir 2x bxb1	2	10	20	0	2	170	510	10	2	sybr50487528
sybr	50	2591	0.7197222222222223	B9	5673	AFU	487	528	split pir 2x bxb1	3	10	20	0	2	50	150	10	2	sybr50487528
sybr	50	2591	0.7197222222222223	B10	6109	AFU	487	528	JS006	1	0	0	0	1	190	570	10	2	sybr50487528
sybr	50	2591	0.7197222222222223	B11	4919	AFU	487	528	JS006	1	0	0	1	1	190	570	10	2	sybr50487528
sybr	50	2591	0.7197222222222223	B12	4521	AFU	487	528	JS006	1	0	0	2	1	190	570	10	2	sybr50487528
sybr	50	2591	0.7197222222222223	C1	5263	AFU	487	528	split pir 2x bxb1	1	10	20	0	1	110	330	10	3	sybr50487528
sybr	50	2591	0.7197222222222223	C2	4695	AFU	487	528	split pir 2x bxb1	2	10	20	0	1	50	150	10	3	sybr50487528
sybr	50	2591	0.7197222222222223	C3	5065	AFU	487	528	split pir 2x bxb1	3	10	20	0	1	90	270	10	3	sybr50487528
sybr	50	2591	0.7197222222222223	C4	6146	AFU	487	528	split pir 2x bxb1	1	0	0	0	1	180	540	10	3	sybr50487528
sybr	50	2591	0.7197222222222223	C5	5908	AFU	487	528	split pir 2x bxb1	2	0	0	0	1	180	540	10	3	sybr50487528
sybr	50	2591	0.7197222222222223	C6	6365	AFU	487	528	split pir 2x bxb1	3	0	0	0	1	190	570	10	3	sybr50487528
sybr	50	2591	0.7197222222222223	C7	5720	AFU	487	528	split pir 2x bxb1	1	10	20	0	2	80	240	10	3	sybr50487528
sybr	50	2591	0.7197222222222223	C8	5002	AFU	487	528	split pir 2x bxb1	2	10	20	0	2	170	510	10	3	sybr50487528
sybr	50	2591	0.7197222222222223	C9	5669	AFU	487	528	split pir 2x bxb1	3	10	20	0	2	50	150	10	3	sybr50487528
sybr	50	2591	0.7197222222222223	C10	6133	AFU	487	528	JS006	1	0	0	0	1	190	570	10	3	sybr50487528
sybr	50	2591	0.7197222222222223	C11	4769	AFU	487	528	JS006	1	0	0	1	1	190	570	10	3	sybr50487528
sybr	50	2591	0.7197222222222223	C12	4333	AFU	487	528	JS006	1	0	0	2	1	190	570	10	3	sybr50487528
sybr	50	2651	0.7363888888888889	A1	4887	AFU	487	528	split pir 2x bxb1	1	10	20	0	1	110	330	10	1	sybr50487528
sybr	50	2651	0.7363888888888889	A2	4568	AFU	487	528	split pir 2x bxb1	2	10	20	0	1	50	150	10	1	sybr50487528
sybr	50	2651	0.7363888888888889	A3	4848	AFU	487	528	split pir 2x bxb1	3	10	20	0	1	90	270	10	1	sybr50487528
sybr	50	2651	0.7363888888888889	A4	6242	AFU	487	528	split pir 2x bxb1	1	0	0	0	1	180	540	10	1	sybr50487528
sybr	50	2651	0.7363888888888889	A5	6096	AFU	487	528	split pir 2x bxb1	2	0	0	0	1	180	540	10	1	sybr50487528
sybr	50	2651	0.7363888888888889	A6	6435	AFU	487	528	split pir 2x bxb1	3	0	0	0	1	190	570	10	1	sybr50487528
sybr	50	2651	0.7363888888888889	A7	5452	AFU	487	528	split pir 2x bxb1	1	10	20	0	2	80	240	10	1	sybr50487528
sybr	50	2651	0.7363888888888889	A8	5031	AFU	487	528	split pir 2x bxb1	2	10	20	0	2	170	510	10	1	sybr50487528
sybr	50	2651	0.7363888888888889	A9	5628	AFU	487	528	split pir 2x bxb1	3	10	20	0	2	50	150	10	1	sybr50487528
sybr	50	2651	0.7363888888888889	A10	6157	AFU	487	528	JS006	1	0	0	0	1	190	570	10	1	sybr50487528
sybr	50	2651	0.7363888888888889	A11	4636	AFU	487	528	JS006	1	0	0	1	1	190	570	10	1	sybr50487528
sybr	50	2651	0.7363888888888889	A12	4242	AFU	487	528	JS006	1	0	0	2	1	190	570	10	1	sybr50487528
sybr	50	2651	0.7363888888888889	B1	5197	AFU	487	528	split pir 2x bxb1	1	10	20	0	1	110	330	10	2	sybr50487528
sybr	50	2651	0.7363888888888889	B2	4660	AFU	487	528	split pir 2x bxb1	2	10	20	0	1	50	150	10	2	sybr50487528
sybr	50	2651	0.7363888888888889	B3	5080	AFU	487	528	split pir 2x bxb1	3	10	20	0	1	90	270	10	2	sybr50487528
sybr	50	2651	0.7363888888888889	B4	6158	AFU	487	528	split pir 2x bxb1	1	0	0	0	1	180	540	10	2	sybr50487528
sybr	50	2651	0.7363888888888889	B5	5982	AFU	487	528	split pir 2x bxb1	2	0	0	0	1	180	540	10	2	sybr50487528
sybr	50	2651	0.7363888888888889	B6	6315	AFU	487	528	split pir 2x bxb1	3	0	0	0	1	190	570	10	2	sybr50487528
sybr	50	2651	0.7363888888888889	B7	5702	AFU	487	528	split pir 2x bxb1	1	10	20	0	2	80	240	10	2	sybr50487528
sybr	50	2651	0.7363888888888889	B8	5095	AFU	487	528	split pir 2x bxb1	2	10	20	0	2	170	510	10	2	sybr50487528
sybr	50	2651	0.7363888888888889	B9	5631	AFU	487	528	split pir 2x bxb1	3	10	20	0	2	50	150	10	2	sybr50487528
sybr	50	2651	0.7363888888888889	B10	6119	AFU	487	528	JS006	1	0	0	0	1	190	570	10	2	sybr50487528
sybr	50	2651	0.7363888888888889	B11	4877	AFU	487	528	JS006	1	0	0	1	1	190	570	10	2	sybr50487528
sybr	50	2651	0.7363888888888889	B12	4488	AFU	487	528	JS006	1	0	0	2	1	190	570	10	2	sybr50487528
sybr	50	2651	0.7363888888888889	C1	5227	AFU	487	528	split pir 2x bxb1	1	10	20	0	1	110	330	10	3	sybr50487528
sybr	50	2651	0.7363888888888889	C2	4670	AFU	487	528	split pir 2x bxb1	2	10	20	0	1	50	150	10	3	sybr50487528
sybr	50	2651	0.7363888888888889	C3	5058	AFU	487	528	split pir 2x bxb1	3	10	20	0	1	90	270	10	3	sybr50487528
sybr	50	2651	0.7363888888888889	C4	6131	AFU	487	528	split pir 2x bxb1	1	0	0	0	1	180	540	10	3	sybr50487528
sybr	50	2651	0.7363888888888889	C5	5897	AFU	487	528	split pir 2x bxb1	2	0	0	0	1	180	540	10	3	sybr50487528
sybr	50	2651	0.7363888888888889	C6	6335	AFU	487	528	split pir 2x bxb1	3	0	0	0	1	190	570	10	3	sybr50487528
sybr	50	2651	0.7363888888888889	C7	5681	AFU	487	528	split pir 2x bxb1	1	10	20	0	2	80	240	10	3	sybr50487528
sybr	50	2651	0.7363888888888889	C8	4960	AFU	487	528	split pir 2x bxb1	2	10	20	0	2	170	510	10	3	sybr50487528
sybr	50	2651	0.7363888888888889	C9	5641	AFU	487	528	split pir 2x bxb1	3	10	20	0	2	50	150	10	3	sybr50487528
sybr	50	2651	0.7363888888888889	C10	6117	AFU	487	528	JS006	1	0	0	0	1	190	570	10	3	sybr50487528
sybr	50	2651	0.7363888888888889	C11	4717	AFU	487	528	JS006	1	0	0	1	1	190	570	10	3	sybr50487528
sybr	50	2651	0.7363888888888889	C12	4302	AFU	487	528	JS006	1	0	0	2	1	190	570	10	3	sybr50487528
sybr	50	2711	0.7530555555555556	A1	4867	AFU	487	528	split pir 2x bxb1	1	10	20	0	1	110	330	10	1	sybr50487528
sybr	50	2711	0.7530555555555556	A2	4578	AFU	487	528	split pir 2x bxb1	2	10	20	0	1	50	150	10	1	sybr50487528
sybr	50	2711	0.7530555555555556	A3	4838	AFU	487	528	split pir 2x bxb1	3	10	20	0	1	90	270	10	1	sybr50487528
sybr	50	2711	0.7530555555555556	A4	6232	AFU	487	528	split pir 2x bxb1	1	0	0	0	1	180	540	10	1	sybr50487528
sybr	50	2711	0.7530555555555556	A5	6073	AFU	487	528	split pir 2x bxb1	2	0	0	0	1	180	540	10	1	sybr50487528
sybr	50	2711	0.7530555555555556	A6	6443	AFU	487	528	split pir 2x bxb1	3	0	0	0	1	190	570	10	1	sybr50487528
sybr	50	2711	0.7530555555555556	A7	5424	AFU	487	528	split pir 2x bxb1	1	10	20	0	2	80	240	10	1	sybr50487528
sybr	50	2711	0.7530555555555556	A8	4991	AFU	487	528	split pir 2x bxb1	2	10	20	0	2	170	510	10	1	sybr50487528
sybr	50	2711	0.7530555555555556	A9	5599	AFU	487	528	split pir 2x bxb1	3	10	20	0	2	50	150	10	1	sybr50487528
sybr	50	2711	0.7530555555555556	A10	6156	AFU	487	528	JS006	1	0	0	0	1	190	570	10	1	sybr50487528
sybr	50	2711	0.7530555555555556	A11	4604	AFU	487	528	JS006	1	0	0	1	1	190	570	10	1	sybr50487528
sybr	50	2711	0.7530555555555556	A12	4233	AFU	487	528	JS006	1	0	0	2	1	190	570	10	1	sybr50487528
sybr	50	2711	0.7530555555555556	B1	5139	AFU	487	528	split pir 2x bxb1	1	10	20	0	1	110	330	10	2	sybr50487528
sybr	50	2711	0.7530555555555556	B2	4667	AFU	487	528	split pir 2x bxb1	2	10	20	0	1	50	150	10	2	sybr50487528
sybr	50	2711	0.7530555555555556	B3	5065	AFU	487	528	split pir 2x bxb1	3	10	20	0	1	90	270	10	2	sybr50487528
sybr	50	2711	0.7530555555555556	B4	6158	AFU	487	528	split pir 2x bxb1	1	0	0	0	1	180	540	10	2	sybr50487528
sybr	50	2711	0.7530555555555556	B5	5971	AFU	487	528	split pir 2x bxb1	2	0	0	0	1	180	540	10	2	sybr50487528
sybr	50	2711	0.7530555555555556	B6	6296	AFU	487	528	split pir 2x bxb1	3	0	0	0	1	190	570	10	2	sybr50487528
sybr	50	2711	0.7530555555555556	B7	5675	AFU	487	528	split pir 2x bxb1	1	10	20	0	2	80	240	10	2	sybr50487528
sybr	50	2711	0.7530555555555556	B8	5061	AFU	487	528	split pir 2x bxb1	2	10	20	0	2	170	510	10	2	sybr50487528
sybr	50	2711	0.7530555555555556	B9	5591	AFU	487	528	split pir 2x bxb1	3	10	20	0	2	50	150	10	2	sybr50487528
sybr	50	2711	0.7530555555555556	B10	6101	AFU	487	528	JS006	1	0	0	0	1	190	570	10	2	sybr50487528
sybr	50	2711	0.7530555555555556	B11	4863	AFU	487	528	JS006	1	0	0	1	1	190	570	10	2	sybr50487528
sybr	50	2711	0.7530555555555556	B12	4469	AFU	487	528	JS006	1	0	0	2	1	190	570	10	2	sybr50487528
sybr	50	2711	0.7530555555555556	C1	5198	AFU	487	528	split pir 2x bxb1	1	10	20	0	1	110	330	10	3	sybr50487528
sybr	50	2711	0.7530555555555556	C2	4637	AFU	487	528	split pir 2x bxb1	2	10	20	0	1	50	150	10	3	sybr50487528
sybr	50	2711	0.7530555555555556	C3	5025	AFU	487	528	split pir 2x bxb1	3	10	20	0	1	90	270	10	3	sybr50487528
sybr	50	2711	0.7530555555555556	C4	6119	AFU	487	528	split pir 2x bxb1	1	0	0	0	1	180	540	10	3	sybr50487528
sybr	50	2711	0.7530555555555556	C5	5887	AFU	487	528	split pir 2x bxb1	2	0	0	0	1	180	540	10	3	sybr50487528
sybr	50	2711	0.7530555555555556	C6	6332	AFU	487	528	split pir 2x bxb1	3	0	0	0	1	190	570	10	3	sybr50487528
sybr	50	2711	0.7530555555555556	C7	5654	AFU	487	528	split pir 2x bxb1	1	10	20	0	2	80	240	10	3	sybr50487528
sybr	50	2711	0.7530555555555556	C8	4938	AFU	487	528	split pir 2x bxb1	2	10	20	0	2	170	510	10	3	sybr50487528
sybr	50	2711	0.7530555555555556	C9	5586	AFU	487	528	split pir 2x bxb1	3	10	20	0	2	50	150	10	3	sybr50487528
sybr	50	2711	0.7530555555555556	C10	6111	AFU	487	528	JS006	1	0	0	0	1	190	570	10	3	sybr50487528
sybr	50	2711	0.7530555555555556	C11	4685	AFU	487	528	JS006	1	0	0	1	1	190	570	10	3	sybr50487528
sybr	50	2711	0.7530555555555556	C12	4305	AFU	487	528	JS006	1	0	0	2	1	190	570	10	3	sybr50487528
sybr	50	2771	0.7697222222222222	A1	4823	AFU	487	528	split pir 2x bxb1	1	10	20	0	1	110	330	10	1	sybr50487528
sybr	50	2771	0.7697222222222222	A2	4566	AFU	487	528	split pir 2x bxb1	2	10	20	0	1	50	150	10	1	sybr50487528
sybr	50	2771	0.7697222222222222	A3	4798	AFU	487	528	split pir 2x bxb1	3	10	20	0	1	90	270	10	1	sybr50487528
sybr	50	2771	0.7697222222222222	A4	6221	AFU	487	528	split pir 2x bxb1	1	0	0	0	1	180	540	10	1	sybr50487528
sybr	50	2771	0.7697222222222222	A5	6058	AFU	487	528	split pir 2x bxb1	2	0	0	0	1	180	540	10	1	sybr50487528
sybr	50	2771	0.7697222222222222	A6	6430	AFU	487	528	split pir 2x bxb1	3	0	0	0	1	190	570	10	1	sybr50487528
sybr	50	2771	0.7697222222222222	A7	5399	AFU	487	528	split pir 2x bxb1	1	10	20	0	2	80	240	10	1	sybr50487528
sybr	50	2771	0.7697222222222222	A8	4964	AFU	487	528	split pir 2x bxb1	2	10	20	0	2	170	510	10	1	sybr50487528
sybr	50	2771	0.7697222222222222	A9	5566	AFU	487	528	split pir 2x bxb1	3	10	20	0	2	50	150	10	1	sybr50487528
sybr	50	2771	0.7697222222222222	A10	6150	AFU	487	528	JS006	1	0	0	0	1	190	570	10	1	sybr50487528
sybr	50	2771	0.7697222222222222	A11	4593	AFU	487	528	JS006	1	0	0	1	1	190	570	10	1	sybr50487528
sybr	50	2771	0.7697222222222222	A12	4202	AFU	487	528	JS006	1	0	0	2	1	190	570	10	1	sybr50487528
sybr	50	2771	0.7697222222222222	B1	5100	AFU	487	528	split pir 2x bxb1	1	10	20	0	1	110	330	10	2	sybr50487528
sybr	50	2771	0.7697222222222222	B2	4656	AFU	487	528	split pir 2x bxb1	2	10	20	0	1	50	150	10	2	sybr50487528
sybr	50	2771	0.7697222222222222	B3	5079	AFU	487	528	split pir 2x bxb1	3	10	20	0	1	90	270	10	2	sybr50487528
sybr	50	2771	0.7697222222222222	B4	6149	AFU	487	528	split pir 2x bxb1	1	0	0	0	1	180	540	10	2	sybr50487528
sybr	50	2771	0.7697222222222222	B5	5977	AFU	487	528	split pir 2x bxb1	2	0	0	0	1	180	540	10	2	sybr50487528
sybr	50	2771	0.7697222222222222	B6	6296	AFU	487	528	split pir 2x bxb1	3	0	0	0	1	190	570	10	2	sybr50487528
sybr	50	2771	0.7697222222222222	B7	5641	AFU	487	528	split pir 2x bxb1	1	10	20	0	2	80	240	10	2	sybr50487528
sybr	50	2771	0.7697222222222222	B8	5033	AFU	487	528	split pir 2x bxb1	2	10	20	0	2	170	510	10	2	sybr50487528
sybr	50	2771	0.7697222222222222	B9	5556	AFU	487	528	split pir 2x bxb1	3	10	20	0	2	50	150	10	2	sybr50487528
sybr	50	2771	0.7697222222222222	B10	6097	AFU	487	528	JS006	1	0	0	0	1	190	570	10	2	sybr50487528
sybr	50	2771	0.7697222222222222	B11	4843	AFU	487	528	JS006	1	0	0	1	1	190	570	10	2	sybr50487528
sybr	50	2771	0.7697222222222222	B12	4460	AFU	487	528	JS006	1	0	0	2	1	190	570	10	2	sybr50487528
sybr	50	2771	0.7697222222222222	C1	5140	AFU	487	528	split pir 2x bxb1	1	10	20	0	1	110	330	10	3	sybr50487528
sybr	50	2771	0.7697222222222222	C2	4630	AFU	487	528	split pir 2x bxb1	2	10	20	0	1	50	150	10	3	sybr50487528
sybr	50	2771	0.7697222222222222	C3	4983	AFU	487	528	split pir 2x bxb1	3	10	20	0	1	90	270	10	3	sybr50487528
sybr	50	2771	0.7697222222222222	C4	6094	AFU	487	528	split pir 2x bxb1	1	0	0	0	1	180	540	10	3	sybr50487528
sybr	50	2771	0.7697222222222222	C5	5877	AFU	487	528	split pir 2x bxb1	2	0	0	0	1	180	540	10	3	sybr50487528
sybr	50	2771	0.7697222222222222	C6	6316	AFU	487	528	split pir 2x bxb1	3	0	0	0	1	190	570	10	3	sybr50487528
sybr	50	2771	0.7697222222222222	C7	5611	AFU	487	528	split pir 2x bxb1	1	10	20	0	2	80	240	10	3	sybr50487528
sybr	50	2771	0.7697222222222222	C8	4911	AFU	487	528	split pir 2x bxb1	2	10	20	0	2	170	510	10	3	sybr50487528
sybr	50	2771	0.7697222222222222	C9	5562	AFU	487	528	split pir 2x bxb1	3	10	20	0	2	50	150	10	3	sybr50487528
sybr	50	2771	0.7697222222222222	C10	6115	AFU	487	528	JS006	1	0	0	0	1	190	570	10	3	sybr50487528
sybr	50	2771	0.7697222222222222	C11	4669	AFU	487	528	JS006	1	0	0	1	1	190	570	10	3	sybr50487528
sybr	50	2771	0.7697222222222222	C12	4260	AFU	487	528	JS006	1	0	0	2	1	190	570	10	3	sybr50487528
sybr	50	2831	0.7863888888888889	A1	4798	AFU	487	528	split pir 2x bxb1	1	10	20	0	1	110	330	10	1	sybr50487528
sybr	50	2831	0.7863888888888889	A2	4536	AFU	487	528	split pir 2x bxb1	2	10	20	0	1	50	150	10	1	sybr50487528
sybr	50	2831	0.7863888888888889	A3	4796	AFU	487	528	split pir 2x bxb1	3	10	20	0	1	90	270	10	1	sybr50487528
sybr	50	2831	0.7863888888888889	A4	6193	AFU	487	528	split pir 2x bxb1	1	0	0	0	1	180	540	10	1	sybr50487528
sybr	50	2831	0.7863888888888889	A5	6063	AFU	487	528	split pir 2x bxb1	2	0	0	0	1	180	540	10	1	sybr50487528
sybr	50	2831	0.7863888888888889	A6	6404	AFU	487	528	split pir 2x bxb1	3	0	0	0	1	190	570	10	1	sybr50487528
sybr	50	2831	0.7863888888888889	A7	5358	AFU	487	528	split pir 2x bxb1	1	10	20	0	2	80	240	10	1	sybr50487528
sybr	50	2831	0.7863888888888889	A8	4927	AFU	487	528	split pir 2x bxb1	2	10	20	0	2	170	510	10	1	sybr50487528
sybr	50	2831	0.7863888888888889	A9	5523	AFU	487	528	split pir 2x bxb1	3	10	20	0	2	50	150	10	1	sybr50487528
sybr	50	2831	0.7863888888888889	A10	6142	AFU	487	528	JS006	1	0	0	0	1	190	570	10	1	sybr50487528
sybr	50	2831	0.7863888888888889	A11	4555	AFU	487	528	JS006	1	0	0	1	1	190	570	10	1	sybr50487528
sybr	50	2831	0.7863888888888889	A12	4187	AFU	487	528	JS006	1	0	0	2	1	190	570	10	1	sybr50487528
sybr	50	2831	0.7863888888888889	B1	5052	AFU	487	528	split pir 2x bxb1	1	10	20	0	1	110	330	10	2	sybr50487528
sybr	50	2831	0.7863888888888889	B2	4635	AFU	487	528	split pir 2x bxb1	2	10	20	0	1	50	150	10	2	sybr50487528
sybr	50	2831	0.7863888888888889	B3	5051	AFU	487	528	split pir 2x bxb1	3	10	20	0	1	90	270	10	2	sybr50487528
sybr	50	2831	0.7863888888888889	B4	6130	AFU	487	528	split pir 2x bxb1	1	0	0	0	1	180	540	10	2	sybr50487528
sybr	50	2831	0.7863888888888889	B5	5963	AFU	487	528	split pir 2x bxb1	2	0	0	0	1	180	540	10	2	sybr50487528
sybr	50	2831	0.7863888888888889	B6	6287	AFU	487	528	split pir 2x bxb1	3	0	0	0	1	190	570	10	2	sybr50487528
sybr	50	2831	0.7863888888888889	B7	5598	AFU	487	528	split pir 2x bxb1	1	10	20	0	2	80	240	10	2	sybr50487528
sybr	50	2831	0.7863888888888889	B8	5009	AFU	487	528	split pir 2x bxb1	2	10	20	0	2	170	510	10	2	sybr50487528
sybr	50	2831	0.7863888888888889	B9	5519	AFU	487	528	split pir 2x bxb1	3	10	20	0	2	50	150	10	2	sybr50487528
sybr	50	2831	0.7863888888888889	B10	6092	AFU	487	528	JS006	1	0	0	0	1	190	570	10	2	sybr50487528
sybr	50	2831	0.7863888888888889	B11	4816	AFU	487	528	JS006	1	0	0	1	1	190	570	10	2	sybr50487528
sybr	50	2831	0.7863888888888889	B12	4430	AFU	487	528	JS006	1	0	0	2	1	190	570	10	2	sybr50487528
sybr	50	2831	0.7863888888888889	C1	5066	AFU	487	528	split pir 2x bxb1	1	10	20	0	1	110	330	10	3	sybr50487528
sybr	50	2831	0.7863888888888889	C2	4582	AFU	487	528	split pir 2x bxb1	2	10	20	0	1	50	150	10	3	sybr50487528
sybr	50	2831	0.7863888888888889	C3	4927	AFU	487	528	split pir 2x bxb1	3	10	20	0	1	90	270	10	3	sybr50487528
sybr	50	2831	0.7863888888888889	C4	6072	AFU	487	528	split pir 2x bxb1	1	0	0	0	1	180	540	10	3	sybr50487528
sybr	50	2831	0.7863888888888889	C5	5873	AFU	487	528	split pir 2x bxb1	2	0	0	0	1	180	540	10	3	sybr50487528
sybr	50	2831	0.7863888888888889	C6	6316	AFU	487	528	split pir 2x bxb1	3	0	0	0	1	190	570	10	3	sybr50487528
sybr	50	2831	0.7863888888888889	C7	5580	AFU	487	528	split pir 2x bxb1	1	10	20	0	2	80	240	10	3	sybr50487528
sybr	50	2831	0.7863888888888889	C8	4895	AFU	487	528	split pir 2x bxb1	2	10	20	0	2	170	510	10	3	sybr50487528
sybr	50	2831	0.7863888888888889	C9	5534	AFU	487	528	split pir 2x bxb1	3	10	20	0	2	50	150	10	3	sybr50487528
sybr	50	2831	0.7863888888888889	C10	6086	AFU	487	528	JS006	1	0	0	0	1	190	570	10	3	sybr50487528
sybr	50	2831	0.7863888888888889	C11	4641	AFU	487	528	JS006	1	0	0	1	1	190	570	10	3	sybr50487528
sybr	50	2831	0.7863888888888889	C12	4254	AFU	487	528	JS006	1	0	0	2	1	190	570	10	3	sybr50487528
sybr	50	2891	0.8030555555555555	A1	4759	AFU	487	528	split pir 2x bxb1	1	10	20	0	1	110	330	10	1	sybr50487528
sybr	50	2891	0.8030555555555555	A2	4515	AFU	487	528	split pir 2x bxb1	2	10	20	0	1	50	150	10	1	sybr50487528
sybr	50	2891	0.8030555555555555	A3	4775	AFU	487	528	split pir 2x bxb1	3	10	20	0	1	90	270	10	1	sybr50487528
sybr	50	2891	0.8030555555555555	A4	6191	AFU	487	528	split pir 2x bxb1	1	0	0	0	1	180	540	10	1	sybr50487528
sybr	50	2891	0.8030555555555555	A5	6054	AFU	487	528	split pir 2x bxb1	2	0	0	0	1	180	540	10	1	sybr50487528
sybr	50	2891	0.8030555555555555	A6	6409	AFU	487	528	split pir 2x bxb1	3	0	0	0	1	190	570	10	1	sybr50487528
sybr	50	2891	0.8030555555555555	A7	5360	AFU	487	528	split pir 2x bxb1	1	10	20	0	2	80	240	10	1	sybr50487528
sybr	50	2891	0.8030555555555555	A8	4911	AFU	487	528	split pir 2x bxb1	2	10	20	0	2	170	510	10	1	sybr50487528
sybr	50	2891	0.8030555555555555	A9	5519	AFU	487	528	split pir 2x bxb1	3	10	20	0	2	50	150	10	1	sybr50487528
sybr	50	2891	0.8030555555555555	A10	6146	AFU	487	528	JS006	1	0	0	0	1	190	570	10	1	sybr50487528
sybr	50	2891	0.8030555555555555	A11	4535	AFU	487	528	JS006	1	0	0	1	1	190	570	10	1	sybr50487528
sybr	50	2891	0.8030555555555555	A12	4158	AFU	487	528	JS006	1	0	0	2	1	190	570	10	1	sybr50487528
sybr	50	2891	0.8030555555555555	B1	4988	AFU	487	528	split pir 2x bxb1	1	10	20	0	1	110	330	10	2	sybr50487528
sybr	50	2891	0.8030555555555555	B2	4622	AFU	487	528	split pir 2x bxb1	2	10	20	0	1	50	150	10	2	sybr50487528
sybr	50	2891	0.8030555555555555	B3	5038	AFU	487	528	split pir 2x bxb1	3	10	20	0	1	90	270	10	2	sybr50487528
sybr	50	2891	0.8030555555555555	B4	6114	AFU	487	528	split pir 2x bxb1	1	0	0	0	1	180	540	10	2	sybr50487528
sybr	50	2891	0.8030555555555555	B5	5958	AFU	487	528	split pir 2x bxb1	2	0	0	0	1	180	540	10	2	sybr50487528
sybr	50	2891	0.8030555555555555	B6	6264	AFU	487	528	split pir 2x bxb1	3	0	0	0	1	190	570	10	2	sybr50487528
sybr	50	2891	0.8030555555555555	B7	5559	AFU	487	528	split pir 2x bxb1	1	10	20	0	2	80	240	10	2	sybr50487528
sybr	50	2891	0.8030555555555555	B8	4966	AFU	487	528	split pir 2x bxb1	2	10	20	0	2	170	510	10	2	sybr50487528
sybr	50	2891	0.8030555555555555	B9	5481	AFU	487	528	split pir 2x bxb1	3	10	20	0	2	50	150	10	2	sybr50487528
sybr	50	2891	0.8030555555555555	B10	6081	AFU	487	528	JS006	1	0	0	0	1	190	570	10	2	sybr50487528
sybr	50	2891	0.8030555555555555	B11	4800	AFU	487	528	JS006	1	0	0	1	1	190	570	10	2	sybr50487528
sybr	50	2891	0.8030555555555555	B12	4434	AFU	487	528	JS006	1	0	0	2	1	190	570	10	2	sybr50487528
sybr	50	2891	0.8030555555555555	C1	4999	AFU	487	528	split pir 2x bxb1	1	10	20	0	1	110	330	10	3	sybr50487528
sybr	50	2891	0.8030555555555555	C2	4548	AFU	487	528	split pir 2x bxb1	2	10	20	0	1	50	150	10	3	sybr50487528
sybr	50	2891	0.8030555555555555	C3	4907	AFU	487	528	split pir 2x bxb1	3	10	20	0	1	90	270	10	3	sybr50487528
sybr	50	2891	0.8030555555555555	C4	6059	AFU	487	528	split pir 2x bxb1	1	0	0	0	1	180	540	10	3	sybr50487528
sybr	50	2891	0.8030555555555555	C5	5872	AFU	487	528	split pir 2x bxb1	2	0	0	0	1	180	540	10	3	sybr50487528
sybr	50	2891	0.8030555555555555	C6	6301	AFU	487	528	split pir 2x bxb1	3	0	0	0	1	190	570	10	3	sybr50487528
sybr	50	2891	0.8030555555555555	C7	5547	AFU	487	528	split pir 2x bxb1	1	10	20	0	2	80	240	10	3	sybr50487528
sybr	50	2891	0.8030555555555555	C8	4864	AFU	487	528	split pir 2x bxb1	2	10	20	0	2	170	510	10	3	sybr50487528
sybr	50	2891	0.8030555555555555	C9	5502	AFU	487	528	split pir 2x bxb1	3	10	20	0	2	50	150	10	3	sybr50487528
sybr	50	2891	0.8030555555555555	C10	6103	AFU	487	528	JS006	1	0	0	0	1	190	570	10	3	sybr50487528
sybr	50	2891	0.8030555555555555	C11	4613	AFU	487	528	JS006	1	0	0	1	1	190	570	10	3	sybr50487528
sybr	50	2891	0.8030555555555555	C12	4230	AFU	487	528	JS006	1	0	0	2	1	190	570	10	3	sybr50487528
sybr	50	2951	0.8197222222222222	A1	4730	AFU	487	528	split pir 2x bxb1	1	10	20	0	1	110	330	10	1	sybr50487528
sybr	50	2951	0.8197222222222222	A2	4489	AFU	487	528	split pir 2x bxb1	2	10	20	0	1	50	150	10	1	sybr50487528
sybr	50	2951	0.8197222222222222	A3	4726	AFU	487	528	split pir 2x bxb1	3	10	20	0	1	90	270	10	1	sybr50487528
sybr	50	2951	0.8197222222222222	A4	6176	AFU	487	528	split pir 2x bxb1	1	0	0	0	1	180	540	10	1	sybr50487528
sybr	50	2951	0.8197222222222222	A5	6053	AFU	487	528	split pir 2x bxb1	2	0	0	0	1	180	540	10	1	sybr50487528
sybr	50	2951	0.8197222222222222	A6	6399	AFU	487	528	split pir 2x bxb1	3	0	0	0	1	190	570	10	1	sybr50487528
sybr	50	2951	0.8197222222222222	A7	5345	AFU	487	528	split pir 2x bxb1	1	10	20	0	2	80	240	10	1	sybr50487528
sybr	50	2951	0.8197222222222222	A8	4869	AFU	487	528	split pir 2x bxb1	2	10	20	0	2	170	510	10	1	sybr50487528
sybr	50	2951	0.8197222222222222	A9	5469	AFU	487	528	split pir 2x bxb1	3	10	20	0	2	50	150	10	1	sybr50487528
sybr	50	2951	0.8197222222222222	A10	6132	AFU	487	528	JS006	1	0	0	0	1	190	570	10	1	sybr50487528
sybr	50	2951	0.8197222222222222	A11	4511	AFU	487	528	JS006	1	0	0	1	1	190	570	10	1	sybr50487528
sybr	50	2951	0.8197222222222222	A12	4144	AFU	487	528	JS006	1	0	0	2	1	190	570	10	1	sybr50487528
sybr	50	2951	0.8197222222222222	B1	4938	AFU	487	528	split pir 2x bxb1	1	10	20	0	1	110	330	10	2	sybr50487528
sybr	50	2951	0.8197222222222222	B2	4598	AFU	487	528	split pir 2x bxb1	2	10	20	0	1	50	150	10	2	sybr50487528
sybr	50	2951	0.8197222222222222	B3	5036	AFU	487	528	split pir 2x bxb1	3	10	20	0	1	90	270	10	2	sybr50487528
sybr	50	2951	0.8197222222222222	B4	6108	AFU	487	528	split pir 2x bxb1	1	0	0	0	1	180	540	10	2	sybr50487528
sybr	50	2951	0.8197222222222222	B5	5967	AFU	487	528	split pir 2x bxb1	2	0	0	0	1	180	540	10	2	sybr50487528
sybr	50	2951	0.8197222222222222	B6	6275	AFU	487	528	split pir 2x bxb1	3	0	0	0	1	190	570	10	2	sybr50487528
sybr	50	2951	0.8197222222222222	B7	5523	AFU	487	528	split pir 2x bxb1	1	10	20	0	2	80	240	10	2	sybr50487528
sybr	50	2951	0.8197222222222222	B8	4949	AFU	487	528	split pir 2x bxb1	2	10	20	0	2	170	510	10	2	sybr50487528
sybr	50	2951	0.8197222222222222	B9	5458	AFU	487	528	split pir 2x bxb1	3	10	20	0	2	50	150	10	2	sybr50487528
sybr	50	2951	0.8197222222222222	B10	6099	AFU	487	528	JS006	1	0	0	0	1	190	570	10	2	sybr50487528
sybr	50	2951	0.8197222222222222	B11	4781	AFU	487	528	JS006	1	0	0	1	1	190	570	10	2	sybr50487528
sybr	50	2951	0.8197222222222222	B12	4403	AFU	487	528	JS006	1	0	0	2	1	190	570	10	2	sybr50487528
sybr	50	2951	0.8197222222222222	C1	4968	AFU	487	528	split pir 2x bxb1	1	10	20	0	1	110	330	10	3	sybr50487528
sybr	50	2951	0.8197222222222222	C2	4539	AFU	487	528	split pir 2x bxb1	2	10	20	0	1	50	150	10	3	sybr50487528
sybr	50	2951	0.8197222222222222	C3	4902	AFU	487	528	split pir 2x bxb1	3	10	20	0	1	90	270	10	3	sybr50487528
sybr	50	2951	0.8197222222222222	C4	6067	AFU	487	528	split pir 2x bxb1	1	0	0	0	1	180	540	10	3	sybr50487528
sybr	50	2951	0.8197222222222222	C5	5858	AFU	487	528	split pir 2x bxb1	2	0	0	0	1	180	540	10	3	sybr50487528
sybr	50	2951	0.8197222222222222	C6	6292	AFU	487	528	split pir 2x bxb1	3	0	0	0	1	190	570	10	3	sybr50487528
sybr	50	2951	0.8197222222222222	C7	5527	AFU	487	528	split pir 2x bxb1	1	10	20	0	2	80	240	10	3	sybr50487528
sybr	50	2951	0.8197222222222222	C8	4817	AFU	487	528	split pir 2x bxb1	2	10	20	0	2	170	510	10	3	sybr50487528
sybr	50	2951	0.8197222222222222	C9	5465	AFU	487	528	split pir 2x bxb1	3	10	20	0	2	50	150	10	3	sybr50487528
sybr	50	2951	0.8197222222222222	C10	6085	AFU	487	528	JS006	1	0	0	0	1	190	570	10	3	sybr50487528
sybr	50	2951	0.8197222222222222	C11	4578	AFU	487	528	JS006	1	0	0	1	1	190	570	10	3	sybr50487528
sybr	50	2951	0.8197222222222222	C12	4211	AFU	487	528	JS006	1	0	0	2	1	190	570	10	3	sybr50487528
sybr	50	3011	0.8363888888888888	A1	4712	AFU	487	528	split pir 2x bxb1	1	10	20	0	1	110	330	10	1	sybr50487528
sybr	50	3011	0.8363888888888888	A2	4490	AFU	487	528	split pir 2x bxb1	2	10	20	0	1	50	150	10	1	sybr50487528
sybr	50	3011	0.8363888888888888	A3	4714	AFU	487	528	split pir 2x bxb1	3	10	20	0	1	90	270	10	1	sybr50487528
sybr	50	3011	0.8363888888888888	A4	6156	AFU	487	528	split pir 2x bxb1	1	0	0	0	1	180	540	10	1	sybr50487528
sybr	50	3011	0.8363888888888888	A5	6032	AFU	487	528	split pir 2x bxb1	2	0	0	0	1	180	540	10	1	sybr50487528
sybr	50	3011	0.8363888888888888	A6	6379	AFU	487	528	split pir 2x bxb1	3	0	0	0	1	190	570	10	1	sybr50487528
sybr	50	3011	0.8363888888888888	A7	5307	AFU	487	528	split pir 2x bxb1	1	10	20	0	2	80	240	10	1	sybr50487528
sybr	50	3011	0.8363888888888888	A8	4857	AFU	487	528	split pir 2x bxb1	2	10	20	0	2	170	510	10	1	sybr50487528
sybr	50	3011	0.8363888888888888	A9	5458	AFU	487	528	split pir 2x bxb1	3	10	20	0	2	50	150	10	1	sybr50487528
sybr	50	3011	0.8363888888888888	A10	6107	AFU	487	528	JS006	1	0	0	0	1	190	570	10	1	sybr50487528
sybr	50	3011	0.8363888888888888	A11	4479	AFU	487	528	JS006	1	0	0	1	1	190	570	10	1	sybr50487528
sybr	50	3011	0.8363888888888888	A12	4129	AFU	487	528	JS006	1	0	0	2	1	190	570	10	1	sybr50487528
sybr	50	3011	0.8363888888888888	B1	4876	AFU	487	528	split pir 2x bxb1	1	10	20	0	1	110	330	10	2	sybr50487528
sybr	50	3011	0.8363888888888888	B2	4575	AFU	487	528	split pir 2x bxb1	2	10	20	0	1	50	150	10	2	sybr50487528
sybr	50	3011	0.8363888888888888	B3	5013	AFU	487	528	split pir 2x bxb1	3	10	20	0	1	90	270	10	2	sybr50487528
sybr	50	3011	0.8363888888888888	B4	6102	AFU	487	528	split pir 2x bxb1	1	0	0	0	1	180	540	10	2	sybr50487528
sybr	50	3011	0.8363888888888888	B5	5947	AFU	487	528	split pir 2x bxb1	2	0	0	0	1	180	540	10	2	sybr50487528
sybr	50	3011	0.8363888888888888	B6	6269	AFU	487	528	split pir 2x bxb1	3	0	0	0	1	190	570	10	2	sybr50487528
sybr	50	3011	0.8363888888888888	B7	5478	AFU	487	528	split pir 2x bxb1	1	10	20	0	2	80	240	10	2	sybr50487528
sybr	50	3011	0.8363888888888888	B8	4896	AFU	487	528	split pir 2x bxb1	2	10	20	0	2	170	510	10	2	sybr50487528
sybr	50	3011	0.8363888888888888	B9	5444	AFU	487	528	split pir 2x bxb1	3	10	20	0	2	50	150	10	2	sybr50487528
sybr	50	3011	0.8363888888888888	B10	6060	AFU	487	528	JS006	1	0	0	0	1	190	570	10	2	sybr50487528
sybr	50	3011	0.8363888888888888	B11	4751	AFU	487	528	JS006	1	0	0	1	1	190	570	10	2	sybr50487528
sybr	50	3011	0.8363888888888888	B12	4372	AFU	487	528	JS006	1	0	0	2	1	190	570	10	2	sybr50487528
sybr	50	3011	0.8363888888888888	C1	4906	AFU	487	528	split pir 2x bxb1	1	10	20	0	1	110	330	10	3	sybr50487528
sybr	50	3011	0.8363888888888888	C2	4504	AFU	487	528	split pir 2x bxb1	2	10	20	0	1	50	150	10	3	sybr50487528
sybr	50	3011	0.8363888888888888	C3	4856	AFU	487	528	split pir 2x bxb1	3	10	20	0	1	90	270	10	3	sybr50487528
sybr	50	3011	0.8363888888888888	C4	6045	AFU	487	528	split pir 2x bxb1	1	0	0	0	1	180	540	10	3	sybr50487528
sybr	50	3011	0.8363888888888888	C5	5866	AFU	487	528	split pir 2x bxb1	2	0	0	0	1	180	540	10	3	sybr50487528
sybr	50	3011	0.8363888888888888	C6	6293	AFU	487	528	split pir 2x bxb1	3	0	0	0	1	190	570	10	3	sybr50487528
sybr	50	3011	0.8363888888888888	C7	5486	AFU	487	528	split pir 2x bxb1	1	10	20	0	2	80	240	10	3	sybr50487528
sybr	50	3011	0.8363888888888888	C8	4791	AFU	487	528	split pir 2x bxb1	2	10	20	0	2	170	510	10	3	sybr50487528
sybr	50	3011	0.8363888888888888	C9	5441	AFU	487	528	split pir 2x bxb1	3	10	20	0	2	50	150	10	3	sybr50487528
sybr	50	3011	0.8363888888888888	C10	6092	AFU	487	528	JS006	1	0	0	0	1	190	570	10	3	sybr50487528
sybr	50	3011	0.8363888888888888	C11	4550	AFU	487	528	JS006	1	0	0	1	1	190	570	10	3	sybr50487528
sybr	50	3011	0.8363888888888888	C12	4189	AFU	487	528	JS006	1	0	0	2	1	190	570	10	3	sybr50487528
sybr	50	3071	0.8530555555555556	A1	4661	AFU	487	528	split pir 2x bxb1	1	10	20	0	1	110	330	10	1	sybr50487528
sybr	50	3071	0.8530555555555556	A2	4454	AFU	487	528	split pir 2x bxb1	2	10	20	0	1	50	150	10	1	sybr50487528
sybr	50	3071	0.8530555555555556	A3	4666	AFU	487	528	split pir 2x bxb1	3	10	20	0	1	90	270	10	1	sybr50487528
sybr	50	3071	0.8530555555555556	A4	6146	AFU	487	528	split pir 2x bxb1	1	0	0	0	1	180	540	10	1	sybr50487528
sybr	50	3071	0.8530555555555556	A5	6020	AFU	487	528	split pir 2x bxb1	2	0	0	0	1	180	540	10	1	sybr50487528
sybr	50	3071	0.8530555555555556	A6	6392	AFU	487	528	split pir 2x bxb1	3	0	0	0	1	190	570	10	1	sybr50487528
sybr	50	3071	0.8530555555555556	A7	5300	AFU	487	528	split pir 2x bxb1	1	10	20	0	2	80	240	10	1	sybr50487528
sybr	50	3071	0.8530555555555556	A8	4832	AFU	487	528	split pir 2x bxb1	2	10	20	0	2	170	510	10	1	sybr50487528
sybr	50	3071	0.8530555555555556	A9	5417	AFU	487	528	split pir 2x bxb1	3	10	20	0	2	50	150	10	1	sybr50487528
sybr	50	3071	0.8530555555555556	A10	6129	AFU	487	528	JS006	1	0	0	0	1	190	570	10	1	sybr50487528
sybr	50	3071	0.8530555555555556	A11	4460	AFU	487	528	JS006	1	0	0	1	1	190	570	10	1	sybr50487528
sybr	50	3071	0.8530555555555556	A12	4109	AFU	487	528	JS006	1	0	0	2	1	190	570	10	1	sybr50487528
sybr	50	3071	0.8530555555555556	B1	4842	AFU	487	528	split pir 2x bxb1	1	10	20	0	1	110	330	10	2	sybr50487528
sybr	50	3071	0.8530555555555556	B2	4579	AFU	487	528	split pir 2x bxb1	2	10	20	0	1	50	150	10	2	sybr50487528
sybr	50	3071	0.8530555555555556	B3	4992	AFU	487	528	split pir 2x bxb1	3	10	20	0	1	90	270	10	2	sybr50487528
sybr	50	3071	0.8530555555555556	B4	6096	AFU	487	528	split pir 2x bxb1	1	0	0	0	1	180	540	10	2	sybr50487528
sybr	50	3071	0.8530555555555556	B5	5947	AFU	487	528	split pir 2x bxb1	2	0	0	0	1	180	540	10	2	sybr50487528
sybr	50	3071	0.8530555555555556	B6	6252	AFU	487	528	split pir 2x bxb1	3	0	0	0	1	190	570	10	2	sybr50487528
sybr	50	3071	0.8530555555555556	B7	5466	AFU	487	528	split pir 2x bxb1	1	10	20	0	2	80	240	10	2	sybr50487528
sybr	50	3071	0.8530555555555556	B8	4872	AFU	487	528	split pir 2x bxb1	2	10	20	0	2	170	510	10	2	sybr50487528
sybr	50	3071	0.8530555555555556	B9	5425	AFU	487	528	split pir 2x bxb1	3	10	20	0	2	50	150	10	2	sybr50487528
sybr	50	3071	0.8530555555555556	B10	6068	AFU	487	528	JS006	1	0	0	0	1	190	570	10	2	sybr50487528
sybr	50	3071	0.8530555555555556	B11	4739	AFU	487	528	JS006	1	0	0	1	1	190	570	10	2	sybr50487528
sybr	50	3071	0.8530555555555556	B12	4366	AFU	487	528	JS006	1	0	0	2	1	190	570	10	2	sybr50487528
sybr	50	3071	0.8530555555555556	C1	4878	AFU	487	528	split pir 2x bxb1	1	10	20	0	1	110	330	10	3	sybr50487528
sybr	50	3071	0.8530555555555556	C2	4494	AFU	487	528	split pir 2x bxb1	2	10	20	0	1	50	150	10	3	sybr50487528
sybr	50	3071	0.8530555555555556	C3	4808	AFU	487	528	split pir 2x bxb1	3	10	20	0	1	90	270	10	3	sybr50487528
sybr	50	3071	0.8530555555555556	C4	6041	AFU	487	528	split pir 2x bxb1	1	0	0	0	1	180	540	10	3	sybr50487528
sybr	50	3071	0.8530555555555556	C5	5872	AFU	487	528	split pir 2x bxb1	2	0	0	0	1	180	540	10	3	sybr50487528
sybr	50	3071	0.8530555555555556	C6	6282	AFU	487	528	split pir 2x bxb1	3	0	0	0	1	190	570	10	3	sybr50487528
sybr	50	3071	0.8530555555555556	C7	5451	AFU	487	528	split pir 2x bxb1	1	10	20	0	2	80	240	10	3	sybr50487528
sybr	50	3071	0.8530555555555556	C8	4776	AFU	487	528	split pir 2x bxb1	2	10	20	0	2	170	510	10	3	sybr50487528
sybr	50	3071	0.8530555555555556	C9	5427	AFU	487	528	split pir 2x bxb1	3	10	20	0	2	50	150	10	3	sybr50487528
sybr	50	3071	0.8530555555555556	C10	6067	AFU	487	528	JS006	1	0	0	0	1	190	570	10	3	sybr50487528
sybr	50	3071	0.8530555555555556	C11	4532	AFU	487	528	JS006	1	0	0	1	1	190	570	10	3	sybr50487528
sybr	50	3071	0.8530555555555556	C12	4184	AFU	487	528	JS006	1	0	0	2	1	190	570	10	3	sybr50487528
sybr	50	3131	0.8697222222222222	A1	4642	AFU	487	528	split pir 2x bxb1	1	10	20	0	1	110	330	10	1	sybr50487528
sybr	50	3131	0.8697222222222222	A2	4450	AFU	487	528	split pir 2x bxb1	2	10	20	0	1	50	150	10	1	sybr50487528
sybr	50	3131	0.8697222222222222	A3	4646	AFU	487	528	split pir 2x bxb1	3	10	20	0	1	90	270	10	1	sybr50487528
sybr	50	3131	0.8697222222222222	A4	6138	AFU	487	528	split pir 2x bxb1	1	0	0	0	1	180	540	10	1	sybr50487528
sybr	50	3131	0.8697222222222222	A5	6024	AFU	487	528	split pir 2x bxb1	2	0	0	0	1	180	540	10	1	sybr50487528
sybr	50	3131	0.8697222222222222	A6	6355	AFU	487	528	split pir 2x bxb1	3	0	0	0	1	190	570	10	1	sybr50487528
sybr	50	3131	0.8697222222222222	A7	5289	AFU	487	528	split pir 2x bxb1	1	10	20	0	2	80	240	10	1	sybr50487528
sybr	50	3131	0.8697222222222222	A8	4814	AFU	487	528	split pir 2x bxb1	2	10	20	0	2	170	510	10	1	sybr50487528
sybr	50	3131	0.8697222222222222	A9	5402	AFU	487	528	split pir 2x bxb1	3	10	20	0	2	50	150	10	1	sybr50487528
sybr	50	3131	0.8697222222222222	A10	6119	AFU	487	528	JS006	1	0	0	0	1	190	570	10	1	sybr50487528
sybr	50	3131	0.8697222222222222	A11	4443	AFU	487	528	JS006	1	0	0	1	1	190	570	10	1	sybr50487528
sybr	50	3131	0.8697222222222222	A12	4093	AFU	487	528	JS006	1	0	0	2	1	190	570	10	1	sybr50487528
sybr	50	3131	0.8697222222222222	B1	4796	AFU	487	528	split pir 2x bxb1	1	10	20	0	1	110	330	10	2	sybr50487528
sybr	50	3131	0.8697222222222222	B2	4547	AFU	487	528	split pir 2x bxb1	2	10	20	0	1	50	150	10	2	sybr50487528
sybr	50	3131	0.8697222222222222	B3	4976	AFU	487	528	split pir 2x bxb1	3	10	20	0	1	90	270	10	2	sybr50487528
sybr	50	3131	0.8697222222222222	B4	6083	AFU	487	528	split pir 2x bxb1	1	0	0	0	1	180	540	10	2	sybr50487528
sybr	50	3131	0.8697222222222222	B5	5938	AFU	487	528	split pir 2x bxb1	2	0	0	0	1	180	540	10	2	sybr50487528
sybr	50	3131	0.8697222222222222	B6	6268	AFU	487	528	split pir 2x bxb1	3	0	0	0	1	190	570	10	2	sybr50487528
sybr	50	3131	0.8697222222222222	B7	5434	AFU	487	528	split pir 2x bxb1	1	10	20	0	2	80	240	10	2	sybr50487528
sybr	50	3131	0.8697222222222222	B8	4847	AFU	487	528	split pir 2x bxb1	2	10	20	0	2	170	510	10	2	sybr50487528
sybr	50	3131	0.8697222222222222	B9	5407	AFU	487	528	split pir 2x bxb1	3	10	20	0	2	50	150	10	2	sybr50487528
sybr	50	3131	0.8697222222222222	B10	6062	AFU	487	528	JS006	1	0	0	0	1	190	570	10	2	sybr50487528
sybr	50	3131	0.8697222222222222	B11	4711	AFU	487	528	JS006	1	0	0	1	1	190	570	10	2	sybr50487528
sybr	50	3131	0.8697222222222222	B12	4351	AFU	487	528	JS006	1	0	0	2	1	190	570	10	2	sybr50487528
sybr	50	3131	0.8697222222222222	C1	4835	AFU	487	528	split pir 2x bxb1	1	10	20	0	1	110	330	10	3	sybr50487528
sybr	50	3131	0.8697222222222222	C2	4458	AFU	487	528	split pir 2x bxb1	2	10	20	0	1	50	150	10	3	sybr50487528
sybr	50	3131	0.8697222222222222	C3	4804	AFU	487	528	split pir 2x bxb1	3	10	20	0	1	90	270	10	3	sybr50487528
sybr	50	3131	0.8697222222222222	C4	6037	AFU	487	528	split pir 2x bxb1	1	0	0	0	1	180	540	10	3	sybr50487528
sybr	50	3131	0.8697222222222222	C5	5860	AFU	487	528	split pir 2x bxb1	2	0	0	0	1	180	540	10	3	sybr50487528
sybr	50	3131	0.8697222222222222	C6	6272	AFU	487	528	split pir 2x bxb1	3	0	0	0	1	190	570	10	3	sybr50487528
sybr	50	3131	0.8697222222222222	C7	5428	AFU	487	528	split pir 2x bxb1	1	10	20	0	2	80	240	10	3	sybr50487528
sybr	50	3131	0.8697222222222222	C8	4759	AFU	487	528	split pir 2x bxb1	2	10	20	0	2	170	510	10	3	sybr50487528
sybr	50	3131	0.8697222222222222	C9	5394	AFU	487	528	split pir 2x bxb1	3	10	20	0	2	50	150	10	3	sybr50487528
sybr	50	3131	0.8697222222222222	C10	6074	AFU	487	528	JS006	1	0	0	0	1	190	570	10	3	sybr50487528
sybr	50	3131	0.8697222222222222	C11	4507	AFU	487	528	JS006	1	0	0	1	1	190	570	10	3	sybr50487528
sybr	50	3131	0.8697222222222222	C12	4152	AFU	487	528	JS006	1	0	0	2	1	190	570	10	3	sybr50487528
sybr	50	3191	0.8863888888888889	A1	4630	AFU	487	528	split pir 2x bxb1	1	10	20	0	1	110	330	10	1	sybr50487528
sybr	50	3191	0.8863888888888889	A2	4419	AFU	487	528	split pir 2x bxb1	2	10	20	0	1	50	150	10	1	sybr50487528
sybr	50	3191	0.8863888888888889	A3	4631	AFU	487	528	split pir 2x bxb1	3	10	20	0	1	90	270	10	1	sybr50487528
sybr	50	3191	0.8863888888888889	A4	6146	AFU	487	528	split pir 2x bxb1	1	0	0	0	1	180	540	10	1	sybr50487528
sybr	50	3191	0.8863888888888889	A5	6008	AFU	487	528	split pir 2x bxb1	2	0	0	0	1	180	540	10	1	sybr50487528
sybr	50	3191	0.8863888888888889	A6	6363	AFU	487	528	split pir 2x bxb1	3	0	0	0	1	190	570	10	1	sybr50487528
sybr	50	3191	0.8863888888888889	A7	5255	AFU	487	528	split pir 2x bxb1	1	10	20	0	2	80	240	10	1	sybr50487528
sybr	50	3191	0.8863888888888889	A8	4805	AFU	487	528	split pir 2x bxb1	2	10	20	0	2	170	510	10	1	sybr50487528
sybr	50	3191	0.8863888888888889	A9	5380	AFU	487	528	split pir 2x bxb1	3	10	20	0	2	50	150	10	1	sybr50487528
sybr	50	3191	0.8863888888888889	A10	6116	AFU	487	528	JS006	1	0	0	0	1	190	570	10	1	sybr50487528
sybr	50	3191	0.8863888888888889	A11	4414	AFU	487	528	JS006	1	0	0	1	1	190	570	10	1	sybr50487528
sybr	50	3191	0.8863888888888889	A12	4069	AFU	487	528	JS006	1	0	0	2	1	190	570	10	1	sybr50487528
sybr	50	3191	0.8863888888888889	B1	4756	AFU	487	528	split pir 2x bxb1	1	10	20	0	1	110	330	10	2	sybr50487528
sybr	50	3191	0.8863888888888889	B2	4530	AFU	487	528	split pir 2x bxb1	2	10	20	0	1	50	150	10	2	sybr50487528
sybr	50	3191	0.8863888888888889	B3	4953	AFU	487	528	split pir 2x bxb1	3	10	20	0	1	90	270	10	2	sybr50487528
sybr	50	3191	0.8863888888888889	B4	6088	AFU	487	528	split pir 2x bxb1	1	0	0	0	1	180	540	10	2	sybr50487528
sybr	50	3191	0.8863888888888889	B5	5932	AFU	487	528	split pir 2x bxb1	2	0	0	0	1	180	540	10	2	sybr50487528
sybr	50	3191	0.8863888888888889	B6	6260	AFU	487	528	split pir 2x bxb1	3	0	0	0	1	190	570	10	2	sybr50487528
sybr	50	3191	0.8863888888888889	B7	5427	AFU	487	528	split pir 2x bxb1	1	10	20	0	2	80	240	10	2	sybr50487528
sybr	50	3191	0.8863888888888889	B8	4812	AFU	487	528	split pir 2x bxb1	2	10	20	0	2	170	510	10	2	sybr50487528
sybr	50	3191	0.8863888888888889	B9	5360	AFU	487	528	split pir 2x bxb1	3	10	20	0	2	50	150	10	2	sybr50487528
sybr	50	3191	0.8863888888888889	B10	6052	AFU	487	528	JS006	1	0	0	0	1	190	570	10	2	sybr50487528
sybr	50	3191	0.8863888888888889	B11	4689	AFU	487	528	JS006	1	0	0	1	1	190	570	10	2	sybr50487528
sybr	50	3191	0.8863888888888889	B12	4325	AFU	487	528	JS006	1	0	0	2	1	190	570	10	2	sybr50487528
sybr	50	3191	0.8863888888888889	C1	4809	AFU	487	528	split pir 2x bxb1	1	10	20	0	1	110	330	10	3	sybr50487528
sybr	50	3191	0.8863888888888889	C2	4429	AFU	487	528	split pir 2x bxb1	2	10	20	0	1	50	150	10	3	sybr50487528
sybr	50	3191	0.8863888888888889	C3	4790	AFU	487	528	split pir 2x bxb1	3	10	20	0	1	90	270	10	3	sybr50487528
sybr	50	3191	0.8863888888888889	C4	6030	AFU	487	528	split pir 2x bxb1	1	0	0	0	1	180	540	10	3	sybr50487528
sybr	50	3191	0.8863888888888889	C5	5851	AFU	487	528	split pir 2x bxb1	2	0	0	0	1	180	540	10	3	sybr50487528
sybr	50	3191	0.8863888888888889	C6	6257	AFU	487	528	split pir 2x bxb1	3	0	0	0	1	190	570	10	3	sybr50487528
sybr	50	3191	0.8863888888888889	C7	5411	AFU	487	528	split pir 2x bxb1	1	10	20	0	2	80	240	10	3	sybr50487528
sybr	50	3191	0.8863888888888889	C8	4740	AFU	487	528	split pir 2x bxb1	2	10	20	0	2	170	510	10	3	sybr50487528
sybr	50	3191	0.8863888888888889	C9	5377	AFU	487	528	split pir 2x bxb1	3	10	20	0	2	50	150	10	3	sybr50487528
sybr	50	3191	0.8863888888888889	C10	6066	AFU	487	528	JS006	1	0	0	0	1	190	570	10	3	sybr50487528
sybr	50	3191	0.8863888888888889	C11	4475	AFU	487	528	JS006	1	0	0	1	1	190	570	10	3	sybr50487528
sybr	50	3191	0.8863888888888889	C12	4119	AFU	487	528	JS006	1	0	0	2	1	190	570	10	3	sybr50487528
sybr	50	3251	0.9030555555555555	A1	4586	AFU	487	528	split pir 2x bxb1	1	10	20	0	1	110	330	10	1	sybr50487528
sybr	50	3251	0.9030555555555555	A2	4391	AFU	487	528	split pir 2x bxb1	2	10	20	0	1	50	150	10	1	sybr50487528
sybr	50	3251	0.9030555555555555	A3	4586	AFU	487	528	split pir 2x bxb1	3	10	20	0	1	90	270	10	1	sybr50487528
sybr	50	3251	0.9030555555555555	A4	6122	AFU	487	528	split pir 2x bxb1	1	0	0	0	1	180	540	10	1	sybr50487528
sybr	50	3251	0.9030555555555555	A5	6013	AFU	487	528	split pir 2x bxb1	2	0	0	0	1	180	540	10	1	sybr50487528
sybr	50	3251	0.9030555555555555	A6	6373	AFU	487	528	split pir 2x bxb1	3	0	0	0	1	190	570	10	1	sybr50487528
sybr	50	3251	0.9030555555555555	A7	5249	AFU	487	528	split pir 2x bxb1	1	10	20	0	2	80	240	10	1	sybr50487528
sybr	50	3251	0.9030555555555555	A8	4769	AFU	487	528	split pir 2x bxb1	2	10	20	0	2	170	510	10	1	sybr50487528
sybr	50	3251	0.9030555555555555	A9	5363	AFU	487	528	split pir 2x bxb1	3	10	20	0	2	50	150	10	1	sybr50487528
sybr	50	3251	0.9030555555555555	A10	6117	AFU	487	528	JS006	1	0	0	0	1	190	570	10	1	sybr50487528
sybr	50	3251	0.9030555555555555	A11	4396	AFU	487	528	JS006	1	0	0	1	1	190	570	10	1	sybr50487528
sybr	50	3251	0.9030555555555555	A12	4065	AFU	487	528	JS006	1	0	0	2	1	190	570	10	1	sybr50487528
sybr	50	3251	0.9030555555555555	B1	4726	AFU	487	528	split pir 2x bxb1	1	10	20	0	1	110	330	10	2	sybr50487528
sybr	50	3251	0.9030555555555555	B2	4522	AFU	487	528	split pir 2x bxb1	2	10	20	0	1	50	150	10	2	sybr50487528
sybr	50	3251	0.9030555555555555	B3	4915	AFU	487	528	split pir 2x bxb1	3	10	20	0	1	90	270	10	2	sybr50487528
sybr	50	3251	0.9030555555555555	B4	6070	AFU	487	528	split pir 2x bxb1	1	0	0	0	1	180	540	10	2	sybr50487528
sybr	50	3251	0.9030555555555555	B5	5931	AFU	487	528	split pir 2x bxb1	2	0	0	0	1	180	540	10	2	sybr50487528
sybr	50	3251	0.9030555555555555	B6	6251	AFU	487	528	split pir 2x bxb1	3	0	0	0	1	190	570	10	2	sybr50487528
sybr	50	3251	0.9030555555555555	B7	5409	AFU	487	528	split pir 2x bxb1	1	10	20	0	2	80	240	10	2	sybr50487528
sybr	50	3251	0.9030555555555555	B8	4803	AFU	487	528	split pir 2x bxb1	2	10	20	0	2	170	510	10	2	sybr50487528
sybr	50	3251	0.9030555555555555	B9	5346	AFU	487	528	split pir 2x bxb1	3	10	20	0	2	50	150	10	2	sybr50487528
sybr	50	3251	0.9030555555555555	B10	6052	AFU	487	528	JS006	1	0	0	0	1	190	570	10	2	sybr50487528
sybr	50	3251	0.9030555555555555	B11	4666	AFU	487	528	JS006	1	0	0	1	1	190	570	10	2	sybr50487528
sybr	50	3251	0.9030555555555555	B12	4321	AFU	487	528	JS006	1	0	0	2	1	190	570	10	2	sybr50487528
sybr	50	3251	0.9030555555555555	C1	4773	AFU	487	528	split pir 2x bxb1	1	10	20	0	1	110	330	10	3	sybr50487528
sybr	50	3251	0.9030555555555555	C2	4402	AFU	487	528	split pir 2x bxb1	2	10	20	0	1	50	150	10	3	sybr50487528
sybr	50	3251	0.9030555555555555	C3	4781	AFU	487	528	split pir 2x bxb1	3	10	20	0	1	90	270	10	3	sybr50487528
sybr	50	3251	0.9030555555555555	C4	6021	AFU	487	528	split pir 2x bxb1	1	0	0	0	1	180	540	10	3	sybr50487528
sybr	50	3251	0.9030555555555555	C5	5849	AFU	487	528	split pir 2x bxb1	2	0	0	0	1	180	540	10	3	sybr50487528
sybr	50	3251	0.9030555555555555	C6	6253	AFU	487	528	split pir 2x bxb1	3	0	0	0	1	190	570	10	3	sybr50487528
sybr	50	3251	0.9030555555555555	C7	5382	AFU	487	528	split pir 2x bxb1	1	10	20	0	2	80	240	10	3	sybr50487528
sybr	50	3251	0.9030555555555555	C8	4712	AFU	487	528	split pir 2x bxb1	2	10	20	0	2	170	510	10	3	sybr50487528
sybr	50	3251	0.9030555555555555	C9	5356	AFU	487	528	split pir 2x bxb1	3	10	20	0	2	50	150	10	3	sybr50487528
sybr	50	3251	0.9030555555555555	C10	6062	AFU	487	528	JS006	1	0	0	0	1	190	570	10	3	sybr50487528
sybr	50	3251	0.9030555555555555	C11	4459	AFU	487	528	JS006	1	0	0	1	1	190	570	10	3	sybr50487528
sybr	50	3251	0.9030555555555555	C12	4113	AFU	487	528	JS006	1	0	0	2	1	190	570	10	3	sybr50487528
sybr	50	3311	0.9197222222222222	A1	4554	AFU	487	528	split pir 2x bxb1	1	10	20	0	1	110	330	10	1	sybr50487528
sybr	50	3311	0.9197222222222222	A2	4366	AFU	487	528	split pir 2x bxb1	2	10	20	0	1	50	150	10	1	sybr50487528
sybr	50	3311	0.9197222222222222	A3	4554	AFU	487	528	split pir 2x bxb1	3	10	20	0	1	90	270	10	1	sybr50487528
sybr	50	3311	0.9197222222222222	A4	6144	AFU	487	528	split pir 2x bxb1	1	0	0	0	1	180	540	10	1	sybr50487528
sybr	50	3311	0.9197222222222222	A5	5983	AFU	487	528	split pir 2x bxb1	2	0	0	0	1	180	540	10	1	sybr50487528
sybr	50	3311	0.9197222222222222	A6	6347	AFU	487	528	split pir 2x bxb1	3	0	0	0	1	190	570	10	1	sybr50487528
sybr	50	3311	0.9197222222222222	A7	5218	AFU	487	528	split pir 2x bxb1	1	10	20	0	2	80	240	10	1	sybr50487528
sybr	50	3311	0.9197222222222222	A8	4762	AFU	487	528	split pir 2x bxb1	2	10	20	0	2	170	510	10	1	sybr50487528
sybr	50	3311	0.9197222222222222	A9	5330	AFU	487	528	split pir 2x bxb1	3	10	20	0	2	50	150	10	1	sybr50487528
sybr	50	3311	0.9197222222222222	A10	6089	AFU	487	528	JS006	1	0	0	0	1	190	570	10	1	sybr50487528
sybr	50	3311	0.9197222222222222	A11	4366	AFU	487	528	JS006	1	0	0	1	1	190	570	10	1	sybr50487528
sybr	50	3311	0.9197222222222222	A12	4037	AFU	487	528	JS006	1	0	0	2	1	190	570	10	1	sybr50487528
sybr	50	3311	0.9197222222222222	B1	4699	AFU	487	528	split pir 2x bxb1	1	10	20	0	1	110	330	10	2	sybr50487528
sybr	50	3311	0.9197222222222222	B2	4500	AFU	487	528	split pir 2x bxb1	2	10	20	0	1	50	150	10	2	sybr50487528
sybr	50	3311	0.9197222222222222	B3	4881	AFU	487	528	split pir 2x bxb1	3	10	20	0	1	90	270	10	2	sybr50487528
sybr	50	3311	0.9197222222222222	B4	6063	AFU	487	528	split pir 2x bxb1	1	0	0	0	1	180	540	10	2	sybr50487528
sybr	50	3311	0.9197222222222222	B5	5926	AFU	487	528	split pir 2x bxb1	2	0	0	0	1	180	540	10	2	sybr50487528
sybr	50	3311	0.9197222222222222	B6	6252	AFU	487	528	split pir 2x bxb1	3	0	0	0	1	190	570	10	2	sybr50487528
sybr	50	3311	0.9197222222222222	B7	5378	AFU	487	528	split pir 2x bxb1	1	10	20	0	2	80	240	10	2	sybr50487528
[truncated: 6,713 more rows]
