# Supplementary material for: Integrase-mediated differentiation circuits improve evolutionary stability of burdensome and toxic functions in E. coli
Source: Nat Commun. 2022 Nov 10;13:6822. doi: 10.1038/s41467-022-34361-y (PMC9649629; doi:10.1038/s41467-022-34361-y)
Supplement: Supplementary file 8 — Source Data [file 41467_2022_34361_MOESM8_ESM.zip › Fig 4, Suppl Fig 30/20211114_dnase_ctr_endpoint.csv]

	Channel	Gain	Time (sec)	Time (hr)	Well	Measurement	Units	Excitation	Emission	strain	col	iptg	sal	dnaseI	growth	rep	ChanStr	end/start
3615	sybr	60	7232	2.0088888888888894	A8	22410	AFU	487	528	JS006	1	0	0	0.0	1	1	sybr60487528	0.8707985234116962
3616	sybr	60	7232	2.0088888888888894	A9	18675	AFU	487	528	JS006	1	0	0	0.25	1	1	sybr60487528	0.7298628209637706
3617	sybr	60	7232	2.0088888888888894	A10	16512	AFU	487	528	JS006	1	0	0	0.5	1	1	sybr60487528	0.6464646464646465
3618	sybr	60	7232	2.0088888888888894	A11	13790	AFU	487	528	JS006	1	0	0	1.0	1	1	sybr60487528	0.547352544256569
3619	sybr	60	7232	2.0088888888888894	A12	11266	AFU	487	528	JS006	1	0	0	2.0	1	1	sybr60487528	0.4617023892463424
3620	sybr	60	7232	2.0088888888888894	B8	22396	AFU	487	528	JS006	1	0	0	0.0	1	2	sybr60487528	0.8709991055108312
3621	sybr	60	7232	2.0088888888888894	B9	18598	AFU	487	528	JS006	1	0	0	0.25	1	2	sybr60487528	0.7187355078064616
3622	sybr	60	7232	2.0088888888888894	B10	16359	AFU	487	528	JS006	1	0	0	0.5	1	2	sybr60487528	0.6371567672833496
3623	sybr	60	7232	2.0088888888888894	B11	14522	AFU	487	528	JS006	1	0	0	1.0	1	2	sybr60487528	0.5677979355645918
3624	sybr	60	7232	2.0088888888888894	B12	12984	AFU	487	528	JS006	1	0	0	2.0	1	2	sybr60487528	0.525668016194332
3625	sybr	60	7232	2.0088888888888894	C8	22502	AFU	487	528	JS006	1	0	0	0.0	1	3	sybr60487528	0.8569578795033894
3626	sybr	60	7232	2.0088888888888894	C9	17069	AFU	487	528	JS006	1	0	0	0.25	1	3	sybr60487528	0.6563232975737302
3627	sybr	60	7232	2.0088888888888894	C10	16272	AFU	487	528	JS006	1	0	0	0.5	1	3	sybr60487528	0.6255574350299862
3628	sybr	60	7232	2.0088888888888894	C11	14049	AFU	487	528	JS006	1	0	0	1.0	1	3	sybr60487528	0.5449361933206625
3629	sybr	60	7232	2.0088888888888894	C12	12323	AFU	487	528	JS006	1	0	0	2.0	1	3	sybr60487528	0.4968951612903226
