# Supplementary material for: Integrase-mediated differentiation circuits improve evolutionary stability of burdensome and toxic functions in E. coli
Source: Nat Commun. 2022 Nov 10;13:6822. doi: 10.1038/s41467-022-34361-y (PMC9649629; doi:10.1038/s41467-022-34361-y)
Supplement: Supplementary file 8 — Source Data [file 41467_2022_34361_MOESM8_ESM.zip › Fig 4, Suppl Fig 30/20211117_dnase_assay_lysate_dilutions_tidy.csv]

Channel	Gain	Time (sec)	Time (hr)	Well	Measurement	Units	Excitation	Emission	strain	col	iptg	sal	dnaseI	growth	weight	lysate_vol	dilution	rep	ChanStr
sybr	50	11	0.0030555555555555557	A1	6996	AFU	487	528	split pir 2x bxb1	1	10	20	0	1	110	330	10	1	sybr50487528
sybr	50	11	0.0030555555555555557	A2	6237	AFU	487	528	split pir 2x bxb1	1	10	20	0	1	110	330	50	1	sybr50487528
sybr	50	11	0.0030555555555555557	A3	6041	AFU	487	528	split pir 2x bxb1	1	10	20	0	1	110	330	250	1	sybr50487528
sybr	50	11	0.0030555555555555557	A4	6774	AFU	487	528	split pir 2x bxb1	2	10	20	0	1	50	150	10	1	sybr50487528
sybr	50	11	0.0030555555555555557	A5	6147	AFU	487	528	split pir 2x bxb1	2	10	20	0	1	50	150	50	1	sybr50487528
sybr	50	11	0.0030555555555555557	A6	6007	AFU	487	528	split pir 2x bxb1	2	10	20	0	1	50	150	250	1	sybr50487528
sybr	50	11	0.0030555555555555557	A7	6891	AFU	487	528	split pir 2x bxb1	3	10	20	0	1	90	270	10	1	sybr50487528
sybr	50	11	0.0030555555555555557	A8	6274	AFU	487	528	split pir 2x bxb1	3	10	20	0	1	90	270	50	1	sybr50487528
sybr	50	11	0.0030555555555555557	A9	6052	AFU	487	528	split pir 2x bxb1	3	10	20	0	1	90	270	250	1	sybr50487528
sybr	50	11	0.0030555555555555557	A10	6956	AFU	487	528	JS006	1	0	0	0	1	190	570	10	1	sybr50487528
sybr	50	11	0.0030555555555555557	A11	6179	AFU	487	528	JS006	1	0	0	0	1	190	570	50	1	sybr50487528
sybr	50	11	0.0030555555555555557	A12	5972	AFU	487	528	JS006	1	0	0	0	1	190	570	250	1	sybr50487528
sybr	50	11	0.0030555555555555557	B1	7192	AFU	487	528	split pir 2x bxb1	1	10	20	0	1	110	330	10	2	sybr50487528
sybr	50	11	0.0030555555555555557	B2	6410	AFU	487	528	split pir 2x bxb1	1	10	20	0	1	110	330	50	2	sybr50487528
sybr	50	11	0.0030555555555555557	B3	6115	AFU	487	528	split pir 2x bxb1	1	10	20	0	1	110	330	250	2	sybr50487528
sybr	50	11	0.0030555555555555557	B4	6965	AFU	487	528	split pir 2x bxb1	2	10	20	0	1	50	150	10	2	sybr50487528
sybr	50	11	0.0030555555555555557	B5	6333	AFU	487	528	split pir 2x bxb1	2	10	20	0	1	50	150	50	2	sybr50487528
sybr	50	11	0.0030555555555555557	B6	6049	AFU	487	528	split pir 2x bxb1	2	10	20	0	1	50	150	250	2	sybr50487528
sybr	50	11	0.0030555555555555557	B7	6863	AFU	487	528	split pir 2x bxb1	3	10	20	0	1	90	270	10	2	sybr50487528
sybr	50	11	0.0030555555555555557	B8	6280	AFU	487	528	split pir 2x bxb1	3	10	20	0	1	90	270	50	2	sybr50487528
sybr	50	11	0.0030555555555555557	B9	6063	AFU	487	528	split pir 2x bxb1	3	10	20	0	1	90	270	250	2	sybr50487528
sybr	50	11	0.0030555555555555557	B10	6801	AFU	487	528	JS006	1	0	0	0	1	190	570	10	2	sybr50487528
sybr	50	11	0.0030555555555555557	B11	6087	AFU	487	528	JS006	1	0	0	0	1	190	570	50	2	sybr50487528
sybr	50	11	0.0030555555555555557	B12	5804	AFU	487	528	JS006	1	0	0	0	1	190	570	250	2	sybr50487528
sybr	50	11	0.0030555555555555557	C1	7267	AFU	487	528	split pir 2x bxb1	1	10	20	0	1	110	330	10	3	sybr50487528
sybr	50	11	0.0030555555555555557	C2	6382	AFU	487	528	split pir 2x bxb1	1	10	20	0	1	110	330	50	3	sybr50487528
sybr	50	11	0.0030555555555555557	C3	5989	AFU	487	528	split pir 2x bxb1	1	10	20	0	1	110	330	250	3	sybr50487528
sybr	50	11	0.0030555555555555557	C4	7071	AFU	487	528	split pir 2x bxb1	2	10	20	0	1	50	150	10	3	sybr50487528
sybr	50	11	0.0030555555555555557	C5	6224	AFU	487	528	split pir 2x bxb1	2	10	20	0	1	50	150	50	3	sybr50487528
sybr	50	11	0.0030555555555555557	C6	5863	AFU	487	528	split pir 2x bxb1	2	10	20	0	1	50	150	250	3	sybr50487528
sybr	50	11	0.0030555555555555557	C7	6928	AFU	487	528	split pir 2x bxb1	3	10	20	0	1	90	270	10	3	sybr50487528
sybr	50	11	0.0030555555555555557	C8	6348	AFU	487	528	split pir 2x bxb1	3	10	20	0	1	90	270	50	3	sybr50487528
sybr	50	11	0.0030555555555555557	C9	6120	AFU	487	528	split pir 2x bxb1	3	10	20	0	1	90	270	250	3	sybr50487528
sybr	50	11	0.0030555555555555557	C10	6811	AFU	487	528	JS006	1	0	0	0	1	190	570	10	3	sybr50487528
sybr	50	11	0.0030555555555555557	C11	6194	AFU	487	528	JS006	1	0	0	0	1	190	570	50	3	sybr50487528
sybr	50	11	0.0030555555555555557	C12	5828	AFU	487	528	JS006	1	0	0	0	1	190	570	250	3	sybr50487528
sybr	50	71	0.01972222222222222	A1	7181	AFU	487	528	split pir 2x bxb1	1	10	20	0	1	110	330	10	1	sybr50487528
sybr	50	71	0.01972222222222222	A2	6254	AFU	487	528	split pir 2x bxb1	1	10	20	0	1	110	330	50	1	sybr50487528
sybr	50	71	0.01972222222222222	A3	6049	AFU	487	528	split pir 2x bxb1	1	10	20	0	1	110	330	250	1	sybr50487528
sybr	50	71	0.01972222222222222	A4	6896	AFU	487	528	split pir 2x bxb1	2	10	20	0	1	50	150	10	1	sybr50487528
sybr	50	71	0.01972222222222222	A5	6148	AFU	487	528	split pir 2x bxb1	2	10	20	0	1	50	150	50	1	sybr50487528
sybr	50	71	0.01972222222222222	A6	6143	AFU	487	528	split pir 2x bxb1	2	10	20	0	1	50	150	250	1	sybr50487528
sybr	50	71	0.01972222222222222	A7	7067	AFU	487	528	split pir 2x bxb1	3	10	20	0	1	90	270	10	1	sybr50487528
sybr	50	71	0.01972222222222222	A8	6389	AFU	487	528	split pir 2x bxb1	3	10	20	0	1	90	270	50	1	sybr50487528
sybr	50	71	0.01972222222222222	A9	6189	AFU	487	528	split pir 2x bxb1	3	10	20	0	1	90	270	250	1	sybr50487528
sybr	50	71	0.01972222222222222	A10	6958	AFU	487	528	JS006	1	0	0	0	1	190	570	10	1	sybr50487528
sybr	50	71	0.01972222222222222	A11	6230	AFU	487	528	JS006	1	0	0	0	1	190	570	50	1	sybr50487528
sybr	50	71	0.01972222222222222	A12	6022	AFU	487	528	JS006	1	0	0	0	1	190	570	250	1	sybr50487528
sybr	50	71	0.01972222222222222	B1	7116	AFU	487	528	split pir 2x bxb1	1	10	20	0	1	110	330	10	2	sybr50487528
sybr	50	71	0.01972222222222222	B2	6370	AFU	487	528	split pir 2x bxb1	1	10	20	0	1	110	330	50	2	sybr50487528
sybr	50	71	0.01972222222222222	B3	6214	AFU	487	528	split pir 2x bxb1	1	10	20	0	1	110	330	250	2	sybr50487528
sybr	50	71	0.01972222222222222	B4	6953	AFU	487	528	split pir 2x bxb1	2	10	20	0	1	50	150	10	2	sybr50487528
sybr	50	71	0.01972222222222222	B5	6416	AFU	487	528	split pir 2x bxb1	2	10	20	0	1	50	150	50	2	sybr50487528
sybr	50	71	0.01972222222222222	B6	6092	AFU	487	528	split pir 2x bxb1	2	10	20	0	1	50	150	250	2	sybr50487528
sybr	50	71	0.01972222222222222	B7	7046	AFU	487	528	split pir 2x bxb1	3	10	20	0	1	90	270	10	2	sybr50487528
sybr	50	71	0.01972222222222222	B8	6348	AFU	487	528	split pir 2x bxb1	3	10	20	0	1	90	270	50	2	sybr50487528
sybr	50	71	0.01972222222222222	B9	6181	AFU	487	528	split pir 2x bxb1	3	10	20	0	1	90	270	250	2	sybr50487528
sybr	50	71	0.01972222222222222	B10	6911	AFU	487	528	JS006	1	0	0	0	1	190	570	10	2	sybr50487528
sybr	50	71	0.01972222222222222	B11	6165	AFU	487	528	JS006	1	0	0	0	1	190	570	50	2	sybr50487528
sybr	50	71	0.01972222222222222	B12	6003	AFU	487	528	JS006	1	0	0	0	1	190	570	250	2	sybr50487528
sybr	50	71	0.01972222222222222	C1	7192	AFU	487	528	split pir 2x bxb1	1	10	20	0	1	110	330	10	3	sybr50487528
sybr	50	71	0.01972222222222222	C2	6295	AFU	487	528	split pir 2x bxb1	1	10	20	0	1	110	330	50	3	sybr50487528
sybr	50	71	0.01972222222222222	C3	5980	AFU	487	528	split pir 2x bxb1	1	10	20	0	1	110	330	250	3	sybr50487528
sybr	50	71	0.01972222222222222	C4	7052	AFU	487	528	split pir 2x bxb1	2	10	20	0	1	50	150	10	3	sybr50487528
sybr	50	71	0.01972222222222222	C5	6172	AFU	487	528	split pir 2x bxb1	2	10	20	0	1	50	150	50	3	sybr50487528
sybr	50	71	0.01972222222222222	C6	5892	AFU	487	528	split pir 2x bxb1	2	10	20	0	1	50	150	250	3	sybr50487528
sybr	50	71	0.01972222222222222	C7	7034	AFU	487	528	split pir 2x bxb1	3	10	20	0	1	90	270	10	3	sybr50487528
sybr	50	71	0.01972222222222222	C8	6323	AFU	487	528	split pir 2x bxb1	3	10	20	0	1	90	270	50	3	sybr50487528
sybr	50	71	0.01972222222222222	C9	6159	AFU	487	528	split pir 2x bxb1	3	10	20	0	1	90	270	250	3	sybr50487528
sybr	50	71	0.01972222222222222	C10	6956	AFU	487	528	JS006	1	0	0	0	1	190	570	10	3	sybr50487528
sybr	50	71	0.01972222222222222	C11	6184	AFU	487	528	JS006	1	0	0	0	1	190	570	50	3	sybr50487528
sybr	50	71	0.01972222222222222	C12	5911	AFU	487	528	JS006	1	0	0	0	1	190	570	250	3	sybr50487528
sybr	50	131	0.03638888888888889	A1	7085	AFU	487	528	split pir 2x bxb1	1	10	20	0	1	110	330	10	1	sybr50487528
sybr	50	131	0.03638888888888889	A2	6169	AFU	487	528	split pir 2x bxb1	1	10	20	0	1	110	330	50	1	sybr50487528
sybr	50	131	0.03638888888888889	A3	6020	AFU	487	528	split pir 2x bxb1	1	10	20	0	1	110	330	250	1	sybr50487528
sybr	50	131	0.03638888888888889	A4	6797	AFU	487	528	split pir 2x bxb1	2	10	20	0	1	50	150	10	1	sybr50487528
sybr	50	131	0.03638888888888889	A5	6085	AFU	487	528	split pir 2x bxb1	2	10	20	0	1	50	150	50	1	sybr50487528
sybr	50	131	0.03638888888888889	A6	6200	AFU	487	528	split pir 2x bxb1	2	10	20	0	1	50	150	250	1	sybr50487528
sybr	50	131	0.03638888888888889	A7	7083	AFU	487	528	split pir 2x bxb1	3	10	20	0	1	90	270	10	1	sybr50487528
sybr	50	131	0.03638888888888889	A8	6347	AFU	487	528	split pir 2x bxb1	3	10	20	0	1	90	270	50	1	sybr50487528
sybr	50	131	0.03638888888888889	A9	6209	AFU	487	528	split pir 2x bxb1	3	10	20	0	1	90	270	250	1	sybr50487528
sybr	50	131	0.03638888888888889	A10	6895	AFU	487	528	JS006	1	0	0	0	1	190	570	10	1	sybr50487528
sybr	50	131	0.03638888888888889	A11	6210	AFU	487	528	JS006	1	0	0	0	1	190	570	50	1	sybr50487528
sybr	50	131	0.03638888888888889	A12	6019	AFU	487	528	JS006	1	0	0	0	1	190	570	250	1	sybr50487528
sybr	50	131	0.03638888888888889	B1	7028	AFU	487	528	split pir 2x bxb1	1	10	20	0	1	110	330	10	2	sybr50487528
sybr	50	131	0.03638888888888889	B2	6278	AFU	487	528	split pir 2x bxb1	1	10	20	0	1	110	330	50	2	sybr50487528
sybr	50	131	0.03638888888888889	B3	6224	AFU	487	528	split pir 2x bxb1	1	10	20	0	1	110	330	250	2	sybr50487528
sybr	50	131	0.03638888888888889	B4	6890	AFU	487	528	split pir 2x bxb1	2	10	20	0	1	50	150	10	2	sybr50487528
sybr	50	131	0.03638888888888889	B5	6366	AFU	487	528	split pir 2x bxb1	2	10	20	0	1	50	150	50	2	sybr50487528
sybr	50	131	0.03638888888888889	B6	6083	AFU	487	528	split pir 2x bxb1	2	10	20	0	1	50	150	250	2	sybr50487528
sybr	50	131	0.03638888888888889	B7	7133	AFU	487	528	split pir 2x bxb1	3	10	20	0	1	90	270	10	2	sybr50487528
sybr	50	131	0.03638888888888889	B8	6293	AFU	487	528	split pir 2x bxb1	3	10	20	0	1	90	270	50	2	sybr50487528
sybr	50	131	0.03638888888888889	B9	6209	AFU	487	528	split pir 2x bxb1	3	10	20	0	1	90	270	250	2	sybr50487528
sybr	50	131	0.03638888888888889	B10	6932	AFU	487	528	JS006	1	0	0	0	1	190	570	10	2	sybr50487528
sybr	50	131	0.03638888888888889	B11	6081	AFU	487	528	JS006	1	0	0	0	1	190	570	50	2	sybr50487528
sybr	50	131	0.03638888888888889	B12	5997	AFU	487	528	JS006	1	0	0	0	1	190	570	250	2	sybr50487528
sybr	50	131	0.03638888888888889	C1	7057	AFU	487	528	split pir 2x bxb1	1	10	20	0	1	110	330	10	3	sybr50487528
sybr	50	131	0.03638888888888889	C2	6199	AFU	487	528	split pir 2x bxb1	1	10	20	0	1	110	330	50	3	sybr50487528
sybr	50	131	0.03638888888888889	C3	5829	AFU	487	528	split pir 2x bxb1	1	10	20	0	1	110	330	250	3	sybr50487528
sybr	50	131	0.03638888888888889	C4	6927	AFU	487	528	split pir 2x bxb1	2	10	20	0	1	50	150	10	3	sybr50487528
sybr	50	131	0.03638888888888889	C5	6135	AFU	487	528	split pir 2x bxb1	2	10	20	0	1	50	150	50	3	sybr50487528
sybr	50	131	0.03638888888888889	C6	5887	AFU	487	528	split pir 2x bxb1	2	10	20	0	1	50	150	250	3	sybr50487528
sybr	50	131	0.03638888888888889	C7	7021	AFU	487	528	split pir 2x bxb1	3	10	20	0	1	90	270	10	3	sybr50487528
sybr	50	131	0.03638888888888889	C8	6234	AFU	487	528	split pir 2x bxb1	3	10	20	0	1	90	270	50	3	sybr50487528
sybr	50	131	0.03638888888888889	C9	6154	AFU	487	528	split pir 2x bxb1	3	10	20	0	1	90	270	250	3	sybr50487528
sybr	50	131	0.03638888888888889	C10	6937	AFU	487	528	JS006	1	0	0	0	1	190	570	10	3	sybr50487528
sybr	50	131	0.03638888888888889	C11	6176	AFU	487	528	JS006	1	0	0	0	1	190	570	50	3	sybr50487528
sybr	50	131	0.03638888888888889	C12	5817	AFU	487	528	JS006	1	0	0	0	1	190	570	250	3	sybr50487528
sybr	50	191	0.05305555555555556	A1	6989	AFU	487	528	split pir 2x bxb1	1	10	20	0	1	110	330	10	1	sybr50487528
sybr	50	191	0.05305555555555556	A2	6076	AFU	487	528	split pir 2x bxb1	1	10	20	0	1	110	330	50	1	sybr50487528
sybr	50	191	0.05305555555555556	A3	5995	AFU	487	528	split pir 2x bxb1	1	10	20	0	1	110	330	250	1	sybr50487528
sybr	50	191	0.05305555555555556	A4	6707	AFU	487	528	split pir 2x bxb1	2	10	20	0	1	50	150	10	1	sybr50487528
sybr	50	191	0.05305555555555556	A5	6045	AFU	487	528	split pir 2x bxb1	2	10	20	0	1	50	150	50	1	sybr50487528
sybr	50	191	0.05305555555555556	A6	6218	AFU	487	528	split pir 2x bxb1	2	10	20	0	1	50	150	250	1	sybr50487528
sybr	50	191	0.05305555555555556	A7	7054	AFU	487	528	split pir 2x bxb1	3	10	20	0	1	90	270	10	1	sybr50487528
sybr	50	191	0.05305555555555556	A8	6299	AFU	487	528	split pir 2x bxb1	3	10	20	0	1	90	270	50	1	sybr50487528
sybr	50	191	0.05305555555555556	A9	6202	AFU	487	528	split pir 2x bxb1	3	10	20	0	1	90	270	250	1	sybr50487528
sybr	50	191	0.05305555555555556	A10	6934	AFU	487	528	JS006	1	0	0	0	1	190	570	10	1	sybr50487528
sybr	50	191	0.05305555555555556	A11	6111	AFU	487	528	JS006	1	0	0	0	1	190	570	50	1	sybr50487528
sybr	50	191	0.05305555555555556	A12	5975	AFU	487	528	JS006	1	0	0	0	1	190	570	250	1	sybr50487528
sybr	50	191	0.05305555555555556	B1	6947	AFU	487	528	split pir 2x bxb1	1	10	20	0	1	110	330	10	2	sybr50487528
sybr	50	191	0.05305555555555556	B2	6209	AFU	487	528	split pir 2x bxb1	1	10	20	0	1	110	330	50	2	sybr50487528
sybr	50	191	0.05305555555555556	B3	6313	AFU	487	528	split pir 2x bxb1	1	10	20	0	1	110	330	250	2	sybr50487528
sybr	50	191	0.05305555555555556	B4	6830	AFU	487	528	split pir 2x bxb1	2	10	20	0	1	50	150	10	2	sybr50487528
sybr	50	191	0.05305555555555556	B5	6283	AFU	487	528	split pir 2x bxb1	2	10	20	0	1	50	150	50	2	sybr50487528
sybr	50	191	0.05305555555555556	B6	6043	AFU	487	528	split pir 2x bxb1	2	10	20	0	1	50	150	250	2	sybr50487528
sybr	50	191	0.05305555555555556	B7	7120	AFU	487	528	split pir 2x bxb1	3	10	20	0	1	90	270	10	2	sybr50487528
sybr	50	191	0.05305555555555556	B8	6218	AFU	487	528	split pir 2x bxb1	3	10	20	0	1	90	270	50	2	sybr50487528
sybr	50	191	0.05305555555555556	B9	6200	AFU	487	528	split pir 2x bxb1	3	10	20	0	1	90	270	250	2	sybr50487528
sybr	50	191	0.05305555555555556	B10	6933	AFU	487	528	JS006	1	0	0	0	1	190	570	10	2	sybr50487528
sybr	50	191	0.05305555555555556	B11	6073	AFU	487	528	JS006	1	0	0	0	1	190	570	50	2	sybr50487528
sybr	50	191	0.05305555555555556	B12	6002	AFU	487	528	JS006	1	0	0	0	1	190	570	250	2	sybr50487528
sybr	50	191	0.05305555555555556	C1	6931	AFU	487	528	split pir 2x bxb1	1	10	20	0	1	110	330	10	3	sybr50487528
sybr	50	191	0.05305555555555556	C2	6109	AFU	487	528	split pir 2x bxb1	1	10	20	0	1	110	330	50	3	sybr50487528
sybr	50	191	0.05305555555555556	C3	5718	AFU	487	528	split pir 2x bxb1	1	10	20	0	1	110	330	250	3	sybr50487528
sybr	50	191	0.05305555555555556	C4	6867	AFU	487	528	split pir 2x bxb1	2	10	20	0	1	50	150	10	3	sybr50487528
sybr	50	191	0.05305555555555556	C5	6097	AFU	487	528	split pir 2x bxb1	2	10	20	0	1	50	150	50	3	sybr50487528
sybr	50	191	0.05305555555555556	C6	5823	AFU	487	528	split pir 2x bxb1	2	10	20	0	1	50	150	250	3	sybr50487528
sybr	50	191	0.05305555555555556	C7	7016	AFU	487	528	split pir 2x bxb1	3	10	20	0	1	90	270	10	3	sybr50487528
sybr	50	191	0.05305555555555556	C8	6186	AFU	487	528	split pir 2x bxb1	3	10	20	0	1	90	270	50	3	sybr50487528
sybr	50	191	0.05305555555555556	C9	6093	AFU	487	528	split pir 2x bxb1	3	10	20	0	1	90	270	250	3	sybr50487528
sybr	50	191	0.05305555555555556	C10	6915	AFU	487	528	JS006	1	0	0	0	1	190	570	10	3	sybr50487528
sybr	50	191	0.05305555555555556	C11	6141	AFU	487	528	JS006	1	0	0	0	1	190	570	50	3	sybr50487528
sybr	50	191	0.05305555555555556	C12	5716	AFU	487	528	JS006	1	0	0	0	1	190	570	250	3	sybr50487528
sybr	50	251	0.06972222222222223	A1	6906	AFU	487	528	split pir 2x bxb1	1	10	20	0	1	110	330	10	1	sybr50487528
sybr	50	251	0.06972222222222223	A2	5989	AFU	487	528	split pir 2x bxb1	1	10	20	0	1	110	330	50	1	sybr50487528
sybr	50	251	0.06972222222222223	A3	6020	AFU	487	528	split pir 2x bxb1	1	10	20	0	1	110	330	250	1	sybr50487528
sybr	50	251	0.06972222222222223	A4	6606	AFU	487	528	split pir 2x bxb1	2	10	20	0	1	50	150	10	1	sybr50487528
sybr	50	251	0.06972222222222223	A5	5996	AFU	487	528	split pir 2x bxb1	2	10	20	0	1	50	150	50	1	sybr50487528
sybr	50	251	0.06972222222222223	A6	6169	AFU	487	528	split pir 2x bxb1	2	10	20	0	1	50	150	250	1	sybr50487528
sybr	50	251	0.06972222222222223	A7	6981	AFU	487	528	split pir 2x bxb1	3	10	20	0	1	90	270	10	1	sybr50487528
sybr	50	251	0.06972222222222223	A8	6220	AFU	487	528	split pir 2x bxb1	3	10	20	0	1	90	270	50	1	sybr50487528
sybr	50	251	0.06972222222222223	A9	6245	AFU	487	528	split pir 2x bxb1	3	10	20	0	1	90	270	250	1	sybr50487528
sybr	50	251	0.06972222222222223	A10	6887	AFU	487	528	JS006	1	0	0	0	1	190	570	10	1	sybr50487528
sybr	50	251	0.06972222222222223	A11	6034	AFU	487	528	JS006	1	0	0	0	1	190	570	50	1	sybr50487528
sybr	50	251	0.06972222222222223	A12	5875	AFU	487	528	JS006	1	0	0	0	1	190	570	250	1	sybr50487528
sybr	50	251	0.06972222222222223	B1	6869	AFU	487	528	split pir 2x bxb1	1	10	20	0	1	110	330	10	2	sybr50487528
sybr	50	251	0.06972222222222223	B2	6110	AFU	487	528	split pir 2x bxb1	1	10	20	0	1	110	330	50	2	sybr50487528
sybr	50	251	0.06972222222222223	B3	6276	AFU	487	528	split pir 2x bxb1	1	10	20	0	1	110	330	250	2	sybr50487528
sybr	50	251	0.06972222222222223	B4	6727	AFU	487	528	split pir 2x bxb1	2	10	20	0	1	50	150	10	2	sybr50487528
sybr	50	251	0.06972222222222223	B5	6233	AFU	487	528	split pir 2x bxb1	2	10	20	0	1	50	150	50	2	sybr50487528
sybr	50	251	0.06972222222222223	B6	5999	AFU	487	528	split pir 2x bxb1	2	10	20	0	1	50	150	250	2	sybr50487528
sybr	50	251	0.06972222222222223	B7	7080	AFU	487	528	split pir 2x bxb1	3	10	20	0	1	90	270	10	2	sybr50487528
sybr	50	251	0.06972222222222223	B8	6165	AFU	487	528	split pir 2x bxb1	3	10	20	0	1	90	270	50	2	sybr50487528
sybr	50	251	0.06972222222222223	B9	6200	AFU	487	528	split pir 2x bxb1	3	10	20	0	1	90	270	250	2	sybr50487528
sybr	50	251	0.06972222222222223	B10	6926	AFU	487	528	JS006	1	0	0	0	1	190	570	10	2	sybr50487528
sybr	50	251	0.06972222222222223	B11	5988	AFU	487	528	JS006	1	0	0	0	1	190	570	50	2	sybr50487528
sybr	50	251	0.06972222222222223	B12	5838	AFU	487	528	JS006	1	0	0	0	1	190	570	250	2	sybr50487528
sybr	50	251	0.06972222222222223	C1	6834	AFU	487	528	split pir 2x bxb1	1	10	20	0	1	110	330	10	3	sybr50487528
sybr	50	251	0.06972222222222223	C2	6021	AFU	487	528	split pir 2x bxb1	1	10	20	0	1	110	330	50	3	sybr50487528
sybr	50	251	0.06972222222222223	C3	5572	AFU	487	528	split pir 2x bxb1	1	10	20	0	1	110	330	250	3	sybr50487528
sybr	50	251	0.06972222222222223	C4	6759	AFU	487	528	split pir 2x bxb1	2	10	20	0	1	50	150	10	3	sybr50487528
sybr	50	251	0.06972222222222223	C5	5984	AFU	487	528	split pir 2x bxb1	2	10	20	0	1	50	150	50	3	sybr50487528
sybr	50	251	0.06972222222222223	C6	5727	AFU	487	528	split pir 2x bxb1	2	10	20	0	1	50	150	250	3	sybr50487528
sybr	50	251	0.06972222222222223	C7	7001	AFU	487	528	split pir 2x bxb1	3	10	20	0	1	90	270	10	3	sybr50487528
sybr	50	251	0.06972222222222223	C8	6092	AFU	487	528	split pir 2x bxb1	3	10	20	0	1	90	270	50	3	sybr50487528
sybr	50	251	0.06972222222222223	C9	6063	AFU	487	528	split pir 2x bxb1	3	10	20	0	1	90	270	250	3	sybr50487528
sybr	50	251	0.06972222222222223	C10	6933	AFU	487	528	JS006	1	0	0	0	1	190	570	10	3	sybr50487528
sybr	50	251	0.06972222222222223	C11	6108	AFU	487	528	JS006	1	0	0	0	1	190	570	50	3	sybr50487528
sybr	50	251	0.06972222222222223	C12	5604	AFU	487	528	JS006	1	0	0	0	1	190	570	250	3	sybr50487528
sybr	50	311	0.08638888888888889	A1	6834	AFU	487	528	split pir 2x bxb1	1	10	20	0	1	110	330	10	1	sybr50487528
sybr	50	311	0.08638888888888889	A2	5929	AFU	487	528	split pir 2x bxb1	1	10	20	0	1	110	330	50	1	sybr50487528
sybr	50	311	0.08638888888888889	A3	6036	AFU	487	528	split pir 2x bxb1	1	10	20	0	1	110	330	250	1	sybr50487528
sybr	50	311	0.08638888888888889	A4	6536	AFU	487	528	split pir 2x bxb1	2	10	20	0	1	50	150	10	1	sybr50487528
sybr	50	311	0.08638888888888889	A5	5979	AFU	487	528	split pir 2x bxb1	2	10	20	0	1	50	150	50	1	sybr50487528
sybr	50	311	0.08638888888888889	A6	6177	AFU	487	528	split pir 2x bxb1	2	10	20	0	1	50	150	250	1	sybr50487528
sybr	50	311	0.08638888888888889	A7	6917	AFU	487	528	split pir 2x bxb1	3	10	20	0	1	90	270	10	1	sybr50487528
sybr	50	311	0.08638888888888889	A8	6155	AFU	487	528	split pir 2x bxb1	3	10	20	0	1	90	270	50	1	sybr50487528
sybr	50	311	0.08638888888888889	A9	6214	AFU	487	528	split pir 2x bxb1	3	10	20	0	1	90	270	250	1	sybr50487528
sybr	50	311	0.08638888888888889	A10	6868	AFU	487	528	JS006	1	0	0	0	1	190	570	10	1	sybr50487528
sybr	50	311	0.08638888888888889	A11	5981	AFU	487	528	JS006	1	0	0	0	1	190	570	50	1	sybr50487528
sybr	50	311	0.08638888888888889	A12	5856	AFU	487	528	JS006	1	0	0	0	1	190	570	250	1	sybr50487528
sybr	50	311	0.08638888888888889	B1	6828	AFU	487	528	split pir 2x bxb1	1	10	20	0	1	110	330	10	2	sybr50487528
sybr	50	311	0.08638888888888889	B2	6008	AFU	487	528	split pir 2x bxb1	1	10	20	0	1	110	330	50	2	sybr50487528
sybr	50	311	0.08638888888888889	B3	6259	AFU	487	528	split pir 2x bxb1	1	10	20	0	1	110	330	250	2	sybr50487528
sybr	50	311	0.08638888888888889	B4	6685	AFU	487	528	split pir 2x bxb1	2	10	20	0	1	50	150	10	2	sybr50487528
sybr	50	311	0.08638888888888889	B5	6170	AFU	487	528	split pir 2x bxb1	2	10	20	0	1	50	150	50	2	sybr50487528
sybr	50	311	0.08638888888888889	B6	5992	AFU	487	528	split pir 2x bxb1	2	10	20	0	1	50	150	250	2	sybr50487528
sybr	50	311	0.08638888888888889	B7	7000	AFU	487	528	split pir 2x bxb1	3	10	20	0	1	90	270	10	2	sybr50487528
sybr	50	311	0.08638888888888889	B8	6148	AFU	487	528	split pir 2x bxb1	3	10	20	0	1	90	270	50	2	sybr50487528
sybr	50	311	0.08638888888888889	B9	6187	AFU	487	528	split pir 2x bxb1	3	10	20	0	1	90	270	250	2	sybr50487528
sybr	50	311	0.08638888888888889	B10	6912	AFU	487	528	JS006	1	0	0	0	1	190	570	10	2	sybr50487528
sybr	50	311	0.08638888888888889	B11	5955	AFU	487	528	JS006	1	0	0	0	1	190	570	50	2	sybr50487528
sybr	50	311	0.08638888888888889	B12	5685	AFU	487	528	JS006	1	0	0	0	1	190	570	250	2	sybr50487528
sybr	50	311	0.08638888888888889	C1	6751	AFU	487	528	split pir 2x bxb1	1	10	20	0	1	110	330	10	3	sybr50487528
sybr	50	311	0.08638888888888889	C2	5889	AFU	487	528	split pir 2x bxb1	1	10	20	0	1	110	330	50	3	sybr50487528
sybr	50	311	0.08638888888888889	C3	5445	AFU	487	528	split pir 2x bxb1	1	10	20	0	1	110	330	250	3	sybr50487528
sybr	50	311	0.08638888888888889	C4	6661	AFU	487	528	split pir 2x bxb1	2	10	20	0	1	50	150	10	3	sybr50487528
sybr	50	311	0.08638888888888889	C5	5914	AFU	487	528	split pir 2x bxb1	2	10	20	0	1	50	150	50	3	sybr50487528
sybr	50	311	0.08638888888888889	C6	5673	AFU	487	528	split pir 2x bxb1	2	10	20	0	1	50	150	250	3	sybr50487528
sybr	50	311	0.08638888888888889	C7	6971	AFU	487	528	split pir 2x bxb1	3	10	20	0	1	90	270	10	3	sybr50487528
sybr	50	311	0.08638888888888889	C8	6016	AFU	487	528	split pir 2x bxb1	3	10	20	0	1	90	270	50	3	sybr50487528
sybr	50	311	0.08638888888888889	C9	6048	AFU	487	528	split pir 2x bxb1	3	10	20	0	1	90	270	250	3	sybr50487528
sybr	50	311	0.08638888888888889	C10	6927	AFU	487	528	JS006	1	0	0	0	1	190	570	10	3	sybr50487528
sybr	50	311	0.08638888888888889	C11	6057	AFU	487	528	JS006	1	0	0	0	1	190	570	50	3	sybr50487528
sybr	50	311	0.08638888888888889	C12	5617	AFU	487	528	JS006	1	0	0	0	1	190	570	250	3	sybr50487528
sybr	50	371	0.10305555555555555	A1	6771	AFU	487	528	split pir 2x bxb1	1	10	20	0	1	110	330	10	1	sybr50487528
sybr	50	371	0.10305555555555555	A2	5821	AFU	487	528	split pir 2x bxb1	1	10	20	0	1	110	330	50	1	sybr50487528
sybr	50	371	0.10305555555555555	A3	6057	AFU	487	528	split pir 2x bxb1	1	10	20	0	1	110	330	250	1	sybr50487528
sybr	50	371	0.10305555555555555	A4	6447	AFU	487	528	split pir 2x bxb1	2	10	20	0	1	50	150	10	1	sybr50487528
sybr	50	371	0.10305555555555555	A5	5895	AFU	487	528	split pir 2x bxb1	2	10	20	0	1	50	150	50	1	sybr50487528
sybr	50	371	0.10305555555555555	A6	6064	AFU	487	528	split pir 2x bxb1	2	10	20	0	1	50	150	250	1	sybr50487528
sybr	50	371	0.10305555555555555	A7	6880	AFU	487	528	split pir 2x bxb1	3	10	20	0	1	90	270	10	1	sybr50487528
sybr	50	371	0.10305555555555555	A8	6050	AFU	487	528	split pir 2x bxb1	3	10	20	0	1	90	270	50	1	sybr50487528
sybr	50	371	0.10305555555555555	A9	6114	AFU	487	528	split pir 2x bxb1	3	10	20	0	1	90	270	250	1	sybr50487528
sybr	50	371	0.10305555555555555	A10	6882	AFU	487	528	JS006	1	0	0	0	1	190	570	10	1	sybr50487528
sybr	50	371	0.10305555555555555	A11	5895	AFU	487	528	JS006	1	0	0	0	1	190	570	50	1	sybr50487528
sybr	50	371	0.10305555555555555	A12	5783	AFU	487	528	JS006	1	0	0	0	1	190	570	250	1	sybr50487528
sybr	50	371	0.10305555555555555	B1	6747	AFU	487	528	split pir 2x bxb1	1	10	20	0	1	110	330	10	2	sybr50487528
sybr	50	371	0.10305555555555555	B2	5927	AFU	487	528	split pir 2x bxb1	1	10	20	0	1	110	330	50	2	sybr50487528
sybr	50	371	0.10305555555555555	B3	6234	AFU	487	528	split pir 2x bxb1	1	10	20	0	1	110	330	250	2	sybr50487528
sybr	50	371	0.10305555555555555	B4	6624	AFU	487	528	split pir 2x bxb1	2	10	20	0	1	50	150	10	2	sybr50487528
sybr	50	371	0.10305555555555555	B5	6104	AFU	487	528	split pir 2x bxb1	2	10	20	0	1	50	150	50	2	sybr50487528
sybr	50	371	0.10305555555555555	B6	5976	AFU	487	528	split pir 2x bxb1	2	10	20	0	1	50	150	250	2	sybr50487528
sybr	50	371	0.10305555555555555	B7	6966	AFU	487	528	split pir 2x bxb1	3	10	20	0	1	90	270	10	2	sybr50487528
sybr	50	371	0.10305555555555555	B8	6068	AFU	487	528	split pir 2x bxb1	3	10	20	0	1	90	270	50	2	sybr50487528
sybr	50	371	0.10305555555555555	B9	6163	AFU	487	528	split pir 2x bxb1	3	10	20	0	1	90	270	250	2	sybr50487528
sybr	50	371	0.10305555555555555	B10	6879	AFU	487	528	JS006	1	0	0	0	1	190	570	10	2	sybr50487528
sybr	50	371	0.10305555555555555	B11	5876	AFU	487	528	JS006	1	0	0	0	1	190	570	50	2	sybr50487528
sybr	50	371	0.10305555555555555	B12	5746	AFU	487	528	JS006	1	0	0	0	1	190	570	250	2	sybr50487528
sybr	50	371	0.10305555555555555	C1	6668	AFU	487	528	split pir 2x bxb1	1	10	20	0	1	110	330	10	3	sybr50487528
sybr	50	371	0.10305555555555555	C2	5819	AFU	487	528	split pir 2x bxb1	1	10	20	0	1	110	330	50	3	sybr50487528
sybr	50	371	0.10305555555555555	C3	5423	AFU	487	528	split pir 2x bxb1	1	10	20	0	1	110	330	250	3	sybr50487528
sybr	50	371	0.10305555555555555	C4	6584	AFU	487	528	split pir 2x bxb1	2	10	20	0	1	50	150	10	3	sybr50487528
sybr	50	371	0.10305555555555555	C5	5823	AFU	487	528	split pir 2x bxb1	2	10	20	0	1	50	150	50	3	sybr50487528
sybr	50	371	0.10305555555555555	C6	5637	AFU	487	528	split pir 2x bxb1	2	10	20	0	1	50	150	250	3	sybr50487528
sybr	50	371	0.10305555555555555	C7	6922	AFU	487	528	split pir 2x bxb1	3	10	20	0	1	90	270	10	3	sybr50487528
sybr	50	371	0.10305555555555555	C8	5924	AFU	487	528	split pir 2x bxb1	3	10	20	0	1	90	270	50	3	sybr50487528
sybr	50	371	0.10305555555555555	C9	6056	AFU	487	528	split pir 2x bxb1	3	10	20	0	1	90	270	250	3	sybr50487528
sybr	50	371	0.10305555555555555	C10	6883	AFU	487	528	JS006	1	0	0	0	1	190	570	10	3	sybr50487528
sybr	50	371	0.10305555555555555	C11	6015	AFU	487	528	JS006	1	0	0	0	1	190	570	50	3	sybr50487528
sybr	50	371	0.10305555555555555	C12	5691	AFU	487	528	JS006	1	0	0	0	1	190	570	250	3	sybr50487528
sybr	50	431	0.11972222222222222	A1	6714	AFU	487	528	split pir 2x bxb1	1	10	20	0	1	110	330	10	1	sybr50487528
sybr	50	431	0.11972222222222222	A2	5730	AFU	487	528	split pir 2x bxb1	1	10	20	0	1	110	330	50	1	sybr50487528
sybr	50	431	0.11972222222222222	A3	6077	AFU	487	528	split pir 2x bxb1	1	10	20	0	1	110	330	250	1	sybr50487528
sybr	50	431	0.11972222222222222	A4	6370	AFU	487	528	split pir 2x bxb1	2	10	20	0	1	50	150	10	1	sybr50487528
sybr	50	431	0.11972222222222222	A5	5880	AFU	487	528	split pir 2x bxb1	2	10	20	0	1	50	150	50	1	sybr50487528
sybr	50	431	0.11972222222222222	A6	5969	AFU	487	528	split pir 2x bxb1	2	10	20	0	1	50	150	250	1	sybr50487528
sybr	50	431	0.11972222222222222	A7	6827	AFU	487	528	split pir 2x bxb1	3	10	20	0	1	90	270	10	1	sybr50487528
sybr	50	431	0.11972222222222222	A8	5990	AFU	487	528	split pir 2x bxb1	3	10	20	0	1	90	270	50	1	sybr50487528
sybr	50	431	0.11972222222222222	A9	6100	AFU	487	528	split pir 2x bxb1	3	10	20	0	1	90	270	250	1	sybr50487528
sybr	50	431	0.11972222222222222	A10	6872	AFU	487	528	JS006	1	0	0	0	1	190	570	10	1	sybr50487528
sybr	50	431	0.11972222222222222	A11	5807	AFU	487	528	JS006	1	0	0	0	1	190	570	50	1	sybr50487528
sybr	50	431	0.11972222222222222	A12	5800	AFU	487	528	JS006	1	0	0	0	1	190	570	250	1	sybr50487528
sybr	50	431	0.11972222222222222	B1	6683	AFU	487	528	split pir 2x bxb1	1	10	20	0	1	110	330	10	2	sybr50487528
sybr	50	431	0.11972222222222222	B2	5811	AFU	487	528	split pir 2x bxb1	1	10	20	0	1	110	330	50	2	sybr50487528
sybr	50	431	0.11972222222222222	B3	6220	AFU	487	528	split pir 2x bxb1	1	10	20	0	1	110	330	250	2	sybr50487528
sybr	50	431	0.11972222222222222	B4	6530	AFU	487	528	split pir 2x bxb1	2	10	20	0	1	50	150	10	2	sybr50487528
sybr	50	431	0.11972222222222222	B5	6043	AFU	487	528	split pir 2x bxb1	2	10	20	0	1	50	150	50	2	sybr50487528
sybr	50	431	0.11972222222222222	B6	5943	AFU	487	528	split pir 2x bxb1	2	10	20	0	1	50	150	250	2	sybr50487528
sybr	50	431	0.11972222222222222	B7	6891	AFU	487	528	split pir 2x bxb1	3	10	20	0	1	90	270	10	2	sybr50487528
sybr	50	431	0.11972222222222222	B8	6009	AFU	487	528	split pir 2x bxb1	3	10	20	0	1	90	270	50	2	sybr50487528
sybr	50	431	0.11972222222222222	B9	6104	AFU	487	528	split pir 2x bxb1	3	10	20	0	1	90	270	250	2	sybr50487528
sybr	50	431	0.11972222222222222	B10	6851	AFU	487	528	JS006	1	0	0	0	1	190	570	10	2	sybr50487528
sybr	50	431	0.11972222222222222	B11	5819	AFU	487	528	JS006	1	0	0	0	1	190	570	50	2	sybr50487528
sybr	50	431	0.11972222222222222	B12	5762	AFU	487	528	JS006	1	0	0	0	1	190	570	250	2	sybr50487528
sybr	50	431	0.11972222222222222	C1	6631	AFU	487	528	split pir 2x bxb1	1	10	20	0	1	110	330	10	3	sybr50487528
sybr	50	431	0.11972222222222222	C2	5733	AFU	487	528	split pir 2x bxb1	1	10	20	0	1	110	330	50	3	sybr50487528
sybr	50	431	0.11972222222222222	C3	5447	AFU	487	528	split pir 2x bxb1	1	10	20	0	1	110	330	250	3	sybr50487528
sybr	50	431	0.11972222222222222	C4	6494	AFU	487	528	split pir 2x bxb1	2	10	20	0	1	50	150	10	3	sybr50487528
sybr	50	431	0.11972222222222222	C5	5721	AFU	487	528	split pir 2x bxb1	2	10	20	0	1	50	150	50	3	sybr50487528
sybr	50	431	0.11972222222222222	C6	5618	AFU	487	528	split pir 2x bxb1	2	10	20	0	1	50	150	250	3	sybr50487528
sybr	50	431	0.11972222222222222	C7	6877	AFU	487	528	split pir 2x bxb1	3	10	20	0	1	90	270	10	3	sybr50487528
sybr	50	431	0.11972222222222222	C8	5826	AFU	487	528	split pir 2x bxb1	3	10	20	0	1	90	270	50	3	sybr50487528
sybr	50	431	0.11972222222222222	C9	5954	AFU	487	528	split pir 2x bxb1	3	10	20	0	1	90	270	250	3	sybr50487528
sybr	50	431	0.11972222222222222	C10	6875	AFU	487	528	JS006	1	0	0	0	1	190	570	10	3	sybr50487528
sybr	50	431	0.11972222222222222	C11	5935	AFU	487	528	JS006	1	0	0	0	1	190	570	50	3	sybr50487528
sybr	50	431	0.11972222222222222	C12	5689	AFU	487	528	JS006	1	0	0	0	1	190	570	250	3	sybr50487528
sybr	50	491	0.1363888888888889	A1	6663	AFU	487	528	split pir 2x bxb1	1	10	20	0	1	110	330	10	1	sybr50487528
sybr	50	491	0.1363888888888889	A2	5612	AFU	487	528	split pir 2x bxb1	1	10	20	0	1	110	330	50	1	sybr50487528
sybr	50	491	0.1363888888888889	A3	5979	AFU	487	528	split pir 2x bxb1	1	10	20	0	1	110	330	250	1	sybr50487528
sybr	50	491	0.1363888888888889	A4	6325	AFU	487	528	split pir 2x bxb1	2	10	20	0	1	50	150	10	1	sybr50487528
sybr	50	491	0.1363888888888889	A5	5848	AFU	487	528	split pir 2x bxb1	2	10	20	0	1	50	150	50	1	sybr50487528
sybr	50	491	0.1363888888888889	A6	5882	AFU	487	528	split pir 2x bxb1	2	10	20	0	1	50	150	250	1	sybr50487528
sybr	50	491	0.1363888888888889	A7	6779	AFU	487	528	split pir 2x bxb1	3	10	20	0	1	90	270	10	1	sybr50487528
sybr	50	491	0.1363888888888889	A8	5921	AFU	487	528	split pir 2x bxb1	3	10	20	0	1	90	270	50	1	sybr50487528
sybr	50	491	0.1363888888888889	A9	6018	AFU	487	528	split pir 2x bxb1	3	10	20	0	1	90	270	250	1	sybr50487528
sybr	50	491	0.1363888888888889	A10	6912	AFU	487	528	JS006	1	0	0	0	1	190	570	10	1	sybr50487528
sybr	50	491	0.1363888888888889	A11	5800	AFU	487	528	JS006	1	0	0	0	1	190	570	50	1	sybr50487528
sybr	50	491	0.1363888888888889	A12	5805	AFU	487	528	JS006	1	0	0	0	1	190	570	250	1	sybr50487528
sybr	50	491	0.1363888888888889	B1	6639	AFU	487	528	split pir 2x bxb1	1	10	20	0	1	110	330	10	2	sybr50487528
sybr	50	491	0.1363888888888889	B2	5702	AFU	487	528	split pir 2x bxb1	1	10	20	0	1	110	330	50	2	sybr50487528
sybr	50	491	0.1363888888888889	B3	6140	AFU	487	528	split pir 2x bxb1	1	10	20	0	1	110	330	250	2	sybr50487528
sybr	50	491	0.1363888888888889	B4	6487	AFU	487	528	split pir 2x bxb1	2	10	20	0	1	50	150	10	2	sybr50487528
sybr	50	491	0.1363888888888889	B5	5941	AFU	487	528	split pir 2x bxb1	2	10	20	0	1	50	150	50	2	sybr50487528
sybr	50	491	0.1363888888888889	B6	5916	AFU	487	528	split pir 2x bxb1	2	10	20	0	1	50	150	250	2	sybr50487528
sybr	50	491	0.1363888888888889	B7	6864	AFU	487	528	split pir 2x bxb1	3	10	20	0	1	90	270	10	2	sybr50487528
sybr	50	491	0.1363888888888889	B8	5970	AFU	487	528	split pir 2x bxb1	3	10	20	0	1	90	270	50	2	sybr50487528
sybr	50	491	0.1363888888888889	B9	6044	AFU	487	528	split pir 2x bxb1	3	10	20	0	1	90	270	250	2	sybr50487528
sybr	50	491	0.1363888888888889	B10	6825	AFU	487	528	JS006	1	0	0	0	1	190	570	10	2	sybr50487528
sybr	50	491	0.1363888888888889	B11	5787	AFU	487	528	JS006	1	0	0	0	1	190	570	50	2	sybr50487528
sybr	50	491	0.1363888888888889	B12	5750	AFU	487	528	JS006	1	0	0	0	1	190	570	250	2	sybr50487528
sybr	50	491	0.1363888888888889	C1	6616	AFU	487	528	split pir 2x bxb1	1	10	20	0	1	110	330	10	3	sybr50487528
sybr	50	491	0.1363888888888889	C2	5699	AFU	487	528	split pir 2x bxb1	1	10	20	0	1	110	330	50	3	sybr50487528
sybr	50	491	0.1363888888888889	C3	5460	AFU	487	528	split pir 2x bxb1	1	10	20	0	1	110	330	250	3	sybr50487528
sybr	50	491	0.1363888888888889	C4	6427	AFU	487	528	split pir 2x bxb1	2	10	20	0	1	50	150	10	3	sybr50487528
sybr	50	491	0.1363888888888889	C5	5647	AFU	487	528	split pir 2x bxb1	2	10	20	0	1	50	150	50	3	sybr50487528
sybr	50	491	0.1363888888888889	C6	5609	AFU	487	528	split pir 2x bxb1	2	10	20	0	1	50	150	250	3	sybr50487528
sybr	50	491	0.1363888888888889	C7	6798	AFU	487	528	split pir 2x bxb1	3	10	20	0	1	90	270	10	3	sybr50487528
sybr	50	491	0.1363888888888889	C8	5763	AFU	487	528	split pir 2x bxb1	3	10	20	0	1	90	270	50	3	sybr50487528
sybr	50	491	0.1363888888888889	C9	5854	AFU	487	528	split pir 2x bxb1	3	10	20	0	1	90	270	250	3	sybr50487528
sybr	50	491	0.1363888888888889	C10	6873	AFU	487	528	JS006	1	0	0	0	1	190	570	10	3	sybr50487528
sybr	50	491	0.1363888888888889	C11	5883	AFU	487	528	JS006	1	0	0	0	1	190	570	50	3	sybr50487528
sybr	50	491	0.1363888888888889	C12	5646	AFU	487	528	JS006	1	0	0	0	1	190	570	250	3	sybr50487528
sybr	50	551	0.15305555555555556	A1	6596	AFU	487	528	split pir 2x bxb1	1	10	20	0	1	110	330	10	1	sybr50487528
sybr	50	551	0.15305555555555556	A2	5490	AFU	487	528	split pir 2x bxb1	1	10	20	0	1	110	330	50	1	sybr50487528
sybr	50	551	0.15305555555555556	A3	5934	AFU	487	528	split pir 2x bxb1	1	10	20	0	1	110	330	250	1	sybr50487528
sybr	50	551	0.15305555555555556	A4	6250	AFU	487	528	split pir 2x bxb1	2	10	20	0	1	50	150	10	1	sybr50487528
sybr	50	551	0.15305555555555556	A5	5827	AFU	487	528	split pir 2x bxb1	2	10	20	0	1	50	150	50	1	sybr50487528
sybr	50	551	0.15305555555555556	A6	5888	AFU	487	528	split pir 2x bxb1	2	10	20	0	1	50	150	250	1	sybr50487528
sybr	50	551	0.15305555555555556	A7	6734	AFU	487	528	split pir 2x bxb1	3	10	20	0	1	90	270	10	1	sybr50487528
sybr	50	551	0.15305555555555556	A8	5816	AFU	487	528	split pir 2x bxb1	3	10	20	0	1	90	270	50	1	sybr50487528
sybr	50	551	0.15305555555555556	A9	5963	AFU	487	528	split pir 2x bxb1	3	10	20	0	1	90	270	250	1	sybr50487528
sybr	50	551	0.15305555555555556	A10	6893	AFU	487	528	JS006	1	0	0	0	1	190	570	10	1	sybr50487528
sybr	50	551	0.15305555555555556	A11	5802	AFU	487	528	JS006	1	0	0	0	1	190	570	50	1	sybr50487528
sybr	50	551	0.15305555555555556	A12	5852	AFU	487	528	JS006	1	0	0	0	1	190	570	250	1	sybr50487528
sybr	50	551	0.15305555555555556	B1	6580	AFU	487	528	split pir 2x bxb1	1	10	20	0	1	110	330	10	2	sybr50487528
sybr	50	551	0.15305555555555556	B2	5597	AFU	487	528	split pir 2x bxb1	1	10	20	0	1	110	330	50	2	sybr50487528
sybr	50	551	0.15305555555555556	B3	6094	AFU	487	528	split pir 2x bxb1	1	10	20	0	1	110	330	250	2	sybr50487528
sybr	50	551	0.15305555555555556	B4	6396	AFU	487	528	split pir 2x bxb1	2	10	20	0	1	50	150	10	2	sybr50487528
sybr	50	551	0.15305555555555556	B5	5862	AFU	487	528	split pir 2x bxb1	2	10	20	0	1	50	150	50	2	sybr50487528
sybr	50	551	0.15305555555555556	B6	5871	AFU	487	528	split pir 2x bxb1	2	10	20	0	1	50	150	250	2	sybr50487528
sybr	50	551	0.15305555555555556	B7	6805	AFU	487	528	split pir 2x bxb1	3	10	20	0	1	90	270	10	2	sybr50487528
sybr	50	551	0.15305555555555556	B8	5917	AFU	487	528	split pir 2x bxb1	3	10	20	0	1	90	270	50	2	sybr50487528
sybr	50	551	0.15305555555555556	B9	5986	AFU	487	528	split pir 2x bxb1	3	10	20	0	1	90	270	250	2	sybr50487528
sybr	50	551	0.15305555555555556	B10	6811	AFU	487	528	JS006	1	0	0	0	1	190	570	10	2	sybr50487528
sybr	50	551	0.15305555555555556	B11	5778	AFU	487	528	JS006	1	0	0	0	1	190	570	50	2	sybr50487528
sybr	50	551	0.15305555555555556	B12	5747	AFU	487	528	JS006	1	0	0	0	1	190	570	250	2	sybr50487528
sybr	50	551	0.15305555555555556	C1	6492	AFU	487	528	split pir 2x bxb1	1	10	20	0	1	110	330	10	3	sybr50487528
sybr	50	551	0.15305555555555556	C2	5623	AFU	487	528	split pir 2x bxb1	1	10	20	0	1	110	330	50	3	sybr50487528
sybr	50	551	0.15305555555555556	C3	5493	AFU	487	528	split pir 2x bxb1	1	10	20	0	1	110	330	250	3	sybr50487528
sybr	50	551	0.15305555555555556	C4	6347	AFU	487	528	split pir 2x bxb1	2	10	20	0	1	50	150	10	3	sybr50487528
sybr	50	551	0.15305555555555556	C5	5565	AFU	487	528	split pir 2x bxb1	2	10	20	0	1	50	150	50	3	sybr50487528
sybr	50	551	0.15305555555555556	C6	5574	AFU	487	528	split pir 2x bxb1	2	10	20	0	1	50	150	250	3	sybr50487528
sybr	50	551	0.15305555555555556	C7	6726	AFU	487	528	split pir 2x bxb1	3	10	20	0	1	90	270	10	3	sybr50487528
sybr	50	551	0.15305555555555556	C8	5694	AFU	487	528	split pir 2x bxb1	3	10	20	0	1	90	270	50	3	sybr50487528
sybr	50	551	0.15305555555555556	C9	5788	AFU	487	528	split pir 2x bxb1	3	10	20	0	1	90	270	250	3	sybr50487528
sybr	50	551	0.15305555555555556	C10	6812	AFU	487	528	JS006	1	0	0	0	1	190	570	10	3	sybr50487528
sybr	50	551	0.15305555555555556	C11	5825	AFU	487	528	JS006	1	0	0	0	1	190	570	50	3	sybr50487528
sybr	50	551	0.15305555555555556	C12	5610	AFU	487	528	JS006	1	0	0	0	1	190	570	250	3	sybr50487528
sybr	50	611	0.16972222222222222	A1	6489	AFU	487	528	split pir 2x bxb1	1	10	20	0	1	110	330	10	1	sybr50487528
sybr	50	611	0.16972222222222222	A2	5402	AFU	487	528	split pir 2x bxb1	1	10	20	0	1	110	330	50	1	sybr50487528
sybr	50	611	0.16972222222222222	A3	5902	AFU	487	528	split pir 2x bxb1	1	10	20	0	1	110	330	250	1	sybr50487528
sybr	50	611	0.16972222222222222	A4	6150	AFU	487	528	split pir 2x bxb1	2	10	20	0	1	50	150	10	1	sybr50487528
sybr	50	611	0.16972222222222222	A5	5807	AFU	487	528	split pir 2x bxb1	2	10	20	0	1	50	150	50	1	sybr50487528
sybr	50	611	0.16972222222222222	A6	5879	AFU	487	528	split pir 2x bxb1	2	10	20	0	1	50	150	250	1	sybr50487528
sybr	50	611	0.16972222222222222	A7	6667	AFU	487	528	split pir 2x bxb1	3	10	20	0	1	90	270	10	1	sybr50487528
sybr	50	611	0.16972222222222222	A8	5771	AFU	487	528	split pir 2x bxb1	3	10	20	0	1	90	270	50	1	sybr50487528
sybr	50	611	0.16972222222222222	A9	5928	AFU	487	528	split pir 2x bxb1	3	10	20	0	1	90	270	250	1	sybr50487528
sybr	50	611	0.16972222222222222	A10	6888	AFU	487	528	JS006	1	0	0	0	1	190	570	10	1	sybr50487528
sybr	50	611	0.16972222222222222	A11	5788	AFU	487	528	JS006	1	0	0	0	1	190	570	50	1	sybr50487528
sybr	50	611	0.16972222222222222	A12	5859	AFU	487	528	JS006	1	0	0	0	1	190	570	250	1	sybr50487528
sybr	50	611	0.16972222222222222	B1	6516	AFU	487	528	split pir 2x bxb1	1	10	20	0	1	110	330	10	2	sybr50487528
sybr	50	611	0.16972222222222222	B2	5471	AFU	487	528	split pir 2x bxb1	1	10	20	0	1	110	330	50	2	sybr50487528
sybr	50	611	0.16972222222222222	B3	6034	AFU	487	528	split pir 2x bxb1	1	10	20	0	1	110	330	250	2	sybr50487528
sybr	50	611	0.16972222222222222	B4	6301	AFU	487	528	split pir 2x bxb1	2	10	20	0	1	50	150	10	2	sybr50487528
sybr	50	611	0.16972222222222222	B5	5798	AFU	487	528	split pir 2x bxb1	2	10	20	0	1	50	150	50	2	sybr50487528
sybr	50	611	0.16972222222222222	B6	5786	AFU	487	528	split pir 2x bxb1	2	10	20	0	1	50	150	250	2	sybr50487528
sybr	50	611	0.16972222222222222	B7	6677	AFU	487	528	split pir 2x bxb1	3	10	20	0	1	90	270	10	2	sybr50487528
sybr	50	611	0.16972222222222222	B8	5875	AFU	487	528	split pir 2x bxb1	3	10	20	0	1	90	270	50	2	sybr50487528
sybr	50	611	0.16972222222222222	B9	5923	AFU	487	528	split pir 2x bxb1	3	10	20	0	1	90	270	250	2	sybr50487528
sybr	50	611	0.16972222222222222	B10	6791	AFU	487	528	JS006	1	0	0	0	1	190	570	10	2	sybr50487528
sybr	50	611	0.16972222222222222	B11	5773	AFU	487	528	JS006	1	0	0	0	1	190	570	50	2	sybr50487528
sybr	50	611	0.16972222222222222	B12	5699	AFU	487	528	JS006	1	0	0	0	1	190	570	250	2	sybr50487528
sybr	50	611	0.16972222222222222	C1	6430	AFU	487	528	split pir 2x bxb1	1	10	20	0	1	110	330	10	3	sybr50487528
sybr	50	611	0.16972222222222222	C2	5565	AFU	487	528	split pir 2x bxb1	1	10	20	0	1	110	330	50	3	sybr50487528
sybr	50	611	0.16972222222222222	C3	5522	AFU	487	528	split pir 2x bxb1	1	10	20	0	1	110	330	250	3	sybr50487528
sybr	50	611	0.16972222222222222	C4	6244	AFU	487	528	split pir 2x bxb1	2	10	20	0	1	50	150	10	3	sybr50487528
sybr	50	611	0.16972222222222222	C5	5548	AFU	487	528	split pir 2x bxb1	2	10	20	0	1	50	150	50	3	sybr50487528
sybr	50	611	0.16972222222222222	C6	5618	AFU	487	528	split pir 2x bxb1	2	10	20	0	1	50	150	250	3	sybr50487528
sybr	50	611	0.16972222222222222	C7	6611	AFU	487	528	split pir 2x bxb1	3	10	20	0	1	90	270	10	3	sybr50487528
sybr	50	611	0.16972222222222222	C8	5688	AFU	487	528	split pir 2x bxb1	3	10	20	0	1	90	270	50	3	sybr50487528
sybr	50	611	0.16972222222222222	C9	5698	AFU	487	528	split pir 2x bxb1	3	10	20	0	1	90	270	250	3	sybr50487528
sybr	50	611	0.16972222222222222	C10	6802	AFU	487	528	JS006	1	0	0	0	1	190	570	10	3	sybr50487528
sybr	50	611	0.16972222222222222	C11	5749	AFU	487	528	JS006	1	0	0	0	1	190	570	50	3	sybr50487528
sybr	50	611	0.16972222222222222	C12	5569	AFU	487	528	JS006	1	0	0	0	1	190	570	250	3	sybr50487528
sybr	50	671	0.18638888888888888	A1	6477	AFU	487	528	split pir 2x bxb1	1	10	20	0	1	110	330	10	1	sybr50487528
sybr	50	671	0.18638888888888888	A2	5375	AFU	487	528	split pir 2x bxb1	1	10	20	0	1	110	330	50	1	sybr50487528
sybr	50	671	0.18638888888888888	A3	5782	AFU	487	528	split pir 2x bxb1	1	10	20	0	1	110	330	250	1	sybr50487528
sybr	50	671	0.18638888888888888	A4	6088	AFU	487	528	split pir 2x bxb1	2	10	20	0	1	50	150	10	1	sybr50487528
sybr	50	671	0.18638888888888888	A5	5818	AFU	487	528	split pir 2x bxb1	2	10	20	0	1	50	150	50	1	sybr50487528
sybr	50	671	0.18638888888888888	A6	5843	AFU	487	528	split pir 2x bxb1	2	10	20	0	1	50	150	250	1	sybr50487528
sybr	50	671	0.18638888888888888	A7	6598	AFU	487	528	split pir 2x bxb1	3	10	20	0	1	90	270	10	1	sybr50487528
sybr	50	671	0.18638888888888888	A8	5711	AFU	487	528	split pir 2x bxb1	3	10	20	0	1	90	270	50	1	sybr50487528
sybr	50	671	0.18638888888888888	A9	5911	AFU	487	528	split pir 2x bxb1	3	10	20	0	1	90	270	250	1	sybr50487528
sybr	50	671	0.18638888888888888	A10	6837	AFU	487	528	JS006	1	0	0	0	1	190	570	10	1	sybr50487528
sybr	50	671	0.18638888888888888	A11	5800	AFU	487	528	JS006	1	0	0	0	1	190	570	50	1	sybr50487528
sybr	50	671	0.18638888888888888	A12	5855	AFU	487	528	JS006	1	0	0	0	1	190	570	250	1	sybr50487528
sybr	50	671	0.18638888888888888	B1	6463	AFU	487	528	split pir 2x bxb1	1	10	20	0	1	110	330	10	2	sybr50487528
sybr	50	671	0.18638888888888888	B2	5355	AFU	487	528	split pir 2x bxb1	1	10	20	0	1	110	330	50	2	sybr50487528
sybr	50	671	0.18638888888888888	B3	5938	AFU	487	528	split pir 2x bxb1	1	10	20	0	1	110	330	250	2	sybr50487528
sybr	50	671	0.18638888888888888	B4	6184	AFU	487	528	split pir 2x bxb1	2	10	20	0	1	50	150	10	2	sybr50487528
sybr	50	671	0.18638888888888888	B5	5714	AFU	487	528	split pir 2x bxb1	2	10	20	0	1	50	150	50	2	sybr50487528
sybr	50	671	0.18638888888888888	B6	5693	AFU	487	528	split pir 2x bxb1	2	10	20	0	1	50	150	250	2	sybr50487528
sybr	50	671	0.18638888888888888	B7	6583	AFU	487	528	split pir 2x bxb1	3	10	20	0	1	90	270	10	2	sybr50487528
sybr	50	671	0.18638888888888888	B8	5841	AFU	487	528	split pir 2x bxb1	3	10	20	0	1	90	270	50	2	sybr50487528
sybr	50	671	0.18638888888888888	B9	5845	AFU	487	528	split pir 2x bxb1	3	10	20	0	1	90	270	250	2	sybr50487528
sybr	50	671	0.18638888888888888	B10	6740	AFU	487	528	JS006	1	0	0	0	1	190	570	10	2	sybr50487528
sybr	50	671	0.18638888888888888	B11	5741	AFU	487	528	JS006	1	0	0	0	1	190	570	50	2	sybr50487528
sybr	50	671	0.18638888888888888	B12	5725	AFU	487	528	JS006	1	0	0	0	1	190	570	250	2	sybr50487528
sybr	50	671	0.18638888888888888	C1	6368	AFU	487	528	split pir 2x bxb1	1	10	20	0	1	110	330	10	3	sybr50487528
sybr	50	671	0.18638888888888888	C2	5470	AFU	487	528	split pir 2x bxb1	1	10	20	0	1	110	330	50	3	sybr50487528
sybr	50	671	0.18638888888888888	C3	5525	AFU	487	528	split pir 2x bxb1	1	10	20	0	1	110	330	250	3	sybr50487528
sybr	50	671	0.18638888888888888	C4	6141	AFU	487	528	split pir 2x bxb1	2	10	20	0	1	50	150	10	3	sybr50487528
sybr	50	671	0.18638888888888888	C5	5535	AFU	487	528	split pir 2x bxb1	2	10	20	0	1	50	150	50	3	sybr50487528
sybr	50	671	0.18638888888888888	C6	5532	AFU	487	528	split pir 2x bxb1	2	10	20	0	1	50	150	250	3	sybr50487528
sybr	50	671	0.18638888888888888	C7	6553	AFU	487	528	split pir 2x bxb1	3	10	20	0	1	90	270	10	3	sybr50487528
sybr	50	671	0.18638888888888888	C8	5641	AFU	487	528	split pir 2x bxb1	3	10	20	0	1	90	270	50	3	sybr50487528
sybr	50	671	0.18638888888888888	C9	5701	AFU	487	528	split pir 2x bxb1	3	10	20	0	1	90	270	250	3	sybr50487528
sybr	50	671	0.18638888888888888	C10	6766	AFU	487	528	JS006	1	0	0	0	1	190	570	10	3	sybr50487528
sybr	50	671	0.18638888888888888	C11	5683	AFU	487	528	JS006	1	0	0	0	1	190	570	50	3	sybr50487528
sybr	50	671	0.18638888888888888	C12	5556	AFU	487	528	JS006	1	0	0	0	1	190	570	250	3	sybr50487528
sybr	50	731	0.20305555555555554	A1	6456	AFU	487	528	split pir 2x bxb1	1	10	20	0	1	110	330	10	1	sybr50487528
sybr	50	731	0.20305555555555554	A2	5327	AFU	487	528	split pir 2x bxb1	1	10	20	0	1	110	330	50	1	sybr50487528
sybr	50	731	0.20305555555555554	A3	5762	AFU	487	528	split pir 2x bxb1	1	10	20	0	1	110	330	250	1	sybr50487528
sybr	50	731	0.20305555555555554	A4	6024	AFU	487	528	split pir 2x bxb1	2	10	20	0	1	50	150	10	1	sybr50487528
sybr	50	731	0.20305555555555554	A5	5820	AFU	487	528	split pir 2x bxb1	2	10	20	0	1	50	150	50	1	sybr50487528
sybr	50	731	0.20305555555555554	A6	5802	AFU	487	528	split pir 2x bxb1	2	10	20	0	1	50	150	250	1	sybr50487528
sybr	50	731	0.20305555555555554	A7	6546	AFU	487	528	split pir 2x bxb1	3	10	20	0	1	90	270	10	1	sybr50487528
sybr	50	731	0.20305555555555554	A8	5662	AFU	487	528	split pir 2x bxb1	3	10	20	0	1	90	270	50	1	sybr50487528
sybr	50	731	0.20305555555555554	A9	5882	AFU	487	528	split pir 2x bxb1	3	10	20	0	1	90	270	250	1	sybr50487528
sybr	50	731	0.20305555555555554	A10	6828	AFU	487	528	JS006	1	0	0	0	1	190	570	10	1	sybr50487528
sybr	50	731	0.20305555555555554	A11	5784	AFU	487	528	JS006	1	0	0	0	1	190	570	50	1	sybr50487528
sybr	50	731	0.20305555555555554	A12	5823	AFU	487	528	JS006	1	0	0	0	1	190	570	250	1	sybr50487528
sybr	50	731	0.20305555555555554	B1	6408	AFU	487	528	split pir 2x bxb1	1	10	20	0	1	110	330	10	2	sybr50487528
sybr	50	731	0.20305555555555554	B2	5258	AFU	487	528	split pir 2x bxb1	1	10	20	0	1	110	330	50	2	sybr50487528
sybr	50	731	0.20305555555555554	B3	5882	AFU	487	528	split pir 2x bxb1	1	10	20	0	1	110	330	250	2	sybr50487528
sybr	50	731	0.20305555555555554	B4	6079	AFU	487	528	split pir 2x bxb1	2	10	20	0	1	50	150	10	2	sybr50487528
sybr	50	731	0.20305555555555554	B5	5669	AFU	487	528	split pir 2x bxb1	2	10	20	0	1	50	150	50	2	sybr50487528
sybr	50	731	0.20305555555555554	B6	5596	AFU	487	528	split pir 2x bxb1	2	10	20	0	1	50	150	250	2	sybr50487528
sybr	50	731	0.20305555555555554	B7	6484	AFU	487	528	split pir 2x bxb1	3	10	20	0	1	90	270	10	2	sybr50487528
sybr	50	731	0.20305555555555554	B8	5809	AFU	487	528	split pir 2x bxb1	3	10	20	0	1	90	270	50	2	sybr50487528
sybr	50	731	0.20305555555555554	B9	5774	AFU	487	528	split pir 2x bxb1	3	10	20	0	1	90	270	250	2	sybr50487528
sybr	50	731	0.20305555555555554	B10	6724	AFU	487	528	JS006	1	0	0	0	1	190	570	10	2	sybr50487528
sybr	50	731	0.20305555555555554	B11	5739	AFU	487	528	JS006	1	0	0	0	1	190	570	50	2	sybr50487528
sybr	50	731	0.20305555555555554	B12	5738	AFU	487	528	JS006	1	0	0	0	1	190	570	250	2	sybr50487528
sybr	50	731	0.20305555555555554	C1	6334	AFU	487	528	split pir 2x bxb1	1	10	20	0	1	110	330	10	3	sybr50487528
sybr	50	731	0.20305555555555554	C2	5386	AFU	487	528	split pir 2x bxb1	1	10	20	0	1	110	330	50	3	sybr50487528
sybr	50	731	0.20305555555555554	C3	5568	AFU	487	528	split pir 2x bxb1	1	10	20	0	1	110	330	250	3	sybr50487528
sybr	50	731	0.20305555555555554	C4	6048	AFU	487	528	split pir 2x bxb1	2	10	20	0	1	50	150	10	3	sybr50487528
sybr	50	731	0.20305555555555554	C5	5537	AFU	487	528	split pir 2x bxb1	2	10	20	0	1	50	150	50	3	sybr50487528
sybr	50	731	0.20305555555555554	C6	5533	AFU	487	528	split pir 2x bxb1	2	10	20	0	1	50	150	250	3	sybr50487528
sybr	50	731	0.20305555555555554	C7	6442	AFU	487	528	split pir 2x bxb1	3	10	20	0	1	90	270	10	3	sybr50487528
sybr	50	731	0.20305555555555554	C8	5615	AFU	487	528	split pir 2x bxb1	3	10	20	0	1	90	270	50	3	sybr50487528
sybr	50	731	0.20305555555555554	C9	5617	AFU	487	528	split pir 2x bxb1	3	10	20	0	1	90	270	250	3	sybr50487528
sybr	50	731	0.20305555555555554	C10	6716	AFU	487	528	JS006	1	0	0	0	1	190	570	10	3	sybr50487528
sybr	50	731	0.20305555555555554	C11	5639	AFU	487	528	JS006	1	0	0	0	1	190	570	50	3	sybr50487528
sybr	50	731	0.20305555555555554	C12	5544	AFU	487	528	JS006	1	0	0	0	1	190	570	250	3	sybr50487528
sybr	50	791	0.21972222222222224	A1	6412	AFU	487	528	split pir 2x bxb1	1	10	20	0	1	110	330	10	1	sybr50487528
sybr	50	791	0.21972222222222224	A2	5274	AFU	487	528	split pir 2x bxb1	1	10	20	0	1	110	330	50	1	sybr50487528
sybr	50	791	0.21972222222222224	A3	5691	AFU	487	528	split pir 2x bxb1	1	10	20	0	1	110	330	250	1	sybr50487528
sybr	50	791	0.21972222222222224	A4	5944	AFU	487	528	split pir 2x bxb1	2	10	20	0	1	50	150	10	1	sybr50487528
sybr	50	791	0.21972222222222224	A5	5821	AFU	487	528	split pir 2x bxb1	2	10	20	0	1	50	150	50	1	sybr50487528
sybr	50	791	0.21972222222222224	A6	5765	AFU	487	528	split pir 2x bxb1	2	10	20	0	1	50	150	250	1	sybr50487528
sybr	50	791	0.21972222222222224	A7	6450	AFU	487	528	split pir 2x bxb1	3	10	20	0	1	90	270	10	1	sybr50487528
sybr	50	791	0.21972222222222224	A8	5596	AFU	487	528	split pir 2x bxb1	3	10	20	0	1	90	270	50	1	sybr50487528
sybr	50	791	0.21972222222222224	A9	5851	AFU	487	528	split pir 2x bxb1	3	10	20	0	1	90	270	250	1	sybr50487528
sybr	50	791	0.21972222222222224	A10	6802	AFU	487	528	JS006	1	0	0	0	1	190	570	10	1	sybr50487528
sybr	50	791	0.21972222222222224	A11	5767	AFU	487	528	JS006	1	0	0	0	1	190	570	50	1	sybr50487528
sybr	50	791	0.21972222222222224	A12	5766	AFU	487	528	JS006	1	0	0	0	1	190	570	250	1	sybr50487528
sybr	50	791	0.21972222222222224	B1	6342	AFU	487	528	split pir 2x bxb1	1	10	20	0	1	110	330	10	2	sybr50487528
sybr	50	791	0.21972222222222224	B2	5166	AFU	487	528	split pir 2x bxb1	1	10	20	0	1	110	330	50	2	sybr50487528
sybr	50	791	0.21972222222222224	B3	5848	AFU	487	528	split pir 2x bxb1	1	10	20	0	1	110	330	250	2	sybr50487528
sybr	50	791	0.21972222222222224	B4	5972	AFU	487	528	split pir 2x bxb1	2	10	20	0	1	50	150	10	2	sybr50487528
sybr	50	791	0.21972222222222224	B5	5606	AFU	487	528	split pir 2x bxb1	2	10	20	0	1	50	150	50	2	sybr50487528
sybr	50	791	0.21972222222222224	B6	5523	AFU	487	528	split pir 2x bxb1	2	10	20	0	1	50	150	250	2	sybr50487528
sybr	50	791	0.21972222222222224	B7	6392	AFU	487	528	split pir 2x bxb1	3	10	20	0	1	90	270	10	2	sybr50487528
sybr	50	791	0.21972222222222224	B8	5750	AFU	487	528	split pir 2x bxb1	3	10	20	0	1	90	270	50	2	sybr50487528
sybr	50	791	0.21972222222222224	B9	5739	AFU	487	528	split pir 2x bxb1	3	10	20	0	1	90	270	250	2	sybr50487528
sybr	50	791	0.21972222222222224	B10	6678	AFU	487	528	JS006	1	0	0	0	1	190	570	10	2	sybr50487528
sybr	50	791	0.21972222222222224	B11	5710	AFU	487	528	JS006	1	0	0	0	1	190	570	50	2	sybr50487528
sybr	50	791	0.21972222222222224	B12	5753	AFU	487	528	JS006	1	0	0	0	1	190	570	250	2	sybr50487528
sybr	50	791	0.21972222222222224	C1	6272	AFU	487	528	split pir 2x bxb1	1	10	20	0	1	110	330	10	3	sybr50487528
sybr	50	791	0.21972222222222224	C2	5268	AFU	487	528	split pir 2x bxb1	1	10	20	0	1	110	330	50	3	sybr50487528
sybr	50	791	0.21972222222222224	C3	5555	AFU	487	528	split pir 2x bxb1	1	10	20	0	1	110	330	250	3	sybr50487528
sybr	50	791	0.21972222222222224	C4	5975	AFU	487	528	split pir 2x bxb1	2	10	20	0	1	50	150	10	3	sybr50487528
sybr	50	791	0.21972222222222224	C5	5567	AFU	487	528	split pir 2x bxb1	2	10	20	0	1	50	150	50	3	sybr50487528
sybr	50	791	0.21972222222222224	C6	5459	AFU	487	528	split pir 2x bxb1	2	10	20	0	1	50	150	250	3	sybr50487528
sybr	50	791	0.21972222222222224	C7	6333	AFU	487	528	split pir 2x bxb1	3	10	20	0	1	90	270	10	3	sybr50487528
sybr	50	791	0.21972222222222224	C8	5628	AFU	487	528	split pir 2x bxb1	3	10	20	0	1	90	270	50	3	sybr50487528
sybr	50	791	0.21972222222222224	C9	5596	AFU	487	528	split pir 2x bxb1	3	10	20	0	1	90	270	250	3	sybr50487528
sybr	50	791	0.21972222222222224	C10	6709	AFU	487	528	JS006	1	0	0	0	1	190	570	10	3	sybr50487528
sybr	50	791	0.21972222222222224	C11	5625	AFU	487	528	JS006	1	0	0	0	1	190	570	50	3	sybr50487528
sybr	50	791	0.21972222222222224	C12	5571	AFU	487	528	JS006	1	0	0	0	1	190	570	250	3	sybr50487528
sybr	50	851	0.2363888888888889	A1	6369	AFU	487	528	split pir 2x bxb1	1	10	20	0	1	110	330	10	1	sybr50487528
sybr	50	851	0.2363888888888889	A2	5245	AFU	487	528	split pir 2x bxb1	1	10	20	0	1	110	330	50	1	sybr50487528
sybr	50	851	0.2363888888888889	A3	5695	AFU	487	528	split pir 2x bxb1	1	10	20	0	1	110	330	250	1	sybr50487528
sybr	50	851	0.2363888888888889	A4	5842	AFU	487	528	split pir 2x bxb1	2	10	20	0	1	50	150	10	1	sybr50487528
sybr	50	851	0.2363888888888889	A5	5805	AFU	487	528	split pir 2x bxb1	2	10	20	0	1	50	150	50	1	sybr50487528
sybr	50	851	0.2363888888888889	A6	5723	AFU	487	528	split pir 2x bxb1	2	10	20	0	1	50	150	250	1	sybr50487528
sybr	50	851	0.2363888888888889	A7	6400	AFU	487	528	split pir 2x bxb1	3	10	20	0	1	90	270	10	1	sybr50487528
sybr	50	851	0.2363888888888889	A8	5580	AFU	487	528	split pir 2x bxb1	3	10	20	0	1	90	270	50	1	sybr50487528
sybr	50	851	0.2363888888888889	A9	5781	AFU	487	528	split pir 2x bxb1	3	10	20	0	1	90	270	250	1	sybr50487528
sybr	50	851	0.2363888888888889	A10	6758	AFU	487	528	JS006	1	0	0	0	1	190	570	10	1	sybr50487528
sybr	50	851	0.2363888888888889	A11	5745	AFU	487	528	JS006	1	0	0	0	1	190	570	50	1	sybr50487528
sybr	50	851	0.2363888888888889	A12	5765	AFU	487	528	JS006	1	0	0	0	1	190	570	250	1	sybr50487528
sybr	50	851	0.2363888888888889	B1	6282	AFU	487	528	split pir 2x bxb1	1	10	20	0	1	110	330	10	2	sybr50487528
sybr	50	851	0.2363888888888889	B2	5115	AFU	487	528	split pir 2x bxb1	1	10	20	0	1	110	330	50	2	sybr50487528
sybr	50	851	0.2363888888888889	B3	5817	AFU	487	528	split pir 2x bxb1	1	10	20	0	1	110	330	250	2	sybr50487528
sybr	50	851	0.2363888888888889	B4	5836	AFU	487	528	split pir 2x bxb1	2	10	20	0	1	50	150	10	2	sybr50487528
sybr	50	851	0.2363888888888889	B5	5534	AFU	487	528	split pir 2x bxb1	2	10	20	0	1	50	150	50	2	sybr50487528
sybr	50	851	0.2363888888888889	B6	5456	AFU	487	528	split pir 2x bxb1	2	10	20	0	1	50	150	250	2	sybr50487528
sybr	50	851	0.2363888888888889	B7	6270	AFU	487	528	split pir 2x bxb1	3	10	20	0	1	90	270	10	2	sybr50487528
sybr	50	851	0.2363888888888889	B8	5700	AFU	487	528	split pir 2x bxb1	3	10	20	0	1	90	270	50	2	sybr50487528
sybr	50	851	0.2363888888888889	B9	5688	AFU	487	528	split pir 2x bxb1	3	10	20	0	1	90	270	250	2	sybr50487528
sybr	50	851	0.2363888888888889	B10	6655	AFU	487	528	JS006	1	0	0	0	1	190	570	10	2	sybr50487528
sybr	50	851	0.2363888888888889	B11	5670	AFU	487	528	JS006	1	0	0	0	1	190	570	50	2	sybr50487528
sybr	50	851	0.2363888888888889	B12	5742	AFU	487	528	JS006	1	0	0	0	1	190	570	250	2	sybr50487528
sybr	50	851	0.2363888888888889	C1	6251	AFU	487	528	split pir 2x bxb1	1	10	20	0	1	110	330	10	3	sybr50487528
sybr	50	851	0.2363888888888889	C2	5193	AFU	487	528	split pir 2x bxb1	1	10	20	0	1	110	330	50	3	sybr50487528
sybr	50	851	0.2363888888888889	C3	5560	AFU	487	528	split pir 2x bxb1	1	10	20	0	1	110	330	250	3	sybr50487528
sybr	50	851	0.2363888888888889	C4	5828	AFU	487	528	split pir 2x bxb1	2	10	20	0	1	50	150	10	3	sybr50487528
sybr	50	851	0.2363888888888889	C5	5569	AFU	487	528	split pir 2x bxb1	2	10	20	0	1	50	150	50	3	sybr50487528
sybr	50	851	0.2363888888888889	C6	5498	AFU	487	528	split pir 2x bxb1	2	10	20	0	1	50	150	250	3	sybr50487528
sybr	50	851	0.2363888888888889	C7	6223	AFU	487	528	split pir 2x bxb1	3	10	20	0	1	90	270	10	3	sybr50487528
sybr	50	851	0.2363888888888889	C8	5542	AFU	487	528	split pir 2x bxb1	3	10	20	0	1	90	270	50	3	sybr50487528
sybr	50	851	0.2363888888888889	C9	5571	AFU	487	528	split pir 2x bxb1	3	10	20	0	1	90	270	250	3	sybr50487528
sybr	50	851	0.2363888888888889	C10	6671	AFU	487	528	JS006	1	0	0	0	1	190	570	10	3	sybr50487528
sybr	50	851	0.2363888888888889	C11	5627	AFU	487	528	JS006	1	0	0	0	1	190	570	50	3	sybr50487528
sybr	50	851	0.2363888888888889	C12	5529	AFU	487	528	JS006	1	0	0	0	1	190	570	250	3	sybr50487528
sybr	50	911	0.25305555555555553	A1	6334	AFU	487	528	split pir 2x bxb1	1	10	20	0	1	110	330	10	1	sybr50487528
sybr	50	911	0.25305555555555553	A2	5187	AFU	487	528	split pir 2x bxb1	1	10	20	0	1	110	330	50	1	sybr50487528
sybr	50	911	0.25305555555555553	A3	5595	AFU	487	528	split pir 2x bxb1	1	10	20	0	1	110	330	250	1	sybr50487528
sybr	50	911	0.25305555555555553	A4	5753	AFU	487	528	split pir 2x bxb1	2	10	20	0	1	50	150	10	1	sybr50487528
sybr	50	911	0.25305555555555553	A5	5814	AFU	487	528	split pir 2x bxb1	2	10	20	0	1	50	150	50	1	sybr50487528
sybr	50	911	0.25305555555555553	A6	5724	AFU	487	528	split pir 2x bxb1	2	10	20	0	1	50	150	250	1	sybr50487528
sybr	50	911	0.25305555555555553	A7	6338	AFU	487	528	split pir 2x bxb1	3	10	20	0	1	90	270	10	1	sybr50487528
sybr	50	911	0.25305555555555553	A8	5549	AFU	487	528	split pir 2x bxb1	3	10	20	0	1	90	270	50	1	sybr50487528
sybr	50	911	0.25305555555555553	A9	5745	AFU	487	528	split pir 2x bxb1	3	10	20	0	1	90	270	250	1	sybr50487528
sybr	50	911	0.25305555555555553	A10	6747	AFU	487	528	JS006	1	0	0	0	1	190	570	10	1	sybr50487528
sybr	50	911	0.25305555555555553	A11	5711	AFU	487	528	JS006	1	0	0	0	1	190	570	50	1	sybr50487528
sybr	50	911	0.25305555555555553	A12	5735	AFU	487	528	JS006	1	0	0	0	1	190	570	250	1	sybr50487528
sybr	50	911	0.25305555555555553	B1	6243	AFU	487	528	split pir 2x bxb1	1	10	20	0	1	110	330	10	2	sybr50487528
sybr	50	911	0.25305555555555553	B2	5057	AFU	487	528	split pir 2x bxb1	1	10	20	0	1	110	330	50	2	sybr50487528
sybr	50	911	0.25305555555555553	B3	5816	AFU	487	528	split pir 2x bxb1	1	10	20	0	1	110	330	250	2	sybr50487528
sybr	50	911	0.25305555555555553	B4	5768	AFU	487	528	split pir 2x bxb1	2	10	20	0	1	50	150	10	2	sybr50487528
sybr	50	911	0.25305555555555553	B5	5451	AFU	487	528	split pir 2x bxb1	2	10	20	0	1	50	150	50	2	sybr50487528
sybr	50	911	0.25305555555555553	B6	5419	AFU	487	528	split pir 2x bxb1	2	10	20	0	1	50	150	250	2	sybr50487528
sybr	50	911	0.25305555555555553	B7	6204	AFU	487	528	split pir 2x bxb1	3	10	20	0	1	90	270	10	2	sybr50487528
sybr	50	911	0.25305555555555553	B8	5657	AFU	487	528	split pir 2x bxb1	3	10	20	0	1	90	270	50	2	sybr50487528
sybr	50	911	0.25305555555555553	B9	5599	AFU	487	528	split pir 2x bxb1	3	10	20	0	1	90	270	250	2	sybr50487528
sybr	50	911	0.25305555555555553	B10	6641	AFU	487	528	JS006	1	0	0	0	1	190	570	10	2	sybr50487528
sybr	50	911	0.25305555555555553	B11	5644	AFU	487	528	JS006	1	0	0	0	1	190	570	50	2	sybr50487528
sybr	50	911	0.25305555555555553	B12	5740	AFU	487	528	JS006	1	0	0	0	1	190	570	250	2	sybr50487528
sybr	50	911	0.25305555555555553	C1	6199	AFU	487	528	split pir 2x bxb1	1	10	20	0	1	110	330	10	3	sybr50487528
sybr	50	911	0.25305555555555553	C2	5094	AFU	487	528	split pir 2x bxb1	1	10	20	0	1	110	330	50	3	sybr50487528
sybr	50	911	0.25305555555555553	C3	5527	AFU	487	528	split pir 2x bxb1	1	10	20	0	1	110	330	250	3	sybr50487528
sybr	50	911	0.25305555555555553	C4	5732	AFU	487	528	split pir 2x bxb1	2	10	20	0	1	50	150	10	3	sybr50487528
sybr	50	911	0.25305555555555553	C5	5563	AFU	487	528	split pir 2x bxb1	2	10	20	0	1	50	150	50	3	sybr50487528
sybr	50	911	0.25305555555555553	C6	5500	AFU	487	528	split pir 2x bxb1	2	10	20	0	1	50	150	250	3	sybr50487528
sybr	50	911	0.25305555555555553	C7	6110	AFU	487	528	split pir 2x bxb1	3	10	20	0	1	90	270	10	3	sybr50487528
sybr	50	911	0.25305555555555553	C8	5525	AFU	487	528	split pir 2x bxb1	3	10	20	0	1	90	270	50	3	sybr50487528
sybr	50	911	0.25305555555555553	C9	5558	AFU	487	528	split pir 2x bxb1	3	10	20	0	1	90	270	250	3	sybr50487528
sybr	50	911	0.25305555555555553	C10	6616	AFU	487	528	JS006	1	0	0	0	1	190	570	10	3	sybr50487528
sybr	50	911	0.25305555555555553	C11	5658	AFU	487	528	JS006	1	0	0	0	1	190	570	50	3	sybr50487528
sybr	50	911	0.25305555555555553	C12	5505	AFU	487	528	JS006	1	0	0	0	1	190	570	250	3	sybr50487528
sybr	50	971	0.2697222222222222	A1	6314	AFU	487	528	split pir 2x bxb1	1	10	20	0	1	110	330	10	1	sybr50487528
sybr	50	971	0.2697222222222222	A2	5135	AFU	487	528	split pir 2x bxb1	1	10	20	0	1	110	330	50	1	sybr50487528
sybr	50	971	0.2697222222222222	A3	5551	AFU	487	528	split pir 2x bxb1	1	10	20	0	1	110	330	250	1	sybr50487528
sybr	50	971	0.2697222222222222	A4	5683	AFU	487	528	split pir 2x bxb1	2	10	20	0	1	50	150	10	1	sybr50487528
sybr	50	971	0.2697222222222222	A5	5799	AFU	487	528	split pir 2x bxb1	2	10	20	0	1	50	150	50	1	sybr50487528
sybr	50	971	0.2697222222222222	A6	5771	AFU	487	528	split pir 2x bxb1	2	10	20	0	1	50	150	250	1	sybr50487528
sybr	50	971	0.2697222222222222	A7	6293	AFU	487	528	split pir 2x bxb1	3	10	20	0	1	90	270	10	1	sybr50487528
sybr	50	971	0.2697222222222222	A8	5530	AFU	487	528	split pir 2x bxb1	3	10	20	0	1	90	270	50	1	sybr50487528
sybr	50	971	0.2697222222222222	A9	5708	AFU	487	528	split pir 2x bxb1	3	10	20	0	1	90	270	250	1	sybr50487528
sybr	50	971	0.2697222222222222	A10	6724	AFU	487	528	JS006	1	0	0	0	1	190	570	10	1	sybr50487528
sybr	50	971	0.2697222222222222	A11	5687	AFU	487	528	JS006	1	0	0	0	1	190	570	50	1	sybr50487528
sybr	50	971	0.2697222222222222	A12	5706	AFU	487	528	JS006	1	0	0	0	1	190	570	250	1	sybr50487528
sybr	50	971	0.2697222222222222	B1	6183	AFU	487	528	split pir 2x bxb1	1	10	20	0	1	110	330	10	2	sybr50487528
sybr	50	971	0.2697222222222222	B2	5026	AFU	487	528	split pir 2x bxb1	1	10	20	0	1	110	330	50	2	sybr50487528
sybr	50	971	0.2697222222222222	B3	5753	AFU	487	528	split pir 2x bxb1	1	10	20	0	1	110	330	250	2	sybr50487528
sybr	50	971	0.2697222222222222	B4	5684	AFU	487	528	split pir 2x bxb1	2	10	20	0	1	50	150	10	2	sybr50487528
sybr	50	971	0.2697222222222222	B5	5387	AFU	487	528	split pir 2x bxb1	2	10	20	0	1	50	150	50	2	sybr50487528
sybr	50	971	0.2697222222222222	B6	5383	AFU	487	528	split pir 2x bxb1	2	10	20	0	1	50	150	250	2	sybr50487528
sybr	50	971	0.2697222222222222	B7	6124	AFU	487	528	split pir 2x bxb1	3	10	20	0	1	90	270	10	2	sybr50487528
sybr	50	971	0.2697222222222222	B8	5609	AFU	487	528	split pir 2x bxb1	3	10	20	0	1	90	270	50	2	sybr50487528
sybr	50	971	0.2697222222222222	B9	5585	AFU	487	528	split pir 2x bxb1	3	10	20	0	1	90	270	250	2	sybr50487528
sybr	50	971	0.2697222222222222	B10	6588	AFU	487	528	JS006	1	0	0	0	1	190	570	10	2	sybr50487528
sybr	50	971	0.2697222222222222	B11	5618	AFU	487	528	JS006	1	0	0	0	1	190	570	50	2	sybr50487528
sybr	50	971	0.2697222222222222	B12	5711	AFU	487	528	JS006	1	0	0	0	1	190	570	250	2	sybr50487528
sybr	50	971	0.2697222222222222	C1	6168	AFU	487	528	split pir 2x bxb1	1	10	20	0	1	110	330	10	3	sybr50487528
sybr	50	971	0.2697222222222222	C2	4996	AFU	487	528	split pir 2x bxb1	1	10	20	0	1	110	330	50	3	sybr50487528
sybr	50	971	0.2697222222222222	C3	5537	AFU	487	528	split pir 2x bxb1	1	10	20	0	1	110	330	250	3	sybr50487528
sybr	50	971	0.2697222222222222	C4	5621	AFU	487	528	split pir 2x bxb1	2	10	20	0	1	50	150	10	3	sybr50487528
sybr	50	971	0.2697222222222222	C5	5519	AFU	487	528	split pir 2x bxb1	2	10	20	0	1	50	150	50	3	sybr50487528
sybr	50	971	0.2697222222222222	C6	5495	AFU	487	528	split pir 2x bxb1	2	10	20	0	1	50	150	250	3	sybr50487528
sybr	50	971	0.2697222222222222	C7	6021	AFU	487	528	split pir 2x bxb1	3	10	20	0	1	90	270	10	3	sybr50487528
sybr	50	971	0.2697222222222222	C8	5472	AFU	487	528	split pir 2x bxb1	3	10	20	0	1	90	270	50	3	sybr50487528
sybr	50	971	0.2697222222222222	C9	5538	AFU	487	528	split pir 2x bxb1	3	10	20	0	1	90	270	250	3	sybr50487528
sybr	50	971	0.2697222222222222	C10	6605	AFU	487	528	JS006	1	0	0	0	1	190	570	10	3	sybr50487528
sybr	50	971	0.2697222222222222	C11	5688	AFU	487	528	JS006	1	0	0	0	1	190	570	50	3	sybr50487528
sybr	50	971	0.2697222222222222	C12	5480	AFU	487	528	JS006	1	0	0	0	1	190	570	250	3	sybr50487528
sybr	50	1031	0.2863888888888889	A1	6258	AFU	487	528	split pir 2x bxb1	1	10	20	0	1	110	330	10	1	sybr50487528
sybr	50	1031	0.2863888888888889	A2	5115	AFU	487	528	split pir 2x bxb1	1	10	20	0	1	110	330	50	1	sybr50487528
sybr	50	1031	0.2863888888888889	A3	5565	AFU	487	528	split pir 2x bxb1	1	10	20	0	1	110	330	250	1	sybr50487528
sybr	50	1031	0.2863888888888889	A4	5661	AFU	487	528	split pir 2x bxb1	2	10	20	0	1	50	150	10	1	sybr50487528
sybr	50	1031	0.2863888888888889	A5	5799	AFU	487	528	split pir 2x bxb1	2	10	20	0	1	50	150	50	1	sybr50487528
sybr	50	1031	0.2863888888888889	A6	5785	AFU	487	528	split pir 2x bxb1	2	10	20	0	1	50	150	250	1	sybr50487528
sybr	50	1031	0.2863888888888889	A7	6255	AFU	487	528	split pir 2x bxb1	3	10	20	0	1	90	270	10	1	sybr50487528
sybr	50	1031	0.2863888888888889	A8	5476	AFU	487	528	split pir 2x bxb1	3	10	20	0	1	90	270	50	1	sybr50487528
sybr	50	1031	0.2863888888888889	A9	5681	AFU	487	528	split pir 2x bxb1	3	10	20	0	1	90	270	250	1	sybr50487528
sybr	50	1031	0.2863888888888889	A10	6715	AFU	487	528	JS006	1	0	0	0	1	190	570	10	1	sybr50487528
sybr	50	1031	0.2863888888888889	A11	5716	AFU	487	528	JS006	1	0	0	0	1	190	570	50	1	sybr50487528
sybr	50	1031	0.2863888888888889	A12	5690	AFU	487	528	JS006	1	0	0	0	1	190	570	250	1	sybr50487528
sybr	50	1031	0.2863888888888889	B1	6187	AFU	487	528	split pir 2x bxb1	1	10	20	0	1	110	330	10	2	sybr50487528
sybr	50	1031	0.2863888888888889	B2	5006	AFU	487	528	split pir 2x bxb1	1	10	20	0	1	110	330	50	2	sybr50487528
sybr	50	1031	0.2863888888888889	B3	5688	AFU	487	528	split pir 2x bxb1	1	10	20	0	1	110	330	250	2	sybr50487528
sybr	50	1031	0.2863888888888889	B4	5659	AFU	487	528	split pir 2x bxb1	2	10	20	0	1	50	150	10	2	sybr50487528
sybr	50	1031	0.2863888888888889	B5	5321	AFU	487	528	split pir 2x bxb1	2	10	20	0	1	50	150	50	2	sybr50487528
sybr	50	1031	0.2863888888888889	B6	5389	AFU	487	528	split pir 2x bxb1	2	10	20	0	1	50	150	250	2	sybr50487528
sybr	50	1031	0.2863888888888889	B7	6066	AFU	487	528	split pir 2x bxb1	3	10	20	0	1	90	270	10	2	sybr50487528
sybr	50	1031	0.2863888888888889	B8	5569	AFU	487	528	split pir 2x bxb1	3	10	20	0	1	90	270	50	2	sybr50487528
sybr	50	1031	0.2863888888888889	B9	5632	AFU	487	528	split pir 2x bxb1	3	10	20	0	1	90	270	250	2	sybr50487528
sybr	50	1031	0.2863888888888889	B10	6565	AFU	487	528	JS006	1	0	0	0	1	190	570	10	2	sybr50487528
sybr	50	1031	0.2863888888888889	B11	5626	AFU	487	528	JS006	1	0	0	0	1	190	570	50	2	sybr50487528
sybr	50	1031	0.2863888888888889	B12	5740	AFU	487	528	JS006	1	0	0	0	1	190	570	250	2	sybr50487528
sybr	50	1031	0.2863888888888889	C1	6142	AFU	487	528	split pir 2x bxb1	1	10	20	0	1	110	330	10	3	sybr50487528
sybr	50	1031	0.2863888888888889	C2	4902	AFU	487	528	split pir 2x bxb1	1	10	20	0	1	110	330	50	3	sybr50487528
sybr	50	1031	0.2863888888888889	C3	5522	AFU	487	528	split pir 2x bxb1	1	10	20	0	1	110	330	250	3	sybr50487528
sybr	50	1031	0.2863888888888889	C4	5530	AFU	487	528	split pir 2x bxb1	2	10	20	0	1	50	150	10	3	sybr50487528
sybr	50	1031	0.2863888888888889	C5	5482	AFU	487	528	split pir 2x bxb1	2	10	20	0	1	50	150	50	3	sybr50487528
sybr	50	1031	0.2863888888888889	C6	5493	AFU	487	528	split pir 2x bxb1	2	10	20	0	1	50	150	250	3	sybr50487528
sybr	50	1031	0.2863888888888889	C7	5936	AFU	487	528	split pir 2x bxb1	3	10	20	0	1	90	270	10	3	sybr50487528
sybr	50	1031	0.2863888888888889	C8	5442	AFU	487	528	split pir 2x bxb1	3	10	20	0	1	90	270	50	3	sybr50487528
sybr	50	1031	0.2863888888888889	C9	5510	AFU	487	528	split pir 2x bxb1	3	10	20	0	1	90	270	250	3	sybr50487528
sybr	50	1031	0.2863888888888889	C10	6583	AFU	487	528	JS006	1	0	0	0	1	190	570	10	3	sybr50487528
sybr	50	1031	0.2863888888888889	C11	5723	AFU	487	528	JS006	1	0	0	0	1	190	570	50	3	sybr50487528
sybr	50	1031	0.2863888888888889	C12	5477	AFU	487	528	JS006	1	0	0	0	1	190	570	250	3	sybr50487528
sybr	50	1091	0.3030555555555556	A1	6217	AFU	487	528	split pir 2x bxb1	1	10	20	0	1	110	330	10	1	sybr50487528
sybr	50	1091	0.3030555555555556	A2	5069	AFU	487	528	split pir 2x bxb1	1	10	20	0	1	110	330	50	1	sybr50487528
sybr	50	1091	0.3030555555555556	A3	5549	AFU	487	528	split pir 2x bxb1	1	10	20	0	1	110	330	250	1	sybr50487528
sybr	50	1091	0.3030555555555556	A4	5629	AFU	487	528	split pir 2x bxb1	2	10	20	0	1	50	150	10	1	sybr50487528
sybr	50	1091	0.3030555555555556	A5	5754	AFU	487	528	split pir 2x bxb1	2	10	20	0	1	50	150	50	1	sybr50487528
sybr	50	1091	0.3030555555555556	A6	5802	AFU	487	528	split pir 2x bxb1	2	10	20	0	1	50	150	250	1	sybr50487528
sybr	50	1091	0.3030555555555556	A7	6213	AFU	487	528	split pir 2x bxb1	3	10	20	0	1	90	270	10	1	sybr50487528
sybr	50	1091	0.3030555555555556	A8	5476	AFU	487	528	split pir 2x bxb1	3	10	20	0	1	90	270	50	1	sybr50487528
sybr	50	1091	0.3030555555555556	A9	5682	AFU	487	528	split pir 2x bxb1	3	10	20	0	1	90	270	250	1	sybr50487528
sybr	50	1091	0.3030555555555556	A10	6686	AFU	487	528	JS006	1	0	0	0	1	190	570	10	1	sybr50487528
sybr	50	1091	0.3030555555555556	A11	5725	AFU	487	528	JS006	1	0	0	0	1	190	570	50	1	sybr50487528
sybr	50	1091	0.3030555555555556	A12	5687	AFU	487	528	JS006	1	0	0	0	1	190	570	250	1	sybr50487528
sybr	50	1091	0.3030555555555556	B1	6146	AFU	487	528	split pir 2x bxb1	1	10	20	0	1	110	330	10	2	sybr50487528
sybr	50	1091	0.3030555555555556	B2	4943	AFU	487	528	split pir 2x bxb1	1	10	20	0	1	110	330	50	2	sybr50487528
sybr	50	1091	0.3030555555555556	B3	5647	AFU	487	528	split pir 2x bxb1	1	10	20	0	1	110	330	250	2	sybr50487528
sybr	50	1091	0.3030555555555556	B4	5645	AFU	487	528	split pir 2x bxb1	2	10	20	0	1	50	150	10	2	sybr50487528
sybr	50	1091	0.3030555555555556	B5	5300	AFU	487	528	split pir 2x bxb1	2	10	20	0	1	50	150	50	2	sybr50487528
sybr	50	1091	0.3030555555555556	B6	5397	AFU	487	528	split pir 2x bxb1	2	10	20	0	1	50	150	250	2	sybr50487528
sybr	50	1091	0.3030555555555556	B7	6030	AFU	487	528	split pir 2x bxb1	3	10	20	0	1	90	270	10	2	sybr50487528
sybr	50	1091	0.3030555555555556	B8	5577	AFU	487	528	split pir 2x bxb1	3	10	20	0	1	90	270	50	2	sybr50487528
sybr	50	1091	0.3030555555555556	B9	5626	AFU	487	528	split pir 2x bxb1	3	10	20	0	1	90	270	250	2	sybr50487528
sybr	50	1091	0.3030555555555556	B10	6519	AFU	487	528	JS006	1	0	0	0	1	190	570	10	2	sybr50487528
sybr	50	1091	0.3030555555555556	B11	5611	AFU	487	528	JS006	1	0	0	0	1	190	570	50	2	sybr50487528
sybr	50	1091	0.3030555555555556	B12	5718	AFU	487	528	JS006	1	0	0	0	1	190	570	250	2	sybr50487528
sybr	50	1091	0.3030555555555556	C1	6140	AFU	487	528	split pir 2x bxb1	1	10	20	0	1	110	330	10	3	sybr50487528
sybr	50	1091	0.3030555555555556	C2	4792	AFU	487	528	split pir 2x bxb1	1	10	20	0	1	110	330	50	3	sybr50487528
sybr	50	1091	0.3030555555555556	C3	5470	AFU	487	528	split pir 2x bxb1	1	10	20	0	1	110	330	250	3	sybr50487528
sybr	50	1091	0.3030555555555556	C4	5459	AFU	487	528	split pir 2x bxb1	2	10	20	0	1	50	150	10	3	sybr50487528
sybr	50	1091	0.3030555555555556	C5	5426	AFU	487	528	split pir 2x bxb1	2	10	20	0	1	50	150	50	3	sybr50487528
sybr	50	1091	0.3030555555555556	C6	5479	AFU	487	528	split pir 2x bxb1	2	10	20	0	1	50	150	250	3	sybr50487528
sybr	50	1091	0.3030555555555556	C7	5874	AFU	487	528	split pir 2x bxb1	3	10	20	0	1	90	270	10	3	sybr50487528
sybr	50	1091	0.3030555555555556	C8	5398	AFU	487	528	split pir 2x bxb1	3	10	20	0	1	90	270	50	3	sybr50487528
sybr	50	1091	0.3030555555555556	C9	5543	AFU	487	528	split pir 2x bxb1	3	10	20	0	1	90	270	250	3	sybr50487528
sybr	50	1091	0.3030555555555556	C10	6554	AFU	487	528	JS006	1	0	0	0	1	190	570	10	3	sybr50487528
sybr	50	1091	0.3030555555555556	C11	5685	AFU	487	528	JS006	1	0	0	0	1	190	570	50	3	sybr50487528
sybr	50	1091	0.3030555555555556	C12	5435	AFU	487	528	JS006	1	0	0	0	1	190	570	250	3	sybr50487528
sybr	50	1151	0.31972222222222224	A1	6207	AFU	487	528	split pir 2x bxb1	1	10	20	0	1	110	330	10	1	sybr50487528
sybr	50	1151	0.31972222222222224	A2	4989	AFU	487	528	split pir 2x bxb1	1	10	20	0	1	110	330	50	1	sybr50487528
sybr	50	1151	0.31972222222222224	A3	5560	AFU	487	528	split pir 2x bxb1	1	10	20	0	1	110	330	250	1	sybr50487528
sybr	50	1151	0.31972222222222224	A4	5604	AFU	487	528	split pir 2x bxb1	2	10	20	0	1	50	150	10	1	sybr50487528
sybr	50	1151	0.31972222222222224	A5	5737	AFU	487	528	split pir 2x bxb1	2	10	20	0	1	50	150	50	1	sybr50487528
sybr	50	1151	0.31972222222222224	A6	5761	AFU	487	528	split pir 2x bxb1	2	10	20	0	1	50	150	250	1	sybr50487528
sybr	50	1151	0.31972222222222224	A7	6200	AFU	487	528	split pir 2x bxb1	3	10	20	0	1	90	270	10	1	sybr50487528
sybr	50	1151	0.31972222222222224	A8	5422	AFU	487	528	split pir 2x bxb1	3	10	20	0	1	90	270	50	1	sybr50487528
sybr	50	1151	0.31972222222222224	A9	5664	AFU	487	528	split pir 2x bxb1	3	10	20	0	1	90	270	250	1	sybr50487528
sybr	50	1151	0.31972222222222224	A10	6666	AFU	487	528	JS006	1	0	0	0	1	190	570	10	1	sybr50487528
sybr	50	1151	0.31972222222222224	A11	5718	AFU	487	528	JS006	1	0	0	0	1	190	570	50	1	sybr50487528
sybr	50	1151	0.31972222222222224	A12	5689	AFU	487	528	JS006	1	0	0	0	1	190	570	250	1	sybr50487528
sybr	50	1151	0.31972222222222224	B1	6120	AFU	487	528	split pir 2x bxb1	1	10	20	0	1	110	330	10	2	sybr50487528
sybr	50	1151	0.31972222222222224	B2	4923	AFU	487	528	split pir 2x bxb1	1	10	20	0	1	110	330	50	2	sybr50487528
sybr	50	1151	0.31972222222222224	B3	5606	AFU	487	528	split pir 2x bxb1	1	10	20	0	1	110	330	250	2	sybr50487528
sybr	50	1151	0.31972222222222224	B4	5631	AFU	487	528	split pir 2x bxb1	2	10	20	0	1	50	150	10	2	sybr50487528
sybr	50	1151	0.31972222222222224	B5	5260	AFU	487	528	split pir 2x bxb1	2	10	20	0	1	50	150	50	2	sybr50487528
sybr	50	1151	0.31972222222222224	B6	5403	AFU	487	528	split pir 2x bxb1	2	10	20	0	1	50	150	250	2	sybr50487528
sybr	50	1151	0.31972222222222224	B7	5948	AFU	487	528	split pir 2x bxb1	3	10	20	0	1	90	270	10	2	sybr50487528
sybr	50	1151	0.31972222222222224	B8	5492	AFU	487	528	split pir 2x bxb1	3	10	20	0	1	90	270	50	2	sybr50487528
sybr	50	1151	0.31972222222222224	B9	5607	AFU	487	528	split pir 2x bxb1	3	10	20	0	1	90	270	250	2	sybr50487528
sybr	50	1151	0.31972222222222224	B10	6519	AFU	487	528	JS006	1	0	0	0	1	190	570	10	2	sybr50487528
sybr	50	1151	0.31972222222222224	B11	5601	AFU	487	528	JS006	1	0	0	0	1	190	570	50	2	sybr50487528
sybr	50	1151	0.31972222222222224	B12	5708	AFU	487	528	JS006	1	0	0	0	1	190	570	250	2	sybr50487528
sybr	50	1151	0.31972222222222224	C1	6105	AFU	487	528	split pir 2x bxb1	1	10	20	0	1	110	330	10	3	sybr50487528
sybr	50	1151	0.31972222222222224	C2	4733	AFU	487	528	split pir 2x bxb1	1	10	20	0	1	110	330	50	3	sybr50487528
sybr	50	1151	0.31972222222222224	C3	5398	AFU	487	528	split pir 2x bxb1	1	10	20	0	1	110	330	250	3	sybr50487528
sybr	50	1151	0.31972222222222224	C4	5394	AFU	487	528	split pir 2x bxb1	2	10	20	0	1	50	150	10	3	sybr50487528
sybr	50	1151	0.31972222222222224	C5	5334	AFU	487	528	split pir 2x bxb1	2	10	20	0	1	50	150	50	3	sybr50487528
sybr	50	1151	0.31972222222222224	C6	5468	AFU	487	528	split pir 2x bxb1	2	10	20	0	1	50	150	250	3	sybr50487528
sybr	50	1151	0.31972222222222224	C7	5828	AFU	487	528	split pir 2x bxb1	3	10	20	0	1	90	270	10	3	sybr50487528
sybr	50	1151	0.31972222222222224	C8	5383	AFU	487	528	split pir 2x bxb1	3	10	20	0	1	90	270	50	3	sybr50487528
sybr	50	1151	0.31972222222222224	C9	5547	AFU	487	528	split pir 2x bxb1	3	10	20	0	1	90	270	250	3	sybr50487528
sybr	50	1151	0.31972222222222224	C10	6538	AFU	487	528	JS006	1	0	0	0	1	190	570	10	3	sybr50487528
sybr	50	1151	0.31972222222222224	C11	5723	AFU	487	528	JS006	1	0	0	0	1	190	570	50	3	sybr50487528
sybr	50	1151	0.31972222222222224	C12	5458	AFU	487	528	JS006	1	0	0	0	1	190	570	250	3	sybr50487528
sybr	50	1211	0.3363888888888889	A1	6186	AFU	487	528	split pir 2x bxb1	1	10	20	0	1	110	330	10	1	sybr50487528
sybr	50	1211	0.3363888888888889	A2	4966	AFU	487	528	split pir 2x bxb1	1	10	20	0	1	110	330	50	1	sybr50487528
sybr	50	1211	0.3363888888888889	A3	5518	AFU	487	528	split pir 2x bxb1	1	10	20	0	1	110	330	250	1	sybr50487528
sybr	50	1211	0.3363888888888889	A4	5607	AFU	487	528	split pir 2x bxb1	2	10	20	0	1	50	150	10	1	sybr50487528
sybr	50	1211	0.3363888888888889	A5	5706	AFU	487	528	split pir 2x bxb1	2	10	20	0	1	50	150	50	1	sybr50487528
sybr	50	1211	0.3363888888888889	A6	5774	AFU	487	528	split pir 2x bxb1	2	10	20	0	1	50	150	250	1	sybr50487528
sybr	50	1211	0.3363888888888889	A7	6176	AFU	487	528	split pir 2x bxb1	3	10	20	0	1	90	270	10	1	sybr50487528
sybr	50	1211	0.3363888888888889	A8	5425	AFU	487	528	split pir 2x bxb1	3	10	20	0	1	90	270	50	1	sybr50487528
sybr	50	1211	0.3363888888888889	A9	5667	AFU	487	528	split pir 2x bxb1	3	10	20	0	1	90	270	250	1	sybr50487528
sybr	50	1211	0.3363888888888889	A10	6629	AFU	487	528	JS006	1	0	0	0	1	190	570	10	1	sybr50487528
sybr	50	1211	0.3363888888888889	A11	5726	AFU	487	528	JS006	1	0	0	0	1	190	570	50	1	sybr50487528
sybr	50	1211	0.3363888888888889	A12	5683	AFU	487	528	JS006	1	0	0	0	1	190	570	250	1	sybr50487528
sybr	50	1211	0.3363888888888889	B1	6115	AFU	487	528	split pir 2x bxb1	1	10	20	0	1	110	330	10	2	sybr50487528
sybr	50	1211	0.3363888888888889	B2	4912	AFU	487	528	split pir 2x bxb1	1	10	20	0	1	110	330	50	2	sybr50487528
sybr	50	1211	0.3363888888888889	B3	5589	AFU	487	528	split pir 2x bxb1	1	10	20	0	1	110	330	250	2	sybr50487528
sybr	50	1211	0.3363888888888889	B4	5629	AFU	487	528	split pir 2x bxb1	2	10	20	0	1	50	150	10	2	sybr50487528
sybr	50	1211	0.3363888888888889	B5	5265	AFU	487	528	split pir 2x bxb1	2	10	20	0	1	50	150	50	2	sybr50487528
sybr	50	1211	0.3363888888888889	B6	5411	AFU	487	528	split pir 2x bxb1	2	10	20	0	1	50	150	250	2	sybr50487528
sybr	50	1211	0.3363888888888889	B7	5936	AFU	487	528	split pir 2x bxb1	3	10	20	0	1	90	270	10	2	sybr50487528
sybr	50	1211	0.3363888888888889	B8	5472	AFU	487	528	split pir 2x bxb1	3	10	20	0	1	90	270	50	2	sybr50487528
sybr	50	1211	0.3363888888888889	B9	5600	AFU	487	528	split pir 2x bxb1	3	10	20	0	1	90	270	250	2	sybr50487528
sybr	50	1211	0.3363888888888889	B10	6480	AFU	487	528	JS006	1	0	0	0	1	190	570	10	2	sybr50487528
sybr	50	1211	0.3363888888888889	B11	5592	AFU	487	528	JS006	1	0	0	0	1	190	570	50	2	sybr50487528
sybr	50	1211	0.3363888888888889	B12	5708	AFU	487	528	JS006	1	0	0	0	1	190	570	250	2	sybr50487528
sybr	50	1211	0.3363888888888889	C1	6099	AFU	487	528	split pir 2x bxb1	1	10	20	0	1	110	330	10	3	sybr50487528
sybr	50	1211	0.3363888888888889	C2	4693	AFU	487	528	split pir 2x bxb1	1	10	20	0	1	110	330	50	3	sybr50487528
sybr	50	1211	0.3363888888888889	C3	5366	AFU	487	528	split pir 2x bxb1	1	10	20	0	1	110	330	250	3	sybr50487528
sybr	50	1211	0.3363888888888889	C4	5373	AFU	487	528	split pir 2x bxb1	2	10	20	0	1	50	150	10	3	sybr50487528
sybr	50	1211	0.3363888888888889	C5	5282	AFU	487	528	split pir 2x bxb1	2	10	20	0	1	50	150	50	3	sybr50487528
sybr	50	1211	0.3363888888888889	C6	5504	AFU	487	528	split pir 2x bxb1	2	10	20	0	1	50	150	250	3	sybr50487528
sybr	50	1211	0.3363888888888889	C7	5827	AFU	487	528	split pir 2x bxb1	3	10	20	0	1	90	270	10	3	sybr50487528
sybr	50	1211	0.3363888888888889	C8	5380	AFU	487	528	split pir 2x bxb1	3	10	20	0	1	90	270	50	3	sybr50487528
sybr	50	1211	0.3363888888888889	C9	5564	AFU	487	528	split pir 2x bxb1	3	10	20	0	1	90	270	250	3	sybr50487528
sybr	50	1211	0.3363888888888889	C10	6502	AFU	487	528	JS006	1	0	0	0	1	190	570	10	3	sybr50487528
sybr	50	1211	0.3363888888888889	C11	5758	AFU	487	528	JS006	1	0	0	0	1	190	570	50	3	sybr50487528
sybr	50	1211	0.3363888888888889	C12	5489	AFU	487	528	JS006	1	0	0	0	1	190	570	250	3	sybr50487528
sybr	50	1271	0.35305555555555557	A1	6144	AFU	487	528	split pir 2x bxb1	1	10	20	0	1	110	330	10	1	sybr50487528
sybr	50	1271	0.35305555555555557	A2	4920	AFU	487	528	split pir 2x bxb1	1	10	20	0	1	110	330	50	1	sybr50487528
sybr	50	1271	0.35305555555555557	A3	5488	AFU	487	528	split pir 2x bxb1	1	10	20	0	1	110	330	250	1	sybr50487528
sybr	50	1271	0.35305555555555557	A4	5612	AFU	487	528	split pir 2x bxb1	2	10	20	0	1	50	150	10	1	sybr50487528
sybr	50	1271	0.35305555555555557	A5	5688	AFU	487	528	split pir 2x bxb1	2	10	20	0	1	50	150	50	1	sybr50487528
sybr	50	1271	0.35305555555555557	A6	5761	AFU	487	528	split pir 2x bxb1	2	10	20	0	1	50	150	250	1	sybr50487528
sybr	50	1271	0.35305555555555557	A7	6133	AFU	487	528	split pir 2x bxb1	3	10	20	0	1	90	270	10	1	sybr50487528
sybr	50	1271	0.35305555555555557	A8	5427	AFU	487	528	split pir 2x bxb1	3	10	20	0	1	90	270	50	1	sybr50487528
sybr	50	1271	0.35305555555555557	A9	5694	AFU	487	528	split pir 2x bxb1	3	10	20	0	1	90	270	250	1	sybr50487528
sybr	50	1271	0.35305555555555557	A10	6621	AFU	487	528	JS006	1	0	0	0	1	190	570	10	1	sybr50487528
sybr	50	1271	0.35305555555555557	A11	5720	AFU	487	528	JS006	1	0	0	0	1	190	570	50	1	sybr50487528
sybr	50	1271	0.35305555555555557	A12	5667	AFU	487	528	JS006	1	0	0	0	1	190	570	250	1	sybr50487528
sybr	50	1271	0.35305555555555557	B1	6086	AFU	487	528	split pir 2x bxb1	1	10	20	0	1	110	330	10	2	sybr50487528
sybr	50	1271	0.35305555555555557	B2	4900	AFU	487	528	split pir 2x bxb1	1	10	20	0	1	110	330	50	2	sybr50487528
sybr	50	1271	0.35305555555555557	B3	5568	AFU	487	528	split pir 2x bxb1	1	10	20	0	1	110	330	250	2	sybr50487528
sybr	50	1271	0.35305555555555557	B4	5635	AFU	487	528	split pir 2x bxb1	2	10	20	0	1	50	150	10	2	sybr50487528
sybr	50	1271	0.35305555555555557	B5	5250	AFU	487	528	split pir 2x bxb1	2	10	20	0	1	50	150	50	2	sybr50487528
sybr	50	1271	0.35305555555555557	B6	5416	AFU	487	528	split pir 2x bxb1	2	10	20	0	1	50	150	250	2	sybr50487528
sybr	50	1271	0.35305555555555557	B7	5927	AFU	487	528	split pir 2x bxb1	3	10	20	0	1	90	270	10	2	sybr50487528
sybr	50	1271	0.35305555555555557	B8	5436	AFU	487	528	split pir 2x bxb1	3	10	20	0	1	90	270	50	2	sybr50487528
sybr	50	1271	0.35305555555555557	B9	5626	AFU	487	528	split pir 2x bxb1	3	10	20	0	1	90	270	250	2	sybr50487528
sybr	50	1271	0.35305555555555557	B10	6451	AFU	487	528	JS006	1	0	0	0	1	190	570	10	2	sybr50487528
sybr	50	1271	0.35305555555555557	B11	5588	AFU	487	528	JS006	1	0	0	0	1	190	570	50	2	sybr50487528
sybr	50	1271	0.35305555555555557	B12	5661	AFU	487	528	JS006	1	0	0	0	1	190	570	250	2	sybr50487528
sybr	50	1271	0.35305555555555557	C1	6088	AFU	487	528	split pir 2x bxb1	1	10	20	0	1	110	330	10	3	sybr50487528
sybr	50	1271	0.35305555555555557	C2	4664	AFU	487	528	split pir 2x bxb1	1	10	20	0	1	110	330	50	3	sybr50487528
sybr	50	1271	0.35305555555555557	C3	5353	AFU	487	528	split pir 2x bxb1	1	10	20	0	1	110	330	250	3	sybr50487528
sybr	50	1271	0.35305555555555557	C4	5366	AFU	487	528	split pir 2x bxb1	2	10	20	0	1	50	150	10	3	sybr50487528
sybr	50	1271	0.35305555555555557	C5	5249	AFU	487	528	split pir 2x bxb1	2	10	20	0	1	50	150	50	3	sybr50487528
sybr	50	1271	0.35305555555555557	C6	5505	AFU	487	528	split pir 2x bxb1	2	10	20	0	1	50	150	250	3	sybr50487528
sybr	50	1271	0.35305555555555557	C7	5809	AFU	487	528	split pir 2x bxb1	3	10	20	0	1	90	270	10	3	sybr50487528
sybr	50	1271	0.35305555555555557	C8	5319	AFU	487	528	split pir 2x bxb1	3	10	20	0	1	90	270	50	3	sybr50487528
sybr	50	1271	0.35305555555555557	C9	5583	AFU	487	528	split pir 2x bxb1	3	10	20	0	1	90	270	250	3	sybr50487528
sybr	50	1271	0.35305555555555557	C10	6497	AFU	487	528	JS006	1	0	0	0	1	190	570	10	3	sybr50487528
sybr	50	1271	0.35305555555555557	C11	5700	AFU	487	528	JS006	1	0	0	0	1	190	570	50	3	sybr50487528
sybr	50	1271	0.35305555555555557	C12	5455	AFU	487	528	JS006	1	0	0	0	1	190	570	250	3	sybr50487528
sybr	50	1331	0.36972222222222223	A1	6145	AFU	487	528	split pir 2x bxb1	1	10	20	0	1	110	330	10	1	sybr50487528
sybr	50	1331	0.36972222222222223	A2	4850	AFU	487	528	split pir 2x bxb1	1	10	20	0	1	110	330	50	1	sybr50487528
sybr	50	1331	0.36972222222222223	A3	5537	AFU	487	528	split pir 2x bxb1	1	10	20	0	1	110	330	250	1	sybr50487528
sybr	50	1331	0.36972222222222223	A4	5605	AFU	487	528	split pir 2x bxb1	2	10	20	0	1	50	150	10	1	sybr50487528
sybr	50	1331	0.36972222222222223	A5	5651	AFU	487	528	split pir 2x bxb1	2	10	20	0	1	50	150	50	1	sybr50487528
sybr	50	1331	0.36972222222222223	A6	5731	AFU	487	528	split pir 2x bxb1	2	10	20	0	1	50	150	250	1	sybr50487528
sybr	50	1331	0.36972222222222223	A7	6119	AFU	487	528	split pir 2x bxb1	3	10	20	0	1	90	270	10	1	sybr50487528
sybr	50	1331	0.36972222222222223	A8	5397	AFU	487	528	split pir 2x bxb1	3	10	20	0	1	90	270	50	1	sybr50487528
sybr	50	1331	0.36972222222222223	A9	5647	AFU	487	528	split pir 2x bxb1	3	10	20	0	1	90	270	250	1	sybr50487528
sybr	50	1331	0.36972222222222223	A10	6576	AFU	487	528	JS006	1	0	0	0	1	190	570	10	1	sybr50487528
sybr	50	1331	0.36972222222222223	A11	5747	AFU	487	528	JS006	1	0	0	0	1	190	570	50	1	sybr50487528
sybr	50	1331	0.36972222222222223	A12	5660	AFU	487	528	JS006	1	0	0	0	1	190	570	250	1	sybr50487528
sybr	50	1331	0.36972222222222223	B1	6093	AFU	487	528	split pir 2x bxb1	1	10	20	0	1	110	330	10	2	sybr50487528
sybr	50	1331	0.36972222222222223	B2	4903	AFU	487	528	split pir 2x bxb1	1	10	20	0	1	110	330	50	2	sybr50487528
sybr	50	1331	0.36972222222222223	B3	5586	AFU	487	528	split pir 2x bxb1	1	10	20	0	1	110	330	250	2	sybr50487528
sybr	50	1331	0.36972222222222223	B4	5642	AFU	487	528	split pir 2x bxb1	2	10	20	0	1	50	150	10	2	sybr50487528
sybr	50	1331	0.36972222222222223	B5	5234	AFU	487	528	split pir 2x bxb1	2	10	20	0	1	50	150	50	2	sybr50487528
sybr	50	1331	0.36972222222222223	B6	5427	AFU	487	528	split pir 2x bxb1	2	10	20	0	1	50	150	250	2	sybr50487528
sybr	50	1331	0.36972222222222223	B7	5942	AFU	487	528	split pir 2x bxb1	3	10	20	0	1	90	270	10	2	sybr50487528
sybr	50	1331	0.36972222222222223	B8	5426	AFU	487	528	split pir 2x bxb1	3	10	20	0	1	90	270	50	2	sybr50487528
sybr	50	1331	0.36972222222222223	B9	5595	AFU	487	528	split pir 2x bxb1	3	10	20	0	1	90	270	250	2	sybr50487528
sybr	50	1331	0.36972222222222223	B10	6410	AFU	487	528	JS006	1	0	0	0	1	190	570	10	2	sybr50487528
sybr	50	1331	0.36972222222222223	B11	5592	AFU	487	528	JS006	1	0	0	0	1	190	570	50	2	sybr50487528
sybr	50	1331	0.36972222222222223	B12	5639	AFU	487	528	JS006	1	0	0	0	1	190	570	250	2	sybr50487528
sybr	50	1331	0.36972222222222223	C1	6053	AFU	487	528	split pir 2x bxb1	1	10	20	0	1	110	330	10	3	sybr50487528
sybr	50	1331	0.36972222222222223	C2	4627	AFU	487	528	split pir 2x bxb1	1	10	20	0	1	110	330	50	3	sybr50487528
sybr	50	1331	0.36972222222222223	C3	5296	AFU	487	528	split pir 2x bxb1	1	10	20	0	1	110	330	250	3	sybr50487528
sybr	50	1331	0.36972222222222223	C4	5389	AFU	487	528	split pir 2x bxb1	2	10	20	0	1	50	150	10	3	sybr50487528
sybr	50	1331	0.36972222222222223	C5	5166	AFU	487	528	split pir 2x bxb1	2	10	20	0	1	50	150	50	3	sybr50487528
sybr	50	1331	0.36972222222222223	C6	5558	AFU	487	528	split pir 2x bxb1	2	10	20	0	1	50	150	250	3	sybr50487528
sybr	50	1331	0.36972222222222223	C7	5841	AFU	487	528	split pir 2x bxb1	3	10	20	0	1	90	270	10	3	sybr50487528
sybr	50	1331	0.36972222222222223	C8	5312	AFU	487	528	split pir 2x bxb1	3	10	20	0	1	90	270	50	3	sybr50487528
sybr	50	1331	0.36972222222222223	C9	5533	AFU	487	528	split pir 2x bxb1	3	10	20	0	1	90	270	250	3	sybr50487528
sybr	50	1331	0.36972222222222223	C10	6451	AFU	487	528	JS006	1	0	0	0	1	190	570	10	3	sybr50487528
sybr	50	1331	0.36972222222222223	C11	5702	AFU	487	528	JS006	1	0	0	0	1	190	570	50	3	sybr50487528
sybr	50	1331	0.36972222222222223	C12	5436	AFU	487	528	JS006	1	0	0	0	1	190	570	250	3	sybr50487528
sybr	50	1391	0.3863888888888889	A1	6141	AFU	487	528	split pir 2x bxb1	1	10	20	0	1	110	330	10	1	sybr50487528
sybr	50	1391	0.3863888888888889	A2	4833	AFU	487	528	split pir 2x bxb1	1	10	20	0	1	110	330	50	1	sybr50487528
sybr	50	1391	0.3863888888888889	A3	5557	AFU	487	528	split pir 2x bxb1	1	10	20	0	1	110	330	250	1	sybr50487528
sybr	50	1391	0.3863888888888889	A4	5594	AFU	487	528	split pir 2x bxb1	2	10	20	0	1	50	150	10	1	sybr50487528
sybr	50	1391	0.3863888888888889	A5	5647	AFU	487	528	split pir 2x bxb1	2	10	20	0	1	50	150	50	1	sybr50487528
sybr	50	1391	0.3863888888888889	A6	5716	AFU	487	528	split pir 2x bxb1	2	10	20	0	1	50	150	250	1	sybr50487528
sybr	50	1391	0.3863888888888889	A7	6061	AFU	487	528	split pir 2x bxb1	3	10	20	0	1	90	270	10	1	sybr50487528
sybr	50	1391	0.3863888888888889	A8	5380	AFU	487	528	split pir 2x bxb1	3	10	20	0	1	90	270	50	1	sybr50487528
sybr	50	1391	0.3863888888888889	A9	5652	AFU	487	528	split pir 2x bxb1	3	10	20	0	1	90	270	250	1	sybr50487528
sybr	50	1391	0.3863888888888889	A10	6557	AFU	487	528	JS006	1	0	0	0	1	190	570	10	1	sybr50487528
sybr	50	1391	0.3863888888888889	A11	5735	AFU	487	528	JS006	1	0	0	0	1	190	570	50	1	sybr50487528
sybr	50	1391	0.3863888888888889	A12	5657	AFU	487	528	JS006	1	0	0	0	1	190	570	250	1	sybr50487528
sybr	50	1391	0.3863888888888889	B1	6109	AFU	487	528	split pir 2x bxb1	1	10	20	0	1	110	330	10	2	sybr50487528
sybr	50	1391	0.3863888888888889	B2	4922	AFU	487	528	split pir 2x bxb1	1	10	20	0	1	110	330	50	2	sybr50487528
sybr	50	1391	0.3863888888888889	B3	5580	AFU	487	528	split pir 2x bxb1	1	10	20	0	1	110	330	250	2	sybr50487528
sybr	50	1391	0.3863888888888889	B4	5643	AFU	487	528	split pir 2x bxb1	2	10	20	0	1	50	150	10	2	sybr50487528
sybr	50	1391	0.3863888888888889	B5	5242	AFU	487	528	split pir 2x bxb1	2	10	20	0	1	50	150	50	2	sybr50487528
sybr	50	1391	0.3863888888888889	B6	5438	AFU	487	528	split pir 2x bxb1	2	10	20	0	1	50	150	250	2	sybr50487528
sybr	50	1391	0.3863888888888889	B7	5941	AFU	487	528	split pir 2x bxb1	3	10	20	0	1	90	270	10	2	sybr50487528
sybr	50	1391	0.3863888888888889	B8	5411	AFU	487	528	split pir 2x bxb1	3	10	20	0	1	90	270	50	2	sybr50487528
sybr	50	1391	0.3863888888888889	B9	5572	AFU	487	528	split pir 2x bxb1	3	10	20	0	1	90	270	250	2	sybr50487528
sybr	50	1391	0.3863888888888889	B10	6391	AFU	487	528	JS006	1	0	0	0	1	190	570	10	2	sybr50487528
sybr	50	1391	0.3863888888888889	B11	5604	AFU	487	528	JS006	1	0	0	0	1	190	570	50	2	sybr50487528
sybr	50	1391	0.3863888888888889	B12	5616	AFU	487	528	JS006	1	0	0	0	1	190	570	250	2	sybr50487528
sybr	50	1391	0.3863888888888889	C1	6052	AFU	487	528	split pir 2x bxb1	1	10	20	0	1	110	330	10	3	sybr50487528
sybr	50	1391	0.3863888888888889	C2	4639	AFU	487	528	split pir 2x bxb1	1	10	20	0	1	110	330	50	3	sybr50487528
sybr	50	1391	0.3863888888888889	C3	5277	AFU	487	528	split pir 2x bxb1	1	10	20	0	1	110	330	250	3	sybr50487528
sybr	50	1391	0.3863888888888889	C4	5414	AFU	487	528	split pir 2x bxb1	2	10	20	0	1	50	150	10	3	sybr50487528
sybr	50	1391	0.3863888888888889	C5	5115	AFU	487	528	split pir 2x bxb1	2	10	20	0	1	50	150	50	3	sybr50487528
sybr	50	1391	0.3863888888888889	C6	5501	AFU	487	528	split pir 2x bxb1	2	10	20	0	1	50	150	250	3	sybr50487528
sybr	50	1391	0.3863888888888889	C7	5874	AFU	487	528	split pir 2x bxb1	3	10	20	0	1	90	270	10	3	sybr50487528
sybr	50	1391	0.3863888888888889	C8	5303	AFU	487	528	split pir 2x bxb1	3	10	20	0	1	90	270	50	3	sybr50487528
sybr	50	1391	0.3863888888888889	C9	5562	AFU	487	528	split pir 2x bxb1	3	10	20	0	1	90	270	250	3	sybr50487528
sybr	50	1391	0.3863888888888889	C10	6452	AFU	487	528	JS006	1	0	0	0	1	190	570	10	3	sybr50487528
sybr	50	1391	0.3863888888888889	C11	5682	AFU	487	528	JS006	1	0	0	0	1	190	570	50	3	sybr50487528
sybr	50	1391	0.3863888888888889	C12	5448	AFU	487	528	JS006	1	0	0	0	1	190	570	250	3	sybr50487528
sybr	50	1451	0.40305555555555556	A1	6144	AFU	487	528	split pir 2x bxb1	1	10	20	0	1	110	330	10	1	sybr50487528
sybr	50	1451	0.40305555555555556	A2	4797	AFU	487	528	split pir 2x bxb1	1	10	20	0	1	110	330	50	1	sybr50487528
sybr	50	1451	0.40305555555555556	A3	5596	AFU	487	528	split pir 2x bxb1	1	10	20	0	1	110	330	250	1	sybr50487528
sybr	50	1451	0.40305555555555556	A4	5606	AFU	487	528	split pir 2x bxb1	2	10	20	0	1	50	150	10	1	sybr50487528
sybr	50	1451	0.40305555555555556	A5	5615	AFU	487	528	split pir 2x bxb1	2	10	20	0	1	50	150	50	1	sybr50487528
sybr	50	1451	0.40305555555555556	A6	5736	AFU	487	528	split pir 2x bxb1	2	10	20	0	1	50	150	250	1	sybr50487528
sybr	50	1451	0.40305555555555556	A7	6027	AFU	487	528	split pir 2x bxb1	3	10	20	0	1	90	270	10	1	sybr50487528
sybr	50	1451	0.40305555555555556	A8	5382	AFU	487	528	split pir 2x bxb1	3	10	20	0	1	90	270	50	1	sybr50487528
sybr	50	1451	0.40305555555555556	A9	5605	AFU	487	528	split pir 2x bxb1	3	10	20	0	1	90	270	250	1	sybr50487528
sybr	50	1451	0.40305555555555556	A10	6528	AFU	487	528	JS006	1	0	0	0	1	190	570	10	1	sybr50487528
sybr	50	1451	0.40305555555555556	A11	5757	AFU	487	528	JS006	1	0	0	0	1	190	570	50	1	sybr50487528
sybr	50	1451	0.40305555555555556	A12	5626	AFU	487	528	JS006	1	0	0	0	1	190	570	250	1	sybr50487528
sybr	50	1451	0.40305555555555556	B1	6087	AFU	487	528	split pir 2x bxb1	1	10	20	0	1	110	330	10	2	sybr50487528
sybr	50	1451	0.40305555555555556	B2	4928	AFU	487	528	split pir 2x bxb1	1	10	20	0	1	110	330	50	2	sybr50487528
sybr	50	1451	0.40305555555555556	B3	5594	AFU	487	528	split pir 2x bxb1	1	10	20	0	1	110	330	250	2	sybr50487528
sybr	50	1451	0.40305555555555556	B4	5660	AFU	487	528	split pir 2x bxb1	2	10	20	0	1	50	150	10	2	sybr50487528
sybr	50	1451	0.40305555555555556	B5	5275	AFU	487	528	split pir 2x bxb1	2	10	20	0	1	50	150	50	2	sybr50487528
sybr	50	1451	0.40305555555555556	B6	5455	AFU	487	528	split pir 2x bxb1	2	10	20	0	1	50	150	250	2	sybr50487528
sybr	50	1451	0.40305555555555556	B7	5952	AFU	487	528	split pir 2x bxb1	3	10	20	0	1	90	270	10	2	sybr50487528
sybr	50	1451	0.40305555555555556	B8	5372	AFU	487	528	split pir 2x bxb1	3	10	20	0	1	90	270	50	2	sybr50487528
sybr	50	1451	0.40305555555555556	B9	5579	AFU	487	528	split pir 2x bxb1	3	10	20	0	1	90	270	250	2	sybr50487528
sybr	50	1451	0.40305555555555556	B10	6395	AFU	487	528	JS006	1	0	0	0	1	190	570	10	2	sybr50487528
sybr	50	1451	0.40305555555555556	B11	5581	AFU	487	528	JS006	1	0	0	0	1	190	570	50	2	sybr50487528
sybr	50	1451	0.40305555555555556	B12	5639	AFU	487	528	JS006	1	0	0	0	1	190	570	250	2	sybr50487528
sybr	50	1451	0.40305555555555556	C1	6055	AFU	487	528	split pir 2x bxb1	1	10	20	0	1	110	330	10	3	sybr50487528
sybr	50	1451	0.40305555555555556	C2	4652	AFU	487	528	split pir 2x bxb1	1	10	20	0	1	110	330	50	3	sybr50487528
sybr	50	1451	0.40305555555555556	C3	5275	AFU	487	528	split pir 2x bxb1	1	10	20	0	1	110	330	250	3	sybr50487528
sybr	50	1451	0.40305555555555556	C4	5472	AFU	487	528	split pir 2x bxb1	2	10	20	0	1	50	150	10	3	sybr50487528
sybr	50	1451	0.40305555555555556	C5	5052	AFU	487	528	split pir 2x bxb1	2	10	20	0	1	50	150	50	3	sybr50487528
sybr	50	1451	0.40305555555555556	C6	5493	AFU	487	528	split pir 2x bxb1	2	10	20	0	1	50	150	250	3	sybr50487528
sybr	50	1451	0.40305555555555556	C7	5913	AFU	487	528	split pir 2x bxb1	3	10	20	0	1	90	270	10	3	sybr50487528
sybr	50	1451	0.40305555555555556	C8	5265	AFU	487	528	split pir 2x bxb1	3	10	20	0	1	90	270	50	3	sybr50487528
sybr	50	1451	0.40305555555555556	C9	5534	AFU	487	528	split pir 2x bxb1	3	10	20	0	1	90	270	250	3	sybr50487528
sybr	50	1451	0.40305555555555556	C10	6443	AFU	487	528	JS006	1	0	0	0	1	190	570	10	3	sybr50487528
sybr	50	1451	0.40305555555555556	C11	5680	AFU	487	528	JS006	1	0	0	0	1	190	570	50	3	sybr50487528
sybr	50	1451	0.40305555555555556	C12	5461	AFU	487	528	JS006	1	0	0	0	1	190	570	250	3	sybr50487528
sybr	50	1511	0.4197222222222222	A1	6114	AFU	487	528	split pir 2x bxb1	1	10	20	0	1	110	330	10	1	sybr50487528
sybr	50	1511	0.4197222222222222	A2	4783	AFU	487	528	split pir 2x bxb1	1	10	20	0	1	110	330	50	1	sybr50487528
sybr	50	1511	0.4197222222222222	A3	5648	AFU	487	528	split pir 2x bxb1	1	10	20	0	1	110	330	250	1	sybr50487528
sybr	50	1511	0.4197222222222222	A4	5583	AFU	487	528	split pir 2x bxb1	2	10	20	0	1	50	150	10	1	sybr50487528
sybr	50	1511	0.4197222222222222	A5	5592	AFU	487	528	split pir 2x bxb1	2	10	20	0	1	50	150	50	1	sybr50487528
sybr	50	1511	0.4197222222222222	A6	5695	AFU	487	528	split pir 2x bxb1	2	10	20	0	1	50	150	250	1	sybr50487528
sybr	50	1511	0.4197222222222222	A7	6013	AFU	487	528	split pir 2x bxb1	3	10	20	0	1	90	270	10	1	sybr50487528
sybr	50	1511	0.4197222222222222	A8	5359	AFU	487	528	split pir 2x bxb1	3	10	20	0	1	90	270	50	1	sybr50487528
sybr	50	1511	0.4197222222222222	A9	5563	AFU	487	528	split pir 2x bxb1	3	10	20	0	1	90	270	250	1	sybr50487528
sybr	50	1511	0.4197222222222222	A10	6507	AFU	487	528	JS006	1	0	0	0	1	190	570	10	1	sybr50487528
sybr	50	1511	0.4197222222222222	A11	5740	AFU	487	528	JS006	1	0	0	0	1	190	570	50	1	sybr50487528
sybr	50	1511	0.4197222222222222	A12	5624	AFU	487	528	JS006	1	0	0	0	1	190	570	250	1	sybr50487528
sybr	50	1511	0.4197222222222222	B1	6094	AFU	487	528	split pir 2x bxb1	1	10	20	0	1	110	330	10	2	sybr50487528
sybr	50	1511	0.4197222222222222	B2	4922	AFU	487	528	split pir 2x bxb1	1	10	20	0	1	110	330	50	2	sybr50487528
sybr	50	1511	0.4197222222222222	B3	5598	AFU	487	528	split pir 2x bxb1	1	10	20	0	1	110	330	250	2	sybr50487528
sybr	50	1511	0.4197222222222222	B4	5640	AFU	487	528	split pir 2x bxb1	2	10	20	0	1	50	150	10	2	sybr50487528
sybr	50	1511	0.4197222222222222	B5	5282	AFU	487	528	split pir 2x bxb1	2	10	20	0	1	50	150	50	2	sybr50487528
sybr	50	1511	0.4197222222222222	B6	5466	AFU	487	528	split pir 2x bxb1	2	10	20	0	1	50	150	250	2	sybr50487528
sybr	50	1511	0.4197222222222222	B7	5938	AFU	487	528	split pir 2x bxb1	3	10	20	0	1	90	270	10	2	sybr50487528
sybr	50	1511	0.4197222222222222	B8	5382	AFU	487	528	split pir 2x bxb1	3	10	20	0	1	90	270	50	2	sybr50487528
sybr	50	1511	0.4197222222222222	B9	5558	AFU	487	528	split pir 2x bxb1	3	10	20	0	1	90	270	250	2	sybr50487528
sybr	50	1511	0.4197222222222222	B10	6361	AFU	487	528	JS006	1	0	0	0	1	190	570	10	2	sybr50487528
sybr	50	1511	0.4197222222222222	B11	5577	AFU	487	528	JS006	1	0	0	0	1	190	570	50	2	sybr50487528
sybr	50	1511	0.4197222222222222	B12	5593	AFU	487	528	JS006	1	0	0	0	1	190	570	250	2	sybr50487528
sybr	50	1511	0.4197222222222222	C1	6034	AFU	487	528	split pir 2x bxb1	1	10	20	0	1	110	330	10	3	sybr50487528
sybr	50	1511	0.4197222222222222	C2	4687	AFU	487	528	split pir 2x bxb1	1	10	20	0	1	110	330	50	3	sybr50487528
sybr	50	1511	0.4197222222222222	C3	5239	AFU	487	528	split pir 2x bxb1	1	10	20	0	1	110	330	250	3	sybr50487528
sybr	50	1511	0.4197222222222222	C4	5497	AFU	487	528	split pir 2x bxb1	2	10	20	0	1	50	150	10	3	sybr50487528
sybr	50	1511	0.4197222222222222	C5	5015	AFU	487	528	split pir 2x bxb1	2	10	20	0	1	50	150	50	3	sybr50487528
sybr	50	1511	0.4197222222222222	C6	5498	AFU	487	528	split pir 2x bxb1	2	10	20	0	1	50	150	250	3	sybr50487528
sybr	50	1511	0.4197222222222222	C7	5955	AFU	487	528	split pir 2x bxb1	3	10	20	0	1	90	270	10	3	sybr50487528
sybr	50	1511	0.4197222222222222	C8	5246	AFU	487	528	split pir 2x bxb1	3	10	20	0	1	90	270	50	3	sybr50487528
sybr	50	1511	0.4197222222222222	C9	5502	AFU	487	528	split pir 2x bxb1	3	10	20	0	1	90	270	250	3	sybr50487528
sybr	50	1511	0.4197222222222222	C10	6415	AFU	487	528	JS006	1	0	0	0	1	190	570	10	3	sybr50487528
sybr	50	1511	0.4197222222222222	C11	5672	AFU	487	528	JS006	1	0	0	0	1	190	570	50	3	sybr50487528
sybr	50	1511	0.4197222222222222	C12	5423	AFU	487	528	JS006	1	0	0	0	1	190	570	250	3	sybr50487528
sybr	50	1571	0.4363888888888889	A1	6111	AFU	487	528	split pir 2x bxb1	1	10	20	0	1	110	330	10	1	sybr50487528
sybr	50	1571	0.4363888888888889	A2	4764	AFU	487	528	split pir 2x bxb1	1	10	20	0	1	110	330	50	1	sybr50487528
sybr	50	1571	0.4363888888888889	A3	5607	AFU	487	528	split pir 2x bxb1	1	10	20	0	1	110	330	250	1	sybr50487528
sybr	50	1571	0.4363888888888889	A4	5557	AFU	487	528	split pir 2x bxb1	2	10	20	0	1	50	150	10	1	sybr50487528
sybr	50	1571	0.4363888888888889	A5	5554	AFU	487	528	split pir 2x bxb1	2	10	20	0	1	50	150	50	1	sybr50487528
sybr	50	1571	0.4363888888888889	A6	5665	AFU	487	528	split pir 2x bxb1	2	10	20	0	1	50	150	250	1	sybr50487528
sybr	50	1571	0.4363888888888889	A7	5975	AFU	487	528	split pir 2x bxb1	3	10	20	0	1	90	270	10	1	sybr50487528
sybr	50	1571	0.4363888888888889	A8	5367	AFU	487	528	split pir 2x bxb1	3	10	20	0	1	90	270	50	1	sybr50487528
sybr	50	1571	0.4363888888888889	A9	5545	AFU	487	528	split pir 2x bxb1	3	10	20	0	1	90	270	250	1	sybr50487528
sybr	50	1571	0.4363888888888889	A10	6504	AFU	487	528	JS006	1	0	0	0	1	190	570	10	1	sybr50487528
sybr	50	1571	0.4363888888888889	A11	5730	AFU	487	528	JS006	1	0	0	0	1	190	570	50	1	sybr50487528
sybr	50	1571	0.4363888888888889	A12	5650	AFU	487	528	JS006	1	0	0	0	1	190	570	250	1	sybr50487528
sybr	50	1571	0.4363888888888889	B1	6088	AFU	487	528	split pir 2x bxb1	1	10	20	0	1	110	330	10	2	sybr50487528
sybr	50	1571	0.4363888888888889	B2	4939	AFU	487	528	split pir 2x bxb1	1	10	20	0	1	110	330	50	2	sybr50487528
sybr	50	1571	0.4363888888888889	B3	5616	AFU	487	528	split pir 2x bxb1	1	10	20	0	1	110	330	250	2	sybr50487528
sybr	50	1571	0.4363888888888889	B4	5645	AFU	487	528	split pir 2x bxb1	2	10	20	0	1	50	150	10	2	sybr50487528
sybr	50	1571	0.4363888888888889	B5	5317	AFU	487	528	split pir 2x bxb1	2	10	20	0	1	50	150	50	2	sybr50487528
sybr	50	1571	0.4363888888888889	B6	5432	AFU	487	528	split pir 2x bxb1	2	10	20	0	1	50	150	250	2	sybr50487528
sybr	50	1571	0.4363888888888889	B7	5942	AFU	487	528	split pir 2x bxb1	3	10	20	0	1	90	270	10	2	sybr50487528
sybr	50	1571	0.4363888888888889	B8	5360	AFU	487	528	split pir 2x bxb1	3	10	20	0	1	90	270	50	2	sybr50487528
sybr	50	1571	0.4363888888888889	B9	5541	AFU	487	528	split pir 2x bxb1	3	10	20	0	1	90	270	250	2	sybr50487528
sybr	50	1571	0.4363888888888889	B10	6352	AFU	487	528	JS006	1	0	0	0	1	190	570	10	2	sybr50487528
sybr	50	1571	0.4363888888888889	B11	5593	AFU	487	528	JS006	1	0	0	0	1	190	570	50	2	sybr50487528
sybr	50	1571	0.4363888888888889	B12	5556	AFU	487	528	JS006	1	0	0	0	1	190	570	250	2	sybr50487528
sybr	50	1571	0.4363888888888889	C1	6009	AFU	487	528	split pir 2x bxb1	1	10	20	0	1	110	330	10	3	sybr50487528
sybr	50	1571	0.4363888888888889	C2	4710	AFU	487	528	split pir 2x bxb1	1	10	20	0	1	110	330	50	3	sybr50487528
sybr	50	1571	0.4363888888888889	C3	5226	AFU	487	528	split pir 2x bxb1	1	10	20	0	1	110	330	250	3	sybr50487528
sybr	50	1571	0.4363888888888889	C4	5521	AFU	487	528	split pir 2x bxb1	2	10	20	0	1	50	150	10	3	sybr50487528
sybr	50	1571	0.4363888888888889	C5	5011	AFU	487	528	split pir 2x bxb1	2	10	20	0	1	50	150	50	3	sybr50487528
sybr	50	1571	0.4363888888888889	C6	5468	AFU	487	528	split pir 2x bxb1	2	10	20	0	1	50	150	250	3	sybr50487528
sybr	50	1571	0.4363888888888889	C7	5978	AFU	487	528	split pir 2x bxb1	3	10	20	0	1	90	270	10	3	sybr50487528
sybr	50	1571	0.4363888888888889	C8	5236	AFU	487	528	split pir 2x bxb1	3	10	20	0	1	90	270	50	3	sybr50487528
sybr	50	1571	0.4363888888888889	C9	5460	AFU	487	528	split pir 2x bxb1	3	10	20	0	1	90	270	250	3	sybr50487528
sybr	50	1571	0.4363888888888889	C10	6401	AFU	487	528	JS006	1	0	0	0	1	190	570	10	3	sybr50487528
sybr	50	1571	0.4363888888888889	C11	5673	AFU	487	528	JS006	1	0	0	0	1	190	570	50	3	sybr50487528
sybr	50	1571	0.4363888888888889	C12	5431	AFU	487	528	JS006	1	0	0	0	1	190	570	250	3	sybr50487528
sybr	50	1631	0.45305555555555554	A1	6103	AFU	487	528	split pir 2x bxb1	1	10	20	0	1	110	330	10	1	sybr50487528
sybr	50	1631	0.45305555555555554	A2	4771	AFU	487	528	split pir 2x bxb1	1	10	20	0	1	110	330	50	1	sybr50487528
sybr	50	1631	0.45305555555555554	A3	5590	AFU	487	528	split pir 2x bxb1	1	10	20	0	1	110	330	250	1	sybr50487528
sybr	50	1631	0.45305555555555554	A4	5531	AFU	487	528	split pir 2x bxb1	2	10	20	0	1	50	150	10	1	sybr50487528
sybr	50	1631	0.45305555555555554	A5	5528	AFU	487	528	split pir 2x bxb1	2	10	20	0	1	50	150	50	1	sybr50487528
sybr	50	1631	0.45305555555555554	A6	5656	AFU	487	528	split pir 2x bxb1	2	10	20	0	1	50	150	250	1	sybr50487528
sybr	50	1631	0.45305555555555554	A7	5920	AFU	487	528	split pir 2x bxb1	3	10	20	0	1	90	270	10	1	sybr50487528
sybr	50	1631	0.45305555555555554	A8	5363	AFU	487	528	split pir 2x bxb1	3	10	20	0	1	90	270	50	1	sybr50487528
sybr	50	1631	0.45305555555555554	A9	5517	AFU	487	528	split pir 2x bxb1	3	10	20	0	1	90	270	250	1	sybr50487528
sybr	50	1631	0.45305555555555554	A10	6474	AFU	487	528	JS006	1	0	0	0	1	190	570	10	1	sybr50487528
sybr	50	1631	0.45305555555555554	A11	5722	AFU	487	528	JS006	1	0	0	0	1	190	570	50	1	sybr50487528
sybr	50	1631	0.45305555555555554	A12	5630	AFU	487	528	JS006	1	0	0	0	1	190	570	250	1	sybr50487528
sybr	50	1631	0.45305555555555554	B1	6071	AFU	487	528	split pir 2x bxb1	1	10	20	0	1	110	330	10	2	sybr50487528
sybr	50	1631	0.45305555555555554	B2	4928	AFU	487	528	split pir 2x bxb1	1	10	20	0	1	110	330	50	2	sybr50487528
sybr	50	1631	0.45305555555555554	B3	5629	AFU	487	528	split pir 2x bxb1	1	10	20	0	1	110	330	250	2	sybr50487528
sybr	50	1631	0.45305555555555554	B4	5624	AFU	487	528	split pir 2x bxb1	2	10	20	0	1	50	150	10	2	sybr50487528
sybr	50	1631	0.45305555555555554	B5	5329	AFU	487	528	split pir 2x bxb1	2	10	20	0	1	50	150	50	2	sybr50487528
sybr	50	1631	0.45305555555555554	B6	5420	AFU	487	528	split pir 2x bxb1	2	10	20	0	1	50	150	250	2	sybr50487528
sybr	50	1631	0.45305555555555554	B7	5907	AFU	487	528	split pir 2x bxb1	3	10	20	0	1	90	270	10	2	sybr50487528
sybr	50	1631	0.45305555555555554	B8	5356	AFU	487	528	split pir 2x bxb1	3	10	20	0	1	90	270	50	2	sybr50487528
sybr	50	1631	0.45305555555555554	B9	5509	AFU	487	528	split pir 2x bxb1	3	10	20	0	1	90	270	250	2	sybr50487528
sybr	50	1631	0.45305555555555554	B10	6331	AFU	487	528	JS006	1	0	0	0	1	190	570	10	2	sybr50487528
sybr	50	1631	0.45305555555555554	B11	5569	AFU	487	528	JS006	1	0	0	0	1	190	570	50	2	sybr50487528
sybr	50	1631	0.45305555555555554	B12	5525	AFU	487	528	JS006	1	0	0	0	1	190	570	250	2	sybr50487528
sybr	50	1631	0.45305555555555554	C1	6009	AFU	487	528	split pir 2x bxb1	1	10	20	0	1	110	330	10	3	sybr50487528
sybr	50	1631	0.45305555555555554	C2	4754	AFU	487	528	split pir 2x bxb1	1	10	20	0	1	110	330	50	3	sybr50487528
sybr	50	1631	0.45305555555555554	C3	5224	AFU	487	528	split pir 2x bxb1	1	10	20	0	1	110	330	250	3	sybr50487528
sybr	50	1631	0.45305555555555554	C4	5530	AFU	487	528	split pir 2x bxb1	2	10	20	0	1	50	150	10	3	sybr50487528
sybr	50	1631	0.45305555555555554	C5	5023	AFU	487	528	split pir 2x bxb1	2	10	20	0	1	50	150	50	3	sybr50487528
sybr	50	1631	0.45305555555555554	C6	5440	AFU	487	528	split pir 2x bxb1	2	10	20	0	1	50	150	250	3	sybr50487528
sybr	50	1631	0.45305555555555554	C7	5995	AFU	487	528	split pir 2x bxb1	3	10	20	0	1	90	270	10	3	sybr50487528
sybr	50	1631	0.45305555555555554	C8	5195	AFU	487	528	split pir 2x bxb1	3	10	20	0	1	90	270	50	3	sybr50487528
sybr	50	1631	0.45305555555555554	C9	5426	AFU	487	528	split pir 2x bxb1	3	10	20	0	1	90	270	250	3	sybr50487528
sybr	50	1631	0.45305555555555554	C10	6363	AFU	487	528	JS006	1	0	0	0	1	190	570	10	3	sybr50487528
sybr	50	1631	0.45305555555555554	C11	5669	AFU	487	528	JS006	1	0	0	0	1	190	570	50	3	sybr50487528
sybr	50	1631	0.45305555555555554	C12	5412	AFU	487	528	JS006	1	0	0	0	1	190	570	250	3	sybr50487528
sybr	50	1691	0.4697222222222222	A1	6090	AFU	487	528	split pir 2x bxb1	1	10	20	0	1	110	330	10	1	sybr50487528
sybr	50	1691	0.4697222222222222	A2	4802	AFU	487	528	split pir 2x bxb1	1	10	20	0	1	110	330	50	1	sybr50487528
sybr	50	1691	0.4697222222222222	A3	5611	AFU	487	528	split pir 2x bxb1	1	10	20	0	1	110	330	250	1	sybr50487528
sybr	50	1691	0.4697222222222222	A4	5490	AFU	487	528	split pir 2x bxb1	2	10	20	0	1	50	150	10	1	sybr50487528
sybr	50	1691	0.4697222222222222	A5	5522	AFU	487	528	split pir 2x bxb1	2	10	20	0	1	50	150	50	1	sybr50487528
sybr	50	1691	0.4697222222222222	A6	5634	AFU	487	528	split pir 2x bxb1	2	10	20	0	1	50	150	250	1	sybr50487528
sybr	50	1691	0.4697222222222222	A7	5888	AFU	487	528	split pir 2x bxb1	3	10	20	0	1	90	270	10	1	sybr50487528
sybr	50	1691	0.4697222222222222	A8	5368	AFU	487	528	split pir 2x bxb1	3	10	20	0	1	90	270	50	1	sybr50487528
sybr	50	1691	0.4697222222222222	A9	5496	AFU	487	528	split pir 2x bxb1	3	10	20	0	1	90	270	250	1	sybr50487528
sybr	50	1691	0.4697222222222222	A10	6483	AFU	487	528	JS006	1	0	0	0	1	190	570	10	1	sybr50487528
sybr	50	1691	0.4697222222222222	A11	5715	AFU	487	528	JS006	1	0	0	0	1	190	570	50	1	sybr50487528
sybr	50	1691	0.4697222222222222	A12	5622	AFU	487	528	JS006	1	0	0	0	1	190	570	250	1	sybr50487528
sybr	50	1691	0.4697222222222222	B1	6041	AFU	487	528	split pir 2x bxb1	1	10	20	0	1	110	330	10	2	sybr50487528
sybr	50	1691	0.4697222222222222	B2	4941	AFU	487	528	split pir 2x bxb1	1	10	20	0	1	110	330	50	2	sybr50487528
sybr	50	1691	0.4697222222222222	B3	5618	AFU	487	528	split pir 2x bxb1	1	10	20	0	1	110	330	250	2	sybr50487528
sybr	50	1691	0.4697222222222222	B4	5623	AFU	487	528	split pir 2x bxb1	2	10	20	0	1	50	150	10	2	sybr50487528
sybr	50	1691	0.4697222222222222	B5	5360	AFU	487	528	split pir 2x bxb1	2	10	20	0	1	50	150	50	2	sybr50487528
sybr	50	1691	0.4697222222222222	B6	5417	AFU	487	528	split pir 2x bxb1	2	10	20	0	1	50	150	250	2	sybr50487528
sybr	50	1691	0.4697222222222222	B7	5883	AFU	487	528	split pir 2x bxb1	3	10	20	0	1	90	270	10	2	sybr50487528
sybr	50	1691	0.4697222222222222	B8	5345	AFU	487	528	split pir 2x bxb1	3	10	20	0	1	90	270	50	2	sybr50487528
sybr	50	1691	0.4697222222222222	B9	5491	AFU	487	528	split pir 2x bxb1	3	10	20	0	1	90	270	250	2	sybr50487528
sybr	50	1691	0.4697222222222222	B10	6324	AFU	487	528	JS006	1	0	0	0	1	190	570	10	2	sybr50487528
sybr	50	1691	0.4697222222222222	B11	5562	AFU	487	528	JS006	1	0	0	0	1	190	570	50	2	sybr50487528
sybr	50	1691	0.4697222222222222	B12	5557	AFU	487	528	JS006	1	0	0	0	1	190	570	250	2	sybr50487528
sybr	50	1691	0.4697222222222222	C1	5981	AFU	487	528	split pir 2x bxb1	1	10	20	0	1	110	330	10	3	sybr50487528
sybr	50	1691	0.4697222222222222	C2	4798	AFU	487	528	split pir 2x bxb1	1	10	20	0	1	110	330	50	3	sybr50487528
sybr	50	1691	0.4697222222222222	C3	5193	AFU	487	528	split pir 2x bxb1	1	10	20	0	1	110	330	250	3	sybr50487528
sybr	50	1691	0.4697222222222222	C4	5533	AFU	487	528	split pir 2x bxb1	2	10	20	0	1	50	150	10	3	sybr50487528
sybr	50	1691	0.4697222222222222	C5	5007	AFU	487	528	split pir 2x bxb1	2	10	20	0	1	50	150	50	3	sybr50487528
sybr	50	1691	0.4697222222222222	C6	5427	AFU	487	528	split pir 2x bxb1	2	10	20	0	1	50	150	250	3	sybr50487528
sybr	50	1691	0.4697222222222222	C7	5985	AFU	487	528	split pir 2x bxb1	3	10	20	0	1	90	270	10	3	sybr50487528
sybr	50	1691	0.4697222222222222	C8	5217	AFU	487	528	split pir 2x bxb1	3	10	20	0	1	90	270	50	3	sybr50487528
sybr	50	1691	0.4697222222222222	C9	5392	AFU	487	528	split pir 2x bxb1	3	10	20	0	1	90	270	250	3	sybr50487528
sybr	50	1691	0.4697222222222222	C10	6321	AFU	487	528	JS006	1	0	0	0	1	190	570	10	3	sybr50487528
sybr	50	1691	0.4697222222222222	C11	5668	AFU	487	528	JS006	1	0	0	0	1	190	570	50	3	sybr50487528
sybr	50	1691	0.4697222222222222	C12	5415	AFU	487	528	JS006	1	0	0	0	1	190	570	250	3	sybr50487528
sybr	50	1751	0.48638888888888887	A1	6080	AFU	487	528	split pir 2x bxb1	1	10	20	0	1	110	330	10	1	sybr50487528
sybr	50	1751	0.48638888888888887	A2	4825	AFU	487	528	split pir 2x bxb1	1	10	20	0	1	110	330	50	1	sybr50487528
sybr	50	1751	0.48638888888888887	A3	5596	AFU	487	528	split pir 2x bxb1	1	10	20	0	1	110	330	250	1	sybr50487528
sybr	50	1751	0.48638888888888887	A4	5453	AFU	487	528	split pir 2x bxb1	2	10	20	0	1	50	150	10	1	sybr50487528
sybr	50	1751	0.48638888888888887	A5	5531	AFU	487	528	split pir 2x bxb1	2	10	20	0	1	50	150	50	1	sybr50487528
sybr	50	1751	0.48638888888888887	A6	5611	AFU	487	528	split pir 2x bxb1	2	10	20	0	1	50	150	250	1	sybr50487528
sybr	50	1751	0.48638888888888887	A7	5883	AFU	487	528	split pir 2x bxb1	3	10	20	0	1	90	270	10	1	sybr50487528
sybr	50	1751	0.48638888888888887	A8	5368	AFU	487	528	split pir 2x bxb1	3	10	20	0	1	90	270	50	1	sybr50487528
sybr	50	1751	0.48638888888888887	A9	5480	AFU	487	528	split pir 2x bxb1	3	10	20	0	1	90	270	250	1	sybr50487528
sybr	50	1751	0.48638888888888887	A10	6431	AFU	487	528	JS006	1	0	0	0	1	190	570	10	1	sybr50487528
sybr	50	1751	0.48638888888888887	A11	5708	AFU	487	528	JS006	1	0	0	0	1	190	570	50	1	sybr50487528
sybr	50	1751	0.48638888888888887	A12	5638	AFU	487	528	JS006	1	0	0	0	1	190	570	250	1	sybr50487528
sybr	50	1751	0.48638888888888887	B1	6023	AFU	487	528	split pir 2x bxb1	1	10	20	0	1	110	330	10	2	sybr50487528
sybr	50	1751	0.48638888888888887	B2	4983	AFU	487	528	split pir 2x bxb1	1	10	20	0	1	110	330	50	2	sybr50487528
sybr	50	1751	0.48638888888888887	B3	5611	AFU	487	528	split pir 2x bxb1	1	10	20	0	1	110	330	250	2	sybr50487528
sybr	50	1751	0.48638888888888887	B4	5603	AFU	487	528	split pir 2x bxb1	2	10	20	0	1	50	150	10	2	sybr50487528
sybr	50	1751	0.48638888888888887	B5	5362	AFU	487	528	split pir 2x bxb1	2	10	20	0	1	50	150	50	2	sybr50487528
sybr	50	1751	0.48638888888888887	B6	5405	AFU	487	528	split pir 2x bxb1	2	10	20	0	1	50	150	250	2	sybr50487528
sybr	50	1751	0.48638888888888887	B7	5898	AFU	487	528	split pir 2x bxb1	3	10	20	0	1	90	270	10	2	sybr50487528
sybr	50	1751	0.48638888888888887	B8	5373	AFU	487	528	split pir 2x bxb1	3	10	20	0	1	90	270	50	2	sybr50487528
sybr	50	1751	0.48638888888888887	B9	5496	AFU	487	528	split pir 2x bxb1	3	10	20	0	1	90	270	250	2	sybr50487528
sybr	50	1751	0.48638888888888887	B10	6294	AFU	487	528	JS006	1	0	0	0	1	190	570	10	2	sybr50487528
sybr	50	1751	0.48638888888888887	B11	5556	AFU	487	528	JS006	1	0	0	0	1	190	570	50	2	sybr50487528
sybr	50	1751	0.48638888888888887	B12	5533	AFU	487	528	JS006	1	0	0	0	1	190	570	250	2	sybr50487528
sybr	50	1751	0.48638888888888887	C1	5957	AFU	487	528	split pir 2x bxb1	1	10	20	0	1	110	330	10	3	sybr50487528
sybr	50	1751	0.48638888888888887	C2	4785	AFU	487	528	split pir 2x bxb1	1	10	20	0	1	110	330	50	3	sybr50487528
sybr	50	1751	0.48638888888888887	C3	5173	AFU	487	528	split pir 2x bxb1	1	10	20	0	1	110	330	250	3	sybr50487528
sybr	50	1751	0.48638888888888887	C4	5521	AFU	487	528	split pir 2x bxb1	2	10	20	0	1	50	150	10	3	sybr50487528
sybr	50	1751	0.48638888888888887	C5	5033	AFU	487	528	split pir 2x bxb1	2	10	20	0	1	50	150	50	3	sybr50487528
sybr	50	1751	0.48638888888888887	C6	5378	AFU	487	528	split pir 2x bxb1	2	10	20	0	1	50	150	250	3	sybr50487528
sybr	50	1751	0.48638888888888887	C7	5972	AFU	487	528	split pir 2x bxb1	3	10	20	0	1	90	270	10	3	sybr50487528
sybr	50	1751	0.48638888888888887	C8	5196	AFU	487	528	split pir 2x bxb1	3	10	20	0	1	90	270	50	3	sybr50487528
sybr	50	1751	0.48638888888888887	C9	5333	AFU	487	528	split pir 2x bxb1	3	10	20	0	1	90	270	250	3	sybr50487528
sybr	50	1751	0.48638888888888887	C10	6323	AFU	487	528	JS006	1	0	0	0	1	190	570	10	3	sybr50487528
sybr	50	1751	0.48638888888888887	C11	5665	AFU	487	528	JS006	1	0	0	0	1	190	570	50	3	sybr50487528
sybr	50	1751	0.48638888888888887	C12	5405	AFU	487	528	JS006	1	0	0	0	1	190	570	250	3	sybr50487528
sybr	50	1811	0.5030555555555556	A1	6077	AFU	487	528	split pir 2x bxb1	1	10	20	0	1	110	330	10	1	sybr50487528
sybr	50	1811	0.5030555555555556	A2	4821	AFU	487	528	split pir 2x bxb1	1	10	20	0	1	110	330	50	1	sybr50487528
sybr	50	1811	0.5030555555555556	A3	5573	AFU	487	528	split pir 2x bxb1	1	10	20	0	1	110	330	250	1	sybr50487528
sybr	50	1811	0.5030555555555556	A4	5400	AFU	487	528	split pir 2x bxb1	2	10	20	0	1	50	150	10	1	sybr50487528
sybr	50	1811	0.5030555555555556	A5	5512	AFU	487	528	split pir 2x bxb1	2	10	20	0	1	50	150	50	1	sybr50487528
sybr	50	1811	0.5030555555555556	A6	5584	AFU	487	528	split pir 2x bxb1	2	10	20	0	1	50	150	250	1	sybr50487528
sybr	50	1811	0.5030555555555556	A7	5853	AFU	487	528	split pir 2x bxb1	3	10	20	0	1	90	270	10	1	sybr50487528
sybr	50	1811	0.5030555555555556	A8	5354	AFU	487	528	split pir 2x bxb1	3	10	20	0	1	90	270	50	1	sybr50487528
sybr	50	1811	0.5030555555555556	A9	5463	AFU	487	528	split pir 2x bxb1	3	10	20	0	1	90	270	250	1	sybr50487528
sybr	50	1811	0.5030555555555556	A10	6437	AFU	487	528	JS006	1	0	0	0	1	190	570	10	1	sybr50487528
sybr	50	1811	0.5030555555555556	A11	5669	AFU	487	528	JS006	1	0	0	0	1	190	570	50	1	sybr50487528
sybr	50	1811	0.5030555555555556	A12	5655	AFU	487	528	JS006	1	0	0	0	1	190	570	250	1	sybr50487528
sybr	50	1811	0.5030555555555556	B1	5987	AFU	487	528	split pir 2x bxb1	1	10	20	0	1	110	330	10	2	sybr50487528
sybr	50	1811	0.5030555555555556	B2	5031	AFU	487	528	split pir 2x bxb1	1	10	20	0	1	110	330	50	2	sybr50487528
sybr	50	1811	0.5030555555555556	B3	5652	AFU	487	528	split pir 2x bxb1	1	10	20	0	1	110	330	250	2	sybr50487528
sybr	50	1811	0.5030555555555556	B4	5580	AFU	487	528	split pir 2x bxb1	2	10	20	0	1	50	150	10	2	sybr50487528
sybr	50	1811	0.5030555555555556	B5	5365	AFU	487	528	split pir 2x bxb1	2	10	20	0	1	50	150	50	2	sybr50487528
sybr	50	1811	0.5030555555555556	B6	5407	AFU	487	528	split pir 2x bxb1	2	10	20	0	1	50	150	250	2	sybr50487528
sybr	50	1811	0.5030555555555556	B7	5866	AFU	487	528	split pir 2x bxb1	3	10	20	0	1	90	270	10	2	sybr50487528
sybr	50	1811	0.5030555555555556	B8	5341	AFU	487	528	split pir 2x bxb1	3	10	20	0	1	90	270	50	2	sybr50487528
sybr	50	1811	0.5030555555555556	B9	5474	AFU	487	528	split pir 2x bxb1	3	10	20	0	1	90	270	250	2	sybr50487528
sybr	50	1811	0.5030555555555556	B10	6302	AFU	487	528	JS006	1	0	0	0	1	190	570	10	2	sybr50487528
sybr	50	1811	0.5030555555555556	B11	5559	AFU	487	528	JS006	1	0	0	0	1	190	570	50	2	sybr50487528
sybr	50	1811	0.5030555555555556	B12	5551	AFU	487	528	JS006	1	0	0	0	1	190	570	250	2	sybr50487528
sybr	50	1811	0.5030555555555556	C1	5912	AFU	487	528	split pir 2x bxb1	1	10	20	0	1	110	330	10	3	sybr50487528
sybr	50	1811	0.5030555555555556	C2	4783	AFU	487	528	split pir 2x bxb1	1	10	20	0	1	110	330	50	3	sybr50487528
sybr	50	1811	0.5030555555555556	C3	5172	AFU	487	528	split pir 2x bxb1	1	10	20	0	1	110	330	250	3	sybr50487528
sybr	50	1811	0.5030555555555556	C4	5486	AFU	487	528	split pir 2x bxb1	2	10	20	0	1	50	150	10	3	sybr50487528
sybr	50	1811	0.5030555555555556	C5	5025	AFU	487	528	split pir 2x bxb1	2	10	20	0	1	50	150	50	3	sybr50487528
sybr	50	1811	0.5030555555555556	C6	5384	AFU	487	528	split pir 2x bxb1	2	10	20	0	1	50	150	250	3	sybr50487528
sybr	50	1811	0.5030555555555556	C7	5976	AFU	487	528	split pir 2x bxb1	3	10	20	0	1	90	270	10	3	sybr50487528
sybr	50	1811	0.5030555555555556	C8	5178	AFU	487	528	split pir 2x bxb1	3	10	20	0	1	90	270	50	3	sybr50487528
sybr	50	1811	0.5030555555555556	C9	5317	AFU	487	528	split pir 2x bxb1	3	10	20	0	1	90	270	250	3	sybr50487528
sybr	50	1811	0.5030555555555556	C10	6303	AFU	487	528	JS006	1	0	0	0	1	190	570	10	3	sybr50487528
sybr	50	1811	0.5030555555555556	C11	5614	AFU	487	528	JS006	1	0	0	0	1	190	570	50	3	sybr50487528
sybr	50	1811	0.5030555555555556	C12	5433	AFU	487	528	JS006	1	0	0	0	1	190	570	250	3	sybr50487528
sybr	50	1871	0.5197222222222222	A1	6039	AFU	487	528	split pir 2x bxb1	1	10	20	0	1	110	330	10	1	sybr50487528
sybr	50	1871	0.5197222222222222	A2	4838	AFU	487	528	split pir 2x bxb1	1	10	20	0	1	110	330	50	1	sybr50487528
sybr	50	1871	0.5197222222222222	A3	5581	AFU	487	528	split pir 2x bxb1	1	10	20	0	1	110	330	250	1	sybr50487528
sybr	50	1871	0.5197222222222222	A4	5387	AFU	487	528	split pir 2x bxb1	2	10	20	0	1	50	150	10	1	sybr50487528
sybr	50	1871	0.5197222222222222	A5	5465	AFU	487	528	split pir 2x bxb1	2	10	20	0	1	50	150	50	1	sybr50487528
sybr	50	1871	0.5197222222222222	A6	5573	AFU	487	528	split pir 2x bxb1	2	10	20	0	1	50	150	250	1	sybr50487528
sybr	50	1871	0.5197222222222222	A7	5847	AFU	487	528	split pir 2x bxb1	3	10	20	0	1	90	270	10	1	sybr50487528
sybr	50	1871	0.5197222222222222	A8	5352	AFU	487	528	split pir 2x bxb1	3	10	20	0	1	90	270	50	1	sybr50487528
sybr	50	1871	0.5197222222222222	A9	5451	AFU	487	528	split pir 2x bxb1	3	10	20	0	1	90	270	250	1	sybr50487528
sybr	50	1871	0.5197222222222222	A10	6414	AFU	487	528	JS006	1	0	0	0	1	190	570	10	1	sybr50487528
sybr	50	1871	0.5197222222222222	A11	5676	AFU	487	528	JS006	1	0	0	0	1	190	570	50	1	sybr50487528
sybr	50	1871	0.5197222222222222	A12	5669	AFU	487	528	JS006	1	0	0	0	1	190	570	250	1	sybr50487528
sybr	50	1871	0.5197222222222222	B1	5982	AFU	487	528	split pir 2x bxb1	1	10	20	0	1	110	330	10	2	sybr50487528
sybr	50	1871	0.5197222222222222	B2	5055	AFU	487	528	split pir 2x bxb1	1	10	20	0	1	110	330	50	2	sybr50487528
sybr	50	1871	0.5197222222222222	B3	5642	AFU	487	528	split pir 2x bxb1	1	10	20	0	1	110	330	250	2	sybr50487528
sybr	50	1871	0.5197222222222222	B4	5520	AFU	487	528	split pir 2x bxb1	2	10	20	0	1	50	150	10	2	sybr50487528
sybr	50	1871	0.5197222222222222	B5	5370	AFU	487	528	split pir 2x bxb1	2	10	20	0	1	50	150	50	2	sybr50487528
sybr	50	1871	0.5197222222222222	B6	5398	AFU	487	528	split pir 2x bxb1	2	10	20	0	1	50	150	250	2	sybr50487528
sybr	50	1871	0.5197222222222222	B7	5850	AFU	487	528	split pir 2x bxb1	3	10	20	0	1	90	270	10	2	sybr50487528
sybr	50	1871	0.5197222222222222	B8	5335	AFU	487	528	split pir 2x bxb1	3	10	20	0	1	90	270	50	2	sybr50487528
sybr	50	1871	0.5197222222222222	B9	5484	AFU	487	528	split pir 2x bxb1	3	10	20	0	1	90	270	250	2	sybr50487528
sybr	50	1871	0.5197222222222222	B10	6272	AFU	487	528	JS006	1	0	0	0	1	190	570	10	2	sybr50487528
sybr	50	1871	0.5197222222222222	B11	5549	AFU	487	528	JS006	1	0	0	0	1	190	570	50	2	sybr50487528
sybr	50	1871	0.5197222222222222	B12	5547	AFU	487	528	JS006	1	0	0	0	1	190	570	250	2	sybr50487528
sybr	50	1871	0.5197222222222222	C1	5883	AFU	487	528	split pir 2x bxb1	1	10	20	0	1	110	330	10	3	sybr50487528
sybr	50	1871	0.5197222222222222	C2	4741	AFU	487	528	split pir 2x bxb1	1	10	20	0	1	110	330	50	3	sybr50487528
sybr	50	1871	0.5197222222222222	C3	5160	AFU	487	528	split pir 2x bxb1	1	10	20	0	1	110	330	250	3	sybr50487528
sybr	50	1871	0.5197222222222222	C4	5484	AFU	487	528	split pir 2x bxb1	2	10	20	0	1	50	150	10	3	sybr50487528
sybr	50	1871	0.5197222222222222	C5	5053	AFU	487	528	split pir 2x bxb1	2	10	20	0	1	50	150	50	3	sybr50487528
sybr	50	1871	0.5197222222222222	C6	5360	AFU	487	528	split pir 2x bxb1	2	10	20	0	1	50	150	250	3	sybr50487528
sybr	50	1871	0.5197222222222222	C7	5934	AFU	487	528	split pir 2x bxb1	3	10	20	0	1	90	270	10	3	sybr50487528
sybr	50	1871	0.5197222222222222	C8	5158	AFU	487	528	split pir 2x bxb1	3	10	20	0	1	90	270	50	3	sybr50487528
sybr	50	1871	0.5197222222222222	C9	5325	AFU	487	528	split pir 2x bxb1	3	10	20	0	1	90	270	250	3	sybr50487528
sybr	50	1871	0.5197222222222222	C10	6295	AFU	487	528	JS006	1	0	0	0	1	190	570	10	3	sybr50487528
sybr	50	1871	0.5197222222222222	C11	5624	AFU	487	528	JS006	1	0	0	0	1	190	570	50	3	sybr50487528
sybr	50	1871	0.5197222222222222	C12	5462	AFU	487	528	JS006	1	0	0	0	1	190	570	250	3	sybr50487528
sybr	50	1931	0.5363888888888889	A1	6004	AFU	487	528	split pir 2x bxb1	1	10	20	0	1	110	330	10	1	sybr50487528
sybr	50	1931	0.5363888888888889	A2	4828	AFU	487	528	split pir 2x bxb1	1	10	20	0	1	110	330	50	1	sybr50487528
sybr	50	1931	0.5363888888888889	A3	5585	AFU	487	528	split pir 2x bxb1	1	10	20	0	1	110	330	250	1	sybr50487528
sybr	50	1931	0.5363888888888889	A4	5367	AFU	487	528	split pir 2x bxb1	2	10	20	0	1	50	150	10	1	sybr50487528
sybr	50	1931	0.5363888888888889	A5	5466	AFU	487	528	split pir 2x bxb1	2	10	20	0	1	50	150	50	1	sybr50487528
sybr	50	1931	0.5363888888888889	A6	5546	AFU	487	528	split pir 2x bxb1	2	10	20	0	1	50	150	250	1	sybr50487528
sybr	50	1931	0.5363888888888889	A7	5794	AFU	487	528	split pir 2x bxb1	3	10	20	0	1	90	270	10	1	sybr50487528
sybr	50	1931	0.5363888888888889	A8	5331	AFU	487	528	split pir 2x bxb1	3	10	20	0	1	90	270	50	1	sybr50487528
sybr	50	1931	0.5363888888888889	A9	5461	AFU	487	528	split pir 2x bxb1	3	10	20	0	1	90	270	250	1	sybr50487528
sybr	50	1931	0.5363888888888889	A10	6401	AFU	487	528	JS006	1	0	0	0	1	190	570	10	1	sybr50487528
sybr	50	1931	0.5363888888888889	A11	5668	AFU	487	528	JS006	1	0	0	0	1	190	570	50	1	sybr50487528
sybr	50	1931	0.5363888888888889	A12	5576	AFU	487	528	JS006	1	0	0	0	1	190	570	250	1	sybr50487528
sybr	50	1931	0.5363888888888889	B1	5936	AFU	487	528	split pir 2x bxb1	1	10	20	0	1	110	330	10	2	sybr50487528
sybr	50	1931	0.5363888888888889	B2	5103	AFU	487	528	split pir 2x bxb1	1	10	20	0	1	110	330	50	2	sybr50487528
sybr	50	1931	0.5363888888888889	B3	5656	AFU	487	528	split pir 2x bxb1	1	10	20	0	1	110	330	250	2	sybr50487528
sybr	50	1931	0.5363888888888889	B4	5496	AFU	487	528	split pir 2x bxb1	2	10	20	0	1	50	150	10	2	sybr50487528
sybr	50	1931	0.5363888888888889	B5	5386	AFU	487	528	split pir 2x bxb1	2	10	20	0	1	50	150	50	2	sybr50487528
sybr	50	1931	0.5363888888888889	B6	5404	AFU	487	528	split pir 2x bxb1	2	10	20	0	1	50	150	250	2	sybr50487528
sybr	50	1931	0.5363888888888889	B7	5826	AFU	487	528	split pir 2x bxb1	3	10	20	0	1	90	270	10	2	sybr50487528
sybr	50	1931	0.5363888888888889	B8	5324	AFU	487	528	split pir 2x bxb1	3	10	20	0	1	90	270	50	2	sybr50487528
sybr	50	1931	0.5363888888888889	B9	5473	AFU	487	528	split pir 2x bxb1	3	10	20	0	1	90	270	250	2	sybr50487528
sybr	50	1931	0.5363888888888889	B10	6248	AFU	487	528	JS006	1	0	0	0	1	190	570	10	2	sybr50487528
sybr	50	1931	0.5363888888888889	B11	5518	AFU	487	528	JS006	1	0	0	0	1	190	570	50	2	sybr50487528
sybr	50	1931	0.5363888888888889	B12	5536	AFU	487	528	JS006	1	0	0	0	1	190	570	250	2	sybr50487528
sybr	50	1931	0.5363888888888889	C1	5860	AFU	487	528	split pir 2x bxb1	1	10	20	0	1	110	330	10	3	sybr50487528
sybr	50	1931	0.5363888888888889	C2	4738	AFU	487	528	split pir 2x bxb1	1	10	20	0	1	110	330	50	3	sybr50487528
sybr	50	1931	0.5363888888888889	C3	5161	AFU	487	528	split pir 2x bxb1	1	10	20	0	1	110	330	250	3	sybr50487528
sybr	50	1931	0.5363888888888889	C4	5432	AFU	487	528	split pir 2x bxb1	2	10	20	0	1	50	150	10	3	sybr50487528
sybr	50	1931	0.5363888888888889	C5	5075	AFU	487	528	split pir 2x bxb1	2	10	20	0	1	50	150	50	3	sybr50487528
sybr	50	1931	0.5363888888888889	C6	5345	AFU	487	528	split pir 2x bxb1	2	10	20	0	1	50	150	250	3	sybr50487528
sybr	50	1931	0.5363888888888889	C7	5919	AFU	487	528	split pir 2x bxb1	3	10	20	0	1	90	270	10	3	sybr50487528
sybr	50	1931	0.5363888888888889	C8	5152	AFU	487	528	split pir 2x bxb1	3	10	20	0	1	90	270	50	3	sybr50487528
sybr	50	1931	0.5363888888888889	C9	5340	AFU	487	528	split pir 2x bxb1	3	10	20	0	1	90	270	250	3	sybr50487528
sybr	50	1931	0.5363888888888889	C10	6296	AFU	487	528	JS006	1	0	0	0	1	190	570	10	3	sybr50487528
sybr	50	1931	0.5363888888888889	C11	5618	AFU	487	528	JS006	1	0	0	0	1	190	570	50	3	sybr50487528
sybr	50	1931	0.5363888888888889	C12	5462	AFU	487	528	JS006	1	0	0	0	1	190	570	250	3	sybr50487528
sybr	50	1991	0.5530555555555555	A1	5967	AFU	487	528	split pir 2x bxb1	1	10	20	0	1	110	330	10	1	sybr50487528
sybr	50	1991	0.5530555555555555	A2	4881	AFU	487	528	split pir 2x bxb1	1	10	20	0	1	110	330	50	1	sybr50487528
sybr	50	1991	0.5530555555555555	A3	5570	AFU	487	528	split pir 2x bxb1	1	10	20	0	1	110	330	250	1	sybr50487528
sybr	50	1991	0.5530555555555555	A4	5347	AFU	487	528	split pir 2x bxb1	2	10	20	0	1	50	150	10	1	sybr50487528
sybr	50	1991	0.5530555555555555	A5	5442	AFU	487	528	split pir 2x bxb1	2	10	20	0	1	50	150	50	1	sybr50487528
sybr	50	1991	0.5530555555555555	A6	5522	AFU	487	528	split pir 2x bxb1	2	10	20	0	1	50	150	250	1	sybr50487528
sybr	50	1991	0.5530555555555555	A7	5769	AFU	487	528	split pir 2x bxb1	3	10	20	0	1	90	270	10	1	sybr50487528
sybr	50	1991	0.5530555555555555	A8	5309	AFU	487	528	split pir 2x bxb1	3	10	20	0	1	90	270	50	1	sybr50487528
sybr	50	1991	0.5530555555555555	A9	5443	AFU	487	528	split pir 2x bxb1	3	10	20	0	1	90	270	250	1	sybr50487528
sybr	50	1991	0.5530555555555555	A10	6413	AFU	487	528	JS006	1	0	0	0	1	190	570	10	1	sybr50487528
sybr	50	1991	0.5530555555555555	A11	5688	AFU	487	528	JS006	1	0	0	0	1	190	570	50	1	sybr50487528
sybr	50	1991	0.5530555555555555	A12	5579	AFU	487	528	JS006	1	0	0	0	1	190	570	250	1	sybr50487528
sybr	50	1991	0.5530555555555555	B1	5881	AFU	487	528	split pir 2x bxb1	1	10	20	0	1	110	330	10	2	sybr50487528
sybr	50	1991	0.5530555555555555	B2	5131	AFU	487	528	split pir 2x bxb1	1	10	20	0	1	110	330	50	2	sybr50487528
sybr	50	1991	0.5530555555555555	B3	5649	AFU	487	528	split pir 2x bxb1	1	10	20	0	1	110	330	250	2	sybr50487528
sybr	50	1991	0.5530555555555555	B4	5469	AFU	487	528	split pir 2x bxb1	2	10	20	0	1	50	150	10	2	sybr50487528
sybr	50	1991	0.5530555555555555	B5	5368	AFU	487	528	split pir 2x bxb1	2	10	20	0	1	50	150	50	2	sybr50487528
sybr	50	1991	0.5530555555555555	B6	5376	AFU	487	528	split pir 2x bxb1	2	10	20	0	1	50	150	250	2	sybr50487528
sybr	50	1991	0.5530555555555555	B7	5793	AFU	487	528	split pir 2x bxb1	3	10	20	0	1	90	270	10	2	sybr50487528
sybr	50	1991	0.5530555555555555	B8	5305	AFU	487	528	split pir 2x bxb1	3	10	20	0	1	90	270	50	2	sybr50487528
sybr	50	1991	0.5530555555555555	B9	5449	AFU	487	528	split pir 2x bxb1	3	10	20	0	1	90	270	250	2	sybr50487528
sybr	50	1991	0.5530555555555555	B10	6230	AFU	487	528	JS006	1	0	0	0	1	190	570	10	2	sybr50487528
sybr	50	1991	0.5530555555555555	B11	5507	AFU	487	528	JS006	1	0	0	0	1	190	570	50	2	sybr50487528
sybr	50	1991	0.5530555555555555	B12	5526	AFU	487	528	JS006	1	0	0	0	1	190	570	250	2	sybr50487528
sybr	50	1991	0.5530555555555555	C1	5826	AFU	487	528	split pir 2x bxb1	1	10	20	0	1	110	330	10	3	sybr50487528
sybr	50	1991	0.5530555555555555	C2	4739	AFU	487	528	split pir 2x bxb1	1	10	20	0	1	110	330	50	3	sybr50487528
sybr	50	1991	0.5530555555555555	C3	5173	AFU	487	528	split pir 2x bxb1	1	10	20	0	1	110	330	250	3	sybr50487528
sybr	50	1991	0.5530555555555555	C4	5408	AFU	487	528	split pir 2x bxb1	2	10	20	0	1	50	150	10	3	sybr50487528
sybr	50	1991	0.5530555555555555	C5	5087	AFU	487	528	split pir 2x bxb1	2	10	20	0	1	50	150	50	3	sybr50487528
sybr	50	1991	0.5530555555555555	C6	5332	AFU	487	528	split pir 2x bxb1	2	10	20	0	1	50	150	250	3	sybr50487528
sybr	50	1991	0.5530555555555555	C7	5891	AFU	487	528	split pir 2x bxb1	3	10	20	0	1	90	270	10	3	sybr50487528
sybr	50	1991	0.5530555555555555	C8	5148	AFU	487	528	split pir 2x bxb1	3	10	20	0	1	90	270	50	3	sybr50487528
sybr	50	1991	0.5530555555555555	C9	5355	AFU	487	528	split pir 2x bxb1	3	10	20	0	1	90	270	250	3	sybr50487528
sybr	50	1991	0.5530555555555555	C10	6264	AFU	487	528	JS006	1	0	0	0	1	190	570	10	3	sybr50487528
sybr	50	1991	0.5530555555555555	C11	5612	AFU	487	528	JS006	1	0	0	0	1	190	570	50	3	sybr50487528
sybr	50	1991	0.5530555555555555	C12	5521	AFU	487	528	JS006	1	0	0	0	1	190	570	250	3	sybr50487528
sybr	50	2051	0.5697222222222222	A1	5916	AFU	487	528	split pir 2x bxb1	1	10	20	0	1	110	330	10	1	sybr50487528
sybr	50	2051	0.5697222222222222	A2	4852	AFU	487	528	split pir 2x bxb1	1	10	20	0	1	110	330	50	1	sybr50487528
sybr	50	2051	0.5697222222222222	A3	5557	AFU	487	528	split pir 2x bxb1	1	10	20	0	1	110	330	250	1	sybr50487528
sybr	50	2051	0.5697222222222222	A4	5315	AFU	487	528	split pir 2x bxb1	2	10	20	0	1	50	150	10	1	sybr50487528
sybr	50	2051	0.5697222222222222	A5	5435	AFU	487	528	split pir 2x bxb1	2	10	20	0	1	50	150	50	1	sybr50487528
sybr	50	2051	0.5697222222222222	A6	5475	AFU	487	528	split pir 2x bxb1	2	10	20	0	1	50	150	250	1	sybr50487528
sybr	50	2051	0.5697222222222222	A7	5736	AFU	487	528	split pir 2x bxb1	3	10	20	0	1	90	270	10	1	sybr50487528
sybr	50	2051	0.5697222222222222	A8	5292	AFU	487	528	split pir 2x bxb1	3	10	20	0	1	90	270	50	1	sybr50487528
sybr	50	2051	0.5697222222222222	A9	5413	AFU	487	528	split pir 2x bxb1	3	10	20	0	1	90	270	250	1	sybr50487528
sybr	50	2051	0.5697222222222222	A10	6396	AFU	487	528	JS006	1	0	0	0	1	190	570	10	1	sybr50487528
sybr	50	2051	0.5697222222222222	A11	5663	AFU	487	528	JS006	1	0	0	0	1	190	570	50	1	sybr50487528
sybr	50	2051	0.5697222222222222	A12	5607	AFU	487	528	JS006	1	0	0	0	1	190	570	250	1	sybr50487528
sybr	50	2051	0.5697222222222222	B1	5844	AFU	487	528	split pir 2x bxb1	1	10	20	0	1	110	330	10	2	sybr50487528
sybr	50	2051	0.5697222222222222	B2	5132	AFU	487	528	split pir 2x bxb1	1	10	20	0	1	110	330	50	2	sybr50487528
sybr	50	2051	0.5697222222222222	B3	5649	AFU	487	528	split pir 2x bxb1	1	10	20	0	1	110	330	250	2	sybr50487528
sybr	50	2051	0.5697222222222222	B4	5413	AFU	487	528	split pir 2x bxb1	2	10	20	0	1	50	150	10	2	sybr50487528
sybr	50	2051	0.5697222222222222	B5	5351	AFU	487	528	split pir 2x bxb1	2	10	20	0	1	50	150	50	2	sybr50487528
sybr	50	2051	0.5697222222222222	B6	5329	AFU	487	528	split pir 2x bxb1	2	10	20	0	1	50	150	250	2	sybr50487528
sybr	50	2051	0.5697222222222222	B7	5754	AFU	487	528	split pir 2x bxb1	3	10	20	0	1	90	270	10	2	sybr50487528
sybr	50	2051	0.5697222222222222	B8	5265	AFU	487	528	split pir 2x bxb1	3	10	20	0	1	90	270	50	2	sybr50487528
sybr	50	2051	0.5697222222222222	B9	5461	AFU	487	528	split pir 2x bxb1	3	10	20	0	1	90	270	250	2	sybr50487528
sybr	50	2051	0.5697222222222222	B10	6241	AFU	487	528	JS006	1	0	0	0	1	190	570	10	2	sybr50487528
sybr	50	2051	0.5697222222222222	B11	5516	AFU	487	528	JS006	1	0	0	0	1	190	570	50	2	sybr50487528
sybr	50	2051	0.5697222222222222	B12	5516	AFU	487	528	JS006	1	0	0	0	1	190	570	250	2	sybr50487528
sybr	50	2051	0.5697222222222222	C1	5789	AFU	487	528	split pir 2x bxb1	1	10	20	0	1	110	330	10	3	sybr50487528
sybr	50	2051	0.5697222222222222	C2	4773	AFU	487	528	split pir 2x bxb1	1	10	20	0	1	110	330	50	3	sybr50487528
sybr	50	2051	0.5697222222222222	C3	5191	AFU	487	528	split pir 2x bxb1	1	10	20	0	1	110	330	250	3	sybr50487528
sybr	50	2051	0.5697222222222222	C4	5380	AFU	487	528	split pir 2x bxb1	2	10	20	0	1	50	150	10	3	sybr50487528
sybr	50	2051	0.5697222222222222	C5	5101	AFU	487	528	split pir 2x bxb1	2	10	20	0	1	50	150	50	3	sybr50487528
sybr	50	2051	0.5697222222222222	C6	5327	AFU	487	528	split pir 2x bxb1	2	10	20	0	1	50	150	250	3	sybr50487528
sybr	50	2051	0.5697222222222222	C7	5813	AFU	487	528	split pir 2x bxb1	3	10	20	0	1	90	270	10	3	sybr50487528
sybr	50	2051	0.5697222222222222	C8	5134	AFU	487	528	split pir 2x bxb1	3	10	20	0	1	90	270	50	3	sybr50487528
sybr	50	2051	0.5697222222222222	C9	5347	AFU	487	528	split pir 2x bxb1	3	10	20	0	1	90	270	250	3	sybr50487528
sybr	50	2051	0.5697222222222222	C10	6246	AFU	487	528	JS006	1	0	0	0	1	190	570	10	3	sybr50487528
sybr	50	2051	0.5697222222222222	C11	5605	AFU	487	528	JS006	1	0	0	0	1	190	570	50	3	sybr50487528
sybr	50	2051	0.5697222222222222	C12	5548	AFU	487	528	JS006	1	0	0	0	1	190	570	250	3	sybr50487528
sybr	50	2111	0.5863888888888888	A1	5878	AFU	487	528	split pir 2x bxb1	1	10	20	0	1	110	330	10	1	sybr50487528
sybr	50	2111	0.5863888888888888	A2	4843	AFU	487	528	split pir 2x bxb1	1	10	20	0	1	110	330	50	1	sybr50487528
sybr	50	2111	0.5863888888888888	A3	5533	AFU	487	528	split pir 2x bxb1	1	10	20	0	1	110	330	250	1	sybr50487528
sybr	50	2111	0.5863888888888888	A4	5312	AFU	487	528	split pir 2x bxb1	2	10	20	0	1	50	150	10	1	sybr50487528
sybr	50	2111	0.5863888888888888	A5	5427	AFU	487	528	split pir 2x bxb1	2	10	20	0	1	50	150	50	1	sybr50487528
sybr	50	2111	0.5863888888888888	A6	5467	AFU	487	528	split pir 2x bxb1	2	10	20	0	1	50	150	250	1	sybr50487528
sybr	50	2111	0.5863888888888888	A7	5710	AFU	487	528	split pir 2x bxb1	3	10	20	0	1	90	270	10	1	sybr50487528
sybr	50	2111	0.5863888888888888	A8	5303	AFU	487	528	split pir 2x bxb1	3	10	20	0	1	90	270	50	1	sybr50487528
sybr	50	2111	0.5863888888888888	A9	5446	AFU	487	528	split pir 2x bxb1	3	10	20	0	1	90	270	250	1	sybr50487528
sybr	50	2111	0.5863888888888888	A10	6367	AFU	487	528	JS006	1	0	0	0	1	190	570	10	1	sybr50487528
sybr	50	2111	0.5863888888888888	A11	5684	AFU	487	528	JS006	1	0	0	0	1	190	570	50	1	sybr50487528
sybr	50	2111	0.5863888888888888	A12	5595	AFU	487	528	JS006	1	0	0	0	1	190	570	250	1	sybr50487528
sybr	50	2111	0.5863888888888888	B1	5841	AFU	487	528	split pir 2x bxb1	1	10	20	0	1	110	330	10	2	sybr50487528
sybr	50	2111	0.5863888888888888	B2	5181	AFU	487	528	split pir 2x bxb1	1	10	20	0	1	110	330	50	2	sybr50487528
sybr	50	2111	0.5863888888888888	B3	5640	AFU	487	528	split pir 2x bxb1	1	10	20	0	1	110	330	250	2	sybr50487528
sybr	50	2111	0.5863888888888888	B4	5374	AFU	487	528	split pir 2x bxb1	2	10	20	0	1	50	150	10	2	sybr50487528
sybr	50	2111	0.5863888888888888	B5	5369	AFU	487	528	split pir 2x bxb1	2	10	20	0	1	50	150	50	2	sybr50487528
sybr	50	2111	0.5863888888888888	B6	5347	AFU	487	528	split pir 2x bxb1	2	10	20	0	1	50	150	250	2	sybr50487528
sybr	50	2111	0.5863888888888888	B7	5726	AFU	487	528	split pir 2x bxb1	3	10	20	0	1	90	270	10	2	sybr50487528
sybr	50	2111	0.5863888888888888	B8	5247	AFU	487	528	split pir 2x bxb1	3	10	20	0	1	90	270	50	2	sybr50487528
sybr	50	2111	0.5863888888888888	B9	5462	AFU	487	528	split pir 2x bxb1	3	10	20	0	1	90	270	250	2	sybr50487528
sybr	50	2111	0.5863888888888888	B10	6235	AFU	487	528	JS006	1	0	0	0	1	190	570	10	2	sybr50487528
sybr	50	2111	0.5863888888888888	B11	5471	AFU	487	528	JS006	1	0	0	0	1	190	570	50	2	sybr50487528
sybr	50	2111	0.5863888888888888	B12	5529	AFU	487	528	JS006	1	0	0	0	1	190	570	250	2	sybr50487528
sybr	50	2111	0.5863888888888888	C1	5752	AFU	487	528	split pir 2x bxb1	1	10	20	0	1	110	330	10	3	sybr50487528
sybr	50	2111	0.5863888888888888	C2	4811	AFU	487	528	split pir 2x bxb1	1	10	20	0	1	110	330	50	3	sybr50487528
sybr	50	2111	0.5863888888888888	C3	5165	AFU	487	528	split pir 2x bxb1	1	10	20	0	1	110	330	250	3	sybr50487528
sybr	50	2111	0.5863888888888888	C4	5353	AFU	487	528	split pir 2x bxb1	2	10	20	0	1	50	150	10	3	sybr50487528
sybr	50	2111	0.5863888888888888	C5	5092	AFU	487	528	split pir 2x bxb1	2	10	20	0	1	50	150	50	3	sybr50487528
sybr	50	2111	0.5863888888888888	C6	5311	AFU	487	528	split pir 2x bxb1	2	10	20	0	1	50	150	250	3	sybr50487528
sybr	50	2111	0.5863888888888888	C7	5772	AFU	487	528	split pir 2x bxb1	3	10	20	0	1	90	270	10	3	sybr50487528
sybr	50	2111	0.5863888888888888	C8	5129	AFU	487	528	split pir 2x bxb1	3	10	20	0	1	90	270	50	3	sybr50487528
sybr	50	2111	0.5863888888888888	C9	5387	AFU	487	528	split pir 2x bxb1	3	10	20	0	1	90	270	250	3	sybr50487528
sybr	50	2111	0.5863888888888888	C10	6248	AFU	487	528	JS006	1	0	0	0	1	190	570	10	3	sybr50487528
sybr	50	2111	0.5863888888888888	C11	5575	AFU	487	528	JS006	1	0	0	0	1	190	570	50	3	sybr50487528
sybr	50	2111	0.5863888888888888	C12	5595	AFU	487	528	JS006	1	0	0	0	1	190	570	250	3	sybr50487528
sybr	50	2171	0.6030555555555556	A1	5804	AFU	487	528	split pir 2x bxb1	1	10	20	0	1	110	330	10	1	sybr50487528
sybr	50	2171	0.6030555555555556	A2	4811	AFU	487	528	split pir 2x bxb1	1	10	20	0	1	110	330	50	1	sybr50487528
sybr	50	2171	0.6030555555555556	A3	5534	AFU	487	528	split pir 2x bxb1	1	10	20	0	1	110	330	250	1	sybr50487528
sybr	50	2171	0.6030555555555556	A4	5305	AFU	487	528	split pir 2x bxb1	2	10	20	0	1	50	150	10	1	sybr50487528
sybr	50	2171	0.6030555555555556	A5	5405	AFU	487	528	split pir 2x bxb1	2	10	20	0	1	50	150	50	1	sybr50487528
sybr	50	2171	0.6030555555555556	A6	5484	AFU	487	528	split pir 2x bxb1	2	10	20	0	1	50	150	250	1	sybr50487528
sybr	50	2171	0.6030555555555556	A7	5669	AFU	487	528	split pir 2x bxb1	3	10	20	0	1	90	270	10	1	sybr50487528
sybr	50	2171	0.6030555555555556	A8	5263	AFU	487	528	split pir 2x bxb1	3	10	20	0	1	90	270	50	1	sybr50487528
sybr	50	2171	0.6030555555555556	A9	5456	AFU	487	528	split pir 2x bxb1	3	10	20	0	1	90	270	250	1	sybr50487528
sybr	50	2171	0.6030555555555556	A10	6385	AFU	487	528	JS006	1	0	0	0	1	190	570	10	1	sybr50487528
sybr	50	2171	0.6030555555555556	A11	5678	AFU	487	528	JS006	1	0	0	0	1	190	570	50	1	sybr50487528
sybr	50	2171	0.6030555555555556	A12	5582	AFU	487	528	JS006	1	0	0	0	1	190	570	250	1	sybr50487528
sybr	50	2171	0.6030555555555556	B1	5815	AFU	487	528	split pir 2x bxb1	1	10	20	0	1	110	330	10	2	sybr50487528
sybr	50	2171	0.6030555555555556	B2	5184	AFU	487	528	split pir 2x bxb1	1	10	20	0	1	110	330	50	2	sybr50487528
sybr	50	2171	0.6030555555555556	B3	5612	AFU	487	528	split pir 2x bxb1	1	10	20	0	1	110	330	250	2	sybr50487528
sybr	50	2171	0.6030555555555556	B4	5337	AFU	487	528	split pir 2x bxb1	2	10	20	0	1	50	150	10	2	sybr50487528
sybr	50	2171	0.6030555555555556	B5	5383	AFU	487	528	split pir 2x bxb1	2	10	20	0	1	50	150	50	2	sybr50487528
sybr	50	2171	0.6030555555555556	B6	5328	AFU	487	528	split pir 2x bxb1	2	10	20	0	1	50	150	250	2	sybr50487528
sybr	50	2171	0.6030555555555556	B7	5689	AFU	487	528	split pir 2x bxb1	3	10	20	0	1	90	270	10	2	sybr50487528
sybr	50	2171	0.6030555555555556	B8	5224	AFU	487	528	split pir 2x bxb1	3	10	20	0	1	90	270	50	2	sybr50487528
sybr	50	2171	0.6030555555555556	B9	5431	AFU	487	528	split pir 2x bxb1	3	10	20	0	1	90	270	250	2	sybr50487528
sybr	50	2171	0.6030555555555556	B10	6224	AFU	487	528	JS006	1	0	0	0	1	190	570	10	2	sybr50487528
sybr	50	2171	0.6030555555555556	B11	5478	AFU	487	528	JS006	1	0	0	0	1	190	570	50	2	sybr50487528
sybr	50	2171	0.6030555555555556	B12	5531	AFU	487	528	JS006	1	0	0	0	1	190	570	250	2	sybr50487528
sybr	50	2171	0.6030555555555556	C1	5753	AFU	487	528	split pir 2x bxb1	1	10	20	0	1	110	330	10	3	sybr50487528
sybr	50	2171	0.6030555555555556	C2	4817	AFU	487	528	split pir 2x bxb1	1	10	20	0	1	110	330	50	3	sybr50487528
sybr	50	2171	0.6030555555555556	C3	5167	AFU	487	528	split pir 2x bxb1	1	10	20	0	1	110	330	250	3	sybr50487528
sybr	50	2171	0.6030555555555556	C4	5302	AFU	487	528	split pir 2x bxb1	2	10	20	0	1	50	150	10	3	sybr50487528
sybr	50	2171	0.6030555555555556	C5	5116	AFU	487	528	split pir 2x bxb1	2	10	20	0	1	50	150	50	3	sybr50487528
sybr	50	2171	0.6030555555555556	C6	5291	AFU	487	528	split pir 2x bxb1	2	10	20	0	1	50	150	250	3	sybr50487528
sybr	50	2171	0.6030555555555556	C7	5681	AFU	487	528	split pir 2x bxb1	3	10	20	0	1	90	270	10	3	sybr50487528
sybr	50	2171	0.6030555555555556	C8	5100	AFU	487	528	split pir 2x bxb1	3	10	20	0	1	90	270	50	3	sybr50487528
sybr	50	2171	0.6030555555555556	C9	5366	AFU	487	528	split pir 2x bxb1	3	10	20	0	1	90	270	250	3	sybr50487528
sybr	50	2171	0.6030555555555556	C10	6244	AFU	487	528	JS006	1	0	0	0	1	190	570	10	3	sybr50487528
sybr	50	2171	0.6030555555555556	C11	5581	AFU	487	528	JS006	1	0	0	0	1	190	570	50	3	sybr50487528
sybr	50	2171	0.6030555555555556	C12	5621	AFU	487	528	JS006	1	0	0	0	1	190	570	250	3	sybr50487528
sybr	50	2231	0.6197222222222222	A1	5765	AFU	487	528	split pir 2x bxb1	1	10	20	0	1	110	330	10	1	sybr50487528
sybr	50	2231	0.6197222222222222	A2	4807	AFU	487	528	split pir 2x bxb1	1	10	20	0	1	110	330	50	1	sybr50487528
sybr	50	2231	0.6197222222222222	A3	5492	AFU	487	528	split pir 2x bxb1	1	10	20	0	1	110	330	250	1	sybr50487528
sybr	50	2231	0.6197222222222222	A4	5268	AFU	487	528	split pir 2x bxb1	2	10	20	0	1	50	150	10	1	sybr50487528
sybr	50	2231	0.6197222222222222	A5	5384	AFU	487	528	split pir 2x bxb1	2	10	20	0	1	50	150	50	1	sybr50487528
sybr	50	2231	0.6197222222222222	A6	5480	AFU	487	528	split pir 2x bxb1	2	10	20	0	1	50	150	250	1	sybr50487528
sybr	50	2231	0.6197222222222222	A7	5656	AFU	487	528	split pir 2x bxb1	3	10	20	0	1	90	270	10	1	sybr50487528
sybr	50	2231	0.6197222222222222	A8	5259	AFU	487	528	split pir 2x bxb1	3	10	20	0	1	90	270	50	1	sybr50487528
sybr	50	2231	0.6197222222222222	A9	5461	AFU	487	528	split pir 2x bxb1	3	10	20	0	1	90	270	250	1	sybr50487528
sybr	50	2231	0.6197222222222222	A10	6359	AFU	487	528	JS006	1	0	0	0	1	190	570	10	1	sybr50487528
sybr	50	2231	0.6197222222222222	A11	5671	AFU	487	528	JS006	1	0	0	0	1	190	570	50	1	sybr50487528
sybr	50	2231	0.6197222222222222	A12	5589	AFU	487	528	JS006	1	0	0	0	1	190	570	250	1	sybr50487528
sybr	50	2231	0.6197222222222222	B1	5786	AFU	487	528	split pir 2x bxb1	1	10	20	0	1	110	330	10	2	sybr50487528
sybr	50	2231	0.6197222222222222	B2	5137	AFU	487	528	split pir 2x bxb1	1	10	20	0	1	110	330	50	2	sybr50487528
sybr	50	2231	0.6197222222222222	B3	5626	AFU	487	528	split pir 2x bxb1	1	10	20	0	1	110	330	250	2	sybr50487528
sybr	50	2231	0.6197222222222222	B4	5318	AFU	487	528	split pir 2x bxb1	2	10	20	0	1	50	150	10	2	sybr50487528
sybr	50	2231	0.6197222222222222	B5	5356	AFU	487	528	split pir 2x bxb1	2	10	20	0	1	50	150	50	2	sybr50487528
sybr	50	2231	0.6197222222222222	B6	5322	AFU	487	528	split pir 2x bxb1	2	10	20	0	1	50	150	250	2	sybr50487528
sybr	50	2231	0.6197222222222222	B7	5669	AFU	487	528	split pir 2x bxb1	3	10	20	0	1	90	270	10	2	sybr50487528
sybr	50	2231	0.6197222222222222	B8	5196	AFU	487	528	split pir 2x bxb1	3	10	20	0	1	90	270	50	2	sybr50487528
sybr	50	2231	0.6197222222222222	B9	5439	AFU	487	528	split pir 2x bxb1	3	10	20	0	1	90	270	250	2	sybr50487528
sybr	50	2231	0.6197222222222222	B10	6227	AFU	487	528	JS006	1	0	0	0	1	190	570	10	2	sybr50487528
sybr	50	2231	0.6197222222222222	B11	5474	AFU	487	528	JS006	1	0	0	0	1	190	570	50	2	sybr50487528
sybr	50	2231	0.6197222222222222	B12	5484	AFU	487	528	JS006	1	0	0	0	1	190	570	250	2	sybr50487528
sybr	50	2231	0.6197222222222222	C1	5733	AFU	487	528	split pir 2x bxb1	1	10	20	0	1	110	330	10	3	sybr50487528
sybr	50	2231	0.6197222222222222	C2	4821	AFU	487	528	split pir 2x bxb1	1	10	20	0	1	110	330	50	3	sybr50487528
sybr	50	2231	0.6197222222222222	C3	5158	AFU	487	528	split pir 2x bxb1	1	10	20	0	1	110	330	250	3	sybr50487528
sybr	50	2231	0.6197222222222222	C4	5284	AFU	487	528	split pir 2x bxb1	2	10	20	0	1	50	150	10	3	sybr50487528
sybr	50	2231	0.6197222222222222	C5	5121	AFU	487	528	split pir 2x bxb1	2	10	20	0	1	50	150	50	3	sybr50487528
sybr	50	2231	0.6197222222222222	C6	5265	AFU	487	528	split pir 2x bxb1	2	10	20	0	1	50	150	250	3	sybr50487528
sybr	50	2231	0.6197222222222222	C7	5590	AFU	487	528	split pir 2x bxb1	3	10	20	0	1	90	270	10	3	sybr50487528
sybr	50	2231	0.6197222222222222	C8	5108	AFU	487	528	split pir 2x bxb1	3	10	20	0	1	90	270	50	3	sybr50487528
sybr	50	2231	0.6197222222222222	C9	5403	AFU	487	528	split pir 2x bxb1	3	10	20	0	1	90	270	250	3	sybr50487528
sybr	50	2231	0.6197222222222222	C10	6231	AFU	487	528	JS006	1	0	0	0	1	190	570	10	3	sybr50487528
sybr	50	2231	0.6197222222222222	C11	5582	AFU	487	528	JS006	1	0	0	0	1	190	570	50	3	sybr50487528
sybr	50	2231	0.6197222222222222	C12	5677	AFU	487	528	JS006	1	0	0	0	1	190	570	250	3	sybr50487528
sybr	50	2291	0.6363888888888889	A1	5685	AFU	487	528	split pir 2x bxb1	1	10	20	0	1	110	330	10	1	sybr50487528
sybr	50	2291	0.6363888888888889	A2	4770	AFU	487	528	split pir 2x bxb1	1	10	20	0	1	110	330	50	1	sybr50487528
sybr	50	2291	0.6363888888888889	A3	5478	AFU	487	528	split pir 2x bxb1	1	10	20	0	1	110	330	250	1	sybr50487528
sybr	50	2291	0.6363888888888889	A4	5250	AFU	487	528	split pir 2x bxb1	2	10	20	0	1	50	150	10	1	sybr50487528
sybr	50	2291	0.6363888888888889	A5	5338	AFU	487	528	split pir 2x bxb1	2	10	20	0	1	50	150	50	1	sybr50487528
sybr	50	2291	0.6363888888888889	A6	5466	AFU	487	528	split pir 2x bxb1	2	10	20	0	1	50	150	250	1	sybr50487528
sybr	50	2291	0.6363888888888889	A7	5633	AFU	487	528	split pir 2x bxb1	3	10	20	0	1	90	270	10	1	sybr50487528
sybr	50	2291	0.6363888888888889	A8	5227	AFU	487	528	split pir 2x bxb1	3	10	20	0	1	90	270	50	1	sybr50487528
sybr	50	2291	0.6363888888888889	A9	5420	AFU	487	528	split pir 2x bxb1	3	10	20	0	1	90	270	250	1	sybr50487528
sybr	50	2291	0.6363888888888889	A10	6389	AFU	487	528	JS006	1	0	0	0	1	190	570	10	1	sybr50487528
sybr	50	2291	0.6363888888888889	A11	5699	AFU	487	528	JS006	1	0	0	0	1	190	570	50	1	sybr50487528
sybr	50	2291	0.6363888888888889	A12	5585	AFU	487	528	JS006	1	0	0	0	1	190	570	250	1	sybr50487528
sybr	50	2291	0.6363888888888889	B1	5732	AFU	487	528	split pir 2x bxb1	1	10	20	0	1	110	330	10	2	sybr50487528
sybr	50	2291	0.6363888888888889	B2	5110	AFU	487	528	split pir 2x bxb1	1	10	20	0	1	110	330	50	2	sybr50487528
sybr	50	2291	0.6363888888888889	B3	5638	AFU	487	528	split pir 2x bxb1	1	10	20	0	1	110	330	250	2	sybr50487528
sybr	50	2291	0.6363888888888889	B4	5277	AFU	487	528	split pir 2x bxb1	2	10	20	0	1	50	150	10	2	sybr50487528
sybr	50	2291	0.6363888888888889	B5	5363	AFU	487	528	split pir 2x bxb1	2	10	20	0	1	50	150	50	2	sybr50487528
sybr	50	2291	0.6363888888888889	B6	5308	AFU	487	528	split pir 2x bxb1	2	10	20	0	1	50	150	250	2	sybr50487528
sybr	50	2291	0.6363888888888889	B7	5633	AFU	487	528	split pir 2x bxb1	3	10	20	0	1	90	270	10	2	sybr50487528
sybr	50	2291	0.6363888888888889	B8	5152	AFU	487	528	split pir 2x bxb1	3	10	20	0	1	90	270	50	2	sybr50487528
sybr	50	2291	0.6363888888888889	B9	5417	AFU	487	528	split pir 2x bxb1	3	10	20	0	1	90	270	250	2	sybr50487528
sybr	50	2291	0.6363888888888889	B10	6214	AFU	487	528	JS006	1	0	0	0	1	190	570	10	2	sybr50487528
sybr	50	2291	0.6363888888888889	B11	5485	AFU	487	528	JS006	1	0	0	0	1	190	570	50	2	sybr50487528
sybr	50	2291	0.6363888888888889	B12	5468	AFU	487	528	JS006	1	0	0	0	1	190	570	250	2	sybr50487528
sybr	50	2291	0.6363888888888889	C1	5728	AFU	487	528	split pir 2x bxb1	1	10	20	0	1	110	330	10	3	sybr50487528
sybr	50	2291	0.6363888888888889	C2	4816	AFU	487	528	split pir 2x bxb1	1	10	20	0	1	110	330	50	3	sybr50487528
sybr	50	2291	0.6363888888888889	C3	5178	AFU	487	528	split pir 2x bxb1	1	10	20	0	1	110	330	250	3	sybr50487528
sybr	50	2291	0.6363888888888889	C4	5222	AFU	487	528	split pir 2x bxb1	2	10	20	0	1	50	150	10	3	sybr50487528
sybr	50	2291	0.6363888888888889	C5	5118	AFU	487	528	split pir 2x bxb1	2	10	20	0	1	50	150	50	3	sybr50487528
sybr	50	2291	0.6363888888888889	C6	5273	AFU	487	528	split pir 2x bxb1	2	10	20	0	1	50	150	250	3	sybr50487528
sybr	50	2291	0.6363888888888889	C7	5525	AFU	487	528	split pir 2x bxb1	3	10	20	0	1	90	270	10	3	sybr50487528
sybr	50	2291	0.6363888888888889	C8	5047	AFU	487	528	split pir 2x bxb1	3	10	20	0	1	90	270	50	3	sybr50487528
sybr	50	2291	0.6363888888888889	C9	5432	AFU	487	528	split pir 2x bxb1	3	10	20	0	1	90	270	250	3	sybr50487528
sybr	50	2291	0.6363888888888889	C10	6247	AFU	487	528	JS006	1	0	0	0	1	190	570	10	3	sybr50487528
sybr	50	2291	0.6363888888888889	C11	5593	AFU	487	528	JS006	1	0	0	0	1	190	570	50	3	sybr50487528
sybr	50	2291	0.6363888888888889	C12	5689	AFU	487	528	JS006	1	0	0	0	1	190	570	250	3	sybr50487528
sybr	50	2351	0.6530555555555555	A1	5600	AFU	487	528	split pir 2x bxb1	1	10	20	0	1	110	330	10	1	sybr50487528
sybr	50	2351	0.6530555555555555	A2	4715	AFU	487	528	split pir 2x bxb1	1	10	20	0	1	110	330	50	1	sybr50487528
sybr	50	2351	0.6530555555555555	A3	5485	AFU	487	528	split pir 2x bxb1	1	10	20	0	1	110	330	250	1	sybr50487528
sybr	50	2351	0.6530555555555555	A4	5238	AFU	487	528	split pir 2x bxb1	2	10	20	0	1	50	150	10	1	sybr50487528
sybr	50	2351	0.6530555555555555	A5	5345	AFU	487	528	split pir 2x bxb1	2	10	20	0	1	50	150	50	1	sybr50487528
sybr	50	2351	0.6530555555555555	A6	5471	AFU	487	528	split pir 2x bxb1	2	10	20	0	1	50	150	250	1	sybr50487528
sybr	50	2351	0.6530555555555555	A7	5578	AFU	487	528	split pir 2x bxb1	3	10	20	0	1	90	270	10	1	sybr50487528
sybr	50	2351	0.6530555555555555	A8	5223	AFU	487	528	split pir 2x bxb1	3	10	20	0	1	90	270	50	1	sybr50487528
sybr	50	2351	0.6530555555555555	A9	5403	AFU	487	528	split pir 2x bxb1	3	10	20	0	1	90	270	250	1	sybr50487528
sybr	50	2351	0.6530555555555555	A10	6404	AFU	487	528	JS006	1	0	0	0	1	190	570	10	1	sybr50487528
sybr	50	2351	0.6530555555555555	A11	5683	AFU	487	528	JS006	1	0	0	0	1	190	570	50	1	sybr50487528
sybr	50	2351	0.6530555555555555	A12	5558	AFU	487	528	JS006	1	0	0	0	1	190	570	250	1	sybr50487528
sybr	50	2351	0.6530555555555555	B1	5726	AFU	487	528	split pir 2x bxb1	1	10	20	0	1	110	330	10	2	sybr50487528
sybr	50	2351	0.6530555555555555	B2	5078	AFU	487	528	split pir 2x bxb1	1	10	20	0	1	110	330	50	2	sybr50487528
sybr	50	2351	0.6530555555555555	B3	5638	AFU	487	528	split pir 2x bxb1	1	10	20	0	1	110	330	250	2	sybr50487528
sybr	50	2351	0.6530555555555555	B4	5238	AFU	487	528	split pir 2x bxb1	2	10	20	0	1	50	150	10	2	sybr50487528
sybr	50	2351	0.6530555555555555	B5	5348	AFU	487	528	split pir 2x bxb1	2	10	20	0	1	50	150	50	2	sybr50487528
sybr	50	2351	0.6530555555555555	B6	5328	AFU	487	528	split pir 2x bxb1	2	10	20	0	1	50	150	250	2	sybr50487528
sybr	50	2351	0.6530555555555555	B7	5570	AFU	487	528	split pir 2x bxb1	3	10	20	0	1	90	270	10	2	sybr50487528
sybr	50	2351	0.6530555555555555	B8	5124	AFU	487	528	split pir 2x bxb1	3	10	20	0	1	90	270	50	2	sybr50487528
sybr	50	2351	0.6530555555555555	B9	5406	AFU	487	528	split pir 2x bxb1	3	10	20	0	1	90	270	250	2	sybr50487528
sybr	50	2351	0.6530555555555555	B10	6201	AFU	487	528	JS006	1	0	0	0	1	190	570	10	2	sybr50487528
sybr	50	2351	0.6530555555555555	B11	5454	AFU	487	528	JS006	1	0	0	0	1	190	570	50	2	sybr50487528
sybr	50	2351	0.6530555555555555	B12	5492	AFU	487	528	JS006	1	0	0	0	1	190	570	250	2	sybr50487528
sybr	50	2351	0.6530555555555555	C1	5721	AFU	487	528	split pir 2x bxb1	1	10	20	0	1	110	330	10	3	sybr50487528
sybr	50	2351	0.6530555555555555	C2	4798	AFU	487	528	split pir 2x bxb1	1	10	20	0	1	110	330	50	3	sybr50487528
sybr	50	2351	0.6530555555555555	C3	5157	AFU	487	528	split pir 2x bxb1	1	10	20	0	1	110	330	250	3	sybr50487528
sybr	50	2351	0.6530555555555555	C4	5178	AFU	487	528	split pir 2x bxb1	2	10	20	0	1	50	150	10	3	sybr50487528
sybr	50	2351	0.6530555555555555	C5	5135	AFU	487	528	split pir 2x bxb1	2	10	20	0	1	50	150	50	3	sybr50487528
sybr	50	2351	0.6530555555555555	C6	5242	AFU	487	528	split pir 2x bxb1	2	10	20	0	1	50	150	250	3	sybr50487528
sybr	50	2351	0.6530555555555555	C7	5429	AFU	487	528	split pir 2x bxb1	3	10	20	0	1	90	270	10	3	sybr50487528
sybr	50	2351	0.6530555555555555	C8	4996	AFU	487	528	split pir 2x bxb1	3	10	20	0	1	90	270	50	3	sybr50487528
sybr	50	2351	0.6530555555555555	C9	5441	AFU	487	528	split pir 2x bxb1	3	10	20	0	1	90	270	250	3	sybr50487528
sybr	50	2351	0.6530555555555555	C10	6246	AFU	487	528	JS006	1	0	0	0	1	190	570	10	3	sybr50487528
sybr	50	2351	0.6530555555555555	C11	5594	AFU	487	528	JS006	1	0	0	0	1	190	570	50	3	sybr50487528
sybr	50	2351	0.6530555555555555	C12	5702	AFU	487	528	JS006	1	0	0	0	1	190	570	250	3	sybr50487528
sybr	50	2411	0.6697222222222222	A1	5496	AFU	487	528	split pir 2x bxb1	1	10	20	0	1	110	330	10	1	sybr50487528
sybr	50	2411	0.6697222222222222	A2	4681	AFU	487	528	split pir 2x bxb1	1	10	20	0	1	110	330	50	1	sybr50487528
sybr	50	2411	0.6697222222222222	A3	5460	AFU	487	528	split pir 2x bxb1	1	10	20	0	1	110	330	250	1	sybr50487528
sybr	50	2411	0.6697222222222222	A4	5193	AFU	487	528	split pir 2x bxb1	2	10	20	0	1	50	150	10	1	sybr50487528
sybr	50	2411	0.6697222222222222	A5	5352	AFU	487	528	split pir 2x bxb1	2	10	20	0	1	50	150	50	1	sybr50487528
sybr	50	2411	0.6697222222222222	A6	5481	AFU	487	528	split pir 2x bxb1	2	10	20	0	1	50	150	250	1	sybr50487528
sybr	50	2411	0.6697222222222222	A7	5508	AFU	487	528	split pir 2x bxb1	3	10	20	0	1	90	270	10	1	sybr50487528
sybr	50	2411	0.6697222222222222	A8	5197	AFU	487	528	split pir 2x bxb1	3	10	20	0	1	90	270	50	1	sybr50487528
sybr	50	2411	0.6697222222222222	A9	5393	AFU	487	528	split pir 2x bxb1	3	10	20	0	1	90	270	250	1	sybr50487528
sybr	50	2411	0.6697222222222222	A10	6391	AFU	487	528	JS006	1	0	0	0	1	190	570	10	1	sybr50487528
sybr	50	2411	0.6697222222222222	A11	5673	AFU	487	528	JS006	1	0	0	0	1	190	570	50	1	sybr50487528
sybr	50	2411	0.6697222222222222	A12	5559	AFU	487	528	JS006	1	0	0	0	1	190	570	250	1	sybr50487528
sybr	50	2411	0.6697222222222222	B1	5689	AFU	487	528	split pir 2x bxb1	1	10	20	0	1	110	330	10	2	sybr50487528
sybr	50	2411	0.6697222222222222	B2	5031	AFU	487	528	split pir 2x bxb1	1	10	20	0	1	110	330	50	2	sybr50487528
sybr	50	2411	0.6697222222222222	B3	5644	AFU	487	528	split pir 2x bxb1	1	10	20	0	1	110	330	250	2	sybr50487528
sybr	50	2411	0.6697222222222222	B4	5192	AFU	487	528	split pir 2x bxb1	2	10	20	0	1	50	150	10	2	sybr50487528
sybr	50	2411	0.6697222222222222	B5	5325	AFU	487	528	split pir 2x bxb1	2	10	20	0	1	50	150	50	2	sybr50487528
sybr	50	2411	0.6697222222222222	B6	5326	AFU	487	528	split pir 2x bxb1	2	10	20	0	1	50	150	250	2	sybr50487528
sybr	50	2411	0.6697222222222222	B7	5508	AFU	487	528	split pir 2x bxb1	3	10	20	0	1	90	270	10	2	sybr50487528
sybr	50	2411	0.6697222222222222	B8	5093	AFU	487	528	split pir 2x bxb1	3	10	20	0	1	90	270	50	2	sybr50487528
sybr	50	2411	0.6697222222222222	B9	5398	AFU	487	528	split pir 2x bxb1	3	10	20	0	1	90	270	250	2	sybr50487528
sybr	50	2411	0.6697222222222222	B10	6208	AFU	487	528	JS006	1	0	0	0	1	190	570	10	2	sybr50487528
sybr	50	2411	0.6697222222222222	B11	5448	AFU	487	528	JS006	1	0	0	0	1	190	570	50	2	sybr50487528
sybr	50	2411	0.6697222222222222	B12	5477	AFU	487	528	JS006	1	0	0	0	1	190	570	250	2	sybr50487528
sybr	50	2411	0.6697222222222222	C1	5723	AFU	487	528	split pir 2x bxb1	1	10	20	0	1	110	330	10	3	sybr50487528
sybr	50	2411	0.6697222222222222	C2	4813	AFU	487	528	split pir 2x bxb1	1	10	20	0	1	110	330	50	3	sybr50487528
sybr	50	2411	0.6697222222222222	C3	5165	AFU	487	528	split pir 2x bxb1	1	10	20	0	1	110	330	250	3	sybr50487528
sybr	50	2411	0.6697222222222222	C4	5137	AFU	487	528	split pir 2x bxb1	2	10	20	0	1	50	150	10	3	sybr50487528
sybr	50	2411	0.6697222222222222	C5	5135	AFU	487	528	split pir 2x bxb1	2	10	20	0	1	50	150	50	3	sybr50487528
sybr	50	2411	0.6697222222222222	C6	5258	AFU	487	528	split pir 2x bxb1	2	10	20	0	1	50	150	250	3	sybr50487528
sybr	50	2411	0.6697222222222222	C7	5387	AFU	487	528	split pir 2x bxb1	3	10	20	0	1	90	270	10	3	sybr50487528
sybr	50	2411	0.6697222222222222	C8	4929	AFU	487	528	split pir 2x bxb1	3	10	20	0	1	90	270	50	3	sybr50487528
sybr	50	2411	0.6697222222222222	C9	5408	AFU	487	528	split pir 2x bxb1	3	10	20	0	1	90	270	250	3	sybr50487528
sybr	50	2411	0.6697222222222222	C10	6248	AFU	487	528	JS006	1	0	0	0	1	190	570	10	3	sybr50487528
sybr	50	2411	0.6697222222222222	C11	5566	AFU	487	528	JS006	1	0	0	0	1	190	570	50	3	sybr50487528
sybr	50	2411	0.6697222222222222	C12	5703	AFU	487	528	JS006	1	0	0	0	1	190	570	250	3	sybr50487528
sybr	50	2471	0.6863888888888889	A1	5398	AFU	487	528	split pir 2x bxb1	1	10	20	0	1	110	330	10	1	sybr50487528
sybr	50	2471	0.6863888888888889	A2	4663	AFU	487	528	split pir 2x bxb1	1	10	20	0	1	110	330	50	1	sybr50487528
sybr	50	2471	0.6863888888888889	A3	5482	AFU	487	528	split pir 2x bxb1	1	10	20	0	1	110	330	250	1	sybr50487528
sybr	50	2471	0.6863888888888889	A4	5184	AFU	487	528	split pir 2x bxb1	2	10	20	0	1	50	150	10	1	sybr50487528
sybr	50	2471	0.6863888888888889	A5	5313	AFU	487	528	split pir 2x bxb1	2	10	20	0	1	50	150	50	1	sybr50487528
sybr	50	2471	0.6863888888888889	A6	5441	AFU	487	528	split pir 2x bxb1	2	10	20	0	1	50	150	250	1	sybr50487528
sybr	50	2471	0.6863888888888889	A7	5440	AFU	487	528	split pir 2x bxb1	3	10	20	0	1	90	270	10	1	sybr50487528
sybr	50	2471	0.6863888888888889	A8	5181	AFU	487	528	split pir 2x bxb1	3	10	20	0	1	90	270	50	1	sybr50487528
sybr	50	2471	0.6863888888888889	A9	5417	AFU	487	528	split pir 2x bxb1	3	10	20	0	1	90	270	250	1	sybr50487528
sybr	50	2471	0.6863888888888889	A10	6393	AFU	487	528	JS006	1	0	0	0	1	190	570	10	1	sybr50487528
sybr	50	2471	0.6863888888888889	A11	5676	AFU	487	528	JS006	1	0	0	0	1	190	570	50	1	sybr50487528
sybr	50	2471	0.6863888888888889	A12	5562	AFU	487	528	JS006	1	0	0	0	1	190	570	250	1	sybr50487528
sybr	50	2471	0.6863888888888889	B1	5639	AFU	487	528	split pir 2x bxb1	1	10	20	0	1	110	330	10	2	sybr50487528
sybr	50	2471	0.6863888888888889	B2	5021	AFU	487	528	split pir 2x bxb1	1	10	20	0	1	110	330	50	2	sybr50487528
sybr	50	2471	0.6863888888888889	B3	5602	AFU	487	528	split pir 2x bxb1	1	10	20	0	1	110	330	250	2	sybr50487528
sybr	50	2471	0.6863888888888889	B4	5153	AFU	487	528	split pir 2x bxb1	2	10	20	0	1	50	150	10	2	sybr50487528
sybr	50	2471	0.6863888888888889	B5	5300	AFU	487	528	split pir 2x bxb1	2	10	20	0	1	50	150	50	2	sybr50487528
sybr	50	2471	0.6863888888888889	B6	5300	AFU	487	528	split pir 2x bxb1	2	10	20	0	1	50	150	250	2	sybr50487528
sybr	50	2471	0.6863888888888889	B7	5405	AFU	487	528	split pir 2x bxb1	3	10	20	0	1	90	270	10	2	sybr50487528
sybr	50	2471	0.6863888888888889	B8	5041	AFU	487	528	split pir 2x bxb1	3	10	20	0	1	90	270	50	2	sybr50487528
sybr	50	2471	0.6863888888888889	B9	5388	AFU	487	528	split pir 2x bxb1	3	10	20	0	1	90	270	250	2	sybr50487528
sybr	50	2471	0.6863888888888889	B10	6206	AFU	487	528	JS006	1	0	0	0	1	190	570	10	2	sybr50487528
sybr	50	2471	0.6863888888888889	B11	5443	AFU	487	528	JS006	1	0	0	0	1	190	570	50	2	sybr50487528
sybr	50	2471	0.6863888888888889	B12	5471	AFU	487	528	JS006	1	0	0	0	1	190	570	250	2	sybr50487528
sybr	50	2471	0.6863888888888889	C1	5693	AFU	487	528	split pir 2x bxb1	1	10	20	0	1	110	330	10	3	sybr50487528
sybr	50	2471	0.6863888888888889	C2	4835	AFU	487	528	split pir 2x bxb1	1	10	20	0	1	110	330	50	3	sybr50487528
sybr	50	2471	0.6863888888888889	C3	5168	AFU	487	528	split pir 2x bxb1	1	10	20	0	1	110	330	250	3	sybr50487528
sybr	50	2471	0.6863888888888889	C4	5080	AFU	487	528	split pir 2x bxb1	2	10	20	0	1	50	150	10	3	sybr50487528
sybr	50	2471	0.6863888888888889	C5	5142	AFU	487	528	split pir 2x bxb1	2	10	20	0	1	50	150	50	3	sybr50487528
sybr	50	2471	0.6863888888888889	C6	5233	AFU	487	528	split pir 2x bxb1	2	10	20	0	1	50	150	250	3	sybr50487528
sybr	50	2471	0.6863888888888889	C7	5304	AFU	487	528	split pir 2x bxb1	3	10	20	0	1	90	270	10	3	sybr50487528
sybr	50	2471	0.6863888888888889	C8	4860	AFU	487	528	split pir 2x bxb1	3	10	20	0	1	90	270	50	3	sybr50487528
sybr	50	2471	0.6863888888888889	C9	5422	AFU	487	528	split pir 2x bxb1	3	10	20	0	1	90	270	250	3	sybr50487528
sybr	50	2471	0.6863888888888889	C10	6239	AFU	487	528	JS006	1	0	0	0	1	190	570	10	3	sybr50487528
sybr	50	2471	0.6863888888888889	C11	5573	AFU	487	528	JS006	1	0	0	0	1	190	570	50	3	sybr50487528
sybr	50	2471	0.6863888888888889	C12	5714	AFU	487	528	JS006	1	0	0	0	1	190	570	250	3	sybr50487528
sybr	50	2531	0.7030555555555555	A1	5320	AFU	487	528	split pir 2x bxb1	1	10	20	0	1	110	330	10	1	sybr50487528
sybr	50	2531	0.7030555555555555	A2	4658	AFU	487	528	split pir 2x bxb1	1	10	20	0	1	110	330	50	1	sybr50487528
sybr	50	2531	0.7030555555555555	A3	5468	AFU	487	528	split pir 2x bxb1	1	10	20	0	1	110	330	250	1	sybr50487528
sybr	50	2531	0.7030555555555555	A4	5161	AFU	487	528	split pir 2x bxb1	2	10	20	0	1	50	150	10	1	sybr50487528
sybr	50	2531	0.7030555555555555	A5	5281	AFU	487	528	split pir 2x bxb1	2	10	20	0	1	50	150	50	1	sybr50487528
sybr	50	2531	0.7030555555555555	A6	5445	AFU	487	528	split pir 2x bxb1	2	10	20	0	1	50	150	250	1	sybr50487528
sybr	50	2531	0.7030555555555555	A7	5368	AFU	487	528	split pir 2x bxb1	3	10	20	0	1	90	270	10	1	sybr50487528
sybr	50	2531	0.7030555555555555	A8	5123	AFU	487	528	split pir 2x bxb1	3	10	20	0	1	90	270	50	1	sybr50487528
sybr	50	2531	0.7030555555555555	A9	5398	AFU	487	528	split pir 2x bxb1	3	10	20	0	1	90	270	250	1	sybr50487528
sybr	50	2531	0.7030555555555555	A10	6379	AFU	487	528	JS006	1	0	0	0	1	190	570	10	1	sybr50487528
sybr	50	2531	0.7030555555555555	A11	5650	AFU	487	528	JS006	1	0	0	0	1	190	570	50	1	sybr50487528
sybr	50	2531	0.7030555555555555	A12	5578	AFU	487	528	JS006	1	0	0	0	1	190	570	250	1	sybr50487528
sybr	50	2531	0.7030555555555555	B1	5595	AFU	487	528	split pir 2x bxb1	1	10	20	0	1	110	330	10	2	sybr50487528
sybr	50	2531	0.7030555555555555	B2	5017	AFU	487	528	split pir 2x bxb1	1	10	20	0	1	110	330	50	2	sybr50487528
sybr	50	2531	0.7030555555555555	B3	5585	AFU	487	528	split pir 2x bxb1	1	10	20	0	1	110	330	250	2	sybr50487528
sybr	50	2531	0.7030555555555555	B4	5139	AFU	487	528	split pir 2x bxb1	2	10	20	0	1	50	150	10	2	sybr50487528
sybr	50	2531	0.7030555555555555	B5	5319	AFU	487	528	split pir 2x bxb1	2	10	20	0	1	50	150	50	2	sybr50487528
sybr	50	2531	0.7030555555555555	B6	5292	AFU	487	528	split pir 2x bxb1	2	10	20	0	1	50	150	250	2	sybr50487528
sybr	50	2531	0.7030555555555555	B7	5320	AFU	487	528	split pir 2x bxb1	3	10	20	0	1	90	270	10	2	sybr50487528
sybr	50	2531	0.7030555555555555	B8	4995	AFU	487	528	split pir 2x bxb1	3	10	20	0	1	90	270	50	2	sybr50487528
sybr	50	2531	0.7030555555555555	B9	5364	AFU	487	528	split pir 2x bxb1	3	10	20	0	1	90	270	250	2	sybr50487528
sybr	50	2531	0.7030555555555555	B10	6192	AFU	487	528	JS006	1	0	0	0	1	190	570	10	2	sybr50487528
sybr	50	2531	0.7030555555555555	B11	5437	AFU	487	528	JS006	1	0	0	0	1	190	570	50	2	sybr50487528
sybr	50	2531	0.7030555555555555	B12	5463	AFU	487	528	JS006	1	0	0	0	1	190	570	250	2	sybr50487528
sybr	50	2531	0.7030555555555555	C1	5662	AFU	487	528	split pir 2x bxb1	1	10	20	0	1	110	330	10	3	sybr50487528
sybr	50	2531	0.7030555555555555	C2	4824	AFU	487	528	split pir 2x bxb1	1	10	20	0	1	110	330	50	3	sybr50487528
sybr	50	2531	0.7030555555555555	C3	5165	AFU	487	528	split pir 2x bxb1	1	10	20	0	1	110	330	250	3	sybr50487528
sybr	50	2531	0.7030555555555555	C4	5055	AFU	487	528	split pir 2x bxb1	2	10	20	0	1	50	150	10	3	sybr50487528
sybr	50	2531	0.7030555555555555	C5	5139	AFU	487	528	split pir 2x bxb1	2	10	20	0	1	50	150	50	3	sybr50487528
sybr	50	2531	0.7030555555555555	C6	5201	AFU	487	528	split pir 2x bxb1	2	10	20	0	1	50	150	250	3	sybr50487528
sybr	50	2531	0.7030555555555555	C7	5273	AFU	487	528	split pir 2x bxb1	3	10	20	0	1	90	270	10	3	sybr50487528
sybr	50	2531	0.7030555555555555	C8	4772	AFU	487	528	split pir 2x bxb1	3	10	20	0	1	90	270	50	3	sybr50487528
sybr	50	2531	0.7030555555555555	C9	5421	AFU	487	528	split pir 2x bxb1	3	10	20	0	1	90	270	250	3	sybr50487528
sybr	50	2531	0.7030555555555555	C10	6230	AFU	487	528	JS006	1	0	0	0	1	190	570	10	3	sybr50487528
sybr	50	2531	0.7030555555555555	C11	5568	AFU	487	528	JS006	1	0	0	0	1	190	570	50	3	sybr50487528
sybr	50	2531	0.7030555555555555	C12	5711	AFU	487	528	JS006	1	0	0	0	1	190	570	250	3	sybr50487528
sybr	50	2591	0.7197222222222223	A1	5238	AFU	487	528	split pir 2x bxb1	1	10	20	0	1	110	330	10	1	sybr50487528
sybr	50	2591	0.7197222222222223	A2	4606	AFU	487	528	split pir 2x bxb1	1	10	20	0	1	110	330	50	1	sybr50487528
sybr	50	2591	0.7197222222222223	A3	5471	AFU	487	528	split pir 2x bxb1	1	10	20	0	1	110	330	250	1	sybr50487528
sybr	50	2591	0.7197222222222223	A4	5140	AFU	487	528	split pir 2x bxb1	2	10	20	0	1	50	150	10	1	sybr50487528
sybr	50	2591	0.7197222222222223	A5	5251	AFU	487	528	split pir 2x bxb1	2	10	20	0	1	50	150	50	1	sybr50487528
sybr	50	2591	0.7197222222222223	A6	5429	AFU	487	528	split pir 2x bxb1	2	10	20	0	1	50	150	250	1	sybr50487528
sybr	50	2591	0.7197222222222223	A7	5320	AFU	487	528	split pir 2x bxb1	3	10	20	0	1	90	270	10	1	sybr50487528
sybr	50	2591	0.7197222222222223	A8	5089	AFU	487	528	split pir 2x bxb1	3	10	20	0	1	90	270	50	1	sybr50487528
sybr	50	2591	0.7197222222222223	A9	5410	AFU	487	528	split pir 2x bxb1	3	10	20	0	1	90	270	250	1	sybr50487528
sybr	50	2591	0.7197222222222223	A10	6403	AFU	487	528	JS006	1	0	0	0	1	190	570	10	1	sybr50487528
sybr	50	2591	0.7197222222222223	A11	5643	AFU	487	528	JS006	1	0	0	0	1	190	570	50	1	sybr50487528
sybr	50	2591	0.7197222222222223	A12	5548	AFU	487	528	JS006	1	0	0	0	1	190	570	250	1	sybr50487528
sybr	50	2591	0.7197222222222223	B1	5538	AFU	487	528	split pir 2x bxb1	1	10	20	0	1	110	330	10	2	sybr50487528
sybr	50	2591	0.7197222222222223	B2	5011	AFU	487	528	split pir 2x bxb1	1	10	20	0	1	110	330	50	2	sybr50487528
sybr	50	2591	0.7197222222222223	B3	5556	AFU	487	528	split pir 2x bxb1	1	10	20	0	1	110	330	250	2	sybr50487528
sybr	50	2591	0.7197222222222223	B4	5113	AFU	487	528	split pir 2x bxb1	2	10	20	0	1	50	150	10	2	sybr50487528
sybr	50	2591	0.7197222222222223	B5	5305	AFU	487	528	split pir 2x bxb1	2	10	20	0	1	50	150	50	2	sybr50487528
sybr	50	2591	0.7197222222222223	B6	5289	AFU	487	528	split pir 2x bxb1	2	10	20	0	1	50	150	250	2	sybr50487528
sybr	50	2591	0.7197222222222223	B7	5234	AFU	487	528	split pir 2x bxb1	3	10	20	0	1	90	270	10	2	sybr50487528
sybr	50	2591	0.7197222222222223	B8	4941	AFU	487	528	split pir 2x bxb1	3	10	20	0	1	90	270	50	2	sybr50487528
sybr	50	2591	0.7197222222222223	B9	5353	AFU	487	528	split pir 2x bxb1	3	10	20	0	1	90	270	250	2	sybr50487528
sybr	50	2591	0.7197222222222223	B10	6176	AFU	487	528	JS006	1	0	0	0	1	190	570	10	2	sybr50487528
sybr	50	2591	0.7197222222222223	B11	5433	AFU	487	528	JS006	1	0	0	0	1	190	570	50	2	sybr50487528
sybr	50	2591	0.7197222222222223	B12	5463	AFU	487	528	JS006	1	0	0	0	1	190	570	250	2	sybr50487528
sybr	50	2591	0.7197222222222223	C1	5594	AFU	487	528	split pir 2x bxb1	1	10	20	0	1	110	330	10	3	sybr50487528
sybr	50	2591	0.7197222222222223	C2	4794	AFU	487	528	split pir 2x bxb1	1	10	20	0	1	110	330	50	3	sybr50487528
sybr	50	2591	0.7197222222222223	C3	5183	AFU	487	528	split pir 2x bxb1	1	10	20	0	1	110	330	250	3	sybr50487528
sybr	50	2591	0.7197222222222223	C4	5029	AFU	487	528	split pir 2x bxb1	2	10	20	0	1	50	150	10	3	sybr50487528
sybr	50	2591	0.7197222222222223	C5	5133	AFU	487	528	split pir 2x bxb1	2	10	20	0	1	50	150	50	3	sybr50487528
sybr	50	2591	0.7197222222222223	C6	5209	AFU	487	528	split pir 2x bxb1	2	10	20	0	1	50	150	250	3	sybr50487528
sybr	50	2591	0.7197222222222223	C7	5187	AFU	487	528	split pir 2x bxb1	3	10	20	0	1	90	270	10	3	sybr50487528
sybr	50	2591	0.7197222222222223	C8	4660	AFU	487	528	split pir 2x bxb1	3	10	20	0	1	90	270	50	3	sybr50487528
sybr	50	2591	0.7197222222222223	C9	5412	AFU	487	528	split pir 2x bxb1	3	10	20	0	1	90	270	250	3	sybr50487528
sybr	50	2591	0.7197222222222223	C10	6212	AFU	487	528	JS006	1	0	0	0	1	190	570	10	3	sybr50487528
sybr	50	2591	0.7197222222222223	C11	5578	AFU	487	528	JS006	1	0	0	0	1	190	570	50	3	sybr50487528
sybr	50	2591	0.7197222222222223	C12	5705	AFU	487	528	JS006	1	0	0	0	1	190	570	250	3	sybr50487528
sybr	50	2651	0.7363888888888889	A1	5204	AFU	487	528	split pir 2x bxb1	1	10	20	0	1	110	330	10	1	sybr50487528
sybr	50	2651	0.7363888888888889	A2	4623	AFU	487	528	split pir 2x bxb1	1	10	20	0	1	110	330	50	1	sybr50487528
sybr	50	2651	0.7363888888888889	A3	5481	AFU	487	528	split pir 2x bxb1	1	10	20	0	1	110	330	250	1	sybr50487528
sybr	50	2651	0.7363888888888889	A4	5105	AFU	487	528	split pir 2x bxb1	2	10	20	0	1	50	150	10	1	sybr50487528
sybr	50	2651	0.7363888888888889	A5	5222	AFU	487	528	split pir 2x bxb1	2	10	20	0	1	50	150	50	1	sybr50487528
sybr	50	2651	0.7363888888888889	A6	5424	AFU	487	528	split pir 2x bxb1	2	10	20	0	1	50	150	250	1	sybr50487528
sybr	50	2651	0.7363888888888889	A7	5269	AFU	487	528	split pir 2x bxb1	3	10	20	0	1	90	270	10	1	sybr50487528
sybr	50	2651	0.7363888888888889	A8	5023	AFU	487	528	split pir 2x bxb1	3	10	20	0	1	90	270	50	1	sybr50487528
sybr	50	2651	0.7363888888888889	A9	5416	AFU	487	528	split pir 2x bxb1	3	10	20	0	1	90	270	250	1	sybr50487528
sybr	50	2651	0.7363888888888889	A10	6394	AFU	487	528	JS006	1	0	0	0	1	190	570	10	1	sybr50487528
sybr	50	2651	0.7363888888888889	A11	5637	AFU	487	528	JS006	1	0	0	0	1	190	570	50	1	sybr50487528
sybr	50	2651	0.7363888888888889	A12	5524	AFU	487	528	JS006	1	0	0	0	1	190	570	250	1	sybr50487528
sybr	50	2651	0.7363888888888889	B1	5468	AFU	487	528	split pir 2x bxb1	1	10	20	0	1	110	330	10	2	sybr50487528
sybr	50	2651	0.7363888888888889	B2	5004	AFU	487	528	split pir 2x bxb1	1	10	20	0	1	110	330	50	2	sybr50487528
sybr	50	2651	0.7363888888888889	B3	5522	AFU	487	528	split pir 2x bxb1	1	10	20	0	1	110	330	250	2	sybr50487528
sybr	50	2651	0.7363888888888889	B4	5071	AFU	487	528	split pir 2x bxb1	2	10	20	0	1	50	150	10	2	sybr50487528
sybr	50	2651	0.7363888888888889	B5	5314	AFU	487	528	split pir 2x bxb1	2	10	20	0	1	50	150	50	2	sybr50487528
sybr	50	2651	0.7363888888888889	B6	5301	AFU	487	528	split pir 2x bxb1	2	10	20	0	1	50	150	250	2	sybr50487528
sybr	50	2651	0.7363888888888889	B7	5157	AFU	487	528	split pir 2x bxb1	3	10	20	0	1	90	270	10	2	sybr50487528
sybr	50	2651	0.7363888888888889	B8	4889	AFU	487	528	split pir 2x bxb1	3	10	20	0	1	90	270	50	2	sybr50487528
sybr	50	2651	0.7363888888888889	B9	5327	AFU	487	528	split pir 2x bxb1	3	10	20	0	1	90	270	250	2	sybr50487528
sybr	50	2651	0.7363888888888889	B10	6186	AFU	487	528	JS006	1	0	0	0	1	190	570	10	2	sybr50487528
sybr	50	2651	0.7363888888888889	B11	5414	AFU	487	528	JS006	1	0	0	0	1	190	570	50	2	sybr50487528
sybr	50	2651	0.7363888888888889	B12	5450	AFU	487	528	JS006	1	0	0	0	1	190	570	250	2	sybr50487528
sybr	50	2651	0.7363888888888889	C1	5522	AFU	487	528	split pir 2x bxb1	1	10	20	0	1	110	330	10	3	sybr50487528
sybr	50	2651	0.7363888888888889	C2	4768	AFU	487	528	split pir 2x bxb1	1	10	20	0	1	110	330	50	3	sybr50487528
sybr	50	2651	0.7363888888888889	C3	5169	AFU	487	528	split pir 2x bxb1	1	10	20	0	1	110	330	250	3	sybr50487528
sybr	50	2651	0.7363888888888889	C4	5027	AFU	487	528	split pir 2x bxb1	2	10	20	0	1	50	150	10	3	sybr50487528
sybr	50	2651	0.7363888888888889	C5	5116	AFU	487	528	split pir 2x bxb1	2	10	20	0	1	50	150	50	3	sybr50487528
sybr	50	2651	0.7363888888888889	C6	5193	AFU	487	528	split pir 2x bxb1	2	10	20	0	1	50	150	250	3	sybr50487528
sybr	50	2651	0.7363888888888889	C7	5070	AFU	487	528	split pir 2x bxb1	3	10	20	0	1	90	270	10	3	sybr50487528
sybr	50	2651	0.7363888888888889	C8	4567	AFU	487	528	split pir 2x bxb1	3	10	20	0	1	90	270	50	3	sybr50487528
sybr	50	2651	0.7363888888888889	C9	5383	AFU	487	528	split pir 2x bxb1	3	10	20	0	1	90	270	250	3	sybr50487528
sybr	50	2651	0.7363888888888889	C10	6219	AFU	487	528	JS006	1	0	0	0	1	190	570	10	3	sybr50487528
sybr	50	2651	0.7363888888888889	C11	5550	AFU	487	528	JS006	1	0	0	0	1	190	570	50	3	sybr50487528
sybr	50	2651	0.7363888888888889	C12	5672	AFU	487	528	JS006	1	0	0	0	1	190	570	250	3	sybr50487528
sybr	50	2711	0.7530555555555556	A1	5179	AFU	487	528	split pir 2x bxb1	1	10	20	0	1	110	330	10	1	sybr50487528
sybr	50	2711	0.7530555555555556	A2	4621	AFU	487	528	split pir 2x bxb1	1	10	20	0	1	110	330	50	1	sybr50487528
sybr	50	2711	0.7530555555555556	A3	5475	AFU	487	528	split pir 2x bxb1	1	10	20	0	1	110	330	250	1	sybr50487528
sybr	50	2711	0.7530555555555556	A4	5078	AFU	487	528	split pir 2x bxb1	2	10	20	0	1	50	150	10	1	sybr50487528
sybr	50	2711	0.7530555555555556	A5	5187	AFU	487	528	split pir 2x bxb1	2	10	20	0	1	50	150	50	1	sybr50487528
sybr	50	2711	0.7530555555555556	A6	5401	AFU	487	528	split pir 2x bxb1	2	10	20	0	1	50	150	250	1	sybr50487528
sybr	50	2711	0.7530555555555556	A7	5193	AFU	487	528	split pir 2x bxb1	3	10	20	0	1	90	270	10	1	sybr50487528
sybr	50	2711	0.7530555555555556	A8	4956	AFU	487	528	split pir 2x bxb1	3	10	20	0	1	90	270	50	1	sybr50487528
sybr	50	2711	0.7530555555555556	A9	5403	AFU	487	528	split pir 2x bxb1	3	10	20	0	1	90	270	250	1	sybr50487528
sybr	50	2711	0.7530555555555556	A10	6407	AFU	487	528	JS006	1	0	0	0	1	190	570	10	1	sybr50487528
sybr	50	2711	0.7530555555555556	A11	5620	AFU	487	528	JS006	1	0	0	0	1	190	570	50	1	sybr50487528
sybr	50	2711	0.7530555555555556	A12	5518	AFU	487	528	JS006	1	0	0	0	1	190	570	250	1	sybr50487528
sybr	50	2711	0.7530555555555556	B1	5407	AFU	487	528	split pir 2x bxb1	1	10	20	0	1	110	330	10	2	sybr50487528
sybr	50	2711	0.7530555555555556	B2	5012	AFU	487	528	split pir 2x bxb1	1	10	20	0	1	110	330	50	2	sybr50487528
sybr	50	2711	0.7530555555555556	B3	5536	AFU	487	528	split pir 2x bxb1	1	10	20	0	1	110	330	250	2	sybr50487528
sybr	50	2711	0.7530555555555556	B4	5013	AFU	487	528	split pir 2x bxb1	2	10	20	0	1	50	150	10	2	sybr50487528
sybr	50	2711	0.7530555555555556	B5	5296	AFU	487	528	split pir 2x bxb1	2	10	20	0	1	50	150	50	2	sybr50487528
sybr	50	2711	0.7530555555555556	B6	5289	AFU	487	528	split pir 2x bxb1	2	10	20	0	1	50	150	250	2	sybr50487528
sybr	50	2711	0.7530555555555556	B7	5057	AFU	487	528	split pir 2x bxb1	3	10	20	0	1	90	270	10	2	sybr50487528
sybr	50	2711	0.7530555555555556	B8	4792	AFU	487	528	split pir 2x bxb1	3	10	20	0	1	90	270	50	2	sybr50487528
sybr	50	2711	0.7530555555555556	B9	5321	AFU	487	528	split pir 2x bxb1	3	10	20	0	1	90	270	250	2	sybr50487528
sybr	50	2711	0.7530555555555556	B10	6174	AFU	487	528	JS006	1	0	0	0	1	190	570	10	2	sybr50487528
sybr	50	2711	0.7530555555555556	B11	5400	AFU	487	528	JS006	1	0	0	0	1	190	570	50	2	sybr50487528
sybr	50	2711	0.7530555555555556	B12	5434	AFU	487	528	JS006	1	0	0	0	1	190	570	250	2	sybr50487528
sybr	50	2711	0.7530555555555556	C1	5410	AFU	487	528	split pir 2x bxb1	1	10	20	0	1	110	330	10	3	sybr50487528
sybr	50	2711	0.7530555555555556	C2	4742	AFU	487	528	split pir 2x bxb1	1	10	20	0	1	110	330	50	3	sybr50487528
sybr	50	2711	0.7530555555555556	C3	5175	AFU	487	528	split pir 2x bxb1	1	10	20	0	1	110	330	250	3	sybr50487528
sybr	50	2711	0.7530555555555556	C4	5021	AFU	487	528	split pir 2x bxb1	2	10	20	0	1	50	150	10	3	sybr50487528
sybr	50	2711	0.7530555555555556	C5	5079	AFU	487	528	split pir 2x bxb1	2	10	20	0	1	50	150	50	3	sybr50487528
sybr	50	2711	0.7530555555555556	C6	5176	AFU	487	528	split pir 2x bxb1	2	10	20	0	1	50	150	250	3	sybr50487528
sybr	50	2711	0.7530555555555556	C7	4944	AFU	487	528	split pir 2x bxb1	3	10	20	0	1	90	270	10	3	sybr50487528
sybr	50	2711	0.7530555555555556	C8	4491	AFU	487	528	split pir 2x bxb1	3	10	20	0	1	90	270	50	3	sybr50487528
sybr	50	2711	0.7530555555555556	C9	5362	AFU	487	528	split pir 2x bxb1	3	10	20	0	1	90	270	250	3	sybr50487528
sybr	50	2711	0.7530555555555556	C10	6203	AFU	487	528	JS006	1	0	0	0	1	190	570	10	3	sybr50487528
sybr	50	2711	0.7530555555555556	C11	5527	AFU	487	528	JS006	1	0	0	0	1	190	570	50	3	sybr50487528
sybr	50	2711	0.7530555555555556	C12	5684	AFU	487	528	JS006	1	0	0	0	1	190	570	250	3	sybr50487528
sybr	50	2771	0.7697222222222222	A1	5139	AFU	487	528	split pir 2x bxb1	1	10	20	0	1	110	330	10	1	sybr50487528
sybr	50	2771	0.7697222222222222	A2	4666	AFU	487	528	split pir 2x bxb1	1	10	20	0	1	110	330	50	1	sybr50487528
sybr	50	2771	0.7697222222222222	A3	5420	AFU	487	528	split pir 2x bxb1	1	10	20	0	1	110	330	250	1	sybr50487528
sybr	50	2771	0.7697222222222222	A4	5014	AFU	487	528	split pir 2x bxb1	2	10	20	0	1	50	150	10	1	sybr50487528
sybr	50	2771	0.7697222222222222	A5	5190	AFU	487	528	split pir 2x bxb1	2	10	20	0	1	50	150	50	1	sybr50487528
sybr	50	2771	0.7697222222222222	A6	5380	AFU	487	528	split pir 2x bxb1	2	10	20	0	1	50	150	250	1	sybr50487528
sybr	50	2771	0.7697222222222222	A7	5146	AFU	487	528	split pir 2x bxb1	3	10	20	0	1	90	270	10	1	sybr50487528
sybr	50	2771	0.7697222222222222	A8	4895	AFU	487	528	split pir 2x bxb1	3	10	20	0	1	90	270	50	1	sybr50487528
sybr	50	2771	0.7697222222222222	A9	5400	AFU	487	528	split pir 2x bxb1	3	10	20	0	1	90	270	250	1	sybr50487528
sybr	50	2771	0.7697222222222222	A10	6407	AFU	487	528	JS006	1	0	0	0	1	190	570	10	1	sybr50487528
sybr	50	2771	0.7697222222222222	A11	5598	AFU	487	528	JS006	1	0	0	0	1	190	570	50	1	sybr50487528
sybr	50	2771	0.7697222222222222	A12	5556	AFU	487	528	JS006	1	0	0	0	1	190	570	250	1	sybr50487528
sybr	50	2771	0.7697222222222222	B1	5327	AFU	487	528	split pir 2x bxb1	1	10	20	0	1	110	330	10	2	sybr50487528
sybr	50	2771	0.7697222222222222	B2	4982	AFU	487	528	split pir 2x bxb1	1	10	20	0	1	110	330	50	2	sybr50487528
sybr	50	2771	0.7697222222222222	B3	5507	AFU	487	528	split pir 2x bxb1	1	10	20	0	1	110	330	250	2	sybr50487528
sybr	50	2771	0.7697222222222222	B4	4942	AFU	487	528	split pir 2x bxb1	2	10	20	0	1	50	150	10	2	sybr50487528
sybr	50	2771	0.7697222222222222	B5	5293	AFU	487	528	split pir 2x bxb1	2	10	20	0	1	50	150	50	2	sybr50487528
sybr	50	2771	0.7697222222222222	B6	5278	AFU	487	528	split pir 2x bxb1	2	10	20	0	1	50	150	250	2	sybr50487528
sybr	50	2771	0.7697222222222222	B7	4947	AFU	487	528	split pir 2x bxb1	3	10	20	0	1	90	270	10	2	sybr50487528
sybr	50	2771	0.7697222222222222	B8	4690	AFU	487	528	split pir 2x bxb1	3	10	20	0	1	90	270	50	2	sybr50487528
sybr	50	2771	0.7697222222222222	B9	5304	AFU	487	528	split pir 2x bxb1	3	10	20	0	1	90	270	250	2	sybr50487528
sybr	50	2771	0.7697222222222222	B10	6178	AFU	487	528	JS006	1	0	0	0	1	190	570	10	2	sybr50487528
sybr	50	2771	0.7697222222222222	B11	5394	AFU	487	528	JS006	1	0	0	0	1	190	570	50	2	sybr50487528
sybr	50	2771	0.7697222222222222	B12	5422	AFU	487	528	JS006	1	0	0	0	1	190	570	250	2	sybr50487528
sybr	50	2771	0.7697222222222222	C1	5292	AFU	487	528	split pir 2x bxb1	1	10	20	0	1	110	330	10	3	sybr50487528
sybr	50	2771	0.7697222222222222	C2	4742	AFU	487	528	split pir 2x bxb1	1	10	20	0	1	110	330	50	3	sybr50487528
sybr	50	2771	0.7697222222222222	C3	5174	AFU	487	528	split pir 2x bxb1	1	10	20	0	1	110	330	250	3	sybr50487528
sybr	50	2771	0.7697222222222222	C4	5010	AFU	487	528	split pir 2x bxb1	2	10	20	0	1	50	150	10	3	sybr50487528
sybr	50	2771	0.7697222222222222	C5	5097	AFU	487	528	split pir 2x bxb1	2	10	20	0	1	50	150	50	3	sybr50487528
sybr	50	2771	0.7697222222222222	C6	5178	AFU	487	528	split pir 2x bxb1	2	10	20	0	1	50	150	250	3	sybr50487528
sybr	50	2771	0.7697222222222222	C7	4774	AFU	487	528	split pir 2x bxb1	3	10	20	0	1	90	270	10	3	sybr50487528
sybr	50	2771	0.7697222222222222	C8	4416	AFU	487	528	split pir 2x bxb1	3	10	20	0	1	90	270	50	3	sybr50487528
sybr	50	2771	0.7697222222222222	C9	5357	AFU	487	528	split pir 2x bxb1	3	10	20	0	1	90	270	250	3	sybr50487528
sybr	50	2771	0.7697222222222222	C10	6194	AFU	487	528	JS006	1	0	0	0	1	190	570	10	3	sybr50487528
sybr	50	2771	0.7697222222222222	C11	5525	AFU	487	528	JS006	1	0	0	0	1	190	570	50	3	sybr50487528
sybr	50	2771	0.7697222222222222	C12	5695	AFU	487	528	JS006	1	0	0	0	1	190	570	250	3	sybr50487528
sybr	50	2831	0.7863888888888889	A1	5077	AFU	487	528	split pir 2x bxb1	1	10	20	0	1	110	330	10	1	sybr50487528
sybr	50	2831	0.7863888888888889	A2	4721	AFU	487	528	split pir 2x bxb1	1	10	20	0	1	110	330	50	1	sybr50487528
sybr	50	2831	0.7863888888888889	A3	5430	AFU	487	528	split pir 2x bxb1	1	10	20	0	1	110	330	250	1	sybr50487528
sybr	50	2831	0.7863888888888889	A4	4963	AFU	487	528	split pir 2x bxb1	2	10	20	0	1	50	150	10	1	sybr50487528
sybr	50	2831	0.7863888888888889	A5	5193	AFU	487	528	split pir 2x bxb1	2	10	20	0	1	50	150	50	1	sybr50487528
sybr	50	2831	0.7863888888888889	A6	5382	AFU	487	528	split pir 2x bxb1	2	10	20	0	1	50	150	250	1	sybr50487528
sybr	50	2831	0.7863888888888889	A7	5096	AFU	487	528	split pir 2x bxb1	3	10	20	0	1	90	270	10	1	sybr50487528
sybr	50	2831	0.7863888888888889	A8	4842	AFU	487	528	split pir 2x bxb1	3	10	20	0	1	90	270	50	1	sybr50487528
sybr	50	2831	0.7863888888888889	A9	5393	AFU	487	528	split pir 2x bxb1	3	10	20	0	1	90	270	250	1	sybr50487528
sybr	50	2831	0.7863888888888889	A10	6372	AFU	487	528	JS006	1	0	0	0	1	190	570	10	1	sybr50487528
sybr	50	2831	0.7863888888888889	A11	5610	AFU	487	528	JS006	1	0	0	0	1	190	570	50	1	sybr50487528
sybr	50	2831	0.7863888888888889	A12	5517	AFU	487	528	JS006	1	0	0	0	1	190	570	250	1	sybr50487528
sybr	50	2831	0.7863888888888889	B1	5234	AFU	487	528	split pir 2x bxb1	1	10	20	0	1	110	330	10	2	sybr50487528
sybr	50	2831	0.7863888888888889	B2	4970	AFU	487	528	split pir 2x bxb1	1	10	20	0	1	110	330	50	2	sybr50487528
sybr	50	2831	0.7863888888888889	B3	5503	AFU	487	528	split pir 2x bxb1	1	10	20	0	1	110	330	250	2	sybr50487528
sybr	50	2831	0.7863888888888889	B4	4902	AFU	487	528	split pir 2x bxb1	2	10	20	0	1	50	150	10	2	sybr50487528
sybr	50	2831	0.7863888888888889	B5	5282	AFU	487	528	split pir 2x bxb1	2	10	20	0	1	50	150	50	2	sybr50487528
sybr	50	2831	0.7863888888888889	B6	5310	AFU	487	528	split pir 2x bxb1	2	10	20	0	1	50	150	250	2	sybr50487528
sybr	50	2831	0.7863888888888889	B7	4800	AFU	487	528	split pir 2x bxb1	3	10	20	0	1	90	270	10	2	sybr50487528
sybr	50	2831	0.7863888888888889	B8	4569	AFU	487	528	split pir 2x bxb1	3	10	20	0	1	90	270	50	2	sybr50487528
sybr	50	2831	0.7863888888888889	B9	5318	AFU	487	528	split pir 2x bxb1	3	10	20	0	1	90	270	250	2	sybr50487528
sybr	50	2831	0.7863888888888889	B10	6181	AFU	487	528	JS006	1	0	0	0	1	190	570	10	2	sybr50487528
sybr	50	2831	0.7863888888888889	B11	5397	AFU	487	528	JS006	1	0	0	0	1	190	570	50	2	sybr50487528
sybr	50	2831	0.7863888888888889	B12	5413	AFU	487	528	JS006	1	0	0	0	1	190	570	250	2	sybr50487528
sybr	50	2831	0.7863888888888889	C1	5126	AFU	487	528	split pir 2x bxb1	1	10	20	0	1	110	330	10	3	sybr50487528
sybr	50	2831	0.7863888888888889	C2	4706	AFU	487	528	split pir 2x bxb1	1	10	20	0	1	110	330	50	3	sybr50487528
sybr	50	2831	0.7863888888888889	C3	5180	AFU	487	528	split pir 2x bxb1	1	10	20	0	1	110	330	250	3	sybr50487528
sybr	50	2831	0.7863888888888889	C4	4970	AFU	487	528	split pir 2x bxb1	2	10	20	0	1	50	150	10	3	sybr50487528
sybr	50	2831	0.7863888888888889	C5	5072	AFU	487	528	split pir 2x bxb1	2	10	20	0	1	50	150	50	3	sybr50487528
sybr	50	2831	0.7863888888888889	C6	5166	AFU	487	528	split pir 2x bxb1	2	10	20	0	1	50	150	250	3	sybr50487528
sybr	50	2831	0.7863888888888889	C7	4617	AFU	487	528	split pir 2x bxb1	3	10	20	0	1	90	270	10	3	sybr50487528
sybr	50	2831	0.7863888888888889	C8	4295	AFU	487	528	split pir 2x bxb1	3	10	20	0	1	90	270	50	3	sybr50487528
sybr	50	2831	0.7863888888888889	C9	5341	AFU	487	528	split pir 2x bxb1	3	10	20	0	1	90	270	250	3	sybr50487528
sybr	50	2831	0.7863888888888889	C10	6185	AFU	487	528	JS006	1	0	0	0	1	190	570	10	3	sybr50487528
sybr	50	2831	0.7863888888888889	C11	5515	AFU	487	528	JS006	1	0	0	0	1	190	570	50	3	sybr50487528
sybr	50	2831	0.7863888888888889	C12	5677	AFU	487	528	JS006	1	0	0	0	1	190	570	250	3	sybr50487528
sybr	50	2891	0.8030555555555555	A1	5026	AFU	487	528	split pir 2x bxb1	1	10	20	0	1	110	330	10	1	sybr50487528
sybr	50	2891	0.8030555555555555	A2	4747	AFU	487	528	split pir 2x bxb1	1	10	20	0	1	110	330	50	1	sybr50487528
sybr	50	2891	0.8030555555555555	A3	5406	AFU	487	528	split pir 2x bxb1	1	10	20	0	1	110	330	250	1	sybr50487528
sybr	50	2891	0.8030555555555555	A4	4890	AFU	487	528	split pir 2x bxb1	2	10	20	0	1	50	150	10	1	sybr50487528
sybr	50	2891	0.8030555555555555	A5	5172	AFU	487	528	split pir 2x bxb1	2	10	20	0	1	50	150	50	1	sybr50487528
sybr	50	2891	0.8030555555555555	A6	5342	AFU	487	528	split pir 2x bxb1	2	10	20	0	1	50	150	250	1	sybr50487528
sybr	50	2891	0.8030555555555555	A7	5034	AFU	487	528	split pir 2x bxb1	3	10	20	0	1	90	270	10	1	sybr50487528
sybr	50	2891	0.8030555555555555	A8	4746	AFU	487	528	split pir 2x bxb1	3	10	20	0	1	90	270	50	1	sybr50487528
sybr	50	2891	0.8030555555555555	A9	5380	AFU	487	528	split pir 2x bxb1	3	10	20	0	1	90	270	250	1	sybr50487528
sybr	50	2891	0.8030555555555555	A10	6381	AFU	487	528	JS006	1	0	0	0	1	190	570	10	1	sybr50487528
sybr	50	2891	0.8030555555555555	A11	5607	AFU	487	528	JS006	1	0	0	0	1	190	570	50	1	sybr50487528
sybr	50	2891	0.8030555555555555	A12	5518	AFU	487	528	JS006	1	0	0	0	1	190	570	250	1	sybr50487528
sybr	50	2891	0.8030555555555555	B1	5153	AFU	487	528	split pir 2x bxb1	1	10	20	0	1	110	330	10	2	sybr50487528
sybr	50	2891	0.8030555555555555	B2	4958	AFU	487	528	split pir 2x bxb1	1	10	20	0	1	110	330	50	2	sybr50487528
sybr	50	2891	0.8030555555555555	B3	5464	AFU	487	528	split pir 2x bxb1	1	10	20	0	1	110	330	250	2	sybr50487528
sybr	50	2891	0.8030555555555555	B4	4830	AFU	487	528	split pir 2x bxb1	2	10	20	0	1	50	150	10	2	sybr50487528
sybr	50	2891	0.8030555555555555	B5	5247	AFU	487	528	split pir 2x bxb1	2	10	20	0	1	50	150	50	2	sybr50487528
sybr	50	2891	0.8030555555555555	B6	5319	AFU	487	528	split pir 2x bxb1	2	10	20	0	1	50	150	250	2	sybr50487528
sybr	50	2891	0.8030555555555555	B7	4671	AFU	487	528	split pir 2x bxb1	3	10	20	0	1	90	270	10	2	sybr50487528
sybr	50	2891	0.8030555555555555	B8	4437	AFU	487	528	split pir 2x bxb1	3	10	20	0	1	90	270	50	2	sybr50487528
sybr	50	2891	0.8030555555555555	B9	5314	AFU	487	528	split pir 2x bxb1	3	10	20	0	1	90	270	250	2	sybr50487528
sybr	50	2891	0.8030555555555555	B10	6150	AFU	487	528	JS006	1	0	0	0	1	190	570	10	2	sybr50487528
sybr	50	2891	0.8030555555555555	B11	5382	AFU	487	528	JS006	1	0	0	0	1	190	570	50	2	sybr50487528
sybr	50	2891	0.8030555555555555	B12	5392	AFU	487	528	JS006	1	0	0	0	1	190	570	250	2	sybr50487528
sybr	50	2891	0.8030555555555555	C1	4953	AFU	487	528	split pir 2x bxb1	1	10	20	0	1	110	330	10	3	sybr50487528
sybr	50	2891	0.8030555555555555	C2	4715	AFU	487	528	split pir 2x bxb1	1	10	20	0	1	110	330	50	3	sybr50487528
sybr	50	2891	0.8030555555555555	C3	5170	AFU	487	528	split pir 2x bxb1	1	10	20	0	1	110	330	250	3	sybr50487528
sybr	50	2891	0.8030555555555555	C4	4942	AFU	487	528	split pir 2x bxb1	2	10	20	0	1	50	150	10	3	sybr50487528
sybr	50	2891	0.8030555555555555	C5	5078	AFU	487	528	split pir 2x bxb1	2	10	20	0	1	50	150	50	3	sybr50487528
sybr	50	2891	0.8030555555555555	C6	5168	AFU	487	528	split pir 2x bxb1	2	10	20	0	1	50	150	250	3	sybr50487528
sybr	50	2891	0.8030555555555555	C7	4505	AFU	487	528	split pir 2x bxb1	3	10	20	0	1	90	270	10	3	sybr50487528
sybr	50	2891	0.8030555555555555	C8	4213	AFU	487	528	split pir 2x bxb1	3	10	20	0	1	90	270	50	3	sybr50487528
sybr	50	2891	0.8030555555555555	C9	5333	AFU	487	528	split pir 2x bxb1	3	10	20	0	1	90	270	250	3	sybr50487528
sybr	50	2891	0.8030555555555555	C10	6189	AFU	487	528	JS006	1	0	0	0	1	190	570	10	3	sybr50487528
sybr	50	2891	0.8030555555555555	C11	5503	AFU	487	528	JS006	1	0	0	0	1	190	570	50	3	sybr50487528
sybr	50	2891	0.8030555555555555	C12	5701	AFU	487	528	JS006	1	0	0	0	1	190	570	250	3	sybr50487528
sybr	50	2951	0.8197222222222222	A1	4955	AFU	487	528	split pir 2x bxb1	1	10	20	0	1	110	330	10	1	sybr50487528
sybr	50	2951	0.8197222222222222	A2	4763	AFU	487	528	split pir 2x bxb1	1	10	20	0	1	110	330	50	1	sybr50487528
sybr	50	2951	0.8197222222222222	A3	5385	AFU	487	528	split pir 2x bxb1	1	10	20	0	1	110	330	250	1	sybr50487528
sybr	50	2951	0.8197222222222222	A4	4799	AFU	487	528	split pir 2x bxb1	2	10	20	0	1	50	150	10	1	sybr50487528
sybr	50	2951	0.8197222222222222	A5	5171	AFU	487	528	split pir 2x bxb1	2	10	20	0	1	50	150	50	1	sybr50487528
sybr	50	2951	0.8197222222222222	A6	5341	AFU	487	528	split pir 2x bxb1	2	10	20	0	1	50	150	250	1	sybr50487528
sybr	50	2951	0.8197222222222222	A7	4990	AFU	487	528	split pir 2x bxb1	3	10	20	0	1	90	270	10	1	sybr50487528
sybr	50	2951	0.8197222222222222	A8	4658	AFU	487	528	split pir 2x bxb1	3	10	20	0	1	90	270	50	1	sybr50487528
sybr	50	2951	0.8197222222222222	A9	5363	AFU	487	528	split pir 2x bxb1	3	10	20	0	1	90	270	250	1	sybr50487528
sybr	50	2951	0.8197222222222222	A10	6366	AFU	487	528	JS006	1	0	0	0	1	190	570	10	1	sybr50487528
sybr	50	2951	0.8197222222222222	A11	5587	AFU	487	528	JS006	1	0	0	0	1	190	570	50	1	sybr50487528
sybr	50	2951	0.8197222222222222	A12	5513	AFU	487	528	JS006	1	0	0	0	1	190	570	250	1	sybr50487528
sybr	50	2951	0.8197222222222222	B1	5075	AFU	487	528	split pir 2x bxb1	1	10	20	0	1	110	330	10	2	sybr50487528
sybr	50	2951	0.8197222222222222	B2	4932	AFU	487	528	split pir 2x bxb1	1	10	20	0	1	110	330	50	2	sybr50487528
sybr	50	2951	0.8197222222222222	B3	5469	AFU	487	528	split pir 2x bxb1	1	10	20	0	1	110	330	250	2	sybr50487528
sybr	50	2951	0.8197222222222222	B4	4736	AFU	487	528	split pir 2x bxb1	2	10	20	0	1	50	150	10	2	sybr50487528
sybr	50	2951	0.8197222222222222	B5	5226	AFU	487	528	split pir 2x bxb1	2	10	20	0	1	50	150	50	2	sybr50487528
sybr	50	2951	0.8197222222222222	B6	5300	AFU	487	528	split pir 2x bxb1	2	10	20	0	1	50	150	250	2	sybr50487528
sybr	50	2951	0.8197222222222222	B7	4542	AFU	487	528	split pir 2x bxb1	3	10	20	0	1	90	270	10	2	sybr50487528
sybr	50	2951	0.8197222222222222	B8	4272	AFU	487	528	split pir 2x bxb1	3	10	20	0	1	90	270	50	2	sybr50487528
sybr	50	2951	0.8197222222222222	B9	5312	AFU	487	528	split pir 2x bxb1	3	10	20	0	1	90	270	250	2	sybr50487528
sybr	50	2951	0.8197222222222222	B10	6152	AFU	487	528	JS006	1	0	0	0	1	190	570	10	2	sybr50487528
sybr	50	2951	0.8197222222222222	B11	5368	AFU	487	528	JS006	1	0	0	0	1	190	570	50	2	sybr50487528
sybr	50	2951	0.8197222222222222	B12	5405	AFU	487	528	JS006	1	0	0	0	1	190	570	250	2	sybr50487528
sybr	50	2951	0.8197222222222222	C1	4813	AFU	487	528	split pir 2x bxb1	1	10	20	0	1	110	330	10	3	sybr50487528
sybr	50	2951	0.8197222222222222	C2	4687	AFU	487	528	split pir 2x bxb1	1	10	20	0	1	110	330	50	3	sybr50487528
sybr	50	2951	0.8197222222222222	C3	5156	AFU	487	528	split pir 2x bxb1	1	10	20	0	1	110	330	250	3	sybr50487528
sybr	50	2951	0.8197222222222222	C4	4890	AFU	487	528	split pir 2x bxb1	2	10	20	0	1	50	150	10	3	sybr50487528
sybr	50	2951	0.8197222222222222	C5	5054	AFU	487	528	split pir 2x bxb1	2	10	20	0	1	50	150	50	3	sybr50487528
sybr	50	2951	0.8197222222222222	C6	5157	AFU	487	528	split pir 2x bxb1	2	10	20	0	1	50	150	250	3	sybr50487528
sybr	50	2951	0.8197222222222222	C7	4444	AFU	487	528	split pir 2x bxb1	3	10	20	0	1	90	270	10	3	sybr50487528
sybr	50	2951	0.8197222222222222	C8	4141	AFU	487	528	split pir 2x bxb1	3	10	20	0	1	90	270	50	3	sybr50487528
sybr	50	2951	0.8197222222222222	C9	5312	AFU	487	528	split pir 2x bxb1	3	10	20	0	1	90	270	250	3	sybr50487528
sybr	50	2951	0.8197222222222222	C10	6195	AFU	487	528	JS006	1	0	0	0	1	190	570	10	3	sybr50487528
sybr	50	2951	0.8197222222222222	C11	5517	AFU	487	528	JS006	1	0	0	0	1	190	570	50	3	sybr50487528
sybr	50	2951	0.8197222222222222	C12	5681	AFU	487	528	JS006	1	0	0	0	1	190	570	250	3	sybr50487528
sybr	50	3011	0.8363888888888888	A1	4931	AFU	487	528	split pir 2x bxb1	1	10	20	0	1	110	330	10	1	sybr50487528
sybr	50	3011	0.8363888888888888	A2	4777	AFU	487	528	split pir 2x bxb1	1	10	20	0	1	110	330	50	1	sybr50487528
sybr	50	3011	0.8363888888888888	A3	5391	AFU	487	528	split pir 2x bxb1	1	10	20	0	1	110	330	250	1	sybr50487528
sybr	50	3011	0.8363888888888888	A4	4745	AFU	487	528	split pir 2x bxb1	2	10	20	0	1	50	150	10	1	sybr50487528
sybr	50	3011	0.8363888888888888	A5	5162	AFU	487	528	split pir 2x bxb1	2	10	20	0	1	50	150	50	1	sybr50487528
sybr	50	3011	0.8363888888888888	A6	5361	AFU	487	528	split pir 2x bxb1	2	10	20	0	1	50	150	250	1	sybr50487528
sybr	50	3011	0.8363888888888888	A7	4968	AFU	487	528	split pir 2x bxb1	3	10	20	0	1	90	270	10	1	sybr50487528
sybr	50	3011	0.8363888888888888	A8	4594	AFU	487	528	split pir 2x bxb1	3	10	20	0	1	90	270	50	1	sybr50487528
sybr	50	3011	0.8363888888888888	A9	5375	AFU	487	528	split pir 2x bxb1	3	10	20	0	1	90	270	250	1	sybr50487528
sybr	50	3011	0.8363888888888888	A10	6398	AFU	487	528	JS006	1	0	0	0	1	190	570	10	1	sybr50487528
sybr	50	3011	0.8363888888888888	A11	5592	AFU	487	528	JS006	1	0	0	0	1	190	570	50	1	sybr50487528
sybr	50	3011	0.8363888888888888	A12	5516	AFU	487	528	JS006	1	0	0	0	1	190	570	250	1	sybr50487528
sybr	50	3011	0.8363888888888888	B1	5026	AFU	487	528	split pir 2x bxb1	1	10	20	0	1	110	330	10	2	sybr50487528
sybr	50	3011	0.8363888888888888	B2	4930	AFU	487	528	split pir 2x bxb1	1	10	20	0	1	110	330	50	2	sybr50487528
sybr	50	3011	0.8363888888888888	B3	5458	AFU	487	528	split pir 2x bxb1	1	10	20	0	1	110	330	250	2	sybr50487528
sybr	50	3011	0.8363888888888888	B4	4630	AFU	487	528	split pir 2x bxb1	2	10	20	0	1	50	150	10	2	sybr50487528
sybr	50	3011	0.8363888888888888	B5	5174	AFU	487	528	split pir 2x bxb1	2	10	20	0	1	50	150	50	2	sybr50487528
sybr	50	3011	0.8363888888888888	B6	5309	AFU	487	528	split pir 2x bxb1	2	10	20	0	1	50	150	250	2	sybr50487528
sybr	50	3011	0.8363888888888888	B7	4402	AFU	487	528	split pir 2x bxb1	3	10	20	0	1	90	270	10	2	sybr50487528
sybr	50	3011	0.8363888888888888	B8	4110	AFU	487	528	split pir 2x bxb1	3	10	20	0	1	90	270	50	2	sybr50487528
sybr	50	3011	0.8363888888888888	B9	5316	AFU	487	528	split pir 2x bxb1	3	10	20	0	1	90	270	250	2	sybr50487528
sybr	50	3011	0.8363888888888888	B10	6164	AFU	487	528	JS006	1	0	0	0	1	190	570	10	2	sybr50487528
sybr	50	3011	0.8363888888888888	B11	5390	AFU	487	528	JS006	1	0	0	0	1	190	570	50	2	sybr50487528
sybr	50	3011	0.8363888888888888	B12	5398	AFU	487	528	JS006	1	0	0	0	1	190	570	250	2	sybr50487528
sybr	50	3011	0.8363888888888888	C1	4733	AFU	487	528	split pir 2x bxb1	1	10	20	0	1	110	330	10	3	sybr50487528
sybr	50	3011	0.8363888888888888	C2	4671	AFU	487	528	split pir 2x bxb1	1	10	20	0	1	110	330	50	3	sybr50487528
sybr	50	3011	0.8363888888888888	C3	5151	AFU	487	528	split pir 2x bxb1	1	10	20	0	1	110	330	250	3	sybr50487528
sybr	50	3011	0.8363888888888888	C4	4822	AFU	487	528	split pir 2x bxb1	2	10	20	0	1	50	150	10	3	sybr50487528
sybr	50	3011	0.8363888888888888	C5	5065	AFU	487	528	split pir 2x bxb1	2	10	20	0	1	50	150	50	3	sybr50487528
sybr	50	3011	0.8363888888888888	C6	5149	AFU	487	528	split pir 2x bxb1	2	10	20	0	1	50	150	250	3	sybr50487528
sybr	50	3011	0.8363888888888888	C7	4422	AFU	487	528	split pir 2x bxb1	3	10	20	0	1	90	270	10	3	sybr50487528
sybr	50	3011	0.8363888888888888	C8	4094	AFU	487	528	split pir 2x bxb1	3	10	20	0	1	90	270	50	3	sybr50487528
sybr	50	3011	0.8363888888888888	C9	5330	AFU	487	528	split pir 2x bxb1	3	10	20	0	1	90	270	250	3	sybr50487528
sybr	50	3011	0.8363888888888888	C10	6185	AFU	487	528	JS006	1	0	0	0	1	190	570	10	3	sybr50487528
sybr	50	3011	0.8363888888888888	C11	5553	AFU	487	528	JS006	1	0	0	0	1	190	570	50	3	sybr50487528
sybr	50	3011	0.8363888888888888	C12	5656	AFU	487	528	JS006	1	0	0	0	1	190	570	250	3	sybr50487528
sybr	50	3071	0.8530555555555556	A1	4864	AFU	487	528	split pir 2x bxb1	1	10	20	0	1	110	330	10	1	sybr50487528
sybr	50	3071	0.8530555555555556	A2	4746	AFU	487	528	split pir 2x bxb1	1	10	20	0	1	110	330	50	1	sybr50487528
sybr	50	3071	0.8530555555555556	A3	5396	AFU	487	528	split pir 2x bxb1	1	10	20	0	1	110	330	250	1	sybr50487528
sybr	50	3071	0.8530555555555556	A4	4655	AFU	487	528	split pir 2x bxb1	2	10	20	0	1	50	150	10	1	sybr50487528
sybr	50	3071	0.8530555555555556	A5	5143	AFU	487	528	split pir 2x bxb1	2	10	20	0	1	50	150	50	1	sybr50487528
sybr	50	3071	0.8530555555555556	A6	5352	AFU	487	528	split pir 2x bxb1	2	10	20	0	1	50	150	250	1	sybr50487528
sybr	50	3071	0.8530555555555556	A7	4924	AFU	487	528	split pir 2x bxb1	3	10	20	0	1	90	270	10	1	sybr50487528
sybr	50	3071	0.8530555555555556	A8	4519	AFU	487	528	split pir 2x bxb1	3	10	20	0	1	90	270	50	1	sybr50487528
sybr	50	3071	0.8530555555555556	A9	5373	AFU	487	528	split pir 2x bxb1	3	10	20	0	1	90	270	250	1	sybr50487528
sybr	50	3071	0.8530555555555556	A10	6369	AFU	487	528	JS006	1	0	0	0	1	190	570	10	1	sybr50487528
sybr	50	3071	0.8530555555555556	A11	5568	AFU	487	528	JS006	1	0	0	0	1	190	570	50	1	sybr50487528
sybr	50	3071	0.8530555555555556	A12	5506	AFU	487	528	JS006	1	0	0	0	1	190	570	250	1	sybr50487528
sybr	50	3071	0.8530555555555556	B1	4951	AFU	487	528	split pir 2x bxb1	1	10	20	0	1	110	330	10	2	sybr50487528
sybr	50	3071	0.8530555555555556	B2	4886	AFU	487	528	split pir 2x bxb1	1	10	20	0	1	110	330	50	2	sybr50487528
sybr	50	3071	0.8530555555555556	B3	5442	AFU	487	528	split pir 2x bxb1	1	10	20	0	1	110	330	250	2	sybr50487528
sybr	50	3071	0.8530555555555556	B4	4486	AFU	487	528	split pir 2x bxb1	2	10	20	0	1	50	150	10	2	sybr50487528
sybr	50	3071	0.8530555555555556	B5	5146	AFU	487	528	split pir 2x bxb1	2	10	20	0	1	50	150	50	2	sybr50487528
sybr	50	3071	0.8530555555555556	B6	5306	AFU	487	528	split pir 2x bxb1	2	10	20	0	1	50	150	250	2	sybr50487528
sybr	50	3071	0.8530555555555556	B7	4319	AFU	487	528	split pir 2x bxb1	3	10	20	0	1	90	270	10	2	sybr50487528
sybr	50	3071	0.8530555555555556	B8	3971	AFU	487	528	split pir 2x bxb1	3	10	20	0	1	90	270	50	2	sybr50487528
sybr	50	3071	0.8530555555555556	B9	5321	AFU	487	528	split pir 2x bxb1	3	10	20	0	1	90	270	250	2	sybr50487528
sybr	50	3071	0.8530555555555556	B10	6160	AFU	487	528	JS006	1	0	0	0	1	190	570	10	2	sybr50487528
sybr	50	3071	0.8530555555555556	B11	5367	AFU	487	528	JS006	1	0	0	0	1	190	570	50	2	sybr50487528
sybr	50	3071	0.8530555555555556	B12	5381	AFU	487	528	JS006	1	0	0	0	1	190	570	250	2	sybr50487528
sybr	50	3071	0.8530555555555556	C1	4689	AFU	487	528	split pir 2x bxb1	1	10	20	0	1	110	330	10	3	sybr50487528
sybr	50	3071	0.8530555555555556	C2	4612	AFU	487	528	split pir 2x bxb1	1	10	20	0	1	110	330	50	3	sybr50487528
sybr	50	3071	0.8530555555555556	C3	5148	AFU	487	528	split pir 2x bxb1	1	10	20	0	1	110	330	250	3	sybr50487528
sybr	50	3071	0.8530555555555556	C4	4764	AFU	487	528	split pir 2x bxb1	2	10	20	0	1	50	150	10	3	sybr50487528
sybr	50	3071	0.8530555555555556	C5	5063	AFU	487	528	split pir 2x bxb1	2	10	20	0	1	50	150	50	3	sybr50487528
sybr	50	3071	0.8530555555555556	C6	5150	AFU	487	528	split pir 2x bxb1	2	10	20	0	1	50	150	250	3	sybr50487528
sybr	50	3071	0.8530555555555556	C7	4415	AFU	487	528	split pir 2x bxb1	3	10	20	0	1	90	270	10	3	sybr50487528
sybr	50	3071	0.8530555555555556	C8	4078	AFU	487	528	split pir 2x bxb1	3	10	20	0	1	90	270	50	3	sybr50487528
sybr	50	3071	0.8530555555555556	C9	5317	AFU	487	528	split pir 2x bxb1	3	10	20	0	1	90	270	250	3	sybr50487528
sybr	50	3071	0.8530555555555556	C10	6175	AFU	487	528	JS006	1	0	0	0	1	190	570	10	3	sybr50487528
sybr	50	3071	0.8530555555555556	C11	5558	AFU	487	528	JS006	1	0	0	0	1	190	570	50	3	sybr50487528
sybr	50	3071	0.8530555555555556	C12	5672	AFU	487	528	JS006	1	0	0	0	1	190	570	250	3	sybr50487528
sybr	50	3131	0.8697222222222222	A1	4833	AFU	487	528	split pir 2x bxb1	1	10	20	0	1	110	330	10	1	sybr50487528
sybr	50	3131	0.8697222222222222	A2	4724	AFU	487	528	split pir 2x bxb1	1	10	20	0	1	110	330	50	1	sybr50487528
sybr	50	3131	0.8697222222222222	A3	5377	AFU	487	528	split pir 2x bxb1	1	10	20	0	1	110	330	250	1	sybr50487528
sybr	50	3131	0.8697222222222222	A4	4619	AFU	487	528	split pir 2x bxb1	2	10	20	0	1	50	150	10	1	sybr50487528
sybr	50	3131	0.8697222222222222	A5	5113	AFU	487	528	split pir 2x bxb1	2	10	20	0	1	50	150	50	1	sybr50487528
sybr	50	3131	0.8697222222222222	A6	5359	AFU	487	528	split pir 2x bxb1	2	10	20	0	1	50	150	250	1	sybr50487528
sybr	50	3131	0.8697222222222222	A7	4883	AFU	487	528	split pir 2x bxb1	3	10	20	0	1	90	270	10	1	sybr50487528
sybr	50	3131	0.8697222222222222	A8	4444	AFU	487	528	split pir 2x bxb1	3	10	20	0	1	90	270	50	1	sybr50487528
sybr	50	3131	0.8697222222222222	A9	5369	AFU	487	528	split pir 2x bxb1	3	10	20	0	1	90	270	250	1	sybr50487528
sybr	50	3131	0.8697222222222222	A10	6368	AFU	487	528	JS006	1	0	0	0	1	190	570	10	1	sybr50487528
sybr	50	3131	0.8697222222222222	A11	5583	AFU	487	528	JS006	1	0	0	0	1	190	570	50	1	sybr50487528
sybr	50	3131	0.8697222222222222	A12	5491	AFU	487	528	JS006	1	0	0	0	1	190	570	250	1	sybr50487528
sybr	50	3131	0.8697222222222222	B1	4904	AFU	487	528	split pir 2x bxb1	1	10	20	0	1	110	330	10	2	sybr50487528
sybr	50	3131	0.8697222222222222	B2	4851	AFU	487	528	split pir 2x bxb1	1	10	20	0	1	110	330	50	2	sybr50487528
sybr	50	3131	0.8697222222222222	B3	5428	AFU	487	528	split pir 2x bxb1	1	10	20	0	1	110	330	250	2	sybr50487528
sybr	50	3131	0.8697222222222222	B4	4344	AFU	487	528	split pir 2x bxb1	2	10	20	0	1	50	150	10	2	sybr50487528
sybr	50	3131	0.8697222222222222	B5	5095	AFU	487	528	split pir 2x bxb1	2	10	20	0	1	50	150	50	2	sybr50487528
sybr	50	3131	0.8697222222222222	B6	5296	AFU	487	528	split pir 2x bxb1	2	10	20	0	1	50	150	250	2	sybr50487528
sybr	50	3131	0.8697222222222222	B7	4259	AFU	487	528	split pir 2x bxb1	3	10	20	0	1	90	270	10	2	sybr50487528
sybr	50	3131	0.8697222222222222	B8	3857	AFU	487	528	split pir 2x bxb1	3	10	20	0	1	90	270	50	2	sybr50487528
sybr	50	3131	0.8697222222222222	B9	5304	AFU	487	528	split pir 2x bxb1	3	10	20	0	1	90	270	250	2	sybr50487528
sybr	50	3131	0.8697222222222222	B10	6156	AFU	487	528	JS006	1	0	0	0	1	190	570	10	2	sybr50487528
sybr	50	3131	0.8697222222222222	B11	5379	AFU	487	528	JS006	1	0	0	0	1	190	570	50	2	sybr50487528
sybr	50	3131	0.8697222222222222	B12	5384	AFU	487	528	JS006	1	0	0	0	1	190	570	250	2	sybr50487528
sybr	50	3131	0.8697222222222222	C1	4654	AFU	487	528	split pir 2x bxb1	1	10	20	0	1	110	330	10	3	sybr50487528
sybr	50	3131	0.8697222222222222	C2	4529	AFU	487	528	split pir 2x bxb1	1	10	20	0	1	110	330	50	3	sybr50487528
sybr	50	3131	0.8697222222222222	C3	5123	AFU	487	528	split pir 2x bxb1	1	10	20	0	1	110	330	250	3	sybr50487528
sybr	50	3131	0.8697222222222222	C4	4711	AFU	487	528	split pir 2x bxb1	2	10	20	0	1	50	150	10	3	sybr50487528
sybr	50	3131	0.8697222222222222	C5	5032	AFU	487	528	split pir 2x bxb1	2	10	20	0	1	50	150	50	3	sybr50487528
sybr	50	3131	0.8697222222222222	C6	5173	AFU	487	528	split pir 2x bxb1	2	10	20	0	1	50	150	250	3	sybr50487528
sybr	50	3131	0.8697222222222222	C7	4390	AFU	487	528	split pir 2x bxb1	3	10	20	0	1	90	270	10	3	sybr50487528
sybr	50	3131	0.8697222222222222	C8	4065	AFU	487	528	split pir 2x bxb1	3	10	20	0	1	90	270	50	3	sybr50487528
sybr	50	3131	0.8697222222222222	C9	5332	AFU	487	528	split pir 2x bxb1	3	10	20	0	1	90	270	250	3	sybr50487528
sybr	50	3131	0.8697222222222222	C10	6202	AFU	487	528	JS006	1	0	0	0	1	190	570	10	3	sybr50487528
sybr	50	3131	0.8697222222222222	C11	5608	AFU	487	528	JS006	1	0	0	0	1	190	570	50	3	sybr50487528
sybr	50	3131	0.8697222222222222	C12	5677	AFU	487	528	JS006	1	0	0	0	1	190	570	250	3	sybr50487528
sybr	50	3191	0.8863888888888889	A1	4770	AFU	487	528	split pir 2x bxb1	1	10	20	0	1	110	330	10	1	sybr50487528
sybr	50	3191	0.8863888888888889	A2	4692	AFU	487	528	split pir 2x bxb1	1	10	20	0	1	110	330	50	1	sybr50487528
sybr	50	3191	0.8863888888888889	A3	5336	AFU	487	528	split pir 2x bxb1	1	10	20	0	1	110	330	250	1	sybr50487528
sybr	50	3191	0.8863888888888889	A4	4544	AFU	487	528	split pir 2x bxb1	2	10	20	0	1	50	150	10	1	sybr50487528
sybr	50	3191	0.8863888888888889	A5	5108	AFU	487	528	split pir 2x bxb1	2	10	20	0	1	50	150	50	1	sybr50487528
sybr	50	3191	0.8863888888888889	A6	5349	AFU	487	528	split pir 2x bxb1	2	10	20	0	1	50	150	250	1	sybr50487528
sybr	50	3191	0.8863888888888889	A7	4857	AFU	487	528	split pir 2x bxb1	3	10	20	0	1	90	270	10	1	sybr50487528
sybr	50	3191	0.8863888888888889	A8	4349	AFU	487	528	split pir 2x bxb1	3	10	20	0	1	90	270	50	1	sybr50487528
sybr	50	3191	0.8863888888888889	A9	5373	AFU	487	528	split pir 2x bxb1	3	10	20	0	1	90	270	250	1	sybr50487528
sybr	50	3191	0.8863888888888889	A10	6370	AFU	487	528	JS006	1	0	0	0	1	190	570	10	1	sybr50487528
sybr	50	3191	0.8863888888888889	A11	5575	AFU	487	528	JS006	1	0	0	0	1	190	570	50	1	sybr50487528
sybr	50	3191	0.8863888888888889	A12	5494	AFU	487	528	JS006	1	0	0	0	1	190	570	250	1	sybr50487528
sybr	50	3191	0.8863888888888889	B1	4823	AFU	487	528	split pir 2x bxb1	1	10	20	0	1	110	330	10	2	sybr50487528
sybr	50	3191	0.8863888888888889	B2	4782	AFU	487	528	split pir 2x bxb1	1	10	20	0	1	110	330	50	2	sybr50487528
sybr	50	3191	0.8863888888888889	B3	5397	AFU	487	528	split pir 2x bxb1	1	10	20	0	1	110	330	250	2	sybr50487528
sybr	50	3191	0.8863888888888889	B4	4197	AFU	487	528	split pir 2x bxb1	2	10	20	0	1	50	150	10	2	sybr50487528
sybr	50	3191	0.8863888888888889	B5	5070	AFU	487	528	split pir 2x bxb1	2	10	20	0	1	50	150	50	2	sybr50487528
sybr	50	3191	0.8863888888888889	B6	5291	AFU	487	528	split pir 2x bxb1	2	10	20	0	1	50	150	250	2	sybr50487528
sybr	50	3191	0.8863888888888889	B7	4215	AFU	487	528	split pir 2x bxb1	3	10	20	0	1	90	270	10	2	sybr50487528
sybr	50	3191	0.8863888888888889	B8	3775	AFU	487	528	split pir 2x bxb1	3	10	20	0	1	90	270	50	2	sybr50487528
sybr	50	3191	0.8863888888888889	B9	5276	AFU	487	528	split pir 2x bxb1	3	10	20	0	1	90	270	250	2	sybr50487528
sybr	50	3191	0.8863888888888889	B10	6149	AFU	487	528	JS006	1	0	0	0	1	190	570	10	2	sybr50487528
sybr	50	3191	0.8863888888888889	B11	5351	AFU	487	528	JS006	1	0	0	0	1	190	570	50	2	sybr50487528
sybr	50	3191	0.8863888888888889	B12	5368	AFU	487	528	JS006	1	0	0	0	1	190	570	250	2	sybr50487528
sybr	50	3191	0.8863888888888889	C1	4625	AFU	487	528	split pir 2x bxb1	1	10	20	0	1	110	330	10	3	sybr50487528
sybr	50	3191	0.8863888888888889	C2	4470	AFU	487	528	split pir 2x bxb1	1	10	20	0	1	110	330	50	3	sybr50487528
sybr	50	3191	0.8863888888888889	C3	5128	AFU	487	528	split pir 2x bxb1	1	10	20	0	1	110	330	250	3	sybr50487528
sybr	50	3191	0.8863888888888889	C4	4618	AFU	487	528	split pir 2x bxb1	2	10	20	0	1	50	150	10	3	sybr50487528
sybr	50	3191	0.8863888888888889	C5	4993	AFU	487	528	split pir 2x bxb1	2	10	20	0	1	50	150	50	3	sybr50487528
sybr	50	3191	0.8863888888888889	C6	5151	AFU	487	528	split pir 2x bxb1	2	10	20	0	1	50	150	250	3	sybr50487528
sybr	50	3191	0.8863888888888889	C7	4371	AFU	487	528	split pir 2x bxb1	3	10	20	0	1	90	270	10	3	sybr50487528
sybr	50	3191	0.8863888888888889	C8	4047	AFU	487	528	split pir 2x bxb1	3	10	20	0	1	90	270	50	3	sybr50487528
sybr	50	3191	0.8863888888888889	C9	5308	AFU	487	528	split pir 2x bxb1	3	10	20	0	1	90	270	250	3	sybr50487528
sybr	50	3191	0.8863888888888889	C10	6167	AFU	487	528	JS006	1	0	0	0	1	190	570	10	3	sybr50487528
sybr	50	3191	0.8863888888888889	C11	5557	AFU	487	528	JS006	1	0	0	0	1	190	570	50	3	sybr50487528
sybr	50	3191	0.8863888888888889	C12	5628	AFU	487	528	JS006	1	0	0	0	1	190	570	250	3	sybr50487528
sybr	50	3251	0.9030555555555555	A1	4744	AFU	487	528	split pir 2x bxb1	1	10	20	0	1	110	330	10	1	sybr50487528
sybr	50	3251	0.9030555555555555	A2	4625	AFU	487	528	split pir 2x bxb1	1	10	20	0	1	110	330	50	1	sybr50487528
sybr	50	3251	0.9030555555555555	A3	5296	AFU	487	528	split pir 2x bxb1	1	10	20	0	1	110	330	250	1	sybr50487528
sybr	50	3251	0.9030555555555555	A4	4521	AFU	487	528	split pir 2x bxb1	2	10	20	0	1	50	150	10	1	sybr50487528
sybr	50	3251	0.9030555555555555	A5	5095	AFU	487	528	split pir 2x bxb1	2	10	20	0	1	50	150	50	1	sybr50487528
sybr	50	3251	0.9030555555555555	A6	5336	AFU	487	528	split pir 2x bxb1	2	10	20	0	1	50	150	250	1	sybr50487528
sybr	50	3251	0.9030555555555555	A7	4812	AFU	487	528	split pir 2x bxb1	3	10	20	0	1	90	270	10	1	sybr50487528
sybr	50	3251	0.9030555555555555	A8	4265	AFU	487	528	split pir 2x bxb1	3	10	20	0	1	90	270	50	1	sybr50487528
sybr	50	3251	0.9030555555555555	A9	5376	AFU	487	528	split pir 2x bxb1	3	10	20	0	1	90	270	250	1	sybr50487528
sybr	50	3251	0.9030555555555555	A10	6366	AFU	487	528	JS006	1	0	0	0	1	190	570	10	1	sybr50487528
sybr	50	3251	0.9030555555555555	A11	5566	AFU	487	528	JS006	1	0	0	0	1	190	570	50	1	sybr50487528
sybr	50	3251	0.9030555555555555	A12	5489	AFU	487	528	JS006	1	0	0	0	1	190	570	250	1	sybr50487528
sybr	50	3251	0.9030555555555555	B1	4780	AFU	487	528	split pir 2x bxb1	1	10	20	0	1	110	330	10	2	sybr50487528
sybr	50	3251	0.9030555555555555	B2	4706	AFU	487	528	split pir 2x bxb1	1	10	20	0	1	110	330	50	2	sybr50487528
sybr	50	3251	0.9030555555555555	B3	5415	AFU	487	528	split pir 2x bxb1	1	10	20	0	1	110	330	250	2	sybr50487528
sybr	50	3251	0.9030555555555555	B4	4079	AFU	487	528	split pir 2x bxb1	2	10	20	0	1	50	150	10	2	sybr50487528
sybr	50	3251	0.9030555555555555	B5	5050	AFU	487	528	split pir 2x bxb1	2	10	20	0	1	50	150	50	2	sybr50487528
sybr	50	3251	0.9030555555555555	B6	5296	AFU	487	528	split pir 2x bxb1	2	10	20	0	1	50	150	250	2	sybr50487528
sybr	50	3251	0.9030555555555555	B7	4198	AFU	487	528	split pir 2x bxb1	3	10	20	0	1	90	270	10	2	sybr50487528
sybr	50	3251	0.9030555555555555	B8	3728	AFU	487	528	split pir 2x bxb1	3	10	20	0	1	90	270	50	2	sybr50487528
sybr	50	3251	0.9030555555555555	B9	5261	AFU	487	528	split pir 2x bxb1	3	10	20	0	1	90	270	250	2	sybr50487528
sybr	50	3251	0.9030555555555555	B10	6137	AFU	487	528	JS006	1	0	0	0	1	190	570	10	2	sybr50487528
sybr	50	3251	0.9030555555555555	B11	5354	AFU	487	528	JS006	1	0	0	0	1	190	570	50	2	sybr50487528
sybr	50	3251	0.9030555555555555	B12	5378	AFU	487	528	JS006	1	0	0	0	1	190	570	250	2	sybr50487528
sybr	50	3251	0.9030555555555555	C1	4604	AFU	487	528	split pir 2x bxb1	1	10	20	0	1	110	330	10	3	sybr50487528
sybr	50	3251	0.9030555555555555	C2	4396	AFU	487	528	split pir 2x bxb1	1	10	20	0	1	110	330	50	3	sybr50487528
sybr	50	3251	0.9030555555555555	C3	5123	AFU	487	528	split pir 2x bxb1	1	10	20	0	1	110	330	250	3	sybr50487528
sybr	50	3251	0.9030555555555555	C4	4562	AFU	487	528	split pir 2x bxb1	2	10	20	0	1	50	150	10	3	sybr50487528
sybr	50	3251	0.9030555555555555	C5	4955	AFU	487	528	split pir 2x bxb1	2	10	20	0	1	50	150	50	3	sybr50487528
sybr	50	3251	0.9030555555555555	C6	5136	AFU	487	528	split pir 2x bxb1	2	10	20	0	1	50	150	250	3	sybr50487528
sybr	50	3251	0.9030555555555555	C7	4350	AFU	487	528	split pir 2x bxb1	3	10	20	0	1	90	270	10	3	sybr50487528
sybr	50	3251	0.9030555555555555	C8	4046	AFU	487	528	split pir 2x bxb1	3	10	20	0	1	90	270	50	3	sybr50487528
sybr	50	3251	0.9030555555555555	C9	5296	AFU	487	528	split pir 2x bxb1	3	10	20	0	1	90	270	250	3	sybr50487528
sybr	50	3251	0.9030555555555555	C10	6160	AFU	487	528	JS006	1	0	0	0	1	190	570	10	3	sybr50487528
sybr	50	3251	0.9030555555555555	C11	5542	AFU	487	528	JS006	1	0	0	0	1	190	570	50	3	sybr50487528
sybr	50	3251	0.9030555555555555	C12	5638	AFU	487	528	JS006	1	0	0	0	1	190	570	250	3	sybr50487528
sybr	50	3311	0.9197222222222222	A1	4701	AFU	487	528	split pir 2x bxb1	1	10	20	0	1	110	330	10	1	sybr50487528
sybr	50	3311	0.9197222222222222	A2	4587	AFU	487	528	split pir 2x bxb1	1	10	20	0	1	110	330	50	1	sybr50487528
sybr	50	3311	0.9197222222222222	A3	5295	AFU	487	528	split pir 2x bxb1	1	10	20	0	1	110	330	250	1	sybr50487528
sybr	50	3311	0.9197222222222222	A4	4482	AFU	487	528	split pir 2x bxb1	2	10	20	0	1	50	150	10	1	sybr50487528
sybr	50	3311	0.9197222222222222	A5	5075	AFU	487	528	split pir 2x bxb1	2	10	20	0	1	50	150	50	1	sybr50487528
sybr	50	3311	0.9197222222222222	A6	5329	AFU	487	528	split pir 2x bxb1	2	10	20	0	1	50	150	250	1	sybr50487528
sybr	50	3311	0.9197222222222222	A7	4797	AFU	487	528	split pir 2x bxb1	3	10	20	0	1	90	270	10	1	sybr50487528
sybr	50	3311	0.9197222222222222	A8	4190	AFU	487	528	split pir 2x bxb1	3	10	20	0	1	90	270	50	1	sybr50487528
sybr	50	3311	0.9197222222222222	A9	5361	AFU	487	528	split pir 2x bxb1	3	10	20	0	1	90	270	250	1	sybr50487528
sybr	50	3311	0.9197222222222222	A10	6389	AFU	487	528	JS006	1	0	0	0	1	190	570	10	1	sybr50487528
sybr	50	3311	0.9197222222222222	A11	5571	AFU	487	528	JS006	1	0	0	0	1	190	570	50	1	sybr50487528
sybr	50	3311	0.9197222222222222	A12	5483	AFU	487	528	JS006	1	0	0	0	1	190	570	250	1	sybr50487528
sybr	50	3311	0.9197222222222222	B1	4735	AFU	487	528	split pir 2x bxb1	1	10	20	0	1	110	330	10	2	sybr50487528
sybr	50	3311	0.9197222222222222	B2	4638	AFU	487	528	split pir 2x bxb1	1	10	20	0	1	110	330	50	2	sybr50487528
sybr	50	3311	0.9197222222222222	B3	5381	AFU	487	528	split pir 2x bxb1	1	10	20	0	1	110	330	250	2	sybr50487528
sybr	50	3311	0.9197222222222222	B4	3959	AFU	487	528	split pir 2x bxb1	2	10	20	0	1	50	150	10	2	sybr50487528
sybr	50	3311	0.9197222222222222	B5	5006	AFU	487	528	split pir 2x bxb1	2	10	20	0	1	50	150	50	2	sybr50487528
sybr	50	3311	0.9197222222222222	B6	5276	AFU	487	528	split pir 2x bxb1	2	10	20	0	1	50	150	250	2	sybr50487528
sybr	50	3311	0.9197222222222222	B7	4184	AFU	487	528	split pir 2x bxb1	3	10	20	0	1	90	270	10	2	sybr50487528
[truncated: 6,713 more rows]
