# Supplementary material for: Integrase-mediated differentiation circuits improve evolutionary stability of burdensome and toxic functions in E. coli
Source: Nat Commun. 2022 Nov 10;13:6822. doi: 10.1038/s41467-022-34361-y (PMC9649629; doi:10.1038/s41467-022-34361-y)
Supplement: Supplementary file 8 — Source Data [file 41467_2022_34361_MOESM8_ESM.zip › Suppl Fig 10/figureS10_plate1_flow.csv]

well	Plate	Cells | Freq. of Parent (%)	mScarlet-/GFP+_percent	mScarlet-/GFP+_Geometric Mean (GFP)	mScarlet-/GFP+_Geometric Mean (mScarlet)	mScarlet+/GFP+_percent	mScarlet+/GFP+_Geometric Mean (GFP)	mScarlet+/GFP+_Geometric Mean (mScarlet)	mScarlet+/GFP-_percent	mScarlet+/GFP-_Geometric Mean (GFP)	mScarlet+/GFP-_Geometric Mean (mScarlet)	mScarlet-/GFP-_percent	mScarlet-/GFP-_Geometric Mean (GFP)	mScarlet-/GFP-_Geometric Mean (mScarlet)
A1	1	47	0.014	89671	785	0.22	91038	8390	99.3	651	25611	0.48	336	436
A2	1	45.2	0	n/a	n/a	0.17	70873	10808	99.2	618	22421	0.68	416	575
A3	1	34.1	9.29E-03	86852	195	0.27	18106	18497	94.6	1055	13381	5.08	836	575
A4	1	24.4	0.22	80004	414	0.66	23290	14406	78.5	1172	13300	20.6	950	578
A5	1	21.7	0.12	74725	402	0.93	23555	11925	85.6	1308	16589	13.3	1055	553
A6	1	22.3	0.37	78299	317	1.08	27372	11824	82.9	1305	15284	15.7	1072	554
A7	1	42.3	0	n/a	n/a	0.15	93934	14398	99.3	664	21207	0.57	398	492
A8	1	44.9	0	n/a	n/a	0.061	119358	17166	99.1	652	21083	0.89	484	594
A9	1	25	0	n/a	n/a	0.43	16359	31566	94.3	968	13174	5.22	752	572
A10	1	17.3	0.12	126334	375	0.82	13998	33747	81.3	1141	17176	17.7	855	569
A11	1	14.1	0.043	109299	467	1.52	12983	29872	87.6	1046	26264	10.9	737	515
A12	1	36.8	0.016	90527	396	0.23	14953	28407	87	1145	40034	12.8	861	498
B1	1	49.5	0.053	33005	710	15.3	23259	20332	84.2	662	23252	0.47	427	497
B2	1	43.8	0.11	21588	665	23.1	24390	18446	76.1	730	21469	0.64	380	482
B3	1	38.5	0.75	25708	630	15.1	25417	10656	78.6	1072	13604	5.48	843	557
B4	1	29.9	5.17	23260	589	27.6	30594	9059	51.8	1265	14720	15.4	1047	570
B5	1	32.2	3.24	24178	565	23.1	27365	10242	62.4	1291	16719	11.3	1081	537
B6	1	28.1	4	25451	571	25.7	28142	10235	56.8	1343	17259	13.5	1134	536
B7	1	42.6	0.069	19427	625	12.9	27981	20125	86.2	655	20790	0.82	441	550
B8	1	40.3	0.054	38364	538	15.5	28222	19862	83.5	686	20616	0.91	452	555
B9	1	41.6	0.59	27258	602	11	28713	11272	82.6	1046	13346	5.79	834	567
B10	1	31.1	5.46	24525	589	34.3	29674	12004	47.7	1229	16995	12.6	987	559
B11	1	34	3.96	22062	540	34.9	26099	15382	52.5	1257	26279	8.6	995	522
B12	1	34.1	5.52	24692	559	44.1	27743	15808	42.3	1306	29674	8.06	1049	504
C1	1	46.6	0.27	36087	688	63.5	31794	17488	36	956	22534	0.27	555	490
C2	1	44.5	0.49	35576	717	64	31917	15445	35.2	1014	20535	0.31	555	509
C3	1	36.4	2.96	30163	616	59.4	30976	9894	35.4	1241	14174	2.22	1045	560
C4	1	33.9	13.7	31680	583	62.7	40158	8296	17.2	1544	16399	6.38	1329	529
C5	1	37.4	9.32	32809	569	65.3	36624	9553	20.8	1566	19084	4.55	1334	516
C6	1	39	11.5	32712	573	64	38223	8924	19.3	1590	16624	5.17	1315	511
C7	1	40.6	0.25	33923	618	54.8	35995	20532	44.4	884	22210	0.52	474	377
C8	1	39.9	0.25	31436	651	61.4	35913	19930	37.9	932	21961	0.51	364	421
C9	1	45	2.65	28064	593	48.1	31816	11401	45.4	1162	15065	3.83	971	539
C10	1	41.9	15	30412	573	60.1	39345	10000	17.9	1454	16579	7.12	1198	540
C11	1	37.1	9.42	32248	557	63	36792	12140	22.3	1420	25150	5.3	1258	523
C12	1	45.7	11.9	32043	539	63.9	38055	12158	19.1	1480	26385	5.02	1241	492
D1	1	49.5	0.51	58912	671	95.5	54936	13351	3.92	1679	21812	0.11	457	273
D2	1	51.5	1.18	52772	699	93.5	50922	12145	5.18	1570	20490	0.13	381	268
D3	1	46.7	6.61	50449	621	85.8	49338	7715	6.87	1670	14488	0.74	1341	458
D4	1	38.6	21.4	67863	597	76.6	78456	5366	1.01	1823	13749	0.99	1467	423
D5	1	37	15.9	61551	593	81.5	66651	6286	1.85	1945	15071	0.77	1398	441
D6	1	40.6	19.3	69125	593	78.7	74855	5682	1.22	2114	14850	0.83	1185	348
D7	1	46.2	0.5	42779	636	89.6	53840	16156	9.68	1245	19334	0.25	636	303
D8	1	47.1	0.84	46164	653	90.5	53314	15800	8.4	1325	20375	0.27	772	405
D9	1	37	7.94	40398	574	79.9	48428	8263	10.5	1487	12478	1.68	1329	515
D10	1	40.6	29.9	56633	521	66.2	83979	6579	1.76	1781	12453	2.15	1452	418
D11	1	47.3	19.7	56605	532	76.9	76474	6902	2.06	1770	14769	1.34	1386	390
D12	1	40.1	23.7	58942	517	73.2	81323	6594	1.8	1834	15622	1.32	1614	384
E1	1	50.9	0.031	65210	817	0.34	55262	8103	98.9	579	13479	0.76	466	641
E2	1	54	0.01	103758	892	0.26	33785	10716	98.3	603	12411	1.46	477	631
E3	1	49.6	0.015	76367	641	0.29	18080	14288	93.6	1094	6831	6.13	974	597
E4	1	46.5	0.023	25093	672	0.37	14318	19456	80.2	1109	6666	19.4	1013	604
E5	1	49.8	0.042	28061	635	0.45	15962	13183	85.7	1132	6755	13.8	1045	584
E6	1	50.2	0.032	36354	649	0.42	19812	11362	83.2	1142	6380	16.4	1055	585
E7	1	51.1	0	n/a	n/a	0.12	38610	15033	99.2	646	11435	0.65	451	597
E8	1	44.7	0	n/a	n/a	0.085	18240	10936	98.8	624	11526	1.14	528	626
E9	1	45.7	8.81E-03	6715	786	0.28	12561	19177	93.3	1124	6804	6.44	981	603
E10	1	45.5	0.023	14785	671	0.24	11422	21881	79.5	1111	6438	20.2	1009	596
E11	1	52.4	7.38E-03	13872	841	0.39	10921	20905	84.7	1103	7423	14.9	1019	574
E12	1	46	0.025	14210	521	0.35	14199	18236	82.6	1104	6865	17.1	1029	575
F1	1	43.6	0.16	22180	675	32.4	19792	11639	67	821	12789	0.48	621	603
F2	1	52.5	0.32	20215	691	26.2	20698	10888	72.5	740	12817	0.99	577	625
F3	1	51.5	1.83	20463	623	24.6	20730	6644	67.2	1152	8073	6.36	1006	575
F4	1	46.8	8.92	17897	597	37.5	21814	6003	40.7	1388	7245	12.8	1268	581
F5	1	42.8	5.8	17156	596	38	19842	6147	46.4	1391	6927	9.82	1299	564
F6	1	44	7.28	18620	590	35.3	21089	5942	45.9	1415	7092	11.5	1306	551
F7	1	42.7	0.83	21580	590	24.7	21262	8465	53.9	781	9754	20.5	139	226
F8	1	42.9	0.3	23244	733	27.6	23538	10452	71.1	735	11149	0.97	601	641
F9	1	47.1	1.49	18520	602	19.6	21967	6579	72.6	1213	7122	6.31	1089	589
F10	1	49.5	8.18	19247	602	30.9	23573	6024	44.4	1272	6636	16.6	1166	579
F11	1	52.5	5.48	19884	578	31.2	22840	6847	51.5	1249	8267	11.8	1156	558
F12	1	47.9	7.69	19947	573	34.9	23326	6865	44.8	1291	8259	12.6	1216	543
G1	1	44.4	0.47	26815	701	74	28354	11517	25.3	1159	14282	0.28	1117	509
G2	1	51.8	0.85	27791	685	70.5	28625	10277	28.1	1083	13724	0.52	896	566
G3	1	50	4.92	25843	617	71	28399	6462	21.9	1511	8896	2.17	1299	531
G4	1	43.2	18.2	30411	595	66.4	38354	5479	10.5	1673	7837	4.94	1486	533
G5	1	42.5	12.8	28665	597	69.4	32443	5951	13.8	1696	8588	3.9	1507	531
G6	1	42.4	15.5	30304	595	67.1	35796	5608	12.7	1726	8301	4.66	1507	512
G7	1	46.5	0.45	31190	679	73.1	34308	11588	26.1	1064	13091	0.34	885	572
G8	1	46.4	0.64	26323	713	66.3	31936	10713	32.5	1011	12414	0.58	819	613
G9	1	51.1	5.28	24029	613	58.2	28163	6621	32.6	1398	8239	3.97	1279	553
G10	1	46.4	21.7	27807	569	54.5	37710	5870	14.1	1501	8244	9.65	1365	517
G11	1	52.9	13.5	27599	567	59.5	34073	6567	20.1	1495	9594	6.94	1349	499
G12	1	52.7	17.4	29281	541	58.6	37429	6873	16.6	1496	11671	7.49	1343	474
H1	1	52.1	0.94	46365	729	96.9	47988	9531	2.04	1776	14882	0.1	254	331
H2	1	52.1	1.32	43733	715	96.6	48120	8601	1.97	1796	14109	0.14	656	348
H3	1	45.7	9.22	42635	633	87.7	45048	5602	2.56	1972	9236	0.51	1438	450
H4	1	44.8	24.2	70582	606	74.4	83369	4286	0.59	1842	11167	0.84	1239	337
H5	1	44.1	20.1	62419	605	77.5	70542	4501	1.42	1937	8787	1.02	1090	382
H6	1	48.7	23.4	67130	594	74.8	76304	4300	0.97	1902	9362	0.83	1358	388
H7	1	47.7	0.9	42834	662	96.4	55771	10152	2.61	1600	12968	0.12	651	266
H8	1	49.6	1.55	41136	668	93.4	51745	9386	4.8	1373	12633	0.24	926	435
H9	1	44.9	11.6	34323	574	79.8	42506	6206	6.97	1718	8894	1.68	1395	478
H10	1	51.3	37.5	59165	497	58.1	96542	5080	1.34	1514	8750	3.1	1329	333
H11	1	45.2	26.8	59357	516	68.8	82761	5221	2.23	1646	9520	2.13	1475	353
H12	1	46	28.4	69303	503	67.9	93197	5242	1.59	1571	12157	2.12	1153	299
