# Supplementary material for: Integrase-mediated differentiation circuits improve evolutionary stability of burdensome and toxic functions in E. coli
Source: Nat Commun. 2022 Nov 10;13:6822. doi: 10.1038/s41467-022-34361-y (PMC9649629; doi:10.1038/s41467-022-34361-y)
Supplement: Supplementary file 8 — Source Data [file 41467_2022_34361_MOESM8_ESM.zip › Suppl Fig 10/figureS10_plate2_flow.csv]

well	Plate	Cells | Freq. of Parent (%)	mScarlet-/GFP+_percent	mScarlet-/GFP+_Geometric Mean (GFP)	mScarlet-/GFP+_Geometric Mean (mScarlet)	mScarlet+/GFP+_percent	mScarlet+/GFP+_Geometric Mean (GFP)	mScarlet+/GFP+_Geometric Mean (mScarlet)	mScarlet+/GFP-_percent	mScarlet+/GFP-_Geometric Mean (GFP)	mScarlet+/GFP-_Geometric Mean (mScarlet)	mScarlet-/GFP-_percent	mScarlet-/GFP-_Geometric Mean (GFP)	mScarlet-/GFP-_Geometric Mean (mScarlet)
A1	2	49.1	0	n/a	n/a	0.11	19322	10912	99.1	727	14273	0.78	714	209
A2	2	49.1	9.16E-03	49364	90.4	0.082	26132	9425	98.6	724	13867	1.33	627	276
A3	2	41.2	0.032	9501	250	0.26	8327	11621	89	1431	10119	10.7	1259	293
A4	2	37.3	0.17	7914	268	0.19	7686	13800	55.9	1514	9979	43.7	1381	217
A5	2	29.1	0.052	7935	270	0.15	12193	15074	70.9	1533	5851	28.9	1383	255
A6	2	29.1	0.078	10013	340	0.17	10478	15492	67.7	1413	12247	32	1231	209
A7	2	42	0	n/a	n/a	0.027	29936	10440	98.5	701	18445	1.51	543	233
A8	2	43	0.01	89942	492	0.042	15569	27332	98	693	18737	1.91	567	226
A9	2	34.5	8.45E-03	8063	166	0.14	9894	14862	89.6	1097	11476	10.3	983	257
A10	2	32.2	0.036	6736	512	0.054	10060	19773	61.1	1231	19946	38.8	1033	188
A11	2	29.2	0.02	7959	533	0.14	11175	34490	80.9	1199	28414	19	957	179
A12	2	41.9	0.029	13198	100	0.073	7875	41684	75.2	1323	46154	24.7	1052	137
B1	2	51.7	0.12	31998	348	12.7	38385	13045	86.2	788	16267	0.97	688	267
B2	2	42.8	0.35	41209	287	18.8	36935	12067	79.4	784	14460	1.48	670	289
B3	2	36.2	1.28	29491	318	8.64	32128	6835	77	1349	7467	13.1	1216	345
B4	2	38.8	11.1	28364	221	12.4	28018	10404	38.1	1383	11734	38.4	1246	215
B5	2	40.8	5.19	30610	250	11.9	30069	9146	56	1414	10856	26.9	1311	240
B6	2	32	7.64	27696	230	14.3	27228	11168	48.9	1404	15104	29.2	1266	227
B7	2	37.8	0.3	33669	201	15.5	32685	18360	81.9	747	18343	2.24	634	258
B8	2	41.9	0.23	29915	254	15.4	33772	17961	82.4	720	18245	2	571	228
B9	2	30.5	1.42	29696	252	10.7	29367	11032	74.9	1146	12371	12.9	1021	264
B10	2	32.8	11.6	28175	204	15.9	29599	15425	39.1	1229	17822	33.3	1032	199
B11	2	32.1	8.53	28375	194	24.1	28221	16829	49.1	1290	22714	18.2	1109	200
B12	2	38.3	11	27963	195	29.3	27232	19127	41.6	1305	28238	18.1	1077	191
C1	2	43.4	1.04	55012	415	53	52283	9758	45	910	14549	0.88	768	367
C2	2	42.6	1.95	54295	431	57.6	52434	8366	39.2	889	12725	1.24	725	407
C3	2	38.8	10.4	36956	454	36.5	40881	5076	38.7	1305	6243	14.4	1194	442
C4	2	40	42.3	45299	285	25.8	48267	4582	10.3	1378	4830	21.6	1279	295
C5	2	42.2	31.8	45984	317	35.6	44617	6194	15.5	1448	10596	17.1	1262	324
C6	2	38.7	34.1	47035	308	30.9	46520	5913	15.4	1444	9831	19.6	1260	311
C7	2	41.1	0.92	39166	381	46.8	42686	14885	50.4	881	16010	1.93	718	377
C8	2	42.5	0.98	40991	383	48	44982	13791	48.7	896	15621	2.31	659	363
C9	2	38.4	7.63	31747	314	40.7	32838	9547	41.8	1193	11241	9.86	1078	313
C10	2	39.6	39.8	33969	264	27	37876	7948	11.1	1367	10789	22.1	1195	272
C11	2	34.6	29.9	33629	305	41.8	37825	8951	14.6	1353	14071	13.6	1183	303
C12	2	39	32.4	33320	291	38	37902	8789	13.9	1347	14453	15.6	1144	283
D1	2	50.3	21.5	77543	591	72.6	83148	4039	4.37	1098	6683	1.47	933	453
D2	2	48.7	18.7	73877	564	75.3	74494	5090	4.94	1135	12175	1.04	1045	395
D3	2	46.6	56.8	59737	384	28.4	55570	3643	5.29	1312	5538	9.47	1184	310
D4	2	46.3	76.8	98925	258	5.93	94582	3293	0.27	867	3565	17	257	212
D5	2	40.4	75.1	100915	271	9.45	91484	3239	0.4	845	3651	15.1	302	216
D6	2	46.1	75.1	98925	260	7.73	87904	3638	0.42	826	4575	16.7	248	213
D7	2	41.1	11.8	44096	474	71.6	63743	9033	12.6	1142	11393	4.02	974	350
D8	2	40.6	12.3	44963	454	70.7	63951	8876	13.1	1183	11456	3.94	977	377
D9	2	40.2	46.2	38097	345	38.5	43951	6165	5.82	1429	9052	9.46	1305	296
D10	2	39.6	52.5	60098	245	5.37	91395	4618	0.81	734	3402	41.3	360	220
D11	2	49.4	41.5	66435	267	7.19	88693	4494	1.16	690	3182	50.2	254	224
D12	2	40.7	43.5	66720	263	6.4	91447	4621	1.06	793	3555	49	265	220
E1	2	42.5	0.033	17266	328	0.13	16283	11517	96.9	701	9133	2.9	687	607
E2	2	51.9	0.035	70162	180	0.11	25998	7718	95.5	692	8419	4.33	701	601
E3	2	42.9	0.23	7693	472	0.44	9327	10283	64.6	1291	4067	34.8	1195	523
E4	2	41.4	0.73	7658	491	0.4	9532	6027	33.1	1274	2416	65.7	1178	489
E5	2	46.1	0.46	9121	490	0.48	9152	5766	48.2	1404	4024	50.8	1320	484
E6	2	36.6	0.53	8039	500	0.46	10711	6878	49.4	1315	4596	49.6	1265	469
E7	2	48.4	0.013	42635	623	0.14	12797	10584	96.6	738	9466	3.22	773	539
E8	2	48.7	0.034	16119	423	0.13	16635	12603	97	744	10020	2.84	784	507
E9	2	38.2	0.21	7513	519	0.53	7621	9305	73.1	1248	4990	26.2	1187	511
E10	2	44.3	0.7	6842	536	0.53	8687	6026	45.1	1153	4414	53.7	1112	484
E11	2	39.1	0.37	6924	549	0.43	8390	8645	61.4	1102	4907	37.8	1041	507
E12	2	36.1	0.44	6853	494	0.57	8749	6682	54.7	1035	4834	44.3	978	485
F1	2	51.3	1.78	41522	613	15	39107	5804	74.5	713	7583	8.66	664	578
F2	2	39.8	0.81	41993	526	24	28988	10252	73.5	804	13530	1.7	829	557
F3	2	38.5	3.3	23389	534	12.5	24969	5562	65.8	1281	6821	18.4	1191	495
F4	2	47.8	20.5	21418	444	11.5	26788	4141	20.9	1126	5716	47.2	1059	401
F5	2	38.2	18	25067	441	11.2	29949	4192	25.7	1181	5565	45.1	1131	401
F6	2	42	17.7	22617	448	11.8	26317	4078	24.7	1218	5250	45.8	1167	402
F7	2	45.8	1.18	26987	550	22	27907	9194	72.4	803	10147	4.45	714	566
F8	2	38	1.37	28188	551	23.5	27981	8881	70.5	826	10051	4.66	779	550
F9	2	41.7	5.52	20138	515	12.7	21618	4802	55.7	1250	5327	26.1	1186	479
F10	2	46.9	22.6	20107	424	10.4	25438	4310	19.4	1104	4903	47.6	1057	399
F11	2	37.6	15.1	19753	476	15.8	22174	4551	32.8	1130	5164	36.3	1046	447
F12	2	45.9	20	20044	452	17.2	22684	4616	26.7	1064	5398	36.1	996	414
G1	2	51.6	8.24	46609	589	50.2	43644	6350	36.7	844	10850	4.88	753	473
G2	2	38.5	7.04	52298	604	51.7	46013	7094	37.4	846	12381	3.9	759	475
G3	2	38.7	29.8	29470	401	20.8	27843	4704	22.5	1072	6602	26.9	1055	321
G4	2	38.6	58.8	42937	334	8.78	52848	3458	3.82	942	5013	28.6	949	276
G5	2	48.7	56.1	39225	347	9.67	48317	3129	4.24	1094	3992	30	1064	285
G6	2	47	57.5	42237	348	9.66	49549	3279	4.72	1008	4555	28.1	1004	284
G7	2	45.6	9.44	27806	488	44.3	34936	7300	36.9	879	8584	9.39	807	438
G8	2	46.4	8.06	29362	516	47.7	34553	7553	36.9	886	9110	7.37	827	467
G9	2	42.2	25.9	23015	405	24.8	25645	4800	24	1183	5773	25.4	1151	365
G10	2	38.6	54.4	27163	322	9.12	38768	4201	4.52	1106	5391	32	1072	286
G11	2	50.7	52.9	27261	365	20.8	32631	4195	6.85	1240	5648	19.5	1208	310
G12	2	51.3	52.1	27366	369	22.4	33486	4660	6.71	1272	6242	18.8	1196	312
H1	2	52.7	60.6	68619	436	34.4	73097	3282	1.97	899	5736	3.02	957	290
H2	2	48.7	57.8	65948	447	37.4	70268	3367	1.88	1005	6308	2.97	1060	298
H3	2	42.4	78	60398	307	8.48	56070	3279	3.96	590	6810	9.55	771	239
H4	2	41.1	68.1	67703	300	3.76	82284	2699	0.24	761	3668	27.9	257	214
H5	2	39	71.2	78324	312	4.89	89812	2744	0.17	879	2712	23.8	240	221
H6	2	39.1	67	73042	302	4.38	85131	2791	0.28	900	2619	28.4	248	221
H7	2	46.4	41.6	38694	325	32.1	62610	5031	9.04	972	7025	17.2	1033	247
H8	2	48.8	41.3	37737	336	38.3	55892	5295	8.35	1061	7379	12.1	1172	252
H9	2	47.5	53.3	38594	304	16.3	43911	4138	7.45	1066	6078	23	1035	244
H10	2	41.5	37.5	64214	353	8.81	113044	3257	0.34	580	2356	53.4	262	226
H11	2	40.8	30.5	65958	335	7.28	105695	3213	0.48	845	2850	61.8	238	219
H12	2	39.6	31.2	63963	334	7.79	110331	3527	0.76	851	2989	60.2	241	220
