# Supplementary material for: Integrase-mediated differentiation circuits improve evolutionary stability of burdensome and toxic functions in E. coli
Source: Nat Commun. 2022 Nov 10;13:6822. doi: 10.1038/s41467-022-34361-y (PMC9649629; doi:10.1038/s41467-022-34361-y)
Supplement: Supplementary file 8 — Source Data [file 41467_2022_34361_MOESM8_ESM.zip › Suppl Fig 10/figureS10_plate3_flow.csv]

well	Plate	Cells | Freq. of Parent (%)	mScarlet-/GFP+_percent	mScarlet-/GFP+_Geometric Mean (GFP)	mScarlet-/GFP+_Geometric Mean (mScarlet)	mScarlet+/GFP+_percent	mScarlet+/GFP+_Geometric Mean (GFP)	mScarlet+/GFP+_Geometric Mean (mScarlet)	mScarlet+/GFP-_percent	mScarlet+/GFP-_Geometric Mean (GFP)	mScarlet+/GFP-_Geometric Mean (mScarlet)	mScarlet-/GFP-_percent	mScarlet-/GFP-_Geometric Mean (GFP)	mScarlet-/GFP-_Geometric Mean (mScarlet)
A1	3	47.1	0.17	78599	323	0.31	43831	9350	97	610	18483	2.56	594	318
A2	3	46.9	0.014	37748	321	0.036	9017	9431	96.7	657	17178	3.25	609	277
A3	3	35.7	0.038	11564	429	0.18	9963	20128	79.3	1118	8428	20.5	992	266
A4	3	29.1	0.13	8016	286	0.21	9431	15354	33.9	1204	8223	65.8	1056	224
A5	3	26.7	0.093	13141	235	0.13	9606	8701	48.9	1101	8473	50.8	982	251
A6	3	26.4	0.085	20931	376	0.13	8232	25362	51.2	1080	8343	48.6	956	215
A7	3	42.5	5.09E-03	9799	86.8	0.036	8059	21420	97.3	706	16072	2.62	555	233
A8	3	43.2	0.01	33052	528	0.021	31943	7813	97	682	15872	2.94	580	226
A9	3	26	0.012	7748	123	0.098	8532	32383	83.6	1022	9755	16.3	890	223
A10	3	14.2	0.14	7244	258	0.22	8682	31314	38.8	1219	15044	60.8	1006	196
A11	3	24.5	0.066	8798	203	0.16	6870	40280	68.9	1238	21888	30.8	1007	177
A12	3	22.9	0.091	6456	126	0.2	7735	51311	48.1	1212	28605	51.6	947	166
B1	3	44.6	0.29	26802	356	15.7	28272	14432	82.2	780	17755	1.77	619	286
B2	3	42.4	0.74	34496	336	19.1	30449	12519	77.1	755	16033	3.05	642	274
B3	3	35.2	3.72	25182	281	9.49	25521	7046	60.7	1092	8324	26.1	995	266
B4	3	31.3	15.8	28193	217	8.47	28709	8239	23.5	1114	8822	52.2	962	208
B5	3	28.1	14	28804	226	13.5	27439	7247	33.2	1173	8470	39.3	1028	229
B6	3	30.5	12.7	28016	214	11.7	27686	8558	33	1123	9050	42.6	1024	208
B7	3	43.1	0.32	27709	220	12.5	34374	16308	83.8	770	15269	3.42	626	248
B8	3	44.2	0.44	37500	223	18	33560	15518	79	733	15385	2.56	577	232
B9	3	30.3	3.06	28289	209	14.1	27946	9494	66.5	1122	9974	16.4	1000	225
B10	3	22.1	25.5	32072	206	17.8	33651	13524	19.4	1263	13761	37.3	1058	200
B11	3	25.4	18.9	29490	194	27.4	30328	13479	28.8	1222	15451	24.9	1065	198
B12	3	28.2	22.7	28780	194	27	31339	15609	24.8	1261	18373	25.5	1066	194
C1	3	47.2	3.66	46413	416	50.3	37869	9152	43.3	927	13335	2.78	773	330
C2	3	41.4	6.53	45940	409	52.3	40666	8338	37.2	943	12619	3.89	812	326
C3	3	39.9	24.2	33220	276	28.3	31816	6095	25.2	1221	8060	22.3	1123	253
C4	3	38.1	66.1	43316	228	8.66	40172	5557	3.06	1420	8827	22.2	1290	218
C5	3	41.7	54.2	46368	231	19.6	40627	6080	7.14	1385	8883	19	1242	221
C6	3	36.4	57.1	45950	229	16.9	40619	6277	6.31	1410	9073	19.7	1280	224
C7	3	42	1.98	39140	225	39.4	39409	13475	54.8	883	13793	3.81	719	267
C8	3	45.1	2.62	39844	255	45.3	39768	13350	47.7	908	13318	4.44	716	247
C9	3	29.5	15.1	33424	247	39	34184	7887	31.6	1188	8545	14.4	1076	260
C10	3	38.9	60.2	39083	215	14	41670	7615	4.1	1439	8770	21.7	1260	214
C11	3	34.1	48.8	37629	227	25.6	41430	7412	7.75	1378	9656	17.9	1223	228
C12	3	40	51.5	37008	224	23.6	39710	7921	6.5	1421	10776	18.3	1270	227
D1	3	38.5	63.5	67366	318	23.8	51966	4897	5.84	1045	9457	6.84	972	245
D2	3	48.7	52.4	71496	366	37.7	58477	4410	6.25	1037	9067	3.59	1004	275
D3	3	38.6	78.6	62699	235	12	51576	4493	1.94	1324	8488	7.43	1179	215
D4	3	45	80.3	105914	210	0.29	96525	3288	0.028	1822	6711	19.3	222	199
D5	3	42.7	78.4	105967	213	0.68	81951	3800	0.087	1170	6672	20.9	224	203
D6	3	44.8	78.9	107534	213	0.63	84111	4139	0.031	948	8144	20.5	232	199
D7	3	49.1	27.9	47104	301	51.9	56223	7466	12.5	1140	9428	7.73	1113	280
D8	3	46.5	28.9	47815	293	52.6	56960	7541	11.2	1152	10028	7.3	1077	291
D9	3	40.1	62.4	43274	250	18	48052	5229	4.37	1259	8205	15.2	1223	231
D10	3	42	67.7	61153	209	0.82	91496	5924	0.18	715	4989	31.3	496	203
D11	3	40.7	66.7	64388	213	1.22	91604	4903	0.25	814	4375	31.8	484	203
D12	3	44.8	65.2	60962	213	0.93	80839	5173	0.4	690	4542	33.5	577	203
E1	3	52	0.093	19134	288	0.076	13429	11345	94.2	735	10754	5.66	875	465
E2	3	45.9	0.057	15966	250	0.078	19378	9395	93.2	716	10078	6.7	851	444
E3	3	49.9	0.85	7194	461	0.47	9188	6378	57.9	913	4344	40.7	934	422
E4	3	49.4	0.98	7069	525	0.38	8312	2818	9.95	698	3167	88.7	819	289
E5	3	45.8	0.69	7152	518	0.42	8515	5084	27.9	818	3437	71	830	382
E6	3	50.4	0.65	6917	500	0.33	8105	5165	31.8	835	3205	67.3	837	418
E7	3	48.2	0.065	7611	390	0.1	13040	7729	96	736	8363	3.85	816	524
E8	3	46.1	0.056	15622	475	0.066	17193	10420	96.1	746	8500	3.78	812	531
E9	3	50.1	0.52	6806	509	0.44	8478	6844	59.4	901	3803	39.7	862	466
E10	3	46.6	0.62	6344	496	0.36	8221	4465	27.7	797	3345	71.3	812	422
E11	3	42.7	0.56	6478	532	0.49	8095	6602	43.3	867	3232	55.7	838	467
E12	3	49.1	0.57	6501	502	0.48	8570	7408	42.1	895	3342	56.8	904	456
F1	3	46.2	3.02	29882	426	17.5	23217	8887	73.6	808	11033	5.87	868	462
F2	3	48.7	0.74	32022	467	27.4	24776	9353	70.7	822	11029	1.22	736	561
F3	3	42.4	4.9	18208	518	17.3	18865	4793	59.8	1109	5457	18	1069	484
F4	3	45.5	26.5	20713	413	9.54	25122	3313	16.8	976	4447	47.2	1001	373
F5	3	50.9	24.1	20574	428	10.4	24013	3182	20.6	1013	4011	44.9	1034	384
F6	3	42.5	26	21092	406	8.67	25035	3092	17.2	963	3831	48	1016	364
F7	3	51.4	0.96	31466	456	16.7	26408	8377	78.9	798	8667	3.4	792	545
F8	3	39.7	1.12	29933	433	19.1	27103	8808	76.5	785	8951	3.27	740	538
F9	3	50.5	5.9	17065	485	8.05	19965	4297	50	932	4245	36	914	441
F10	3	44.5	30.7	19084	379	6.8	24889	3254	10.9	898	3304	51.6	963	357
F11	3	45.9	19.5	18062	437	11.3	21850	3633	23.5	955	3596	45.8	979	401
F12	3	40.5	26.1	19406	433	13.2	22683	3665	19.8	1020	3737	40.9	1022	399
G1	3	51.6	5.53	41786	584	56.6	32173	7317	35.1	963	10661	2.77	896	494
G2	3	36.8	4.37	40777	583	59.2	32631	7115	34.1	992	10002	2.34	872	502
G3	3	48.4	32.4	30163	435	27.4	26202	3941	21.5	1132	5617	18.7	1148	348
G4	3	44.5	80.6	49132	312	5.52	56569	2628	1.61	711	3438	12.2	855	271
G5	3	37.4	86.6	48506	301	4.65	58565	2733	1.02	847	3621	7.68	941	276
G6	3	46.9	80.3	50923	308	5.2	60502	2466	1.5	714	3109	13	860	265
G7	3	43.3	7.1	27769	506	38.4	30320	6593	44.8	831	7489	9.64	773	477
G8	3	40.5	7.36	29996	501	45.9	31457	6821	39.1	921	7919	7.62	839	471
G9	3	51.5	29.6	21151	375	19.2	23242	4036	21.2	1060	4645	30.1	1092	338
G10	3	40	69.5	39412	303	6.62	81961	3353	1.71	643	3098	22.2	881	270
G11	3	50.4	61.8	34205	305	7.06	62999	3170	3.12	953	2758	28	1018	270
G12	3	42.9	59.6	30793	314	8.91	47029	3407	4.34	1002	3512	27.2	1086	271
H1	3	40.4	45.3	47225	281	6.91	37082	4664	45.6	315	12230	2.23	1113	241
H2	3	46.7	41.4	47179	295	6.42	37541	4349	49.8	326	12359	2.33	1086	262
H3	3	39.2	8.31	45358	389	2.2	37409	3526	88.9	494	12506	0.63	729	231
H4	3	30	46.8	38528	329	7.23	12807	5885	11.3	3141	13378	34.7	827	251
H5	3	31	35.3	47020	322	10.7	8929	14743	27.7	3473	28479	26.3	821	242
H6	3	33.1	38.5	21986	356	13.6	7719	15940	22.7	3612	26274	25.2	1285	293
H7	3	45.7	22.7	36600	365	20	45538	4507	52	478	14132	5.35	1294	297
H8	3	43.3	29.7	36277	353	24.8	48029	4609	38.1	525	13080	7.45	1227	275
H9	3	37.6	12.4	40705	377	6.4	58305	3634	78.7	505	14792	2.51	1078	276
H10	3	34.2	23.4	46000	435	28.2	43479	4142	9.76	831	3189	38.7	378	265
H11	3	33	24.7	40759	432	19	43637	3077	7.91	925	4263	48.5	461	277
H12	3	33.1	22.8	37895	465	26.3	45550	3344	10.2	958	3770	40.7	477	308
