# Supplementary material for: Integrase-mediated differentiation circuits improve evolutionary stability of burdensome and toxic functions in E. coli
Source: Nat Commun. 2022 Nov 10;13:6822. doi: 10.1038/s41467-022-34361-y (PMC9649629; doi:10.1038/s41467-022-34361-y)
Supplement: Supplementary file 8 — Source Data [file 41467_2022_34361_MOESM8_ESM.zip › Suppl Fig 10/figureS10_platereader_data.csv]

	channel	mode	excitation	emission	num_flashes	gain	time_sec	time_h	well	measurement	strain	chlor	sal	iptg	rep	plate
1	OD700	Absorbance	700	-1	20	-1	600.7	0.1668611111111111	A1	0.014100000000000001	diff1X	-	0	10	1	1
2	OD700	Absorbance	700	-1	20	-1	1200.8	0.33355555555555555	A1	0.015399999000000011	diff1X	-	0	10	1	1
3	OD700	Absorbance	700	-1	20	-1	1800.7	0.5001944444444445	A1	0.017499998000000003	diff1X	-	0	10	1	1
4	OD700	Absorbance	700	-1	20	-1	2400.9	0.6669166666666667	A1	0.020999996999999992	diff1X	-	0	10	1	1
5	OD700	Absorbance	700	-1	20	-1	3001.0	0.8336111111111111	A1	0.02600000000000001	diff1X	-	0	10	1	1
6	OD700	Absorbance	700	-1	20	-1	3601.1	1.0003055555555556	A1	0.03280000300000001	diff1X	-	0	10	1	1
7	OD700	Absorbance	700	-1	20	-1	4201.2	1.167	A1	0.041400000000000006	diff1X	-	0	10	1	1
8	OD700	Absorbance	700	-1	20	-1	4801.3	1.3336944444444443	A1	0.052199996999999984	diff1X	-	0	10	1	1
9	OD700	Absorbance	700	-1	20	-1	5401.2	1.5003333333333333	A1	0.06680000500000001	diff1X	-	0	10	1	1
10	OD700	Absorbance	700	-1	20	-1	6001.4	1.6670555555555555	A1	0.083799995	diff1X	-	0	10	1	1
11	OD700	Absorbance	700	-1	20	-1	6601.5	1.83375	A1	0.101900003	diff1X	-	0	10	1	1
12	OD700	Absorbance	700	-1	20	-1	7201.6	2.0004444444444447	A1	0.127699993	diff1X	-	0	10	1	1
13	OD700	Absorbance	700	-1	20	-1	7801.7	2.1671388888888887	A1	0.16289999300000002	diff1X	-	0	10	1	1
14	OD700	Absorbance	700	-1	20	-1	8401.6	2.3337777777777777	A1	0.19609998899999997	diff1X	-	0	10	1	1
15	OD700	Absorbance	700	-1	20	-1	9001.7	2.5004722222222218	A1	0.22809999399999997	diff1X	-	0	10	1	1
16	OD700	Absorbance	700	-1	20	-1	9601.9	2.6671944444444446	A1	0.26120000299999996	diff1X	-	0	10	1	1
17	OD700	Absorbance	700	-1	20	-1	10202.0	2.8338888888888887	A1	0.28659998600000003	diff1X	-	0	10	1	1
18	OD700	Absorbance	700	-1	20	-1	10802.1	3.000583333333333	A1	0.306599997	diff1X	-	0	10	1	1
19	OD700	Absorbance	700	-1	20	-1	11402.1	3.16725	A1	0.328499995	diff1X	-	0	10	1	1
20	OD700	Absorbance	700	-1	20	-1	12002.1	3.333916666666666	A1	0.348599992	diff1X	-	0	10	1	1
21	OD700	Absorbance	700	-1	20	-1	12602.1	3.500583333333333	A1	0.36560001200000003	diff1X	-	0	10	1	1
22	OD700	Absorbance	700	-1	20	-1	13202.4	3.667333333333333	A1	0.38599999999999995	diff1X	-	0	10	1	1
23	OD700	Absorbance	700	-1	20	-1	13802.5	3.8340277777777776	A1	0.40440001299999995	diff1X	-	0	10	1	1
24	OD700	Absorbance	700	-1	20	-1	14402.5	4.000694444444443	A1	0.423999987	diff1X	-	0	10	1	1
25	OD700	Absorbance	700	-1	20	-1	15002.6	4.1673888888888895	A1	0.442999981	diff1X	-	0	10	1	1
26	OD700	Absorbance	700	-1	20	-1	15602.7	4.334083333333334	A1	0.46319999500000003	diff1X	-	0	10	1	1
27	OD700	Absorbance	700	-1	20	-1	16202.6	4.500722222222223	A1	0.48490001999999993	diff1X	-	0	10	1	1
28	OD700	Absorbance	700	-1	20	-1	16802.9	4.667472222222221	A1	0.507299982	diff1X	-	0	10	1	1
29	OD700	Absorbance	700	-1	20	-1	17402.9	4.834138888888889	A1	0.5267999990000001	diff1X	-	0	10	1	1
30	OD700	Absorbance	700	-1	20	-1	18003.0	5.0008333333333335	A1	0.5438999750000001	diff1X	-	0	10	1	1
31	OD700	Absorbance	700	-1	20	-1	18603.1	5.167527777777777	A1	0.558900021	diff1X	-	0	10	1	1
32	OD700	Absorbance	700	-1	20	-1	19203.0	5.3341666666666665	A1	0.5726000290000001	diff1X	-	0	10	1	1
33	OD700	Absorbance	700	-1	20	-1	19803.1	5.50086111111111	A1	0.585500024	diff1X	-	0	10	1	1
34	OD700	Absorbance	700	-1	20	-1	20403.3	5.667583333333334	A1	0.598899982	diff1X	-	0	10	1	1
35	OD700	Absorbance	700	-1	20	-1	21003.4	5.8342777777777775	A1	0.61170002	diff1X	-	0	10	1	1
36	OD700	Absorbance	700	-1	20	-1	21603.5	6.000972222222222	A1	0.6256000020000001	diff1X	-	0	10	1	1
37	OD700	Absorbance	700	-1	20	-1	22203.6	6.167666666666666	A1	0.637699984	diff1X	-	0	10	1	1
38	OD700	Absorbance	700	-1	20	-1	22803.6	6.3343333333333325	A1	0.649599991	diff1X	-	0	10	1	1
39	OD700	Absorbance	700	-1	20	-1	23403.6	6.501	A1	0.6592999920000001	diff1X	-	0	10	1	1
40	OD700	Absorbance	700	-1	20	-1	24003.8	6.667722222222222	A1	0.668299995	diff1X	-	0	10	1	1
41	OD700	Absorbance	700	-1	20	-1	24603.9	6.834416666666668	A1	0.677299998	diff1X	-	0	10	1	1
42	OD700	Absorbance	700	-1	20	-1	25204.0	7.001111111111111	A1	0.6864000180000001	diff1X	-	0	10	1	1
43	OD700	Absorbance	700	-1	20	-1	25804.0	7.167777777777778	A1	0.697100006	diff1X	-	0	10	1	1
44	OD700	Absorbance	700	-1	20	-1	26404.0	7.3344444444444425	A1	0.707200013	diff1X	-	0	10	1	1
45	OD700	Absorbance	700	-1	20	-1	27004.1	7.501138888888889	A1	0.717200003	diff1X	-	0	10	1	1
46	OD700	Absorbance	700	-1	20	-1	27604.3	7.667861111111112	A1	0.7281999809999999	diff1X	-	0	10	1	1
47	OD700	Absorbance	700	-1	20	-1	28204.4	7.834555555555557	A1	0.738599978	diff1X	-	0	10	1	1
48	OD700	Absorbance	700	-1	20	-1	28804.4	8.001222222222221	A1	0.749200008	diff1X	-	0	10	1	1
50	OD700	Absorbance	700	-1	20	-1	600.7	0.1668611111111111	A2	0.01269999899999999	diff1X	-	0	10	2	1
51	OD700	Absorbance	700	-1	20	-1	1200.8	0.33355555555555555	A2	0.014100001000000001	diff1X	-	0	10	2	1
52	OD700	Absorbance	700	-1	20	-1	1800.7	0.5001944444444445	A2	0.015699997999999993	diff1X	-	0	10	2	1
53	OD700	Absorbance	700	-1	20	-1	2400.9	0.6669166666666667	A2	0.018399999	diff1X	-	0	10	2	1
54	OD700	Absorbance	700	-1	20	-1	3001.0	0.8336111111111111	A2	0.022799999	diff1X	-	0	10	2	1
55	OD700	Absorbance	700	-1	20	-1	3601.1	1.0003055555555556	A2	0.028999999	diff1X	-	0	10	2	1
56	OD700	Absorbance	700	-1	20	-1	4201.2	1.167	A2	0.03669999600000001	diff1X	-	0	10	2	1
57	OD700	Absorbance	700	-1	20	-1	4801.3	1.3336944444444443	A2	0.047399998	diff1X	-	0	10	2	1
58	OD700	Absorbance	700	-1	20	-1	5401.2	1.5003333333333333	A2	0.06119999300000001	diff1X	-	0	10	2	1
59	OD700	Absorbance	700	-1	20	-1	6001.4	1.6670555555555555	A2	0.07850000299999998	diff1X	-	0	10	2	1
60	OD700	Absorbance	700	-1	20	-1	6601.5	1.83375	A2	0.09569999600000001	diff1X	-	0	10	2	1
61	OD700	Absorbance	700	-1	20	-1	7201.6	2.0004444444444447	A2	0.118699998	diff1X	-	0	10	2	1
62	OD700	Absorbance	700	-1	20	-1	7801.7	2.1671388888888887	A2	0.151700005	diff1X	-	0	10	2	1
63	OD700	Absorbance	700	-1	20	-1	8401.6	2.3337777777777777	A2	0.181800008	diff1X	-	0	10	2	1
64	OD700	Absorbance	700	-1	20	-1	9001.7	2.5004722222222218	A2	0.21360001	diff1X	-	0	10	2	1
65	OD700	Absorbance	700	-1	20	-1	9601.9	2.6671944444444446	A2	0.24520000800000002	diff1X	-	0	10	2	1
66	OD700	Absorbance	700	-1	20	-1	10202.0	2.8338888888888887	A2	0.27610001	diff1X	-	0	10	2	1
67	OD700	Absorbance	700	-1	20	-1	10802.1	3.000583333333333	A2	0.293300003	diff1X	-	0	10	2	1
68	OD700	Absorbance	700	-1	20	-1	11402.1	3.16725	A2	0.315299988	diff1X	-	0	10	2	1
69	OD700	Absorbance	700	-1	20	-1	12002.1	3.333916666666666	A2	0.33660000599999995	diff1X	-	0	10	2	1
70	OD700	Absorbance	700	-1	20	-1	12602.1	3.500583333333333	A2	0.358300001	diff1X	-	0	10	2	1
71	OD700	Absorbance	700	-1	20	-1	13202.4	3.667333333333333	A2	0.375499994	diff1X	-	0	10	2	1
72	OD700	Absorbance	700	-1	20	-1	13802.5	3.8340277777777776	A2	0.392499984	diff1X	-	0	10	2	1
73	OD700	Absorbance	700	-1	20	-1	14402.5	4.000694444444443	A2	0.411300004	diff1X	-	0	10	2	1
74	OD700	Absorbance	700	-1	20	-1	15002.6	4.1673888888888895	A2	0.428600014	diff1X	-	0	10	2	1
75	OD700	Absorbance	700	-1	20	-1	15602.7	4.334083333333334	A2	0.447799981	diff1X	-	0	10	2	1
76	OD700	Absorbance	700	-1	20	-1	16202.6	4.500722222222223	A2	0.467899978	diff1X	-	0	10	2	1
77	OD700	Absorbance	700	-1	20	-1	16802.9	4.667472222222221	A2	0.486800015	diff1X	-	0	10	2	1
78	OD700	Absorbance	700	-1	20	-1	17402.9	4.834138888888889	A2	0.5055000190000001	diff1X	-	0	10	2	1
79	OD700	Absorbance	700	-1	20	-1	18003.0	5.0008333333333335	A2	0.522799969	diff1X	-	0	10	2	1
80	OD700	Absorbance	700	-1	20	-1	18603.1	5.167527777777777	A2	0.538299978	diff1X	-	0	10	2	1
81	OD700	Absorbance	700	-1	20	-1	19203.0	5.3341666666666665	A2	0.55309999	diff1X	-	0	10	2	1
82	OD700	Absorbance	700	-1	20	-1	19803.1	5.50086111111111	A2	0.566200018	diff1X	-	0	10	2	1
83	OD700	Absorbance	700	-1	20	-1	20403.3	5.667583333333334	A2	0.5817000269999999	diff1X	-	0	10	2	1
84	OD700	Absorbance	700	-1	20	-1	21003.4	5.8342777777777775	A2	0.5949999689999999	diff1X	-	0	10	2	1
85	OD700	Absorbance	700	-1	20	-1	21603.5	6.000972222222222	A2	0.609099984	diff1X	-	0	10	2	1
86	OD700	Absorbance	700	-1	20	-1	22203.6	6.167666666666666	A2	0.6219000220000002	diff1X	-	0	10	2	1
87	OD700	Absorbance	700	-1	20	-1	22803.6	6.3343333333333325	A2	0.6349999909999999	diff1X	-	0	10	2	1
88	OD700	Absorbance	700	-1	20	-1	23403.6	6.501	A2	0.644400001	diff1X	-	0	10	2	1
89	OD700	Absorbance	700	-1	20	-1	24003.8	6.667722222222222	A2	0.655200005	diff1X	-	0	10	2	1
90	OD700	Absorbance	700	-1	20	-1	24603.9	6.834416666666668	A2	0.664600015	diff1X	-	0	10	2	1
91	OD700	Absorbance	700	-1	20	-1	25204.0	7.001111111111111	A2	0.6736999750000001	diff1X	-	0	10	2	1
92	OD700	Absorbance	700	-1	20	-1	25804.0	7.167777777777778	A2	0.683700025	diff1X	-	0	10	2	1
93	OD700	Absorbance	700	-1	20	-1	26404.0	7.3344444444444425	A2	0.6933000089999999	diff1X	-	0	10	2	1
94	OD700	Absorbance	700	-1	20	-1	27004.1	7.501138888888889	A2	0.7035999900000001	diff1X	-	0	10	2	1
95	OD700	Absorbance	700	-1	20	-1	27604.3	7.667861111111112	A2	0.715200007	diff1X	-	0	10	2	1
96	OD700	Absorbance	700	-1	20	-1	28204.4	7.834555555555557	A2	0.7265999920000001	diff1X	-	0	10	2	1
97	OD700	Absorbance	700	-1	20	-1	28804.4	8.001222222222221	A2	0.736699999	diff1X	-	0	10	2	1
99	OD700	Absorbance	700	-1	20	-1	600.7	0.1668611111111111	A3	0.013699992999999994	diff1X	-	0	10	3	1
100	OD700	Absorbance	700	-1	20	-1	1200.8	0.33355555555555555	A3	0.014399997999999997	diff1X	-	0	10	3	1
101	OD700	Absorbance	700	-1	20	-1	1800.7	0.5001944444444445	A3	0.015400000000000011	diff1X	-	0	10	3	1
102	OD700	Absorbance	700	-1	20	-1	2400.9	0.6669166666666667	A3	0.017299994000000013	diff1X	-	0	10	3	1
103	OD700	Absorbance	700	-1	20	-1	3001.0	0.8336111111111111	A3	0.019499994000000007	diff1X	-	0	10	3	1
104	OD700	Absorbance	700	-1	20	-1	3601.1	1.0003055555555556	A3	0.022799998000000002	diff1X	-	0	10	3	1
105	OD700	Absorbance	700	-1	20	-1	4201.2	1.167	A3	0.02739999400000001	diff1X	-	0	10	3	1
106	OD700	Absorbance	700	-1	20	-1	4801.3	1.3336944444444443	A3	0.033799998	diff1X	-	0	10	3	1
107	OD700	Absorbance	700	-1	20	-1	5401.2	1.5003333333333333	A3	0.042899995999999996	diff1X	-	0	10	3	1
108	OD700	Absorbance	700	-1	20	-1	6001.4	1.6670555555555555	A3	0.05499999900000002	diff1X	-	0	10	3	1
109	OD700	Absorbance	700	-1	20	-1	6601.5	1.83375	A3	0.06849998900000001	diff1X	-	0	10	3	1
110	OD700	Absorbance	700	-1	20	-1	7201.6	2.0004444444444447	A3	0.083699993	diff1X	-	0	10	3	1
111	OD700	Absorbance	700	-1	20	-1	7801.7	2.1671388888888887	A3	0.10149999700000001	diff1X	-	0	10	3	1
112	OD700	Absorbance	700	-1	20	-1	8401.6	2.3337777777777777	A3	0.12390000300000001	diff1X	-	0	10	3	1
113	OD700	Absorbance	700	-1	20	-1	9001.7	2.5004722222222218	A3	0.157300003	diff1X	-	0	10	3	1
114	OD700	Absorbance	700	-1	20	-1	9601.9	2.6671944444444446	A3	0.186999984	diff1X	-	0	10	3	1
115	OD700	Absorbance	700	-1	20	-1	10202.0	2.8338888888888887	A3	0.21410001	diff1X	-	0	10	3	1
116	OD700	Absorbance	700	-1	20	-1	10802.1	3.000583333333333	A3	0.24750000900000002	diff1X	-	0	10	3	1
117	OD700	Absorbance	700	-1	20	-1	11402.1	3.16725	A3	0.272100009	diff1X	-	0	10	3	1
118	OD700	Absorbance	700	-1	20	-1	12002.1	3.333916666666666	A3	0.289199985	diff1X	-	0	10	3	1
119	OD700	Absorbance	700	-1	20	-1	12602.1	3.500583333333333	A3	0.30969999	diff1X	-	0	10	3	1
120	OD700	Absorbance	700	-1	20	-1	13202.4	3.667333333333333	A3	0.33330000200000004	diff1X	-	0	10	3	1
121	OD700	Absorbance	700	-1	20	-1	13802.5	3.8340277777777776	A3	0.352599986	diff1X	-	0	10	3	1
122	OD700	Absorbance	700	-1	20	-1	14402.5	4.000694444444443	A3	0.367300011	diff1X	-	0	10	3	1
123	OD700	Absorbance	700	-1	20	-1	15002.6	4.1673888888888895	A3	0.383299984	diff1X	-	0	10	3	1
124	OD700	Absorbance	700	-1	20	-1	15602.7	4.334083333333334	A3	0.40259999700000004	diff1X	-	0	10	3	1
125	OD700	Absorbance	700	-1	20	-1	16202.6	4.500722222222223	A3	0.41970000399999996	diff1X	-	0	10	3	1
126	OD700	Absorbance	700	-1	20	-1	16802.9	4.667472222222221	A3	0.437300004	diff1X	-	0	10	3	1
127	OD700	Absorbance	700	-1	20	-1	17402.9	4.834138888888889	A3	0.45539996700000007	diff1X	-	0	10	3	1
128	OD700	Absorbance	700	-1	20	-1	18003.0	5.0008333333333335	A3	0.47319999999999995	diff1X	-	0	10	3	1
129	OD700	Absorbance	700	-1	20	-1	18603.1	5.167527777777777	A3	0.49310002399999997	diff1X	-	0	10	3	1
130	OD700	Absorbance	700	-1	20	-1	19203.0	5.3341666666666665	A3	0.511599995	diff1X	-	0	10	3	1
131	OD700	Absorbance	700	-1	20	-1	19803.1	5.50086111111111	A3	0.527500011	diff1X	-	0	10	3	1
132	OD700	Absorbance	700	-1	20	-1	20403.3	5.667583333333334	A3	0.544100023	diff1X	-	0	10	3	1
133	OD700	Absorbance	700	-1	20	-1	21003.4	5.8342777777777775	A3	0.5574999820000001	diff1X	-	0	10	3	1
134	OD700	Absorbance	700	-1	20	-1	21603.5	6.000972222222222	A3	0.5745000020000001	diff1X	-	0	10	3	1
135	OD700	Absorbance	700	-1	20	-1	22203.6	6.167666666666666	A3	0.585799969	diff1X	-	0	10	3	1
136	OD700	Absorbance	700	-1	20	-1	22803.6	6.3343333333333325	A3	0.599000014	diff1X	-	0	10	3	1
137	OD700	Absorbance	700	-1	20	-1	23403.6	6.501	A3	0.610200025	diff1X	-	0	10	3	1
138	OD700	Absorbance	700	-1	20	-1	24003.8	6.667722222222222	A3	0.621499993	diff1X	-	0	10	3	1
139	OD700	Absorbance	700	-1	20	-1	24603.9	6.834416666666668	A3	0.630399979	diff1X	-	0	10	3	1
140	OD700	Absorbance	700	-1	20	-1	25204.0	7.001111111111111	A3	0.638500012	diff1X	-	0	10	3	1
141	OD700	Absorbance	700	-1	20	-1	25804.0	7.167777777777778	A3	0.646299995	diff1X	-	0	10	3	1
142	OD700	Absorbance	700	-1	20	-1	26404.0	7.3344444444444425	A3	0.653399981	diff1X	-	0	10	3	1
143	OD700	Absorbance	700	-1	20	-1	27004.1	7.501138888888889	A3	0.6611000069999999	diff1X	-	0	10	3	1
144	OD700	Absorbance	700	-1	20	-1	27604.3	7.667861111111112	A3	0.66980002	diff1X	-	0	10	3	1
145	OD700	Absorbance	700	-1	20	-1	28204.4	7.834555555555557	A3	0.679999984	diff1X	-	0	10	3	1
146	OD700	Absorbance	700	-1	20	-1	28804.4	8.001222222222221	A3	0.688699998	diff1X	-	0	10	3	1
148	OD700	Absorbance	700	-1	20	-1	600.7	0.1668611111111111	A4	0.013000003999999996	diff2X	-	0	10	1	1
149	OD700	Absorbance	700	-1	20	-1	1200.8	0.33355555555555555	A4	0.013400002999999994	diff2X	-	0	10	1	1
150	OD700	Absorbance	700	-1	20	-1	1800.7	0.5001944444444445	A4	0.013999997999999986	diff2X	-	0	10	1	1
151	OD700	Absorbance	700	-1	20	-1	2400.9	0.6669166666666667	A4	0.015399998999999998	diff2X	-	0	10	1	1
152	OD700	Absorbance	700	-1	20	-1	3001.0	0.8336111111111111	A4	0.016500002999999985	diff2X	-	0	10	1	1
153	OD700	Absorbance	700	-1	20	-1	3601.1	1.0003055555555556	A4	0.018799996999999985	diff2X	-	0	10	1	1
154	OD700	Absorbance	700	-1	20	-1	4201.2	1.167	A4	0.021499997999999992	diff2X	-	0	10	1	1
155	OD700	Absorbance	700	-1	20	-1	4801.3	1.3336944444444443	A4	0.025800004	diff2X	-	0	10	1	1
156	OD700	Absorbance	700	-1	20	-1	5401.2	1.5003333333333333	A4	0.031100004	diff2X	-	0	10	1	1
157	OD700	Absorbance	700	-1	20	-1	6001.4	1.6670555555555555	A4	0.03850000299999999	diff2X	-	0	10	1	1
158	OD700	Absorbance	700	-1	20	-1	6601.5	1.83375	A4	0.046599999	diff2X	-	0	10	1	1
159	OD700	Absorbance	700	-1	20	-1	7201.6	2.0004444444444447	A4	0.05690000199999998	diff2X	-	0	10	1	1
160	OD700	Absorbance	700	-1	20	-1	7801.7	2.1671388888888887	A4	0.069500006	diff2X	-	0	10	1	1
161	OD700	Absorbance	700	-1	20	-1	8401.6	2.3337777777777777	A4	0.085200004	diff2X	-	0	10	1	1
162	OD700	Absorbance	700	-1	20	-1	9001.7	2.5004722222222218	A4	0.10370000400000001	diff2X	-	0	10	1	1
163	OD700	Absorbance	700	-1	20	-1	9601.9	2.6671944444444446	A4	0.129699997	diff2X	-	0	10	1	1
164	OD700	Absorbance	700	-1	20	-1	10202.0	2.8338888888888887	A4	0.15869999599999998	diff2X	-	0	10	1	1
165	OD700	Absorbance	700	-1	20	-1	10802.1	3.000583333333333	A4	0.191299997	diff2X	-	0	10	1	1
166	OD700	Absorbance	700	-1	20	-1	11402.1	3.16725	A4	0.22359999200000003	diff2X	-	0	10	1	1
167	OD700	Absorbance	700	-1	20	-1	12002.1	3.333916666666666	A4	0.256000004	diff2X	-	0	10	1	1
168	OD700	Absorbance	700	-1	20	-1	12602.1	3.500583333333333	A4	0.27679999899999996	diff2X	-	0	10	1	1
169	OD700	Absorbance	700	-1	20	-1	13202.4	3.667333333333333	A4	0.296400003	diff2X	-	0	10	1	1
170	OD700	Absorbance	700	-1	20	-1	13802.5	3.8340277777777776	A4	0.316900007	diff2X	-	0	10	1	1
171	OD700	Absorbance	700	-1	20	-1	14402.5	4.000694444444443	A4	0.33689998800000004	diff2X	-	0	10	1	1
172	OD700	Absorbance	700	-1	20	-1	15002.6	4.1673888888888895	A4	0.355799995	diff2X	-	0	10	1	1
173	OD700	Absorbance	700	-1	20	-1	15602.7	4.334083333333334	A4	0.37659998899999997	diff2X	-	0	10	1	1
174	OD700	Absorbance	700	-1	20	-1	16202.6	4.500722222222223	A4	0.396399997	diff2X	-	0	10	1	1
175	OD700	Absorbance	700	-1	20	-1	16802.9	4.667472222222221	A4	0.415599994	diff2X	-	0	10	1	1
176	OD700	Absorbance	700	-1	20	-1	17402.9	4.834138888888889	A4	0.43459998800000005	diff2X	-	0	10	1	1
177	OD700	Absorbance	700	-1	20	-1	18003.0	5.0008333333333335	A4	0.455799989	diff2X	-	0	10	1	1
178	OD700	Absorbance	700	-1	20	-1	18603.1	5.167527777777777	A4	0.476500026	diff2X	-	0	10	1	1
179	OD700	Absorbance	700	-1	20	-1	19203.0	5.3341666666666665	A4	0.49599998399999995	diff2X	-	0	10	1	1
180	OD700	Absorbance	700	-1	20	-1	19803.1	5.50086111111111	A4	0.512099973	diff2X	-	0	10	1	1
181	OD700	Absorbance	700	-1	20	-1	20403.3	5.667583333333334	A4	0.526599995	diff2X	-	0	10	1	1
182	OD700	Absorbance	700	-1	20	-1	21003.4	5.8342777777777775	A4	0.541299991	diff2X	-	0	10	1	1
183	OD700	Absorbance	700	-1	20	-1	21603.5	6.000972222222222	A4	0.5552999889999999	diff2X	-	0	10	1	1
184	OD700	Absorbance	700	-1	20	-1	22203.6	6.167666666666666	A4	0.5674000299999999	diff2X	-	0	10	1	1
185	OD700	Absorbance	700	-1	20	-1	22803.6	6.3343333333333325	A4	0.5806999720000001	diff2X	-	0	10	1	1
186	OD700	Absorbance	700	-1	20	-1	23403.6	6.501	A4	0.5920000000000001	diff2X	-	0	10	1	1
187	OD700	Absorbance	700	-1	20	-1	24003.8	6.667722222222222	A4	0.6015000260000001	diff2X	-	0	10	1	1
188	OD700	Absorbance	700	-1	20	-1	24603.9	6.834416666666668	A4	0.6119000239999999	diff2X	-	0	10	1	1
189	OD700	Absorbance	700	-1	20	-1	25204.0	7.001111111111111	A4	0.6224999950000001	diff2X	-	0	10	1	1
190	OD700	Absorbance	700	-1	20	-1	25804.0	7.167777777777778	A4	0.6309999740000001	diff2X	-	0	10	1	1
191	OD700	Absorbance	700	-1	20	-1	26404.0	7.3344444444444425	A4	0.6400999940000001	diff2X	-	0	10	1	1
192	OD700	Absorbance	700	-1	20	-1	27004.1	7.501138888888889	A4	0.648699991	diff2X	-	0	10	1	1
193	OD700	Absorbance	700	-1	20	-1	27604.3	7.667861111111112	A4	0.656700007	diff2X	-	0	10	1	1
194	OD700	Absorbance	700	-1	20	-1	28204.4	7.834555555555557	A4	0.6651000300000001	diff2X	-	0	10	1	1
195	OD700	Absorbance	700	-1	20	-1	28804.4	8.001222222222221	A4	0.6733999769999999	diff2X	-	0	10	1	1
197	OD700	Absorbance	700	-1	20	-1	600.7	0.1668611111111111	A5	0.013700001000000003	diff2X	-	0	10	2	1
198	OD700	Absorbance	700	-1	20	-1	1200.8	0.33355555555555555	A5	0.015	diff2X	-	0	10	2	1
199	OD700	Absorbance	700	-1	20	-1	1800.7	0.5001944444444445	A5	0.015299998000000009	diff2X	-	0	10	2	1
200	OD700	Absorbance	700	-1	20	-1	2400.9	0.6669166666666667	A5	0.016499996000000003	diff2X	-	0	10	2	1
201	OD700	Absorbance	700	-1	20	-1	3001.0	0.8336111111111111	A5	0.018299996000000013	diff2X	-	0	10	2	1
202	OD700	Absorbance	700	-1	20	-1	3601.1	1.0003055555555556	A5	0.020999997000000006	diff2X	-	0	10	2	1
203	OD700	Absorbance	700	-1	20	-1	4201.2	1.167	A5	0.02399999600000001	diff2X	-	0	10	2	1
204	OD700	Absorbance	700	-1	20	-1	4801.3	1.3336944444444443	A5	0.02839999600000001	diff2X	-	0	10	2	1
205	OD700	Absorbance	700	-1	20	-1	5401.2	1.5003333333333333	A5	0.03449999499999999	diff2X	-	0	10	2	1
206	OD700	Absorbance	700	-1	20	-1	6001.4	1.6670555555555555	A5	0.04299999700000001	diff2X	-	0	10	2	1
207	OD700	Absorbance	700	-1	20	-1	6601.5	1.83375	A5	0.0524	diff2X	-	0	10	2	1
208	OD700	Absorbance	700	-1	20	-1	7201.6	2.0004444444444447	A5	0.063299991	diff2X	-	0	10	2	1
209	OD700	Absorbance	700	-1	20	-1	7801.7	2.1671388888888887	A5	0.07679999600000001	diff2X	-	0	10	2	1
210	OD700	Absorbance	700	-1	20	-1	8401.6	2.3337777777777777	A5	0.092799998	diff2X	-	0	10	2	1
211	OD700	Absorbance	700	-1	20	-1	9001.7	2.5004722222222218	A5	0.112899996	diff2X	-	0	10	2	1
212	OD700	Absorbance	700	-1	20	-1	9601.9	2.6671944444444446	A5	0.14129999999999998	diff2X	-	0	10	2	1
213	OD700	Absorbance	700	-1	20	-1	10202.0	2.8338888888888887	A5	0.17089999400000003	diff2X	-	0	10	2	1
214	OD700	Absorbance	700	-1	20	-1	10802.1	3.000583333333333	A5	0.20360001100000003	diff2X	-	0	10	2	1
215	OD700	Absorbance	700	-1	20	-1	11402.1	3.16725	A5	0.232899986	diff2X	-	0	10	2	1
216	OD700	Absorbance	700	-1	20	-1	12002.1	3.333916666666666	A5	0.26079999600000003	diff2X	-	0	10	2	1
217	OD700	Absorbance	700	-1	20	-1	12602.1	3.500583333333333	A5	0.28089999400000004	diff2X	-	0	10	2	1
218	OD700	Absorbance	700	-1	20	-1	13202.4	3.667333333333333	A5	0.29899998699999997	diff2X	-	0	10	2	1
219	OD700	Absorbance	700	-1	20	-1	13802.5	3.8340277777777776	A5	0.31729998400000003	diff2X	-	0	10	2	1
220	OD700	Absorbance	700	-1	20	-1	14402.5	4.000694444444443	A5	0.33489998400000004	diff2X	-	0	10	2	1
221	OD700	Absorbance	700	-1	20	-1	15002.6	4.1673888888888895	A5	0.35239999699999996	diff2X	-	0	10	2	1
222	OD700	Absorbance	700	-1	20	-1	15602.7	4.334083333333334	A5	0.372900001	diff2X	-	0	10	2	1
223	OD700	Absorbance	700	-1	20	-1	16202.6	4.500722222222223	A5	0.391800008	diff2X	-	0	10	2	1
224	OD700	Absorbance	700	-1	20	-1	16802.9	4.667472222222221	A5	0.408100001	diff2X	-	0	10	2	1
225	OD700	Absorbance	700	-1	20	-1	17402.9	4.834138888888889	A5	0.42809998199999993	diff2X	-	0	10	2	1
226	OD700	Absorbance	700	-1	20	-1	18003.0	5.0008333333333335	A5	0.44690000199999996	diff2X	-	0	10	2	1
227	OD700	Absorbance	700	-1	20	-1	18603.1	5.167527777777777	A5	0.464900009	diff2X	-	0	10	2	1
228	OD700	Absorbance	700	-1	20	-1	19203.0	5.3341666666666665	A5	0.485999994	diff2X	-	0	10	2	1
229	OD700	Absorbance	700	-1	20	-1	19803.1	5.50086111111111	A5	0.505900018	diff2X	-	0	10	2	1
230	OD700	Absorbance	700	-1	20	-1	20403.3	5.667583333333334	A5	0.5243999880000001	diff2X	-	0	10	2	1
231	OD700	Absorbance	700	-1	20	-1	21003.4	5.8342777777777775	A5	0.5405999939999999	diff2X	-	0	10	2	1
232	OD700	Absorbance	700	-1	20	-1	21603.5	6.000972222222222	A5	0.556999974	diff2X	-	0	10	2	1
233	OD700	Absorbance	700	-1	20	-1	22203.6	6.167666666666666	A5	0.570399992	diff2X	-	0	10	2	1
234	OD700	Absorbance	700	-1	20	-1	22803.6	6.3343333333333325	A5	0.584900014	diff2X	-	0	10	2	1
235	OD700	Absorbance	700	-1	20	-1	23403.6	6.501	A5	0.5968999779999999	diff2X	-	0	10	2	1
236	OD700	Absorbance	700	-1	20	-1	24003.8	6.667722222222222	A5	0.608900003	diff2X	-	0	10	2	1
237	OD700	Absorbance	700	-1	20	-1	24603.9	6.834416666666668	A5	0.6190000099999999	diff2X	-	0	10	2	1
238	OD700	Absorbance	700	-1	20	-1	25204.0	7.001111111111111	A5	0.628599994	diff2X	-	0	10	2	1
239	OD700	Absorbance	700	-1	20	-1	25804.0	7.167777777777778	A5	0.63840001	diff2X	-	0	10	2	1
240	OD700	Absorbance	700	-1	20	-1	26404.0	7.3344444444444425	A5	0.64600002	diff2X	-	0	10	2	1
241	OD700	Absorbance	700	-1	20	-1	27004.1	7.501138888888889	A5	0.6521999759999999	diff2X	-	0	10	2	1
242	OD700	Absorbance	700	-1	20	-1	27604.3	7.667861111111112	A5	0.6615999859999999	diff2X	-	0	10	2	1
243	OD700	Absorbance	700	-1	20	-1	28204.4	7.834555555555557	A5	0.6679999750000001	diff2X	-	0	10	2	1
244	OD700	Absorbance	700	-1	20	-1	28804.4	8.001222222222221	A5	0.6747999709999999	diff2X	-	0	10	2	1
246	OD700	Absorbance	700	-1	20	-1	600.7	0.1668611111111111	A6	0.01419999499999998	diff2X	-	0	10	3	1
247	OD700	Absorbance	700	-1	20	-1	1200.8	0.33355555555555555	A6	0.014899998999999983	diff2X	-	0	10	3	1
248	OD700	Absorbance	700	-1	20	-1	1800.7	0.5001944444444445	A6	0.015599996000000005	diff2X	-	0	10	3	1
249	OD700	Absorbance	700	-1	20	-1	2400.9	0.6669166666666667	A6	0.016800001999999994	diff2X	-	0	10	3	1
250	OD700	Absorbance	700	-1	20	-1	3001.0	0.8336111111111111	A6	0.01859999499999998	diff2X	-	0	10	3	1
251	OD700	Absorbance	700	-1	20	-1	3601.1	1.0003055555555556	A6	0.020899996000000004	diff2X	-	0	10	3	1
252	OD700	Absorbance	700	-1	20	-1	4201.2	1.167	A6	0.024199999999999985	diff2X	-	0	10	3	1
253	OD700	Absorbance	700	-1	20	-1	4801.3	1.3336944444444443	A6	0.028699993999999993	diff2X	-	0	10	3	1
254	OD700	Absorbance	700	-1	20	-1	5401.2	1.5003333333333333	A6	0.03489999499999999	diff2X	-	0	10	3	1
255	OD700	Absorbance	700	-1	20	-1	6001.4	1.6670555555555555	A6	0.042499997	diff2X	-	0	10	3	1
256	OD700	Absorbance	700	-1	20	-1	6601.5	1.83375	A6	0.051299997	diff2X	-	0	10	3	1
257	OD700	Absorbance	700	-1	20	-1	7201.6	2.0004444444444447	A6	0.062100001	diff2X	-	0	10	3	1
258	OD700	Absorbance	700	-1	20	-1	7801.7	2.1671388888888887	A6	0.07519999899999998	diff2X	-	0	10	3	1
259	OD700	Absorbance	700	-1	20	-1	8401.6	2.3337777777777777	A6	0.09130000399999998	diff2X	-	0	10	3	1
260	OD700	Absorbance	700	-1	20	-1	9001.7	2.5004722222222218	A6	0.11060000199999999	diff2X	-	0	10	3	1
261	OD700	Absorbance	700	-1	20	-1	9601.9	2.6671944444444446	A6	0.138800003	diff2X	-	0	10	3	1
262	OD700	Absorbance	700	-1	20	-1	10202.0	2.8338888888888887	A6	0.167800002	diff2X	-	0	10	3	1
263	OD700	Absorbance	700	-1	20	-1	10802.1	3.000583333333333	A6	0.19989999399999997	diff2X	-	0	10	3	1
264	OD700	Absorbance	700	-1	20	-1	11402.1	3.16725	A6	0.23129998899999998	diff2X	-	0	10	3	1
265	OD700	Absorbance	700	-1	20	-1	12002.1	3.333916666666666	A6	0.261200004	diff2X	-	0	10	3	1
266	OD700	Absorbance	700	-1	20	-1	12602.1	3.500583333333333	A6	0.279999994	diff2X	-	0	10	3	1
267	OD700	Absorbance	700	-1	20	-1	13202.4	3.667333333333333	A6	0.29890000099999997	diff2X	-	0	10	3	1
268	OD700	Absorbance	700	-1	20	-1	13802.5	3.8340277777777776	A6	0.31800001099999997	diff2X	-	0	10	3	1
269	OD700	Absorbance	700	-1	20	-1	14402.5	4.000694444444443	A6	0.338499986	diff2X	-	0	10	3	1
270	OD700	Absorbance	700	-1	20	-1	15002.6	4.1673888888888895	A6	0.35539998899999997	diff2X	-	0	10	3	1
271	OD700	Absorbance	700	-1	20	-1	15602.7	4.334083333333334	A6	0.377699994	diff2X	-	0	10	3	1
272	OD700	Absorbance	700	-1	20	-1	16202.6	4.500722222222223	A6	0.39759998799999996	diff2X	-	0	10	3	1
273	OD700	Absorbance	700	-1	20	-1	16802.9	4.667472222222221	A6	0.41480001099999997	diff2X	-	0	10	3	1
274	OD700	Absorbance	700	-1	20	-1	17402.9	4.834138888888889	A6	0.43620001599999997	diff2X	-	0	10	3	1
275	OD700	Absorbance	700	-1	20	-1	18003.0	5.0008333333333335	A6	0.45369999899999996	diff2X	-	0	10	3	1
276	OD700	Absorbance	700	-1	20	-1	18603.1	5.167527777777777	A6	0.475799971	diff2X	-	0	10	3	1
277	OD700	Absorbance	700	-1	20	-1	19203.0	5.3341666666666665	A6	0.495299988	diff2X	-	0	10	3	1
278	OD700	Absorbance	700	-1	20	-1	19803.1	5.50086111111111	A6	0.512199991	diff2X	-	0	10	3	1
279	OD700	Absorbance	700	-1	20	-1	20403.3	5.667583333333334	A6	0.528100007	diff2X	-	0	10	3	1
280	OD700	Absorbance	700	-1	20	-1	21003.4	5.8342777777777775	A6	0.541500025	diff2X	-	0	10	3	1
281	OD700	Absorbance	700	-1	20	-1	21603.5	6.000972222222222	A6	0.5563999940000001	diff2X	-	0	10	3	1
282	OD700	Absorbance	700	-1	20	-1	22203.6	6.167666666666666	A6	0.5680999680000001	diff2X	-	0	10	3	1
283	OD700	Absorbance	700	-1	20	-1	22803.6	6.3343333333333325	A6	0.5821999840000001	diff2X	-	0	10	3	1
284	OD700	Absorbance	700	-1	20	-1	23403.6	6.501	A6	0.592800014	diff2X	-	0	10	3	1
285	OD700	Absorbance	700	-1	20	-1	24003.8	6.667722222222222	A6	0.603900008	diff2X	-	0	10	3	1
286	OD700	Absorbance	700	-1	20	-1	24603.9	6.834416666666668	A6	0.6137999820000001	diff2X	-	0	10	3	1
287	OD700	Absorbance	700	-1	20	-1	25204.0	7.001111111111111	A6	0.6223000220000001	diff2X	-	0	10	3	1
288	OD700	Absorbance	700	-1	20	-1	25804.0	7.167777777777778	A6	0.632199996	diff2X	-	0	10	3	1
289	OD700	Absorbance	700	-1	20	-1	26404.0	7.3344444444444425	A6	0.638999991	diff2X	-	0	10	3	1
290	OD700	Absorbance	700	-1	20	-1	27004.1	7.501138888888889	A6	0.6461999939999999	diff2X	-	0	10	3	1
291	OD700	Absorbance	700	-1	20	-1	27604.3	7.667861111111112	A6	0.6545000000000001	diff2X	-	0	10	3	1
292	OD700	Absorbance	700	-1	20	-1	28204.4	7.834555555555557	A6	0.661999993	diff2X	-	0	10	3	1
293	OD700	Absorbance	700	-1	20	-1	28804.4	8.001222222222221	A6	0.6693000130000001	diff2X	-	0	10	3	1
295	OD700	Absorbance	700	-1	20	-1	600.7	0.1668611111111111	A7	0.015100002000000001	diff1X	-	0	50	1	1
296	OD700	Absorbance	700	-1	20	-1	1200.8	0.33355555555555555	A7	0.015800006000000005	diff1X	-	0	50	1	1
297	OD700	Absorbance	700	-1	20	-1	1800.7	0.5001944444444445	A7	0.01730000200000001	diff1X	-	0	50	1	1
298	OD700	Absorbance	700	-1	20	-1	2400.9	0.6669166666666667	A7	0.020400002	diff1X	-	0	50	1	1
299	OD700	Absorbance	700	-1	20	-1	3001.0	0.8336111111111111	A7	0.026300004999999987	diff1X	-	0	50	1	1
300	OD700	Absorbance	700	-1	20	-1	3601.1	1.0003055555555556	A7	0.031200006000000002	diff1X	-	0	50	1	1
301	OD700	Absorbance	700	-1	20	-1	4201.2	1.167	A7	0.040499999999999994	diff1X	-	0	50	1	1
302	OD700	Absorbance	700	-1	20	-1	4801.3	1.3336944444444443	A7	0.04960000499999999	diff1X	-	0	50	1	1
303	OD700	Absorbance	700	-1	20	-1	5401.2	1.5003333333333333	A7	0.06370000499999999	diff1X	-	0	50	1	1
304	OD700	Absorbance	700	-1	20	-1	6001.4	1.6670555555555555	A7	0.08070001	diff1X	-	0	50	1	1
305	OD700	Absorbance	700	-1	20	-1	6601.5	1.83375	A7	0.09780000100000001	diff1X	-	0	50	1	1
306	OD700	Absorbance	700	-1	20	-1	7201.6	2.0004444444444447	A7	0.12350000400000001	diff1X	-	0	50	1	1
307	OD700	Absorbance	700	-1	20	-1	7801.7	2.1671388888888887	A7	0.15640000999999998	diff1X	-	0	50	1	1
308	OD700	Absorbance	700	-1	20	-1	8401.6	2.3337777777777777	A7	0.188599988	diff1X	-	0	50	1	1
309	OD700	Absorbance	700	-1	20	-1	9001.7	2.5004722222222218	A7	0.21969999300000004	diff1X	-	0	50	1	1
310	OD700	Absorbance	700	-1	20	-1	9601.9	2.6671944444444446	A7	0.252399995	diff1X	-	0	50	1	1
311	OD700	Absorbance	700	-1	20	-1	10202.0	2.8338888888888887	A7	0.276099994	diff1X	-	0	50	1	1
312	OD700	Absorbance	700	-1	20	-1	10802.1	3.000583333333333	A7	0.29610000500000005	diff1X	-	0	50	1	1
313	OD700	Absorbance	700	-1	20	-1	11402.1	3.16725	A7	0.319399997	diff1X	-	0	50	1	1
314	OD700	Absorbance	700	-1	20	-1	12002.1	3.333916666666666	A7	0.338200017	diff1X	-	0	50	1	1
315	OD700	Absorbance	700	-1	20	-1	12602.1	3.500583333333333	A7	0.35700000800000004	diff1X	-	0	50	1	1
316	OD700	Absorbance	700	-1	20	-1	13202.4	3.667333333333333	A7	0.37739999500000004	diff1X	-	0	50	1	1
317	OD700	Absorbance	700	-1	20	-1	13802.5	3.8340277777777776	A7	0.396200016	diff1X	-	0	50	1	1
318	OD700	Absorbance	700	-1	20	-1	14402.5	4.000694444444443	A7	0.41520000900000004	diff1X	-	0	50	1	1
319	OD700	Absorbance	700	-1	20	-1	15002.6	4.1673888888888895	A7	0.435000017	diff1X	-	0	50	1	1
320	OD700	Absorbance	700	-1	20	-1	15602.7	4.334083333333334	A7	0.45529998800000004	diff1X	-	0	50	1	1
321	OD700	Absorbance	700	-1	20	-1	16202.6	4.500722222222223	A7	0.474200025	diff1X	-	0	50	1	1
322	OD700	Absorbance	700	-1	20	-1	16802.9	4.667472222222221	A7	0.49449999599999994	diff1X	-	0	50	1	1
323	OD700	Absorbance	700	-1	20	-1	17402.9	4.834138888888889	A7	0.510700002	diff1X	-	0	50	1	1
324	OD700	Absorbance	700	-1	20	-1	18003.0	5.0008333333333335	A7	0.525200024	diff1X	-	0	50	1	1
325	OD700	Absorbance	700	-1	20	-1	18603.1	5.167527777777777	A7	0.539699986	diff1X	-	0	50	1	1
326	OD700	Absorbance	700	-1	20	-1	19203.0	5.3341666666666665	A7	0.554399982	diff1X	-	0	50	1	1
327	OD700	Absorbance	700	-1	20	-1	19803.1	5.50086111111111	A7	0.567699983	diff1X	-	0	50	1	1
328	OD700	Absorbance	700	-1	20	-1	20403.3	5.667583333333334	A7	0.580800011	diff1X	-	0	50	1	1
329	OD700	Absorbance	700	-1	20	-1	21003.4	5.8342777777777775	A7	0.593000009	diff1X	-	0	50	1	1
330	OD700	Absorbance	700	-1	20	-1	21603.5	6.000972222222222	A7	0.607100024	diff1X	-	0	50	1	1
331	OD700	Absorbance	700	-1	20	-1	22203.6	6.167666666666666	A7	0.6208999900000001	diff1X	-	0	50	1	1
332	OD700	Absorbance	700	-1	20	-1	22803.6	6.3343333333333325	A7	0.629000023	diff1X	-	0	50	1	1
333	OD700	Absorbance	700	-1	20	-1	23403.6	6.501	A7	0.642300024	diff1X	-	0	50	1	1
334	OD700	Absorbance	700	-1	20	-1	24003.8	6.667722222222222	A7	0.652600005	diff1X	-	0	50	1	1
335	OD700	Absorbance	700	-1	20	-1	24603.9	6.834416666666668	A7	0.6621000320000001	diff1X	-	0	50	1	1
336	OD700	Absorbance	700	-1	20	-1	25204.0	7.001111111111111	A7	0.670600011	diff1X	-	0	50	1	1
337	OD700	Absorbance	700	-1	20	-1	25804.0	7.167777777777778	A7	0.681899979	diff1X	-	0	50	1	1
338	OD700	Absorbance	700	-1	20	-1	26404.0	7.3344444444444425	A7	0.69250001	diff1X	-	0	50	1	1
339	OD700	Absorbance	700	-1	20	-1	27004.1	7.501138888888889	A7	0.703000024	diff1X	-	0	50	1	1
340	OD700	Absorbance	700	-1	20	-1	27604.3	7.667861111111112	A7	0.7141999750000001	diff1X	-	0	50	1	1
341	OD700	Absorbance	700	-1	20	-1	28204.4	7.834555555555557	A7	0.725399985	diff1X	-	0	50	1	1
342	OD700	Absorbance	700	-1	20	-1	28804.4	8.001222222222221	A7	0.735600009	diff1X	-	0	50	1	1
344	OD700	Absorbance	700	-1	20	-1	600.7	0.1668611111111111	A8	0.013599998999999988	diff1X	-	0	50	2	1
345	OD700	Absorbance	700	-1	20	-1	1200.8	0.33355555555555555	A8	0.014499999999999999	diff1X	-	0	50	2	1
346	OD700	Absorbance	700	-1	20	-1	1800.7	0.5001944444444445	A8	0.016199998999999993	diff1X	-	0	50	2	1
347	OD700	Absorbance	700	-1	20	-1	2400.9	0.6669166666666667	A8	0.018800006000000008	diff1X	-	0	50	2	1
348	OD700	Absorbance	700	-1	20	-1	3001.0	0.8336111111111111	A8	0.022799998999999987	diff1X	-	0	50	2	1
349	OD700	Absorbance	700	-1	20	-1	3601.1	1.0003055555555556	A8	0.028200001000000002	diff1X	-	0	50	2	1
350	OD700	Absorbance	700	-1	20	-1	4201.2	1.167	A8	0.03570000100000001	diff1X	-	0	50	2	1
351	OD700	Absorbance	700	-1	20	-1	4801.3	1.3336944444444443	A8	0.045900001999999995	diff1X	-	0	50	2	1
352	OD700	Absorbance	700	-1	20	-1	5401.2	1.5003333333333333	A8	0.059400007000000005	diff1X	-	0	50	2	1
353	OD700	Absorbance	700	-1	20	-1	6001.4	1.6670555555555555	A8	0.076399997	diff1X	-	0	50	2	1
354	OD700	Absorbance	700	-1	20	-1	6601.5	1.83375	A8	0.0933	diff1X	-	0	50	2	1
355	OD700	Absorbance	700	-1	20	-1	7201.6	2.0004444444444447	A8	0.116899997	diff1X	-	0	50	2	1
356	OD700	Absorbance	700	-1	20	-1	7801.7	2.1671388888888887	A8	0.14949999800000002	diff1X	-	0	50	2	1
357	OD700	Absorbance	700	-1	20	-1	8401.6	2.3337777777777777	A8	0.18189999499999998	diff1X	-	0	50	2	1
358	OD700	Absorbance	700	-1	20	-1	9001.7	2.5004722222222218	A8	0.21720001099999997	diff1X	-	0	50	2	1
359	OD700	Absorbance	700	-1	20	-1	9601.9	2.6671944444444446	A8	0.250699997	diff1X	-	0	50	2	1
360	OD700	Absorbance	700	-1	20	-1	10202.0	2.8338888888888887	A8	0.27930000400000005	diff1X	-	0	50	2	1
361	OD700	Absorbance	700	-1	20	-1	10802.1	3.000583333333333	A8	0.298900008	diff1X	-	0	50	2	1
362	OD700	Absorbance	700	-1	20	-1	11402.1	3.16725	A8	0.321700007	diff1X	-	0	50	2	1
363	OD700	Absorbance	700	-1	20	-1	12002.1	3.333916666666666	A8	0.343699992	diff1X	-	0	50	2	1
364	OD700	Absorbance	700	-1	20	-1	12602.1	3.500583333333333	A8	0.364500016	diff1X	-	0	50	2	1
365	OD700	Absorbance	700	-1	20	-1	13202.4	3.667333333333333	A8	0.385500014	diff1X	-	0	50	2	1
366	OD700	Absorbance	700	-1	20	-1	13802.5	3.8340277777777776	A8	0.405099988	diff1X	-	0	50	2	1
367	OD700	Absorbance	700	-1	20	-1	14402.5	4.000694444444443	A8	0.425799996	diff1X	-	0	50	2	1
368	OD700	Absorbance	700	-1	20	-1	15002.6	4.1673888888888895	A8	0.4457000199999999	diff1X	-	0	50	2	1
369	OD700	Absorbance	700	-1	20	-1	15602.7	4.334083333333334	A8	0.466999978	diff1X	-	0	50	2	1
370	OD700	Absorbance	700	-1	20	-1	16202.6	4.500722222222223	A8	0.49069997699999995	diff1X	-	0	50	2	1
371	OD700	Absorbance	700	-1	20	-1	16802.9	4.667472222222221	A8	0.508600027	diff1X	-	0	50	2	1
372	OD700	Absorbance	700	-1	20	-1	17402.9	4.834138888888889	A8	0.52489999	diff1X	-	0	50	2	1
373	OD700	Absorbance	700	-1	20	-1	18003.0	5.0008333333333335	A8	0.538599998	diff1X	-	0	50	2	1
374	OD700	Absorbance	700	-1	20	-1	18603.1	5.167527777777777	A8	0.552599997	diff1X	-	0	50	2	1
375	OD700	Absorbance	700	-1	20	-1	19203.0	5.3341666666666665	A8	0.5667000120000001	diff1X	-	0	50	2	1
376	OD700	Absorbance	700	-1	20	-1	19803.1	5.50086111111111	A8	0.581100017	diff1X	-	0	50	2	1
377	OD700	Absorbance	700	-1	20	-1	20403.3	5.667583333333334	A8	0.595500022	diff1X	-	0	50	2	1
378	OD700	Absorbance	700	-1	20	-1	21003.4	5.8342777777777775	A8	0.6095999779999999	diff1X	-	0	50	2	1
379	OD700	Absorbance	700	-1	20	-1	21603.5	6.000972222222222	A8	0.6227000060000001	diff1X	-	0	50	2	1
380	OD700	Absorbance	700	-1	20	-1	22203.6	6.167666666666666	A8	0.634499997	diff1X	-	0	50	2	1
381	OD700	Absorbance	700	-1	20	-1	22803.6	6.3343333333333325	A8	0.6454000179999999	diff1X	-	0	50	2	1
382	OD700	Absorbance	700	-1	20	-1	23403.6	6.501	A8	0.655100018	diff1X	-	0	50	2	1
383	OD700	Absorbance	700	-1	20	-1	24003.8	6.667722222222222	A8	0.664400012	diff1X	-	0	50	2	1
384	OD700	Absorbance	700	-1	20	-1	24603.9	6.834416666666668	A8	0.673899979	diff1X	-	0	50	2	1
385	OD700	Absorbance	700	-1	20	-1	25204.0	7.001111111111111	A8	0.6839000290000001	diff1X	-	0	50	2	1
386	OD700	Absorbance	700	-1	20	-1	25804.0	7.167777777777778	A8	0.6944999999999999	diff1X	-	0	50	2	1
387	OD700	Absorbance	700	-1	20	-1	26404.0	7.3344444444444425	A8	0.7054000199999999	diff1X	-	0	50	2	1
388	OD700	Absorbance	700	-1	20	-1	27004.1	7.501138888888889	A8	0.716800004	diff1X	-	0	50	2	1
389	OD700	Absorbance	700	-1	20	-1	27604.3	7.667861111111112	A8	0.7277999820000001	diff1X	-	0	50	2	1
390	OD700	Absorbance	700	-1	20	-1	28204.4	7.834555555555557	A8	0.739299983	diff1X	-	0	50	2	1
391	OD700	Absorbance	700	-1	20	-1	28804.4	8.001222222222221	A8	0.749500007	diff1X	-	0	50	2	1
393	OD700	Absorbance	700	-1	20	-1	600.7	0.1668611111111111	A9	0.013600000000000001	diff1X	-	0	50	3	1
394	OD700	Absorbance	700	-1	20	-1	1200.8	0.33355555555555555	A9	0.014499999999999999	diff1X	-	0	50	3	1
395	OD700	Absorbance	700	-1	20	-1	1800.7	0.5001944444444445	A9	0.01579999900000001	diff1X	-	0	50	3	1
396	OD700	Absorbance	700	-1	20	-1	2400.9	0.6669166666666667	A9	0.017300003000000008	diff1X	-	0	50	3	1
397	OD700	Absorbance	700	-1	20	-1	3001.0	0.8336111111111111	A9	0.019900001999999986	diff1X	-	0	50	3	1
398	OD700	Absorbance	700	-1	20	-1	3601.1	1.0003055555555556	A9	0.02340000099999999	diff1X	-	0	50	3	1
399	OD700	Absorbance	700	-1	20	-1	4201.2	1.167	A9	0.02820000099999999	diff1X	-	0	50	3	1
400	OD700	Absorbance	700	-1	20	-1	4801.3	1.3336944444444443	A9	0.03459999699999999	diff1X	-	0	50	3	1
401	OD700	Absorbance	700	-1	20	-1	5401.2	1.5003333333333333	A9	0.04370000199999999	diff1X	-	0	50	3	1
402	OD700	Absorbance	700	-1	20	-1	6001.4	1.6670555555555555	A9	0.056199998	diff1X	-	0	50	3	1
403	OD700	Absorbance	700	-1	20	-1	6601.5	1.83375	A9	0.07070000500000001	diff1X	-	0	50	3	1
404	OD700	Absorbance	700	-1	20	-1	7201.6	2.0004444444444447	A9	0.08529999900000002	diff1X	-	0	50	3	1
405	OD700	Absorbance	700	-1	20	-1	7801.7	2.1671388888888887	A9	0.10429999300000001	diff1X	-	0	50	3	1
406	OD700	Absorbance	700	-1	20	-1	8401.6	2.3337777777777777	A9	0.12680000100000002	diff1X	-	0	50	3	1
407	OD700	Absorbance	700	-1	20	-1	9001.7	2.5004722222222218	A9	0.16230000600000002	diff1X	-	0	50	3	1
408	OD700	Absorbance	700	-1	20	-1	9601.9	2.6671944444444446	A9	0.188999996	diff1X	-	0	50	3	1
409	OD700	Absorbance	700	-1	20	-1	10202.0	2.8338888888888887	A9	0.22250001199999997	diff1X	-	0	50	3	1
410	OD700	Absorbance	700	-1	20	-1	10802.1	3.000583333333333	A9	0.255200014	diff1X	-	0	50	3	1
411	OD700	Absorbance	700	-1	20	-1	11402.1	3.16725	A9	0.27980001299999996	diff1X	-	0	50	3	1
412	OD700	Absorbance	700	-1	20	-1	12002.1	3.333916666666666	A9	0.29869999	diff1X	-	0	50	3	1
413	OD700	Absorbance	700	-1	20	-1	12602.1	3.500583333333333	A9	0.31899999100000004	diff1X	-	0	50	3	1
414	OD700	Absorbance	700	-1	20	-1	13202.4	3.667333333333333	A9	0.34289999299999996	diff1X	-	0	50	3	1
415	OD700	Absorbance	700	-1	20	-1	13802.5	3.8340277777777776	A9	0.364799992	diff1X	-	0	50	3	1
416	OD700	Absorbance	700	-1	20	-1	14402.5	4.000694444444443	A9	0.37989999399999996	diff1X	-	0	50	3	1
417	OD700	Absorbance	700	-1	20	-1	15002.6	4.1673888888888895	A9	0.39630000299999996	diff1X	-	0	50	3	1
418	OD700	Absorbance	700	-1	20	-1	15602.7	4.334083333333334	A9	0.414800003	diff1X	-	0	50	3	1
419	OD700	Absorbance	700	-1	20	-1	16202.6	4.500722222222223	A9	0.43490000100000004	diff1X	-	0	50	3	1
420	OD700	Absorbance	700	-1	20	-1	16802.9	4.667472222222221	A9	0.45159997100000004	diff1X	-	0	50	3	1
421	OD700	Absorbance	700	-1	20	-1	17402.9	4.834138888888889	A9	0.468400017	diff1X	-	0	50	3	1
422	OD700	Absorbance	700	-1	20	-1	18003.0	5.0008333333333335	A9	0.48609997399999993	diff1X	-	0	50	3	1
423	OD700	Absorbance	700	-1	20	-1	18603.1	5.167527777777777	A9	0.507399991	diff1X	-	0	50	3	1
424	OD700	Absorbance	700	-1	20	-1	19203.0	5.3341666666666665	A9	0.523199991	diff1X	-	0	50	3	1
425	OD700	Absorbance	700	-1	20	-1	19803.1	5.50086111111111	A9	0.53840001	diff1X	-	0	50	3	1
426	OD700	Absorbance	700	-1	20	-1	20403.3	5.667583333333334	A9	0.555199996	diff1X	-	0	50	3	1
427	OD700	Absorbance	700	-1	20	-1	21003.4	5.8342777777777775	A9	0.570499972	diff1X	-	0	50	3	1
428	OD700	Absorbance	700	-1	20	-1	21603.5	6.000972222222222	A9	0.583799973	diff1X	-	0	50	3	1
429	OD700	Absorbance	700	-1	20	-1	22203.6	6.167666666666666	A9	0.5966000109999999	diff1X	-	0	50	3	1
430	OD700	Absorbance	700	-1	20	-1	22803.6	6.3343333333333325	A9	0.609200016	diff1X	-	0	50	3	1
431	OD700	Absorbance	700	-1	20	-1	23403.6	6.501	A9	0.621199981	diff1X	-	0	50	3	1
432	OD700	Absorbance	700	-1	20	-1	24003.8	6.667722222222222	A9	0.6315000209999999	diff1X	-	0	50	3	1
433	OD700	Absorbance	700	-1	20	-1	24603.9	6.834416666666668	A9	0.641999975	diff1X	-	0	50	3	1
434	OD700	Absorbance	700	-1	20	-1	25204.0	7.001111111111111	A9	0.6499999909999999	diff1X	-	0	50	3	1
435	OD700	Absorbance	700	-1	20	-1	25804.0	7.167777777777778	A9	0.658899978	diff1X	-	0	50	3	1
436	OD700	Absorbance	700	-1	20	-1	26404.0	7.3344444444444425	A9	0.667000011	diff1X	-	0	50	3	1
437	OD700	Absorbance	700	-1	20	-1	27004.1	7.501138888888889	A9	0.672500029	diff1X	-	0	50	3	1
438	OD700	Absorbance	700	-1	20	-1	27604.3	7.667861111111112	A9	0.680799976	diff1X	-	0	50	3	1
439	OD700	Absorbance	700	-1	20	-1	28204.4	7.834555555555557	A9	0.6894999890000001	diff1X	-	0	50	3	1
440	OD700	Absorbance	700	-1	20	-1	28804.4	8.001222222222221	A9	0.6970999990000001	diff1X	-	0	50	3	1
442	OD700	Absorbance	700	-1	20	-1	600.7	0.1668611111111111	A10	0.012800001000000005	diff2X	-	0	50	1	1
443	OD700	Absorbance	700	-1	20	-1	1200.8	0.33355555555555555	A10	0.013800003000000005	diff2X	-	0	50	1	1
444	OD700	Absorbance	700	-1	20	-1	1800.7	0.5001944444444445	A10	0.015100003	diff2X	-	0	50	1	1
445	OD700	Absorbance	700	-1	20	-1	2400.9	0.6669166666666667	A10	0.016500004	diff2X	-	0	50	1	1
446	OD700	Absorbance	700	-1	20	-1	3001.0	0.8336111111111111	A10	0.017900004999999997	diff2X	-	0	50	1	1
447	OD700	Absorbance	700	-1	20	-1	3601.1	1.0003055555555556	A10	0.019900002	diff2X	-	0	50	1	1
448	OD700	Absorbance	700	-1	20	-1	4201.2	1.167	A10	0.02320000600000001	diff2X	-	0	50	1	1
449	OD700	Absorbance	700	-1	20	-1	4801.3	1.3336944444444443	A10	0.027500003999999995	diff2X	-	0	50	1	1
450	OD700	Absorbance	700	-1	20	-1	5401.2	1.5003333333333333	A10	0.033500001	diff2X	-	0	50	1	1
451	OD700	Absorbance	700	-1	20	-1	6001.4	1.6670555555555555	A10	0.04100000100000001	diff2X	-	0	50	1	1
452	OD700	Absorbance	700	-1	20	-1	6601.5	1.83375	A10	0.05049999799999999	diff2X	-	0	50	1	1
453	OD700	Absorbance	700	-1	20	-1	7201.6	2.0004444444444447	A10	0.06080000899999999	diff2X	-	0	50	1	1
454	OD700	Absorbance	700	-1	20	-1	7801.7	2.1671388888888887	A10	0.07450000200000001	diff2X	-	0	50	1	1
455	OD700	Absorbance	700	-1	20	-1	8401.6	2.3337777777777777	A10	0.09009999799999999	diff2X	-	0	50	1	1
456	OD700	Absorbance	700	-1	20	-1	9001.7	2.5004722222222218	A10	0.11010000900000003	diff2X	-	0	50	1	1
457	OD700	Absorbance	700	-1	20	-1	9601.9	2.6671944444444446	A10	0.136300005	diff2X	-	0	50	1	1
458	OD700	Absorbance	700	-1	20	-1	10202.0	2.8338888888888887	A10	0.16650001	diff2X	-	0	50	1	1
459	OD700	Absorbance	700	-1	20	-1	10802.1	3.000583333333333	A10	0.198300012	diff2X	-	0	50	1	1
460	OD700	Absorbance	700	-1	20	-1	11402.1	3.16725	A10	0.22900001	diff2X	-	0	50	1	1
461	OD700	Absorbance	700	-1	20	-1	12002.1	3.333916666666666	A10	0.262299992	diff2X	-	0	50	1	1
462	OD700	Absorbance	700	-1	20	-1	12602.1	3.500583333333333	A10	0.28180001	diff2X	-	0	50	1	1
463	OD700	Absorbance	700	-1	20	-1	13202.4	3.667333333333333	A10	0.299299993	diff2X	-	0	50	1	1
464	OD700	Absorbance	700	-1	20	-1	13802.5	3.8340277777777776	A10	0.319300004	diff2X	-	0	50	1	1
465	OD700	Absorbance	700	-1	20	-1	14402.5	4.000694444444443	A10	0.339800008	diff2X	-	0	50	1	1
466	OD700	Absorbance	700	-1	20	-1	15002.6	4.1673888888888895	A10	0.359999992	diff2X	-	0	50	1	1
467	OD700	Absorbance	700	-1	20	-1	15602.7	4.334083333333334	A10	0.38119999299999996	diff2X	-	0	50	1	1
468	OD700	Absorbance	700	-1	20	-1	16202.6	4.500722222222223	A10	0.39820001299999996	diff2X	-	0	50	1	1
469	OD700	Absorbance	700	-1	20	-1	16802.9	4.667472222222221	A10	0.41540000599999993	diff2X	-	0	50	1	1
470	OD700	Absorbance	700	-1	20	-1	17402.9	4.834138888888889	A10	0.43659997799999994	diff2X	-	0	50	1	1
471	OD700	Absorbance	700	-1	20	-1	18003.0	5.0008333333333335	A10	0.45139999	diff2X	-	0	50	1	1
472	OD700	Absorbance	700	-1	20	-1	18603.1	5.167527777777777	A10	0.4723000009999999	diff2X	-	0	50	1	1
473	OD700	Absorbance	700	-1	20	-1	19203.0	5.3341666666666665	A10	0.4890999869999999	diff2X	-	0	50	1	1
474	OD700	Absorbance	700	-1	20	-1	19803.1	5.50086111111111	A10	0.5075000009999999	diff2X	-	0	50	1	1
475	OD700	Absorbance	700	-1	20	-1	20403.3	5.667583333333334	A10	0.527000018	diff2X	-	0	50	1	1
476	OD700	Absorbance	700	-1	20	-1	21003.4	5.8342777777777775	A10	0.5431000069999999	diff2X	-	0	50	1	1
477	OD700	Absorbance	700	-1	20	-1	21603.5	6.000972222222222	A10	0.5585	diff2X	-	0	50	1	1
478	OD700	Absorbance	700	-1	20	-1	22203.6	6.167666666666666	A10	0.571699985	diff2X	-	0	50	1	1
479	OD700	Absorbance	700	-1	20	-1	22803.6	6.3343333333333325	A10	0.583999999	diff2X	-	0	50	1	1
480	OD700	Absorbance	700	-1	20	-1	23403.6	6.501	A10	0.59460003	diff2X	-	0	50	1	1
481	OD700	Absorbance	700	-1	20	-1	24003.8	6.667722222222222	A10	0.606300004	diff2X	-	0	50	1	1
482	OD700	Absorbance	700	-1	20	-1	24603.9	6.834416666666668	A10	0.620300003	diff2X	-	0	50	1	1
483	OD700	Absorbance	700	-1	20	-1	25204.0	7.001111111111111	A10	0.629199989	diff2X	-	0	50	1	1
484	OD700	Absorbance	700	-1	20	-1	25804.0	7.167777777777778	A10	0.641699977	diff2X	-	0	50	1	1
485	OD700	Absorbance	700	-1	20	-1	26404.0	7.3344444444444425	A10	0.64920003	diff2X	-	0	50	1	1
486	OD700	Absorbance	700	-1	20	-1	27004.1	7.501138888888889	A10	0.653599985	diff2X	-	0	50	1	1
487	OD700	Absorbance	700	-1	20	-1	27604.3	7.667861111111112	A10	0.665099986	diff2X	-	0	50	1	1
488	OD700	Absorbance	700	-1	20	-1	28204.4	7.834555555555557	A10	0.6722999889999999	diff2X	-	0	50	1	1
489	OD700	Absorbance	700	-1	20	-1	28804.4	8.001222222222221	A10	0.677400001	diff2X	-	0	50	1	1
491	OD700	Absorbance	700	-1	20	-1	600.7	0.1668611111111111	A11	0.014399997999999997	diff2X	-	0	50	2	1
492	OD700	Absorbance	700	-1	20	-1	1200.8	0.33355555555555555	A11	0.015000001000000013	diff2X	-	0	50	2	1
493	OD700	Absorbance	700	-1	20	-1	1800.7	0.5001944444444445	A11	0.015499994000000003	diff2X	-	0	50	2	1
494	OD700	Absorbance	700	-1	20	-1	2400.9	0.6669166666666667	A11	0.016999997000000003	diff2X	-	0	50	2	1
495	OD700	Absorbance	700	-1	20	-1	3001.0	0.8336111111111111	A11	0.018399999	diff2X	-	0	50	2	1
496	OD700	Absorbance	700	-1	20	-1	3601.1	1.0003055555555556	A11	0.020999998000000006	diff2X	-	0	50	2	1
497	OD700	Absorbance	700	-1	20	-1	4201.2	1.167	A11	0.02449999700000001	diff2X	-	0	50	2	1
498	OD700	Absorbance	700	-1	20	-1	4801.3	1.3336944444444443	A11	0.029199995000000006	diff2X	-	0	50	2	1
499	OD700	Absorbance	700	-1	20	-1	5401.2	1.5003333333333333	A11	0.035299994	diff2X	-	0	50	2	1
500	OD700	Absorbance	700	-1	20	-1	6001.4	1.6670555555555555	A11	0.04329999500000001	diff2X	-	0	50	2	1
501	OD700	Absorbance	700	-1	20	-1	6601.5	1.83375	A11	0.05339999500000002	diff2X	-	0	50	2	1
502	OD700	Absorbance	700	-1	20	-1	7201.6	2.0004444444444447	A11	0.06379999200000001	diff2X	-	0	50	2	1
503	OD700	Absorbance	700	-1	20	-1	7801.7	2.1671388888888887	A11	0.07760000200000002	diff2X	-	0	50	2	1
504	OD700	Absorbance	700	-1	20	-1	8401.6	2.3337777777777777	A11	0.09269999000000002	diff2X	-	0	50	2	1
505	OD700	Absorbance	700	-1	20	-1	9001.7	2.5004722222222218	A11	0.11290000399999998	diff2X	-	0	50	2	1
506	OD700	Absorbance	700	-1	20	-1	9601.9	2.6671944444444446	A11	0.14039999200000003	diff2X	-	0	50	2	1
507	OD700	Absorbance	700	-1	20	-1	10202.0	2.8338888888888887	A11	0.171900004	diff2X	-	0	50	2	1
508	OD700	Absorbance	700	-1	20	-1	10802.1	3.000583333333333	A11	0.20419998500000003	diff2X	-	0	50	2	1
509	OD700	Absorbance	700	-1	20	-1	11402.1	3.16725	A11	0.238100007	diff2X	-	0	50	2	1
510	OD700	Absorbance	700	-1	20	-1	12002.1	3.333916666666666	A11	0.270699993	diff2X	-	0	50	2	1
511	OD700	Absorbance	700	-1	20	-1	12602.1	3.500583333333333	A11	0.289100006	diff2X	-	0	50	2	1
512	OD700	Absorbance	700	-1	20	-1	13202.4	3.667333333333333	A11	0.307600006	diff2X	-	0	50	2	1
513	OD700	Absorbance	700	-1	20	-1	13802.5	3.8340277777777776	A11	0.327299997	diff2X	-	0	50	2	1
514	OD700	Absorbance	700	-1	20	-1	14402.5	4.000694444444443	A11	0.34739999499999996	diff2X	-	0	50	2	1
515	OD700	Absorbance	700	-1	20	-1	15002.6	4.1673888888888895	A11	0.366300002	diff2X	-	0	50	2	1
516	OD700	Absorbance	700	-1	20	-1	15602.7	4.334083333333334	A11	0.387099996	diff2X	-	0	50	2	1
517	OD700	Absorbance	700	-1	20	-1	16202.6	4.500722222222223	A11	0.401000008	diff2X	-	0	50	2	1
518	OD700	Absorbance	700	-1	20	-1	16802.9	4.667472222222221	A11	0.42189998900000003	diff2X	-	0	50	2	1
519	OD700	Absorbance	700	-1	20	-1	17402.9	4.834138888888889	A11	0.44090001300000004	diff2X	-	0	50	2	1
520	OD700	Absorbance	700	-1	20	-1	18003.0	5.0008333333333335	A11	0.454500005	diff2X	-	0	50	2	1
521	OD700	Absorbance	700	-1	20	-1	18603.1	5.167527777777777	A11	0.47580002200000004	diff2X	-	0	50	2	1
522	OD700	Absorbance	700	-1	20	-1	19203.0	5.3341666666666665	A11	0.49539999700000004	diff2X	-	0	50	2	1
523	OD700	Absorbance	700	-1	20	-1	19803.1	5.50086111111111	A11	0.507099971	diff2X	-	0	50	2	1
524	OD700	Absorbance	700	-1	20	-1	20403.3	5.667583333333334	A11	0.524799988	diff2X	-	0	50	2	1
525	OD700	Absorbance	700	-1	20	-1	21003.4	5.8342777777777775	A11	0.539000019	diff2X	-	0	50	2	1
526	OD700	Absorbance	700	-1	20	-1	21603.5	6.000972222222222	A11	0.555800006	diff2X	-	0	50	2	1
527	OD700	Absorbance	700	-1	20	-1	22203.6	6.167666666666666	A11	0.5693999980000001	diff2X	-	0	50	2	1
528	OD700	Absorbance	700	-1	20	-1	22803.6	6.3343333333333325	A11	0.5821000190000001	diff2X	-	0	50	2	1
529	OD700	Absorbance	700	-1	20	-1	23403.6	6.501	A11	0.592500016	diff2X	-	0	50	2	1
530	OD700	Absorbance	700	-1	20	-1	24003.8	6.667722222222222	A11	0.604599997	diff2X	-	0	50	2	1
531	OD700	Absorbance	700	-1	20	-1	24603.9	6.834416666666668	A11	0.618099973	diff2X	-	0	50	2	1
532	OD700	Absorbance	700	-1	20	-1	25204.0	7.001111111111111	A11	0.625600025	diff2X	-	0	50	2	1
533	OD700	Absorbance	700	-1	20	-1	25804.0	7.167777777777778	A11	0.6403999779999999	diff2X	-	0	50	2	1
534	OD700	Absorbance	700	-1	20	-1	26404.0	7.3344444444444425	A11	0.647500023	diff2X	-	0	50	2	1
535	OD700	Absorbance	700	-1	20	-1	27004.1	7.501138888888889	A11	0.653099999	diff2X	-	0	50	2	1
536	OD700	Absorbance	700	-1	20	-1	27604.3	7.667861111111112	A11	0.664199993	diff2X	-	0	50	2	1
537	OD700	Absorbance	700	-1	20	-1	28204.4	7.834555555555557	A11	0.6719000190000001	diff2X	-	0	50	2	1
538	OD700	Absorbance	700	-1	20	-1	28804.4	8.001222222222221	A11	0.6769999710000001	diff2X	-	0	50	2	1
540	OD700	Absorbance	700	-1	20	-1	600.7	0.1668611111111111	A12	0.015600003999999987	diff2X	-	0	50	3	1
541	OD700	Absorbance	700	-1	20	-1	1200.8	0.33355555555555555	A12	0.014499999999999999	diff2X	-	0	50	3	1
542	OD700	Absorbance	700	-1	20	-1	1800.7	0.5001944444444445	A12	0.015100003	diff2X	-	0	50	3	1
543	OD700	Absorbance	700	-1	20	-1	2400.9	0.6669166666666667	A12	0.016600006	diff2X	-	0	50	3	1
544	OD700	Absorbance	700	-1	20	-1	3001.0	0.8336111111111111	A12	0.018500000000000003	diff2X	-	0	50	3	1
545	OD700	Absorbance	700	-1	20	-1	3601.1	1.0003055555555556	A12	0.021000006	diff2X	-	0	50	3	1
546	OD700	Absorbance	700	-1	20	-1	4201.2	1.167	A12	0.02440000299999999	diff2X	-	0	50	3	1
547	OD700	Absorbance	700	-1	20	-1	4801.3	1.3336944444444443	A12	0.028900005000000006	diff2X	-	0	50	3	1
548	OD700	Absorbance	700	-1	20	-1	5401.2	1.5003333333333333	A12	0.034900002	diff2X	-	0	50	3	1
549	OD700	Absorbance	700	-1	20	-1	6001.4	1.6670555555555555	A12	0.042500003999999994	diff2X	-	0	50	3	1
550	OD700	Absorbance	700	-1	20	-1	6601.5	1.83375	A12	0.052400008	diff2X	-	0	50	3	1
551	OD700	Absorbance	700	-1	20	-1	7201.6	2.0004444444444447	A12	0.06180000299999999	diff2X	-	0	50	3	1
552	OD700	Absorbance	700	-1	20	-1	7801.7	2.1671388888888887	A12	0.075599998	diff2X	-	0	50	3	1
553	OD700	Absorbance	700	-1	20	-1	8401.6	2.3337777777777777	A12	0.09090000399999998	diff2X	-	0	50	3	1
554	OD700	Absorbance	700	-1	20	-1	9001.7	2.5004722222222218	A12	0.109699995	diff2X	-	0	50	3	1
555	OD700	Absorbance	700	-1	20	-1	9601.9	2.6671944444444446	A12	0.13470000099999999	diff2X	-	0	50	3	1
556	OD700	Absorbance	700	-1	20	-1	10202.0	2.8338888888888887	A12	0.1681	diff2X	-	0	50	3	1
557	OD700	Absorbance	700	-1	20	-1	10802.1	3.000583333333333	A12	0.199299991	diff2X	-	0	50	3	1
558	OD700	Absorbance	700	-1	20	-1	11402.1	3.16725	A12	0.23280000699999998	diff2X	-	0	50	3	1
559	OD700	Absorbance	700	-1	20	-1	12002.1	3.333916666666666	A12	0.266600013	diff2X	-	0	50	3	1
560	OD700	Absorbance	700	-1	20	-1	12602.1	3.500583333333333	A12	0.28839999499999996	diff2X	-	0	50	3	1
561	OD700	Absorbance	700	-1	20	-1	13202.4	3.667333333333333	A12	0.30889999900000004	diff2X	-	0	50	3	1
562	OD700	Absorbance	700	-1	20	-1	13802.5	3.8340277777777776	A12	0.33039999	diff2X	-	0	50	3	1
563	OD700	Absorbance	700	-1	20	-1	14402.5	4.000694444444443	A12	0.35229998900000004	diff2X	-	0	50	3	1
564	OD700	Absorbance	700	-1	20	-1	15002.6	4.1673888888888895	A12	0.375100017	diff2X	-	0	50	3	1
565	OD700	Absorbance	700	-1	20	-1	15602.7	4.334083333333334	A12	0.39489999400000003	diff2X	-	0	50	3	1
566	OD700	Absorbance	700	-1	20	-1	16202.6	4.500722222222223	A12	0.417100013	diff2X	-	0	50	3	1
567	OD700	Absorbance	700	-1	20	-1	16802.9	4.667472222222221	A12	0.437100023	diff2X	-	0	50	3	1
568	OD700	Absorbance	700	-1	20	-1	17402.9	4.834138888888889	A12	0.456800014	diff2X	-	0	50	3	1
569	OD700	Absorbance	700	-1	20	-1	18003.0	5.0008333333333335	A12	0.4762000149999999	diff2X	-	0	50	3	1
570	OD700	Absorbance	700	-1	20	-1	18603.1	5.167527777777777	A12	0.498299986	diff2X	-	0	50	3	1
571	OD700	Absorbance	700	-1	20	-1	19203.0	5.3341666666666665	A12	0.519400031	diff2X	-	0	50	3	1
572	OD700	Absorbance	700	-1	20	-1	19803.1	5.50086111111111	A12	0.537200004	diff2X	-	0	50	3	1
573	OD700	Absorbance	700	-1	20	-1	20403.3	5.667583333333334	A12	0.552899987	diff2X	-	0	50	3	1
574	OD700	Absorbance	700	-1	20	-1	21003.4	5.8342777777777775	A12	0.5671999750000001	diff2X	-	0	50	3	1
575	OD700	Absorbance	700	-1	20	-1	21603.5	6.000972222222222	A12	0.579600007	diff2X	-	0	50	3	1
576	OD700	Absorbance	700	-1	20	-1	22203.6	6.167666666666666	A12	0.591399998	diff2X	-	0	50	3	1
577	OD700	Absorbance	700	-1	20	-1	22803.6	6.3343333333333325	A12	0.604000002	diff2X	-	0	50	3	1
578	OD700	Absorbance	700	-1	20	-1	23403.6	6.501	A12	0.61530003	diff2X	-	0	50	3	1
579	OD700	Absorbance	700	-1	20	-1	24003.8	6.667722222222222	A12	0.624799997	diff2X	-	0	50	3	1
580	OD700	Absorbance	700	-1	20	-1	24603.9	6.834416666666668	A12	0.6335000099999999	diff2X	-	0	50	3	1
581	OD700	Absorbance	700	-1	20	-1	25204.0	7.001111111111111	A12	0.6423999970000001	diff2X	-	0	50	3	1
582	OD700	Absorbance	700	-1	20	-1	25804.0	7.167777777777778	A12	0.648700029	diff2X	-	0	50	3	1
583	OD700	Absorbance	700	-1	20	-1	26404.0	7.3344444444444425	A12	0.655599982	diff2X	-	0	50	3	1
584	OD700	Absorbance	700	-1	20	-1	27004.1	7.501138888888889	A12	0.6613999910000001	diff2X	-	0	50	3	1
585	OD700	Absorbance	700	-1	20	-1	27604.3	7.667861111111112	A12	0.6681000290000001	diff2X	-	0	50	3	1
586	OD700	Absorbance	700	-1	20	-1	28204.4	7.834555555555557	A12	0.674299985	diff2X	-	0	50	3	1
587	OD700	Absorbance	700	-1	20	-1	28804.4	8.001222222222221	A12	0.6813000140000001	diff2X	-	0	50	3	1
589	OD700	Absorbance	700	-1	20	-1	600.7	0.1668611111111111	B1	0.013499997	diff1X	-	10	10	1	1
590	OD700	Absorbance	700	-1	20	-1	1200.8	0.33355555555555555	B1	0.014499999999999985	diff1X	-	10	10	1	1
591	OD700	Absorbance	700	-1	20	-1	1800.7	0.5001944444444445	B1	0.016499996000000003	diff1X	-	10	10	1	1
592	OD700	Absorbance	700	-1	20	-1	2400.9	0.6669166666666667	B1	0.019699997999999996	diff1X	-	10	10	1	1
593	OD700	Absorbance	700	-1	20	-1	3001.0	0.8336111111111111	B1	0.024199999999999985	diff1X	-	10	10	1	1
594	OD700	Absorbance	700	-1	20	-1	3601.1	1.0003055555555556	B1	0.030499994999999988	diff1X	-	10	10	1	1
595	OD700	Absorbance	700	-1	20	-1	4201.2	1.167	B1	0.03839999399999999	diff1X	-	10	10	1	1
596	OD700	Absorbance	700	-1	20	-1	4801.3	1.3336944444444443	B1	0.04899999499999999	diff1X	-	10	10	1	1
597	OD700	Absorbance	700	-1	20	-1	5401.2	1.5003333333333333	B1	0.06339999999999998	diff1X	-	10	10	1	1
598	OD700	Absorbance	700	-1	20	-1	6001.4	1.6670555555555555	B1	0.081100002	diff1X	-	10	10	1	1
599	OD700	Absorbance	700	-1	20	-1	6601.5	1.83375	B1	0.09769999999999998	diff1X	-	10	10	1	1
600	OD700	Absorbance	700	-1	20	-1	7201.6	2.0004444444444447	B1	0.12430000299999999	diff1X	-	10	10	1	1
601	OD700	Absorbance	700	-1	20	-1	7801.7	2.1671388888888887	B1	0.158799991	diff1X	-	10	10	1	1
602	OD700	Absorbance	700	-1	20	-1	8401.6	2.3337777777777777	B1	0.191099986	diff1X	-	10	10	1	1
603	OD700	Absorbance	700	-1	20	-1	9001.7	2.5004722222222218	B1	0.22509999600000002	diff1X	-	10	10	1	1
604	OD700	Absorbance	700	-1	20	-1	9601.9	2.6671944444444446	B1	0.26059998599999995	diff1X	-	10	10	1	1
605	OD700	Absorbance	700	-1	20	-1	10202.0	2.8338888888888887	B1	0.284499988	diff1X	-	10	10	1	1
606	OD700	Absorbance	700	-1	20	-1	10802.1	3.000583333333333	B1	0.306099996	diff1X	-	10	10	1	1
607	OD700	Absorbance	700	-1	20	-1	11402.1	3.16725	B1	0.330299988	diff1X	-	10	10	1	1
608	OD700	Absorbance	700	-1	20	-1	12002.1	3.333916666666666	B1	0.352899983	diff1X	-	10	10	1	1
609	OD700	Absorbance	700	-1	20	-1	12602.1	3.500583333333333	B1	0.37030001	diff1X	-	10	10	1	1
610	OD700	Absorbance	700	-1	20	-1	13202.4	3.667333333333333	B1	0.390999988	diff1X	-	10	10	1	1
611	OD700	Absorbance	700	-1	20	-1	13802.5	3.8340277777777776	B1	0.41210000199999997	diff1X	-	10	10	1	1
612	OD700	Absorbance	700	-1	20	-1	14402.5	4.000694444444443	B1	0.432700023	diff1X	-	10	10	1	1
613	OD700	Absorbance	700	-1	20	-1	15002.6	4.1673888888888895	B1	0.452999994	diff1X	-	10	10	1	1
614	OD700	Absorbance	700	-1	20	-1	15602.7	4.334083333333334	B1	0.473699972	diff1X	-	10	10	1	1
615	OD700	Absorbance	700	-1	20	-1	16202.6	4.500722222222223	B1	0.495999977	diff1X	-	10	10	1	1
616	OD700	Absorbance	700	-1	20	-1	16802.9	4.667472222222221	B1	0.514799997	diff1X	-	10	10	1	1
617	OD700	Absorbance	700	-1	20	-1	17402.9	4.834138888888889	B1	0.5303000059999999	diff1X	-	10	10	1	1
618	OD700	Absorbance	700	-1	20	-1	18003.0	5.0008333333333335	B1	0.544599995	diff1X	-	10	10	1	1
619	OD700	Absorbance	700	-1	20	-1	18603.1	5.167527777777777	B1	0.559100017	diff1X	-	10	10	1	1
620	OD700	Absorbance	700	-1	20	-1	19203.0	5.3341666666666665	B1	0.5731000150000001	diff1X	-	10	10	1	1
621	OD700	Absorbance	700	-1	20	-1	19803.1	5.50086111111111	B1	0.586899981	diff1X	-	10	10	1	1
622	OD700	Absorbance	700	-1	20	-1	20403.3	5.667583333333334	B1	0.6008999789999999	diff1X	-	10	10	1	1
623	OD700	Absorbance	700	-1	20	-1	21003.4	5.8342777777777775	B1	0.612499997	diff1X	-	10	10	1	1
624	OD700	Absorbance	700	-1	20	-1	21603.5	6.000972222222222	B1	0.6246999950000001	diff1X	-	10	10	1	1
625	OD700	Absorbance	700	-1	20	-1	22203.6	6.167666666666666	B1	0.635300025	diff1X	-	10	10	1	1
626	OD700	Absorbance	700	-1	20	-1	22803.6	6.3343333333333325	B1	0.646599993	diff1X	-	10	10	1	1
627	OD700	Absorbance	700	-1	20	-1	23403.6	6.501	B1	0.65790002	diff1X	-	10	10	1	1
628	OD700	Absorbance	700	-1	20	-1	24003.8	6.667722222222222	B1	0.668000027	diff1X	-	10	10	1	1
629	OD700	Absorbance	700	-1	20	-1	24603.9	6.834416666666668	B1	0.679000005	diff1X	-	10	10	1	1
630	OD700	Absorbance	700	-1	20	-1	25204.0	7.001111111111111	B1	0.691099986	diff1X	-	10	10	1	1
631	OD700	Absorbance	700	-1	20	-1	25804.0	7.167777777777778	B1	0.7036999909999999	diff1X	-	10	10	1	1
632	OD700	Absorbance	700	-1	20	-1	26404.0	7.3344444444444425	B1	0.7168000189999999	diff1X	-	10	10	1	1
633	OD700	Absorbance	700	-1	20	-1	27004.1	7.501138888888889	B1	0.7287999839999999	diff1X	-	10	10	1	1
634	OD700	Absorbance	700	-1	20	-1	27604.3	7.667861111111112	B1	0.7412999720000001	diff1X	-	10	10	1	1
635	OD700	Absorbance	700	-1	20	-1	28204.4	7.834555555555557	B1	0.75319998	diff1X	-	10	10	1	1
636	OD700	Absorbance	700	-1	20	-1	28804.4	8.001222222222221	B1	0.765099987	diff1X	-	10	10	1	1
638	OD700	Absorbance	700	-1	20	-1	600.7	0.1668611111111111	B2	0.012999997	diff1X	-	10	10	2	1
639	OD700	Absorbance	700	-1	20	-1	1200.8	0.33355555555555555	B2	0.013899997000000011	diff1X	-	10	10	2	1
640	OD700	Absorbance	700	-1	20	-1	1800.7	0.5001944444444445	B2	0.015299997999999995	diff1X	-	10	10	2	1
641	OD700	Absorbance	700	-1	20	-1	2400.9	0.6669166666666667	B2	0.017899998	diff1X	-	10	10	2	1
642	OD700	Absorbance	700	-1	20	-1	3001.0	0.8336111111111111	B2	0.021700002999999995	diff1X	-	10	10	2	1
643	OD700	Absorbance	700	-1	20	-1	3601.1	1.0003055555555556	B2	0.027099997	diff1X	-	10	10	2	1
644	OD700	Absorbance	700	-1	20	-1	4201.2	1.167	B2	0.034199997999999995	diff1X	-	10	10	2	1
645	OD700	Absorbance	700	-1	20	-1	4801.3	1.3336944444444443	B2	0.043700002	diff1X	-	10	10	2	1
646	OD700	Absorbance	700	-1	20	-1	5401.2	1.5003333333333333	B2	0.05690000199999999	diff1X	-	10	10	2	1
647	OD700	Absorbance	700	-1	20	-1	6001.4	1.6670555555555555	B2	0.072900005	diff1X	-	10	10	2	1
648	OD700	Absorbance	700	-1	20	-1	6601.5	1.83375	B2	0.08899999399999999	diff1X	-	10	10	2	1
649	OD700	Absorbance	700	-1	20	-1	7201.6	2.0004444444444447	B2	0.11160000399999999	diff1X	-	10	10	2	1
650	OD700	Absorbance	700	-1	20	-1	7801.7	2.1671388888888887	B2	0.14220000099999996	diff1X	-	10	10	2	1
651	OD700	Absorbance	700	-1	20	-1	8401.6	2.3337777777777777	B2	0.174899988	diff1X	-	10	10	2	1
652	OD700	Absorbance	700	-1	20	-1	9001.7	2.5004722222222218	B2	0.21060001100000003	diff1X	-	10	10	2	1
653	OD700	Absorbance	700	-1	20	-1	9601.9	2.6671944444444446	B2	0.245400004	diff1X	-	10	10	2	1
654	OD700	Absorbance	700	-1	20	-1	10202.0	2.8338888888888887	B2	0.276700013	diff1X	-	10	10	2	1
655	OD700	Absorbance	700	-1	20	-1	10802.1	3.000583333333333	B2	0.29759999400000003	diff1X	-	10	10	2	1
656	OD700	Absorbance	700	-1	20	-1	11402.1	3.16725	B2	0.319699995	diff1X	-	10	10	2	1
657	OD700	Absorbance	700	-1	20	-1	12002.1	3.333916666666666	B2	0.342699997	diff1X	-	10	10	2	1
658	OD700	Absorbance	700	-1	20	-1	12602.1	3.500583333333333	B2	0.362599992	diff1X	-	10	10	2	1
659	OD700	Absorbance	700	-1	20	-1	13202.4	3.667333333333333	B2	0.383200012	diff1X	-	10	10	2	1
660	OD700	Absorbance	700	-1	20	-1	13802.5	3.8340277777777776	B2	0.40209999	diff1X	-	10	10	2	1
661	OD700	Absorbance	700	-1	20	-1	14402.5	4.000694444444443	B2	0.42150002	diff1X	-	10	10	2	1
662	OD700	Absorbance	700	-1	20	-1	15002.6	4.1673888888888895	B2	0.441099994	diff1X	-	10	10	2	1
663	OD700	Absorbance	700	-1	20	-1	15602.7	4.334083333333334	B2	0.460300021	diff1X	-	10	10	2	1
664	OD700	Absorbance	700	-1	20	-1	16202.6	4.500722222222223	B2	0.484199994	diff1X	-	10	10	2	1
665	OD700	Absorbance	700	-1	20	-1	16802.9	4.667472222222221	B2	0.501099997	diff1X	-	10	10	2	1
666	OD700	Absorbance	700	-1	20	-1	17402.9	4.834138888888889	B2	0.515900009	diff1X	-	10	10	2	1
667	OD700	Absorbance	700	-1	20	-1	18003.0	5.0008333333333335	B2	0.530399971	diff1X	-	10	10	2	1
668	OD700	Absorbance	700	-1	20	-1	18603.1	5.167527777777777	B2	0.543699973	diff1X	-	10	10	2	1
669	OD700	Absorbance	700	-1	20	-1	19203.0	5.3341666666666665	B2	0.557799988	diff1X	-	10	10	2	1
670	OD700	Absorbance	700	-1	20	-1	19803.1	5.50086111111111	B2	0.571300023	diff1X	-	10	10	2	1
671	OD700	Absorbance	700	-1	20	-1	20403.3	5.667583333333334	B2	0.5846999810000001	diff1X	-	10	10	2	1
672	OD700	Absorbance	700	-1	20	-1	21003.4	5.8342777777777775	B2	0.596599989	diff1X	-	10	10	2	1
673	OD700	Absorbance	700	-1	20	-1	21603.5	6.000972222222222	B2	0.6078	diff1X	-	10	10	2	1
674	OD700	Absorbance	700	-1	20	-1	22203.6	6.167666666666666	B2	0.6180000230000001	diff1X	-	10	10	2	1
675	OD700	Absorbance	700	-1	20	-1	22803.6	6.3343333333333325	B2	0.628300004	diff1X	-	10	10	2	1
676	OD700	Absorbance	700	-1	20	-1	23403.6	6.501	B2	0.6385999849999999	diff1X	-	10	10	2	1
677	OD700	Absorbance	700	-1	20	-1	24003.8	6.667722222222222	B2	0.648699992	diff1X	-	10	10	2	1
678	OD700	Absorbance	700	-1	20	-1	24603.9	6.834416666666668	B2	0.658100002	diff1X	-	10	10	2	1
679	OD700	Absorbance	700	-1	20	-1	25204.0	7.001111111111111	B2	0.671400003	diff1X	-	10	10	2	1
680	OD700	Absorbance	700	-1	20	-1	25804.0	7.167777777777778	B2	0.684199982	diff1X	-	10	10	2	1
681	OD700	Absorbance	700	-1	20	-1	26404.0	7.3344444444444425	B2	0.695799999	diff1X	-	10	10	2	1
682	OD700	Absorbance	700	-1	20	-1	27004.1	7.501138888888889	B2	0.707400017	diff1X	-	10	10	2	1
683	OD700	Absorbance	700	-1	20	-1	27604.3	7.667861111111112	B2	0.718900018	diff1X	-	10	10	2	1
684	OD700	Absorbance	700	-1	20	-1	28204.4	7.834555555555557	B2	0.730599992	diff1X	-	10	10	2	1
685	OD700	Absorbance	700	-1	20	-1	28804.4	8.001222222222221	B2	0.741100006	diff1X	-	10	10	2	1
687	OD700	Absorbance	700	-1	20	-1	600.7	0.1668611111111111	B3	0.012900002000000008	diff1X	-	10	10	3	1
688	OD700	Absorbance	700	-1	20	-1	1200.8	0.33355555555555555	B3	0.01370000099999999	diff1X	-	10	10	3	1
689	OD700	Absorbance	700	-1	20	-1	1800.7	0.5001944444444445	B3	0.014499999	diff1X	-	10	10	3	1
690	OD700	Absorbance	700	-1	20	-1	2400.9	0.6669166666666667	B3	0.01609999599999999	diff1X	-	10	10	3	1
691	OD700	Absorbance	700	-1	20	-1	3001.0	0.8336111111111111	B3	0.018500000000000003	diff1X	-	10	10	3	1
692	OD700	Absorbance	700	-1	20	-1	3601.1	1.0003055555555556	B3	0.021799995999999988	diff1X	-	10	10	3	1
693	OD700	Absorbance	700	-1	20	-1	4201.2	1.167	B3	0.025899998000000007	diff1X	-	10	10	3	1
694	OD700	Absorbance	700	-1	20	-1	4801.3	1.3336944444444443	B3	0.031800000999999994	diff1X	-	10	10	3	1
695	OD700	Absorbance	700	-1	20	-1	5401.2	1.5003333333333333	B3	0.04029999599999999	diff1X	-	10	10	3	1
696	OD700	Absorbance	700	-1	20	-1	6001.4	1.6670555555555555	B3	0.051499991999999994	diff1X	-	10	10	3	1
697	OD700	Absorbance	700	-1	20	-1	6601.5	1.83375	B3	0.06489999499999999	diff1X	-	10	10	3	1
698	OD700	Absorbance	700	-1	20	-1	7201.6	2.0004444444444447	B3	0.079699993	diff1X	-	10	10	3	1
699	OD700	Absorbance	700	-1	20	-1	7801.7	2.1671388888888887	B3	0.09729999299999997	diff1X	-	10	10	3	1
700	OD700	Absorbance	700	-1	20	-1	8401.6	2.3337777777777777	B3	0.118499994	diff1X	-	10	10	3	1
701	OD700	Absorbance	700	-1	20	-1	9001.7	2.5004722222222218	B3	0.150800004	diff1X	-	10	10	3	1
702	OD700	Absorbance	700	-1	20	-1	9601.9	2.6671944444444446	B3	0.177199989	diff1X	-	10	10	3	1
703	OD700	Absorbance	700	-1	20	-1	10202.0	2.8338888888888887	B3	0.21059998799999996	diff1X	-	10	10	3	1
704	OD700	Absorbance	700	-1	20	-1	10802.1	3.000583333333333	B3	0.24520000799999997	diff1X	-	10	10	3	1
705	OD700	Absorbance	700	-1	20	-1	11402.1	3.16725	B3	0.271099984	diff1X	-	10	10	3	1
706	OD700	Absorbance	700	-1	20	-1	12002.1	3.333916666666666	B3	0.291900008	diff1X	-	10	10	3	1
707	OD700	Absorbance	700	-1	20	-1	12602.1	3.500583333333333	B3	0.314200013	diff1X	-	10	10	3	1
708	OD700	Absorbance	700	-1	20	-1	13202.4	3.667333333333333	B3	0.33790001199999997	diff1X	-	10	10	3	1
709	OD700	Absorbance	700	-1	20	-1	13802.5	3.8340277777777776	B3	0.356700003	diff1X	-	10	10	3	1
710	OD700	Absorbance	700	-1	20	-1	14402.5	4.000694444444443	B3	0.375400006	diff1X	-	10	10	3	1
711	OD700	Absorbance	700	-1	20	-1	15002.6	4.1673888888888895	B3	0.3935	diff1X	-	10	10	3	1
712	OD700	Absorbance	700	-1	20	-1	15602.7	4.334083333333334	B3	0.41209998699999995	diff1X	-	10	10	3	1
713	OD700	Absorbance	700	-1	20	-1	16202.6	4.500722222222223	B3	0.430100023	diff1X	-	10	10	3	1
714	OD700	Absorbance	700	-1	20	-1	16802.9	4.667472222222221	B3	0.45020002100000006	diff1X	-	10	10	3	1
715	OD700	Absorbance	700	-1	20	-1	17402.9	4.834138888888889	B3	0.46960002100000003	diff1X	-	10	10	3	1
716	OD700	Absorbance	700	-1	20	-1	18003.0	5.0008333333333335	B3	0.48839998199999995	diff1X	-	10	10	3	1
717	OD700	Absorbance	700	-1	20	-1	18603.1	5.167527777777777	B3	0.5024999969999999	diff1X	-	10	10	3	1
718	OD700	Absorbance	700	-1	20	-1	19203.0	5.3341666666666665	B3	0.5181999800000001	diff1X	-	10	10	3	1
719	OD700	Absorbance	700	-1	20	-1	19803.1	5.50086111111111	B3	0.529699981	diff1X	-	10	10	3	1
720	OD700	Absorbance	700	-1	20	-1	20403.3	5.667583333333334	B3	0.5421000119999999	diff1X	-	10	10	3	1
721	OD700	Absorbance	700	-1	20	-1	21003.4	5.8342777777777775	B3	0.55610001	diff1X	-	10	10	3	1
722	OD700	Absorbance	700	-1	20	-1	21603.5	6.000972222222222	B3	0.5644000169999999	diff1X	-	10	10	3	1
723	OD700	Absorbance	700	-1	20	-1	22203.6	6.167666666666666	B3	0.5727999800000001	diff1X	-	10	10	3	1
724	OD700	Absorbance	700	-1	20	-1	22803.6	6.3343333333333325	B3	0.581099987	diff1X	-	10	10	3	1
725	OD700	Absorbance	700	-1	20	-1	23403.6	6.501	B3	0.589699983	diff1X	-	10	10	3	1
726	OD700	Absorbance	700	-1	20	-1	24003.8	6.667722222222222	B3	0.5978999730000001	diff1X	-	10	10	3	1
727	OD700	Absorbance	700	-1	20	-1	24603.9	6.834416666666668	B3	0.605199992	diff1X	-	10	10	3	1
728	OD700	Absorbance	700	-1	20	-1	25204.0	7.001111111111111	B3	0.6165999769999999	diff1X	-	10	10	3	1
729	OD700	Absorbance	700	-1	20	-1	25804.0	7.167777777777778	B3	0.6244000190000001	diff1X	-	10	10	3	1
730	OD700	Absorbance	700	-1	20	-1	26404.0	7.3344444444444425	B3	0.6337000130000001	diff1X	-	10	10	3	1
731	OD700	Absorbance	700	-1	20	-1	27004.1	7.501138888888889	B3	0.6445999739999999	diff1X	-	10	10	3	1
732	OD700	Absorbance	700	-1	20	-1	27604.3	7.667861111111112	B3	0.6540999999999999	diff1X	-	10	10	3	1
733	OD700	Absorbance	700	-1	20	-1	28204.4	7.834555555555557	B3	0.6640999910000001	diff1X	-	10	10	3	1
734	OD700	Absorbance	700	-1	20	-1	28804.4	8.001222222222221	B3	0.672999978	diff1X	-	10	10	3	1
736	OD700	Absorbance	700	-1	20	-1	600.7	0.1668611111111111	B4	0.012199998000000004	diff2X	-	10	10	1	1
737	OD700	Absorbance	700	-1	20	-1	1200.8	0.33355555555555555	B4	0.012999997000000013	diff2X	-	10	10	1	1
738	OD700	Absorbance	700	-1	20	-1	1800.7	0.5001944444444445	B4	0.013799994999999995	diff2X	-	10	10	1	1
739	OD700	Absorbance	700	-1	20	-1	2400.9	0.6669166666666667	B4	0.014699996000000007	diff2X	-	10	10	1	1
740	OD700	Absorbance	700	-1	20	-1	3001.0	0.8336111111111111	B4	0.01630000100000001	diff2X	-	10	10	1	1
741	OD700	Absorbance	700	-1	20	-1	3601.1	1.0003055555555556	B4	0.018399999	diff2X	-	10	10	1	1
742	OD700	Absorbance	700	-1	20	-1	4201.2	1.167	B4	0.02120000100000001	diff2X	-	10	10	1	1
743	OD700	Absorbance	700	-1	20	-1	4801.3	1.3336944444444443	B4	0.025399998000000007	diff2X	-	10	10	1	1
744	OD700	Absorbance	700	-1	20	-1	5401.2	1.5003333333333333	B4	0.030799999999999994	diff2X	-	10	10	1	1
745	OD700	Absorbance	700	-1	20	-1	6001.4	1.6670555555555555	B4	0.038199999	diff2X	-	10	10	1	1
746	OD700	Absorbance	700	-1	20	-1	6601.5	1.83375	B4	0.04630000200000001	diff2X	-	10	10	1	1
747	OD700	Absorbance	700	-1	20	-1	7201.6	2.0004444444444447	B4	0.05659999700000001	diff2X	-	10	10	1	1
748	OD700	Absorbance	700	-1	20	-1	7801.7	2.1671388888888887	B4	0.06940000499999999	diff2X	-	10	10	1	1
749	OD700	Absorbance	700	-1	20	-1	8401.6	2.3337777777777777	B4	0.085200005	diff2X	-	10	10	1	1
750	OD700	Absorbance	700	-1	20	-1	9001.7	2.5004722222222218	B4	0.10379999199999998	diff2X	-	10	10	1	1
751	OD700	Absorbance	700	-1	20	-1	9601.9	2.6671944444444446	B4	0.129299991	diff2X	-	10	10	1	1
752	OD700	Absorbance	700	-1	20	-1	10202.0	2.8338888888888887	B4	0.15980000100000002	diff2X	-	10	10	1	1
753	OD700	Absorbance	700	-1	20	-1	10802.1	3.000583333333333	B4	0.191999994	diff2X	-	10	10	1	1
754	OD700	Absorbance	700	-1	20	-1	11402.1	3.16725	B4	0.22269999299999998	diff2X	-	10	10	1	1
755	OD700	Absorbance	700	-1	20	-1	12002.1	3.333916666666666	B4	0.25730001199999997	diff2X	-	10	10	1	1
756	OD700	Absorbance	700	-1	20	-1	12602.1	3.500583333333333	B4	0.279099994	diff2X	-	10	10	1	1
757	OD700	Absorbance	700	-1	20	-1	13202.4	3.667333333333333	B4	0.298799984	diff2X	-	10	10	1	1
758	OD700	Absorbance	700	-1	20	-1	13802.5	3.8340277777777776	B4	0.319299989	diff2X	-	10	10	1	1
759	OD700	Absorbance	700	-1	20	-1	14402.5	4.000694444444443	B4	0.339299999	diff2X	-	10	10	1	1
760	OD700	Absorbance	700	-1	20	-1	15002.6	4.1673888888888895	B4	0.3578	diff2X	-	10	10	1	1
761	OD700	Absorbance	700	-1	20	-1	15602.7	4.334083333333334	B4	0.377299987	diff2X	-	10	10	1	1
762	OD700	Absorbance	700	-1	20	-1	16202.6	4.500722222222223	B4	0.397900008	diff2X	-	10	10	1	1
763	OD700	Absorbance	700	-1	20	-1	16802.9	4.667472222222221	B4	0.41499998400000004	diff2X	-	10	10	1	1
764	OD700	Absorbance	700	-1	20	-1	17402.9	4.834138888888889	B4	0.433299981	diff2X	-	10	10	1	1
765	OD700	Absorbance	700	-1	20	-1	18003.0	5.0008333333333335	B4	0.450300001	diff2X	-	10	10	1	1
766	OD700	Absorbance	700	-1	20	-1	18603.1	5.167527777777777	B4	0.471699976	diff2X	-	10	10	1	1
767	OD700	Absorbance	700	-1	20	-1	19203.0	5.3341666666666665	B4	0.4885999790000001	diff2X	-	10	10	1	1
768	OD700	Absorbance	700	-1	20	-1	19803.1	5.50086111111111	B4	0.505599998	diff2X	-	10	10	1	1
769	OD700	Absorbance	700	-1	20	-1	20403.3	5.667583333333334	B4	0.519000016	diff2X	-	10	10	1	1
770	OD700	Absorbance	700	-1	20	-1	21003.4	5.8342777777777775	B4	0.531099998	diff2X	-	10	10	1	1
771	OD700	Absorbance	700	-1	20	-1	21603.5	6.000972222222222	B4	0.544800006	diff2X	-	10	10	1	1
772	OD700	Absorbance	700	-1	20	-1	22203.6	6.167666666666666	B4	0.555399977	diff2X	-	10	10	1	1
773	OD700	Absorbance	700	-1	20	-1	22803.6	6.3343333333333325	B4	0.567100011	diff2X	-	10	10	1	1
774	OD700	Absorbance	700	-1	20	-1	23403.6	6.501	B4	0.577799998	diff2X	-	10	10	1	1
775	OD700	Absorbance	700	-1	20	-1	24003.8	6.667722222222222	B4	0.5879000059999999	diff2X	-	10	10	1	1
776	OD700	Absorbance	700	-1	20	-1	24603.9	6.834416666666668	B4	0.595900022	diff2X	-	10	10	1	1
777	OD700	Absorbance	700	-1	20	-1	25204.0	7.001111111111111	B4	0.6041000120000001	diff2X	-	10	10	1	1
778	OD700	Absorbance	700	-1	20	-1	25804.0	7.167777777777778	B4	0.612400018	diff2X	-	10	10	1	1
779	OD700	Absorbance	700	-1	20	-1	26404.0	7.3344444444444425	B4	0.620300018	diff2X	-	10	10	1	1
780	OD700	Absorbance	700	-1	20	-1	27004.1	7.501138888888889	B4	0.626800023	diff2X	-	10	10	1	1
781	OD700	Absorbance	700	-1	20	-1	27604.3	7.667861111111112	B4	0.63479998	diff2X	-	10	10	1	1
782	OD700	Absorbance	700	-1	20	-1	28204.4	7.834555555555557	B4	0.642299973	diff2X	-	10	10	1	1
783	OD700	Absorbance	700	-1	20	-1	28804.4	8.001222222222221	B4	0.649499975	diff2X	-	10	10	1	1
785	OD700	Absorbance	700	-1	20	-1	600.7	0.1668611111111111	B5	0.012899995000000011	diff2X	-	10	10	2	1
786	OD700	Absorbance	700	-1	20	-1	1200.8	0.33355555555555555	B5	0.013699993999999993	diff2X	-	10	10	2	1
787	OD700	Absorbance	700	-1	20	-1	1800.7	0.5001944444444445	B5	0.014599993999999991	diff2X	-	10	10	2	1
788	OD700	Absorbance	700	-1	20	-1	2400.9	0.6669166666666667	B5	0.01580000000000001	diff2X	-	10	10	2	1
789	OD700	Absorbance	700	-1	20	-1	3001.0	0.8336111111111111	B5	0.017199992999999997	diff2X	-	10	10	2	1
790	OD700	Absorbance	700	-1	20	-1	3601.1	1.0003055555555556	B5	0.019499995000000006	diff2X	-	10	10	2	1
791	OD700	Absorbance	700	-1	20	-1	4201.2	1.167	B5	0.02259999500000001	diff2X	-	10	10	2	1
792	OD700	Absorbance	700	-1	20	-1	4801.3	1.3336944444444443	B5	0.026499994	diff2X	-	10	10	2	1
793	OD700	Absorbance	700	-1	20	-1	5401.2	1.5003333333333333	B5	0.032199993999999996	diff2X	-	10	10	2	1
794	OD700	Absorbance	700	-1	20	-1	6001.4	1.6670555555555555	B5	0.039899998000000006	diff2X	-	10	10	2	1
795	OD700	Absorbance	700	-1	20	-1	6601.5	1.83375	B5	0.04809999500000002	diff2X	-	10	10	2	1
796	OD700	Absorbance	700	-1	20	-1	7201.6	2.0004444444444447	B5	0.058599994	diff2X	-	10	10	2	1
797	OD700	Absorbance	700	-1	20	-1	7801.7	2.1671388888888887	B5	0.07130000000000002	diff2X	-	10	10	2	1
798	OD700	Absorbance	700	-1	20	-1	8401.6	2.3337777777777777	B5	0.086500004	diff2X	-	10	10	2	1
799	OD700	Absorbance	700	-1	20	-1	9001.7	2.5004722222222218	B5	0.10519999300000003	diff2X	-	10	10	2	1
800	OD700	Absorbance	700	-1	20	-1	9601.9	2.6671944444444446	B5	0.13159999300000003	diff2X	-	10	10	2	1
801	OD700	Absorbance	700	-1	20	-1	10202.0	2.8338888888888887	B5	0.161200002	diff2X	-	10	10	2	1
802	OD700	Absorbance	700	-1	20	-1	10802.1	3.000583333333333	B5	0.19299998899999998	diff2X	-	10	10	2	1
803	OD700	Absorbance	700	-1	20	-1	11402.1	3.16725	B5	0.22429999699999997	diff2X	-	10	10	2	1
804	OD700	Absorbance	700	-1	20	-1	12002.1	3.333916666666666	B5	0.25729999	diff2X	-	10	10	2	1
805	OD700	Absorbance	700	-1	20	-1	12602.1	3.500583333333333	B5	0.278499991	diff2X	-	10	10	2	1
806	OD700	Absorbance	700	-1	20	-1	13202.4	3.667333333333333	B5	0.298900008	diff2X	-	10	10	2	1
807	OD700	Absorbance	700	-1	20	-1	13802.5	3.8340277777777776	B5	0.31979999	diff2X	-	10	10	2	1
808	OD700	Absorbance	700	-1	20	-1	14402.5	4.000694444444443	B5	0.340099991	diff2X	-	10	10	2	1
809	OD700	Absorbance	700	-1	20	-1	15002.6	4.1673888888888895	B5	0.357699991	diff2X	-	10	10	2	1
810	OD700	Absorbance	700	-1	20	-1	15602.7	4.334083333333334	B5	0.37720000800000003	diff2X	-	10	10	2	1
811	OD700	Absorbance	700	-1	20	-1	16202.6	4.500722222222223	B5	0.39800000199999996	diff2X	-	10	10	2	1
812	OD700	Absorbance	700	-1	20	-1	16802.9	4.667472222222221	B5	0.415899992	diff2X	-	10	10	2	1
813	OD700	Absorbance	700	-1	20	-1	17402.9	4.834138888888889	B5	0.4350999890000001	diff2X	-	10	10	2	1
814	OD700	Absorbance	700	-1	20	-1	18003.0	5.0008333333333335	B5	0.456299991	diff2X	-	10	10	2	1
815	OD700	Absorbance	700	-1	20	-1	18603.1	5.167527777777777	B5	0.474999994	diff2X	-	10	10	2	1
816	OD700	Absorbance	700	-1	20	-1	19203.0	5.3341666666666665	B5	0.49209997099999997	diff2X	-	10	10	2	1
817	OD700	Absorbance	700	-1	20	-1	19803.1	5.50086111111111	B5	0.5057000220000001	diff2X	-	10	10	2	1
818	OD700	Absorbance	700	-1	20	-1	20403.3	5.667583333333334	B5	0.51820001	diff2X	-	10	10	2	1
819	OD700	Absorbance	700	-1	20	-1	21003.4	5.8342777777777775	B5	0.5309999890000001	diff2X	-	10	10	2	1
820	OD700	Absorbance	700	-1	20	-1	21603.5	6.000972222222222	B5	0.5420999830000001	diff2X	-	10	10	2	1
821	OD700	Absorbance	700	-1	20	-1	22203.6	6.167666666666666	B5	0.55219999	diff2X	-	10	10	2	1
822	OD700	Absorbance	700	-1	20	-1	22803.6	6.3343333333333325	B5	0.5629999940000001	diff2X	-	10	10	2	1
823	OD700	Absorbance	700	-1	20	-1	23403.6	6.501	B5	0.57070002	diff2X	-	10	10	2	1
824	OD700	Absorbance	700	-1	20	-1	24003.8	6.667722222222222	B5	0.578500003	diff2X	-	10	10	2	1
825	OD700	Absorbance	700	-1	20	-1	24603.9	6.834416666666668	B5	0.5869999830000001	diff2X	-	10	10	2	1
826	OD700	Absorbance	700	-1	20	-1	25204.0	7.001111111111111	B5	0.597499997	diff2X	-	10	10	2	1
827	OD700	Absorbance	700	-1	20	-1	25804.0	7.167777777777778	B5	0.605399996	diff2X	-	10	10	2	1
828	OD700	Absorbance	700	-1	20	-1	26404.0	7.3344444444444425	B5	0.613800019	diff2X	-	10	10	2	1
829	OD700	Absorbance	700	-1	20	-1	27004.1	7.501138888888889	B5	0.620699972	diff2X	-	10	10	2	1
830	OD700	Absorbance	700	-1	20	-1	27604.3	7.667861111111112	B5	0.6296000190000001	diff2X	-	10	10	2	1
831	OD700	Absorbance	700	-1	20	-1	28204.4	7.834555555555557	B5	0.637699992	diff2X	-	10	10	2	1
832	OD700	Absorbance	700	-1	20	-1	28804.4	8.001222222222221	B5	0.645800025	diff2X	-	10	10	2	1
834	OD700	Absorbance	700	-1	20	-1	600.7	0.1668611111111111	B6	0.013200000000000003	diff2X	-	10	10	3	1
835	OD700	Absorbance	700	-1	20	-1	1200.8	0.33355555555555555	B6	0.013800002999999991	diff2X	-	10	10	3	1
836	OD700	Absorbance	700	-1	20	-1	1800.7	0.5001944444444445	B6	0.014499999000000013	diff2X	-	10	10	3	1
837	OD700	Absorbance	700	-1	20	-1	2400.9	0.6669166666666667	B6	0.015600003000000001	diff2X	-	10	10	3	1
838	OD700	Absorbance	700	-1	20	-1	3001.0	0.8336111111111111	B6	0.017200000000000007	diff2X	-	10	10	3	1
839	OD700	Absorbance	700	-1	20	-1	3601.1	1.0003055555555556	B6	0.0194	diff2X	-	10	10	3	1
840	OD700	Absorbance	700	-1	20	-1	4201.2	1.167	B6	0.022500001000000006	diff2X	-	10	10	3	1
841	OD700	Absorbance	700	-1	20	-1	4801.3	1.3336944444444443	B6	0.026400000000000007	diff2X	-	10	10	3	1
842	OD700	Absorbance	700	-1	20	-1	5401.2	1.5003333333333333	B6	0.031700000000000006	diff2X	-	10	10	3	1
843	OD700	Absorbance	700	-1	20	-1	6001.4	1.6670555555555555	B6	0.039400004	diff2X	-	10	10	3	1
844	OD700	Absorbance	700	-1	20	-1	6601.5	1.83375	B6	0.04780000400000002	diff2X	-	10	10	3	1
845	OD700	Absorbance	700	-1	20	-1	7201.6	2.0004444444444447	B6	0.05799999799999998	diff2X	-	10	10	3	1
846	OD700	Absorbance	700	-1	20	-1	7801.7	2.1671388888888887	B6	0.070900008	diff2X	-	10	10	3	1
847	OD700	Absorbance	700	-1	20	-1	8401.6	2.3337777777777777	B6	0.086500004	diff2X	-	10	10	3	1
848	OD700	Absorbance	700	-1	20	-1	9001.7	2.5004722222222218	B6	0.10559999900000001	diff2X	-	10	10	3	1
849	OD700	Absorbance	700	-1	20	-1	9601.9	2.6671944444444446	B6	0.13099999700000003	diff2X	-	10	10	3	1
850	OD700	Absorbance	700	-1	20	-1	10202.0	2.8338888888888887	B6	0.161400005	diff2X	-	10	10	3	1
851	OD700	Absorbance	700	-1	20	-1	10802.1	3.000583333333333	B6	0.193000004	diff2X	-	10	10	3	1
852	OD700	Absorbance	700	-1	20	-1	11402.1	3.16725	B6	0.22410000799999996	diff2X	-	10	10	3	1
853	OD700	Absorbance	700	-1	20	-1	12002.1	3.333916666666666	B6	0.25669999399999993	diff2X	-	10	10	3	1
854	OD700	Absorbance	700	-1	20	-1	12602.1	3.500583333333333	B6	0.276799992	diff2X	-	10	10	3	1
855	OD700	Absorbance	700	-1	20	-1	13202.4	3.667333333333333	B6	0.296700016	diff2X	-	10	10	3	1
856	OD700	Absorbance	700	-1	20	-1	13802.5	3.8340277777777776	B6	0.31689999999999996	diff2X	-	10	10	3	1
857	OD700	Absorbance	700	-1	20	-1	14402.5	4.000694444444443	B6	0.33720000099999997	diff2X	-	10	10	3	1
858	OD700	Absorbance	700	-1	20	-1	15002.6	4.1673888888888895	B6	0.35560001399999996	diff2X	-	10	10	3	1
859	OD700	Absorbance	700	-1	20	-1	15602.7	4.334083333333334	B6	0.375399992	diff2X	-	10	10	3	1
860	OD700	Absorbance	700	-1	20	-1	16202.6	4.500722222222223	B6	0.39499999599999996	diff2X	-	10	10	3	1
861	OD700	Absorbance	700	-1	20	-1	16802.9	4.667472222222221	B6	0.41399999	diff2X	-	10	10	3	1
862	OD700	Absorbance	700	-1	20	-1	17402.9	4.834138888888889	B6	0.43340002	diff2X	-	10	10	3	1
863	OD700	Absorbance	700	-1	20	-1	18003.0	5.0008333333333335	B6	0.45170001699999995	diff2X	-	10	10	3	1
864	OD700	Absorbance	700	-1	20	-1	18603.1	5.167527777777777	B6	0.47320000800000006	diff2X	-	10	10	3	1
865	OD700	Absorbance	700	-1	20	-1	19203.0	5.3341666666666665	B6	0.49279998199999997	diff2X	-	10	10	3	1
866	OD700	Absorbance	700	-1	20	-1	19803.1	5.50086111111111	B6	0.507599994	diff2X	-	10	10	3	1
867	OD700	Absorbance	700	-1	20	-1	20403.3	5.667583333333334	B6	0.521599993	diff2X	-	10	10	3	1
868	OD700	Absorbance	700	-1	20	-1	21003.4	5.8342777777777775	B6	0.5350000109999999	diff2X	-	10	10	3	1
869	OD700	Absorbance	700	-1	20	-1	21603.5	6.000972222222222	B6	0.5462999789999999	diff2X	-	10	10	3	1
870	OD700	Absorbance	700	-1	20	-1	22203.6	6.167666666666666	B6	0.55870001	diff2X	-	10	10	3	1
871	OD700	Absorbance	700	-1	20	-1	22803.6	6.3343333333333325	B6	0.570799991	diff2X	-	10	10	3	1
872	OD700	Absorbance	700	-1	20	-1	23403.6	6.501	B6	0.5815999949999999	diff2X	-	10	10	3	1
873	OD700	Absorbance	700	-1	20	-1	24003.8	6.667722222222222	B6	0.592399999	diff2X	-	10	10	3	1
874	OD700	Absorbance	700	-1	20	-1	24603.9	6.834416666666668	B6	0.600400016	diff2X	-	10	10	3	1
875	OD700	Absorbance	700	-1	20	-1	25204.0	7.001111111111111	B6	0.609899983	diff2X	-	10	10	3	1
876	OD700	Absorbance	700	-1	20	-1	25804.0	7.167777777777778	B6	0.6177000250000001	diff2X	-	10	10	3	1
877	OD700	Absorbance	700	-1	20	-1	26404.0	7.3344444444444425	B6	0.625200018	diff2X	-	10	10	3	1
878	OD700	Absorbance	700	-1	20	-1	27004.1	7.501138888888889	B6	0.6318999969999999	diff2X	-	10	10	3	1
879	OD700	Absorbance	700	-1	20	-1	27604.3	7.667861111111112	B6	0.640200004	diff2X	-	10	10	3	1
880	OD700	Absorbance	700	-1	20	-1	28204.4	7.834555555555557	B6	0.647199973	diff2X	-	10	10	3	1
881	OD700	Absorbance	700	-1	20	-1	28804.4	8.001222222222221	B6	0.6558000300000001	diff2X	-	10	10	3	1
883	OD700	Absorbance	700	-1	20	-1	600.7	0.1668611111111111	B7	0.013500004999999995	diff1X	-	10	50	1	1
884	OD700	Absorbance	700	-1	20	-1	1200.8	0.33355555555555555	B7	0.014200002000000003	diff1X	-	10	50	1	1
885	OD700	Absorbance	700	-1	20	-1	1800.7	0.5001944444444445	B7	0.01570000499999999	diff1X	-	10	50	1	1
886	OD700	Absorbance	700	-1	20	-1	2400.9	0.6669166666666667	B7	0.01849999999999999	diff1X	-	10	50	1	1
887	OD700	Absorbance	700	-1	20	-1	3001.0	0.8336111111111111	B7	0.022600002000000008	diff1X	-	10	50	1	1
888	OD700	Absorbance	700	-1	20	-1	3601.1	1.0003055555555556	B7	0.028300002000000005	diff1X	-	10	50	1	1
889	OD700	Absorbance	700	-1	20	-1	4201.2	1.167	B7	0.03580000200000001	diff1X	-	10	50	1	1
890	OD700	Absorbance	700	-1	20	-1	4801.3	1.3336944444444443	B7	0.045500009999999994	diff1X	-	10	50	1	1
891	OD700	Absorbance	700	-1	20	-1	5401.2	1.5003333333333333	B7	0.05799999800000001	diff1X	-	10	50	1	1
892	OD700	Absorbance	700	-1	20	-1	6001.4	1.6670555555555555	B7	0.07389999900000001	diff1X	-	10	50	1	1
893	OD700	Absorbance	700	-1	20	-1	6601.5	1.83375	B7	0.09120000900000001	diff1X	-	10	50	1	1
894	OD700	Absorbance	700	-1	20	-1	7201.6	2.0004444444444447	B7	0.114500001	diff1X	-	10	50	1	1
895	OD700	Absorbance	700	-1	20	-1	7801.7	2.1671388888888887	B7	0.1488	diff1X	-	10	50	1	1
896	OD700	Absorbance	700	-1	20	-1	8401.6	2.3337777777777777	B7	0.17959999999999998	diff1X	-	10	50	1	1
897	OD700	Absorbance	700	-1	20	-1	9001.7	2.5004722222222218	B7	0.21270000900000002	diff1X	-	10	50	1	1
898	OD700	Absorbance	700	-1	20	-1	9601.9	2.6671944444444446	B7	0.24810001199999998	diff1X	-	10	50	1	1
899	OD700	Absorbance	700	-1	20	-1	10202.0	2.8338888888888887	B7	0.277099997	diff1X	-	10	50	1	1
900	OD700	Absorbance	700	-1	20	-1	10802.1	3.000583333333333	B7	0.29969999199999997	diff1X	-	10	50	1	1
901	OD700	Absorbance	700	-1	20	-1	11402.1	3.16725	B7	0.32490000099999994	diff1X	-	10	50	1	1
902	OD700	Absorbance	700	-1	20	-1	12002.1	3.333916666666666	B7	0.347299993	diff1X	-	10	50	1	1
903	OD700	Absorbance	700	-1	20	-1	12602.1	3.500583333333333	B7	0.366400003	diff1X	-	10	50	1	1
904	OD700	Absorbance	700	-1	20	-1	13202.4	3.667333333333333	B7	0.389400005	diff1X	-	10	50	1	1
905	OD700	Absorbance	700	-1	20	-1	13802.5	3.8340277777777776	B7	0.411599994	diff1X	-	10	50	1	1
906	OD700	Absorbance	700	-1	20	-1	14402.5	4.000694444444443	B7	0.43239998799999996	diff1X	-	10	50	1	1
907	OD700	Absorbance	700	-1	20	-1	15002.6	4.1673888888888895	B7	0.45380002199999997	diff1X	-	10	50	1	1
908	OD700	Absorbance	700	-1	20	-1	15602.7	4.334083333333334	B7	0.4757000209999999	diff1X	-	10	50	1	1
909	OD700	Absorbance	700	-1	20	-1	16202.6	4.500722222222223	B7	0.49819999899999995	diff1X	-	10	50	1	1
910	OD700	Absorbance	700	-1	20	-1	16802.9	4.667472222222221	B7	0.5157999990000001	diff1X	-	10	50	1	1
911	OD700	Absorbance	700	-1	20	-1	17402.9	4.834138888888889	B7	0.530799985	diff1X	-	10	50	1	1
912	OD700	Absorbance	700	-1	20	-1	18003.0	5.0008333333333335	B7	0.5458000300000001	diff1X	-	10	50	1	1
913	OD700	Absorbance	700	-1	20	-1	18603.1	5.167527777777777	B7	0.5601000190000001	diff1X	-	10	50	1	1
914	OD700	Absorbance	700	-1	20	-1	19203.0	5.3341666666666665	B7	0.5759999750000001	diff1X	-	10	50	1	1
915	OD700	Absorbance	700	-1	20	-1	19803.1	5.50086111111111	B7	0.5882999900000001	diff1X	-	10	50	1	1
916	OD700	Absorbance	700	-1	20	-1	20403.3	5.667583333333334	B7	0.6015999910000001	diff1X	-	10	50	1	1
917	OD700	Absorbance	700	-1	20	-1	21003.4	5.8342777777777775	B7	0.614199996	diff1X	-	10	50	1	1
918	OD700	Absorbance	700	-1	20	-1	21603.5	6.000972222222222	B7	0.6256999970000001	diff1X	-	10	50	1	1
919	OD700	Absorbance	700	-1	20	-1	22203.6	6.167666666666666	B7	0.636699974	diff1X	-	10	50	1	1
920	OD700	Absorbance	700	-1	20	-1	22803.6	6.3343333333333325	B7	0.6488000150000001	diff1X	-	10	50	1	1
921	OD700	Absorbance	700	-1	20	-1	23403.6	6.501	B7	0.659699976	diff1X	-	10	50	1	1
922	OD700	Absorbance	700	-1	20	-1	24003.8	6.667722222222222	B7	0.6700000170000001	diff1X	-	10	50	1	1
923	OD700	Absorbance	700	-1	20	-1	24603.9	6.834416666666668	B7	0.682399988	diff1X	-	10	50	1	1
924	OD700	Absorbance	700	-1	20	-1	25204.0	7.001111111111111	B7	0.6959000230000001	diff1X	-	10	50	1	1
925	OD700	Absorbance	700	-1	20	-1	25804.0	7.167777777777778	B7	0.708800018	diff1X	-	10	50	1	1
926	OD700	Absorbance	700	-1	20	-1	26404.0	7.3344444444444425	B7	0.721499979	diff1X	-	10	50	1	1
927	OD700	Absorbance	700	-1	20	-1	27004.1	7.501138888888889	B7	0.734200001	diff1X	-	10	50	1	1
928	OD700	Absorbance	700	-1	20	-1	27604.3	7.667861111111112	B7	0.746200025	diff1X	-	10	50	1	1
929	OD700	Absorbance	700	-1	20	-1	28204.4	7.834555555555557	B7	0.758899987	diff1X	-	10	50	1	1
930	OD700	Absorbance	700	-1	20	-1	28804.4	8.001222222222221	B7	0.770699978	diff1X	-	10	50	1	1
932	OD700	Absorbance	700	-1	20	-1	600.7	0.1668611111111111	B8	0.012000001999999996	diff1X	-	10	50	2	1
933	OD700	Absorbance	700	-1	20	-1	1200.8	0.33355555555555555	B8	0.01250000300000001	diff1X	-	10	50	2	1
934	OD700	Absorbance	700	-1	20	-1	1800.7	0.5001944444444445	B8	0.013800003000000005	diff1X	-	10	50	2	1
935	OD700	Absorbance	700	-1	20	-1	2400.9	0.6669166666666667	B8	0.01630000000000001	diff1X	-	10	50	2	1
936	OD700	Absorbance	700	-1	20	-1	3001.0	0.8336111111111111	B8	0.019900002	diff1X	-	10	50	2	1
937	OD700	Absorbance	700	-1	20	-1	3601.1	1.0003055555555556	B8	0.025099999999999997	diff1X	-	10	50	2	1
938	OD700	Absorbance	700	-1	20	-1	4201.2	1.167	B8	0.031899996	diff1X	-	10	50	2	1
939	OD700	Absorbance	700	-1	20	-1	4801.3	1.3336944444444443	B8	0.040900000000000006	diff1X	-	10	50	2	1
940	OD700	Absorbance	700	-1	20	-1	5401.2	1.5003333333333333	B8	0.053699993	diff1X	-	10	50	2	1
941	OD700	Absorbance	700	-1	20	-1	6001.4	1.6670555555555555	B8	0.070300006	diff1X	-	10	50	2	1
942	OD700	Absorbance	700	-1	20	-1	6601.5	1.83375	B8	0.08639999500000001	diff1X	-	10	50	2	1
943	OD700	Absorbance	700	-1	20	-1	7201.6	2.0004444444444447	B8	0.10759999600000003	diff1X	-	10	50	2	1
944	OD700	Absorbance	700	-1	20	-1	7801.7	2.1671388888888887	B8	0.13790000300000002	diff1X	-	10	50	2	1
945	OD700	Absorbance	700	-1	20	-1	8401.6	2.3337777777777777	B8	0.170600005	diff1X	-	10	50	2	1
946	OD700	Absorbance	700	-1	20	-1	9001.7	2.5004722222222218	B8	0.20740000199999997	diff1X	-	10	50	2	1
947	OD700	Absorbance	700	-1	20	-1	9601.9	2.6671944444444446	B8	0.24059999800000004	diff1X	-	10	50	2	1
948	OD700	Absorbance	700	-1	20	-1	10202.0	2.8338888888888887	B8	0.272199996	diff1X	-	10	50	2	1
949	OD700	Absorbance	700	-1	20	-1	10802.1	3.000583333333333	B8	0.29369998700000005	diff1X	-	10	50	2	1
950	OD700	Absorbance	700	-1	20	-1	11402.1	3.16725	B8	0.315900006	diff1X	-	10	50	2	1
951	OD700	Absorbance	700	-1	20	-1	12002.1	3.333916666666666	B8	0.340300001	diff1X	-	10	50	2	1
952	OD700	Absorbance	700	-1	20	-1	12602.1	3.500583333333333	B8	0.359900005	diff1X	-	10	50	2	1
953	OD700	Absorbance	700	-1	20	-1	13202.4	3.667333333333333	B8	0.380499996	diff1X	-	10	50	2	1
954	OD700	Absorbance	700	-1	20	-1	13802.5	3.8340277777777776	B8	0.400300004	diff1X	-	10	50	2	1
955	OD700	Absorbance	700	-1	20	-1	14402.5	4.000694444444443	B8	0.42020002799999995	diff1X	-	10	50	2	1
956	OD700	Absorbance	700	-1	20	-1	15002.6	4.1673888888888895	B8	0.439699985	diff1X	-	10	50	2	1
957	OD700	Absorbance	700	-1	20	-1	15602.7	4.334083333333334	B8	0.45909998600000007	diff1X	-	10	50	2	1
958	OD700	Absorbance	700	-1	20	-1	16202.6	4.500722222222223	B8	0.482499995	diff1X	-	10	50	2	1
959	OD700	Absorbance	700	-1	20	-1	16802.9	4.667472222222221	B8	0.49959997100000003	diff1X	-	10	50	2	1
960	OD700	Absorbance	700	-1	20	-1	17402.9	4.834138888888889	B8	0.51539997	diff1X	-	10	50	2	1
961	OD700	Absorbance	700	-1	20	-1	18003.0	5.0008333333333335	B8	0.5300000089999999	diff1X	-	10	50	2	1
962	OD700	Absorbance	700	-1	20	-1	18603.1	5.167527777777777	B8	0.543899991	diff1X	-	10	50	2	1
963	OD700	Absorbance	700	-1	20	-1	19203.0	5.3341666666666665	B8	0.5581999799999999	diff1X	-	10	50	2	1
964	OD700	Absorbance	700	-1	20	-1	19803.1	5.50086111111111	B8	0.572999992	diff1X	-	10	50	2	1
965	OD700	Absorbance	700	-1	20	-1	20403.3	5.667583333333334	B8	0.5872000230000001	diff1X	-	10	50	2	1
966	OD700	Absorbance	700	-1	20	-1	21003.4	5.8342777777777775	B8	0.600000002	diff1X	-	10	50	2	1
967	OD700	Absorbance	700	-1	20	-1	21603.5	6.000972222222222	B8	0.6122000000000001	diff1X	-	10	50	2	1
968	OD700	Absorbance	700	-1	20	-1	22203.6	6.167666666666666	B8	0.6231999770000001	diff1X	-	10	50	2	1
969	OD700	Absorbance	700	-1	20	-1	22803.6	6.3343333333333325	B8	0.6342000140000001	diff1X	-	10	50	2	1
970	OD700	Absorbance	700	-1	20	-1	23403.6	6.501	B8	0.644099988	diff1X	-	10	50	2	1
971	OD700	Absorbance	700	-1	20	-1	24003.8	6.667722222222222	B8	0.6547999759999998	diff1X	-	10	50	2	1
972	OD700	Absorbance	700	-1	20	-1	24603.9	6.834416666666668	B8	0.6645999929999999	diff1X	-	10	50	2	1
973	OD700	Absorbance	700	-1	20	-1	25204.0	7.001111111111111	B8	0.6766999740000001	diff1X	-	10	50	2	1
974	OD700	Absorbance	700	-1	20	-1	25804.0	7.167777777777778	B8	0.687499978	diff1X	-	10	50	2	1
975	OD700	Absorbance	700	-1	20	-1	26404.0	7.3344444444444425	B8	0.699799992	diff1X	-	10	50	2	1
976	OD700	Absorbance	700	-1	20	-1	27004.1	7.501138888888889	B8	0.7112999929999999	diff1X	-	10	50	2	1
977	OD700	Absorbance	700	-1	20	-1	27604.3	7.667861111111112	B8	0.722399988	diff1X	-	10	50	2	1
978	OD700	Absorbance	700	-1	20	-1	28204.4	7.834555555555557	B8	0.7335999979999999	diff1X	-	10	50	2	1
979	OD700	Absorbance	700	-1	20	-1	28804.4	8.001222222222221	B8	0.7455000059999999	diff1X	-	10	50	2	1
981	OD700	Absorbance	700	-1	20	-1	600.7	0.1668611111111111	B9	0.013700001000000003	diff1X	-	10	50	3	1
982	OD700	Absorbance	700	-1	20	-1	1200.8	0.33355555555555555	B9	0.013300001999999991	diff1X	-	10	50	3	1
983	OD700	Absorbance	700	-1	20	-1	1800.7	0.5001944444444445	B9	0.014200002000000003	diff1X	-	10	50	3	1
984	OD700	Absorbance	700	-1	20	-1	2400.9	0.6669166666666667	B9	0.01579999900000001	diff1X	-	10	50	3	1
985	OD700	Absorbance	700	-1	20	-1	3001.0	0.8336111111111111	B9	0.017999999000000003	diff1X	-	10	50	3	1
986	OD700	Absorbance	700	-1	20	-1	3601.1	1.0003055555555556	B9	0.021100000000000008	diff1X	-	10	50	3	1
987	OD700	Absorbance	700	-1	20	-1	4201.2	1.167	B9	0.025200002	diff1X	-	10	50	3	1
988	OD700	Absorbance	700	-1	20	-1	4801.3	1.3336944444444443	B9	0.031199999000000006	diff1X	-	10	50	3	1
989	OD700	Absorbance	700	-1	20	-1	5401.2	1.5003333333333333	B9	0.04110000300000001	diff1X	-	10	50	3	1
990	OD700	Absorbance	700	-1	20	-1	6001.4	1.6670555555555555	B9	0.05199999400000001	diff1X	-	10	50	3	1
991	OD700	Absorbance	700	-1	20	-1	6601.5	1.83375	B9	0.06480000200000001	diff1X	-	10	50	3	1
992	OD700	Absorbance	700	-1	20	-1	7201.6	2.0004444444444447	B9	0.079700001	diff1X	-	10	50	3	1
993	OD700	Absorbance	700	-1	20	-1	7801.7	2.1671388888888887	B9	0.09699999600000002	diff1X	-	10	50	3	1
994	OD700	Absorbance	700	-1	20	-1	8401.6	2.3337777777777777	B9	0.11979999399999998	diff1X	-	10	50	3	1
995	OD700	Absorbance	700	-1	20	-1	9001.7	2.5004722222222218	B9	0.15130000600000004	diff1X	-	10	50	3	1
996	OD700	Absorbance	700	-1	20	-1	9601.9	2.6671944444444446	B9	0.17840000300000003	diff1X	-	10	50	3	1
997	OD700	Absorbance	700	-1	20	-1	10202.0	2.8338888888888887	B9	0.210499995	diff1X	-	10	50	3	1
998	OD700	Absorbance	700	-1	20	-1	10802.1	3.000583333333333	B9	0.24369999000000003	diff1X	-	10	50	3	1
999	OD700	Absorbance	700	-1	20	-1	11402.1	3.16725	B9	0.27040001	diff1X	-	10	50	3	1
1000	OD700	Absorbance	700	-1	20	-1	12002.1	3.333916666666666	B9	0.290599995	diff1X	-	10	50	3	1
1001	OD700	Absorbance	700	-1	20	-1	12602.1	3.500583333333333	B9	0.31199999900000003	diff1X	-	10	50	3	1
1002	OD700	Absorbance	700	-1	20	-1	13202.4	3.667333333333333	B9	0.33619999200000006	diff1X	-	10	50	3	1
1003	OD700	Absorbance	700	-1	20	-1	13802.5	3.8340277777777776	B9	0.360700004	diff1X	-	10	50	3	1
1004	OD700	Absorbance	700	-1	20	-1	14402.5	4.000694444444443	B9	0.381200008	diff1X	-	10	50	3	1
1005	OD700	Absorbance	700	-1	20	-1	15002.6	4.1673888888888895	B9	0.401199989	diff1X	-	10	50	3	1
1006	OD700	Absorbance	700	-1	20	-1	15602.7	4.334083333333334	B9	0.42219998700000005	diff1X	-	10	50	3	1
1007	OD700	Absorbance	700	-1	20	-1	16202.6	4.500722222222223	B9	0.44409998500000003	diff1X	-	10	50	3	1
1008	OD700	Absorbance	700	-1	20	-1	16802.9	4.667472222222221	B9	0.46610000000000007	diff1X	-	10	50	3	1
1009	OD700	Absorbance	700	-1	20	-1	17402.9	4.834138888888889	B9	0.48829998799999996	diff1X	-	10	50	3	1
1010	OD700	Absorbance	700	-1	20	-1	18003.0	5.0008333333333335	B9	0.5079000220000001	diff1X	-	10	50	3	1
1011	OD700	Absorbance	700	-1	20	-1	18603.1	5.167527777777777	B9	0.5233999720000001	diff1X	-	10	50	3	1
1012	OD700	Absorbance	700	-1	20	-1	19203.0	5.3341666666666665	B9	0.537600003	diff1X	-	10	50	3	1
1013	OD700	Absorbance	700	-1	20	-1	19803.1	5.50086111111111	B9	0.551700019	diff1X	-	10	50	3	1
1014	OD700	Absorbance	700	-1	20	-1	20403.3	5.667583333333334	B9	0.5656000010000001	diff1X	-	10	50	3	1
1015	OD700	Absorbance	700	-1	20	-1	21003.4	5.8342777777777775	B9	0.577100002	diff1X	-	10	50	3	1
1016	OD700	Absorbance	700	-1	20	-1	21603.5	6.000972222222222	B9	0.5886000020000001	diff1X	-	10	50	3	1
1017	OD700	Absorbance	700	-1	20	-1	22203.6	6.167666666666666	B9	0.5991999729999999	diff1X	-	10	50	3	1
1018	OD700	Absorbance	700	-1	20	-1	22803.6	6.3343333333333325	B9	0.6098000040000001	diff1X	-	10	50	3	1
1019	OD700	Absorbance	700	-1	20	-1	23403.6	6.501	B9	0.618999981	diff1X	-	10	50	3	1
1020	OD700	Absorbance	700	-1	20	-1	24003.8	6.667722222222222	B9	0.628600024	diff1X	-	10	50	3	1
1021	OD700	Absorbance	700	-1	20	-1	24603.9	6.834416666666668	B9	0.638399981	diff1X	-	10	50	3	1
1022	OD700	Absorbance	700	-1	20	-1	25204.0	7.001111111111111	B9	0.6498999820000001	diff1X	-	10	50	3	1
1023	OD700	Absorbance	700	-1	20	-1	25804.0	7.167777777777778	B9	0.661600016	diff1X	-	10	50	3	1
1024	OD700	Absorbance	700	-1	20	-1	26404.0	7.3344444444444425	B9	0.6739999879999999	diff1X	-	10	50	3	1
1025	OD700	Absorbance	700	-1	20	-1	27004.1	7.501138888888889	B9	0.685399972	diff1X	-	10	50	3	1
1026	OD700	Absorbance	700	-1	20	-1	27604.3	7.667861111111112	B9	0.6967	diff1X	-	10	50	3	1
1027	OD700	Absorbance	700	-1	20	-1	28204.4	7.834555555555557	B9	0.7088999970000001	diff1X	-	10	50	3	1
1028	OD700	Absorbance	700	-1	20	-1	28804.4	8.001222222222221	B9	0.720900022	diff1X	-	10	50	3	1
1030	OD700	Absorbance	700	-1	20	-1	600.7	0.1668611111111111	B10	0.012499996	diff2X	-	10	50	1	1
1031	OD700	Absorbance	700	-1	20	-1	1200.8	0.33355555555555555	B10	0.013499998000000013	diff2X	-	10	50	1	1
1032	OD700	Absorbance	700	-1	20	-1	1800.7	0.5001944444444445	B10	0.014299995999999995	diff2X	-	10	50	1	1
1033	OD700	Absorbance	700	-1	20	-1	2400.9	0.6669166666666667	B10	0.015399999999999997	diff2X	-	10	50	1	1
1034	OD700	Absorbance	700	-1	20	-1	3001.0	0.8336111111111111	B10	0.01680000200000001	diff2X	-	10	50	1	1
1035	OD700	Absorbance	700	-1	20	-1	3601.1	1.0003055555555556	B10	0.018699995999999997	diff2X	-	10	50	1	1
1036	OD700	Absorbance	700	-1	20	-1	4201.2	1.167	B10	0.02170000300000001	diff2X	-	10	50	1	1
1037	OD700	Absorbance	700	-1	20	-1	4801.3	1.3336944444444443	B10	0.02579999700000002	diff2X	-	10	50	1	1
1038	OD700	Absorbance	700	-1	20	-1	5401.2	1.5003333333333333	B10	0.031599999000000004	diff2X	-	10	50	1	1
1039	OD700	Absorbance	700	-1	20	-1	6001.4	1.6670555555555555	B10	0.038499995999999995	diff2X	-	10	50	1	1
1040	OD700	Absorbance	700	-1	20	-1	6601.5	1.83375	B10	0.047699995999999995	diff2X	-	10	50	1	1
1041	OD700	Absorbance	700	-1	20	-1	7201.6	2.0004444444444447	B10	0.056700006	diff2X	-	10	50	1	1
1042	OD700	Absorbance	700	-1	20	-1	7801.7	2.1671388888888887	B10	0.0695	diff2X	-	10	50	1	1
1043	OD700	Absorbance	700	-1	20	-1	8401.6	2.3337777777777777	B10	0.08349999800000002	diff2X	-	10	50	1	1
1044	OD700	Absorbance	700	-1	20	-1	9001.7	2.5004722222222218	B10	0.10269999500000002	diff2X	-	10	50	1	1
1045	OD700	Absorbance	700	-1	20	-1	9601.9	2.6671944444444446	B10	0.12639999400000002	diff2X	-	10	50	1	1
1046	OD700	Absorbance	700	-1	20	-1	10202.0	2.8338888888888887	B10	0.15659999900000002	diff2X	-	10	50	1	1
1047	OD700	Absorbance	700	-1	20	-1	10802.1	3.000583333333333	B10	0.185600013	diff2X	-	10	50	1	1
1048	OD700	Absorbance	700	-1	20	-1	11402.1	3.16725	B10	0.21709999500000005	diff2X	-	10	50	1	1
1049	OD700	Absorbance	700	-1	20	-1	12002.1	3.333916666666666	B10	0.24900001299999996	diff2X	-	10	50	1	1
1050	OD700	Absorbance	700	-1	20	-1	12602.1	3.500583333333333	B10	0.272500009	diff2X	-	10	50	1	1
1051	OD700	Absorbance	700	-1	20	-1	13202.4	3.667333333333333	B10	0.29139998600000006	diff2X	-	10	50	1	1
1052	OD700	Absorbance	700	-1	20	-1	13802.5	3.8340277777777776	B10	0.308899999	diff2X	-	10	50	1	1
1053	OD700	Absorbance	700	-1	20	-1	14402.5	4.000694444444443	B10	0.32830000000000004	diff2X	-	10	50	1	1
1054	OD700	Absorbance	700	-1	20	-1	15002.6	4.1673888888888895	B10	0.347600013	diff2X	-	10	50	1	1
1055	OD700	Absorbance	700	-1	20	-1	15602.7	4.334083333333334	B10	0.36750000699999996	diff2X	-	10	50	1	1
1056	OD700	Absorbance	700	-1	20	-1	16202.6	4.500722222222223	B10	0.382400006	diff2X	-	10	50	1	1
1057	OD700	Absorbance	700	-1	20	-1	16802.9	4.667472222222221	B10	0.39969998600000006	diff2X	-	10	50	1	1
1058	OD700	Absorbance	700	-1	20	-1	17402.9	4.834138888888889	B10	0.41839999	diff2X	-	10	50	1	1
1059	OD700	Absorbance	700	-1	20	-1	18003.0	5.0008333333333335	B10	0.431700021	diff2X	-	10	50	1	1
1060	OD700	Absorbance	700	-1	20	-1	18603.1	5.167527777777777	B10	0.451999992	diff2X	-	10	50	1	1
1061	OD700	Absorbance	700	-1	20	-1	19203.0	5.3341666666666665	B10	0.47089997	diff2X	-	10	50	1	1
1062	OD700	Absorbance	700	-1	20	-1	19803.1	5.50086111111111	B10	0.48520001799999996	diff2X	-	10	50	1	1
1063	OD700	Absorbance	700	-1	20	-1	20403.3	5.667583333333334	B10	0.502299995	diff2X	-	10	50	1	1
1064	OD700	Absorbance	700	-1	20	-1	21003.4	5.8342777777777775	B10	0.5165999830000001	diff2X	-	10	50	1	1
1065	OD700	Absorbance	700	-1	20	-1	21603.5	6.000972222222222	B10	0.530599982	diff2X	-	10	50	1	1
1066	OD700	Absorbance	700	-1	20	-1	22203.6	6.167666666666666	B10	0.541299969	diff2X	-	10	50	1	1
1067	OD700	Absorbance	700	-1	20	-1	22803.6	6.3343333333333325	B10	0.552899987	diff2X	-	10	50	1	1
1068	OD700	Absorbance	700	-1	20	-1	23403.6	6.501	B10	0.5589999860000001	diff2X	-	10	50	1	1
1069	OD700	Absorbance	700	-1	20	-1	24003.8	6.667722222222222	B10	0.57009998	diff2X	-	10	50	1	1
1070	OD700	Absorbance	700	-1	20	-1	24603.9	6.834416666666668	B10	0.579600007	diff2X	-	10	50	1	1
1071	OD700	Absorbance	700	-1	20	-1	25204.0	7.001111111111111	B10	0.5841999950000001	diff2X	-	10	50	1	1
1072	OD700	Absorbance	700	-1	20	-1	25804.0	7.167777777777778	B10	0.594000012	diff2X	-	10	50	1	1
1073	OD700	Absorbance	700	-1	20	-1	26404.0	7.3344444444444425	B10	0.598099977	diff2X	-	10	50	1	1
1074	OD700	Absorbance	700	-1	20	-1	27004.1	7.501138888888889	B10	0.6087000069999999	diff2X	-	10	50	1	1
1075	OD700	Absorbance	700	-1	20	-1	27604.3	7.667861111111112	B10	0.614500016	diff2X	-	10	50	1	1
1076	OD700	Absorbance	700	-1	20	-1	28204.4	7.834555555555557	B10	0.622499973	diff2X	-	10	50	1	1
1077	OD700	Absorbance	700	-1	20	-1	28804.4	8.001222222222221	B10	0.6286999880000002	diff2X	-	10	50	1	1
1079	OD700	Absorbance	700	-1	20	-1	600.7	0.1668611111111111	B11	0.015400000000000011	diff2X	-	10	50	2	1
1080	OD700	Absorbance	700	-1	20	-1	1200.8	0.33355555555555555	B11	0.01479999700000001	diff2X	-	10	50	2	1
1081	OD700	Absorbance	700	-1	20	-1	1800.7	0.5001944444444445	B11	0.01549999399999999	diff2X	-	10	50	2	1
1082	OD700	Absorbance	700	-1	20	-1	2400.9	0.6669166666666667	B11	0.016799993	diff2X	-	10	50	2	1
1083	OD700	Absorbance	700	-1	20	-1	3001.0	0.8336111111111111	B11	0.018299996000000013	diff2X	-	10	50	2	1
1084	OD700	Absorbance	700	-1	20	-1	3601.1	1.0003055555555556	B11	0.02070000000000001	diff2X	-	10	50	2	1
1085	OD700	Absorbance	700	-1	20	-1	4201.2	1.167	B11	0.023699999	diff2X	-	10	50	2	1
1086	OD700	Absorbance	700	-1	20	-1	4801.3	1.3336944444444443	B11	0.027999997	diff2X	-	10	50	2	1
1087	OD700	Absorbance	700	-1	20	-1	5401.2	1.5003333333333333	B11	0.033799998	diff2X	-	10	50	2	1
1088	OD700	Absorbance	700	-1	20	-1	6001.4	1.6670555555555555	B11	0.041099995000000014	diff2X	-	10	50	2	1
1089	OD700	Absorbance	700	-1	20	-1	6601.5	1.83375	B11	0.051100000000000007	diff2X	-	10	50	2	1
1090	OD700	Absorbance	700	-1	20	-1	7201.6	2.0004444444444447	B11	0.06019999100000001	diff2X	-	10	50	2	1
1091	OD700	Absorbance	700	-1	20	-1	7801.7	2.1671388888888887	B11	0.0731	diff2X	-	10	50	2	1
1092	OD700	Absorbance	700	-1	20	-1	8401.6	2.3337777777777777	B11	0.08759999200000002	diff2X	-	10	50	2	1
1093	OD700	Absorbance	700	-1	20	-1	9001.7	2.5004722222222218	B11	0.10619999399999999	diff2X	-	10	50	2	1
1094	OD700	Absorbance	700	-1	20	-1	9601.9	2.6671944444444446	B11	0.12950000099999998	diff2X	-	10	50	2	1
1095	OD700	Absorbance	700	-1	20	-1	10202.0	2.8338888888888887	B11	0.160799995	diff2X	-	10	50	2	1
1096	OD700	Absorbance	700	-1	20	-1	10802.1	3.000583333333333	B11	0.18999998199999998	diff2X	-	10	50	2	1
1097	OD700	Absorbance	700	-1	20	-1	11402.1	3.16725	B11	0.22179998399999998	diff2X	-	10	50	2	1
1098	OD700	Absorbance	700	-1	20	-1	12002.1	3.333916666666666	B11	0.25239999599999996	diff2X	-	10	50	2	1
1099	OD700	Absorbance	700	-1	20	-1	12602.1	3.500583333333333	B11	0.274000004	diff2X	-	10	50	2	1
1100	OD700	Absorbance	700	-1	20	-1	13202.4	3.667333333333333	B11	0.29239998700000003	diff2X	-	10	50	2	1
1101	OD700	Absorbance	700	-1	20	-1	13802.5	3.8340277777777776	B11	0.31050000999999994	diff2X	-	10	50	2	1
1102	OD700	Absorbance	700	-1	20	-1	14402.5	4.000694444444443	B11	0.32979999400000004	diff2X	-	10	50	2	1
1103	OD700	Absorbance	700	-1	20	-1	15002.6	4.1673888888888895	B11	0.35070000599999995	diff2X	-	10	50	2	1
1104	OD700	Absorbance	700	-1	20	-1	15602.7	4.334083333333334	B11	0.36819998900000006	diff2X	-	10	50	2	1
1105	OD700	Absorbance	700	-1	20	-1	16202.6	4.500722222222223	B11	0.3882	diff2X	-	10	50	2	1
1106	OD700	Absorbance	700	-1	20	-1	16802.9	4.667472222222221	B11	0.40629999299999997	diff2X	-	10	50	2	1
1107	OD700	Absorbance	700	-1	20	-1	17402.9	4.834138888888889	B11	0.4245999899999999	diff2X	-	10	50	2	1
1108	OD700	Absorbance	700	-1	20	-1	18003.0	5.0008333333333335	B11	0.440800026	diff2X	-	10	50	2	1
1109	OD700	Absorbance	700	-1	20	-1	18603.1	5.167527777777777	B11	0.461200013	diff2X	-	10	50	2	1
1110	OD700	Absorbance	700	-1	20	-1	19203.0	5.3341666666666665	B11	0.480799988	diff2X	-	10	50	2	1
1111	OD700	Absorbance	700	-1	20	-1	19803.1	5.50086111111111	B11	0.49339999200000006	diff2X	-	10	50	2	1
1112	OD700	Absorbance	700	-1	20	-1	20403.3	5.667583333333334	B11	0.5053	diff2X	-	10	50	2	1
1113	OD700	Absorbance	700	-1	20	-1	21003.4	5.8342777777777775	B11	0.519599989	diff2X	-	10	50	2	1
1114	OD700	Absorbance	700	-1	20	-1	21603.5	6.000972222222222	B11	0.529100015	diff2X	-	10	50	2	1
1115	OD700	Absorbance	700	-1	20	-1	22203.6	6.167666666666666	B11	0.536499992	diff2X	-	10	50	2	1
1116	OD700	Absorbance	700	-1	20	-1	22803.6	6.3343333333333325	B11	0.544799998	diff2X	-	10	50	2	1
1117	OD700	Absorbance	700	-1	20	-1	23403.6	6.501	B11	0.551099971	diff2X	-	10	50	2	1
1118	OD700	Absorbance	700	-1	20	-1	24003.8	6.667722222222222	B11	0.558600023	diff2X	-	10	50	2	1
1119	OD700	Absorbance	700	-1	20	-1	24603.9	6.834416666666668	B11	0.56659998	diff2X	-	10	50	2	1
1120	OD700	Absorbance	700	-1	20	-1	25204.0	7.001111111111111	B11	0.574300006	diff2X	-	10	50	2	1
1121	OD700	Absorbance	700	-1	20	-1	25804.0	7.167777777777778	B11	0.581600025	diff2X	-	10	50	2	1
1122	OD700	Absorbance	700	-1	20	-1	26404.0	7.3344444444444425	B11	0.5895999820000001	diff2X	-	10	50	2	1
1123	OD700	Absorbance	700	-1	20	-1	27004.1	7.501138888888889	B11	0.598199978	diff2X	-	10	50	2	1
1124	OD700	Absorbance	700	-1	20	-1	27604.3	7.667861111111112	B11	0.604299977	diff2X	-	10	50	2	1
1125	OD700	Absorbance	700	-1	20	-1	28204.4	7.834555555555557	B11	0.61240001	diff2X	-	10	50	2	1
1126	OD700	Absorbance	700	-1	20	-1	28804.4	8.001222222222221	B11	0.62180002	diff2X	-	10	50	2	1
1128	OD700	Absorbance	700	-1	20	-1	600.7	0.1668611111111111	B12	0.016200006000000017	diff2X	-	10	50	3	1
1129	OD700	Absorbance	700	-1	20	-1	1200.8	0.33355555555555555	B12	0.01530000500000002	diff2X	-	10	50	3	1
1130	OD700	Absorbance	700	-1	20	-1	1800.7	0.5001944444444445	B12	0.016000002000000013	diff2X	-	10	50	3	1
1131	OD700	Absorbance	700	-1	20	-1	2400.9	0.6669166666666667	B12	0.017599999000000005	diff2X	-	10	50	3	1
1132	OD700	Absorbance	700	-1	20	-1	3001.0	0.8336111111111111	B12	0.019100003000000004	diff2X	-	10	50	3	1
1133	OD700	Absorbance	700	-1	20	-1	3601.1	1.0003055555555556	B12	0.021400004	diff2X	-	10	50	3	1
1134	OD700	Absorbance	700	-1	20	-1	4201.2	1.167	B12	0.024800002	diff2X	-	10	50	3	1
1135	OD700	Absorbance	700	-1	20	-1	4801.3	1.3336944444444443	B12	0.029100000000000015	diff2X	-	10	50	3	1
1136	OD700	Absorbance	700	-1	20	-1	5401.2	1.5003333333333333	B12	0.035000003	diff2X	-	10	50	3	1
1137	OD700	Absorbance	700	-1	20	-1	6001.4	1.6670555555555555	B12	0.04260000500000001	diff2X	-	10	50	3	1
1138	OD700	Absorbance	700	-1	20	-1	6601.5	1.83375	B12	0.05189999899999999	diff2X	-	10	50	3	1
1139	OD700	Absorbance	700	-1	20	-1	7201.6	2.0004444444444447	B12	0.061100006	diff2X	-	10	50	3	1
1140	OD700	Absorbance	700	-1	20	-1	7801.7	2.1671388888888887	B12	0.07360000900000001	diff2X	-	10	50	3	1
1141	OD700	Absorbance	700	-1	20	-1	8401.6	2.3337777777777777	B12	0.08760000700000002	diff2X	-	10	50	3	1
1142	OD700	Absorbance	700	-1	20	-1	9001.7	2.5004722222222218	B12	0.10480000000000002	diff2X	-	10	50	3	1
1143	OD700	Absorbance	700	-1	20	-1	9601.9	2.6671944444444446	B12	0.127700001	diff2X	-	10	50	3	1
1144	OD700	Absorbance	700	-1	20	-1	10202.0	2.8338888888888887	B12	0.158000007	diff2X	-	10	50	3	1
1145	OD700	Absorbance	700	-1	20	-1	10802.1	3.000583333333333	B12	0.18560001200000004	diff2X	-	10	50	3	1
1146	OD700	Absorbance	700	-1	20	-1	11402.1	3.16725	B12	0.21630001000000004	diff2X	-	10	50	3	1
1147	OD700	Absorbance	700	-1	20	-1	12002.1	3.333916666666666	B12	0.24869999200000004	diff2X	-	10	50	3	1
1148	OD700	Absorbance	700	-1	20	-1	12602.1	3.500583333333333	B12	0.272599995	diff2X	-	10	50	3	1
1149	OD700	Absorbance	700	-1	20	-1	13202.4	3.667333333333333	B12	0.28960001400000007	diff2X	-	10	50	3	1
1150	OD700	Absorbance	700	-1	20	-1	13802.5	3.8340277777777776	B12	0.309000015	diff2X	-	10	50	3	1
1151	OD700	Absorbance	700	-1	20	-1	14402.5	4.000694444444443	B12	0.32800000900000004	diff2X	-	10	50	3	1
1152	OD700	Absorbance	700	-1	20	-1	15002.6	4.1673888888888895	B12	0.348700016	diff2X	-	10	50	3	1
1153	OD700	Absorbance	700	-1	20	-1	15602.7	4.334083333333334	B12	0.36669999300000006	diff2X	-	10	50	3	1
1154	OD700	Absorbance	700	-1	20	-1	16202.6	4.500722222222223	B12	0.386299997	diff2X	-	10	50	3	1
1155	OD700	Absorbance	700	-1	20	-1	16802.9	4.667472222222221	B12	0.402400016	diff2X	-	10	50	3	1
1156	OD700	Absorbance	700	-1	20	-1	17402.9	4.834138888888889	B12	0.41920000300000004	diff2X	-	10	50	3	1
1157	OD700	Absorbance	700	-1	20	-1	18003.0	5.0008333333333335	B12	0.43630000900000004	diff2X	-	10	50	3	1
1158	OD700	Absorbance	700	-1	20	-1	18603.1	5.167527777777777	B12	0.45369997600000006	diff2X	-	10	50	3	1
1159	OD700	Absorbance	700	-1	20	-1	19203.0	5.3341666666666665	B12	0.47230002200000004	diff2X	-	10	50	3	1
1160	OD700	Absorbance	700	-1	20	-1	19803.1	5.50086111111111	B12	0.487700015	diff2X	-	10	50	3	1
1161	OD700	Absorbance	700	-1	20	-1	20403.3	5.667583333333334	B12	0.502500027	diff2X	-	10	50	3	1
1162	OD700	Absorbance	700	-1	20	-1	21003.4	5.8342777777777775	B12	0.515199989	diff2X	-	10	50	3	1
1163	OD700	Absorbance	700	-1	20	-1	21603.5	6.000972222222222	B12	0.524300009	diff2X	-	10	50	3	1
1164	OD700	Absorbance	700	-1	20	-1	22203.6	6.167666666666666	B12	0.531900018	diff2X	-	10	50	3	1
1165	OD700	Absorbance	700	-1	20	-1	22803.6	6.3343333333333325	B12	0.539999991	diff2X	-	10	50	3	1
1166	OD700	Absorbance	700	-1	20	-1	23403.6	6.501	B12	0.5462000069999999	diff2X	-	10	50	3	1
1167	OD700	Absorbance	700	-1	20	-1	24003.8	6.667722222222222	B12	0.552800029	diff2X	-	10	50	3	1
1168	OD700	Absorbance	700	-1	20	-1	24603.9	6.834416666666668	B12	0.559399992	diff2X	-	10	50	3	1
1169	OD700	Absorbance	700	-1	20	-1	25204.0	7.001111111111111	B12	0.568699985	diff2X	-	10	50	3	1
1170	OD700	Absorbance	700	-1	20	-1	25804.0	7.167777777777778	B12	0.5750000169999999	diff2X	-	10	50	3	1
1171	OD700	Absorbance	700	-1	20	-1	26404.0	7.3344444444444425	B12	0.5829000169999999	diff2X	-	10	50	3	1
1172	OD700	Absorbance	700	-1	20	-1	27004.1	7.501138888888889	B12	0.5905999829999999	diff2X	-	10	50	3	1
1173	OD700	Absorbance	700	-1	20	-1	27604.3	7.667861111111112	B12	0.5977999860000001	diff2X	-	10	50	3	1
1174	OD700	Absorbance	700	-1	20	-1	28204.4	7.834555555555557	B12	0.605399996	diff2X	-	10	50	3	1
1175	OD700	Absorbance	700	-1	20	-1	28804.4	8.001222222222221	B12	0.6142000249999999	diff2X	-	10	50	3	1
1177	OD700	Absorbance	700	-1	20	-1	600.7	0.1668611111111111	C1	0.014100001000000001	diff1X	-	20	10	1	1
1178	OD700	Absorbance	700	-1	20	-1	1200.8	0.33355555555555555	C1	0.015000000999999999	diff1X	-	20	10	1	1
1179	OD700	Absorbance	700	-1	20	-1	1800.7	0.5001944444444445	C1	0.016899996	diff1X	-	20	10	1	1
1180	OD700	Absorbance	700	-1	20	-1	2400.9	0.6669166666666667	C1	0.019900002000000014	diff1X	-	20	10	1	1
1181	OD700	Absorbance	700	-1	20	-1	3001.0	0.8336111111111111	C1	0.02449999800000001	diff1X	-	20	10	1	1
1182	OD700	Absorbance	700	-1	20	-1	3601.1	1.0003055555555556	C1	0.030699998000000006	diff1X	-	20	10	1	1
1183	OD700	Absorbance	700	-1	20	-1	4201.2	1.167	C1	0.03899999700000001	diff1X	-	20	10	1	1
1184	OD700	Absorbance	700	-1	20	-1	4801.3	1.3336944444444443	C1	0.050099999000000006	diff1X	-	20	10	1	1
1185	OD700	Absorbance	700	-1	20	-1	5401.2	1.5003333333333333	C1	0.06509999999999999	diff1X	-	20	10	1	1
1186	OD700	Absorbance	700	-1	20	-1	6001.4	1.6670555555555555	C1	0.084700004	diff1X	-	20	10	1	1
1187	OD700	Absorbance	700	-1	20	-1	6601.5	1.83375	C1	0.100799993	diff1X	-	20	10	1	1
1188	OD700	Absorbance	700	-1	20	-1	7201.6	2.0004444444444447	C1	0.127000004	diff1X	-	20	10	1	1
1189	OD700	Absorbance	700	-1	20	-1	7801.7	2.1671388888888887	C1	0.16439999700000002	diff1X	-	20	10	1	1
1190	OD700	Absorbance	700	-1	20	-1	8401.6	2.3337777777777777	C1	0.19600001	diff1X	-	20	10	1	1
1191	OD700	Absorbance	700	-1	20	-1	9001.7	2.5004722222222218	C1	0.233399988	diff1X	-	20	10	1	1
1192	OD700	Absorbance	700	-1	20	-1	9601.9	2.6671944444444446	C1	0.271699995	diff1X	-	20	10	1	1
1193	OD700	Absorbance	700	-1	20	-1	10202.0	2.8338888888888887	C1	0.295100004	diff1X	-	20	10	1	1
1194	OD700	Absorbance	700	-1	20	-1	10802.1	3.000583333333333	C1	0.316300005	diff1X	-	20	10	1	1
1195	OD700	Absorbance	700	-1	20	-1	11402.1	3.16725	C1	0.33779999600000005	diff1X	-	20	10	1	1
1196	OD700	Absorbance	700	-1	20	-1	12002.1	3.333916666666666	C1	0.36269998600000003	diff1X	-	20	10	1	1
1197	OD700	Absorbance	700	-1	20	-1	12602.1	3.500583333333333	C1	0.37799999100000004	diff1X	-	20	10	1	1
1198	OD700	Absorbance	700	-1	20	-1	13202.4	3.667333333333333	C1	0.39939999600000003	diff1X	-	20	10	1	1
1199	OD700	Absorbance	700	-1	20	-1	13802.5	3.8340277777777776	C1	0.417100013	diff1X	-	20	10	1	1
1200	OD700	Absorbance	700	-1	20	-1	14402.5	4.000694444444443	C1	0.438200027	diff1X	-	20	10	1	1
1201	OD700	Absorbance	700	-1	20	-1	15002.6	4.1673888888888895	C1	0.456299991	diff1X	-	20	10	1	1
1202	OD700	Absorbance	700	-1	20	-1	15602.7	4.334083333333334	C1	0.4736000000000001	diff1X	-	20	10	1	1
1203	OD700	Absorbance	700	-1	20	-1	16202.6	4.500722222222223	C1	0.493800015	diff1X	-	20	10	1	1
1204	OD700	Absorbance	700	-1	20	-1	16802.9	4.667472222222221	C1	0.5111999810000001	diff1X	-	20	10	1	1
1205	OD700	Absorbance	700	-1	20	-1	17402.9	4.834138888888889	C1	0.5284999910000001	diff1X	-	20	10	1	1
1206	OD700	Absorbance	700	-1	20	-1	18003.0	5.0008333333333335	C1	0.5392999949999999	diff1X	-	20	10	1	1
1207	OD700	Absorbance	700	-1	20	-1	18603.1	5.167527777777777	C1	0.5553000269999999	diff1X	-	20	10	1	1
1208	OD700	Absorbance	700	-1	20	-1	19203.0	5.3341666666666665	C1	0.564799995	diff1X	-	20	10	1	1
1209	OD700	Absorbance	700	-1	20	-1	19803.1	5.50086111111111	C1	0.576599986	diff1X	-	20	10	1	1
1210	OD700	Absorbance	700	-1	20	-1	20403.3	5.667583333333334	C1	0.5858999789999999	diff1X	-	20	10	1	1
1211	OD700	Absorbance	700	-1	20	-1	21003.4	5.8342777777777775	C1	0.5934999890000001	diff1X	-	20	10	1	1
1212	OD700	Absorbance	700	-1	20	-1	21603.5	6.000972222222222	C1	0.6060999930000002	diff1X	-	20	10	1	1
1213	OD700	Absorbance	700	-1	20	-1	22203.6	6.167666666666666	C1	0.61590001	diff1X	-	20	10	1	1
1214	OD700	Absorbance	700	-1	20	-1	22803.6	6.3343333333333325	C1	0.6252000040000001	diff1X	-	20	10	1	1
1215	OD700	Absorbance	700	-1	20	-1	23403.6	6.501	C1	0.6346999710000001	diff1X	-	20	10	1	1
1216	OD700	Absorbance	700	-1	20	-1	24003.8	6.667722222222222	C1	0.6432000099999999	diff1X	-	20	10	1	1
1217	OD700	Absorbance	700	-1	20	-1	24603.9	6.834416666666668	C1	0.652799994	diff1X	-	20	10	1	1
1218	OD700	Absorbance	700	-1	20	-1	25204.0	7.001111111111111	C1	0.659400016	diff1X	-	20	10	1	1
1219	OD700	Absorbance	700	-1	20	-1	25804.0	7.167777777777778	C1	0.6680000130000001	diff1X	-	20	10	1	1
1220	OD700	Absorbance	700	-1	20	-1	26404.0	7.3344444444444425	C1	0.6782999940000001	diff1X	-	20	10	1	1
1221	OD700	Absorbance	700	-1	20	-1	27004.1	7.501138888888889	C1	0.6896999780000002	diff1X	-	20	10	1	1
1222	OD700	Absorbance	700	-1	20	-1	27604.3	7.667861111111112	C1	0.698100001	diff1X	-	20	10	1	1
1223	OD700	Absorbance	700	-1	20	-1	28204.4	7.834555555555557	C1	0.7078000010000001	diff1X	-	20	10	1	1
1224	OD700	Absorbance	700	-1	20	-1	28804.4	8.001222222222221	C1	0.718199998	diff1X	-	20	10	1	1
1226	OD700	Absorbance	700	-1	20	-1	600.7	0.1668611111111111	C2	0.012499995000000014	diff1X	-	20	10	2	1
1227	OD700	Absorbance	700	-1	20	-1	1200.8	0.33355555555555555	C2	0.013399995999999997	diff1X	-	20	10	2	1
1228	OD700	Absorbance	700	-1	20	-1	1800.7	0.5001944444444445	C2	0.014899999000000011	diff1X	-	20	10	2	1
1229	OD700	Absorbance	700	-1	20	-1	2400.9	0.6669166666666667	C2	0.017499998000000017	diff1X	-	20	10	2	1
1230	OD700	Absorbance	700	-1	20	-1	3001.0	0.8336111111111111	C2	0.021299995000000002	diff1X	-	20	10	2	1
1231	OD700	Absorbance	700	-1	20	-1	3601.1	1.0003055555555556	C2	0.02650000100000001	diff1X	-	20	10	2	1
1232	OD700	Absorbance	700	-1	20	-1	4201.2	1.167	C2	0.03369999700000002	diff1X	-	20	10	2	1
1233	OD700	Absorbance	700	-1	20	-1	4801.3	1.3336944444444443	C2	0.044500001	diff1X	-	20	10	2	1
1234	OD700	Absorbance	700	-1	20	-1	5401.2	1.5003333333333333	C2	0.05739999600000001	diff1X	-	20	10	2	1
1235	OD700	Absorbance	700	-1	20	-1	6001.4	1.6670555555555555	C2	0.07640000400000002	diff1X	-	20	10	2	1
1236	OD700	Absorbance	700	-1	20	-1	6601.5	1.83375	C2	0.09259999500000002	diff1X	-	20	10	2	1
1237	OD700	Absorbance	700	-1	20	-1	7201.6	2.0004444444444447	C2	0.11500000200000002	diff1X	-	20	10	2	1
1238	OD700	Absorbance	700	-1	20	-1	7801.7	2.1671388888888887	C2	0.14649999900000002	diff1X	-	20	10	2	1
1239	OD700	Absorbance	700	-1	20	-1	8401.6	2.3337777777777777	C2	0.17940000400000003	diff1X	-	20	10	2	1
1240	OD700	Absorbance	700	-1	20	-1	9001.7	2.5004722222222218	C2	0.21820000600000003	diff1X	-	20	10	2	1
1241	OD700	Absorbance	700	-1	20	-1	9601.9	2.6671944444444446	C2	0.25520000600000003	diff1X	-	20	10	2	1
1242	OD700	Absorbance	700	-1	20	-1	10202.0	2.8338888888888887	C2	0.28570000100000004	diff1X	-	20	10	2	1
1243	OD700	Absorbance	700	-1	20	-1	10802.1	3.000583333333333	C2	0.30589998500000004	diff1X	-	20	10	2	1
1244	OD700	Absorbance	700	-1	20	-1	11402.1	3.16725	C2	0.3274000060000001	diff1X	-	20	10	2	1
1245	OD700	Absorbance	700	-1	20	-1	12002.1	3.333916666666666	C2	0.35229999600000006	diff1X	-	20	10	2	1
1246	OD700	Absorbance	700	-1	20	-1	12602.1	3.500583333333333	C2	0.370700009	diff1X	-	20	10	2	1
1247	OD700	Absorbance	700	-1	20	-1	13202.4	3.667333333333333	C2	0.393399991	diff1X	-	20	10	2	1
1248	OD700	Absorbance	700	-1	20	-1	13802.5	3.8340277777777776	C2	0.411100008	diff1X	-	20	10	2	1
1249	OD700	Absorbance	700	-1	20	-1	14402.5	4.000694444444443	C2	0.43199998900000003	diff1X	-	20	10	2	1
1250	OD700	Absorbance	700	-1	20	-1	15002.6	4.1673888888888895	C2	0.45220000299999996	diff1X	-	20	10	2	1
1251	OD700	Absorbance	700	-1	20	-1	15602.7	4.334083333333334	C2	0.469900019	diff1X	-	20	10	2	1
1252	OD700	Absorbance	700	-1	20	-1	16202.6	4.500722222222223	C2	0.49040002399999993	diff1X	-	20	10	2	1
1253	OD700	Absorbance	700	-1	20	-1	16802.9	4.667472222222221	C2	0.5065000129999999	diff1X	-	20	10	2	1
1254	OD700	Absorbance	700	-1	20	-1	17402.9	4.834138888888889	C2	0.523299999	diff1X	-	20	10	2	1
1255	OD700	Absorbance	700	-1	20	-1	18003.0	5.0008333333333335	C2	0.538599975	diff1X	-	20	10	2	1
1256	OD700	Absorbance	700	-1	20	-1	18603.1	5.167527777777777	C2	0.553799994	diff1X	-	20	10	2	1
1257	OD700	Absorbance	700	-1	20	-1	19203.0	5.3341666666666665	C2	0.565400012	diff1X	-	20	10	2	1
1258	OD700	Absorbance	700	-1	20	-1	19803.1	5.50086111111111	C2	0.576200016	diff1X	-	20	10	2	1
1259	OD700	Absorbance	700	-1	20	-1	20403.3	5.667583333333334	C2	0.586600013	diff1X	-	20	10	2	1
1260	OD700	Absorbance	700	-1	20	-1	21003.4	5.8342777777777775	C2	0.594299979	diff1X	-	20	10	2	1
1261	OD700	Absorbance	700	-1	20	-1	21603.5	6.000972222222222	C2	0.605899997	diff1X	-	20	10	2	1
1262	OD700	Absorbance	700	-1	20	-1	22203.6	6.167666666666666	C2	0.6147000269999999	diff1X	-	20	10	2	1
1263	OD700	Absorbance	700	-1	20	-1	22803.6	6.3343333333333325	C2	0.624400027	diff1X	-	20	10	2	1
1264	OD700	Absorbance	700	-1	20	-1	23403.6	6.501	C2	0.632399984	diff1X	-	20	10	2	1
1265	OD700	Absorbance	700	-1	20	-1	24003.8	6.667722222222222	C2	0.642700024	diff1X	-	20	10	2	1
1266	OD700	Absorbance	700	-1	20	-1	24603.9	6.834416666666668	C2	0.649999984	diff1X	-	20	10	2	1
1267	OD700	Absorbance	700	-1	20	-1	25204.0	7.001111111111111	C2	0.659600027	diff1X	-	20	10	2	1
1268	OD700	Absorbance	700	-1	20	-1	25804.0	7.167777777777778	C2	0.6689999769999999	diff1X	-	20	10	2	1
1269	OD700	Absorbance	700	-1	20	-1	26404.0	7.3344444444444425	C2	0.678600021	diff1X	-	20	10	2	1
1270	OD700	Absorbance	700	-1	20	-1	27004.1	7.501138888888889	C2	0.689300008	diff1X	-	20	10	2	1
1271	OD700	Absorbance	700	-1	20	-1	27604.3	7.667861111111112	C2	0.698899992	diff1X	-	20	10	2	1
1272	OD700	Absorbance	700	-1	20	-1	28204.4	7.834555555555557	C2	0.708300002	diff1X	-	20	10	2	1
1273	OD700	Absorbance	700	-1	20	-1	28804.4	8.001222222222221	C2	0.718199976	diff1X	-	20	10	2	1
1275	OD700	Absorbance	700	-1	20	-1	600.7	0.1668611111111111	C3	0.013499996999999986	diff1X	-	20	10	3	1
1276	OD700	Absorbance	700	-1	20	-1	1200.8	0.33355555555555555	C3	0.01420000199999999	diff1X	-	20	10	3	1
1277	OD700	Absorbance	700	-1	20	-1	1800.7	0.5001944444444445	C3	0.015100001999999987	diff1X	-	20	10	3	1
1278	OD700	Absorbance	700	-1	20	-1	2400.9	0.6669166666666667	C3	0.016699998999999993	diff1X	-	20	10	3	1
1279	OD700	Absorbance	700	-1	20	-1	3001.0	0.8336111111111111	C3	0.01900000099999999	diff1X	-	20	10	3	1
1280	OD700	Absorbance	700	-1	20	-1	3601.1	1.0003055555555556	C3	0.021899998000000004	diff1X	-	20	10	3	1
1281	OD700	Absorbance	700	-1	20	-1	4201.2	1.167	C3	0.025899998000000007	diff1X	-	20	10	3	1
1282	OD700	Absorbance	700	-1	20	-1	4801.3	1.3336944444444443	C3	0.031800000999999994	diff1X	-	20	10	3	1
1283	OD700	Absorbance	700	-1	20	-1	5401.2	1.5003333333333333	C3	0.03989999699999999	diff1X	-	20	10	3	1
1284	OD700	Absorbance	700	-1	20	-1	6001.4	1.6670555555555555	C3	0.05130000400000001	diff1X	-	20	10	3	1
1285	OD700	Absorbance	700	-1	20	-1	6601.5	1.83375	C3	0.06440000199999998	diff1X	-	20	10	3	1
1286	OD700	Absorbance	700	-1	20	-1	7201.6	2.0004444444444447	C3	0.078899994	diff1X	-	20	10	3	1
1287	OD700	Absorbance	700	-1	20	-1	7801.7	2.1671388888888887	C3	0.095500007	diff1X	-	20	10	3	1
1288	OD700	Absorbance	700	-1	20	-1	8401.6	2.3337777777777777	C3	0.11599999600000002	diff1X	-	20	10	3	1
1289	OD700	Absorbance	700	-1	20	-1	9001.7	2.5004722222222218	C3	0.146200001	diff1X	-	20	10	3	1
1290	OD700	Absorbance	700	-1	20	-1	9601.9	2.6671944444444446	C3	0.17580000999999998	diff1X	-	20	10	3	1
1291	OD700	Absorbance	700	-1	20	-1	10202.0	2.8338888888888887	C3	0.206399992	diff1X	-	20	10	3	1
1292	OD700	Absorbance	700	-1	20	-1	10802.1	3.000583333333333	C3	0.23670001300000001	diff1X	-	20	10	3	1
1293	OD700	Absorbance	700	-1	20	-1	11402.1	3.16725	C3	0.264500007	diff1X	-	20	10	3	1
1294	OD700	Absorbance	700	-1	20	-1	12002.1	3.333916666666666	C3	0.28239999700000007	diff1X	-	20	10	3	1
1295	OD700	Absorbance	700	-1	20	-1	12602.1	3.500583333333333	C3	0.2993	diff1X	-	20	10	3	1
1296	OD700	Absorbance	700	-1	20	-1	13202.4	3.667333333333333	C3	0.320799991	diff1X	-	20	10	3	1
1297	OD700	Absorbance	700	-1	20	-1	13802.5	3.8340277777777776	C3	0.34159998599999997	diff1X	-	20	10	3	1
1298	OD700	Absorbance	700	-1	20	-1	14402.5	4.000694444444443	C3	0.357700005	diff1X	-	20	10	3	1
1299	OD700	Absorbance	700	-1	20	-1	15002.6	4.1673888888888895	C3	0.37260000399999993	diff1X	-	20	10	3	1
1300	OD700	Absorbance	700	-1	20	-1	15602.7	4.334083333333334	C3	0.38810001299999997	diff1X	-	20	10	3	1
1301	OD700	Absorbance	700	-1	20	-1	16202.6	4.500722222222223	C3	0.40399999899999994	diff1X	-	20	10	3	1
1302	OD700	Absorbance	700	-1	20	-1	16802.9	4.667472222222221	C3	0.420000001	diff1X	-	20	10	3	1
1303	OD700	Absorbance	700	-1	20	-1	17402.9	4.834138888888889	C3	0.4354999810000001	diff1X	-	20	10	3	1
1304	OD700	Absorbance	700	-1	20	-1	18003.0	5.0008333333333335	C3	0.45059998300000004	diff1X	-	20	10	3	1
1305	OD700	Absorbance	700	-1	20	-1	18603.1	5.167527777777777	C3	0.46829999899999997	diff1X	-	20	10	3	1
1306	OD700	Absorbance	700	-1	20	-1	19203.0	5.3341666666666665	C3	0.48240001500000007	diff1X	-	20	10	3	1
1307	OD700	Absorbance	700	-1	20	-1	19803.1	5.50086111111111	C3	0.49490000300000003	diff1X	-	20	10	3	1
1308	OD700	Absorbance	700	-1	20	-1	20403.3	5.667583333333334	C3	0.506599977	diff1X	-	20	10	3	1
1309	OD700	Absorbance	700	-1	20	-1	21003.4	5.8342777777777775	C3	0.5162999770000001	diff1X	-	20	10	3	1
1310	OD700	Absorbance	700	-1	20	-1	21603.5	6.000972222222222	C3	0.526500001	diff1X	-	20	10	3	1
1311	OD700	Absorbance	700	-1	20	-1	22203.6	6.167666666666666	C3	0.535500004	diff1X	-	20	10	3	1
1312	OD700	Absorbance	700	-1	20	-1	22803.6	6.3343333333333325	C3	0.5439000270000001	diff1X	-	20	10	3	1
1313	OD700	Absorbance	700	-1	20	-1	23403.6	6.501	C3	0.550700023	diff1X	-	20	10	3	1
1314	OD700	Absorbance	700	-1	20	-1	24003.8	6.667722222222222	C3	0.5605999970000001	diff1X	-	20	10	3	1
1315	OD700	Absorbance	700	-1	20	-1	24603.9	6.834416666666668	C3	0.56839998	diff1X	-	20	10	3	1
1316	OD700	Absorbance	700	-1	20	-1	25204.0	7.001111111111111	C3	0.574899986	diff1X	-	20	10	3	1
1317	OD700	Absorbance	700	-1	20	-1	25804.0	7.167777777777778	C3	0.584100023	diff1X	-	20	10	3	1
1318	OD700	Absorbance	700	-1	20	-1	26404.0	7.3344444444444425	C3	0.5913999820000001	diff1X	-	20	10	3	1
1319	OD700	Absorbance	700	-1	20	-1	27004.1	7.501138888888889	C3	0.6009000090000001	diff1X	-	20	10	3	1
1320	OD700	Absorbance	700	-1	20	-1	27604.3	7.667861111111112	C3	0.6096999790000001	diff1X	-	20	10	3	1
1321	OD700	Absorbance	700	-1	20	-1	28204.4	7.834555555555557	C3	0.6192000059999999	diff1X	-	20	10	3	1
1322	OD700	Absorbance	700	-1	20	-1	28804.4	8.001222222222221	C3	0.627699986	diff1X	-	20	10	3	1
1324	OD700	Absorbance	700	-1	20	-1	600.7	0.1668611111111111	C4	0.012999996	diff2X	-	20	10	1	1
1325	OD700	Absorbance	700	-1	20	-1	1200.8	0.33355555555555555	C4	0.013799994999999982	diff2X	-	20	10	1	1
1326	OD700	Absorbance	700	-1	20	-1	1800.7	0.5001944444444445	C4	0.014499998999999986	diff2X	-	20	10	1	1
1327	OD700	Absorbance	700	-1	20	-1	2400.9	0.6669166666666667	C4	0.015799998999999995	diff2X	-	20	10	1	1
1328	OD700	Absorbance	700	-1	20	-1	3001.0	0.8336111111111111	C4	0.016999997000000003	diff2X	-	20	10	1	1
1329	OD700	Absorbance	700	-1	20	-1	3601.1	1.0003055555555556	C4	0.019000001000000002	diff2X	-	20	10	1	1
1330	OD700	Absorbance	700	-1	20	-1	4201.2	1.167	C4	0.021799996000000002	diff2X	-	20	10	1	1
1331	OD700	Absorbance	700	-1	20	-1	4801.3	1.3336944444444443	C4	0.02569999499999999	diff2X	-	20	10	1	1
1332	OD700	Absorbance	700	-1	20	-1	5401.2	1.5003333333333333	C4	0.030799998999999995	diff2X	-	20	10	1	1
1333	OD700	Absorbance	700	-1	20	-1	6001.4	1.6670555555555555	C4	0.038199998	diff2X	-	20	10	1	1
1334	OD700	Absorbance	700	-1	20	-1	6601.5	1.83375	C4	0.046399994999999986	diff2X	-	20	10	1	1
1335	OD700	Absorbance	700	-1	20	-1	7201.6	2.0004444444444447	C4	0.056400001000000005	diff2X	-	20	10	1	1
1336	OD700	Absorbance	700	-1	20	-1	7801.7	2.1671388888888887	C4	0.068599999	diff2X	-	20	10	1	1
1337	OD700	Absorbance	700	-1	20	-1	8401.6	2.3337777777777777	C4	0.08300000399999999	diff2X	-	20	10	1	1
1338	OD700	Absorbance	700	-1	20	-1	9001.7	2.5004722222222218	C4	0.10109999699999997	diff2X	-	20	10	1	1
1339	OD700	Absorbance	700	-1	20	-1	9601.9	2.6671944444444446	C4	0.125300005	diff2X	-	20	10	1	1
1340	OD700	Absorbance	700	-1	20	-1	10202.0	2.8338888888888887	C4	0.155399993	diff2X	-	20	10	1	1
1341	OD700	Absorbance	700	-1	20	-1	10802.1	3.000583333333333	C4	0.184199988	diff2X	-	20	10	1	1
1342	OD700	Absorbance	700	-1	20	-1	11402.1	3.16725	C4	0.21509999	diff2X	-	20	10	1	1
1343	OD700	Absorbance	700	-1	20	-1	12002.1	3.333916666666666	C4	0.24489998799999999	diff2X	-	20	10	1	1
1344	OD700	Absorbance	700	-1	20	-1	12602.1	3.500583333333333	C4	0.26879999	diff2X	-	20	10	1	1
1345	OD700	Absorbance	700	-1	20	-1	13202.4	3.667333333333333	C4	0.28549999000000004	diff2X	-	20	10	1	1
1346	OD700	Absorbance	700	-1	20	-1	13802.5	3.8340277777777776	C4	0.300599992	diff2X	-	20	10	1	1
1347	OD700	Absorbance	700	-1	20	-1	14402.5	4.000694444444443	C4	0.31900000500000003	diff2X	-	20	10	1	1
1348	OD700	Absorbance	700	-1	20	-1	15002.6	4.1673888888888895	C4	0.336699992	diff2X	-	20	10	1	1
1349	OD700	Absorbance	700	-1	20	-1	15602.7	4.334083333333334	C4	0.35379999799999995	diff2X	-	20	10	1	1
1350	OD700	Absorbance	700	-1	20	-1	16202.6	4.500722222222223	C4	0.37020000799999997	diff2X	-	20	10	1	1
1351	OD700	Absorbance	700	-1	20	-1	16802.9	4.667472222222221	C4	0.38560000000000005	diff2X	-	20	10	1	1
1352	OD700	Absorbance	700	-1	20	-1	17402.9	4.834138888888889	C4	0.399800002	diff2X	-	20	10	1	1
1353	OD700	Absorbance	700	-1	20	-1	18003.0	5.0008333333333335	C4	0.415100008	diff2X	-	20	10	1	1
1354	OD700	Absorbance	700	-1	20	-1	18603.1	5.167527777777777	C4	0.43019998000000004	diff2X	-	20	10	1	1
1355	OD700	Absorbance	700	-1	20	-1	19203.0	5.3341666666666665	C4	0.447399973	diff2X	-	20	10	1	1
1356	OD700	Absorbance	700	-1	20	-1	19803.1	5.50086111111111	C4	0.46240001899999994	diff2X	-	20	10	1	1
1357	OD700	Absorbance	700	-1	20	-1	20403.3	5.667583333333334	C4	0.475799977	diff2X	-	20	10	1	1
1358	OD700	Absorbance	700	-1	20	-1	21003.4	5.8342777777777775	C4	0.486199975	diff2X	-	20	10	1	1
1359	OD700	Absorbance	700	-1	20	-1	21603.5	6.000972222222222	C4	0.4962999819999999	diff2X	-	20	10	1	1
1360	OD700	Absorbance	700	-1	20	-1	22203.6	6.167666666666666	C4	0.504100024	diff2X	-	20	10	1	1
1361	OD700	Absorbance	700	-1	20	-1	22803.6	6.3343333333333325	C4	0.510699987	diff2X	-	20	10	1	1
1362	OD700	Absorbance	700	-1	20	-1	23403.6	6.501	C4	0.518000006	diff2X	-	20	10	1	1
1363	OD700	Absorbance	700	-1	20	-1	24003.8	6.667722222222222	C4	0.525200009	diff2X	-	20	10	1	1
1364	OD700	Absorbance	700	-1	20	-1	24603.9	6.834416666666668	C4	0.531099975	diff2X	-	20	10	1	1
1365	OD700	Absorbance	700	-1	20	-1	25204.0	7.001111111111111	C4	0.539399981	diff2X	-	20	10	1	1
1366	OD700	Absorbance	700	-1	20	-1	25804.0	7.167777777777778	C4	0.546999991	diff2X	-	20	10	1	1
1367	OD700	Absorbance	700	-1	20	-1	26404.0	7.3344444444444425	C4	0.553900003	diff2X	-	20	10	1	1
1368	OD700	Absorbance	700	-1	20	-1	27004.1	7.501138888888889	C4	0.5623999829999999	diff2X	-	20	10	1	1
1369	OD700	Absorbance	700	-1	20	-1	27604.3	7.667861111111112	C4	0.569899976	diff2X	-	20	10	1	1
1370	OD700	Absorbance	700	-1	20	-1	28204.4	7.834555555555557	C4	0.578299999	diff2X	-	20	10	1	1
1371	OD700	Absorbance	700	-1	20	-1	28804.4	8.001222222222221	C4	0.5863999719999999	diff2X	-	20	10	1	1
1373	OD700	Absorbance	700	-1	20	-1	600.7	0.1668611111111111	C5	0.014799997999999995	diff2X	-	20	10	2	1
1374	OD700	Absorbance	700	-1	20	-1	1200.8	0.33355555555555555	C5	0.013700001000000003	diff2X	-	20	10	2	1
1375	OD700	Absorbance	700	-1	20	-1	1800.7	0.5001944444444445	C5	0.014499999999999985	diff2X	-	20	10	2	1
1376	OD700	Absorbance	700	-1	20	-1	2400.9	0.6669166666666667	C5	0.015699997999999993	diff2X	-	20	10	2	1
1377	OD700	Absorbance	700	-1	20	-1	3001.0	0.8336111111111111	C5	0.01749999899999999	diff2X	-	20	10	2	1
1378	OD700	Absorbance	700	-1	20	-1	3601.1	1.0003055555555556	C5	0.019999996000000006	diff2X	-	20	10	2	1
1379	OD700	Absorbance	700	-1	20	-1	4201.2	1.167	C5	0.022299997999999988	diff2X	-	20	10	2	1
1380	OD700	Absorbance	700	-1	20	-1	4801.3	1.3336944444444443	C5	0.02719999899999999	diff2X	-	20	10	2	1
1381	OD700	Absorbance	700	-1	20	-1	5401.2	1.5003333333333333	C5	0.03159999899999999	diff2X	-	20	10	2	1
1382	OD700	Absorbance	700	-1	20	-1	6001.4	1.6670555555555555	C5	0.03909999899999998	diff2X	-	20	10	2	1
1383	OD700	Absorbance	700	-1	20	-1	6601.5	1.83375	C5	0.047600001	diff2X	-	20	10	2	1
1384	OD700	Absorbance	700	-1	20	-1	7201.6	2.0004444444444447	C5	0.057800003	diff2X	-	20	10	2	1
1385	OD700	Absorbance	700	-1	20	-1	7801.7	2.1671388888888887	C5	0.06930000399999998	diff2X	-	20	10	2	1
1386	OD700	Absorbance	700	-1	20	-1	8401.6	2.3337777777777777	C5	0.08469999600000001	diff2X	-	20	10	2	1
1387	OD700	Absorbance	700	-1	20	-1	9001.7	2.5004722222222218	C5	0.101900004	diff2X	-	20	10	2	1
1388	OD700	Absorbance	700	-1	20	-1	9601.9	2.6671944444444446	C5	0.12629999999999997	diff2X	-	20	10	2	1
1389	OD700	Absorbance	700	-1	20	-1	10202.0	2.8338888888888887	C5	0.15749999199999998	diff2X	-	20	10	2	1
1390	OD700	Absorbance	700	-1	20	-1	10802.1	3.000583333333333	C5	0.18600001199999994	diff2X	-	20	10	2	1
1391	OD700	Absorbance	700	-1	20	-1	11402.1	3.16725	C5	0.21599998399999998	diff2X	-	20	10	2	1
1392	OD700	Absorbance	700	-1	20	-1	12002.1	3.333916666666666	C5	0.24729999199999997	diff2X	-	20	10	2	1
1393	OD700	Absorbance	700	-1	20	-1	12602.1	3.500583333333333	C5	0.26730000299999995	diff2X	-	20	10	2	1
1394	OD700	Absorbance	700	-1	20	-1	13202.4	3.667333333333333	C5	0.28389998599999994	diff2X	-	20	10	2	1
1395	OD700	Absorbance	700	-1	20	-1	13802.5	3.8340277777777776	C5	0.30099999199999994	diff2X	-	20	10	2	1
1396	OD700	Absorbance	700	-1	20	-1	14402.5	4.000694444444443	C5	0.31980001199999997	diff2X	-	20	10	2	1
1397	OD700	Absorbance	700	-1	20	-1	15002.6	4.1673888888888895	C5	0.33799999199999997	diff2X	-	20	10	2	1
1398	OD700	Absorbance	700	-1	20	-1	15602.7	4.334083333333334	C5	0.354499989	diff2X	-	20	10	2	1
1399	OD700	Absorbance	700	-1	20	-1	16202.6	4.500722222222223	C5	0.37339999599999996	diff2X	-	20	10	2	1
1400	OD700	Absorbance	700	-1	20	-1	16802.9	4.667472222222221	C5	0.389100008	diff2X	-	20	10	2	1
1401	OD700	Absorbance	700	-1	20	-1	17402.9	4.834138888888889	C5	0.40420001	diff2X	-	20	10	2	1
1402	OD700	Absorbance	700	-1	20	-1	18003.0	5.0008333333333335	C5	0.42189999699999997	diff2X	-	20	10	2	1
1403	OD700	Absorbance	700	-1	20	-1	18603.1	5.167527777777777	C5	0.4379	diff2X	-	20	10	2	1
1404	OD700	Absorbance	700	-1	20	-1	19203.0	5.3341666666666665	C5	0.4549999759999999	diff2X	-	20	10	2	1
1405	OD700	Absorbance	700	-1	20	-1	19803.1	5.50086111111111	C5	0.47089999199999993	diff2X	-	20	10	2	1
1406	OD700	Absorbance	700	-1	20	-1	20403.3	5.667583333333334	C5	0.484099977	diff2X	-	20	10	2	1
1407	OD700	Absorbance	700	-1	20	-1	21003.4	5.8342777777777775	C5	0.49370001999999996	diff2X	-	20	10	2	1
1408	OD700	Absorbance	700	-1	20	-1	21603.5	6.000972222222222	C5	0.503599994	diff2X	-	20	10	2	1
1409	OD700	Absorbance	700	-1	20	-1	22203.6	6.167666666666666	C5	0.5113000200000001	diff2X	-	20	10	2	1
1410	OD700	Absorbance	700	-1	20	-1	22803.6	6.3343333333333325	C5	0.520200007	diff2X	-	20	10	2	1
1411	OD700	Absorbance	700	-1	20	-1	23403.6	6.501	C5	0.527199976	diff2X	-	20	10	2	1
1412	OD700	Absorbance	700	-1	20	-1	24003.8	6.667722222222222	C5	0.5358999900000001	diff2X	-	20	10	2	1
1413	OD700	Absorbance	700	-1	20	-1	24603.9	6.834416666666668	C5	0.542399995	diff2X	-	20	10	2	1
1414	OD700	Absorbance	700	-1	20	-1	25204.0	7.001111111111111	C5	0.552099996	diff2X	-	20	10	2	1
1415	OD700	Absorbance	700	-1	20	-1	25804.0	7.167777777777778	C5	0.5584999850000001	diff2X	-	20	10	2	1
1416	OD700	Absorbance	700	-1	20	-1	26404.0	7.3344444444444425	C5	0.566300027	diff2X	-	20	10	2	1
1417	OD700	Absorbance	700	-1	20	-1	27004.1	7.501138888888889	C5	0.5741000100000001	diff2X	-	20	10	2	1
1418	OD700	Absorbance	700	-1	20	-1	27604.3	7.667861111111112	C5	0.5818999930000001	diff2X	-	20	10	2	1
1419	OD700	Absorbance	700	-1	20	-1	28204.4	7.834555555555557	C5	0.5902000000000001	diff2X	-	20	10	2	1
1420	OD700	Absorbance	700	-1	20	-1	28804.4	8.001222222222221	C5	0.5974000020000001	diff2X	-	20	10	2	1
1422	OD700	Absorbance	700	-1	20	-1	600.7	0.1668611111111111	C6	0.013400002999999994	diff2X	-	20	10	3	1
1423	OD700	Absorbance	700	-1	20	-1	1200.8	0.33355555555555555	C6	0.013900004000000007	diff2X	-	20	10	3	1
1424	OD700	Absorbance	700	-1	20	-1	1800.7	0.5001944444444445	C6	0.014800005000000005	diff2X	-	20	10	3	1
1425	OD700	Absorbance	700	-1	20	-1	2400.9	0.6669166666666667	C6	0.015900000999999997	diff2X	-	20	10	3	1
1426	OD700	Absorbance	700	-1	20	-1	3001.0	0.8336111111111111	C6	0.01749999799999999	diff2X	-	20	10	3	1
1427	OD700	Absorbance	700	-1	20	-1	3601.1	1.0003055555555556	C6	0.0194	diff2X	-	20	10	3	1
1428	OD700	Absorbance	700	-1	20	-1	4201.2	1.167	C6	0.02250000099999999	diff2X	-	20	10	3	1
1429	OD700	Absorbance	700	-1	20	-1	4801.3	1.3336944444444443	C6	0.026500000999999995	diff2X	-	20	10	3	1
1430	OD700	Absorbance	700	-1	20	-1	5401.2	1.5003333333333333	C6	0.03220000099999999	diff2X	-	20	10	3	1
1431	OD700	Absorbance	700	-1	20	-1	6001.4	1.6670555555555555	C6	0.0392	diff2X	-	20	10	3	1
1432	OD700	Absorbance	700	-1	20	-1	6601.5	1.83375	C6	0.04699999799999999	diff2X	-	20	10	3	1
1433	OD700	Absorbance	700	-1	20	-1	7201.6	2.0004444444444447	C6	0.05770000099999999	diff2X	-	20	10	3	1
1434	OD700	Absorbance	700	-1	20	-1	7801.7	2.1671388888888887	C6	0.06999999999999999	diff2X	-	20	10	3	1
1435	OD700	Absorbance	700	-1	20	-1	8401.6	2.3337777777777777	C6	0.084799997	diff2X	-	20	10	3	1
1436	OD700	Absorbance	700	-1	20	-1	9001.7	2.5004722222222218	C6	0.10300000700000002	diff2X	-	20	10	3	1
1437	OD700	Absorbance	700	-1	20	-1	9601.9	2.6671944444444446	C6	0.1281	diff2X	-	20	10	3	1
1438	OD700	Absorbance	700	-1	20	-1	10202.0	2.8338888888888887	C6	0.15689999599999999	diff2X	-	20	10	3	1
1439	OD700	Absorbance	700	-1	20	-1	10802.1	3.000583333333333	C6	0.18620001499999994	diff2X	-	20	10	3	1
1440	OD700	Absorbance	700	-1	20	-1	11402.1	3.16725	C6	0.216599993	diff2X	-	20	10	3	1
1441	OD700	Absorbance	700	-1	20	-1	12002.1	3.333916666666666	C6	0.24799998799999995	diff2X	-	20	10	3	1
1442	OD700	Absorbance	700	-1	20	-1	12602.1	3.500583333333333	C6	0.26680000899999995	diff2X	-	20	10	3	1
1443	OD700	Absorbance	700	-1	20	-1	13202.4	3.667333333333333	C6	0.28330000499999997	diff2X	-	20	10	3	1
1444	OD700	Absorbance	700	-1	20	-1	13802.5	3.8340277777777776	C6	0.298999987	diff2X	-	20	10	3	1
1445	OD700	Absorbance	700	-1	20	-1	14402.5	4.000694444444443	C6	0.318099998	diff2X	-	20	10	3	1
1446	OD700	Absorbance	700	-1	20	-1	15002.6	4.1673888888888895	C6	0.335900001	diff2X	-	20	10	3	1
1447	OD700	Absorbance	700	-1	20	-1	15602.7	4.334083333333334	C6	0.35219999399999996	diff2X	-	20	10	3	1
1448	OD700	Absorbance	700	-1	20	-1	16202.6	4.500722222222223	C6	0.36889999399999995	diff2X	-	20	10	3	1
1449	OD700	Absorbance	700	-1	20	-1	16802.9	4.667472222222221	C6	0.383799992	diff2X	-	20	10	3	1
1450	OD700	Absorbance	700	-1	20	-1	17402.9	4.834138888888889	C6	0.399099998	diff2X	-	20	10	3	1
1451	OD700	Absorbance	700	-1	20	-1	18003.0	5.0008333333333335	C6	0.415100001	diff2X	-	20	10	3	1
1452	OD700	Absorbance	700	-1	20	-1	18603.1	5.167527777777777	C6	0.430499993	diff2X	-	20	10	3	1
1453	OD700	Absorbance	700	-1	20	-1	19203.0	5.3341666666666665	C6	0.446299992	diff2X	-	20	10	3	1
1454	OD700	Absorbance	700	-1	20	-1	19803.1	5.50086111111111	C6	0.461500011	diff2X	-	20	10	3	1
1455	OD700	Absorbance	700	-1	20	-1	20403.3	5.667583333333334	C6	0.475999974	diff2X	-	20	10	3	1
1456	OD700	Absorbance	700	-1	20	-1	21003.4	5.8342777777777775	C6	0.48590000699999997	diff2X	-	20	10	3	1
1457	OD700	Absorbance	700	-1	20	-1	21603.5	6.000972222222222	C6	0.49689998499999993	diff2X	-	20	10	3	1
1458	OD700	Absorbance	700	-1	20	-1	22203.6	6.167666666666666	C6	0.5054000240000001	diff2X	-	20	10	3	1
1459	OD700	Absorbance	700	-1	20	-1	22803.6	6.3343333333333325	C6	0.5137000310000001	diff2X	-	20	10	3	1
1460	OD700	Absorbance	700	-1	20	-1	23403.6	6.501	C6	0.521100007	diff2X	-	20	10	3	1
1461	OD700	Absorbance	700	-1	20	-1	24003.8	6.667722222222222	C6	0.52889999	diff2X	-	20	10	3	1
1462	OD700	Absorbance	700	-1	20	-1	24603.9	6.834416666666668	C6	0.535399996	diff2X	-	20	10	3	1
1463	OD700	Absorbance	700	-1	20	-1	25204.0	7.001111111111111	C6	0.5445000160000001	diff2X	-	20	10	3	1
1464	OD700	Absorbance	700	-1	20	-1	25804.0	7.167777777777778	C6	0.549999975	diff2X	-	20	10	3	1
1465	OD700	Absorbance	700	-1	20	-1	26404.0	7.3344444444444425	C6	0.557800017	diff2X	-	20	10	3	1
1466	OD700	Absorbance	700	-1	20	-1	27004.1	7.501138888888889	C6	0.565099977	diff2X	-	20	10	3	1
1467	OD700	Absorbance	700	-1	20	-1	27604.3	7.667861111111112	C6	0.573099993	diff2X	-	20	10	3	1
1468	OD700	Absorbance	700	-1	20	-1	28204.4	7.834555555555557	C6	0.580199979	diff2X	-	20	10	3	1
1469	OD700	Absorbance	700	-1	20	-1	28804.4	8.001222222222221	C6	0.587200008	diff2X	-	20	10	3	1
1471	OD700	Absorbance	700	-1	20	-1	600.7	0.1668611111111111	C7	0.015100002000000001	diff1X	-	20	50	1	1
1472	OD700	Absorbance	700	-1	20	-1	1200.8	0.33355555555555555	C7	0.016600005000000015	diff1X	-	20	50	1	1
1473	OD700	Absorbance	700	-1	20	-1	1800.7	0.5001944444444445	C7	0.016900002999999997	diff1X	-	20	50	1	1
1474	OD700	Absorbance	700	-1	20	-1	2400.9	0.6669166666666667	C7	0.019799999	diff1X	-	20	50	1	1
1475	OD700	Absorbance	700	-1	20	-1	3001.0	0.8336111111111111	C7	0.023500002000000006	diff1X	-	20	50	1	1
1476	OD700	Absorbance	700	-1	20	-1	3601.1	1.0003055555555556	C7	0.029200002000000003	diff1X	-	20	50	1	1
1477	OD700	Absorbance	700	-1	20	-1	4201.2	1.167	C7	0.03700000000000002	diff1X	-	20	50	1	1
1478	OD700	Absorbance	700	-1	20	-1	4801.3	1.3336944444444443	C7	0.046500004	diff1X	-	20	50	1	1
1479	OD700	Absorbance	700	-1	20	-1	5401.2	1.5003333333333333	C7	0.06030000700000002	diff1X	-	20	50	1	1
1480	OD700	Absorbance	700	-1	20	-1	6001.4	1.6670555555555555	C7	0.0766	diff1X	-	20	50	1	1
1481	OD700	Absorbance	700	-1	20	-1	6601.5	1.83375	C7	0.09389999500000001	diff1X	-	20	50	1	1
1482	OD700	Absorbance	700	-1	20	-1	7201.6	2.0004444444444447	C7	0.11630000099999999	diff1X	-	20	50	1	1
1483	OD700	Absorbance	700	-1	20	-1	7801.7	2.1671388888888887	C7	0.148599997	diff1X	-	20	50	1	1
1484	OD700	Absorbance	700	-1	20	-1	8401.6	2.3337777777777777	C7	0.17740000700000003	diff1X	-	20	50	1	1
1485	OD700	Absorbance	700	-1	20	-1	9001.7	2.5004722222222218	C7	0.20990000599999997	diff1X	-	20	50	1	1
1486	OD700	Absorbance	700	-1	20	-1	9601.9	2.6671944444444446	C7	0.23819999400000003	diff1X	-	20	50	1	1
1487	OD700	Absorbance	700	-1	20	-1	10202.0	2.8338888888888887	C7	0.26589999999999997	diff1X	-	20	50	1	1
1488	OD700	Absorbance	700	-1	20	-1	10802.1	3.000583333333333	C7	0.286100015	diff1X	-	20	50	1	1
1489	OD700	Absorbance	700	-1	20	-1	11402.1	3.16725	C7	0.308599993	diff1X	-	20	50	1	1
1490	OD700	Absorbance	700	-1	20	-1	12002.1	3.333916666666666	C7	0.32889999400000003	diff1X	-	20	50	1	1
1491	OD700	Absorbance	700	-1	20	-1	12602.1	3.500583333333333	C7	0.34680001400000005	diff1X	-	20	50	1	1
1492	OD700	Absorbance	700	-1	20	-1	13202.4	3.667333333333333	C7	0.366599991	diff1X	-	20	50	1	1
1493	OD700	Absorbance	700	-1	20	-1	13802.5	3.8340277777777776	C7	0.384599998	diff1X	-	20	50	1	1
1494	OD700	Absorbance	700	-1	20	-1	14402.5	4.000694444444443	C7	0.403599992	diff1X	-	20	50	1	1
1495	OD700	Absorbance	700	-1	20	-1	15002.6	4.1673888888888895	C7	0.42230002499999997	diff1X	-	20	50	1	1
1496	OD700	Absorbance	700	-1	20	-1	15602.7	4.334083333333334	C7	0.44209997300000003	diff1X	-	20	50	1	1
1497	OD700	Absorbance	700	-1	20	-1	16202.6	4.500722222222223	C7	0.458500012	diff1X	-	20	50	1	1
1498	OD700	Absorbance	700	-1	20	-1	16802.9	4.667472222222221	C7	0.476699993	diff1X	-	20	50	1	1
1499	OD700	Absorbance	700	-1	20	-1	17402.9	4.834138888888889	C7	0.492300018	diff1X	-	20	50	1	1
1500	OD700	Absorbance	700	-1	20	-1	18003.0	5.0008333333333335	C7	0.506700024	diff1X	-	20	50	1	1
1501	OD700	Absorbance	700	-1	20	-1	18603.1	5.167527777777777	C7	0.520000025	diff1X	-	20	50	1	1
1502	OD700	Absorbance	700	-1	20	-1	19203.0	5.3341666666666665	C7	0.5335	diff1X	-	20	50	1	1
1503	OD700	Absorbance	700	-1	20	-1	19803.1	5.50086111111111	C7	0.5451000180000001	diff1X	-	20	50	1	1
1504	OD700	Absorbance	700	-1	20	-1	20403.3	5.667583333333334	C7	0.557399973	diff1X	-	20	50	1	1
1505	OD700	Absorbance	700	-1	20	-1	21003.4	5.8342777777777775	C7	0.567099973	diff1X	-	20	50	1	1
1506	OD700	Absorbance	700	-1	20	-1	21603.5	6.000972222222222	C7	0.577999994	diff1X	-	20	50	1	1
1507	OD700	Absorbance	700	-1	20	-1	22203.6	6.167666666666666	C7	0.588399991	diff1X	-	20	50	1	1
1508	OD700	Absorbance	700	-1	20	-1	22803.6	6.3343333333333325	C7	0.599000021	diff1X	-	20	50	1	1
1509	OD700	Absorbance	700	-1	20	-1	23403.6	6.501	C7	0.6091999849999999	diff1X	-	20	50	1	1
1510	OD700	Absorbance	700	-1	20	-1	24003.8	6.667722222222222	C7	0.6195000260000001	diff1X	-	20	50	1	1
1511	OD700	Absorbance	700	-1	20	-1	24603.9	6.834416666666668	C7	0.6294	diff1X	-	20	50	1	1
1512	OD700	Absorbance	700	-1	20	-1	25204.0	7.001111111111111	C7	0.64060001	diff1X	-	20	50	1	1
1513	OD700	Absorbance	700	-1	20	-1	25804.0	7.167777777777778	C7	0.651899978	diff1X	-	20	50	1	1
1514	OD700	Absorbance	700	-1	20	-1	26404.0	7.3344444444444425	C7	0.663399979	diff1X	-	20	50	1	1
1515	OD700	Absorbance	700	-1	20	-1	27004.1	7.501138888888889	C7	0.675100013	diff1X	-	20	50	1	1
1516	OD700	Absorbance	700	-1	20	-1	27604.3	7.667861111111112	C7	0.686300024	diff1X	-	20	50	1	1
1517	OD700	Absorbance	700	-1	20	-1	28204.4	7.834555555555557	C7	0.697199985	diff1X	-	20	50	1	1
1518	OD700	Absorbance	700	-1	20	-1	28804.4	8.001222222222221	C7	0.707100018	diff1X	-	20	50	1	1
1520	OD700	Absorbance	700	-1	20	-1	600.7	0.1668611111111111	C8	0.02049999700000002	diff1X	-	20	50	2	1
1521	OD700	Absorbance	700	-1	20	-1	1200.8	0.33355555555555555	C8	0.015299998000000009	diff1X	-	20	50	2	1
1522	OD700	Absorbance	700	-1	20	-1	1800.7	0.5001944444444445	C8	0.018699995999999997	diff1X	-	20	50	2	1
1523	OD700	Absorbance	700	-1	20	-1	2400.9	0.6669166666666667	C8	0.01959999600000001	diff1X	-	20	50	2	1
1524	OD700	Absorbance	700	-1	20	-1	3001.0	0.8336111111111111	C8	0.021799996000000002	diff1X	-	20	50	2	1
1525	OD700	Absorbance	700	-1	20	-1	3601.1	1.0003055555555556	C8	0.026900001000000007	diff1X	-	20	50	2	1
1526	OD700	Absorbance	700	-1	20	-1	4201.2	1.167	C8	0.034499995000000006	diff1X	-	20	50	2	1
1527	OD700	Absorbance	700	-1	20	-1	4801.3	1.3336944444444443	C8	0.04559999700000002	diff1X	-	20	50	2	1
1528	OD700	Absorbance	700	-1	20	-1	5401.2	1.5003333333333333	C8	0.05780000200000002	diff1X	-	20	50	2	1
1529	OD700	Absorbance	700	-1	20	-1	6001.4	1.6670555555555555	C8	0.070799999	diff1X	-	20	50	2	1
1530	OD700	Absorbance	700	-1	20	-1	6601.5	1.83375	C8	0.08809999400000001	diff1X	-	20	50	2	1
1531	OD700	Absorbance	700	-1	20	-1	7201.6	2.0004444444444447	C8	0.10900000500000004	diff1X	-	20	50	2	1
1532	OD700	Absorbance	700	-1	20	-1	7801.7	2.1671388888888887	C8	0.136799999	diff1X	-	20	50	2	1
1533	OD700	Absorbance	700	-1	20	-1	8401.6	2.3337777777777777	C8	0.169899993	diff1X	-	20	50	2	1
1534	OD700	Absorbance	700	-1	20	-1	9001.7	2.5004722222222218	C8	0.20249999300000002	diff1X	-	20	50	2	1
1535	OD700	Absorbance	700	-1	20	-1	9601.9	2.6671944444444446	C8	0.22860000299999997	diff1X	-	20	50	2	1
1536	OD700	Absorbance	700	-1	20	-1	10202.0	2.8338888888888887	C8	0.260299988	diff1X	-	20	50	2	1
1537	OD700	Absorbance	700	-1	20	-1	10802.1	3.000583333333333	C8	0.27859998500000005	diff1X	-	20	50	2	1
1538	OD700	Absorbance	700	-1	20	-1	11402.1	3.16725	C8	0.296999998	diff1X	-	20	50	2	1
1539	OD700	Absorbance	700	-1	20	-1	12002.1	3.333916666666666	C8	0.319000013	diff1X	-	20	50	2	1
1540	OD700	Absorbance	700	-1	20	-1	12602.1	3.500583333333333	C8	0.34109998500000005	diff1X	-	20	50	2	1
1541	OD700	Absorbance	700	-1	20	-1	13202.4	3.667333333333333	C8	0.35700000100000007	diff1X	-	20	50	2	1
1542	OD700	Absorbance	700	-1	20	-1	13802.5	3.8340277777777776	C8	0.371400006	diff1X	-	20	50	2	1
1543	OD700	Absorbance	700	-1	20	-1	14402.5	4.000694444444443	C8	0.389099993	diff1X	-	20	50	2	1
1544	OD700	Absorbance	700	-1	20	-1	15002.6	4.1673888888888895	C8	0.40309999100000005	diff1X	-	20	50	2	1
1545	OD700	Absorbance	700	-1	20	-1	15602.7	4.334083333333334	C8	0.418699987	diff1X	-	20	50	2	1
1546	OD700	Absorbance	700	-1	20	-1	16202.6	4.500722222222223	C8	0.433900006	diff1X	-	20	50	2	1
1547	OD700	Absorbance	700	-1	20	-1	16802.9	4.667472222222221	C8	0.446699984	diff1X	-	20	50	2	1
1548	OD700	Absorbance	700	-1	20	-1	17402.9	4.834138888888889	C8	0.460100003	diff1X	-	20	50	2	1
1549	OD700	Absorbance	700	-1	20	-1	18003.0	5.0008333333333335	C8	0.474999972	diff1X	-	20	50	2	1
1550	OD700	Absorbance	700	-1	20	-1	18603.1	5.167527777777777	C8	0.491000004	diff1X	-	20	50	2	1
1551	OD700	Absorbance	700	-1	20	-1	19203.0	5.3341666666666665	C8	0.504199989	diff1X	-	20	50	2	1
1552	OD700	Absorbance	700	-1	20	-1	19803.1	5.50086111111111	C8	0.514999993	diff1X	-	20	50	2	1
1553	OD700	Absorbance	700	-1	20	-1	20403.3	5.667583333333334	C8	0.5274999810000001	diff1X	-	20	50	2	1
1554	OD700	Absorbance	700	-1	20	-1	21003.4	5.8342777777777775	C8	0.537899978	diff1X	-	20	50	2	1
1555	OD700	Absorbance	700	-1	20	-1	21603.5	6.000972222222222	C8	0.5507999729999999	diff1X	-	20	50	2	1
1556	OD700	Absorbance	700	-1	20	-1	22203.6	6.167666666666666	C8	0.56119997	diff1X	-	20	50	2	1
1557	OD700	Absorbance	700	-1	20	-1	22803.6	6.3343333333333325	C8	0.573300011	diff1X	-	20	50	2	1
1558	OD700	Absorbance	700	-1	20	-1	23403.6	6.501	C8	0.584199972	diff1X	-	20	50	2	1
1559	OD700	Absorbance	700	-1	20	-1	24003.8	6.667722222222222	C8	0.594500013	diff1X	-	20	50	2	1
1560	OD700	Absorbance	700	-1	20	-1	24603.9	6.834416666666668	C8	0.6042999699999999	diff1X	-	20	50	2	1
1561	OD700	Absorbance	700	-1	20	-1	25204.0	7.001111111111111	C8	0.616000004	diff1X	-	20	50	2	1
1562	OD700	Absorbance	700	-1	20	-1	25804.0	7.167777777777778	C8	0.624499984	diff1X	-	20	50	2	1
1563	OD700	Absorbance	700	-1	20	-1	26404.0	7.3344444444444425	C8	0.633499987	diff1X	-	20	50	2	1
1564	OD700	Absorbance	700	-1	20	-1	27004.1	7.501138888888889	C8	0.648299999	diff1X	-	20	50	2	1
1565	OD700	Absorbance	700	-1	20	-1	27604.3	7.667861111111112	C8	0.653899975	diff1X	-	20	50	2	1
1566	OD700	Absorbance	700	-1	20	-1	28204.4	7.834555555555557	C8	0.661000021	diff1X	-	20	50	2	1
1567	OD700	Absorbance	700	-1	20	-1	28804.4	8.001222222222221	C8	0.675400026	diff1X	-	20	50	2	1
1569	OD700	Absorbance	700	-1	20	-1	600.7	0.1668611111111111	C9	0.015000000999999999	diff1X	-	20	50	3	1
1570	OD700	Absorbance	700	-1	20	-1	1200.8	0.33355555555555555	C9	0.013999998999999999	diff1X	-	20	50	3	1
1571	OD700	Absorbance	700	-1	20	-1	1800.7	0.5001944444444445	C9	0.01740000400000001	diff1X	-	20	50	3	1
1572	OD700	Absorbance	700	-1	20	-1	2400.9	0.6669166666666667	C9	0.019199996999999996	diff1X	-	20	50	3	1
1573	OD700	Absorbance	700	-1	20	-1	3001.0	0.8336111111111111	C9	0.018700004000000006	diff1X	-	20	50	3	1
1574	OD700	Absorbance	700	-1	20	-1	3601.1	1.0003055555555556	C9	0.0233	diff1X	-	20	50	3	1
1575	OD700	Absorbance	700	-1	20	-1	4201.2	1.167	C9	0.025700002999999985	diff1X	-	20	50	3	1
1576	OD700	Absorbance	700	-1	20	-1	4801.3	1.3336944444444443	C9	0.031199999000000006	diff1X	-	20	50	3	1
1577	OD700	Absorbance	700	-1	20	-1	5401.2	1.5003333333333333	C9	0.03909999900000001	diff1X	-	20	50	3	1
1578	OD700	Absorbance	700	-1	20	-1	6001.4	1.6670555555555555	C9	0.050900005	diff1X	-	20	50	3	1
1579	OD700	Absorbance	700	-1	20	-1	6601.5	1.83375	C9	0.06269999600000001	diff1X	-	20	50	3	1
1580	OD700	Absorbance	700	-1	20	-1	7201.6	2.0004444444444447	C9	0.07650000600000001	diff1X	-	20	50	3	1
1581	OD700	Absorbance	700	-1	20	-1	7801.7	2.1671388888888887	C9	0.09330000799999999	diff1X	-	20	50	3	1
1582	OD700	Absorbance	700	-1	20	-1	8401.6	2.3337777777777777	C9	0.11299999799999999	diff1X	-	20	50	3	1
1583	OD700	Absorbance	700	-1	20	-1	9001.7	2.5004722222222218	C9	0.14129999999999998	diff1X	-	20	50	3	1
1584	OD700	Absorbance	700	-1	20	-1	9601.9	2.6671944444444446	C9	0.169900008	diff1X	-	20	50	3	1
1585	OD700	Absorbance	700	-1	20	-1	10202.0	2.8338888888888887	C9	0.20140000499999997	diff1X	-	20	50	3	1
1586	OD700	Absorbance	700	-1	20	-1	10802.1	3.000583333333333	C9	0.23210000299999997	diff1X	-	20	50	3	1
1587	OD700	Absorbance	700	-1	20	-1	11402.1	3.16725	C9	0.263600014	diff1X	-	20	50	3	1
1588	OD700	Absorbance	700	-1	20	-1	12002.1	3.333916666666666	C9	0.28370001200000006	diff1X	-	20	50	3	1
1589	OD700	Absorbance	700	-1	20	-1	12602.1	3.500583333333333	C9	0.30509998699999996	diff1X	-	20	50	3	1
1590	OD700	Absorbance	700	-1	20	-1	13202.4	3.667333333333333	C9	0.328000002	diff1X	-	20	50	3	1
1591	OD700	Absorbance	700	-1	20	-1	13802.5	3.8340277777777776	C9	0.348599993	diff1X	-	20	50	3	1
1592	OD700	Absorbance	700	-1	20	-1	14402.5	4.000694444444443	C9	0.36749999999999994	diff1X	-	20	50	3	1
1593	OD700	Absorbance	700	-1	20	-1	15002.6	4.1673888888888895	C9	0.38570001	diff1X	-	20	50	3	1
1594	OD700	Absorbance	700	-1	20	-1	15602.7	4.334083333333334	C9	0.4044000139999999	diff1X	-	20	50	3	1
1595	OD700	Absorbance	700	-1	20	-1	16202.6	4.500722222222223	C9	0.421100013	diff1X	-	20	50	3	1
1596	OD700	Absorbance	700	-1	20	-1	16802.9	4.667472222222221	C9	0.43809997300000003	diff1X	-	20	50	3	1
1597	OD700	Absorbance	700	-1	20	-1	17402.9	4.834138888888889	C9	0.454800003	diff1X	-	20	50	3	1
1598	OD700	Absorbance	700	-1	20	-1	18003.0	5.0008333333333335	C9	0.476299994	diff1X	-	20	50	3	1
1599	OD700	Absorbance	700	-1	20	-1	18603.1	5.167527777777777	C9	0.490199976	diff1X	-	20	50	3	1
1600	OD700	Absorbance	700	-1	20	-1	19203.0	5.3341666666666665	C9	0.503899984	diff1X	-	20	50	3	1
1601	OD700	Absorbance	700	-1	20	-1	19803.1	5.50086111111111	C9	0.516000025	diff1X	-	20	50	3	1
1602	OD700	Absorbance	700	-1	20	-1	20403.3	5.667583333333334	C9	0.526000016	diff1X	-	20	50	3	1
1603	OD700	Absorbance	700	-1	20	-1	21003.4	5.8342777777777775	C9	0.534499996	diff1X	-	20	50	3	1
1604	OD700	Absorbance	700	-1	20	-1	21603.5	6.000972222222222	C9	0.5458999800000001	diff1X	-	20	50	3	1
1605	OD700	Absorbance	700	-1	20	-1	22203.6	6.167666666666666	C9	0.551800005	diff1X	-	20	50	3	1
1606	OD700	Absorbance	700	-1	20	-1	22803.6	6.3343333333333325	C9	0.5580999780000001	diff1X	-	20	50	3	1
1607	OD700	Absorbance	700	-1	20	-1	23403.6	6.501	C9	0.567000024	diff1X	-	20	50	3	1
1608	OD700	Absorbance	700	-1	20	-1	24003.8	6.667722222222222	C9	0.575399988	diff1X	-	20	50	3	1
1609	OD700	Absorbance	700	-1	20	-1	24603.9	6.834416666666668	C9	0.5836999939999999	diff1X	-	20	50	3	1
1610	OD700	Absorbance	700	-1	20	-1	25204.0	7.001111111111111	C9	0.5953000119999999	diff1X	-	20	50	3	1
1611	OD700	Absorbance	700	-1	20	-1	25804.0	7.167777777777778	C9	0.599700026	diff1X	-	20	50	3	1
1612	OD700	Absorbance	700	-1	20	-1	26404.0	7.3344444444444425	C9	0.609899991	diff1X	-	20	50	3	1
1613	OD700	Absorbance	700	-1	20	-1	27004.1	7.501138888888889	C9	0.618199997	diff1X	-	20	50	3	1
1614	OD700	Absorbance	700	-1	20	-1	27604.3	7.667861111111112	C9	0.6274999900000001	diff1X	-	20	50	3	1
1615	OD700	Absorbance	700	-1	20	-1	28204.4	7.834555555555557	C9	0.637899988	diff1X	-	20	50	3	1
1616	OD700	Absorbance	700	-1	20	-1	28804.4	8.001222222222221	C9	0.647999995	diff1X	-	20	50	3	1
1618	OD700	Absorbance	700	-1	20	-1	600.7	0.1668611111111111	C10	0.013400002999999994	diff2X	-	20	50	1	1
1619	OD700	Absorbance	700	-1	20	-1	1200.8	0.33355555555555555	C10	0.013499997	diff2X	-	20	50	1	1
1620	OD700	Absorbance	700	-1	20	-1	1800.7	0.5001944444444445	C10	0.01420000199999999	diff2X	-	20	50	1	1
1621	OD700	Absorbance	700	-1	20	-1	2400.9	0.6669166666666667	C10	0.015299997999999995	diff2X	-	20	50	1	1
1622	OD700	Absorbance	700	-1	20	-1	3001.0	0.8336111111111111	C10	0.017000005	diff2X	-	20	50	1	1
1623	OD700	Absorbance	700	-1	20	-1	3601.1	1.0003055555555556	C10	0.018700004000000006	diff2X	-	20	50	1	1
1624	OD700	Absorbance	700	-1	20	-1	4201.2	1.167	C10	0.021499999000000006	diff2X	-	20	50	1	1
1625	OD700	Absorbance	700	-1	20	-1	4801.3	1.3336944444444443	C10	0.025399997999999993	diff2X	-	20	50	1	1
1626	OD700	Absorbance	700	-1	20	-1	5401.2	1.5003333333333333	C10	0.030799999999999994	diff2X	-	20	50	1	1
1627	OD700	Absorbance	700	-1	20	-1	6001.4	1.6670555555555555	C10	0.03729999799999999	diff2X	-	20	50	1	1
1628	OD700	Absorbance	700	-1	20	-1	6601.5	1.83375	C10	0.045100002999999986	diff2X	-	20	50	1	1
1629	OD700	Absorbance	700	-1	20	-1	7201.6	2.0004444444444447	C10	0.054799996000000004	diff2X	-	20	50	1	1
1630	OD700	Absorbance	700	-1	20	-1	7801.7	2.1671388888888887	C10	0.06580000400000001	diff2X	-	20	50	1	1
1631	OD700	Absorbance	700	-1	20	-1	8401.6	2.3337777777777777	C10	0.07890000199999998	diff2X	-	20	50	1	1
1632	OD700	Absorbance	700	-1	20	-1	9001.7	2.5004722222222218	C10	0.09600000799999998	diff2X	-	20	50	1	1
1633	OD700	Absorbance	700	-1	20	-1	9601.9	2.6671944444444446	C10	0.11539999399999999	diff2X	-	20	50	1	1
1634	OD700	Absorbance	700	-1	20	-1	10202.0	2.8338888888888887	C10	0.14109999700000003	diff2X	-	20	50	1	1
1635	OD700	Absorbance	700	-1	20	-1	10802.1	3.000583333333333	C10	0.16649999499999996	diff2X	-	20	50	1	1
1636	OD700	Absorbance	700	-1	20	-1	11402.1	3.16725	C10	0.196400009	diff2X	-	20	50	1	1
1637	OD700	Absorbance	700	-1	20	-1	12002.1	3.333916666666666	C10	0.22809999399999997	diff2X	-	20	50	1	1
1638	OD700	Absorbance	700	-1	20	-1	12602.1	3.500583333333333	C10	0.256400011	diff2X	-	20	50	1	1
1639	OD700	Absorbance	700	-1	20	-1	13202.4	3.667333333333333	C10	0.27749999599999997	diff2X	-	20	50	1	1
1640	OD700	Absorbance	700	-1	20	-1	13802.5	3.8340277777777776	C10	0.29439999899999997	diff2X	-	20	50	1	1
1641	OD700	Absorbance	700	-1	20	-1	14402.5	4.000694444444443	C10	0.314200006	diff2X	-	20	50	1	1
1642	OD700	Absorbance	700	-1	20	-1	15002.6	4.1673888888888895	C10	0.332399987	diff2X	-	20	50	1	1
1643	OD700	Absorbance	700	-1	20	-1	15602.7	4.334083333333334	C10	0.351000003	diff2X	-	20	50	1	1
1644	OD700	Absorbance	700	-1	20	-1	16202.6	4.500722222222223	C10	0.366399996	diff2X	-	20	50	1	1
1645	OD700	Absorbance	700	-1	20	-1	16802.9	4.667472222222221	C10	0.382899992	diff2X	-	20	50	1	1
1646	OD700	Absorbance	700	-1	20	-1	17402.9	4.834138888888889	C10	0.398300014	diff2X	-	20	50	1	1
1647	OD700	Absorbance	700	-1	20	-1	18003.0	5.0008333333333335	C10	0.414600007	diff2X	-	20	50	1	1
1648	OD700	Absorbance	700	-1	20	-1	18603.1	5.167527777777777	C10	0.43039997700000004	diff2X	-	20	50	1	1
1649	OD700	Absorbance	700	-1	20	-1	19203.0	5.3341666666666665	C10	0.444700025	diff2X	-	20	50	1	1
1650	OD700	Absorbance	700	-1	20	-1	19803.1	5.50086111111111	C10	0.46050002399999995	diff2X	-	20	50	1	1
1651	OD700	Absorbance	700	-1	20	-1	20403.3	5.667583333333334	C10	0.47539999299999997	diff2X	-	20	50	1	1
1652	OD700	Absorbance	700	-1	20	-1	21003.4	5.8342777777777775	C10	0.48700001099999995	diff2X	-	20	50	1	1
1653	OD700	Absorbance	700	-1	20	-1	21603.5	6.000972222222222	C10	0.49680002800000006	diff2X	-	20	50	1	1
1654	OD700	Absorbance	700	-1	20	-1	22203.6	6.167666666666666	C10	0.504099987	diff2X	-	20	50	1	1
1655	OD700	Absorbance	700	-1	20	-1	22803.6	6.3343333333333325	C10	0.5097000230000001	diff2X	-	20	50	1	1
1656	OD700	Absorbance	700	-1	20	-1	23403.6	6.501	C10	0.5165000180000001	diff2X	-	20	50	1	1
1657	OD700	Absorbance	700	-1	20	-1	24003.8	6.667722222222222	C10	0.521999977	diff2X	-	20	50	1	1
1658	OD700	Absorbance	700	-1	20	-1	24603.9	6.834416666666668	C10	0.5284999830000001	diff2X	-	20	50	1	1
1659	OD700	Absorbance	700	-1	20	-1	25204.0	7.001111111111111	C10	0.537199996	diff2X	-	20	50	1	1
1660	OD700	Absorbance	700	-1	20	-1	25804.0	7.167777777777778	C10	0.542199992	diff2X	-	20	50	1	1
1661	OD700	Absorbance	700	-1	20	-1	26404.0	7.3344444444444425	C10	0.549999975	diff2X	-	20	50	1	1
1662	OD700	Absorbance	700	-1	20	-1	27004.1	7.501138888888889	C10	0.556700013	diff2X	-	20	50	1	1
1663	OD700	Absorbance	700	-1	20	-1	27604.3	7.667861111111112	C10	0.56439998	diff2X	-	20	50	1	1
1664	OD700	Absorbance	700	-1	20	-1	28204.4	7.834555555555557	C10	0.571699999	diff2X	-	20	50	1	1
1665	OD700	Absorbance	700	-1	20	-1	28804.4	8.001222222222221	C10	0.5772999750000001	diff2X	-	20	50	1	1
1667	OD700	Absorbance	700	-1	20	-1	600.7	0.1668611111111111	C11	0.015299998000000009	diff2X	-	20	50	2	1
1668	OD700	Absorbance	700	-1	20	-1	1200.8	0.33355555555555555	C11	0.015599995000000005	diff2X	-	20	50	2	1
1669	OD700	Absorbance	700	-1	20	-1	1800.7	0.5001944444444445	C11	0.01640000200000001	diff2X	-	20	50	2	1
1670	OD700	Absorbance	700	-1	20	-1	2400.9	0.6669166666666667	C11	0.017399996	diff2X	-	20	50	2	1
1671	OD700	Absorbance	700	-1	20	-1	3001.0	0.8336111111111111	C11	0.019100003000000018	diff2X	-	20	50	2	1
1672	OD700	Absorbance	700	-1	20	-1	3601.1	1.0003055555555556	C11	0.021300003000000012	diff2X	-	20	50	2	1
1673	OD700	Absorbance	700	-1	20	-1	4201.2	1.167	C11	0.024399995000000008	diff2X	-	20	50	2	1
1674	OD700	Absorbance	700	-1	20	-1	4801.3	1.3336944444444443	C11	0.028499998000000012	diff2X	-	20	50	2	1
1675	OD700	Absorbance	700	-1	20	-1	5401.2	1.5003333333333333	C11	0.03409999600000001	diff2X	-	20	50	2	1
1676	OD700	Absorbance	700	-1	20	-1	6001.4	1.6670555555555555	C11	0.041599996	diff2X	-	20	50	2	1
1677	OD700	Absorbance	700	-1	20	-1	6601.5	1.83375	C11	0.05059999900000002	diff2X	-	20	50	2	1
1678	OD700	Absorbance	700	-1	20	-1	7201.6	2.0004444444444447	C11	0.059700004000000015	diff2X	-	20	50	2	1
1679	OD700	Absorbance	700	-1	20	-1	7801.7	2.1671388888888887	C11	0.07110000400000001	diff2X	-	20	50	2	1
1680	OD700	Absorbance	700	-1	20	-1	8401.6	2.3337777777777777	C11	0.08520000400000001	diff2X	-	20	50	2	1
1681	OD700	Absorbance	700	-1	20	-1	9001.7	2.5004722222222218	C11	0.10200000500000002	diff2X	-	20	50	2	1
1682	OD700	Absorbance	700	-1	20	-1	9601.9	2.6671944444444446	C11	0.12329999299999998	diff2X	-	20	50	2	1
1683	OD700	Absorbance	700	-1	20	-1	10202.0	2.8338888888888887	C11	0.151100002	diff2X	-	20	50	2	1
1684	OD700	Absorbance	700	-1	20	-1	10802.1	3.000583333333333	C11	0.176700003	diff2X	-	20	50	2	1
1685	OD700	Absorbance	700	-1	20	-1	11402.1	3.16725	C11	0.208500005	diff2X	-	20	50	2	1
1686	OD700	Absorbance	700	-1	20	-1	12002.1	3.333916666666666	C11	0.238700009	diff2X	-	20	50	2	1
1687	OD700	Absorbance	700	-1	20	-1	12602.1	3.500583333333333	C11	0.266999997	diff2X	-	20	50	2	1
1688	OD700	Absorbance	700	-1	20	-1	13202.4	3.667333333333333	C11	0.285600014	diff2X	-	20	50	2	1
1689	OD700	Absorbance	700	-1	20	-1	13802.5	3.8340277777777776	C11	0.30269999000000003	diff2X	-	20	50	2	1
1690	OD700	Absorbance	700	-1	20	-1	14402.5	4.000694444444443	C11	0.323100008	diff2X	-	20	50	2	1
1691	OD700	Absorbance	700	-1	20	-1	15002.6	4.1673888888888895	C11	0.343699999	diff2X	-	20	50	2	1
1692	OD700	Absorbance	700	-1	20	-1	15602.7	4.334083333333334	C11	0.361700005	diff2X	-	20	50	2	1
1693	OD700	Absorbance	700	-1	20	-1	16202.6	4.500722222222223	C11	0.37529999699999994	diff2X	-	20	50	2	1
1694	OD700	Absorbance	700	-1	20	-1	16802.9	4.667472222222221	C11	0.393899984	diff2X	-	20	50	2	1
1695	OD700	Absorbance	700	-1	20	-1	17402.9	4.834138888888889	C11	0.41160000100000005	diff2X	-	20	50	2	1
1696	OD700	Absorbance	700	-1	20	-1	18003.0	5.0008333333333335	C11	0.42709998000000005	diff2X	-	20	50	2	1
1697	OD700	Absorbance	700	-1	20	-1	18603.1	5.167527777777777	C11	0.44340000299999993	diff2X	-	20	50	2	1
1698	OD700	Absorbance	700	-1	20	-1	19203.0	5.3341666666666665	C11	0.46369997399999996	diff2X	-	20	50	2	1
1699	OD700	Absorbance	700	-1	20	-1	19803.1	5.50086111111111	C11	0.47500000100000006	diff2X	-	20	50	2	1
1700	OD700	Absorbance	700	-1	20	-1	20403.3	5.667583333333334	C11	0.48550001500000006	diff2X	-	20	50	2	1
1701	OD700	Absorbance	700	-1	20	-1	21003.4	5.8342777777777775	C11	0.493999995	diff2X	-	20	50	2	1
1702	OD700	Absorbance	700	-1	20	-1	21603.5	6.000972222222222	C11	0.501799978	diff2X	-	20	50	2	1
1703	OD700	Absorbance	700	-1	20	-1	22203.6	6.167666666666666	C11	0.507999993	diff2X	-	20	50	2	1
1704	OD700	Absorbance	700	-1	20	-1	22803.6	6.3343333333333325	C11	0.514099992	diff2X	-	20	50	2	1
1705	OD700	Absorbance	700	-1	20	-1	23403.6	6.501	C11	0.5207999719999999	diff2X	-	20	50	2	1
1706	OD700	Absorbance	700	-1	20	-1	24003.8	6.667722222222222	C11	0.528699971	diff2X	-	20	50	2	1
1707	OD700	Absorbance	700	-1	20	-1	24603.9	6.834416666666668	C11	0.536699988	diff2X	-	20	50	2	1
1708	OD700	Absorbance	700	-1	20	-1	25204.0	7.001111111111111	C11	0.544400014	diff2X	-	20	50	2	1
1709	OD700	Absorbance	700	-1	20	-1	25804.0	7.167777777777778	C11	0.5515	diff2X	-	20	50	2	1
1710	OD700	Absorbance	700	-1	20	-1	26404.0	7.3344444444444425	C11	0.5592000260000001	diff2X	-	20	50	2	1
1711	OD700	Absorbance	700	-1	20	-1	27004.1	7.501138888888889	C11	0.568900026	diff2X	-	20	50	2	1
1712	OD700	Absorbance	700	-1	20	-1	27604.3	7.667861111111112	C11	0.575300015	diff2X	-	20	50	2	1
1713	OD700	Absorbance	700	-1	20	-1	28204.4	7.834555555555557	C11	0.583200015	diff2X	-	20	50	2	1
1714	OD700	Absorbance	700	-1	20	-1	28804.4	8.001222222222221	C11	0.591400005	diff2X	-	20	50	2	1
1716	OD700	Absorbance	700	-1	20	-1	600.7	0.1668611111111111	C12	0.01479999700000001	diff2X	-	20	50	3	1
1717	OD700	Absorbance	700	-1	20	-1	1200.8	0.33355555555555555	C12	0.014899998999999997	diff2X	-	20	50	3	1
1718	OD700	Absorbance	700	-1	20	-1	1800.7	0.5001944444444445	C12	0.015299997999999995	diff2X	-	20	50	3	1
1719	OD700	Absorbance	700	-1	20	-1	2400.9	0.6669166666666667	C12	0.016799993	diff2X	-	20	50	3	1
1720	OD700	Absorbance	700	-1	20	-1	3001.0	0.8336111111111111	C12	0.018500000000000016	diff2X	-	20	50	3	1
1721	OD700	Absorbance	700	-1	20	-1	3601.1	1.0003055555555556	C12	0.020899996000000004	diff2X	-	20	50	3	1
1722	OD700	Absorbance	700	-1	20	-1	4201.2	1.167	C12	0.02399999600000001	diff2X	-	20	50	3	1
1723	OD700	Absorbance	700	-1	20	-1	4801.3	1.3336944444444443	C12	0.02839999600000001	diff2X	-	20	50	3	1
1724	OD700	Absorbance	700	-1	20	-1	5401.2	1.5003333333333333	C12	0.034299999	diff2X	-	20	50	3	1
1725	OD700	Absorbance	700	-1	20	-1	6001.4	1.6670555555555555	C12	0.041400000000000006	diff2X	-	20	50	3	1
1726	OD700	Absorbance	700	-1	20	-1	6601.5	1.83375	C12	0.050399996	diff2X	-	20	50	3	1
1727	OD700	Absorbance	700	-1	20	-1	7201.6	2.0004444444444447	C12	0.05979999899999999	diff2X	-	20	50	3	1
1728	OD700	Absorbance	700	-1	20	-1	7801.7	2.1671388888888887	C12	0.072099998	diff2X	-	20	50	3	1
1729	OD700	Absorbance	700	-1	20	-1	8401.6	2.3337777777777777	C12	0.08589999300000001	diff2X	-	20	50	3	1
1730	OD700	Absorbance	700	-1	20	-1	9001.7	2.5004722222222218	C12	0.103599995	diff2X	-	20	50	3	1
1731	OD700	Absorbance	700	-1	20	-1	9601.9	2.6671944444444446	C12	0.12430000300000002	diff2X	-	20	50	3	1
1732	OD700	Absorbance	700	-1	20	-1	10202.0	2.8338888888888887	C12	0.152699992	diff2X	-	20	50	3	1
1733	OD700	Absorbance	700	-1	20	-1	10802.1	3.000583333333333	C12	0.17799998800000003	diff2X	-	20	50	3	1
1734	OD700	Absorbance	700	-1	20	-1	11402.1	3.16725	C12	0.209000006	diff2X	-	20	50	3	1
1735	OD700	Absorbance	700	-1	20	-1	12002.1	3.333916666666666	C12	0.237499997	diff2X	-	20	50	3	1
1736	OD700	Absorbance	700	-1	20	-1	12602.1	3.500583333333333	C12	0.267200008	diff2X	-	20	50	3	1
1737	OD700	Absorbance	700	-1	20	-1	13202.4	3.667333333333333	C12	0.285199985	diff2X	-	20	50	3	1
1738	OD700	Absorbance	700	-1	20	-1	13802.5	3.8340277777777776	C12	0.301300004	diff2X	-	20	50	3	1
1739	OD700	Absorbance	700	-1	20	-1	14402.5	4.000694444444443	C12	0.320700004	diff2X	-	20	50	3	1
1740	OD700	Absorbance	700	-1	20	-1	15002.6	4.1673888888888895	C12	0.33979998499999997	diff2X	-	20	50	3	1
1741	OD700	Absorbance	700	-1	20	-1	15602.7	4.334083333333334	C12	0.358400002	diff2X	-	20	50	3	1
1742	OD700	Absorbance	700	-1	20	-1	16202.6	4.500722222222223	C12	0.37539999199999996	diff2X	-	20	50	3	1
1743	OD700	Absorbance	700	-1	20	-1	16802.9	4.667472222222221	C12	0.392900005	diff2X	-	20	50	3	1
1744	OD700	Absorbance	700	-1	20	-1	17402.9	4.834138888888889	C12	0.40710000700000004	diff2X	-	20	50	3	1
1745	OD700	Absorbance	700	-1	20	-1	18003.0	5.0008333333333335	C12	0.4252	diff2X	-	20	50	3	1
1746	OD700	Absorbance	700	-1	20	-1	18603.1	5.167527777777777	C12	0.43710000800000004	diff2X	-	20	50	3	1
1747	OD700	Absorbance	700	-1	20	-1	19203.0	5.3341666666666665	C12	0.456799999	diff2X	-	20	50	3	1
1748	OD700	Absorbance	700	-1	20	-1	19803.1	5.50086111111111	C12	0.468100026	diff2X	-	20	50	3	1
1749	OD700	Absorbance	700	-1	20	-1	20403.3	5.667583333333334	C12	0.479699984	diff2X	-	20	50	3	1
1750	OD700	Absorbance	700	-1	20	-1	21003.4	5.8342777777777775	C12	0.490700021	diff2X	-	20	50	3	1
1751	OD700	Absorbance	700	-1	20	-1	21603.5	6.000972222222222	C12	0.49469997	diff2X	-	20	50	3	1
1752	OD700	Absorbance	700	-1	20	-1	22203.6	6.167666666666666	C12	0.5012999920000001	diff2X	-	20	50	3	1
1753	OD700	Absorbance	700	-1	20	-1	22803.6	6.3343333333333325	C12	0.507100001	diff2X	-	20	50	3	1
1754	OD700	Absorbance	700	-1	20	-1	23403.6	6.501	C12	0.51379998	diff2X	-	20	50	3	1
1755	OD700	Absorbance	700	-1	20	-1	24003.8	6.667722222222222	C12	0.520800009	diff2X	-	20	50	3	1
1756	OD700	Absorbance	700	-1	20	-1	24603.9	6.834416666666668	C12	0.527600005	diff2X	-	20	50	3	1
1757	OD700	Absorbance	700	-1	20	-1	25204.0	7.001111111111111	C12	0.5368999980000001	diff2X	-	20	50	3	1
1758	OD700	Absorbance	700	-1	20	-1	25804.0	7.167777777777778	C12	0.545300021	diff2X	-	20	50	3	1
1759	OD700	Absorbance	700	-1	20	-1	26404.0	7.3344444444444425	C12	0.550899997	diff2X	-	20	50	3	1
1760	OD700	Absorbance	700	-1	20	-1	27004.1	7.501138888888889	C12	0.55899997	diff2X	-	20	50	3	1
1761	OD700	Absorbance	700	-1	20	-1	27604.3	7.667861111111112	C12	0.5671000030000001	diff2X	-	20	50	3	1
1762	OD700	Absorbance	700	-1	20	-1	28204.4	7.834555555555557	C12	0.573399976	diff2X	-	20	50	3	1
1763	OD700	Absorbance	700	-1	20	-1	28804.4	8.001222222222221	C12	0.582499995	diff2X	-	20	50	3	1
1765	OD700	Absorbance	700	-1	20	-1	600.7	0.1668611111111111	D1	0.01470000299999999	diff1X	-	30	10	1	1
1766	OD700	Absorbance	700	-1	20	-1	1200.8	0.33355555555555555	D1	0.014899998999999997	diff1X	-	30	10	1	1
1767	OD700	Absorbance	700	-1	20	-1	1800.7	0.5001944444444445	D1	0.01709999899999999	diff1X	-	30	10	1	1
1768	OD700	Absorbance	700	-1	20	-1	2400.9	0.6669166666666667	D1	0.020500005	diff1X	-	30	10	1	1
1769	OD700	Absorbance	700	-1	20	-1	3001.0	0.8336111111111111	D1	0.024500005000000005	diff1X	-	30	10	1	1
1770	OD700	Absorbance	700	-1	20	-1	3601.1	1.0003055555555556	D1	0.031100005	diff1X	-	30	10	1	1
1771	OD700	Absorbance	700	-1	20	-1	4201.2	1.167	D1	0.03940000399999999	diff1X	-	30	10	1	1
1772	OD700	Absorbance	700	-1	20	-1	4801.3	1.3336944444444443	D1	0.050600007	diff1X	-	30	10	1	1
1773	OD700	Absorbance	700	-1	20	-1	5401.2	1.5003333333333333	D1	0.06569999500000001	diff1X	-	30	10	1	1
1774	OD700	Absorbance	700	-1	20	-1	6001.4	1.6670555555555555	D1	0.08450000000000002	diff1X	-	30	10	1	1
1775	OD700	Absorbance	700	-1	20	-1	6601.5	1.83375	D1	0.101799995	diff1X	-	30	10	1	1
1776	OD700	Absorbance	700	-1	20	-1	7201.6	2.0004444444444447	D1	0.129299999	diff1X	-	30	10	1	1
1777	OD700	Absorbance	700	-1	20	-1	7801.7	2.1671388888888887	D1	0.165299997	diff1X	-	30	10	1	1
1778	OD700	Absorbance	700	-1	20	-1	8401.6	2.3337777777777777	D1	0.19679999399999998	diff1X	-	30	10	1	1
1779	OD700	Absorbance	700	-1	20	-1	9001.7	2.5004722222222218	D1	0.23060000000000003	diff1X	-	30	10	1	1
1780	OD700	Absorbance	700	-1	20	-1	9601.9	2.6671944444444446	D1	0.26410001499999997	diff1X	-	30	10	1	1
1781	OD700	Absorbance	700	-1	20	-1	10202.0	2.8338888888888887	D1	0.283800006	diff1X	-	30	10	1	1
1782	OD700	Absorbance	700	-1	20	-1	10802.1	3.000583333333333	D1	0.304800004	diff1X	-	30	10	1	1
1783	OD700	Absorbance	700	-1	20	-1	11402.1	3.16725	D1	0.326200009	diff1X	-	30	10	1	1
1784	OD700	Absorbance	700	-1	20	-1	12002.1	3.333916666666666	D1	0.343699992	diff1X	-	30	10	1	1
1785	OD700	Absorbance	700	-1	20	-1	12602.1	3.500583333333333	D1	0.362199992	diff1X	-	30	10	1	1
1786	OD700	Absorbance	700	-1	20	-1	13202.4	3.667333333333333	D1	0.37909999499999997	diff1X	-	30	10	1	1
1787	OD700	Absorbance	700	-1	20	-1	13802.5	3.8340277777777776	D1	0.39259999999999995	diff1X	-	30	10	1	1
1788	OD700	Absorbance	700	-1	20	-1	14402.5	4.000694444444443	D1	0.41130000400000005	diff1X	-	30	10	1	1
1789	OD700	Absorbance	700	-1	20	-1	15002.6	4.1673888888888895	D1	0.42569997900000006	diff1X	-	30	10	1	1
1790	OD700	Absorbance	700	-1	20	-1	15602.7	4.334083333333334	D1	0.441800028	diff1X	-	30	10	1	1
1791	OD700	Absorbance	700	-1	20	-1	16202.6	4.500722222222223	D1	0.452699989	diff1X	-	30	10	1	1
1792	OD700	Absorbance	700	-1	20	-1	16802.9	4.667472222222221	D1	0.46709999499999993	diff1X	-	30	10	1	1
1793	OD700	Absorbance	700	-1	20	-1	17402.9	4.834138888888889	D1	0.48600003099999994	diff1X	-	30	10	1	1
1794	OD700	Absorbance	700	-1	20	-1	18003.0	5.0008333333333335	D1	0.4943999949999999	diff1X	-	30	10	1	1
1795	OD700	Absorbance	700	-1	20	-1	18603.1	5.167527777777777	D1	0.5074000059999999	diff1X	-	30	10	1	1
1796	OD700	Absorbance	700	-1	20	-1	19203.0	5.3341666666666665	D1	0.515899986	diff1X	-	30	10	1	1
1797	OD700	Absorbance	700	-1	20	-1	19803.1	5.50086111111111	D1	0.5247999729999999	diff1X	-	30	10	1	1
1798	OD700	Absorbance	700	-1	20	-1	20403.3	5.667583333333334	D1	0.532600016	diff1X	-	30	10	1	1
1799	OD700	Absorbance	700	-1	20	-1	21003.4	5.8342777777777775	D1	0.5402999820000001	diff1X	-	30	10	1	1
1800	OD700	Absorbance	700	-1	20	-1	21603.5	6.000972222222222	D1	0.5513999759999999	diff1X	-	30	10	1	1
1801	OD700	Absorbance	700	-1	20	-1	22203.6	6.167666666666666	D1	0.562000007	diff1X	-	30	10	1	1
1802	OD700	Absorbance	700	-1	20	-1	22803.6	6.3343333333333325	D1	0.57159999	diff1X	-	30	10	1	1
1803	OD700	Absorbance	700	-1	20	-1	23403.6	6.501	D1	0.5807000099999999	diff1X	-	30	10	1	1
1804	OD700	Absorbance	700	-1	20	-1	24003.8	6.667722222222222	D1	0.590000004	diff1X	-	30	10	1	1
1805	OD700	Absorbance	700	-1	20	-1	24603.9	6.834416666666668	D1	0.602200002	diff1X	-	30	10	1	1
1806	OD700	Absorbance	700	-1	20	-1	25204.0	7.001111111111111	D1	0.6103999920000001	diff1X	-	30	10	1	1
1807	OD700	Absorbance	700	-1	20	-1	25804.0	7.167777777777778	D1	0.6217000189999999	diff1X	-	30	10	1	1
1808	OD700	Absorbance	700	-1	20	-1	26404.0	7.3344444444444425	D1	0.6321000160000001	diff1X	-	30	10	1	1
1809	OD700	Absorbance	700	-1	20	-1	27004.1	7.501138888888889	D1	0.6415000260000001	diff1X	-	30	10	1	1
1810	OD700	Absorbance	700	-1	20	-1	27604.3	7.667861111111112	D1	0.6523000299999999	diff1X	-	30	10	1	1
1811	OD700	Absorbance	700	-1	20	-1	28204.4	7.834555555555557	D1	0.6613999910000001	diff1X	-	30	10	1	1
1812	OD700	Absorbance	700	-1	20	-1	28804.4	8.001222222222221	D1	0.672600001	diff1X	-	30	10	1	1
1814	OD700	Absorbance	700	-1	20	-1	600.7	0.1668611111111111	D2	0.013100006000000011	diff1X	-	30	10	2	1
1815	OD700	Absorbance	700	-1	20	-1	1200.8	0.33355555555555555	D2	0.013900004999999993	diff1X	-	30	10	2	1
1816	OD700	Absorbance	700	-1	20	-1	1800.7	0.5001944444444445	D2	0.015500001999999999	diff1X	-	30	10	2	1
1817	OD700	Absorbance	700	-1	20	-1	2400.9	0.6669166666666667	D2	0.01799999899999999	diff1X	-	30	10	2	1
1818	OD700	Absorbance	700	-1	20	-1	3001.0	0.8336111111111111	D2	0.021800003999999998	diff1X	-	30	10	2	1
1819	OD700	Absorbance	700	-1	20	-1	3601.1	1.0003055555555556	D2	0.027500003999999995	diff1X	-	30	10	2	1
1820	OD700	Absorbance	700	-1	20	-1	4201.2	1.167	D2	0.0343	diff1X	-	30	10	2	1
1821	OD700	Absorbance	700	-1	20	-1	4801.3	1.3336944444444443	D2	0.044	diff1X	-	30	10	2	1
1822	OD700	Absorbance	700	-1	20	-1	5401.2	1.5003333333333333	D2	0.057200007	diff1X	-	30	10	2	1
1823	OD700	Absorbance	700	-1	20	-1	6001.4	1.6670555555555555	D2	0.07349999999999998	diff1X	-	30	10	2	1
1824	OD700	Absorbance	700	-1	20	-1	6601.5	1.83375	D2	0.09140000499999998	diff1X	-	30	10	2	1
1825	OD700	Absorbance	700	-1	20	-1	7201.6	2.0004444444444447	D2	0.11289999699999997	diff1X	-	30	10	2	1
1826	OD700	Absorbance	700	-1	20	-1	7801.7	2.1671388888888887	D2	0.14459999699999998	diff1X	-	30	10	2	1
1827	OD700	Absorbance	700	-1	20	-1	8401.6	2.3337777777777777	D2	0.176700004	diff1X	-	30	10	2	1
1828	OD700	Absorbance	700	-1	20	-1	9001.7	2.5004722222222218	D2	0.21480000800000001	diff1X	-	30	10	2	1
1829	OD700	Absorbance	700	-1	20	-1	9601.9	2.6671944444444446	D2	0.245200016	diff1X	-	30	10	2	1
1830	OD700	Absorbance	700	-1	20	-1	10202.0	2.8338888888888887	D2	0.2771999909999999	diff1X	-	30	10	2	1
1831	OD700	Absorbance	700	-1	20	-1	10802.1	3.000583333333333	D2	0.29830000599999995	diff1X	-	30	10	2	1
1832	OD700	Absorbance	700	-1	20	-1	11402.1	3.16725	D2	0.31709999599999994	diff1X	-	30	10	2	1
1833	OD700	Absorbance	700	-1	20	-1	12002.1	3.333916666666666	D2	0.337100007	diff1X	-	30	10	2	1
1834	OD700	Absorbance	700	-1	20	-1	12602.1	3.500583333333333	D2	0.35880000199999995	diff1X	-	30	10	2	1
1835	OD700	Absorbance	700	-1	20	-1	13202.4	3.667333333333333	D2	0.37579999099999994	diff1X	-	30	10	2	1
1836	OD700	Absorbance	700	-1	20	-1	13802.5	3.8340277777777776	D2	0.391599991	diff1X	-	30	10	2	1
1837	OD700	Absorbance	700	-1	20	-1	14402.5	4.000694444444443	D2	0.411100008	diff1X	-	30	10	2	1
1838	OD700	Absorbance	700	-1	20	-1	15002.6	4.1673888888888895	D2	0.42750001699999995	diff1X	-	30	10	2	1
1839	OD700	Absorbance	700	-1	20	-1	15602.7	4.334083333333334	D2	0.445800014	diff1X	-	30	10	2	1
1840	OD700	Absorbance	700	-1	20	-1	16202.6	4.500722222222223	D2	0.46090001599999997	diff1X	-	30	10	2	1
1841	OD700	Absorbance	700	-1	20	-1	16802.9	4.667472222222221	D2	0.47960002	diff1X	-	30	10	2	1
1842	OD700	Absorbance	700	-1	20	-1	17402.9	4.834138888888889	D2	0.49580002599999995	diff1X	-	30	10	2	1
1843	OD700	Absorbance	700	-1	20	-1	18003.0	5.0008333333333335	D2	0.50599999	diff1X	-	30	10	2	1
1844	OD700	Absorbance	700	-1	20	-1	18603.1	5.167527777777777	D2	0.5199000319999999	diff1X	-	30	10	2	1
1845	OD700	Absorbance	700	-1	20	-1	19203.0	5.3341666666666665	D2	0.5300999959999999	diff1X	-	30	10	2	1
1846	OD700	Absorbance	700	-1	20	-1	19803.1	5.50086111111111	D2	0.541099973	diff1X	-	30	10	2	1
1847	OD700	Absorbance	700	-1	20	-1	20403.3	5.667583333333334	D2	0.55030001	diff1X	-	30	10	2	1
1848	OD700	Absorbance	700	-1	20	-1	21003.4	5.8342777777777775	D2	0.56059999	diff1X	-	30	10	2	1
1849	OD700	Absorbance	700	-1	20	-1	21603.5	6.000972222222222	D2	0.5712000209999999	diff1X	-	30	10	2	1
1850	OD700	Absorbance	700	-1	20	-1	22203.6	6.167666666666666	D2	0.5834000189999999	diff1X	-	30	10	2	1
1851	OD700	Absorbance	700	-1	20	-1	22803.6	6.3343333333333325	D2	0.593699999	diff1X	-	30	10	2	1
1852	OD700	Absorbance	700	-1	20	-1	23403.6	6.501	D2	0.602100022	diff1X	-	30	10	2	1
1853	OD700	Absorbance	700	-1	20	-1	24003.8	6.667722222222222	D2	0.6122999859999999	diff1X	-	30	10	2	1
1854	OD700	Absorbance	700	-1	20	-1	24603.9	6.834416666666668	D2	0.6228	diff1X	-	30	10	2	1
1855	OD700	Absorbance	700	-1	20	-1	25204.0	7.001111111111111	D2	0.63129998	diff1X	-	30	10	2	1
1856	OD700	Absorbance	700	-1	20	-1	25804.0	7.167777777777778	D2	0.643000014	diff1X	-	30	10	2	1
1857	OD700	Absorbance	700	-1	20	-1	26404.0	7.3344444444444425	D2	0.653800018	diff1X	-	30	10	2	1
1858	OD700	Absorbance	700	-1	20	-1	27004.1	7.501138888888889	D2	0.663900025	diff1X	-	30	10	2	1
1859	OD700	Absorbance	700	-1	20	-1	27604.3	7.667861111111112	D2	0.6736000259999999	diff1X	-	30	10	2	1
1860	OD700	Absorbance	700	-1	20	-1	28204.4	7.834555555555557	D2	0.680400022	diff1X	-	30	10	2	1
1861	OD700	Absorbance	700	-1	20	-1	28804.4	8.001222222222221	D2	0.692799993	diff1X	-	30	10	2	1
1863	OD700	Absorbance	700	-1	20	-1	600.7	0.1668611111111111	D3	0.013999998999999999	diff1X	-	30	10	3	1
1864	OD700	Absorbance	700	-1	20	-1	1200.8	0.33355555555555555	D3	0.014899998999999997	diff1X	-	30	10	3	1
1865	OD700	Absorbance	700	-1	20	-1	1800.7	0.5001944444444445	D3	0.015699998000000007	diff1X	-	30	10	3	1
1866	OD700	Absorbance	700	-1	20	-1	2400.9	0.6669166666666667	D3	0.017399996000000015	diff1X	-	30	10	3	1
1867	OD700	Absorbance	700	-1	20	-1	3001.0	0.8336111111111111	D3	0.019499994999999992	diff1X	-	30	10	3	1
1868	OD700	Absorbance	700	-1	20	-1	3601.1	1.0003055555555556	D3	0.022699997000000013	diff1X	-	30	10	3	1
1869	OD700	Absorbance	700	-1	20	-1	4201.2	1.167	D3	0.02650000200000001	diff1X	-	30	10	3	1
1870	OD700	Absorbance	700	-1	20	-1	4801.3	1.3336944444444443	D3	0.032499999	diff1X	-	30	10	3	1
1871	OD700	Absorbance	700	-1	20	-1	5401.2	1.5003333333333333	D3	0.039899997000000006	diff1X	-	30	10	3	1
1872	OD700	Absorbance	700	-1	20	-1	6001.4	1.6670555555555555	D3	0.050800002999999996	diff1X	-	30	10	3	1
1873	OD700	Absorbance	700	-1	20	-1	6601.5	1.83375	D3	0.06380000000000001	diff1X	-	30	10	3	1
1874	OD700	Absorbance	700	-1	20	-1	7201.6	2.0004444444444447	D3	0.077799998	diff1X	-	30	10	3	1
1875	OD700	Absorbance	700	-1	20	-1	7801.7	2.1671388888888887	D3	0.094900005	diff1X	-	30	10	3	1
1876	OD700	Absorbance	700	-1	20	-1	8401.6	2.3337777777777777	D3	0.11479999900000003	diff1X	-	30	10	3	1
1877	OD700	Absorbance	700	-1	20	-1	9001.7	2.5004722222222218	D3	0.144000001	diff1X	-	30	10	3	1
1878	OD700	Absorbance	700	-1	20	-1	9601.9	2.6671944444444446	D3	0.17120000000000002	diff1X	-	30	10	3	1
1879	OD700	Absorbance	700	-1	20	-1	10202.0	2.8338888888888887	D3	0.202399991	diff1X	-	30	10	3	1
1880	OD700	Absorbance	700	-1	20	-1	10802.1	3.000583333333333	D3	0.233799987	diff1X	-	30	10	3	1
1881	OD700	Absorbance	700	-1	20	-1	11402.1	3.16725	D3	0.260899983	diff1X	-	30	10	3	1
1882	OD700	Absorbance	700	-1	20	-1	12002.1	3.333916666666666	D3	0.275299989	diff1X	-	30	10	3	1
1883	OD700	Absorbance	700	-1	20	-1	12602.1	3.500583333333333	D3	0.29329999500000004	diff1X	-	30	10	3	1
1884	OD700	Absorbance	700	-1	20	-1	13202.4	3.667333333333333	D3	0.31179999599999997	diff1X	-	30	10	3	1
1885	OD700	Absorbance	700	-1	20	-1	13802.5	3.8340277777777776	D3	0.32969998599999994	diff1X	-	30	10	3	1
1886	OD700	Absorbance	700	-1	20	-1	14402.5	4.000694444444443	D3	0.34560000099999993	diff1X	-	30	10	3	1
1887	OD700	Absorbance	700	-1	20	-1	15002.6	4.1673888888888895	D3	0.36020001	diff1X	-	30	10	3	1
1888	OD700	Absorbance	700	-1	20	-1	15602.7	4.334083333333334	D3	0.37609999599999994	diff1X	-	30	10	3	1
1889	OD700	Absorbance	700	-1	20	-1	16202.6	4.500722222222223	D3	0.39020001099999996	diff1X	-	30	10	3	1
1890	OD700	Absorbance	700	-1	20	-1	16802.9	4.667472222222221	D3	0.405699991	diff1X	-	30	10	3	1
1891	OD700	Absorbance	700	-1	20	-1	17402.9	4.834138888888889	D3	0.420000009	diff1X	-	30	10	3	1
1892	OD700	Absorbance	700	-1	20	-1	18003.0	5.0008333333333335	D3	0.43570002199999996	diff1X	-	30	10	3	1
1893	OD700	Absorbance	700	-1	20	-1	18603.1	5.167527777777777	D3	0.44750001300000003	diff1X	-	30	10	3	1
1894	OD700	Absorbance	700	-1	20	-1	19203.0	5.3341666666666665	D3	0.45669999	diff1X	-	30	10	3	1
1895	OD700	Absorbance	700	-1	20	-1	19803.1	5.50086111111111	D3	0.464299999	diff1X	-	30	10	3	1
1896	OD700	Absorbance	700	-1	20	-1	20403.3	5.667583333333334	D3	0.471299969	diff1X	-	30	10	3	1
1897	OD700	Absorbance	700	-1	20	-1	21003.4	5.8342777777777775	D3	0.479900025	diff1X	-	30	10	3	1
1898	OD700	Absorbance	700	-1	20	-1	21603.5	6.000972222222222	D3	0.48700001099999995	diff1X	-	30	10	3	1
1899	OD700	Absorbance	700	-1	20	-1	22203.6	6.167666666666666	D3	0.49579998099999995	diff1X	-	30	10	3	1
1900	OD700	Absorbance	700	-1	20	-1	22803.6	6.3343333333333325	D3	0.503799997	diff1X	-	30	10	3	1
1901	OD700	Absorbance	700	-1	20	-1	23403.6	6.501	D3	0.512800001	diff1X	-	30	10	3	1
1902	OD700	Absorbance	700	-1	20	-1	24003.8	6.667722222222222	D3	0.521500014	diff1X	-	30	10	3	1
1903	OD700	Absorbance	700	-1	20	-1	24603.9	6.834416666666668	D3	0.52949997	diff1X	-	30	10	3	1
1904	OD700	Absorbance	700	-1	20	-1	25204.0	7.001111111111111	D3	0.5391000140000001	diff1X	-	30	10	3	1
1905	OD700	Absorbance	700	-1	20	-1	25804.0	7.167777777777778	D3	0.5474999770000001	diff1X	-	30	10	3	1
1906	OD700	Absorbance	700	-1	20	-1	26404.0	7.3344444444444425	D3	0.556700014	diff1X	-	30	10	3	1
1907	OD700	Absorbance	700	-1	20	-1	27004.1	7.501138888888889	D3	0.565499984	diff1X	-	30	10	3	1
1908	OD700	Absorbance	700	-1	20	-1	27604.3	7.667861111111112	D3	0.573900007	diff1X	-	30	10	3	1
1909	OD700	Absorbance	700	-1	20	-1	28204.4	7.834555555555557	D3	0.583000027	diff1X	-	30	10	3	1
1910	OD700	Absorbance	700	-1	20	-1	28804.4	8.001222222222221	D3	0.5924999940000001	diff1X	-	30	10	3	1
1912	OD700	Absorbance	700	-1	20	-1	600.7	0.1668611111111111	D4	0.012699999000000003	diff2X	-	30	10	1	1
1913	OD700	Absorbance	700	-1	20	-1	1200.8	0.33355555555555555	D4	0.013299993999999996	diff2X	-	30	10	1	1
1914	OD700	Absorbance	700	-1	20	-1	1800.7	0.5001944444444445	D4	0.013999998999999999	diff2X	-	30	10	1	1
1915	OD700	Absorbance	700	-1	20	-1	2400.9	0.6669166666666667	D4	0.014899998999999997	diff2X	-	30	10	1	1
1916	OD700	Absorbance	700	-1	20	-1	3001.0	0.8336111111111111	D4	0.016199998999999993	diff2X	-	30	10	1	1
1917	OD700	Absorbance	700	-1	20	-1	3601.1	1.0003055555555556	D4	0.018099993999999994	diff2X	-	30	10	1	1
1918	OD700	Absorbance	700	-1	20	-1	4201.2	1.167	D4	0.020499997000000006	diff2X	-	30	10	1	1
1919	OD700	Absorbance	700	-1	20	-1	4801.3	1.3336944444444443	D4	0.024099997999999997	diff2X	-	30	10	1	1
1920	OD700	Absorbance	700	-1	20	-1	5401.2	1.5003333333333333	D4	0.028799996000000008	diff2X	-	30	10	1	1
1921	OD700	Absorbance	700	-1	20	-1	6001.4	1.6670555555555555	D4	0.03509999800000001	diff2X	-	30	10	1	1
1922	OD700	Absorbance	700	-1	20	-1	6601.5	1.83375	D4	0.04199999600000001	diff2X	-	30	10	1	1
1923	OD700	Absorbance	700	-1	20	-1	7201.6	2.0004444444444447	D4	0.05110000100000002	diff2X	-	30	10	1	1
1924	OD700	Absorbance	700	-1	20	-1	7801.7	2.1671388888888887	D4	0.062399999	diff2X	-	30	10	1	1
1925	OD700	Absorbance	700	-1	20	-1	8401.6	2.3337777777777777	D4	0.07580000199999999	diff2X	-	30	10	1	1
1926	OD700	Absorbance	700	-1	20	-1	9001.7	2.5004722222222218	D4	0.09219999599999999	diff2X	-	30	10	1	1
1927	OD700	Absorbance	700	-1	20	-1	9601.9	2.6671944444444446	D4	0.112299994	diff2X	-	30	10	1	1
1928	OD700	Absorbance	700	-1	20	-1	10202.0	2.8338888888888887	D4	0.14119999099999997	diff2X	-	30	10	1	1
1929	OD700	Absorbance	700	-1	20	-1	10802.1	3.000583333333333	D4	0.16560000200000002	diff2X	-	30	10	1	1
1930	OD700	Absorbance	700	-1	20	-1	11402.1	3.16725	D4	0.19409999300000003	diff2X	-	30	10	1	1
1931	OD700	Absorbance	700	-1	20	-1	12002.1	3.333916666666666	D4	0.22079998300000003	diff2X	-	30	10	1	1
1932	OD700	Absorbance	700	-1	20	-1	12602.1	3.500583333333333	D4	0.24559998500000002	diff2X	-	30	10	1	1
1933	OD700	Absorbance	700	-1	20	-1	13202.4	3.667333333333333	D4	0.26179999099999995	diff2X	-	30	10	1	1
1934	OD700	Absorbance	700	-1	20	-1	13802.5	3.8340277777777776	D4	0.273999989	diff2X	-	30	10	1	1
1935	OD700	Absorbance	700	-1	20	-1	14402.5	4.000694444444443	D4	0.288500011	diff2X	-	30	10	1	1
1936	OD700	Absorbance	700	-1	20	-1	15002.6	4.1673888888888895	D4	0.30250001	diff2X	-	30	10	1	1
1937	OD700	Absorbance	700	-1	20	-1	15602.7	4.334083333333334	D4	0.316500008	diff2X	-	30	10	1	1
1938	OD700	Absorbance	700	-1	20	-1	16202.6	4.500722222222223	D4	0.330199987	diff2X	-	30	10	1	1
1939	OD700	Absorbance	700	-1	20	-1	16802.9	4.667472222222221	D4	0.340599984	diff2X	-	30	10	1	1
1940	OD700	Absorbance	700	-1	20	-1	17402.9	4.834138888888889	D4	0.35119998499999994	diff2X	-	30	10	1	1
1941	OD700	Absorbance	700	-1	20	-1	18003.0	5.0008333333333335	D4	0.361699999	diff2X	-	30	10	1	1
1942	OD700	Absorbance	700	-1	20	-1	18603.1	5.167527777777777	D4	0.37180000599999996	diff2X	-	30	10	1	1
1943	OD700	Absorbance	700	-1	20	-1	19203.0	5.3341666666666665	D4	0.379299999	diff2X	-	30	10	1	1
1944	OD700	Absorbance	700	-1	20	-1	19803.1	5.50086111111111	D4	0.386999995	diff2X	-	30	10	1	1
1945	OD700	Absorbance	700	-1	20	-1	20403.3	5.667583333333334	D4	0.39429998400000005	diff2X	-	30	10	1	1
1946	OD700	Absorbance	700	-1	20	-1	21003.4	5.8342777777777775	D4	0.402199984	diff2X	-	30	10	1	1
1947	OD700	Absorbance	700	-1	20	-1	21603.5	6.000972222222222	D4	0.411899984	diff2X	-	30	10	1	1
1948	OD700	Absorbance	700	-1	20	-1	22203.6	6.167666666666666	D4	0.42090001699999996	diff2X	-	30	10	1	1
1949	OD700	Absorbance	700	-1	20	-1	22803.6	6.3343333333333325	D4	0.431600005	diff2X	-	30	10	1	1
1950	OD700	Absorbance	700	-1	20	-1	23403.6	6.501	D4	0.44009998499999997	diff2X	-	30	10	1	1
1951	OD700	Absorbance	700	-1	20	-1	24003.8	6.667722222222222	D4	0.449799985	diff2X	-	30	10	1	1
1952	OD700	Absorbance	700	-1	20	-1	24603.9	6.834416666666668	D4	0.459600002	diff2X	-	30	10	1	1
1953	OD700	Absorbance	700	-1	20	-1	25204.0	7.001111111111111	D4	0.471200019	diff2X	-	30	10	1	1
1954	OD700	Absorbance	700	-1	20	-1	25804.0	7.167777777777778	D4	0.480999977	diff2X	-	30	10	1	1
1955	OD700	Absorbance	700	-1	20	-1	26404.0	7.3344444444444425	D4	0.49109998400000004	diff2X	-	30	10	1	1
1956	OD700	Absorbance	700	-1	20	-1	27004.1	7.501138888888889	D4	0.5004999940000001	diff2X	-	30	10	1	1
1957	OD700	Absorbance	700	-1	20	-1	27604.3	7.667861111111112	D4	0.510199994	diff2X	-	30	10	1	1
1958	OD700	Absorbance	700	-1	20	-1	28204.4	7.834555555555557	D4	0.519099981	diff2X	-	30	10	1	1
1959	OD700	Absorbance	700	-1	20	-1	28804.4	8.001222222222221	D4	0.5270999970000001	diff2X	-	30	10	1	1
1961	OD700	Absorbance	700	-1	20	-1	600.7	0.1668611111111111	D5	0.013499998000000013	diff2X	-	30	10	2	1
1962	OD700	Absorbance	700	-1	20	-1	1200.8	0.33355555555555555	D5	0.013899996999999997	diff2X	-	30	10	2	1
1963	OD700	Absorbance	700	-1	20	-1	1800.7	0.5001944444444445	D5	0.014600002	diff2X	-	30	10	2	1
1964	OD700	Absorbance	700	-1	20	-1	2400.9	0.6669166666666667	D5	0.015699998000000007	diff2X	-	30	10	2	1
1965	OD700	Absorbance	700	-1	20	-1	3001.0	0.8336111111111111	D5	0.017099999000000005	diff2X	-	30	10	2	1
1966	OD700	Absorbance	700	-1	20	-1	3601.1	1.0003055555555556	D5	0.019299999000000012	diff2X	-	30	10	2	1
1967	OD700	Absorbance	700	-1	20	-1	4201.2	1.167	D5	0.021799997	diff2X	-	30	10	2	1
1968	OD700	Absorbance	700	-1	20	-1	4801.3	1.3336944444444443	D5	0.025700003000000013	diff2X	-	30	10	2	1
1969	OD700	Absorbance	700	-1	20	-1	5401.2	1.5003333333333333	D5	0.030599997000000004	diff2X	-	30	10	2	1
1970	OD700	Absorbance	700	-1	20	-1	6001.4	1.6670555555555555	D5	0.03760000300000001	diff2X	-	30	10	2	1
1971	OD700	Absorbance	700	-1	20	-1	6601.5	1.83375	D5	0.045000002	diff2X	-	30	10	2	1
1972	OD700	Absorbance	700	-1	20	-1	7201.6	2.0004444444444447	D5	0.05489999800000002	diff2X	-	30	10	2	1
1973	OD700	Absorbance	700	-1	20	-1	7801.7	2.1671388888888887	D5	0.066399999	diff2X	-	30	10	2	1
1974	OD700	Absorbance	700	-1	20	-1	8401.6	2.3337777777777777	D5	0.080299996	diff2X	-	30	10	2	1
1975	OD700	Absorbance	700	-1	20	-1	9001.7	2.5004722222222218	D5	0.09709999700000001	diff2X	-	30	10	2	1
1976	OD700	Absorbance	700	-1	20	-1	9601.9	2.6671944444444446	D5	0.119099997	diff2X	-	30	10	2	1
1977	OD700	Absorbance	700	-1	20	-1	10202.0	2.8338888888888887	D5	0.149099998	diff2X	-	30	10	2	1
1978	OD700	Absorbance	700	-1	20	-1	10802.1	3.000583333333333	D5	0.17459999800000003	diff2X	-	30	10	2	1
1979	OD700	Absorbance	700	-1	20	-1	11402.1	3.16725	D5	0.204500012	diff2X	-	30	10	2	1
1980	OD700	Absorbance	700	-1	20	-1	12002.1	3.333916666666666	D5	0.232500009	diff2X	-	30	10	2	1
1981	OD700	Absorbance	700	-1	20	-1	12602.1	3.500583333333333	D5	0.25659998500000003	diff2X	-	30	10	2	1
1982	OD700	Absorbance	700	-1	20	-1	13202.4	3.667333333333333	D5	0.272799991	diff2X	-	30	10	2	1
1983	OD700	Absorbance	700	-1	20	-1	13802.5	3.8340277777777776	D5	0.28730001299999997	diff2X	-	30	10	2	1
1984	OD700	Absorbance	700	-1	20	-1	14402.5	4.000694444444443	D5	0.303499989	diff2X	-	30	10	2	1
1985	OD700	Absorbance	700	-1	20	-1	15002.6	4.1673888888888895	D5	0.319899999	diff2X	-	30	10	2	1
1986	OD700	Absorbance	700	-1	20	-1	15602.7	4.334083333333334	D5	0.334000014	diff2X	-	30	10	2	1
1987	OD700	Absorbance	700	-1	20	-1	16202.6	4.500722222222223	D5	0.34589999200000004	diff2X	-	30	10	2	1
1988	OD700	Absorbance	700	-1	20	-1	16802.9	4.667472222222221	D5	0.35809999000000003	diff2X	-	30	10	2	1
1989	OD700	Absorbance	700	-1	20	-1	17402.9	4.834138888888889	D5	0.370899998	diff2X	-	30	10	2	1
1990	OD700	Absorbance	700	-1	20	-1	18003.0	5.0008333333333335	D5	0.38199999200000007	diff2X	-	30	10	2	1
1991	OD700	Absorbance	700	-1	20	-1	18603.1	5.167527777777777	D5	0.392999999	diff2X	-	30	10	2	1
1992	OD700	Absorbance	700	-1	20	-1	19203.0	5.3341666666666665	D5	0.40400000700000005	diff2X	-	30	10	2	1
1993	OD700	Absorbance	700	-1	20	-1	19803.1	5.50086111111111	D5	0.41269999	diff2X	-	30	10	2	1
1994	OD700	Absorbance	700	-1	20	-1	20403.3	5.667583333333334	D5	0.42039998600000006	diff2X	-	30	10	2	1
1995	OD700	Absorbance	700	-1	20	-1	21003.4	5.8342777777777775	D5	0.428599976	diff2X	-	30	10	2	1
1996	OD700	Absorbance	700	-1	20	-1	21603.5	6.000972222222222	D5	0.437500023	diff2X	-	30	10	2	1
1997	OD700	Absorbance	700	-1	20	-1	22203.6	6.167666666666666	D5	0.44549997900000005	diff2X	-	30	10	2	1
1998	OD700	Absorbance	700	-1	20	-1	22803.6	6.3343333333333325	D5	0.45510002299999996	diff2X	-	30	10	2	1
1999	OD700	Absorbance	700	-1	20	-1	23403.6	6.501	D5	0.464100026	diff2X	-	30	10	2	1
2000	OD700	Absorbance	700	-1	20	-1	24003.8	6.667722222222222	D5	0.47429999	diff2X	-	30	10	2	1
2001	OD700	Absorbance	700	-1	20	-1	24603.9	6.834416666666668	D5	0.48389997399999995	diff2X	-	30	10	2	1
2002	OD700	Absorbance	700	-1	20	-1	25204.0	7.001111111111111	D5	0.494299971	diff2X	-	30	10	2	1
2003	OD700	Absorbance	700	-1	20	-1	25804.0	7.167777777777778	D5	0.502999984	diff2X	-	30	10	2	1
2004	OD700	Absorbance	700	-1	20	-1	26404.0	7.3344444444444425	D5	0.5140000210000001	diff2X	-	30	10	2	1
2005	OD700	Absorbance	700	-1	20	-1	27004.1	7.501138888888889	D5	0.522200011	diff2X	-	30	10	2	1
2006	OD700	Absorbance	700	-1	20	-1	27604.3	7.667861111111112	D5	0.532099985	diff2X	-	30	10	2	1
2007	OD700	Absorbance	700	-1	20	-1	28204.4	7.834555555555557	D5	0.5419000020000001	diff2X	-	30	10	2	1
2008	OD700	Absorbance	700	-1	20	-1	28804.4	8.001222222222221	D5	0.5485999810000001	diff2X	-	30	10	2	1
2010	OD700	Absorbance	700	-1	20	-1	600.7	0.1668611111111111	D6	0.013900003999999994	diff2X	-	30	10	3	1
2011	OD700	Absorbance	700	-1	20	-1	1200.8	0.33355555555555555	D6	0.014600001000000001	diff2X	-	30	10	3	1
2012	OD700	Absorbance	700	-1	20	-1	1800.7	0.5001944444444445	D6	0.014999999999999986	diff2X	-	30	10	3	1
2013	OD700	Absorbance	700	-1	20	-1	2400.9	0.6669166666666667	D6	0.016100003999999987	diff2X	-	30	10	3	1
2014	OD700	Absorbance	700	-1	20	-1	3001.0	0.8336111111111111	D6	0.017500006	diff2X	-	30	10	3	1
2015	OD700	Absorbance	700	-1	20	-1	3601.1	1.0003055555555556	D6	0.01960000399999999	diff2X	-	30	10	3	1
2016	OD700	Absorbance	700	-1	20	-1	4201.2	1.167	D6	0.022100001000000008	diff2X	-	30	10	3	1
2017	OD700	Absorbance	700	-1	20	-1	4801.3	1.3336944444444443	D6	0.02599999999999998	diff2X	-	30	10	3	1
2018	OD700	Absorbance	700	-1	20	-1	5401.2	1.5003333333333333	D6	0.030799999999999994	diff2X	-	30	10	3	1
2019	OD700	Absorbance	700	-1	20	-1	6001.4	1.6670555555555555	D6	0.037800006	diff2X	-	30	10	3	1
2020	OD700	Absorbance	700	-1	20	-1	6601.5	1.83375	D6	0.04520000499999999	diff2X	-	30	10	3	1
2021	OD700	Absorbance	700	-1	20	-1	7201.6	2.0004444444444447	D6	0.054400004	diff2X	-	30	10	3	1
2022	OD700	Absorbance	700	-1	20	-1	7801.7	2.1671388888888887	D6	0.06610000899999999	diff2X	-	30	10	3	1
2023	OD700	Absorbance	700	-1	20	-1	8401.6	2.3337777777777777	D6	0.08000000600000001	diff2X	-	30	10	3	1
2024	OD700	Absorbance	700	-1	20	-1	9001.7	2.5004722222222218	D6	0.096800007	diff2X	-	30	10	3	1
2025	OD700	Absorbance	700	-1	20	-1	9601.9	2.6671944444444446	D6	0.11860000299999998	diff2X	-	30	10	3	1
2026	OD700	Absorbance	700	-1	20	-1	10202.0	2.8338888888888887	D6	0.14770000400000002	diff2X	-	30	10	3	1
2027	OD700	Absorbance	700	-1	20	-1	10802.1	3.000583333333333	D6	0.17239998999999998	diff2X	-	30	10	3	1
2028	OD700	Absorbance	700	-1	20	-1	11402.1	3.16725	D6	0.20130001699999997	diff2X	-	30	10	3	1
2029	OD700	Absorbance	700	-1	20	-1	12002.1	3.333916666666666	D6	0.22800000699999998	diff2X	-	30	10	3	1
2030	OD700	Absorbance	700	-1	20	-1	12602.1	3.500583333333333	D6	0.25129999999999997	diff2X	-	30	10	3	1
2031	OD700	Absorbance	700	-1	20	-1	13202.4	3.667333333333333	D6	0.266300015	diff2X	-	30	10	3	1
2032	OD700	Absorbance	700	-1	20	-1	13802.5	3.8340277777777776	D6	0.2778000159999999	diff2X	-	30	10	3	1
2033	OD700	Absorbance	700	-1	20	-1	14402.5	4.000694444444443	D6	0.293499999	diff2X	-	30	10	3	1
2034	OD700	Absorbance	700	-1	20	-1	15002.6	4.1673888888888895	D6	0.30839999799999995	diff2X	-	30	10	3	1
2035	OD700	Absorbance	700	-1	20	-1	15602.7	4.334083333333334	D6	0.3235	diff2X	-	30	10	3	1
2036	OD700	Absorbance	700	-1	20	-1	16202.6	4.500722222222223	D6	0.336000018	diff2X	-	30	10	3	1
2037	OD700	Absorbance	700	-1	20	-1	16802.9	4.667472222222221	D6	0.346799992	diff2X	-	30	10	3	1
2038	OD700	Absorbance	700	-1	20	-1	17402.9	4.834138888888889	D6	0.36020001	diff2X	-	30	10	3	1
2039	OD700	Absorbance	700	-1	20	-1	18003.0	5.0008333333333335	D6	0.370699994	diff2X	-	30	10	3	1
2040	OD700	Absorbance	700	-1	20	-1	18603.1	5.167527777777777	D6	0.38250001499999997	diff2X	-	30	10	3	1
[truncated: 39,473 more rows]
