# Supplementary material for: Integrase-mediated differentiation circuits improve evolutionary stability of burdensome and toxic functions in E. coli
Source: Nat Commun. 2022 Nov 10;13:6822. doi: 10.1038/s41467-022-34361-y (PMC9649629; doi:10.1038/s41467-022-34361-y)
Supplement: Supplementary file 8 — Source Data [file 41467_2022_34361_MOESM8_ESM.zip › Suppl Fig 12/figureS12_tidy.csv]

Channel	Gain	Time (sec)	Time (hr)	Well	Measurement	Units	Excitation	Emission	strain	plasmid	iptg	rep		ChanStr
sfGFP	30	444	0.12333333333333334	A1	2	AFU	485	515	naive 1x	HCK pT7 GFP	0	1		sfGFP30485515
sfGFP	30	444	0.12333333333333334	A2	2	AFU	485	515	naive 1x	HCK pT7 GFP	5	1		sfGFP30485515
sfGFP	30	444	0.12333333333333334	A3	1	AFU	485	515	naive 1x	HCK pT7 GFP	10	1		sfGFP30485515
sfGFP	30	444	0.12333333333333334	A4	2	AFU	485	515	naive 1x	HCK pT7 GFP	20	1		sfGFP30485515
sfGFP	30	444	0.12333333333333334	A5	3	AFU	485	515	naive 1x	HCK pT7 GFP	30	1		sfGFP30485515
sfGFP	30	444	0.12333333333333334	A6	0	AFU	485	515	naive 1x	HCK pT7 GFP	40	1		sfGFP30485515
sfGFP	30	444	0.12333333333333334	A7	0	AFU	485	515	naive 1x	HCK pT7 GFP	50	1		sfGFP30485515
sfGFP	30	444	0.12333333333333334	A8	4	AFU	485	515	naive 1x	HCK pT7 GFP	75	1		sfGFP30485515
sfGFP	30	444	0.12333333333333334	A9	1	AFU	485	515	naive 1x	HCK pT7 GFP	100	1		sfGFP30485515
sfGFP	30	444	0.12333333333333334	A10	1	AFU	485	515	naive 1x	HCK pT7 GFP	150	1		sfGFP30485515
sfGFP	30	444	0.12333333333333334	A11	1	AFU	485	515	naive 1x	HCK pT7 GFP	200	1		sfGFP30485515
sfGFP	30	444	0.12333333333333334	A12	2	AFU	485	515	naive 1x	HCK pT7 GFP	400	1		sfGFP30485515
sfGFP	30	444	0.12333333333333334	B1	3	AFU	485	515	naive 1x	HCK pT7 GFP	0	2		sfGFP30485515
sfGFP	30	444	0.12333333333333334	B2	1	AFU	485	515	naive 1x	HCK pT7 GFP	5	2		sfGFP30485515
sfGFP	30	444	0.12333333333333334	B3	1	AFU	485	515	naive 1x	HCK pT7 GFP	10	2		sfGFP30485515
sfGFP	30	444	0.12333333333333334	B4	1	AFU	485	515	naive 1x	HCK pT7 GFP	20	2		sfGFP30485515
sfGFP	30	444	0.12333333333333334	B5	3	AFU	485	515	naive 1x	HCK pT7 GFP	30	2		sfGFP30485515
sfGFP	30	444	0.12333333333333334	B6	1	AFU	485	515	naive 1x	HCK pT7 GFP	40	2		sfGFP30485515
sfGFP	30	444	0.12333333333333334	B7	1	AFU	485	515	naive 1x	HCK pT7 GFP	50	2		sfGFP30485515
sfGFP	30	444	0.12333333333333334	B8	2	AFU	485	515	naive 1x	HCK pT7 GFP	75	2		sfGFP30485515
sfGFP	30	444	0.12333333333333334	B9	2	AFU	485	515	naive 1x	HCK pT7 GFP	100	2		sfGFP30485515
sfGFP	30	444	0.12333333333333334	B10	0	AFU	485	515	naive 1x	HCK pT7 GFP	150	2		sfGFP30485515
sfGFP	30	444	0.12333333333333334	B11	2	AFU	485	515	naive 1x	HCK pT7 GFP	200	2		sfGFP30485515
sfGFP	30	444	0.12333333333333334	B12	1	AFU	485	515	naive 1x	HCK pT7 GFP	400	2		sfGFP30485515
sfGFP	30	444	0.12333333333333334	C1	0	AFU	485	515	naive 1x	HCK pT7 GFP	0	3		sfGFP30485515
sfGFP	30	444	0.12333333333333334	C2	3	AFU	485	515	naive 1x	HCK pT7 GFP	5	3		sfGFP30485515
sfGFP	30	444	0.12333333333333334	C3	2	AFU	485	515	naive 1x	HCK pT7 GFP	10	3		sfGFP30485515
sfGFP	30	444	0.12333333333333334	C4	1	AFU	485	515	naive 1x	HCK pT7 GFP	20	3		sfGFP30485515
sfGFP	30	444	0.12333333333333334	C5	1	AFU	485	515	naive 1x	HCK pT7 GFP	30	3		sfGFP30485515
sfGFP	30	444	0.12333333333333334	C6	2	AFU	485	515	naive 1x	HCK pT7 GFP	40	3		sfGFP30485515
sfGFP	30	444	0.12333333333333334	C7	2	AFU	485	515	naive 1x	HCK pT7 GFP	50	3		sfGFP30485515
sfGFP	30	444	0.12333333333333334	C8	2	AFU	485	515	naive 1x	HCK pT7 GFP	75	3		sfGFP30485515
sfGFP	30	444	0.12333333333333334	C9	3	AFU	485	515	naive 1x	HCK pT7 GFP	100	3		sfGFP30485515
sfGFP	30	444	0.12333333333333334	C10	1	AFU	485	515	naive 1x	HCK pT7 GFP	150	3		sfGFP30485515
sfGFP	30	444	0.12333333333333334	C11	1	AFU	485	515	naive 1x	HCK pT7 GFP	200	3		sfGFP30485515
sfGFP	30	444	0.12333333333333334	C12	1	AFU	485	515	naive 1x	HCK pT7 GFP	400	3		sfGFP30485515
sfGFP	30	444	0.12333333333333334	D1	1	AFU	485	515	naive 2x	HCK pT7 GFP	0	1		sfGFP30485515
sfGFP	30	444	0.12333333333333334	D2	2	AFU	485	515	naive 2x	HCK pT7 GFP	5	1		sfGFP30485515
sfGFP	30	444	0.12333333333333334	D3	2	AFU	485	515	naive 2x	HCK pT7 GFP	10	1		sfGFP30485515
sfGFP	30	444	0.12333333333333334	D4	4	AFU	485	515	naive 2x	HCK pT7 GFP	20	1		sfGFP30485515
sfGFP	30	444	0.12333333333333334	D5	2	AFU	485	515	naive 2x	HCK pT7 GFP	30	1		sfGFP30485515
sfGFP	30	444	0.12333333333333334	D6	1	AFU	485	515	naive 2x	HCK pT7 GFP	40	1		sfGFP30485515
sfGFP	30	444	0.12333333333333334	D7	4	AFU	485	515	naive 2x	HCK pT7 GFP	50	1		sfGFP30485515
sfGFP	30	444	0.12333333333333334	D8	0	AFU	485	515	naive 2x	HCK pT7 GFP	75	1		sfGFP30485515
sfGFP	30	444	0.12333333333333334	D9	1	AFU	485	515	naive 2x	HCK pT7 GFP	100	1		sfGFP30485515
sfGFP	30	444	0.12333333333333334	D10	4	AFU	485	515	naive 2x	HCK pT7 GFP	150	1		sfGFP30485515
sfGFP	30	444	0.12333333333333334	D11	2	AFU	485	515	naive 2x	HCK pT7 GFP	200	1		sfGFP30485515
sfGFP	30	444	0.12333333333333334	D12	1	AFU	485	515	naive 2x	HCK pT7 GFP	400	1		sfGFP30485515
sfGFP	30	444	0.12333333333333334	E1	2	AFU	485	515	naive 2x	HCK pT7 GFP	0	2		sfGFP30485515
sfGFP	30	444	0.12333333333333334	E2	3	AFU	485	515	naive 2x	HCK pT7 GFP	5	2		sfGFP30485515
sfGFP	30	444	0.12333333333333334	E3	0	AFU	485	515	naive 2x	HCK pT7 GFP	10	2		sfGFP30485515
sfGFP	30	444	0.12333333333333334	E4	1	AFU	485	515	naive 2x	HCK pT7 GFP	20	2		sfGFP30485515
sfGFP	30	444	0.12333333333333334	E5	2	AFU	485	515	naive 2x	HCK pT7 GFP	30	2		sfGFP30485515
sfGFP	30	444	0.12333333333333334	E6	4	AFU	485	515	naive 2x	HCK pT7 GFP	40	2		sfGFP30485515
sfGFP	30	444	0.12333333333333334	E7	2	AFU	485	515	naive 2x	HCK pT7 GFP	50	2		sfGFP30485515
sfGFP	30	444	0.12333333333333334	E8	1	AFU	485	515	naive 2x	HCK pT7 GFP	75	2		sfGFP30485515
sfGFP	30	444	0.12333333333333334	E9	0	AFU	485	515	naive 2x	HCK pT7 GFP	100	2		sfGFP30485515
sfGFP	30	444	0.12333333333333334	E10	2	AFU	485	515	naive 2x	HCK pT7 GFP	150	2		sfGFP30485515
sfGFP	30	444	0.12333333333333334	E11	3	AFU	485	515	naive 2x	HCK pT7 GFP	200	2		sfGFP30485515
sfGFP	30	444	0.12333333333333334	E12	0	AFU	485	515	naive 2x	HCK pT7 GFP	400	2		sfGFP30485515
sfGFP	30	444	0.12333333333333334	F1	3	AFU	485	515	naive 2x	HCK pT7 GFP	0	3		sfGFP30485515
sfGFP	30	444	0.12333333333333334	F2	2	AFU	485	515	naive 2x	HCK pT7 GFP	5	3		sfGFP30485515
sfGFP	30	444	0.12333333333333334	F3	2	AFU	485	515	naive 2x	HCK pT7 GFP	10	3		sfGFP30485515
sfGFP	30	444	0.12333333333333334	F4	2	AFU	485	515	naive 2x	HCK pT7 GFP	20	3		sfGFP30485515
sfGFP	30	444	0.12333333333333334	F5	0	AFU	485	515	naive 2x	HCK pT7 GFP	30	3		sfGFP30485515
sfGFP	30	444	0.12333333333333334	F6	1	AFU	485	515	naive 2x	HCK pT7 GFP	40	3		sfGFP30485515
sfGFP	30	444	0.12333333333333334	F7	1	AFU	485	515	naive 2x	HCK pT7 GFP	50	3		sfGFP30485515
sfGFP	30	444	0.12333333333333334	F8	3	AFU	485	515	naive 2x	HCK pT7 GFP	75	3		sfGFP30485515
sfGFP	30	444	0.12333333333333334	F9	3	AFU	485	515	naive 2x	HCK pT7 GFP	100	3		sfGFP30485515
sfGFP	30	444	0.12333333333333334	F10	2	AFU	485	515	naive 2x	HCK pT7 GFP	150	3		sfGFP30485515
sfGFP	30	444	0.12333333333333334	F11	0	AFU	485	515	naive 2x	HCK pT7 GFP	200	3		sfGFP30485515
sfGFP	30	444	0.12333333333333334	F12	1	AFU	485	515	naive 2x	HCK pT7 GFP	400	3		sfGFP30485515
sfGFP	30	1044	0.29	A1	3	AFU	485	515	naive 1x	HCK pT7 GFP	0	1		sfGFP30485515
sfGFP	30	1044	0.29	A2	4	AFU	485	515	naive 1x	HCK pT7 GFP	5	1		sfGFP30485515
sfGFP	30	1044	0.29	A3	3	AFU	485	515	naive 1x	HCK pT7 GFP	10	1		sfGFP30485515
sfGFP	30	1044	0.29	A4	3	AFU	485	515	naive 1x	HCK pT7 GFP	20	1		sfGFP30485515
sfGFP	30	1044	0.29	A5	3	AFU	485	515	naive 1x	HCK pT7 GFP	30	1		sfGFP30485515
sfGFP	30	1044	0.29	A6	2	AFU	485	515	naive 1x	HCK pT7 GFP	40	1		sfGFP30485515
sfGFP	30	1044	0.29	A7	2	AFU	485	515	naive 1x	HCK pT7 GFP	50	1		sfGFP30485515
sfGFP	30	1044	0.29	A8	2	AFU	485	515	naive 1x	HCK pT7 GFP	75	1		sfGFP30485515
sfGFP	30	1044	0.29	A9	0	AFU	485	515	naive 1x	HCK pT7 GFP	100	1		sfGFP30485515
sfGFP	30	1044	0.29	A10	1	AFU	485	515	naive 1x	HCK pT7 GFP	150	1		sfGFP30485515
sfGFP	30	1044	0.29	A11	0	AFU	485	515	naive 1x	HCK pT7 GFP	200	1		sfGFP30485515
sfGFP	30	1044	0.29	A12	3	AFU	485	515	naive 1x	HCK pT7 GFP	400	1		sfGFP30485515
sfGFP	30	1044	0.29	B1	3	AFU	485	515	naive 1x	HCK pT7 GFP	0	2		sfGFP30485515
sfGFP	30	1044	0.29	B2	1	AFU	485	515	naive 1x	HCK pT7 GFP	5	2		sfGFP30485515
sfGFP	30	1044	0.29	B3	0	AFU	485	515	naive 1x	HCK pT7 GFP	10	2		sfGFP30485515
sfGFP	30	1044	0.29	B4	0	AFU	485	515	naive 1x	HCK pT7 GFP	20	2		sfGFP30485515
sfGFP	30	1044	0.29	B5	3	AFU	485	515	naive 1x	HCK pT7 GFP	30	2		sfGFP30485515
sfGFP	30	1044	0.29	B6	2	AFU	485	515	naive 1x	HCK pT7 GFP	40	2		sfGFP30485515
sfGFP	30	1044	0.29	B7	0	AFU	485	515	naive 1x	HCK pT7 GFP	50	2		sfGFP30485515
sfGFP	30	1044	0.29	B8	3	AFU	485	515	naive 1x	HCK pT7 GFP	75	2		sfGFP30485515
sfGFP	30	1044	0.29	B9	2	AFU	485	515	naive 1x	HCK pT7 GFP	100	2		sfGFP30485515
sfGFP	30	1044	0.29	B10	2	AFU	485	515	naive 1x	HCK pT7 GFP	150	2		sfGFP30485515
sfGFP	30	1044	0.29	B11	1	AFU	485	515	naive 1x	HCK pT7 GFP	200	2		sfGFP30485515
sfGFP	30	1044	0.29	B12	2	AFU	485	515	naive 1x	HCK pT7 GFP	400	2		sfGFP30485515
sfGFP	30	1044	0.29	C1	1	AFU	485	515	naive 1x	HCK pT7 GFP	0	3		sfGFP30485515
sfGFP	30	1044	0.29	C2	3	AFU	485	515	naive 1x	HCK pT7 GFP	5	3		sfGFP30485515
sfGFP	30	1044	0.29	C3	2	AFU	485	515	naive 1x	HCK pT7 GFP	10	3		sfGFP30485515
sfGFP	30	1044	0.29	C4	2	AFU	485	515	naive 1x	HCK pT7 GFP	20	3		sfGFP30485515
sfGFP	30	1044	0.29	C5	4	AFU	485	515	naive 1x	HCK pT7 GFP	30	3		sfGFP30485515
sfGFP	30	1044	0.29	C6	1	AFU	485	515	naive 1x	HCK pT7 GFP	40	3		sfGFP30485515
sfGFP	30	1044	0.29	C7	2	AFU	485	515	naive 1x	HCK pT7 GFP	50	3		sfGFP30485515
sfGFP	30	1044	0.29	C8	1	AFU	485	515	naive 1x	HCK pT7 GFP	75	3		sfGFP30485515
sfGFP	30	1044	0.29	C9	1	AFU	485	515	naive 1x	HCK pT7 GFP	100	3		sfGFP30485515
sfGFP	30	1044	0.29	C10	2	AFU	485	515	naive 1x	HCK pT7 GFP	150	3		sfGFP30485515
sfGFP	30	1044	0.29	C11	2	AFU	485	515	naive 1x	HCK pT7 GFP	200	3		sfGFP30485515
sfGFP	30	1044	0.29	C12	3	AFU	485	515	naive 1x	HCK pT7 GFP	400	3		sfGFP30485515
sfGFP	30	1044	0.29	D1	4	AFU	485	515	naive 2x	HCK pT7 GFP	0	1		sfGFP30485515
sfGFP	30	1044	0.29	D2	2	AFU	485	515	naive 2x	HCK pT7 GFP	5	1		sfGFP30485515
sfGFP	30	1044	0.29	D3	2	AFU	485	515	naive 2x	HCK pT7 GFP	10	1		sfGFP30485515
sfGFP	30	1044	0.29	D4	0	AFU	485	515	naive 2x	HCK pT7 GFP	20	1		sfGFP30485515
sfGFP	30	1044	0.29	D5	0	AFU	485	515	naive 2x	HCK pT7 GFP	30	1		sfGFP30485515
sfGFP	30	1044	0.29	D6	0	AFU	485	515	naive 2x	HCK pT7 GFP	40	1		sfGFP30485515
sfGFP	30	1044	0.29	D7	1	AFU	485	515	naive 2x	HCK pT7 GFP	50	1		sfGFP30485515
sfGFP	30	1044	0.29	D8	2	AFU	485	515	naive 2x	HCK pT7 GFP	75	1		sfGFP30485515
sfGFP	30	1044	0.29	D9	0	AFU	485	515	naive 2x	HCK pT7 GFP	100	1		sfGFP30485515
sfGFP	30	1044	0.29	D10	1	AFU	485	515	naive 2x	HCK pT7 GFP	150	1		sfGFP30485515
sfGFP	30	1044	0.29	D11	4	AFU	485	515	naive 2x	HCK pT7 GFP	200	1		sfGFP30485515
sfGFP	30	1044	0.29	D12	2	AFU	485	515	naive 2x	HCK pT7 GFP	400	1		sfGFP30485515
sfGFP	30	1044	0.29	E1	3	AFU	485	515	naive 2x	HCK pT7 GFP	0	2		sfGFP30485515
sfGFP	30	1044	0.29	E2	2	AFU	485	515	naive 2x	HCK pT7 GFP	5	2		sfGFP30485515
sfGFP	30	1044	0.29	E3	1	AFU	485	515	naive 2x	HCK pT7 GFP	10	2		sfGFP30485515
sfGFP	30	1044	0.29	E4	2	AFU	485	515	naive 2x	HCK pT7 GFP	20	2		sfGFP30485515
sfGFP	30	1044	0.29	E5	3	AFU	485	515	naive 2x	HCK pT7 GFP	30	2		sfGFP30485515
sfGFP	30	1044	0.29	E6	3	AFU	485	515	naive 2x	HCK pT7 GFP	40	2		sfGFP30485515
sfGFP	30	1044	0.29	E7	4	AFU	485	515	naive 2x	HCK pT7 GFP	50	2		sfGFP30485515
sfGFP	30	1044	0.29	E8	0	AFU	485	515	naive 2x	HCK pT7 GFP	75	2		sfGFP30485515
sfGFP	30	1044	0.29	E9	1	AFU	485	515	naive 2x	HCK pT7 GFP	100	2		sfGFP30485515
sfGFP	30	1044	0.29	E10	3	AFU	485	515	naive 2x	HCK pT7 GFP	150	2		sfGFP30485515
sfGFP	30	1044	0.29	E11	1	AFU	485	515	naive 2x	HCK pT7 GFP	200	2		sfGFP30485515
sfGFP	30	1044	0.29	E12	4	AFU	485	515	naive 2x	HCK pT7 GFP	400	2		sfGFP30485515
sfGFP	30	1044	0.29	F1	2	AFU	485	515	naive 2x	HCK pT7 GFP	0	3		sfGFP30485515
sfGFP	30	1044	0.29	F2	0	AFU	485	515	naive 2x	HCK pT7 GFP	5	3		sfGFP30485515
sfGFP	30	1044	0.29	F3	1	AFU	485	515	naive 2x	HCK pT7 GFP	10	3		sfGFP30485515
sfGFP	30	1044	0.29	F4	1	AFU	485	515	naive 2x	HCK pT7 GFP	20	3		sfGFP30485515
sfGFP	30	1044	0.29	F5	0	AFU	485	515	naive 2x	HCK pT7 GFP	30	3		sfGFP30485515
sfGFP	30	1044	0.29	F6	1	AFU	485	515	naive 2x	HCK pT7 GFP	40	3		sfGFP30485515
sfGFP	30	1044	0.29	F7	4	AFU	485	515	naive 2x	HCK pT7 GFP	50	3		sfGFP30485515
sfGFP	30	1044	0.29	F8	2	AFU	485	515	naive 2x	HCK pT7 GFP	75	3		sfGFP30485515
sfGFP	30	1044	0.29	F9	1	AFU	485	515	naive 2x	HCK pT7 GFP	100	3		sfGFP30485515
sfGFP	30	1044	0.29	F10	1	AFU	485	515	naive 2x	HCK pT7 GFP	150	3		sfGFP30485515
sfGFP	30	1044	0.29	F11	1	AFU	485	515	naive 2x	HCK pT7 GFP	200	3		sfGFP30485515
sfGFP	30	1044	0.29	F12	3	AFU	485	515	naive 2x	HCK pT7 GFP	400	3		sfGFP30485515
sfGFP	30	1644	0.45666666666666667	A1	1	AFU	485	515	naive 1x	HCK pT7 GFP	0	1		sfGFP30485515
sfGFP	30	1644	0.45666666666666667	A2	1	AFU	485	515	naive 1x	HCK pT7 GFP	5	1		sfGFP30485515
sfGFP	30	1644	0.45666666666666667	A3	3	AFU	485	515	naive 1x	HCK pT7 GFP	10	1		sfGFP30485515
sfGFP	30	1644	0.45666666666666667	A4	1	AFU	485	515	naive 1x	HCK pT7 GFP	20	1		sfGFP30485515
sfGFP	30	1644	0.45666666666666667	A5	2	AFU	485	515	naive 1x	HCK pT7 GFP	30	1		sfGFP30485515
sfGFP	30	1644	0.45666666666666667	A6	1	AFU	485	515	naive 1x	HCK pT7 GFP	40	1		sfGFP30485515
sfGFP	30	1644	0.45666666666666667	A7	2	AFU	485	515	naive 1x	HCK pT7 GFP	50	1		sfGFP30485515
sfGFP	30	1644	0.45666666666666667	A8	1	AFU	485	515	naive 1x	HCK pT7 GFP	75	1		sfGFP30485515
sfGFP	30	1644	0.45666666666666667	A9	1	AFU	485	515	naive 1x	HCK pT7 GFP	100	1		sfGFP30485515
sfGFP	30	1644	0.45666666666666667	A10	4	AFU	485	515	naive 1x	HCK pT7 GFP	150	1		sfGFP30485515
sfGFP	30	1644	0.45666666666666667	A11	2	AFU	485	515	naive 1x	HCK pT7 GFP	200	1		sfGFP30485515
sfGFP	30	1644	0.45666666666666667	A12	1	AFU	485	515	naive 1x	HCK pT7 GFP	400	1		sfGFP30485515
sfGFP	30	1644	0.45666666666666667	B1	3	AFU	485	515	naive 1x	HCK pT7 GFP	0	2		sfGFP30485515
sfGFP	30	1644	0.45666666666666667	B2	3	AFU	485	515	naive 1x	HCK pT7 GFP	5	2		sfGFP30485515
sfGFP	30	1644	0.45666666666666667	B3	2	AFU	485	515	naive 1x	HCK pT7 GFP	10	2		sfGFP30485515
sfGFP	30	1644	0.45666666666666667	B4	4	AFU	485	515	naive 1x	HCK pT7 GFP	20	2		sfGFP30485515
sfGFP	30	1644	0.45666666666666667	B5	1	AFU	485	515	naive 1x	HCK pT7 GFP	30	2		sfGFP30485515
sfGFP	30	1644	0.45666666666666667	B6	1	AFU	485	515	naive 1x	HCK pT7 GFP	40	2		sfGFP30485515
sfGFP	30	1644	0.45666666666666667	B7	0	AFU	485	515	naive 1x	HCK pT7 GFP	50	2		sfGFP30485515
sfGFP	30	1644	0.45666666666666667	B8	1	AFU	485	515	naive 1x	HCK pT7 GFP	75	2		sfGFP30485515
sfGFP	30	1644	0.45666666666666667	B9	0	AFU	485	515	naive 1x	HCK pT7 GFP	100	2		sfGFP30485515
sfGFP	30	1644	0.45666666666666667	B10	2	AFU	485	515	naive 1x	HCK pT7 GFP	150	2		sfGFP30485515
sfGFP	30	1644	0.45666666666666667	B11	2	AFU	485	515	naive 1x	HCK pT7 GFP	200	2		sfGFP30485515
sfGFP	30	1644	0.45666666666666667	B12	4	AFU	485	515	naive 1x	HCK pT7 GFP	400	2		sfGFP30485515
sfGFP	30	1644	0.45666666666666667	C1	2	AFU	485	515	naive 1x	HCK pT7 GFP	0	3		sfGFP30485515
sfGFP	30	1644	0.45666666666666667	C2	1	AFU	485	515	naive 1x	HCK pT7 GFP	5	3		sfGFP30485515
sfGFP	30	1644	0.45666666666666667	C3	0	AFU	485	515	naive 1x	HCK pT7 GFP	10	3		sfGFP30485515
sfGFP	30	1644	0.45666666666666667	C4	1	AFU	485	515	naive 1x	HCK pT7 GFP	20	3		sfGFP30485515
sfGFP	30	1644	0.45666666666666667	C5	0	AFU	485	515	naive 1x	HCK pT7 GFP	30	3		sfGFP30485515
sfGFP	30	1644	0.45666666666666667	C6	1	AFU	485	515	naive 1x	HCK pT7 GFP	40	3		sfGFP30485515
sfGFP	30	1644	0.45666666666666667	C7	2	AFU	485	515	naive 1x	HCK pT7 GFP	50	3		sfGFP30485515
sfGFP	30	1644	0.45666666666666667	C8	0	AFU	485	515	naive 1x	HCK pT7 GFP	75	3		sfGFP30485515
sfGFP	30	1644	0.45666666666666667	C9	2	AFU	485	515	naive 1x	HCK pT7 GFP	100	3		sfGFP30485515
sfGFP	30	1644	0.45666666666666667	C10	2	AFU	485	515	naive 1x	HCK pT7 GFP	150	3		sfGFP30485515
sfGFP	30	1644	0.45666666666666667	C11	1	AFU	485	515	naive 1x	HCK pT7 GFP	200	3		sfGFP30485515
sfGFP	30	1644	0.45666666666666667	C12	3	AFU	485	515	naive 1x	HCK pT7 GFP	400	3		sfGFP30485515
sfGFP	30	1644	0.45666666666666667	D1	1	AFU	485	515	naive 2x	HCK pT7 GFP	0	1		sfGFP30485515
sfGFP	30	1644	0.45666666666666667	D2	0	AFU	485	515	naive 2x	HCK pT7 GFP	5	1		sfGFP30485515
sfGFP	30	1644	0.45666666666666667	D3	1	AFU	485	515	naive 2x	HCK pT7 GFP	10	1		sfGFP30485515
sfGFP	30	1644	0.45666666666666667	D4	0	AFU	485	515	naive 2x	HCK pT7 GFP	20	1		sfGFP30485515
sfGFP	30	1644	0.45666666666666667	D5	1	AFU	485	515	naive 2x	HCK pT7 GFP	30	1		sfGFP30485515
sfGFP	30	1644	0.45666666666666667	D6	2	AFU	485	515	naive 2x	HCK pT7 GFP	40	1		sfGFP30485515
sfGFP	30	1644	0.45666666666666667	D7	3	AFU	485	515	naive 2x	HCK pT7 GFP	50	1		sfGFP30485515
sfGFP	30	1644	0.45666666666666667	D8	0	AFU	485	515	naive 2x	HCK pT7 GFP	75	1		sfGFP30485515
sfGFP	30	1644	0.45666666666666667	D9	0	AFU	485	515	naive 2x	HCK pT7 GFP	100	1		sfGFP30485515
sfGFP	30	1644	0.45666666666666667	D10	0	AFU	485	515	naive 2x	HCK pT7 GFP	150	1		sfGFP30485515
sfGFP	30	1644	0.45666666666666667	D11	1	AFU	485	515	naive 2x	HCK pT7 GFP	200	1		sfGFP30485515
sfGFP	30	1644	0.45666666666666667	D12	1	AFU	485	515	naive 2x	HCK pT7 GFP	400	1		sfGFP30485515
sfGFP	30	1644	0.45666666666666667	E1	3	AFU	485	515	naive 2x	HCK pT7 GFP	0	2		sfGFP30485515
sfGFP	30	1644	0.45666666666666667	E2	2	AFU	485	515	naive 2x	HCK pT7 GFP	5	2		sfGFP30485515
sfGFP	30	1644	0.45666666666666667	E3	0	AFU	485	515	naive 2x	HCK pT7 GFP	10	2		sfGFP30485515
sfGFP	30	1644	0.45666666666666667	E4	2	AFU	485	515	naive 2x	HCK pT7 GFP	20	2		sfGFP30485515
sfGFP	30	1644	0.45666666666666667	E5	2	AFU	485	515	naive 2x	HCK pT7 GFP	30	2		sfGFP30485515
sfGFP	30	1644	0.45666666666666667	E6	1	AFU	485	515	naive 2x	HCK pT7 GFP	40	2		sfGFP30485515
sfGFP	30	1644	0.45666666666666667	E7	1	AFU	485	515	naive 2x	HCK pT7 GFP	50	2		sfGFP30485515
sfGFP	30	1644	0.45666666666666667	E8	3	AFU	485	515	naive 2x	HCK pT7 GFP	75	2		sfGFP30485515
sfGFP	30	1644	0.45666666666666667	E9	1	AFU	485	515	naive 2x	HCK pT7 GFP	100	2		sfGFP30485515
sfGFP	30	1644	0.45666666666666667	E10	0	AFU	485	515	naive 2x	HCK pT7 GFP	150	2		sfGFP30485515
sfGFP	30	1644	0.45666666666666667	E11	2	AFU	485	515	naive 2x	HCK pT7 GFP	200	2		sfGFP30485515
sfGFP	30	1644	0.45666666666666667	E12	1	AFU	485	515	naive 2x	HCK pT7 GFP	400	2		sfGFP30485515
sfGFP	30	1644	0.45666666666666667	F1	0	AFU	485	515	naive 2x	HCK pT7 GFP	0	3		sfGFP30485515
sfGFP	30	1644	0.45666666666666667	F2	1	AFU	485	515	naive 2x	HCK pT7 GFP	5	3		sfGFP30485515
sfGFP	30	1644	0.45666666666666667	F3	1	AFU	485	515	naive 2x	HCK pT7 GFP	10	3		sfGFP30485515
sfGFP	30	1644	0.45666666666666667	F4	0	AFU	485	515	naive 2x	HCK pT7 GFP	20	3		sfGFP30485515
sfGFP	30	1644	0.45666666666666667	F5	3	AFU	485	515	naive 2x	HCK pT7 GFP	30	3		sfGFP30485515
sfGFP	30	1644	0.45666666666666667	F6	0	AFU	485	515	naive 2x	HCK pT7 GFP	40	3		sfGFP30485515
sfGFP	30	1644	0.45666666666666667	F7	0	AFU	485	515	naive 2x	HCK pT7 GFP	50	3		sfGFP30485515
sfGFP	30	1644	0.45666666666666667	F8	1	AFU	485	515	naive 2x	HCK pT7 GFP	75	3		sfGFP30485515
sfGFP	30	1644	0.45666666666666667	F9	2	AFU	485	515	naive 2x	HCK pT7 GFP	100	3		sfGFP30485515
sfGFP	30	1644	0.45666666666666667	F10	0	AFU	485	515	naive 2x	HCK pT7 GFP	150	3		sfGFP30485515
sfGFP	30	1644	0.45666666666666667	F11	1	AFU	485	515	naive 2x	HCK pT7 GFP	200	3		sfGFP30485515
sfGFP	30	1644	0.45666666666666667	F12	0	AFU	485	515	naive 2x	HCK pT7 GFP	400	3		sfGFP30485515
sfGFP	30	2244	0.6233333333333333	A1	2	AFU	485	515	naive 1x	HCK pT7 GFP	0	1		sfGFP30485515
sfGFP	30	2244	0.6233333333333333	A2	2	AFU	485	515	naive 1x	HCK pT7 GFP	5	1		sfGFP30485515
sfGFP	30	2244	0.6233333333333333	A3	0	AFU	485	515	naive 1x	HCK pT7 GFP	10	1		sfGFP30485515
sfGFP	30	2244	0.6233333333333333	A4	0	AFU	485	515	naive 1x	HCK pT7 GFP	20	1		sfGFP30485515
sfGFP	30	2244	0.6233333333333333	A5	2	AFU	485	515	naive 1x	HCK pT7 GFP	30	1		sfGFP30485515
sfGFP	30	2244	0.6233333333333333	A6	1	AFU	485	515	naive 1x	HCK pT7 GFP	40	1		sfGFP30485515
sfGFP	30	2244	0.6233333333333333	A7	1	AFU	485	515	naive 1x	HCK pT7 GFP	50	1		sfGFP30485515
sfGFP	30	2244	0.6233333333333333	A8	4	AFU	485	515	naive 1x	HCK pT7 GFP	75	1		sfGFP30485515
sfGFP	30	2244	0.6233333333333333	A9	1	AFU	485	515	naive 1x	HCK pT7 GFP	100	1		sfGFP30485515
sfGFP	30	2244	0.6233333333333333	A10	2	AFU	485	515	naive 1x	HCK pT7 GFP	150	1		sfGFP30485515
sfGFP	30	2244	0.6233333333333333	A11	0	AFU	485	515	naive 1x	HCK pT7 GFP	200	1		sfGFP30485515
sfGFP	30	2244	0.6233333333333333	A12	2	AFU	485	515	naive 1x	HCK pT7 GFP	400	1		sfGFP30485515
sfGFP	30	2244	0.6233333333333333	B1	2	AFU	485	515	naive 1x	HCK pT7 GFP	0	2		sfGFP30485515
sfGFP	30	2244	0.6233333333333333	B2	2	AFU	485	515	naive 1x	HCK pT7 GFP	5	2		sfGFP30485515
sfGFP	30	2244	0.6233333333333333	B3	1	AFU	485	515	naive 1x	HCK pT7 GFP	10	2		sfGFP30485515
sfGFP	30	2244	0.6233333333333333	B4	1	AFU	485	515	naive 1x	HCK pT7 GFP	20	2		sfGFP30485515
sfGFP	30	2244	0.6233333333333333	B5	1	AFU	485	515	naive 1x	HCK pT7 GFP	30	2		sfGFP30485515
sfGFP	30	2244	0.6233333333333333	B6	2	AFU	485	515	naive 1x	HCK pT7 GFP	40	2		sfGFP30485515
sfGFP	30	2244	0.6233333333333333	B7	1	AFU	485	515	naive 1x	HCK pT7 GFP	50	2		sfGFP30485515
sfGFP	30	2244	0.6233333333333333	B8	1	AFU	485	515	naive 1x	HCK pT7 GFP	75	2		sfGFP30485515
sfGFP	30	2244	0.6233333333333333	B9	3	AFU	485	515	naive 1x	HCK pT7 GFP	100	2		sfGFP30485515
sfGFP	30	2244	0.6233333333333333	B10	2	AFU	485	515	naive 1x	HCK pT7 GFP	150	2		sfGFP30485515
sfGFP	30	2244	0.6233333333333333	B11	0	AFU	485	515	naive 1x	HCK pT7 GFP	200	2		sfGFP30485515
sfGFP	30	2244	0.6233333333333333	B12	1	AFU	485	515	naive 1x	HCK pT7 GFP	400	2		sfGFP30485515
sfGFP	30	2244	0.6233333333333333	C1	3	AFU	485	515	naive 1x	HCK pT7 GFP	0	3		sfGFP30485515
sfGFP	30	2244	0.6233333333333333	C2	0	AFU	485	515	naive 1x	HCK pT7 GFP	5	3		sfGFP30485515
sfGFP	30	2244	0.6233333333333333	C3	2	AFU	485	515	naive 1x	HCK pT7 GFP	10	3		sfGFP30485515
sfGFP	30	2244	0.6233333333333333	C4	0	AFU	485	515	naive 1x	HCK pT7 GFP	20	3		sfGFP30485515
sfGFP	30	2244	0.6233333333333333	C5	2	AFU	485	515	naive 1x	HCK pT7 GFP	30	3		sfGFP30485515
sfGFP	30	2244	0.6233333333333333	C6	3	AFU	485	515	naive 1x	HCK pT7 GFP	40	3		sfGFP30485515
sfGFP	30	2244	0.6233333333333333	C7	0	AFU	485	515	naive 1x	HCK pT7 GFP	50	3		sfGFP30485515
sfGFP	30	2244	0.6233333333333333	C8	2	AFU	485	515	naive 1x	HCK pT7 GFP	75	3		sfGFP30485515
sfGFP	30	2244	0.6233333333333333	C9	3	AFU	485	515	naive 1x	HCK pT7 GFP	100	3		sfGFP30485515
sfGFP	30	2244	0.6233333333333333	C10	2	AFU	485	515	naive 1x	HCK pT7 GFP	150	3		sfGFP30485515
sfGFP	30	2244	0.6233333333333333	C11	0	AFU	485	515	naive 1x	HCK pT7 GFP	200	3		sfGFP30485515
sfGFP	30	2244	0.6233333333333333	C12	1	AFU	485	515	naive 1x	HCK pT7 GFP	400	3		sfGFP30485515
sfGFP	30	2244	0.6233333333333333	D1	2	AFU	485	515	naive 2x	HCK pT7 GFP	0	1		sfGFP30485515
sfGFP	30	2244	0.6233333333333333	D2	1	AFU	485	515	naive 2x	HCK pT7 GFP	5	1		sfGFP30485515
sfGFP	30	2244	0.6233333333333333	D3	1	AFU	485	515	naive 2x	HCK pT7 GFP	10	1		sfGFP30485515
sfGFP	30	2244	0.6233333333333333	D4	1	AFU	485	515	naive 2x	HCK pT7 GFP	20	1		sfGFP30485515
sfGFP	30	2244	0.6233333333333333	D5	2	AFU	485	515	naive 2x	HCK pT7 GFP	30	1		sfGFP30485515
sfGFP	30	2244	0.6233333333333333	D6	1	AFU	485	515	naive 2x	HCK pT7 GFP	40	1		sfGFP30485515
sfGFP	30	2244	0.6233333333333333	D7	1	AFU	485	515	naive 2x	HCK pT7 GFP	50	1		sfGFP30485515
sfGFP	30	2244	0.6233333333333333	D8	0	AFU	485	515	naive 2x	HCK pT7 GFP	75	1		sfGFP30485515
sfGFP	30	2244	0.6233333333333333	D9	2	AFU	485	515	naive 2x	HCK pT7 GFP	100	1		sfGFP30485515
sfGFP	30	2244	0.6233333333333333	D10	1	AFU	485	515	naive 2x	HCK pT7 GFP	150	1		sfGFP30485515
sfGFP	30	2244	0.6233333333333333	D11	0	AFU	485	515	naive 2x	HCK pT7 GFP	200	1		sfGFP30485515
sfGFP	30	2244	0.6233333333333333	D12	0	AFU	485	515	naive 2x	HCK pT7 GFP	400	1		sfGFP30485515
sfGFP	30	2244	0.6233333333333333	E1	3	AFU	485	515	naive 2x	HCK pT7 GFP	0	2		sfGFP30485515
sfGFP	30	2244	0.6233333333333333	E2	3	AFU	485	515	naive 2x	HCK pT7 GFP	5	2		sfGFP30485515
sfGFP	30	2244	0.6233333333333333	E3	2	AFU	485	515	naive 2x	HCK pT7 GFP	10	2		sfGFP30485515
sfGFP	30	2244	0.6233333333333333	E4	2	AFU	485	515	naive 2x	HCK pT7 GFP	20	2		sfGFP30485515
sfGFP	30	2244	0.6233333333333333	E5	0	AFU	485	515	naive 2x	HCK pT7 GFP	30	2		sfGFP30485515
sfGFP	30	2244	0.6233333333333333	E6	2	AFU	485	515	naive 2x	HCK pT7 GFP	40	2		sfGFP30485515
sfGFP	30	2244	0.6233333333333333	E7	1	AFU	485	515	naive 2x	HCK pT7 GFP	50	2		sfGFP30485515
sfGFP	30	2244	0.6233333333333333	E8	2	AFU	485	515	naive 2x	HCK pT7 GFP	75	2		sfGFP30485515
sfGFP	30	2244	0.6233333333333333	E9	3	AFU	485	515	naive 2x	HCK pT7 GFP	100	2		sfGFP30485515
sfGFP	30	2244	0.6233333333333333	E10	1	AFU	485	515	naive 2x	HCK pT7 GFP	150	2		sfGFP30485515
sfGFP	30	2244	0.6233333333333333	E11	1	AFU	485	515	naive 2x	HCK pT7 GFP	200	2		sfGFP30485515
sfGFP	30	2244	0.6233333333333333	E12	3	AFU	485	515	naive 2x	HCK pT7 GFP	400	2		sfGFP30485515
sfGFP	30	2244	0.6233333333333333	F1	1	AFU	485	515	naive 2x	HCK pT7 GFP	0	3		sfGFP30485515
sfGFP	30	2244	0.6233333333333333	F2	0	AFU	485	515	naive 2x	HCK pT7 GFP	5	3		sfGFP30485515
sfGFP	30	2244	0.6233333333333333	F3	1	AFU	485	515	naive 2x	HCK pT7 GFP	10	3		sfGFP30485515
sfGFP	30	2244	0.6233333333333333	F4	0	AFU	485	515	naive 2x	HCK pT7 GFP	20	3		sfGFP30485515
sfGFP	30	2244	0.6233333333333333	F5	0	AFU	485	515	naive 2x	HCK pT7 GFP	30	3		sfGFP30485515
sfGFP	30	2244	0.6233333333333333	F6	2	AFU	485	515	naive 2x	HCK pT7 GFP	40	3		sfGFP30485515
sfGFP	30	2244	0.6233333333333333	F7	1	AFU	485	515	naive 2x	HCK pT7 GFP	50	3		sfGFP30485515
sfGFP	30	2244	0.6233333333333333	F8	3	AFU	485	515	naive 2x	HCK pT7 GFP	75	3		sfGFP30485515
sfGFP	30	2244	0.6233333333333333	F9	4	AFU	485	515	naive 2x	HCK pT7 GFP	100	3		sfGFP30485515
sfGFP	30	2244	0.6233333333333333	F10	2	AFU	485	515	naive 2x	HCK pT7 GFP	150	3		sfGFP30485515
sfGFP	30	2244	0.6233333333333333	F11	1	AFU	485	515	naive 2x	HCK pT7 GFP	200	3		sfGFP30485515
sfGFP	30	2244	0.6233333333333333	F12	1	AFU	485	515	naive 2x	HCK pT7 GFP	400	3		sfGFP30485515
sfGFP	30	2844	0.79	A1	2	AFU	485	515	naive 1x	HCK pT7 GFP	0	1		sfGFP30485515
sfGFP	30	2844	0.79	A2	1	AFU	485	515	naive 1x	HCK pT7 GFP	5	1		sfGFP30485515
sfGFP	30	2844	0.79	A3	2	AFU	485	515	naive 1x	HCK pT7 GFP	10	1		sfGFP30485515
sfGFP	30	2844	0.79	A4	0	AFU	485	515	naive 1x	HCK pT7 GFP	20	1		sfGFP30485515
sfGFP	30	2844	0.79	A5	1	AFU	485	515	naive 1x	HCK pT7 GFP	30	1		sfGFP30485515
sfGFP	30	2844	0.79	A6	1	AFU	485	515	naive 1x	HCK pT7 GFP	40	1		sfGFP30485515
sfGFP	30	2844	0.79	A7	0	AFU	485	515	naive 1x	HCK pT7 GFP	50	1		sfGFP30485515
sfGFP	30	2844	0.79	A8	2	AFU	485	515	naive 1x	HCK pT7 GFP	75	1		sfGFP30485515
sfGFP	30	2844	0.79	A9	3	AFU	485	515	naive 1x	HCK pT7 GFP	100	1		sfGFP30485515
sfGFP	30	2844	0.79	A10	2	AFU	485	515	naive 1x	HCK pT7 GFP	150	1		sfGFP30485515
sfGFP	30	2844	0.79	A11	2	AFU	485	515	naive 1x	HCK pT7 GFP	200	1		sfGFP30485515
sfGFP	30	2844	0.79	A12	3	AFU	485	515	naive 1x	HCK pT7 GFP	400	1		sfGFP30485515
sfGFP	30	2844	0.79	B1	0	AFU	485	515	naive 1x	HCK pT7 GFP	0	2		sfGFP30485515
sfGFP	30	2844	0.79	B2	6	AFU	485	515	naive 1x	HCK pT7 GFP	5	2		sfGFP30485515
sfGFP	30	2844	0.79	B3	2	AFU	485	515	naive 1x	HCK pT7 GFP	10	2		sfGFP30485515
sfGFP	30	2844	0.79	B4	0	AFU	485	515	naive 1x	HCK pT7 GFP	20	2		sfGFP30485515
sfGFP	30	2844	0.79	B5	1	AFU	485	515	naive 1x	HCK pT7 GFP	30	2		sfGFP30485515
sfGFP	30	2844	0.79	B6	0	AFU	485	515	naive 1x	HCK pT7 GFP	40	2		sfGFP30485515
sfGFP	30	2844	0.79	B7	2	AFU	485	515	naive 1x	HCK pT7 GFP	50	2		sfGFP30485515
sfGFP	30	2844	0.79	B8	1	AFU	485	515	naive 1x	HCK pT7 GFP	75	2		sfGFP30485515
sfGFP	30	2844	0.79	B9	3	AFU	485	515	naive 1x	HCK pT7 GFP	100	2		sfGFP30485515
sfGFP	30	2844	0.79	B10	3	AFU	485	515	naive 1x	HCK pT7 GFP	150	2		sfGFP30485515
sfGFP	30	2844	0.79	B11	1	AFU	485	515	naive 1x	HCK pT7 GFP	200	2		sfGFP30485515
sfGFP	30	2844	0.79	B12	2	AFU	485	515	naive 1x	HCK pT7 GFP	400	2		sfGFP30485515
sfGFP	30	2844	0.79	C1	2	AFU	485	515	naive 1x	HCK pT7 GFP	0	3		sfGFP30485515
sfGFP	30	2844	0.79	C2	3	AFU	485	515	naive 1x	HCK pT7 GFP	5	3		sfGFP30485515
sfGFP	30	2844	0.79	C3	2	AFU	485	515	naive 1x	HCK pT7 GFP	10	3		sfGFP30485515
sfGFP	30	2844	0.79	C4	2	AFU	485	515	naive 1x	HCK pT7 GFP	20	3		sfGFP30485515
sfGFP	30	2844	0.79	C5	1	AFU	485	515	naive 1x	HCK pT7 GFP	30	3		sfGFP30485515
sfGFP	30	2844	0.79	C6	1	AFU	485	515	naive 1x	HCK pT7 GFP	40	3		sfGFP30485515
sfGFP	30	2844	0.79	C7	3	AFU	485	515	naive 1x	HCK pT7 GFP	50	3		sfGFP30485515
sfGFP	30	2844	0.79	C8	1	AFU	485	515	naive 1x	HCK pT7 GFP	75	3		sfGFP30485515
sfGFP	30	2844	0.79	C9	2	AFU	485	515	naive 1x	HCK pT7 GFP	100	3		sfGFP30485515
sfGFP	30	2844	0.79	C10	1	AFU	485	515	naive 1x	HCK pT7 GFP	150	3		sfGFP30485515
sfGFP	30	2844	0.79	C11	1	AFU	485	515	naive 1x	HCK pT7 GFP	200	3		sfGFP30485515
sfGFP	30	2844	0.79	C12	2	AFU	485	515	naive 1x	HCK pT7 GFP	400	3		sfGFP30485515
sfGFP	30	2844	0.79	D1	4	AFU	485	515	naive 2x	HCK pT7 GFP	0	1		sfGFP30485515
sfGFP	30	2844	0.79	D2	1	AFU	485	515	naive 2x	HCK pT7 GFP	5	1		sfGFP30485515
sfGFP	30	2844	0.79	D3	3	AFU	485	515	naive 2x	HCK pT7 GFP	10	1		sfGFP30485515
sfGFP	30	2844	0.79	D4	3	AFU	485	515	naive 2x	HCK pT7 GFP	20	1		sfGFP30485515
sfGFP	30	2844	0.79	D5	1	AFU	485	515	naive 2x	HCK pT7 GFP	30	1		sfGFP30485515
sfGFP	30	2844	0.79	D6	2	AFU	485	515	naive 2x	HCK pT7 GFP	40	1		sfGFP30485515
sfGFP	30	2844	0.79	D7	1	AFU	485	515	naive 2x	HCK pT7 GFP	50	1		sfGFP30485515
sfGFP	30	2844	0.79	D8	3	AFU	485	515	naive 2x	HCK pT7 GFP	75	1		sfGFP30485515
sfGFP	30	2844	0.79	D9	1	AFU	485	515	naive 2x	HCK pT7 GFP	100	1		sfGFP30485515
sfGFP	30	2844	0.79	D10	0	AFU	485	515	naive 2x	HCK pT7 GFP	150	1		sfGFP30485515
sfGFP	30	2844	0.79	D11	2	AFU	485	515	naive 2x	HCK pT7 GFP	200	1		sfGFP30485515
sfGFP	30	2844	0.79	D12	1	AFU	485	515	naive 2x	HCK pT7 GFP	400	1		sfGFP30485515
sfGFP	30	2844	0.79	E1	2	AFU	485	515	naive 2x	HCK pT7 GFP	0	2		sfGFP30485515
sfGFP	30	2844	0.79	E2	3	AFU	485	515	naive 2x	HCK pT7 GFP	5	2		sfGFP30485515
sfGFP	30	2844	0.79	E3	0	AFU	485	515	naive 2x	HCK pT7 GFP	10	2		sfGFP30485515
sfGFP	30	2844	0.79	E4	3	AFU	485	515	naive 2x	HCK pT7 GFP	20	2		sfGFP30485515
sfGFP	30	2844	0.79	E5	0	AFU	485	515	naive 2x	HCK pT7 GFP	30	2		sfGFP30485515
sfGFP	30	2844	0.79	E6	0	AFU	485	515	naive 2x	HCK pT7 GFP	40	2		sfGFP30485515
sfGFP	30	2844	0.79	E7	2	AFU	485	515	naive 2x	HCK pT7 GFP	50	2		sfGFP30485515
sfGFP	30	2844	0.79	E8	1	AFU	485	515	naive 2x	HCK pT7 GFP	75	2		sfGFP30485515
sfGFP	30	2844	0.79	E9	0	AFU	485	515	naive 2x	HCK pT7 GFP	100	2		sfGFP30485515
sfGFP	30	2844	0.79	E10	2	AFU	485	515	naive 2x	HCK pT7 GFP	150	2		sfGFP30485515
sfGFP	30	2844	0.79	E11	1	AFU	485	515	naive 2x	HCK pT7 GFP	200	2		sfGFP30485515
sfGFP	30	2844	0.79	E12	0	AFU	485	515	naive 2x	HCK pT7 GFP	400	2		sfGFP30485515
sfGFP	30	2844	0.79	F1	2	AFU	485	515	naive 2x	HCK pT7 GFP	0	3		sfGFP30485515
sfGFP	30	2844	0.79	F2	1	AFU	485	515	naive 2x	HCK pT7 GFP	5	3		sfGFP30485515
sfGFP	30	2844	0.79	F3	2	AFU	485	515	naive 2x	HCK pT7 GFP	10	3		sfGFP30485515
sfGFP	30	2844	0.79	F4	2	AFU	485	515	naive 2x	HCK pT7 GFP	20	3		sfGFP30485515
sfGFP	30	2844	0.79	F5	3	AFU	485	515	naive 2x	HCK pT7 GFP	30	3		sfGFP30485515
sfGFP	30	2844	0.79	F6	1	AFU	485	515	naive 2x	HCK pT7 GFP	40	3		sfGFP30485515
sfGFP	30	2844	0.79	F7	1	AFU	485	515	naive 2x	HCK pT7 GFP	50	3		sfGFP30485515
sfGFP	30	2844	0.79	F8	1	AFU	485	515	naive 2x	HCK pT7 GFP	75	3		sfGFP30485515
sfGFP	30	2844	0.79	F9	1	AFU	485	515	naive 2x	HCK pT7 GFP	100	3		sfGFP30485515
sfGFP	30	2844	0.79	F10	2	AFU	485	515	naive 2x	HCK pT7 GFP	150	3		sfGFP30485515
sfGFP	30	2844	0.79	F11	0	AFU	485	515	naive 2x	HCK pT7 GFP	200	3		sfGFP30485515
sfGFP	30	2844	0.79	F12	0	AFU	485	515	naive 2x	HCK pT7 GFP	400	3		sfGFP30485515
sfGFP	30	3444	0.9566666666666667	A1	0	AFU	485	515	naive 1x	HCK pT7 GFP	0	1		sfGFP30485515
sfGFP	30	3444	0.9566666666666667	A2	2	AFU	485	515	naive 1x	HCK pT7 GFP	5	1		sfGFP30485515
sfGFP	30	3444	0.9566666666666667	A3	2	AFU	485	515	naive 1x	HCK pT7 GFP	10	1		sfGFP30485515
sfGFP	30	3444	0.9566666666666667	A4	0	AFU	485	515	naive 1x	HCK pT7 GFP	20	1		sfGFP30485515
sfGFP	30	3444	0.9566666666666667	A5	1	AFU	485	515	naive 1x	HCK pT7 GFP	30	1		sfGFP30485515
sfGFP	30	3444	0.9566666666666667	A6	2	AFU	485	515	naive 1x	HCK pT7 GFP	40	1		sfGFP30485515
sfGFP	30	3444	0.9566666666666667	A7	1	AFU	485	515	naive 1x	HCK pT7 GFP	50	1		sfGFP30485515
sfGFP	30	3444	0.9566666666666667	A8	3	AFU	485	515	naive 1x	HCK pT7 GFP	75	1		sfGFP30485515
sfGFP	30	3444	0.9566666666666667	A9	2	AFU	485	515	naive 1x	HCK pT7 GFP	100	1		sfGFP30485515
sfGFP	30	3444	0.9566666666666667	A10	5	AFU	485	515	naive 1x	HCK pT7 GFP	150	1		sfGFP30485515
sfGFP	30	3444	0.9566666666666667	A11	2	AFU	485	515	naive 1x	HCK pT7 GFP	200	1		sfGFP30485515
sfGFP	30	3444	0.9566666666666667	A12	0	AFU	485	515	naive 1x	HCK pT7 GFP	400	1		sfGFP30485515
sfGFP	30	3444	0.9566666666666667	B1	0	AFU	485	515	naive 1x	HCK pT7 GFP	0	2		sfGFP30485515
sfGFP	30	3444	0.9566666666666667	B2	2	AFU	485	515	naive 1x	HCK pT7 GFP	5	2		sfGFP30485515
sfGFP	30	3444	0.9566666666666667	B3	1	AFU	485	515	naive 1x	HCK pT7 GFP	10	2		sfGFP30485515
sfGFP	30	3444	0.9566666666666667	B4	0	AFU	485	515	naive 1x	HCK pT7 GFP	20	2		sfGFP30485515
sfGFP	30	3444	0.9566666666666667	B5	1	AFU	485	515	naive 1x	HCK pT7 GFP	30	2		sfGFP30485515
sfGFP	30	3444	0.9566666666666667	B6	3	AFU	485	515	naive 1x	HCK pT7 GFP	40	2		sfGFP30485515
sfGFP	30	3444	0.9566666666666667	B7	2	AFU	485	515	naive 1x	HCK pT7 GFP	50	2		sfGFP30485515
sfGFP	30	3444	0.9566666666666667	B8	3	AFU	485	515	naive 1x	HCK pT7 GFP	75	2		sfGFP30485515
sfGFP	30	3444	0.9566666666666667	B9	1	AFU	485	515	naive 1x	HCK pT7 GFP	100	2		sfGFP30485515
sfGFP	30	3444	0.9566666666666667	B10	3	AFU	485	515	naive 1x	HCK pT7 GFP	150	2		sfGFP30485515
sfGFP	30	3444	0.9566666666666667	B11	4	AFU	485	515	naive 1x	HCK pT7 GFP	200	2		sfGFP30485515
sfGFP	30	3444	0.9566666666666667	B12	4	AFU	485	515	naive 1x	HCK pT7 GFP	400	2		sfGFP30485515
sfGFP	30	3444	0.9566666666666667	C1	2	AFU	485	515	naive 1x	HCK pT7 GFP	0	3		sfGFP30485515
sfGFP	30	3444	0.9566666666666667	C2	2	AFU	485	515	naive 1x	HCK pT7 GFP	5	3		sfGFP30485515
sfGFP	30	3444	0.9566666666666667	C3	2	AFU	485	515	naive 1x	HCK pT7 GFP	10	3		sfGFP30485515
sfGFP	30	3444	0.9566666666666667	C4	3	AFU	485	515	naive 1x	HCK pT7 GFP	20	3		sfGFP30485515
sfGFP	30	3444	0.9566666666666667	C5	2	AFU	485	515	naive 1x	HCK pT7 GFP	30	3		sfGFP30485515
sfGFP	30	3444	0.9566666666666667	C6	2	AFU	485	515	naive 1x	HCK pT7 GFP	40	3		sfGFP30485515
sfGFP	30	3444	0.9566666666666667	C7	4	AFU	485	515	naive 1x	HCK pT7 GFP	50	3		sfGFP30485515
sfGFP	30	3444	0.9566666666666667	C8	3	AFU	485	515	naive 1x	HCK pT7 GFP	75	3		sfGFP30485515
sfGFP	30	3444	0.9566666666666667	C9	3	AFU	485	515	naive 1x	HCK pT7 GFP	100	3		sfGFP30485515
sfGFP	30	3444	0.9566666666666667	C10	3	AFU	485	515	naive 1x	HCK pT7 GFP	150	3		sfGFP30485515
sfGFP	30	3444	0.9566666666666667	C11	2	AFU	485	515	naive 1x	HCK pT7 GFP	200	3		sfGFP30485515
sfGFP	30	3444	0.9566666666666667	C12	2	AFU	485	515	naive 1x	HCK pT7 GFP	400	3		sfGFP30485515
sfGFP	30	3444	0.9566666666666667	D1	2	AFU	485	515	naive 2x	HCK pT7 GFP	0	1		sfGFP30485515
sfGFP	30	3444	0.9566666666666667	D2	1	AFU	485	515	naive 2x	HCK pT7 GFP	5	1		sfGFP30485515
sfGFP	30	3444	0.9566666666666667	D3	4	AFU	485	515	naive 2x	HCK pT7 GFP	10	1		sfGFP30485515
sfGFP	30	3444	0.9566666666666667	D4	0	AFU	485	515	naive 2x	HCK pT7 GFP	20	1		sfGFP30485515
sfGFP	30	3444	0.9566666666666667	D5	3	AFU	485	515	naive 2x	HCK pT7 GFP	30	1		sfGFP30485515
sfGFP	30	3444	0.9566666666666667	D6	1	AFU	485	515	naive 2x	HCK pT7 GFP	40	1		sfGFP30485515
sfGFP	30	3444	0.9566666666666667	D7	0	AFU	485	515	naive 2x	HCK pT7 GFP	50	1		sfGFP30485515
sfGFP	30	3444	0.9566666666666667	D8	0	AFU	485	515	naive 2x	HCK pT7 GFP	75	1		sfGFP30485515
sfGFP	30	3444	0.9566666666666667	D9	1	AFU	485	515	naive 2x	HCK pT7 GFP	100	1		sfGFP30485515
sfGFP	30	3444	0.9566666666666667	D10	2	AFU	485	515	naive 2x	HCK pT7 GFP	150	1		sfGFP30485515
sfGFP	30	3444	0.9566666666666667	D11	1	AFU	485	515	naive 2x	HCK pT7 GFP	200	1		sfGFP30485515
sfGFP	30	3444	0.9566666666666667	D12	2	AFU	485	515	naive 2x	HCK pT7 GFP	400	1		sfGFP30485515
sfGFP	30	3444	0.9566666666666667	E1	2	AFU	485	515	naive 2x	HCK pT7 GFP	0	2		sfGFP30485515
sfGFP	30	3444	0.9566666666666667	E2	1	AFU	485	515	naive 2x	HCK pT7 GFP	5	2		sfGFP30485515
sfGFP	30	3444	0.9566666666666667	E3	2	AFU	485	515	naive 2x	HCK pT7 GFP	10	2		sfGFP30485515
sfGFP	30	3444	0.9566666666666667	E4	4	AFU	485	515	naive 2x	HCK pT7 GFP	20	2		sfGFP30485515
sfGFP	30	3444	0.9566666666666667	E5	2	AFU	485	515	naive 2x	HCK pT7 GFP	30	2		sfGFP30485515
sfGFP	30	3444	0.9566666666666667	E6	3	AFU	485	515	naive 2x	HCK pT7 GFP	40	2		sfGFP30485515
sfGFP	30	3444	0.9566666666666667	E7	2	AFU	485	515	naive 2x	HCK pT7 GFP	50	2		sfGFP30485515
sfGFP	30	3444	0.9566666666666667	E8	2	AFU	485	515	naive 2x	HCK pT7 GFP	75	2		sfGFP30485515
sfGFP	30	3444	0.9566666666666667	E9	2	AFU	485	515	naive 2x	HCK pT7 GFP	100	2		sfGFP30485515
sfGFP	30	3444	0.9566666666666667	E10	0	AFU	485	515	naive 2x	HCK pT7 GFP	150	2		sfGFP30485515
sfGFP	30	3444	0.9566666666666667	E11	3	AFU	485	515	naive 2x	HCK pT7 GFP	200	2		sfGFP30485515
sfGFP	30	3444	0.9566666666666667	E12	0	AFU	485	515	naive 2x	HCK pT7 GFP	400	2		sfGFP30485515
sfGFP	30	3444	0.9566666666666667	F1	1	AFU	485	515	naive 2x	HCK pT7 GFP	0	3		sfGFP30485515
sfGFP	30	3444	0.9566666666666667	F2	0	AFU	485	515	naive 2x	HCK pT7 GFP	5	3		sfGFP30485515
sfGFP	30	3444	0.9566666666666667	F3	1	AFU	485	515	naive 2x	HCK pT7 GFP	10	3		sfGFP30485515
sfGFP	30	3444	0.9566666666666667	F4	3	AFU	485	515	naive 2x	HCK pT7 GFP	20	3		sfGFP30485515
sfGFP	30	3444	0.9566666666666667	F5	4	AFU	485	515	naive 2x	HCK pT7 GFP	30	3		sfGFP30485515
sfGFP	30	3444	0.9566666666666667	F6	0	AFU	485	515	naive 2x	HCK pT7 GFP	40	3		sfGFP30485515
sfGFP	30	3444	0.9566666666666667	F7	1	AFU	485	515	naive 2x	HCK pT7 GFP	50	3		sfGFP30485515
sfGFP	30	3444	0.9566666666666667	F8	3	AFU	485	515	naive 2x	HCK pT7 GFP	75	3		sfGFP30485515
sfGFP	30	3444	0.9566666666666667	F9	1	AFU	485	515	naive 2x	HCK pT7 GFP	100	3		sfGFP30485515
sfGFP	30	3444	0.9566666666666667	F10	2	AFU	485	515	naive 2x	HCK pT7 GFP	150	3		sfGFP30485515
sfGFP	30	3444	0.9566666666666667	F11	1	AFU	485	515	naive 2x	HCK pT7 GFP	200	3		sfGFP30485515
sfGFP	30	3444	0.9566666666666667	F12	2	AFU	485	515	naive 2x	HCK pT7 GFP	400	3		sfGFP30485515
sfGFP	30	4044	1.1233333333333333	A1	3	AFU	485	515	naive 1x	HCK pT7 GFP	0	1		sfGFP30485515
sfGFP	30	4044	1.1233333333333333	A2	4	AFU	485	515	naive 1x	HCK pT7 GFP	5	1		sfGFP30485515
sfGFP	30	4044	1.1233333333333333	A3	2	AFU	485	515	naive 1x	HCK pT7 GFP	10	1		sfGFP30485515
sfGFP	30	4044	1.1233333333333333	A4	3	AFU	485	515	naive 1x	HCK pT7 GFP	20	1		sfGFP30485515
sfGFP	30	4044	1.1233333333333333	A5	2	AFU	485	515	naive 1x	HCK pT7 GFP	30	1		sfGFP30485515
sfGFP	30	4044	1.1233333333333333	A6	0	AFU	485	515	naive 1x	HCK pT7 GFP	40	1		sfGFP30485515
sfGFP	30	4044	1.1233333333333333	A7	2	AFU	485	515	naive 1x	HCK pT7 GFP	50	1		sfGFP30485515
sfGFP	30	4044	1.1233333333333333	A8	3	AFU	485	515	naive 1x	HCK pT7 GFP	75	1		sfGFP30485515
sfGFP	30	4044	1.1233333333333333	A9	2	AFU	485	515	naive 1x	HCK pT7 GFP	100	1		sfGFP30485515
sfGFP	30	4044	1.1233333333333333	A10	1	AFU	485	515	naive 1x	HCK pT7 GFP	150	1		sfGFP30485515
sfGFP	30	4044	1.1233333333333333	A11	1	AFU	485	515	naive 1x	HCK pT7 GFP	200	1		sfGFP30485515
sfGFP	30	4044	1.1233333333333333	A12	1	AFU	485	515	naive 1x	HCK pT7 GFP	400	1		sfGFP30485515
sfGFP	30	4044	1.1233333333333333	B1	2	AFU	485	515	naive 1x	HCK pT7 GFP	0	2		sfGFP30485515
sfGFP	30	4044	1.1233333333333333	B2	2	AFU	485	515	naive 1x	HCK pT7 GFP	5	2		sfGFP30485515
sfGFP	30	4044	1.1233333333333333	B3	0	AFU	485	515	naive 1x	HCK pT7 GFP	10	2		sfGFP30485515
sfGFP	30	4044	1.1233333333333333	B4	2	AFU	485	515	naive 1x	HCK pT7 GFP	20	2		sfGFP30485515
sfGFP	30	4044	1.1233333333333333	B5	1	AFU	485	515	naive 1x	HCK pT7 GFP	30	2		sfGFP30485515
sfGFP	30	4044	1.1233333333333333	B6	5	AFU	485	515	naive 1x	HCK pT7 GFP	40	2		sfGFP30485515
sfGFP	30	4044	1.1233333333333333	B7	0	AFU	485	515	naive 1x	HCK pT7 GFP	50	2		sfGFP30485515
sfGFP	30	4044	1.1233333333333333	B8	3	AFU	485	515	naive 1x	HCK pT7 GFP	75	2		sfGFP30485515
sfGFP	30	4044	1.1233333333333333	B9	2	AFU	485	515	naive 1x	HCK pT7 GFP	100	2		sfGFP30485515
sfGFP	30	4044	1.1233333333333333	B10	4	AFU	485	515	naive 1x	HCK pT7 GFP	150	2		sfGFP30485515
sfGFP	30	4044	1.1233333333333333	B11	0	AFU	485	515	naive 1x	HCK pT7 GFP	200	2		sfGFP30485515
sfGFP	30	4044	1.1233333333333333	B12	0	AFU	485	515	naive 1x	HCK pT7 GFP	400	2		sfGFP30485515
sfGFP	30	4044	1.1233333333333333	C1	4	AFU	485	515	naive 1x	HCK pT7 GFP	0	3		sfGFP30485515
sfGFP	30	4044	1.1233333333333333	C2	3	AFU	485	515	naive 1x	HCK pT7 GFP	5	3		sfGFP30485515
sfGFP	30	4044	1.1233333333333333	C3	2	AFU	485	515	naive 1x	HCK pT7 GFP	10	3		sfGFP30485515
sfGFP	30	4044	1.1233333333333333	C4	4	AFU	485	515	naive 1x	HCK pT7 GFP	20	3		sfGFP30485515
sfGFP	30	4044	1.1233333333333333	C5	1	AFU	485	515	naive 1x	HCK pT7 GFP	30	3		sfGFP30485515
sfGFP	30	4044	1.1233333333333333	C6	1	AFU	485	515	naive 1x	HCK pT7 GFP	40	3		sfGFP30485515
sfGFP	30	4044	1.1233333333333333	C7	4	AFU	485	515	naive 1x	HCK pT7 GFP	50	3		sfGFP30485515
sfGFP	30	4044	1.1233333333333333	C8	1	AFU	485	515	naive 1x	HCK pT7 GFP	75	3		sfGFP30485515
sfGFP	30	4044	1.1233333333333333	C9	0	AFU	485	515	naive 1x	HCK pT7 GFP	100	3		sfGFP30485515
sfGFP	30	4044	1.1233333333333333	C10	3	AFU	485	515	naive 1x	HCK pT7 GFP	150	3		sfGFP30485515
sfGFP	30	4044	1.1233333333333333	C11	0	AFU	485	515	naive 1x	HCK pT7 GFP	200	3		sfGFP30485515
sfGFP	30	4044	1.1233333333333333	C12	1	AFU	485	515	naive 1x	HCK pT7 GFP	400	3		sfGFP30485515
sfGFP	30	4044	1.1233333333333333	D1	1	AFU	485	515	naive 2x	HCK pT7 GFP	0	1		sfGFP30485515
sfGFP	30	4044	1.1233333333333333	D2	0	AFU	485	515	naive 2x	HCK pT7 GFP	5	1		sfGFP30485515
sfGFP	30	4044	1.1233333333333333	D3	3	AFU	485	515	naive 2x	HCK pT7 GFP	10	1		sfGFP30485515
sfGFP	30	4044	1.1233333333333333	D4	2	AFU	485	515	naive 2x	HCK pT7 GFP	20	1		sfGFP30485515
sfGFP	30	4044	1.1233333333333333	D5	4	AFU	485	515	naive 2x	HCK pT7 GFP	30	1		sfGFP30485515
sfGFP	30	4044	1.1233333333333333	D6	1	AFU	485	515	naive 2x	HCK pT7 GFP	40	1		sfGFP30485515
sfGFP	30	4044	1.1233333333333333	D7	2	AFU	485	515	naive 2x	HCK pT7 GFP	50	1		sfGFP30485515
sfGFP	30	4044	1.1233333333333333	D8	2	AFU	485	515	naive 2x	HCK pT7 GFP	75	1		sfGFP30485515
sfGFP	30	4044	1.1233333333333333	D9	1	AFU	485	515	naive 2x	HCK pT7 GFP	100	1		sfGFP30485515
sfGFP	30	4044	1.1233333333333333	D10	2	AFU	485	515	naive 2x	HCK pT7 GFP	150	1		sfGFP30485515
sfGFP	30	4044	1.1233333333333333	D11	3	AFU	485	515	naive 2x	HCK pT7 GFP	200	1		sfGFP30485515
sfGFP	30	4044	1.1233333333333333	D12	1	AFU	485	515	naive 2x	HCK pT7 GFP	400	1		sfGFP30485515
sfGFP	30	4044	1.1233333333333333	E1	2	AFU	485	515	naive 2x	HCK pT7 GFP	0	2		sfGFP30485515
sfGFP	30	4044	1.1233333333333333	E2	2	AFU	485	515	naive 2x	HCK pT7 GFP	5	2		sfGFP30485515
sfGFP	30	4044	1.1233333333333333	E3	3	AFU	485	515	naive 2x	HCK pT7 GFP	10	2		sfGFP30485515
sfGFP	30	4044	1.1233333333333333	E4	2	AFU	485	515	naive 2x	HCK pT7 GFP	20	2		sfGFP30485515
sfGFP	30	4044	1.1233333333333333	E5	2	AFU	485	515	naive 2x	HCK pT7 GFP	30	2		sfGFP30485515
sfGFP	30	4044	1.1233333333333333	E6	3	AFU	485	515	naive 2x	HCK pT7 GFP	40	2		sfGFP30485515
sfGFP	30	4044	1.1233333333333333	E7	1	AFU	485	515	naive 2x	HCK pT7 GFP	50	2		sfGFP30485515
sfGFP	30	4044	1.1233333333333333	E8	0	AFU	485	515	naive 2x	HCK pT7 GFP	75	2		sfGFP30485515
sfGFP	30	4044	1.1233333333333333	E9	2	AFU	485	515	naive 2x	HCK pT7 GFP	100	2		sfGFP30485515
sfGFP	30	4044	1.1233333333333333	E10	2	AFU	485	515	naive 2x	HCK pT7 GFP	150	2		sfGFP30485515
sfGFP	30	4044	1.1233333333333333	E11	0	AFU	485	515	naive 2x	HCK pT7 GFP	200	2		sfGFP30485515
sfGFP	30	4044	1.1233333333333333	E12	3	AFU	485	515	naive 2x	HCK pT7 GFP	400	2		sfGFP30485515
sfGFP	30	4044	1.1233333333333333	F1	3	AFU	485	515	naive 2x	HCK pT7 GFP	0	3		sfGFP30485515
sfGFP	30	4044	1.1233333333333333	F2	3	AFU	485	515	naive 2x	HCK pT7 GFP	5	3		sfGFP30485515
sfGFP	30	4044	1.1233333333333333	F3	2	AFU	485	515	naive 2x	HCK pT7 GFP	10	3		sfGFP30485515
sfGFP	30	4044	1.1233333333333333	F4	1	AFU	485	515	naive 2x	HCK pT7 GFP	20	3		sfGFP30485515
sfGFP	30	4044	1.1233333333333333	F5	4	AFU	485	515	naive 2x	HCK pT7 GFP	30	3		sfGFP30485515
sfGFP	30	4044	1.1233333333333333	F6	2	AFU	485	515	naive 2x	HCK pT7 GFP	40	3		sfGFP30485515
sfGFP	30	4044	1.1233333333333333	F7	2	AFU	485	515	naive 2x	HCK pT7 GFP	50	3		sfGFP30485515
sfGFP	30	4044	1.1233333333333333	F8	2	AFU	485	515	naive 2x	HCK pT7 GFP	75	3		sfGFP30485515
sfGFP	30	4044	1.1233333333333333	F9	2	AFU	485	515	naive 2x	HCK pT7 GFP	100	3		sfGFP30485515
sfGFP	30	4044	1.1233333333333333	F10	2	AFU	485	515	naive 2x	HCK pT7 GFP	150	3		sfGFP30485515
sfGFP	30	4044	1.1233333333333333	F11	3	AFU	485	515	naive 2x	HCK pT7 GFP	200	3		sfGFP30485515
sfGFP	30	4044	1.1233333333333333	F12	1	AFU	485	515	naive 2x	HCK pT7 GFP	400	3		sfGFP30485515
sfGFP	30	4644	1.29	A1	1	AFU	485	515	naive 1x	HCK pT7 GFP	0	1		sfGFP30485515
sfGFP	30	4644	1.29	A2	2	AFU	485	515	naive 1x	HCK pT7 GFP	5	1		sfGFP30485515
sfGFP	30	4644	1.29	A3	2	AFU	485	515	naive 1x	HCK pT7 GFP	10	1		sfGFP30485515
sfGFP	30	4644	1.29	A4	2	AFU	485	515	naive 1x	HCK pT7 GFP	20	1		sfGFP30485515
sfGFP	30	4644	1.29	A5	3	AFU	485	515	naive 1x	HCK pT7 GFP	30	1		sfGFP30485515
sfGFP	30	4644	1.29	A6	2	AFU	485	515	naive 1x	HCK pT7 GFP	40	1		sfGFP30485515
sfGFP	30	4644	1.29	A7	1	AFU	485	515	naive 1x	HCK pT7 GFP	50	1		sfGFP30485515
sfGFP	30	4644	1.29	A8	2	AFU	485	515	naive 1x	HCK pT7 GFP	75	1		sfGFP30485515
sfGFP	30	4644	1.29	A9	3	AFU	485	515	naive 1x	HCK pT7 GFP	100	1		sfGFP30485515
sfGFP	30	4644	1.29	A10	1	AFU	485	515	naive 1x	HCK pT7 GFP	150	1		sfGFP30485515
sfGFP	30	4644	1.29	A11	1	AFU	485	515	naive 1x	HCK pT7 GFP	200	1		sfGFP30485515
sfGFP	30	4644	1.29	A12	3	AFU	485	515	naive 1x	HCK pT7 GFP	400	1		sfGFP30485515
sfGFP	30	4644	1.29	B1	2	AFU	485	515	naive 1x	HCK pT7 GFP	0	2		sfGFP30485515
sfGFP	30	4644	1.29	B2	0	AFU	485	515	naive 1x	HCK pT7 GFP	5	2		sfGFP30485515
sfGFP	30	4644	1.29	B3	0	AFU	485	515	naive 1x	HCK pT7 GFP	10	2		sfGFP30485515
sfGFP	30	4644	1.29	B4	0	AFU	485	515	naive 1x	HCK pT7 GFP	20	2		sfGFP30485515
sfGFP	30	4644	1.29	B5	1	AFU	485	515	naive 1x	HCK pT7 GFP	30	2		sfGFP30485515
sfGFP	30	4644	1.29	B6	2	AFU	485	515	naive 1x	HCK pT7 GFP	40	2		sfGFP30485515
sfGFP	30	4644	1.29	B7	2	AFU	485	515	naive 1x	HCK pT7 GFP	50	2		sfGFP30485515
sfGFP	30	4644	1.29	B8	1	AFU	485	515	naive 1x	HCK pT7 GFP	75	2		sfGFP30485515
sfGFP	30	4644	1.29	B9	0	AFU	485	515	naive 1x	HCK pT7 GFP	100	2		sfGFP30485515
sfGFP	30	4644	1.29	B10	0	AFU	485	515	naive 1x	HCK pT7 GFP	150	2		sfGFP30485515
sfGFP	30	4644	1.29	B11	3	AFU	485	515	naive 1x	HCK pT7 GFP	200	2		sfGFP30485515
sfGFP	30	4644	1.29	B12	0	AFU	485	515	naive 1x	HCK pT7 GFP	400	2		sfGFP30485515
sfGFP	30	4644	1.29	C1	1	AFU	485	515	naive 1x	HCK pT7 GFP	0	3		sfGFP30485515
sfGFP	30	4644	1.29	C2	0	AFU	485	515	naive 1x	HCK pT7 GFP	5	3		sfGFP30485515
sfGFP	30	4644	1.29	C3	1	AFU	485	515	naive 1x	HCK pT7 GFP	10	3		sfGFP30485515
sfGFP	30	4644	1.29	C4	1	AFU	485	515	naive 1x	HCK pT7 GFP	20	3		sfGFP30485515
sfGFP	30	4644	1.29	C5	1	AFU	485	515	naive 1x	HCK pT7 GFP	30	3		sfGFP30485515
sfGFP	30	4644	1.29	C6	5	AFU	485	515	naive 1x	HCK pT7 GFP	40	3		sfGFP30485515
sfGFP	30	4644	1.29	C7	1	AFU	485	515	naive 1x	HCK pT7 GFP	50	3		sfGFP30485515
sfGFP	30	4644	1.29	C8	3	AFU	485	515	naive 1x	HCK pT7 GFP	75	3		sfGFP30485515
sfGFP	30	4644	1.29	C9	2	AFU	485	515	naive 1x	HCK pT7 GFP	100	3		sfGFP30485515
sfGFP	30	4644	1.29	C10	3	AFU	485	515	naive 1x	HCK pT7 GFP	150	3		sfGFP30485515
sfGFP	30	4644	1.29	C11	3	AFU	485	515	naive 1x	HCK pT7 GFP	200	3		sfGFP30485515
sfGFP	30	4644	1.29	C12	3	AFU	485	515	naive 1x	HCK pT7 GFP	400	3		sfGFP30485515
sfGFP	30	4644	1.29	D1	1	AFU	485	515	naive 2x	HCK pT7 GFP	0	1		sfGFP30485515
sfGFP	30	4644	1.29	D2	4	AFU	485	515	naive 2x	HCK pT7 GFP	5	1		sfGFP30485515
sfGFP	30	4644	1.29	D3	2	AFU	485	515	naive 2x	HCK pT7 GFP	10	1		sfGFP30485515
sfGFP	30	4644	1.29	D4	2	AFU	485	515	naive 2x	HCK pT7 GFP	20	1		sfGFP30485515
sfGFP	30	4644	1.29	D5	2	AFU	485	515	naive 2x	HCK pT7 GFP	30	1		sfGFP30485515
sfGFP	30	4644	1.29	D6	3	AFU	485	515	naive 2x	HCK pT7 GFP	40	1		sfGFP30485515
sfGFP	30	4644	1.29	D7	2	AFU	485	515	naive 2x	HCK pT7 GFP	50	1		sfGFP30485515
sfGFP	30	4644	1.29	D8	1	AFU	485	515	naive 2x	HCK pT7 GFP	75	1		sfGFP30485515
sfGFP	30	4644	1.29	D9	1	AFU	485	515	naive 2x	HCK pT7 GFP	100	1		sfGFP30485515
sfGFP	30	4644	1.29	D10	0	AFU	485	515	naive 2x	HCK pT7 GFP	150	1		sfGFP30485515
sfGFP	30	4644	1.29	D11	1	AFU	485	515	naive 2x	HCK pT7 GFP	200	1		sfGFP30485515
sfGFP	30	4644	1.29	D12	1	AFU	485	515	naive 2x	HCK pT7 GFP	400	1		sfGFP30485515
sfGFP	30	4644	1.29	E1	4	AFU	485	515	naive 2x	HCK pT7 GFP	0	2		sfGFP30485515
sfGFP	30	4644	1.29	E2	1	AFU	485	515	naive 2x	HCK pT7 GFP	5	2		sfGFP30485515
sfGFP	30	4644	1.29	E3	1	AFU	485	515	naive 2x	HCK pT7 GFP	10	2		sfGFP30485515
sfGFP	30	4644	1.29	E4	2	AFU	485	515	naive 2x	HCK pT7 GFP	20	2		sfGFP30485515
sfGFP	30	4644	1.29	E5	4	AFU	485	515	naive 2x	HCK pT7 GFP	30	2		sfGFP30485515
sfGFP	30	4644	1.29	E6	0	AFU	485	515	naive 2x	HCK pT7 GFP	40	2		sfGFP30485515
sfGFP	30	4644	1.29	E7	3	AFU	485	515	naive 2x	HCK pT7 GFP	50	2		sfGFP30485515
sfGFP	30	4644	1.29	E8	3	AFU	485	515	naive 2x	HCK pT7 GFP	75	2		sfGFP30485515
sfGFP	30	4644	1.29	E9	1	AFU	485	515	naive 2x	HCK pT7 GFP	100	2		sfGFP30485515
sfGFP	30	4644	1.29	E10	0	AFU	485	515	naive 2x	HCK pT7 GFP	150	2		sfGFP30485515
sfGFP	30	4644	1.29	E11	1	AFU	485	515	naive 2x	HCK pT7 GFP	200	2		sfGFP30485515
sfGFP	30	4644	1.29	E12	2	AFU	485	515	naive 2x	HCK pT7 GFP	400	2		sfGFP30485515
sfGFP	30	4644	1.29	F1	0	AFU	485	515	naive 2x	HCK pT7 GFP	0	3		sfGFP30485515
sfGFP	30	4644	1.29	F2	3	AFU	485	515	naive 2x	HCK pT7 GFP	5	3		sfGFP30485515
sfGFP	30	4644	1.29	F3	2	AFU	485	515	naive 2x	HCK pT7 GFP	10	3		sfGFP30485515
sfGFP	30	4644	1.29	F4	3	AFU	485	515	naive 2x	HCK pT7 GFP	20	3		sfGFP30485515
sfGFP	30	4644	1.29	F5	1	AFU	485	515	naive 2x	HCK pT7 GFP	30	3		sfGFP30485515
sfGFP	30	4644	1.29	F6	3	AFU	485	515	naive 2x	HCK pT7 GFP	40	3		sfGFP30485515
sfGFP	30	4644	1.29	F7	6	AFU	485	515	naive 2x	HCK pT7 GFP	50	3		sfGFP30485515
sfGFP	30	4644	1.29	F8	3	AFU	485	515	naive 2x	HCK pT7 GFP	75	3		sfGFP30485515
sfGFP	30	4644	1.29	F9	4	AFU	485	515	naive 2x	HCK pT7 GFP	100	3		sfGFP30485515
sfGFP	30	4644	1.29	F10	3	AFU	485	515	naive 2x	HCK pT7 GFP	150	3		sfGFP30485515
sfGFP	30	4644	1.29	F11	4	AFU	485	515	naive 2x	HCK pT7 GFP	200	3		sfGFP30485515
sfGFP	30	4644	1.29	F12	2	AFU	485	515	naive 2x	HCK pT7 GFP	400	3		sfGFP30485515
sfGFP	30	5244	1.4566666666666668	A1	1	AFU	485	515	naive 1x	HCK pT7 GFP	0	1		sfGFP30485515
sfGFP	30	5244	1.4566666666666668	A2	4	AFU	485	515	naive 1x	HCK pT7 GFP	5	1		sfGFP30485515
sfGFP	30	5244	1.4566666666666668	A3	2	AFU	485	515	naive 1x	HCK pT7 GFP	10	1		sfGFP30485515
sfGFP	30	5244	1.4566666666666668	A4	1	AFU	485	515	naive 1x	HCK pT7 GFP	20	1		sfGFP30485515
sfGFP	30	5244	1.4566666666666668	A5	1	AFU	485	515	naive 1x	HCK pT7 GFP	30	1		sfGFP30485515
sfGFP	30	5244	1.4566666666666668	A6	3	AFU	485	515	naive 1x	HCK pT7 GFP	40	1		sfGFP30485515
sfGFP	30	5244	1.4566666666666668	A7	2	AFU	485	515	naive 1x	HCK pT7 GFP	50	1		sfGFP30485515
sfGFP	30	5244	1.4566666666666668	A8	4	AFU	485	515	naive 1x	HCK pT7 GFP	75	1		sfGFP30485515
sfGFP	30	5244	1.4566666666666668	A9	4	AFU	485	515	naive 1x	HCK pT7 GFP	100	1		sfGFP30485515
sfGFP	30	5244	1.4566666666666668	A10	4	AFU	485	515	naive 1x	HCK pT7 GFP	150	1		sfGFP30485515
sfGFP	30	5244	1.4566666666666668	A11	1	AFU	485	515	naive 1x	HCK pT7 GFP	200	1		sfGFP30485515
sfGFP	30	5244	1.4566666666666668	A12	1	AFU	485	515	naive 1x	HCK pT7 GFP	400	1		sfGFP30485515
sfGFP	30	5244	1.4566666666666668	B1	1	AFU	485	515	naive 1x	HCK pT7 GFP	0	2		sfGFP30485515
sfGFP	30	5244	1.4566666666666668	B2	3	AFU	485	515	naive 1x	HCK pT7 GFP	5	2		sfGFP30485515
sfGFP	30	5244	1.4566666666666668	B3	1	AFU	485	515	naive 1x	HCK pT7 GFP	10	2		sfGFP30485515
sfGFP	30	5244	1.4566666666666668	B4	1	AFU	485	515	naive 1x	HCK pT7 GFP	20	2		sfGFP30485515
sfGFP	30	5244	1.4566666666666668	B5	2	AFU	485	515	naive 1x	HCK pT7 GFP	30	2		sfGFP30485515
sfGFP	30	5244	1.4566666666666668	B6	5	AFU	485	515	naive 1x	HCK pT7 GFP	40	2		sfGFP30485515
sfGFP	30	5244	1.4566666666666668	B7	0	AFU	485	515	naive 1x	HCK pT7 GFP	50	2		sfGFP30485515
sfGFP	30	5244	1.4566666666666668	B8	2	AFU	485	515	naive 1x	HCK pT7 GFP	75	2		sfGFP30485515
sfGFP	30	5244	1.4566666666666668	B9	0	AFU	485	515	naive 1x	HCK pT7 GFP	100	2		sfGFP30485515
sfGFP	30	5244	1.4566666666666668	B10	2	AFU	485	515	naive 1x	HCK pT7 GFP	150	2		sfGFP30485515
sfGFP	30	5244	1.4566666666666668	B11	2	AFU	485	515	naive 1x	HCK pT7 GFP	200	2		sfGFP30485515
sfGFP	30	5244	1.4566666666666668	B12	0	AFU	485	515	naive 1x	HCK pT7 GFP	400	2		sfGFP30485515
sfGFP	30	5244	1.4566666666666668	C1	0	AFU	485	515	naive 1x	HCK pT7 GFP	0	3		sfGFP30485515
sfGFP	30	5244	1.4566666666666668	C2	2	AFU	485	515	naive 1x	HCK pT7 GFP	5	3		sfGFP30485515
sfGFP	30	5244	1.4566666666666668	C3	4	AFU	485	515	naive 1x	HCK pT7 GFP	10	3		sfGFP30485515
sfGFP	30	5244	1.4566666666666668	C4	3	AFU	485	515	naive 1x	HCK pT7 GFP	20	3		sfGFP30485515
sfGFP	30	5244	1.4566666666666668	C5	3	AFU	485	515	naive 1x	HCK pT7 GFP	30	3		sfGFP30485515
sfGFP	30	5244	1.4566666666666668	C6	2	AFU	485	515	naive 1x	HCK pT7 GFP	40	3		sfGFP30485515
sfGFP	30	5244	1.4566666666666668	C7	2	AFU	485	515	naive 1x	HCK pT7 GFP	50	3		sfGFP30485515
sfGFP	30	5244	1.4566666666666668	C8	2	AFU	485	515	naive 1x	HCK pT7 GFP	75	3		sfGFP30485515
sfGFP	30	5244	1.4566666666666668	C9	1	AFU	485	515	naive 1x	HCK pT7 GFP	100	3		sfGFP30485515
sfGFP	30	5244	1.4566666666666668	C10	2	AFU	485	515	naive 1x	HCK pT7 GFP	150	3		sfGFP30485515
sfGFP	30	5244	1.4566666666666668	C11	0	AFU	485	515	naive 1x	HCK pT7 GFP	200	3		sfGFP30485515
sfGFP	30	5244	1.4566666666666668	C12	1	AFU	485	515	naive 1x	HCK pT7 GFP	400	3		sfGFP30485515
sfGFP	30	5244	1.4566666666666668	D1	1	AFU	485	515	naive 2x	HCK pT7 GFP	0	1		sfGFP30485515
sfGFP	30	5244	1.4566666666666668	D2	0	AFU	485	515	naive 2x	HCK pT7 GFP	5	1		sfGFP30485515
sfGFP	30	5244	1.4566666666666668	D3	1	AFU	485	515	naive 2x	HCK pT7 GFP	10	1		sfGFP30485515
sfGFP	30	5244	1.4566666666666668	D4	4	AFU	485	515	naive 2x	HCK pT7 GFP	20	1		sfGFP30485515
sfGFP	30	5244	1.4566666666666668	D5	3	AFU	485	515	naive 2x	HCK pT7 GFP	30	1		sfGFP30485515
sfGFP	30	5244	1.4566666666666668	D6	3	AFU	485	515	naive 2x	HCK pT7 GFP	40	1		sfGFP30485515
sfGFP	30	5244	1.4566666666666668	D7	1	AFU	485	515	naive 2x	HCK pT7 GFP	50	1		sfGFP30485515
sfGFP	30	5244	1.4566666666666668	D8	0	AFU	485	515	naive 2x	HCK pT7 GFP	75	1		sfGFP30485515
sfGFP	30	5244	1.4566666666666668	D9	2	AFU	485	515	naive 2x	HCK pT7 GFP	100	1		sfGFP30485515
sfGFP	30	5244	1.4566666666666668	D10	3	AFU	485	515	naive 2x	HCK pT7 GFP	150	1		sfGFP30485515
sfGFP	30	5244	1.4566666666666668	D11	1	AFU	485	515	naive 2x	HCK pT7 GFP	200	1		sfGFP30485515
sfGFP	30	5244	1.4566666666666668	D12	2	AFU	485	515	naive 2x	HCK pT7 GFP	400	1		sfGFP30485515
sfGFP	30	5244	1.4566666666666668	E1	3	AFU	485	515	naive 2x	HCK pT7 GFP	0	2		sfGFP30485515
sfGFP	30	5244	1.4566666666666668	E2	3	AFU	485	515	naive 2x	HCK pT7 GFP	5	2		sfGFP30485515
sfGFP	30	5244	1.4566666666666668	E3	0	AFU	485	515	naive 2x	HCK pT7 GFP	10	2		sfGFP30485515
sfGFP	30	5244	1.4566666666666668	E4	2	AFU	485	515	naive 2x	HCK pT7 GFP	20	2		sfGFP30485515
sfGFP	30	5244	1.4566666666666668	E5	1	AFU	485	515	naive 2x	HCK pT7 GFP	30	2		sfGFP30485515
sfGFP	30	5244	1.4566666666666668	E6	3	AFU	485	515	naive 2x	HCK pT7 GFP	40	2		sfGFP30485515
sfGFP	30	5244	1.4566666666666668	E7	2	AFU	485	515	naive 2x	HCK pT7 GFP	50	2		sfGFP30485515
sfGFP	30	5244	1.4566666666666668	E8	2	AFU	485	515	naive 2x	HCK pT7 GFP	75	2		sfGFP30485515
sfGFP	30	5244	1.4566666666666668	E9	4	AFU	485	515	naive 2x	HCK pT7 GFP	100	2		sfGFP30485515
sfGFP	30	5244	1.4566666666666668	E10	3	AFU	485	515	naive 2x	HCK pT7 GFP	150	2		sfGFP30485515
sfGFP	30	5244	1.4566666666666668	E11	0	AFU	485	515	naive 2x	HCK pT7 GFP	200	2		sfGFP30485515
sfGFP	30	5244	1.4566666666666668	E12	2	AFU	485	515	naive 2x	HCK pT7 GFP	400	2		sfGFP30485515
sfGFP	30	5244	1.4566666666666668	F1	2	AFU	485	515	naive 2x	HCK pT7 GFP	0	3		sfGFP30485515
sfGFP	30	5244	1.4566666666666668	F2	2	AFU	485	515	naive 2x	HCK pT7 GFP	5	3		sfGFP30485515
sfGFP	30	5244	1.4566666666666668	F3	2	AFU	485	515	naive 2x	HCK pT7 GFP	10	3		sfGFP30485515
sfGFP	30	5244	1.4566666666666668	F4	2	AFU	485	515	naive 2x	HCK pT7 GFP	20	3		sfGFP30485515
sfGFP	30	5244	1.4566666666666668	F5	1	AFU	485	515	naive 2x	HCK pT7 GFP	30	3		sfGFP30485515
sfGFP	30	5244	1.4566666666666668	F6	3	AFU	485	515	naive 2x	HCK pT7 GFP	40	3		sfGFP30485515
sfGFP	30	5244	1.4566666666666668	F7	2	AFU	485	515	naive 2x	HCK pT7 GFP	50	3		sfGFP30485515
sfGFP	30	5244	1.4566666666666668	F8	1	AFU	485	515	naive 2x	HCK pT7 GFP	75	3		sfGFP30485515
sfGFP	30	5244	1.4566666666666668	F9	1	AFU	485	515	naive 2x	HCK pT7 GFP	100	3		sfGFP30485515
sfGFP	30	5244	1.4566666666666668	F10	2	AFU	485	515	naive 2x	HCK pT7 GFP	150	3		sfGFP30485515
sfGFP	30	5244	1.4566666666666668	F11	3	AFU	485	515	naive 2x	HCK pT7 GFP	200	3		sfGFP30485515
sfGFP	30	5244	1.4566666666666668	F12	2	AFU	485	515	naive 2x	HCK pT7 GFP	400	3		sfGFP30485515
sfGFP	30	5844	1.6233333333333333	A1	2	AFU	485	515	naive 1x	HCK pT7 GFP	0	1		sfGFP30485515
sfGFP	30	5844	1.6233333333333333	A2	2	AFU	485	515	naive 1x	HCK pT7 GFP	5	1		sfGFP30485515
sfGFP	30	5844	1.6233333333333333	A3	3	AFU	485	515	naive 1x	HCK pT7 GFP	10	1		sfGFP30485515
sfGFP	30	5844	1.6233333333333333	A4	2	AFU	485	515	naive 1x	HCK pT7 GFP	20	1		sfGFP30485515
sfGFP	30	5844	1.6233333333333333	A5	1	AFU	485	515	naive 1x	HCK pT7 GFP	30	1		sfGFP30485515
sfGFP	30	5844	1.6233333333333333	A6	1	AFU	485	515	naive 1x	HCK pT7 GFP	40	1		sfGFP30485515
sfGFP	30	5844	1.6233333333333333	A7	2	AFU	485	515	naive 1x	HCK pT7 GFP	50	1		sfGFP30485515
sfGFP	30	5844	1.6233333333333333	A8	3	AFU	485	515	naive 1x	HCK pT7 GFP	75	1		sfGFP30485515
sfGFP	30	5844	1.6233333333333333	A9	1	AFU	485	515	naive 1x	HCK pT7 GFP	100	1		sfGFP30485515
sfGFP	30	5844	1.6233333333333333	A10	4	AFU	485	515	naive 1x	HCK pT7 GFP	150	1		sfGFP30485515
sfGFP	30	5844	1.6233333333333333	A11	0	AFU	485	515	naive 1x	HCK pT7 GFP	200	1		sfGFP30485515
sfGFP	30	5844	1.6233333333333333	A12	1	AFU	485	515	naive 1x	HCK pT7 GFP	400	1		sfGFP30485515
sfGFP	30	5844	1.6233333333333333	B1	0	AFU	485	515	naive 1x	HCK pT7 GFP	0	2		sfGFP30485515
sfGFP	30	5844	1.6233333333333333	B2	2	AFU	485	515	naive 1x	HCK pT7 GFP	5	2		sfGFP30485515
sfGFP	30	5844	1.6233333333333333	B3	2	AFU	485	515	naive 1x	HCK pT7 GFP	10	2		sfGFP30485515
sfGFP	30	5844	1.6233333333333333	B4	2	AFU	485	515	naive 1x	HCK pT7 GFP	20	2		sfGFP30485515
sfGFP	30	5844	1.6233333333333333	B5	2	AFU	485	515	naive 1x	HCK pT7 GFP	30	2		sfGFP30485515
sfGFP	30	5844	1.6233333333333333	B6	3	AFU	485	515	naive 1x	HCK pT7 GFP	40	2		sfGFP30485515
sfGFP	30	5844	1.6233333333333333	B7	1	AFU	485	515	naive 1x	HCK pT7 GFP	50	2		sfGFP30485515
sfGFP	30	5844	1.6233333333333333	B8	0	AFU	485	515	naive 1x	HCK pT7 GFP	75	2		sfGFP30485515
sfGFP	30	5844	1.6233333333333333	B9	2	AFU	485	515	naive 1x	HCK pT7 GFP	100	2		sfGFP30485515
sfGFP	30	5844	1.6233333333333333	B10	2	AFU	485	515	naive 1x	HCK pT7 GFP	150	2		sfGFP30485515
sfGFP	30	5844	1.6233333333333333	B11	2	AFU	485	515	naive 1x	HCK pT7 GFP	200	2		sfGFP30485515
sfGFP	30	5844	1.6233333333333333	B12	2	AFU	485	515	naive 1x	HCK pT7 GFP	400	2		sfGFP30485515
sfGFP	30	5844	1.6233333333333333	C1	1	AFU	485	515	naive 1x	HCK pT7 GFP	0	3		sfGFP30485515
sfGFP	30	5844	1.6233333333333333	C2	2	AFU	485	515	naive 1x	HCK pT7 GFP	5	3		sfGFP30485515
sfGFP	30	5844	1.6233333333333333	C3	4	AFU	485	515	naive 1x	HCK pT7 GFP	10	3		sfGFP30485515
sfGFP	30	5844	1.6233333333333333	C4	2	AFU	485	515	naive 1x	HCK pT7 GFP	20	3		sfGFP30485515
sfGFP	30	5844	1.6233333333333333	C5	0	AFU	485	515	naive 1x	HCK pT7 GFP	30	3		sfGFP30485515
sfGFP	30	5844	1.6233333333333333	C6	1	AFU	485	515	naive 1x	HCK pT7 GFP	40	3		sfGFP30485515
sfGFP	30	5844	1.6233333333333333	C7	3	AFU	485	515	naive 1x	HCK pT7 GFP	50	3		sfGFP30485515
sfGFP	30	5844	1.6233333333333333	C8	2	AFU	485	515	naive 1x	HCK pT7 GFP	75	3		sfGFP30485515
sfGFP	30	5844	1.6233333333333333	C9	2	AFU	485	515	naive 1x	HCK pT7 GFP	100	3		sfGFP30485515
sfGFP	30	5844	1.6233333333333333	C10	3	AFU	485	515	naive 1x	HCK pT7 GFP	150	3		sfGFP30485515
sfGFP	30	5844	1.6233333333333333	C11	2	AFU	485	515	naive 1x	HCK pT7 GFP	200	3		sfGFP30485515
sfGFP	30	5844	1.6233333333333333	C12	1	AFU	485	515	naive 1x	HCK pT7 GFP	400	3		sfGFP30485515
sfGFP	30	5844	1.6233333333333333	D1	1	AFU	485	515	naive 2x	HCK pT7 GFP	0	1		sfGFP30485515
sfGFP	30	5844	1.6233333333333333	D2	2	AFU	485	515	naive 2x	HCK pT7 GFP	5	1		sfGFP30485515
sfGFP	30	5844	1.6233333333333333	D3	2	AFU	485	515	naive 2x	HCK pT7 GFP	10	1		sfGFP30485515
sfGFP	30	5844	1.6233333333333333	D4	3	AFU	485	515	naive 2x	HCK pT7 GFP	20	1		sfGFP30485515
sfGFP	30	5844	1.6233333333333333	D5	2	AFU	485	515	naive 2x	HCK pT7 GFP	30	1		sfGFP30485515
sfGFP	30	5844	1.6233333333333333	D6	3	AFU	485	515	naive 2x	HCK pT7 GFP	40	1		sfGFP30485515
sfGFP	30	5844	1.6233333333333333	D7	0	AFU	485	515	naive 2x	HCK pT7 GFP	50	1		sfGFP30485515
sfGFP	30	5844	1.6233333333333333	D8	1	AFU	485	515	naive 2x	HCK pT7 GFP	75	1		sfGFP30485515
sfGFP	30	5844	1.6233333333333333	D9	2	AFU	485	515	naive 2x	HCK pT7 GFP	100	1		sfGFP30485515
sfGFP	30	5844	1.6233333333333333	D10	2	AFU	485	515	naive 2x	HCK pT7 GFP	150	1		sfGFP30485515
sfGFP	30	5844	1.6233333333333333	D11	3	AFU	485	515	naive 2x	HCK pT7 GFP	200	1		sfGFP30485515
sfGFP	30	5844	1.6233333333333333	D12	4	AFU	485	515	naive 2x	HCK pT7 GFP	400	1		sfGFP30485515
sfGFP	30	5844	1.6233333333333333	E1	0	AFU	485	515	naive 2x	HCK pT7 GFP	0	2		sfGFP30485515
sfGFP	30	5844	1.6233333333333333	E2	2	AFU	485	515	naive 2x	HCK pT7 GFP	5	2		sfGFP30485515
sfGFP	30	5844	1.6233333333333333	E3	0	AFU	485	515	naive 2x	HCK pT7 GFP	10	2		sfGFP30485515
sfGFP	30	5844	1.6233333333333333	E4	3	AFU	485	515	naive 2x	HCK pT7 GFP	20	2		sfGFP30485515
sfGFP	30	5844	1.6233333333333333	E5	3	AFU	485	515	naive 2x	HCK pT7 GFP	30	2		sfGFP30485515
sfGFP	30	5844	1.6233333333333333	E6	3	AFU	485	515	naive 2x	HCK pT7 GFP	40	2		sfGFP30485515
sfGFP	30	5844	1.6233333333333333	E7	1	AFU	485	515	naive 2x	HCK pT7 GFP	50	2		sfGFP30485515
sfGFP	30	5844	1.6233333333333333	E8	4	AFU	485	515	naive 2x	HCK pT7 GFP	75	2		sfGFP30485515
sfGFP	30	5844	1.6233333333333333	E9	0	AFU	485	515	naive 2x	HCK pT7 GFP	100	2		sfGFP30485515
sfGFP	30	5844	1.6233333333333333	E10	2	AFU	485	515	naive 2x	HCK pT7 GFP	150	2		sfGFP30485515
sfGFP	30	5844	1.6233333333333333	E11	2	AFU	485	515	naive 2x	HCK pT7 GFP	200	2		sfGFP30485515
sfGFP	30	5844	1.6233333333333333	E12	0	AFU	485	515	naive 2x	HCK pT7 GFP	400	2		sfGFP30485515
sfGFP	30	5844	1.6233333333333333	F1	4	AFU	485	515	naive 2x	HCK pT7 GFP	0	3		sfGFP30485515
sfGFP	30	5844	1.6233333333333333	F2	2	AFU	485	515	naive 2x	HCK pT7 GFP	5	3		sfGFP30485515
sfGFP	30	5844	1.6233333333333333	F3	3	AFU	485	515	naive 2x	HCK pT7 GFP	10	3		sfGFP30485515
sfGFP	30	5844	1.6233333333333333	F4	3	AFU	485	515	naive 2x	HCK pT7 GFP	20	3		sfGFP30485515
sfGFP	30	5844	1.6233333333333333	F5	1	AFU	485	515	naive 2x	HCK pT7 GFP	30	3		sfGFP30485515
sfGFP	30	5844	1.6233333333333333	F6	1	AFU	485	515	naive 2x	HCK pT7 GFP	40	3		sfGFP30485515
sfGFP	30	5844	1.6233333333333333	F7	3	AFU	485	515	naive 2x	HCK pT7 GFP	50	3		sfGFP30485515
sfGFP	30	5844	1.6233333333333333	F8	2	AFU	485	515	naive 2x	HCK pT7 GFP	75	3		sfGFP30485515
sfGFP	30	5844	1.6233333333333333	F9	4	AFU	485	515	naive 2x	HCK pT7 GFP	100	3		sfGFP30485515
sfGFP	30	5844	1.6233333333333333	F10	1	AFU	485	515	naive 2x	HCK pT7 GFP	150	3		sfGFP30485515
sfGFP	30	5844	1.6233333333333333	F11	5	AFU	485	515	naive 2x	HCK pT7 GFP	200	3		sfGFP30485515
sfGFP	30	5844	1.6233333333333333	F12	0	AFU	485	515	naive 2x	HCK pT7 GFP	400	3		sfGFP30485515
sfGFP	30	6444	1.79	A1	2	AFU	485	515	naive 1x	HCK pT7 GFP	0	1		sfGFP30485515
sfGFP	30	6444	1.79	A2	2	AFU	485	515	naive 1x	HCK pT7 GFP	5	1		sfGFP30485515
sfGFP	30	6444	1.79	A3	1	AFU	485	515	naive 1x	HCK pT7 GFP	10	1		sfGFP30485515
sfGFP	30	6444	1.79	A4	1	AFU	485	515	naive 1x	HCK pT7 GFP	20	1		sfGFP30485515
sfGFP	30	6444	1.79	A5	2	AFU	485	515	naive 1x	HCK pT7 GFP	30	1		sfGFP30485515
sfGFP	30	6444	1.79	A6	1	AFU	485	515	naive 1x	HCK pT7 GFP	40	1		sfGFP30485515
sfGFP	30	6444	1.79	A7	3	AFU	485	515	naive 1x	HCK pT7 GFP	50	1		sfGFP30485515
sfGFP	30	6444	1.79	A8	3	AFU	485	515	naive 1x	HCK pT7 GFP	75	1		sfGFP30485515
sfGFP	30	6444	1.79	A9	2	AFU	485	515	naive 1x	HCK pT7 GFP	100	1		sfGFP30485515
sfGFP	30	6444	1.79	A10	1	AFU	485	515	naive 1x	HCK pT7 GFP	150	1		sfGFP30485515
sfGFP	30	6444	1.79	A11	1	AFU	485	515	naive 1x	HCK pT7 GFP	200	1		sfGFP30485515
sfGFP	30	6444	1.79	A12	2	AFU	485	515	naive 1x	HCK pT7 GFP	400	1		sfGFP30485515
sfGFP	30	6444	1.79	B1	1	AFU	485	515	naive 1x	HCK pT7 GFP	0	2		sfGFP30485515
sfGFP	30	6444	1.79	B2	2	AFU	485	515	naive 1x	HCK pT7 GFP	5	2		sfGFP30485515
sfGFP	30	6444	1.79	B3	3	AFU	485	515	naive 1x	HCK pT7 GFP	10	2		sfGFP30485515
sfGFP	30	6444	1.79	B4	1	AFU	485	515	naive 1x	HCK pT7 GFP	20	2		sfGFP30485515
sfGFP	30	6444	1.79	B5	3	AFU	485	515	naive 1x	HCK pT7 GFP	30	2		sfGFP30485515
sfGFP	30	6444	1.79	B6	5	AFU	485	515	naive 1x	HCK pT7 GFP	40	2		sfGFP30485515
sfGFP	30	6444	1.79	B7	2	AFU	485	515	naive 1x	HCK pT7 GFP	50	2		sfGFP30485515
sfGFP	30	6444	1.79	B8	0	AFU	485	515	naive 1x	HCK pT7 GFP	75	2		sfGFP30485515
sfGFP	30	6444	1.79	B9	2	AFU	485	515	naive 1x	HCK pT7 GFP	100	2		sfGFP30485515
sfGFP	30	6444	1.79	B10	2	AFU	485	515	naive 1x	HCK pT7 GFP	150	2		sfGFP30485515
sfGFP	30	6444	1.79	B11	2	AFU	485	515	naive 1x	HCK pT7 GFP	200	2		sfGFP30485515
sfGFP	30	6444	1.79	B12	2	AFU	485	515	naive 1x	HCK pT7 GFP	400	2		sfGFP30485515
sfGFP	30	6444	1.79	C1	2	AFU	485	515	naive 1x	HCK pT7 GFP	0	3		sfGFP30485515
sfGFP	30	6444	1.79	C2	0	AFU	485	515	naive 1x	HCK pT7 GFP	5	3		sfGFP30485515
sfGFP	30	6444	1.79	C3	0	AFU	485	515	naive 1x	HCK pT7 GFP	10	3		sfGFP30485515
sfGFP	30	6444	1.79	C4	3	AFU	485	515	naive 1x	HCK pT7 GFP	20	3		sfGFP30485515
sfGFP	30	6444	1.79	C5	0	AFU	485	515	naive 1x	HCK pT7 GFP	30	3		sfGFP30485515
sfGFP	30	6444	1.79	C6	1	AFU	485	515	naive 1x	HCK pT7 GFP	40	3		sfGFP30485515
sfGFP	30	6444	1.79	C7	3	AFU	485	515	naive 1x	HCK pT7 GFP	50	3		sfGFP30485515
sfGFP	30	6444	1.79	C8	5	AFU	485	515	naive 1x	HCK pT7 GFP	75	3		sfGFP30485515
sfGFP	30	6444	1.79	C9	5	AFU	485	515	naive 1x	HCK pT7 GFP	100	3		sfGFP30485515
sfGFP	30	6444	1.79	C10	2	AFU	485	515	naive 1x	HCK pT7 GFP	150	3		sfGFP30485515
sfGFP	30	6444	1.79	C11	3	AFU	485	515	naive 1x	HCK pT7 GFP	200	3		sfGFP30485515
sfGFP	30	6444	1.79	C12	3	AFU	485	515	naive 1x	HCK pT7 GFP	400	3		sfGFP30485515
sfGFP	30	6444	1.79	D1	3	AFU	485	515	naive 2x	HCK pT7 GFP	0	1		sfGFP30485515
sfGFP	30	6444	1.79	D2	1	AFU	485	515	naive 2x	HCK pT7 GFP	5	1		sfGFP30485515
sfGFP	30	6444	1.79	D3	2	AFU	485	515	naive 2x	HCK pT7 GFP	10	1		sfGFP30485515
sfGFP	30	6444	1.79	D4	3	AFU	485	515	naive 2x	HCK pT7 GFP	20	1		sfGFP30485515
sfGFP	30	6444	1.79	D5	1	AFU	485	515	naive 2x	HCK pT7 GFP	30	1		sfGFP30485515
sfGFP	30	6444	1.79	D6	4	AFU	485	515	naive 2x	HCK pT7 GFP	40	1		sfGFP30485515
sfGFP	30	6444	1.79	D7	5	AFU	485	515	naive 2x	HCK pT7 GFP	50	1		sfGFP30485515
sfGFP	30	6444	1.79	D8	3	AFU	485	515	naive 2x	HCK pT7 GFP	75	1		sfGFP30485515
sfGFP	30	6444	1.79	D9	2	AFU	485	515	naive 2x	HCK pT7 GFP	100	1		sfGFP30485515
sfGFP	30	6444	1.79	D10	2	AFU	485	515	naive 2x	HCK pT7 GFP	150	1		sfGFP30485515
sfGFP	30	6444	1.79	D11	1	AFU	485	515	naive 2x	HCK pT7 GFP	200	1		sfGFP30485515
sfGFP	30	6444	1.79	D12	1	AFU	485	515	naive 2x	HCK pT7 GFP	400	1		sfGFP30485515
sfGFP	30	6444	1.79	E1	2	AFU	485	515	naive 2x	HCK pT7 GFP	0	2		sfGFP30485515
sfGFP	30	6444	1.79	E2	2	AFU	485	515	naive 2x	HCK pT7 GFP	5	2		sfGFP30485515
sfGFP	30	6444	1.79	E3	0	AFU	485	515	naive 2x	HCK pT7 GFP	10	2		sfGFP30485515
sfGFP	30	6444	1.79	E4	3	AFU	485	515	naive 2x	HCK pT7 GFP	20	2		sfGFP30485515
sfGFP	30	6444	1.79	E5	4	AFU	485	515	naive 2x	HCK pT7 GFP	30	2		sfGFP30485515
sfGFP	30	6444	1.79	E6	1	AFU	485	515	naive 2x	HCK pT7 GFP	40	2		sfGFP30485515
sfGFP	30	6444	1.79	E7	2	AFU	485	515	naive 2x	HCK pT7 GFP	50	2		sfGFP30485515
sfGFP	30	6444	1.79	E8	1	AFU	485	515	naive 2x	HCK pT7 GFP	75	2		sfGFP30485515
sfGFP	30	6444	1.79	E9	0	AFU	485	515	naive 2x	HCK pT7 GFP	100	2		sfGFP30485515
sfGFP	30	6444	1.79	E10	5	AFU	485	515	naive 2x	HCK pT7 GFP	150	2		sfGFP30485515
sfGFP	30	6444	1.79	E11	1	AFU	485	515	naive 2x	HCK pT7 GFP	200	2		sfGFP30485515
sfGFP	30	6444	1.79	E12	3	AFU	485	515	naive 2x	HCK pT7 GFP	400	2		sfGFP30485515
sfGFP	30	6444	1.79	F1	0	AFU	485	515	naive 2x	HCK pT7 GFP	0	3		sfGFP30485515
sfGFP	30	6444	1.79	F2	0	AFU	485	515	naive 2x	HCK pT7 GFP	5	3		sfGFP30485515
sfGFP	30	6444	1.79	F3	1	AFU	485	515	naive 2x	HCK pT7 GFP	10	3		sfGFP30485515
sfGFP	30	6444	1.79	F4	2	AFU	485	515	naive 2x	HCK pT7 GFP	20	3		sfGFP30485515
sfGFP	30	6444	1.79	F5	2	AFU	485	515	naive 2x	HCK pT7 GFP	30	3		sfGFP30485515
sfGFP	30	6444	1.79	F6	4	AFU	485	515	naive 2x	HCK pT7 GFP	40	3		sfGFP30485515
sfGFP	30	6444	1.79	F7	3	AFU	485	515	naive 2x	HCK pT7 GFP	50	3		sfGFP30485515
sfGFP	30	6444	1.79	F8	1	AFU	485	515	naive 2x	HCK pT7 GFP	75	3		sfGFP30485515
sfGFP	30	6444	1.79	F9	2	AFU	485	515	naive 2x	HCK pT7 GFP	100	3		sfGFP30485515
sfGFP	30	6444	1.79	F10	2	AFU	485	515	naive 2x	HCK pT7 GFP	150	3		sfGFP30485515
sfGFP	30	6444	1.79	F11	2	AFU	485	515	naive 2x	HCK pT7 GFP	200	3		sfGFP30485515
sfGFP	30	6444	1.79	F12	2	AFU	485	515	naive 2x	HCK pT7 GFP	400	3		sfGFP30485515
sfGFP	30	7044	1.9566666666666668	A1	3	AFU	485	515	naive 1x	HCK pT7 GFP	0	1		sfGFP30485515
sfGFP	30	7044	1.9566666666666668	A2	3	AFU	485	515	naive 1x	HCK pT7 GFP	5	1		sfGFP30485515
sfGFP	30	7044	1.9566666666666668	A3	2	AFU	485	515	naive 1x	HCK pT7 GFP	10	1		sfGFP30485515
sfGFP	30	7044	1.9566666666666668	A4	1	AFU	485	515	naive 1x	HCK pT7 GFP	20	1		sfGFP30485515
sfGFP	30	7044	1.9566666666666668	A5	3	AFU	485	515	naive 1x	HCK pT7 GFP	30	1		sfGFP30485515
sfGFP	30	7044	1.9566666666666668	A6	1	AFU	485	515	naive 1x	HCK pT7 GFP	40	1		sfGFP30485515
sfGFP	30	7044	1.9566666666666668	A7	2	AFU	485	515	naive 1x	HCK pT7 GFP	50	1		sfGFP30485515
sfGFP	30	7044	1.9566666666666668	A8	1	AFU	485	515	naive 1x	HCK pT7 GFP	75	1		sfGFP30485515
sfGFP	30	7044	1.9566666666666668	A9	3	AFU	485	515	naive 1x	HCK pT7 GFP	100	1		sfGFP30485515
sfGFP	30	7044	1.9566666666666668	A10	1	AFU	485	515	naive 1x	HCK pT7 GFP	150	1		sfGFP30485515
sfGFP	30	7044	1.9566666666666668	A11	3	AFU	485	515	naive 1x	HCK pT7 GFP	200	1		sfGFP30485515
sfGFP	30	7044	1.9566666666666668	A12	2	AFU	485	515	naive 1x	HCK pT7 GFP	400	1		sfGFP30485515
sfGFP	30	7044	1.9566666666666668	B1	4	AFU	485	515	naive 1x	HCK pT7 GFP	0	2		sfGFP30485515
sfGFP	30	7044	1.9566666666666668	B2	4	AFU	485	515	naive 1x	HCK pT7 GFP	5	2		sfGFP30485515
sfGFP	30	7044	1.9566666666666668	B3	2	AFU	485	515	naive 1x	HCK pT7 GFP	10	2		sfGFP30485515
sfGFP	30	7044	1.9566666666666668	B4	2	AFU	485	515	naive 1x	HCK pT7 GFP	20	2		sfGFP30485515
sfGFP	30	7044	1.9566666666666668	B5	3	AFU	485	515	naive 1x	HCK pT7 GFP	30	2		sfGFP30485515
sfGFP	30	7044	1.9566666666666668	B6	3	AFU	485	515	naive 1x	HCK pT7 GFP	40	2		sfGFP30485515
sfGFP	30	7044	1.9566666666666668	B7	3	AFU	485	515	naive 1x	HCK pT7 GFP	50	2		sfGFP30485515
sfGFP	30	7044	1.9566666666666668	B8	0	AFU	485	515	naive 1x	HCK pT7 GFP	75	2		sfGFP30485515
sfGFP	30	7044	1.9566666666666668	B9	3	AFU	485	515	naive 1x	HCK pT7 GFP	100	2		sfGFP30485515
sfGFP	30	7044	1.9566666666666668	B10	2	AFU	485	515	naive 1x	HCK pT7 GFP	150	2		sfGFP30485515
sfGFP	30	7044	1.9566666666666668	B11	1	AFU	485	515	naive 1x	HCK pT7 GFP	200	2		sfGFP30485515
sfGFP	30	7044	1.9566666666666668	B12	1	AFU	485	515	naive 1x	HCK pT7 GFP	400	2		sfGFP30485515
sfGFP	30	7044	1.9566666666666668	C1	3	AFU	485	515	naive 1x	HCK pT7 GFP	0	3		sfGFP30485515
sfGFP	30	7044	1.9566666666666668	C2	2	AFU	485	515	naive 1x	HCK pT7 GFP	5	3		sfGFP30485515
sfGFP	30	7044	1.9566666666666668	C3	2	AFU	485	515	naive 1x	HCK pT7 GFP	10	3		sfGFP30485515
sfGFP	30	7044	1.9566666666666668	C4	3	AFU	485	515	naive 1x	HCK pT7 GFP	20	3		sfGFP30485515
sfGFP	30	7044	1.9566666666666668	C5	3	AFU	485	515	naive 1x	HCK pT7 GFP	30	3		sfGFP30485515
sfGFP	30	7044	1.9566666666666668	C6	2	AFU	485	515	naive 1x	HCK pT7 GFP	40	3		sfGFP30485515
sfGFP	30	7044	1.9566666666666668	C7	2	AFU	485	515	naive 1x	HCK pT7 GFP	50	3		sfGFP30485515
sfGFP	30	7044	1.9566666666666668	C8	3	AFU	485	515	naive 1x	HCK pT7 GFP	75	3		sfGFP30485515
sfGFP	30	7044	1.9566666666666668	C9	4	AFU	485	515	naive 1x	HCK pT7 GFP	100	3		sfGFP30485515
sfGFP	30	7044	1.9566666666666668	C10	1	AFU	485	515	naive 1x	HCK pT7 GFP	150	3		sfGFP30485515
sfGFP	30	7044	1.9566666666666668	C11	6	AFU	485	515	naive 1x	HCK pT7 GFP	200	3		sfGFP30485515
sfGFP	30	7044	1.9566666666666668	C12	1	AFU	485	515	naive 1x	HCK pT7 GFP	400	3		sfGFP30485515
sfGFP	30	7044	1.9566666666666668	D1	0	AFU	485	515	naive 2x	HCK pT7 GFP	0	1		sfGFP30485515
sfGFP	30	7044	1.9566666666666668	D2	1	AFU	485	515	naive 2x	HCK pT7 GFP	5	1		sfGFP30485515
sfGFP	30	7044	1.9566666666666668	D3	2	AFU	485	515	naive 2x	HCK pT7 GFP	10	1		sfGFP30485515
sfGFP	30	7044	1.9566666666666668	D4	3	AFU	485	515	naive 2x	HCK pT7 GFP	20	1		sfGFP30485515
sfGFP	30	7044	1.9566666666666668	D5	2	AFU	485	515	naive 2x	HCK pT7 GFP	30	1		sfGFP30485515
sfGFP	30	7044	1.9566666666666668	D6	1	AFU	485	515	naive 2x	HCK pT7 GFP	40	1		sfGFP30485515
sfGFP	30	7044	1.9566666666666668	D7	0	AFU	485	515	naive 2x	HCK pT7 GFP	50	1		sfGFP30485515
sfGFP	30	7044	1.9566666666666668	D8	2	AFU	485	515	naive 2x	HCK pT7 GFP	75	1		sfGFP30485515
sfGFP	30	7044	1.9566666666666668	D9	2	AFU	485	515	naive 2x	HCK pT7 GFP	100	1		sfGFP30485515
sfGFP	30	7044	1.9566666666666668	D10	1	AFU	485	515	naive 2x	HCK pT7 GFP	150	1		sfGFP30485515
sfGFP	30	7044	1.9566666666666668	D11	4	AFU	485	515	naive 2x	HCK pT7 GFP	200	1		sfGFP30485515
sfGFP	30	7044	1.9566666666666668	D12	1	AFU	485	515	naive 2x	HCK pT7 GFP	400	1		sfGFP30485515
sfGFP	30	7044	1.9566666666666668	E1	0	AFU	485	515	naive 2x	HCK pT7 GFP	0	2		sfGFP30485515
sfGFP	30	7044	1.9566666666666668	E2	3	AFU	485	515	naive 2x	HCK pT7 GFP	5	2		sfGFP30485515
sfGFP	30	7044	1.9566666666666668	E3	1	AFU	485	515	naive 2x	HCK pT7 GFP	10	2		sfGFP30485515
sfGFP	30	7044	1.9566666666666668	E4	2	AFU	485	515	naive 2x	HCK pT7 GFP	20	2		sfGFP30485515
sfGFP	30	7044	1.9566666666666668	E5	2	AFU	485	515	naive 2x	HCK pT7 GFP	30	2		sfGFP30485515
sfGFP	30	7044	1.9566666666666668	E6	1	AFU	485	515	naive 2x	HCK pT7 GFP	40	2		sfGFP30485515
sfGFP	30	7044	1.9566666666666668	E7	3	AFU	485	515	naive 2x	HCK pT7 GFP	50	2		sfGFP30485515
sfGFP	30	7044	1.9566666666666668	E8	3	AFU	485	515	naive 2x	HCK pT7 GFP	75	2		sfGFP30485515
sfGFP	30	7044	1.9566666666666668	E9	3	AFU	485	515	naive 2x	HCK pT7 GFP	100	2		sfGFP30485515
sfGFP	30	7044	1.9566666666666668	E10	2	AFU	485	515	naive 2x	HCK pT7 GFP	150	2		sfGFP30485515
sfGFP	30	7044	1.9566666666666668	E11	4	AFU	485	515	naive 2x	HCK pT7 GFP	200	2		sfGFP30485515
sfGFP	30	7044	1.9566666666666668	E12	3	AFU	485	515	naive 2x	HCK pT7 GFP	400	2		sfGFP30485515
sfGFP	30	7044	1.9566666666666668	F1	2	AFU	485	515	naive 2x	HCK pT7 GFP	0	3		sfGFP30485515
sfGFP	30	7044	1.9566666666666668	F2	2	AFU	485	515	naive 2x	HCK pT7 GFP	5	3		sfGFP30485515
sfGFP	30	7044	1.9566666666666668	F3	2	AFU	485	515	naive 2x	HCK pT7 GFP	10	3		sfGFP30485515
sfGFP	30	7044	1.9566666666666668	F4	1	AFU	485	515	naive 2x	HCK pT7 GFP	20	3		sfGFP30485515
sfGFP	30	7044	1.9566666666666668	F5	2	AFU	485	515	naive 2x	HCK pT7 GFP	30	3		sfGFP30485515
sfGFP	30	7044	1.9566666666666668	F6	4	AFU	485	515	naive 2x	HCK pT7 GFP	40	3		sfGFP30485515
sfGFP	30	7044	1.9566666666666668	F7	0	AFU	485	515	naive 2x	HCK pT7 GFP	50	3		sfGFP30485515
sfGFP	30	7044	1.9566666666666668	F8	1	AFU	485	515	naive 2x	HCK pT7 GFP	75	3		sfGFP30485515
sfGFP	30	7044	1.9566666666666668	F9	4	AFU	485	515	naive 2x	HCK pT7 GFP	100	3		sfGFP30485515
sfGFP	30	7044	1.9566666666666668	F10	5	AFU	485	515	naive 2x	HCK pT7 GFP	150	3		sfGFP30485515
sfGFP	30	7044	1.9566666666666668	F11	1	AFU	485	515	naive 2x	HCK pT7 GFP	200	3		sfGFP30485515
sfGFP	30	7044	1.9566666666666668	F12	3	AFU	485	515	naive 2x	HCK pT7 GFP	400	3		sfGFP30485515
sfGFP	30	7644	2.1233333333333335	A1	4	AFU	485	515	naive 1x	HCK pT7 GFP	0	1		sfGFP30485515
sfGFP	30	7644	2.1233333333333335	A2	2	AFU	485	515	naive 1x	HCK pT7 GFP	5	1		sfGFP30485515
sfGFP	30	7644	2.1233333333333335	A3	3	AFU	485	515	naive 1x	HCK pT7 GFP	10	1		sfGFP30485515
sfGFP	30	7644	2.1233333333333335	A4	1	AFU	485	515	naive 1x	HCK pT7 GFP	20	1		sfGFP30485515
sfGFP	30	7644	2.1233333333333335	A5	2	AFU	485	515	naive 1x	HCK pT7 GFP	30	1		sfGFP30485515
sfGFP	30	7644	2.1233333333333335	A6	0	AFU	485	515	naive 1x	HCK pT7 GFP	40	1		sfGFP30485515
sfGFP	30	7644	2.1233333333333335	A7	2	AFU	485	515	naive 1x	HCK pT7 GFP	50	1		sfGFP30485515
sfGFP	30	7644	2.1233333333333335	A8	4	AFU	485	515	naive 1x	HCK pT7 GFP	75	1		sfGFP30485515
sfGFP	30	7644	2.1233333333333335	A9	0	AFU	485	515	naive 1x	HCK pT7 GFP	100	1		sfGFP30485515
sfGFP	30	7644	2.1233333333333335	A10	3	AFU	485	515	naive 1x	HCK pT7 GFP	150	1		sfGFP30485515
sfGFP	30	7644	2.1233333333333335	A11	2	AFU	485	515	naive 1x	HCK pT7 GFP	200	1		sfGFP30485515
sfGFP	30	7644	2.1233333333333335	A12	3	AFU	485	515	naive 1x	HCK pT7 GFP	400	1		sfGFP30485515
sfGFP	30	7644	2.1233333333333335	B1	2	AFU	485	515	naive 1x	HCK pT7 GFP	0	2		sfGFP30485515
sfGFP	30	7644	2.1233333333333335	B2	1	AFU	485	515	naive 1x	HCK pT7 GFP	5	2		sfGFP30485515
sfGFP	30	7644	2.1233333333333335	B3	2	AFU	485	515	naive 1x	HCK pT7 GFP	10	2		sfGFP30485515
sfGFP	30	7644	2.1233333333333335	B4	2	AFU	485	515	naive 1x	HCK pT7 GFP	20	2		sfGFP30485515
sfGFP	30	7644	2.1233333333333335	B5	3	AFU	485	515	naive 1x	HCK pT7 GFP	30	2		sfGFP30485515
sfGFP	30	7644	2.1233333333333335	B6	3	AFU	485	515	naive 1x	HCK pT7 GFP	40	2		sfGFP30485515
sfGFP	30	7644	2.1233333333333335	B7	3	AFU	485	515	naive 1x	HCK pT7 GFP	50	2		sfGFP30485515
sfGFP	30	7644	2.1233333333333335	B8	4	AFU	485	515	naive 1x	HCK pT7 GFP	75	2		sfGFP30485515
sfGFP	30	7644	2.1233333333333335	B9	3	AFU	485	515	naive 1x	HCK pT7 GFP	100	2		sfGFP30485515
sfGFP	30	7644	2.1233333333333335	B10	3	AFU	485	515	naive 1x	HCK pT7 GFP	150	2		sfGFP30485515
sfGFP	30	7644	2.1233333333333335	B11	3	AFU	485	515	naive 1x	HCK pT7 GFP	200	2		sfGFP30485515
sfGFP	30	7644	2.1233333333333335	B12	2	AFU	485	515	naive 1x	HCK pT7 GFP	400	2		sfGFP30485515
sfGFP	30	7644	2.1233333333333335	C1	1	AFU	485	515	naive 1x	HCK pT7 GFP	0	3		sfGFP30485515
sfGFP	30	7644	2.1233333333333335	C2	2	AFU	485	515	naive 1x	HCK pT7 GFP	5	3		sfGFP30485515
sfGFP	30	7644	2.1233333333333335	C3	2	AFU	485	515	naive 1x	HCK pT7 GFP	10	3		sfGFP30485515
sfGFP	30	7644	2.1233333333333335	C4	0	AFU	485	515	naive 1x	HCK pT7 GFP	20	3		sfGFP30485515
sfGFP	30	7644	2.1233333333333335	C5	0	AFU	485	515	naive 1x	HCK pT7 GFP	30	3		sfGFP30485515
sfGFP	30	7644	2.1233333333333335	C6	2	AFU	485	515	naive 1x	HCK pT7 GFP	40	3		sfGFP30485515
sfGFP	30	7644	2.1233333333333335	C7	2	AFU	485	515	naive 1x	HCK pT7 GFP	50	3		sfGFP30485515
sfGFP	30	7644	2.1233333333333335	C8	3	AFU	485	515	naive 1x	HCK pT7 GFP	75	3		sfGFP30485515
sfGFP	30	7644	2.1233333333333335	C9	3	AFU	485	515	naive 1x	HCK pT7 GFP	100	3		sfGFP30485515
sfGFP	30	7644	2.1233333333333335	C10	2	AFU	485	515	naive 1x	HCK pT7 GFP	150	3		sfGFP30485515
sfGFP	30	7644	2.1233333333333335	C11	1	AFU	485	515	naive 1x	HCK pT7 GFP	200	3		sfGFP30485515
sfGFP	30	7644	2.1233333333333335	C12	1	AFU	485	515	naive 1x	HCK pT7 GFP	400	3		sfGFP30485515
sfGFP	30	7644	2.1233333333333335	D1	1	AFU	485	515	naive 2x	HCK pT7 GFP	0	1		sfGFP30485515
sfGFP	30	7644	2.1233333333333335	D2	2	AFU	485	515	naive 2x	HCK pT7 GFP	5	1		sfGFP30485515
sfGFP	30	7644	2.1233333333333335	D3	4	AFU	485	515	naive 2x	HCK pT7 GFP	10	1		sfGFP30485515
sfGFP	30	7644	2.1233333333333335	D4	0	AFU	485	515	naive 2x	HCK pT7 GFP	20	1		sfGFP30485515
sfGFP	30	7644	2.1233333333333335	D5	4	AFU	485	515	naive 2x	HCK pT7 GFP	30	1		sfGFP30485515
sfGFP	30	7644	2.1233333333333335	D6	2	AFU	485	515	naive 2x	HCK pT7 GFP	40	1		sfGFP30485515
sfGFP	30	7644	2.1233333333333335	D7	5	AFU	485	515	naive 2x	HCK pT7 GFP	50	1		sfGFP30485515
sfGFP	30	7644	2.1233333333333335	D8	2	AFU	485	515	naive 2x	HCK pT7 GFP	75	1		sfGFP30485515
sfGFP	30	7644	2.1233333333333335	D9	1	AFU	485	515	naive 2x	HCK pT7 GFP	100	1		sfGFP30485515
sfGFP	30	7644	2.1233333333333335	D10	3	AFU	485	515	naive 2x	HCK pT7 GFP	150	1		sfGFP30485515
sfGFP	30	7644	2.1233333333333335	D11	0	AFU	485	515	naive 2x	HCK pT7 GFP	200	1		sfGFP30485515
sfGFP	30	7644	2.1233333333333335	D12	2	AFU	485	515	naive 2x	HCK pT7 GFP	400	1		sfGFP30485515
sfGFP	30	7644	2.1233333333333335	E1	1	AFU	485	515	naive 2x	HCK pT7 GFP	0	2		sfGFP30485515
sfGFP	30	7644	2.1233333333333335	E2	2	AFU	485	515	naive 2x	HCK pT7 GFP	5	2		sfGFP30485515
sfGFP	30	7644	2.1233333333333335	E3	1	AFU	485	515	naive 2x	HCK pT7 GFP	10	2		sfGFP30485515
sfGFP	30	7644	2.1233333333333335	E4	4	AFU	485	515	naive 2x	HCK pT7 GFP	20	2		sfGFP30485515
sfGFP	30	7644	2.1233333333333335	E5	5	AFU	485	515	naive 2x	HCK pT7 GFP	30	2		sfGFP30485515
sfGFP	30	7644	2.1233333333333335	E6	2	AFU	485	515	naive 2x	HCK pT7 GFP	40	2		sfGFP30485515
sfGFP	30	7644	2.1233333333333335	E7	3	AFU	485	515	naive 2x	HCK pT7 GFP	50	2		sfGFP30485515
sfGFP	30	7644	2.1233333333333335	E8	4	AFU	485	515	naive 2x	HCK pT7 GFP	75	2		sfGFP30485515
sfGFP	30	7644	2.1233333333333335	E9	3	AFU	485	515	naive 2x	HCK pT7 GFP	100	2		sfGFP30485515
sfGFP	30	7644	2.1233333333333335	E10	3	AFU	485	515	naive 2x	HCK pT7 GFP	150	2		sfGFP30485515
sfGFP	30	7644	2.1233333333333335	E11	1	AFU	485	515	naive 2x	HCK pT7 GFP	200	2		sfGFP30485515
sfGFP	30	7644	2.1233333333333335	E12	3	AFU	485	515	naive 2x	HCK pT7 GFP	400	2		sfGFP30485515
sfGFP	30	7644	2.1233333333333335	F1	3	AFU	485	515	naive 2x	HCK pT7 GFP	0	3		sfGFP30485515
sfGFP	30	7644	2.1233333333333335	F2	3	AFU	485	515	naive 2x	HCK pT7 GFP	5	3		sfGFP30485515
sfGFP	30	7644	2.1233333333333335	F3	1	AFU	485	515	naive 2x	HCK pT7 GFP	10	3		sfGFP30485515
sfGFP	30	7644	2.1233333333333335	F4	2	AFU	485	515	naive 2x	HCK pT7 GFP	20	3		sfGFP30485515
sfGFP	30	7644	2.1233333333333335	F5	3	AFU	485	515	naive 2x	HCK pT7 GFP	30	3		sfGFP30485515
sfGFP	30	7644	2.1233333333333335	F6	1	AFU	485	515	naive 2x	HCK pT7 GFP	40	3		sfGFP30485515
sfGFP	30	7644	2.1233333333333335	F7	2	AFU	485	515	naive 2x	HCK pT7 GFP	50	3		sfGFP30485515
sfGFP	30	7644	2.1233333333333335	F8	2	AFU	485	515	naive 2x	HCK pT7 GFP	75	3		sfGFP30485515
sfGFP	30	7644	2.1233333333333335	F9	1	AFU	485	515	naive 2x	HCK pT7 GFP	100	3		sfGFP30485515
sfGFP	30	7644	2.1233333333333335	F10	4	AFU	485	515	naive 2x	HCK pT7 GFP	150	3		sfGFP30485515
sfGFP	30	7644	2.1233333333333335	F11	4	AFU	485	515	naive 2x	HCK pT7 GFP	200	3		sfGFP30485515
sfGFP	30	7644	2.1233333333333335	F12	4	AFU	485	515	naive 2x	HCK pT7 GFP	400	3		sfGFP30485515
sfGFP	30	8244	2.29	A1	2	AFU	485	515	naive 1x	HCK pT7 GFP	0	1		sfGFP30485515
sfGFP	30	8244	2.29	A2	2	AFU	485	515	naive 1x	HCK pT7 GFP	5	1		sfGFP30485515
sfGFP	30	8244	2.29	A3	3	AFU	485	515	naive 1x	HCK pT7 GFP	10	1		sfGFP30485515
sfGFP	30	8244	2.29	A4	4	AFU	485	515	naive 1x	HCK pT7 GFP	20	1		sfGFP30485515
sfGFP	30	8244	2.29	A5	3	AFU	485	515	naive 1x	HCK pT7 GFP	30	1		sfGFP30485515
sfGFP	30	8244	2.29	A6	3	AFU	485	515	naive 1x	HCK pT7 GFP	40	1		sfGFP30485515
sfGFP	30	8244	2.29	A7	1	AFU	485	515	naive 1x	HCK pT7 GFP	50	1		sfGFP30485515
sfGFP	30	8244	2.29	A8	3	AFU	485	515	naive 1x	HCK pT7 GFP	75	1		sfGFP30485515
sfGFP	30	8244	2.29	A9	5	AFU	485	515	naive 1x	HCK pT7 GFP	100	1		sfGFP30485515
sfGFP	30	8244	2.29	A10	2	AFU	485	515	naive 1x	HCK pT7 GFP	150	1		sfGFP30485515
sfGFP	30	8244	2.29	A11	3	AFU	485	515	naive 1x	HCK pT7 GFP	200	1		sfGFP30485515
sfGFP	30	8244	2.29	A12	4	AFU	485	515	naive 1x	HCK pT7 GFP	400	1		sfGFP30485515
sfGFP	30	8244	2.29	B1	0	AFU	485	515	naive 1x	HCK pT7 GFP	0	2		sfGFP30485515
sfGFP	30	8244	2.29	B2	0	AFU	485	515	naive 1x	HCK pT7 GFP	5	2		sfGFP30485515
sfGFP	30	8244	2.29	B3	2	AFU	485	515	naive 1x	HCK pT7 GFP	10	2		sfGFP30485515
sfGFP	30	8244	2.29	B4	1	AFU	485	515	naive 1x	HCK pT7 GFP	20	2		sfGFP30485515
sfGFP	30	8244	2.29	B5	3	AFU	485	515	naive 1x	HCK pT7 GFP	30	2		sfGFP30485515
sfGFP	30	8244	2.29	B6	1	AFU	485	515	naive 1x	HCK pT7 GFP	40	2		sfGFP30485515
sfGFP	30	8244	2.29	B7	4	AFU	485	515	naive 1x	HCK pT7 GFP	50	2		sfGFP30485515
sfGFP	30	8244	2.29	B8	6	AFU	485	515	naive 1x	HCK pT7 GFP	75	2		sfGFP30485515
sfGFP	30	8244	2.29	B9	1	AFU	485	515	naive 1x	HCK pT7 GFP	100	2		sfGFP30485515
sfGFP	30	8244	2.29	B10	4	AFU	485	515	naive 1x	HCK pT7 GFP	150	2		sfGFP30485515
sfGFP	30	8244	2.29	B11	4	AFU	485	515	naive 1x	HCK pT7 GFP	200	2		sfGFP30485515
sfGFP	30	8244	2.29	B12	3	AFU	485	515	naive 1x	HCK pT7 GFP	400	2		sfGFP30485515
sfGFP	30	8244	2.29	C1	1	AFU	485	515	naive 1x	HCK pT7 GFP	0	3		sfGFP30485515
sfGFP	30	8244	2.29	C2	4	AFU	485	515	naive 1x	HCK pT7 GFP	5	3		sfGFP30485515
sfGFP	30	8244	2.29	C3	3	AFU	485	515	naive 1x	HCK pT7 GFP	10	3		sfGFP30485515
sfGFP	30	8244	2.29	C4	3	AFU	485	515	naive 1x	HCK pT7 GFP	20	3		sfGFP30485515
sfGFP	30	8244	2.29	C5	4	AFU	485	515	naive 1x	HCK pT7 GFP	30	3		sfGFP30485515
sfGFP	30	8244	2.29	C6	2	AFU	485	515	naive 1x	HCK pT7 GFP	40	3		sfGFP30485515
sfGFP	30	8244	2.29	C7	3	AFU	485	515	naive 1x	HCK pT7 GFP	50	3		sfGFP30485515
sfGFP	30	8244	2.29	C8	2	AFU	485	515	naive 1x	HCK pT7 GFP	75	3		sfGFP30485515
sfGFP	30	8244	2.29	C9	4	AFU	485	515	naive 1x	HCK pT7 GFP	100	3		sfGFP30485515
sfGFP	30	8244	2.29	C10	5	AFU	485	515	naive 1x	HCK pT7 GFP	150	3		sfGFP30485515
sfGFP	30	8244	2.29	C11	2	AFU	485	515	naive 1x	HCK pT7 GFP	200	3		sfGFP30485515
sfGFP	30	8244	2.29	C12	4	AFU	485	515	naive 1x	HCK pT7 GFP	400	3		sfGFP30485515
sfGFP	30	8244	2.29	D1	1	AFU	485	515	naive 2x	HCK pT7 GFP	0	1		sfGFP30485515
sfGFP	30	8244	2.29	D2	2	AFU	485	515	naive 2x	HCK pT7 GFP	5	1		sfGFP30485515
sfGFP	30	8244	2.29	D3	2	AFU	485	515	naive 2x	HCK pT7 GFP	10	1		sfGFP30485515
sfGFP	30	8244	2.29	D4	2	AFU	485	515	naive 2x	HCK pT7 GFP	20	1		sfGFP30485515
sfGFP	30	8244	2.29	D5	2	AFU	485	515	naive 2x	HCK pT7 GFP	30	1		sfGFP30485515
sfGFP	30	8244	2.29	D6	2	AFU	485	515	naive 2x	HCK pT7 GFP	40	1		sfGFP30485515
sfGFP	30	8244	2.29	D7	2	AFU	485	515	naive 2x	HCK pT7 GFP	50	1		sfGFP30485515
sfGFP	30	8244	2.29	D8	1	AFU	485	515	naive 2x	HCK pT7 GFP	75	1		sfGFP30485515
sfGFP	30	8244	2.29	D9	2	AFU	485	515	naive 2x	HCK pT7 GFP	100	1		sfGFP30485515
sfGFP	30	8244	2.29	D10	5	AFU	485	515	naive 2x	HCK pT7 GFP	150	1		sfGFP30485515
sfGFP	30	8244	2.29	D11	3	AFU	485	515	naive 2x	HCK pT7 GFP	200	1		sfGFP30485515
sfGFP	30	8244	2.29	D12	1	AFU	485	515	naive 2x	HCK pT7 GFP	400	1		sfGFP30485515
sfGFP	30	8244	2.29	E1	1	AFU	485	515	naive 2x	HCK pT7 GFP	0	2		sfGFP30485515
sfGFP	30	8244	2.29	E2	1	AFU	485	515	naive 2x	HCK pT7 GFP	5	2		sfGFP30485515
sfGFP	30	8244	2.29	E3	2	AFU	485	515	naive 2x	HCK pT7 GFP	10	2		sfGFP30485515
sfGFP	30	8244	2.29	E4	4	AFU	485	515	naive 2x	HCK pT7 GFP	20	2		sfGFP30485515
sfGFP	30	8244	2.29	E5	3	AFU	485	515	naive 2x	HCK pT7 GFP	30	2		sfGFP30485515
sfGFP	30	8244	2.29	E6	3	AFU	485	515	naive 2x	HCK pT7 GFP	40	2		sfGFP30485515
sfGFP	30	8244	2.29	E7	6	AFU	485	515	naive 2x	HCK pT7 GFP	50	2		sfGFP30485515
sfGFP	30	8244	2.29	E8	4	AFU	485	515	naive 2x	HCK pT7 GFP	75	2		sfGFP30485515
sfGFP	30	8244	2.29	E9	1	AFU	485	515	naive 2x	HCK pT7 GFP	100	2		sfGFP30485515
sfGFP	30	8244	2.29	E10	1	AFU	485	515	naive 2x	HCK pT7 GFP	150	2		sfGFP30485515
sfGFP	30	8244	2.29	E11	1	AFU	485	515	naive 2x	HCK pT7 GFP	200	2		sfGFP30485515
sfGFP	30	8244	2.29	E12	0	AFU	485	515	naive 2x	HCK pT7 GFP	400	2		sfGFP30485515
sfGFP	30	8244	2.29	F1	3	AFU	485	515	naive 2x	HCK pT7 GFP	0	3		sfGFP30485515
sfGFP	30	8244	2.29	F2	4	AFU	485	515	naive 2x	HCK pT7 GFP	5	3		sfGFP30485515
sfGFP	30	8244	2.29	F3	5	AFU	485	515	naive 2x	HCK pT7 GFP	10	3		sfGFP30485515
sfGFP	30	8244	2.29	F4	4	AFU	485	515	naive 2x	HCK pT7 GFP	20	3		sfGFP30485515
sfGFP	30	8244	2.29	F5	1	AFU	485	515	naive 2x	HCK pT7 GFP	30	3		sfGFP30485515
sfGFP	30	8244	2.29	F6	3	AFU	485	515	naive 2x	HCK pT7 GFP	40	3		sfGFP30485515
sfGFP	30	8244	2.29	F7	3	AFU	485	515	naive 2x	HCK pT7 GFP	50	3		sfGFP30485515
sfGFP	30	8244	2.29	F8	3	AFU	485	515	naive 2x	HCK pT7 GFP	75	3		sfGFP30485515
sfGFP	30	8244	2.29	F9	5	AFU	485	515	naive 2x	HCK pT7 GFP	100	3		sfGFP30485515
sfGFP	30	8244	2.29	F10	3	AFU	485	515	naive 2x	HCK pT7 GFP	150	3		sfGFP30485515
sfGFP	30	8244	2.29	F11	3	AFU	485	515	naive 2x	HCK pT7 GFP	200	3		sfGFP30485515
sfGFP	30	8244	2.29	F12	5	AFU	485	515	naive 2x	HCK pT7 GFP	400	3		sfGFP30485515
sfGFP	30	8844	2.4566666666666666	A1	4	AFU	485	515	naive 1x	HCK pT7 GFP	0	1		sfGFP30485515
sfGFP	30	8844	2.4566666666666666	A2	3	AFU	485	515	naive 1x	HCK pT7 GFP	5	1		sfGFP30485515
sfGFP	30	8844	2.4566666666666666	A3	2	AFU	485	515	naive 1x	HCK pT7 GFP	10	1		sfGFP30485515
sfGFP	30	8844	2.4566666666666666	A4	3	AFU	485	515	naive 1x	HCK pT7 GFP	20	1		sfGFP30485515
sfGFP	30	8844	2.4566666666666666	A5	4	AFU	485	515	naive 1x	HCK pT7 GFP	30	1		sfGFP30485515
sfGFP	30	8844	2.4566666666666666	A6	4	AFU	485	515	naive 1x	HCK pT7 GFP	40	1		sfGFP30485515
sfGFP	30	8844	2.4566666666666666	A7	3	AFU	485	515	naive 1x	HCK pT7 GFP	50	1		sfGFP30485515
sfGFP	30	8844	2.4566666666666666	A8	5	AFU	485	515	naive 1x	HCK pT7 GFP	75	1		sfGFP30485515
sfGFP	30	8844	2.4566666666666666	A9	4	AFU	485	515	naive 1x	HCK pT7 GFP	100	1		sfGFP30485515
sfGFP	30	8844	2.4566666666666666	A10	5	AFU	485	515	naive 1x	HCK pT7 GFP	150	1		sfGFP30485515
sfGFP	30	8844	2.4566666666666666	A11	5	AFU	485	515	naive 1x	HCK pT7 GFP	200	1		sfGFP30485515
sfGFP	30	8844	2.4566666666666666	A12	4	AFU	485	515	naive 1x	HCK pT7 GFP	400	1		sfGFP30485515
sfGFP	30	8844	2.4566666666666666	B1	3	AFU	485	515	naive 1x	HCK pT7 GFP	0	2		sfGFP30485515
sfGFP	30	8844	2.4566666666666666	B2	3	AFU	485	515	naive 1x	HCK pT7 GFP	5	2		sfGFP30485515
sfGFP	30	8844	2.4566666666666666	B3	2	AFU	485	515	naive 1x	HCK pT7 GFP	10	2		sfGFP30485515
sfGFP	30	8844	2.4566666666666666	B4	2	AFU	485	515	naive 1x	HCK pT7 GFP	20	2		sfGFP30485515
sfGFP	30	8844	2.4566666666666666	B5	0	AFU	485	515	naive 1x	HCK pT7 GFP	30	2		sfGFP30485515
sfGFP	30	8844	2.4566666666666666	B6	5	AFU	485	515	naive 1x	HCK pT7 GFP	40	2		sfGFP30485515
sfGFP	30	8844	2.4566666666666666	B7	2	AFU	485	515	naive 1x	HCK pT7 GFP	50	2		sfGFP30485515
sfGFP	30	8844	2.4566666666666666	B8	5	AFU	485	515	naive 1x	HCK pT7 GFP	75	2		sfGFP30485515
sfGFP	30	8844	2.4566666666666666	B9	1	AFU	485	515	naive 1x	HCK pT7 GFP	100	2		sfGFP30485515
sfGFP	30	8844	2.4566666666666666	B10	2	AFU	485	515	naive 1x	HCK pT7 GFP	150	2		sfGFP30485515
sfGFP	30	8844	2.4566666666666666	B11	7	AFU	485	515	naive 1x	HCK pT7 GFP	200	2		sfGFP30485515
sfGFP	30	8844	2.4566666666666666	B12	2	AFU	485	515	naive 1x	HCK pT7 GFP	400	2		sfGFP30485515
sfGFP	30	8844	2.4566666666666666	C1	3	AFU	485	515	naive 1x	HCK pT7 GFP	0	3		sfGFP30485515
sfGFP	30	8844	2.4566666666666666	C2	1	AFU	485	515	naive 1x	HCK pT7 GFP	5	3		sfGFP30485515
sfGFP	30	8844	2.4566666666666666	C3	2	AFU	485	515	naive 1x	HCK pT7 GFP	10	3		sfGFP30485515
sfGFP	30	8844	2.4566666666666666	C4	3	AFU	485	515	naive 1x	HCK pT7 GFP	20	3		sfGFP30485515
sfGFP	30	8844	2.4566666666666666	C5	7	AFU	485	515	naive 1x	HCK pT7 GFP	30	3		sfGFP30485515
sfGFP	30	8844	2.4566666666666666	C6	4	AFU	485	515	naive 1x	HCK pT7 GFP	40	3		sfGFP30485515
sfGFP	30	8844	2.4566666666666666	C7	4	AFU	485	515	naive 1x	HCK pT7 GFP	50	3		sfGFP30485515
sfGFP	30	8844	2.4566666666666666	C8	3	AFU	485	515	naive 1x	HCK pT7 GFP	75	3		sfGFP30485515
sfGFP	30	8844	2.4566666666666666	C9	5	AFU	485	515	naive 1x	HCK pT7 GFP	100	3		sfGFP30485515
sfGFP	30	8844	2.4566666666666666	C10	2	AFU	485	515	naive 1x	HCK pT7 GFP	150	3		sfGFP30485515
sfGFP	30	8844	2.4566666666666666	C11	4	AFU	485	515	naive 1x	HCK pT7 GFP	200	3		sfGFP30485515
sfGFP	30	8844	2.4566666666666666	C12	4	AFU	485	515	naive 1x	HCK pT7 GFP	400	3		sfGFP30485515
sfGFP	30	8844	2.4566666666666666	D1	4	AFU	485	515	naive 2x	HCK pT7 GFP	0	1		sfGFP30485515
sfGFP	30	8844	2.4566666666666666	D2	1	AFU	485	515	naive 2x	HCK pT7 GFP	5	1		sfGFP30485515
sfGFP	30	8844	2.4566666666666666	D3	2	AFU	485	515	naive 2x	HCK pT7 GFP	10	1		sfGFP30485515
sfGFP	30	8844	2.4566666666666666	D4	2	AFU	485	515	naive 2x	HCK pT7 GFP	20	1		sfGFP30485515
sfGFP	30	8844	2.4566666666666666	D5	3	AFU	485	515	naive 2x	HCK pT7 GFP	30	1		sfGFP30485515
sfGFP	30	8844	2.4566666666666666	D6	4	AFU	485	515	naive 2x	HCK pT7 GFP	40	1		sfGFP30485515
sfGFP	30	8844	2.4566666666666666	D7	3	AFU	485	515	naive 2x	HCK pT7 GFP	50	1		sfGFP30485515
sfGFP	30	8844	2.4566666666666666	D8	2	AFU	485	515	naive 2x	HCK pT7 GFP	75	1		sfGFP30485515
sfGFP	30	8844	2.4566666666666666	D9	3	AFU	485	515	naive 2x	HCK pT7 GFP	100	1		sfGFP30485515
sfGFP	30	8844	2.4566666666666666	D10	4	AFU	485	515	naive 2x	HCK pT7 GFP	150	1		sfGFP30485515
sfGFP	30	8844	2.4566666666666666	D11	5	AFU	485	515	naive 2x	HCK pT7 GFP	200	1		sfGFP30485515
sfGFP	30	8844	2.4566666666666666	D12	3	AFU	485	515	naive 2x	HCK pT7 GFP	400	1		sfGFP30485515
sfGFP	30	8844	2.4566666666666666	E1	3	AFU	485	515	naive 2x	HCK pT7 GFP	0	2		sfGFP30485515
sfGFP	30	8844	2.4566666666666666	E2	4	AFU	485	515	naive 2x	HCK pT7 GFP	5	2		sfGFP30485515
sfGFP	30	8844	2.4566666666666666	E3	2	AFU	485	515	naive 2x	HCK pT7 GFP	10	2		sfGFP30485515
sfGFP	30	8844	2.4566666666666666	E4	3	AFU	485	515	naive 2x	HCK pT7 GFP	20	2		sfGFP30485515
sfGFP	30	8844	2.4566666666666666	E5	5	AFU	485	515	naive 2x	HCK pT7 GFP	30	2		sfGFP30485515
sfGFP	30	8844	2.4566666666666666	E6	4	AFU	485	515	naive 2x	HCK pT7 GFP	40	2		sfGFP30485515
sfGFP	30	8844	2.4566666666666666	E7	4	AFU	485	515	naive 2x	HCK pT7 GFP	50	2		sfGFP30485515
sfGFP	30	8844	2.4566666666666666	E8	4	AFU	485	515	naive 2x	HCK pT7 GFP	75	2		sfGFP30485515
sfGFP	30	8844	2.4566666666666666	E9	4	AFU	485	515	naive 2x	HCK pT7 GFP	100	2		sfGFP30485515
sfGFP	30	8844	2.4566666666666666	E10	5	AFU	485	515	naive 2x	HCK pT7 GFP	150	2		sfGFP30485515
sfGFP	30	8844	2.4566666666666666	E11	5	AFU	485	515	naive 2x	HCK pT7 GFP	200	2		sfGFP30485515
sfGFP	30	8844	2.4566666666666666	E12	2	AFU	485	515	naive 2x	HCK pT7 GFP	400	2		sfGFP30485515
sfGFP	30	8844	2.4566666666666666	F1	1	AFU	485	515	naive 2x	HCK pT7 GFP	0	3		sfGFP30485515
sfGFP	30	8844	2.4566666666666666	F2	3	AFU	485	515	naive 2x	HCK pT7 GFP	5	3		sfGFP30485515
sfGFP	30	8844	2.4566666666666666	F3	6	AFU	485	515	naive 2x	HCK pT7 GFP	10	3		sfGFP30485515
sfGFP	30	8844	2.4566666666666666	F4	4	AFU	485	515	naive 2x	HCK pT7 GFP	20	3		sfGFP30485515
sfGFP	30	8844	2.4566666666666666	F5	6	AFU	485	515	naive 2x	HCK pT7 GFP	30	3		sfGFP30485515
sfGFP	30	8844	2.4566666666666666	F6	2	AFU	485	515	naive 2x	HCK pT7 GFP	40	3		sfGFP30485515
sfGFP	30	8844	2.4566666666666666	F7	4	AFU	485	515	naive 2x	HCK pT7 GFP	50	3		sfGFP30485515
sfGFP	30	8844	2.4566666666666666	F8	4	AFU	485	515	naive 2x	HCK pT7 GFP	75	3		sfGFP30485515
sfGFP	30	8844	2.4566666666666666	F9	5	AFU	485	515	naive 2x	HCK pT7 GFP	100	3		sfGFP30485515
sfGFP	30	8844	2.4566666666666666	F10	5	AFU	485	515	naive 2x	HCK pT7 GFP	150	3		sfGFP30485515
sfGFP	30	8844	2.4566666666666666	F11	2	AFU	485	515	naive 2x	HCK pT7 GFP	200	3		sfGFP30485515
sfGFP	30	8844	2.4566666666666666	F12	3	AFU	485	515	naive 2x	HCK pT7 GFP	400	3		sfGFP30485515
sfGFP	30	9444	2.6233333333333335	A1	3	AFU	485	515	naive 1x	HCK pT7 GFP	0	1		sfGFP30485515
sfGFP	30	9444	2.6233333333333335	A2	2	AFU	485	515	naive 1x	HCK pT7 GFP	5	1		sfGFP30485515
sfGFP	30	9444	2.6233333333333335	A3	1	AFU	485	515	naive 1x	HCK pT7 GFP	10	1		sfGFP30485515
sfGFP	30	9444	2.6233333333333335	A4	6	AFU	485	515	naive 1x	HCK pT7 GFP	20	1		sfGFP30485515
sfGFP	30	9444	2.6233333333333335	A5	5	AFU	485	515	naive 1x	HCK pT7 GFP	30	1		sfGFP30485515
sfGFP	30	9444	2.6233333333333335	A6	3	AFU	485	515	naive 1x	HCK pT7 GFP	40	1		sfGFP30485515
sfGFP	30	9444	2.6233333333333335	A7	3	AFU	485	515	naive 1x	HCK pT7 GFP	50	1		sfGFP30485515
sfGFP	30	9444	2.6233333333333335	A8	7	AFU	485	515	naive 1x	HCK pT7 GFP	75	1		sfGFP30485515
sfGFP	30	9444	2.6233333333333335	A9	4	AFU	485	515	naive 1x	HCK pT7 GFP	100	1		sfGFP30485515
sfGFP	30	9444	2.6233333333333335	A10	3	AFU	485	515	naive 1x	HCK pT7 GFP	150	1		sfGFP30485515
sfGFP	30	9444	2.6233333333333335	A11	5	AFU	485	515	naive 1x	HCK pT7 GFP	200	1		sfGFP30485515
sfGFP	30	9444	2.6233333333333335	A12	5	AFU	485	515	naive 1x	HCK pT7 GFP	400	1		sfGFP30485515
sfGFP	30	9444	2.6233333333333335	B1	3	AFU	485	515	naive 1x	HCK pT7 GFP	0	2		sfGFP30485515
sfGFP	30	9444	2.6233333333333335	B2	5	AFU	485	515	naive 1x	HCK pT7 GFP	5	2		sfGFP30485515
sfGFP	30	9444	2.6233333333333335	B3	3	AFU	485	515	naive 1x	HCK pT7 GFP	10	2		sfGFP30485515
sfGFP	30	9444	2.6233333333333335	B4	2	AFU	485	515	naive 1x	HCK pT7 GFP	20	2		sfGFP30485515
sfGFP	30	9444	2.6233333333333335	B5	4	AFU	485	515	naive 1x	HCK pT7 GFP	30	2		sfGFP30485515
sfGFP	30	9444	2.6233333333333335	B6	3	AFU	485	515	naive 1x	HCK pT7 GFP	40	2		sfGFP30485515
sfGFP	30	9444	2.6233333333333335	B7	4	AFU	485	515	naive 1x	HCK pT7 GFP	50	2		sfGFP30485515
sfGFP	30	9444	2.6233333333333335	B8	4	AFU	485	515	naive 1x	HCK pT7 GFP	75	2		sfGFP30485515
sfGFP	30	9444	2.6233333333333335	B9	3	AFU	485	515	naive 1x	HCK pT7 GFP	100	2		sfGFP30485515
sfGFP	30	9444	2.6233333333333335	B10	3	AFU	485	515	naive 1x	HCK pT7 GFP	150	2		sfGFP30485515
sfGFP	30	9444	2.6233333333333335	B11	4	AFU	485	515	naive 1x	HCK pT7 GFP	200	2		sfGFP30485515
sfGFP	30	9444	2.6233333333333335	B12	2	AFU	485	515	naive 1x	HCK pT7 GFP	400	2		sfGFP30485515
sfGFP	30	9444	2.6233333333333335	C1	3	AFU	485	515	naive 1x	HCK pT7 GFP	0	3		sfGFP30485515
sfGFP	30	9444	2.6233333333333335	C2	0	AFU	485	515	naive 1x	HCK pT7 GFP	5	3		sfGFP30485515
sfGFP	30	9444	2.6233333333333335	C3	4	AFU	485	515	naive 1x	HCK pT7 GFP	10	3		sfGFP30485515
sfGFP	30	9444	2.6233333333333335	C4	3	AFU	485	515	naive 1x	HCK pT7 GFP	20	3		sfGFP30485515
sfGFP	30	9444	2.6233333333333335	C5	5	AFU	485	515	naive 1x	HCK pT7 GFP	30	3		sfGFP30485515
sfGFP	30	9444	2.6233333333333335	C6	2	AFU	485	515	naive 1x	HCK pT7 GFP	40	3		sfGFP30485515
sfGFP	30	9444	2.6233333333333335	C7	5	AFU	485	515	naive 1x	HCK pT7 GFP	50	3		sfGFP30485515
sfGFP	30	9444	2.6233333333333335	C8	5	AFU	485	515	naive 1x	HCK pT7 GFP	75	3		sfGFP30485515
sfGFP	30	9444	2.6233333333333335	C9	6	AFU	485	515	naive 1x	HCK pT7 GFP	100	3		sfGFP30485515
sfGFP	30	9444	2.6233333333333335	C10	5	AFU	485	515	naive 1x	HCK pT7 GFP	150	3		sfGFP30485515
sfGFP	30	9444	2.6233333333333335	C11	4	AFU	485	515	naive 1x	HCK pT7 GFP	200	3		sfGFP30485515
sfGFP	30	9444	2.6233333333333335	C12	4	AFU	485	515	naive 1x	HCK pT7 GFP	400	3		sfGFP30485515
sfGFP	30	9444	2.6233333333333335	D1	2	AFU	485	515	naive 2x	HCK pT7 GFP	0	1		sfGFP30485515
sfGFP	30	9444	2.6233333333333335	D2	4	AFU	485	515	naive 2x	HCK pT7 GFP	5	1		sfGFP30485515
sfGFP	30	9444	2.6233333333333335	D3	2	AFU	485	515	naive 2x	HCK pT7 GFP	10	1		sfGFP30485515
sfGFP	30	9444	2.6233333333333335	D4	1	AFU	485	515	naive 2x	HCK pT7 GFP	20	1		sfGFP30485515
sfGFP	30	9444	2.6233333333333335	D5	4	AFU	485	515	naive 2x	HCK pT7 GFP	30	1		sfGFP30485515
sfGFP	30	9444	2.6233333333333335	D6	1	AFU	485	515	naive 2x	HCK pT7 GFP	40	1		sfGFP30485515
sfGFP	30	9444	2.6233333333333335	D7	2	AFU	485	515	naive 2x	HCK pT7 GFP	50	1		sfGFP30485515
sfGFP	30	9444	2.6233333333333335	D8	3	AFU	485	515	naive 2x	HCK pT7 GFP	75	1		sfGFP30485515
sfGFP	30	9444	2.6233333333333335	D9	3	AFU	485	515	naive 2x	HCK pT7 GFP	100	1		sfGFP30485515
sfGFP	30	9444	2.6233333333333335	D10	3	AFU	485	515	naive 2x	HCK pT7 GFP	150	1		sfGFP30485515
sfGFP	30	9444	2.6233333333333335	D11	3	AFU	485	515	naive 2x	HCK pT7 GFP	200	1		sfGFP30485515
sfGFP	30	9444	2.6233333333333335	D12	1	AFU	485	515	naive 2x	HCK pT7 GFP	400	1		sfGFP30485515
sfGFP	30	9444	2.6233333333333335	E1	0	AFU	485	515	naive 2x	HCK pT7 GFP	0	2		sfGFP30485515
sfGFP	30	9444	2.6233333333333335	E2	2	AFU	485	515	naive 2x	HCK pT7 GFP	5	2		sfGFP30485515
sfGFP	30	9444	2.6233333333333335	E3	3	AFU	485	515	naive 2x	HCK pT7 GFP	10	2		sfGFP30485515
sfGFP	30	9444	2.6233333333333335	E4	5	AFU	485	515	naive 2x	HCK pT7 GFP	20	2		sfGFP30485515
sfGFP	30	9444	2.6233333333333335	E5	2	AFU	485	515	naive 2x	HCK pT7 GFP	30	2		sfGFP30485515
sfGFP	30	9444	2.6233333333333335	E6	2	AFU	485	515	naive 2x	HCK pT7 GFP	40	2		sfGFP30485515
sfGFP	30	9444	2.6233333333333335	E7	4	AFU	485	515	naive 2x	HCK pT7 GFP	50	2		sfGFP30485515
sfGFP	30	9444	2.6233333333333335	E8	6	AFU	485	515	naive 2x	HCK pT7 GFP	75	2		sfGFP30485515
sfGFP	30	9444	2.6233333333333335	E9	2	AFU	485	515	naive 2x	HCK pT7 GFP	100	2		sfGFP30485515
sfGFP	30	9444	2.6233333333333335	E10	1	AFU	485	515	naive 2x	HCK pT7 GFP	150	2		sfGFP30485515
sfGFP	30	9444	2.6233333333333335	E11	3	AFU	485	515	naive 2x	HCK pT7 GFP	200	2		sfGFP30485515
sfGFP	30	9444	2.6233333333333335	E12	5	AFU	485	515	naive 2x	HCK pT7 GFP	400	2		sfGFP30485515
sfGFP	30	9444	2.6233333333333335	F1	3	AFU	485	515	naive 2x	HCK pT7 GFP	0	3		sfGFP30485515
sfGFP	30	9444	2.6233333333333335	F2	3	AFU	485	515	naive 2x	HCK pT7 GFP	5	3		sfGFP30485515
sfGFP	30	9444	2.6233333333333335	F3	6	AFU	485	515	naive 2x	HCK pT7 GFP	10	3		sfGFP30485515
sfGFP	30	9444	2.6233333333333335	F4	4	AFU	485	515	naive 2x	HCK pT7 GFP	20	3		sfGFP30485515
sfGFP	30	9444	2.6233333333333335	F5	7	AFU	485	515	naive 2x	HCK pT7 GFP	30	3		sfGFP30485515
sfGFP	30	9444	2.6233333333333335	F6	5	AFU	485	515	naive 2x	HCK pT7 GFP	40	3		sfGFP30485515
sfGFP	30	9444	2.6233333333333335	F7	4	AFU	485	515	naive 2x	HCK pT7 GFP	50	3		sfGFP30485515
sfGFP	30	9444	2.6233333333333335	F8	4	AFU	485	515	naive 2x	HCK pT7 GFP	75	3		sfGFP30485515
sfGFP	30	9444	2.6233333333333335	F9	6	AFU	485	515	naive 2x	HCK pT7 GFP	100	3		sfGFP30485515
sfGFP	30	9444	2.6233333333333335	F10	4	AFU	485	515	naive 2x	HCK pT7 GFP	150	3		sfGFP30485515
sfGFP	30	9444	2.6233333333333335	F11	6	AFU	485	515	naive 2x	HCK pT7 GFP	200	3		sfGFP30485515
sfGFP	30	9444	2.6233333333333335	F12	6	AFU	485	515	naive 2x	HCK pT7 GFP	400	3		sfGFP30485515
sfGFP	30	10044	2.79	A1	2	AFU	485	515	naive 1x	HCK pT7 GFP	0	1		sfGFP30485515
sfGFP	30	10044	2.79	A2	3	AFU	485	515	naive 1x	HCK pT7 GFP	5	1		sfGFP30485515
sfGFP	30	10044	2.79	A3	5	AFU	485	515	naive 1x	HCK pT7 GFP	10	1		sfGFP30485515
sfGFP	30	10044	2.79	A4	5	AFU	485	515	naive 1x	HCK pT7 GFP	20	1		sfGFP30485515
sfGFP	30	10044	2.79	A5	5	AFU	485	515	naive 1x	HCK pT7 GFP	30	1		sfGFP30485515
sfGFP	30	10044	2.79	A6	6	AFU	485	515	naive 1x	HCK pT7 GFP	40	1		sfGFP30485515
sfGFP	30	10044	2.79	A7	3	AFU	485	515	naive 1x	HCK pT7 GFP	50	1		sfGFP30485515
sfGFP	30	10044	2.79	A8	4	AFU	485	515	naive 1x	HCK pT7 GFP	75	1		sfGFP30485515
sfGFP	30	10044	2.79	A9	4	AFU	485	515	naive 1x	HCK pT7 GFP	100	1		sfGFP30485515
sfGFP	30	10044	2.79	A10	6	AFU	485	515	naive 1x	HCK pT7 GFP	150	1		sfGFP30485515
sfGFP	30	10044	2.79	A11	5	AFU	485	515	naive 1x	HCK pT7 GFP	200	1		sfGFP30485515
sfGFP	30	10044	2.79	A12	1	AFU	485	515	naive 1x	HCK pT7 GFP	400	1		sfGFP30485515
sfGFP	30	10044	2.79	B1	3	AFU	485	515	naive 1x	HCK pT7 GFP	0	2		sfGFP30485515
sfGFP	30	10044	2.79	B2	3	AFU	485	515	naive 1x	HCK pT7 GFP	5	2		sfGFP30485515
sfGFP	30	10044	2.79	B3	3	AFU	485	515	naive 1x	HCK pT7 GFP	10	2		sfGFP30485515
sfGFP	30	10044	2.79	B4	3	AFU	485	515	naive 1x	HCK pT7 GFP	20	2		sfGFP30485515
sfGFP	30	10044	2.79	B5	5	AFU	485	515	naive 1x	HCK pT7 GFP	30	2		sfGFP30485515
sfGFP	30	10044	2.79	B6	4	AFU	485	515	naive 1x	HCK pT7 GFP	40	2		sfGFP30485515
sfGFP	30	10044	2.79	B7	5	AFU	485	515	naive 1x	HCK pT7 GFP	50	2		sfGFP30485515
sfGFP	30	10044	2.79	B8	4	AFU	485	515	naive 1x	HCK pT7 GFP	75	2		sfGFP30485515
sfGFP	30	10044	2.79	B9	4	AFU	485	515	naive 1x	HCK pT7 GFP	100	2		sfGFP30485515
sfGFP	30	10044	2.79	B10	3	AFU	485	515	naive 1x	HCK pT7 GFP	150	2		sfGFP30485515
sfGFP	30	10044	2.79	B11	2	AFU	485	515	naive 1x	HCK pT7 GFP	200	2		sfGFP30485515
sfGFP	30	10044	2.79	B12	5	AFU	485	515	naive 1x	HCK pT7 GFP	400	2		sfGFP30485515
sfGFP	30	10044	2.79	C1	3	AFU	485	515	naive 1x	HCK pT7 GFP	0	3		sfGFP30485515
sfGFP	30	10044	2.79	C2	2	AFU	485	515	naive 1x	HCK pT7 GFP	5	3		sfGFP30485515
sfGFP	30	10044	2.79	C3	4	AFU	485	515	naive 1x	HCK pT7 GFP	10	3		sfGFP30485515
sfGFP	30	10044	2.79	C4	3	AFU	485	515	naive 1x	HCK pT7 GFP	20	3		sfGFP30485515
sfGFP	30	10044	2.79	C5	5	AFU	485	515	naive 1x	HCK pT7 GFP	30	3		sfGFP30485515
sfGFP	30	10044	2.79	C6	4	AFU	485	515	naive 1x	HCK pT7 GFP	40	3		sfGFP30485515
sfGFP	30	10044	2.79	C7	3	AFU	485	515	naive 1x	HCK pT7 GFP	50	3		sfGFP30485515
sfGFP	30	10044	2.79	C8	6	AFU	485	515	naive 1x	HCK pT7 GFP	75	3		sfGFP30485515
sfGFP	30	10044	2.79	C9	6	AFU	485	515	naive 1x	HCK pT7 GFP	100	3		sfGFP30485515
sfGFP	30	10044	2.79	C10	5	AFU	485	515	naive 1x	HCK pT7 GFP	150	3		sfGFP30485515
sfGFP	30	10044	2.79	C11	4	AFU	485	515	naive 1x	HCK pT7 GFP	200	3		sfGFP30485515
sfGFP	30	10044	2.79	C12	5	AFU	485	515	naive 1x	HCK pT7 GFP	400	3		sfGFP30485515
sfGFP	30	10044	2.79	D1	1	AFU	485	515	naive 2x	HCK pT7 GFP	0	1		sfGFP30485515
sfGFP	30	10044	2.79	D2	3	AFU	485	515	naive 2x	HCK pT7 GFP	5	1		sfGFP30485515
sfGFP	30	10044	2.79	D3	2	AFU	485	515	naive 2x	HCK pT7 GFP	10	1		sfGFP30485515
sfGFP	30	10044	2.79	D4	4	AFU	485	515	naive 2x	HCK pT7 GFP	20	1		sfGFP30485515
sfGFP	30	10044	2.79	D5	1	AFU	485	515	naive 2x	HCK pT7 GFP	30	1		sfGFP30485515
sfGFP	30	10044	2.79	D6	5	AFU	485	515	naive 2x	HCK pT7 GFP	40	1		sfGFP30485515
sfGFP	30	10044	2.79	D7	3	AFU	485	515	naive 2x	HCK pT7 GFP	50	1		sfGFP30485515
sfGFP	30	10044	2.79	D8	3	AFU	485	515	naive 2x	HCK pT7 GFP	75	1		sfGFP30485515
sfGFP	30	10044	2.79	D9	3	AFU	485	515	naive 2x	HCK pT7 GFP	100	1		sfGFP30485515
sfGFP	30	10044	2.79	D10	5	AFU	485	515	naive 2x	HCK pT7 GFP	150	1		sfGFP30485515
sfGFP	30	10044	2.79	D11	5	AFU	485	515	naive 2x	HCK pT7 GFP	200	1		sfGFP30485515
sfGFP	30	10044	2.79	D12	3	AFU	485	515	naive 2x	HCK pT7 GFP	400	1		sfGFP30485515
sfGFP	30	10044	2.79	E1	2	AFU	485	515	naive 2x	HCK pT7 GFP	0	2		sfGFP30485515
sfGFP	30	10044	2.79	E2	5	AFU	485	515	naive 2x	HCK pT7 GFP	5	2		sfGFP30485515
sfGFP	30	10044	2.79	E3	3	AFU	485	515	naive 2x	HCK pT7 GFP	10	2		sfGFP30485515
sfGFP	30	10044	2.79	E4	7	AFU	485	515	naive 2x	HCK pT7 GFP	20	2		sfGFP30485515
sfGFP	30	10044	2.79	E5	7	AFU	485	515	naive 2x	HCK pT7 GFP	30	2		sfGFP30485515
sfGFP	30	10044	2.79	E6	5	AFU	485	515	naive 2x	HCK pT7 GFP	40	2		sfGFP30485515
sfGFP	30	10044	2.79	E7	6	AFU	485	515	naive 2x	HCK pT7 GFP	50	2		sfGFP30485515
sfGFP	30	10044	2.79	E8	7	AFU	485	515	naive 2x	HCK pT7 GFP	75	2		sfGFP30485515
sfGFP	30	10044	2.79	E9	5	AFU	485	515	naive 2x	HCK pT7 GFP	100	2		sfGFP30485515
sfGFP	30	10044	2.79	E10	6	AFU	485	515	naive 2x	HCK pT7 GFP	150	2		sfGFP30485515
sfGFP	30	10044	2.79	E11	2	AFU	485	515	naive 2x	HCK pT7 GFP	200	2		sfGFP30485515
sfGFP	30	10044	2.79	E12	4	AFU	485	515	naive 2x	HCK pT7 GFP	400	2		sfGFP30485515
sfGFP	30	10044	2.79	F1	1	AFU	485	515	naive 2x	HCK pT7 GFP	0	3		sfGFP30485515
sfGFP	30	10044	2.79	F2	6	AFU	485	515	naive 2x	HCK pT7 GFP	5	3		sfGFP30485515
sfGFP	30	10044	2.79	F3	5	AFU	485	515	naive 2x	HCK pT7 GFP	10	3		sfGFP30485515
sfGFP	30	10044	2.79	F4	4	AFU	485	515	naive 2x	HCK pT7 GFP	20	3		sfGFP30485515
sfGFP	30	10044	2.79	F5	4	AFU	485	515	naive 2x	HCK pT7 GFP	30	3		sfGFP30485515
sfGFP	30	10044	2.79	F6	6	AFU	485	515	naive 2x	HCK pT7 GFP	40	3		sfGFP30485515
sfGFP	30	10044	2.79	F7	5	AFU	485	515	naive 2x	HCK pT7 GFP	50	3		sfGFP30485515
sfGFP	30	10044	2.79	F8	5	AFU	485	515	naive 2x	HCK pT7 GFP	75	3		sfGFP30485515
sfGFP	30	10044	2.79	F9	5	AFU	485	515	naive 2x	HCK pT7 GFP	100	3		sfGFP30485515
sfGFP	30	10044	2.79	F10	7	AFU	485	515	naive 2x	HCK pT7 GFP	150	3		sfGFP30485515
sfGFP	30	10044	2.79	F11	3	AFU	485	515	naive 2x	HCK pT7 GFP	200	3		sfGFP30485515
sfGFP	30	10044	2.79	F12	4	AFU	485	515	naive 2x	HCK pT7 GFP	400	3		sfGFP30485515
sfGFP	30	10644	2.9566666666666666	A1	6	AFU	485	515	naive 1x	HCK pT7 GFP	0	1		sfGFP30485515
sfGFP	30	10644	2.9566666666666666	A2	5	AFU	485	515	naive 1x	HCK pT7 GFP	5	1		sfGFP30485515
sfGFP	30	10644	2.9566666666666666	A3	3	AFU	485	515	naive 1x	HCK pT7 GFP	10	1		sfGFP30485515
sfGFP	30	10644	2.9566666666666666	A4	4	AFU	485	515	naive 1x	HCK pT7 GFP	20	1		sfGFP30485515
sfGFP	30	10644	2.9566666666666666	A5	6	AFU	485	515	naive 1x	HCK pT7 GFP	30	1		sfGFP30485515
sfGFP	30	10644	2.9566666666666666	A6	5	AFU	485	515	naive 1x	HCK pT7 GFP	40	1		sfGFP30485515
sfGFP	30	10644	2.9566666666666666	A7	7	AFU	485	515	naive 1x	HCK pT7 GFP	50	1		sfGFP30485515
sfGFP	30	10644	2.9566666666666666	A8	6	AFU	485	515	naive 1x	HCK pT7 GFP	75	1		sfGFP30485515
sfGFP	30	10644	2.9566666666666666	A9	6	AFU	485	515	naive 1x	HCK pT7 GFP	100	1		sfGFP30485515
sfGFP	30	10644	2.9566666666666666	A10	8	AFU	485	515	naive 1x	HCK pT7 GFP	150	1		sfGFP30485515
sfGFP	30	10644	2.9566666666666666	A11	8	AFU	485	515	naive 1x	HCK pT7 GFP	200	1		sfGFP30485515
sfGFP	30	10644	2.9566666666666666	A12	6	AFU	485	515	naive 1x	HCK pT7 GFP	400	1		sfGFP30485515
sfGFP	30	10644	2.9566666666666666	B1	5	AFU	485	515	naive 1x	HCK pT7 GFP	0	2		sfGFP30485515
sfGFP	30	10644	2.9566666666666666	B2	3	AFU	485	515	naive 1x	HCK pT7 GFP	5	2		sfGFP30485515
sfGFP	30	10644	2.9566666666666666	B3	4	AFU	485	515	naive 1x	HCK pT7 GFP	10	2		sfGFP30485515
sfGFP	30	10644	2.9566666666666666	B4	3	AFU	485	515	naive 1x	HCK pT7 GFP	20	2		sfGFP30485515
sfGFP	30	10644	2.9566666666666666	B5	7	AFU	485	515	naive 1x	HCK pT7 GFP	30	2		sfGFP30485515
sfGFP	30	10644	2.9566666666666666	B6	7	AFU	485	515	naive 1x	HCK pT7 GFP	40	2		sfGFP30485515
sfGFP	30	10644	2.9566666666666666	B7	5	AFU	485	515	naive 1x	HCK pT7 GFP	50	2		sfGFP30485515
sfGFP	30	10644	2.9566666666666666	B8	1	AFU	485	515	naive 1x	HCK pT7 GFP	75	2		sfGFP30485515
sfGFP	30	10644	2.9566666666666666	B9	6	AFU	485	515	naive 1x	HCK pT7 GFP	100	2		sfGFP30485515
sfGFP	30	10644	2.9566666666666666	B10	4	AFU	485	515	naive 1x	HCK pT7 GFP	150	2		sfGFP30485515
sfGFP	30	10644	2.9566666666666666	B11	5	AFU	485	515	naive 1x	HCK pT7 GFP	200	2		sfGFP30485515
sfGFP	30	10644	2.9566666666666666	B12	3	AFU	485	515	naive 1x	HCK pT7 GFP	400	2		sfGFP30485515
sfGFP	30	10644	2.9566666666666666	C1	3	AFU	485	515	naive 1x	HCK pT7 GFP	0	3		sfGFP30485515
sfGFP	30	10644	2.9566666666666666	C2	3	AFU	485	515	naive 1x	HCK pT7 GFP	5	3		sfGFP30485515
sfGFP	30	10644	2.9566666666666666	C3	3	AFU	485	515	naive 1x	HCK pT7 GFP	10	3		sfGFP30485515
sfGFP	30	10644	2.9566666666666666	C4	5	AFU	485	515	naive 1x	HCK pT7 GFP	20	3		sfGFP30485515
sfGFP	30	10644	2.9566666666666666	C5	6	AFU	485	515	naive 1x	HCK pT7 GFP	30	3		sfGFP30485515
sfGFP	30	10644	2.9566666666666666	C6	5	AFU	485	515	naive 1x	HCK pT7 GFP	40	3		sfGFP30485515
sfGFP	30	10644	2.9566666666666666	C7	7	AFU	485	515	naive 1x	HCK pT7 GFP	50	3		sfGFP30485515
sfGFP	30	10644	2.9566666666666666	C8	6	AFU	485	515	naive 1x	HCK pT7 GFP	75	3		sfGFP30485515
sfGFP	30	10644	2.9566666666666666	C9	6	AFU	485	515	naive 1x	HCK pT7 GFP	100	3		sfGFP30485515
sfGFP	30	10644	2.9566666666666666	C10	6	AFU	485	515	naive 1x	HCK pT7 GFP	150	3		sfGFP30485515
sfGFP	30	10644	2.9566666666666666	C11	3	AFU	485	515	naive 1x	HCK pT7 GFP	200	3		sfGFP30485515
sfGFP	30	10644	2.9566666666666666	C12	6	AFU	485	515	naive 1x	HCK pT7 GFP	400	3		sfGFP30485515
sfGFP	30	10644	2.9566666666666666	D1	2	AFU	485	515	naive 2x	HCK pT7 GFP	0	1		sfGFP30485515
sfGFP	30	10644	2.9566666666666666	D2	4	AFU	485	515	naive 2x	HCK pT7 GFP	5	1		sfGFP30485515
sfGFP	30	10644	2.9566666666666666	D3	4	AFU	485	515	naive 2x	HCK pT7 GFP	10	1		sfGFP30485515
sfGFP	30	10644	2.9566666666666666	D4	4	AFU	485	515	naive 2x	HCK pT7 GFP	20	1		sfGFP30485515
sfGFP	30	10644	2.9566666666666666	D5	6	AFU	485	515	naive 2x	HCK pT7 GFP	30	1		sfGFP30485515
sfGFP	30	10644	2.9566666666666666	D6	3	AFU	485	515	naive 2x	HCK pT7 GFP	40	1		sfGFP30485515
sfGFP	30	10644	2.9566666666666666	D7	2	AFU	485	515	naive 2x	HCK pT7 GFP	50	1		sfGFP30485515
sfGFP	30	10644	2.9566666666666666	D8	6	AFU	485	515	naive 2x	HCK pT7 GFP	75	1		sfGFP30485515
sfGFP	30	10644	2.9566666666666666	D9	7	AFU	485	515	naive 2x	HCK pT7 GFP	100	1		sfGFP30485515
sfGFP	30	10644	2.9566666666666666	D10	3	AFU	485	515	naive 2x	HCK pT7 GFP	150	1		sfGFP30485515
sfGFP	30	10644	2.9566666666666666	D11	4	AFU	485	515	naive 2x	HCK pT7 GFP	200	1		sfGFP30485515
sfGFP	30	10644	2.9566666666666666	D12	3	AFU	485	515	naive 2x	HCK pT7 GFP	400	1		sfGFP30485515
sfGFP	30	10644	2.9566666666666666	E1	5	AFU	485	515	naive 2x	HCK pT7 GFP	0	2		sfGFP30485515
sfGFP	30	10644	2.9566666666666666	E2	3	AFU	485	515	naive 2x	HCK pT7 GFP	5	2		sfGFP30485515
sfGFP	30	10644	2.9566666666666666	E3	3	AFU	485	515	naive 2x	HCK pT7 GFP	10	2		sfGFP30485515
sfGFP	30	10644	2.9566666666666666	E4	7	AFU	485	515	naive 2x	HCK pT7 GFP	20	2		sfGFP30485515
sfGFP	30	10644	2.9566666666666666	E5	8	AFU	485	515	naive 2x	HCK pT7 GFP	30	2		sfGFP30485515
sfGFP	30	10644	2.9566666666666666	E6	7	AFU	485	515	naive 2x	HCK pT7 GFP	40	2		sfGFP30485515
sfGFP	30	10644	2.9566666666666666	E7	4	AFU	485	515	naive 2x	HCK pT7 GFP	50	2		sfGFP30485515
sfGFP	30	10644	2.9566666666666666	E8	7	AFU	485	515	naive 2x	HCK pT7 GFP	75	2		sfGFP30485515
sfGFP	30	10644	2.9566666666666666	E9	6	AFU	485	515	naive 2x	HCK pT7 GFP	100	2		sfGFP30485515
sfGFP	30	10644	2.9566666666666666	E10	6	AFU	485	515	naive 2x	HCK pT7 GFP	150	2		sfGFP30485515
sfGFP	30	10644	2.9566666666666666	E11	4	AFU	485	515	naive 2x	HCK pT7 GFP	200	2		sfGFP30485515
sfGFP	30	10644	2.9566666666666666	E12	3	AFU	485	515	naive 2x	HCK pT7 GFP	400	2		sfGFP30485515
sfGFP	30	10644	2.9566666666666666	F1	2	AFU	485	515	naive 2x	HCK pT7 GFP	0	3		sfGFP30485515
sfGFP	30	10644	2.9566666666666666	F2	6	AFU	485	515	naive 2x	HCK pT7 GFP	5	3		sfGFP30485515
sfGFP	30	10644	2.9566666666666666	F3	9	AFU	485	515	naive 2x	HCK pT7 GFP	10	3		sfGFP30485515
sfGFP	30	10644	2.9566666666666666	F4	9	AFU	485	515	naive 2x	HCK pT7 GFP	20	3		sfGFP30485515
sfGFP	30	10644	2.9566666666666666	F5	6	AFU	485	515	naive 2x	HCK pT7 GFP	30	3		sfGFP30485515
sfGFP	30	10644	2.9566666666666666	F6	6	AFU	485	515	naive 2x	HCK pT7 GFP	40	3		sfGFP30485515
sfGFP	30	10644	2.9566666666666666	F7	3	AFU	485	515	naive 2x	HCK pT7 GFP	50	3		sfGFP30485515
sfGFP	30	10644	2.9566666666666666	F8	6	AFU	485	515	naive 2x	HCK pT7 GFP	75	3		sfGFP30485515
sfGFP	30	10644	2.9566666666666666	F9	3	AFU	485	515	naive 2x	HCK pT7 GFP	100	3		sfGFP30485515
sfGFP	30	10644	2.9566666666666666	F10	10	AFU	485	515	naive 2x	HCK pT7 GFP	150	3		sfGFP30485515
sfGFP	30	10644	2.9566666666666666	F11	4	AFU	485	515	naive 2x	HCK pT7 GFP	200	3		sfGFP30485515
sfGFP	30	10644	2.9566666666666666	F12	5	AFU	485	515	naive 2x	HCK pT7 GFP	400	3		sfGFP30485515
sfGFP	30	11244	3.1233333333333335	A1	3	AFU	485	515	naive 1x	HCK pT7 GFP	0	1		sfGFP30485515
sfGFP	30	11244	3.1233333333333335	A2	4	AFU	485	515	naive 1x	HCK pT7 GFP	5	1		sfGFP30485515
sfGFP	30	11244	3.1233333333333335	A3	3	AFU	485	515	naive 1x	HCK pT7 GFP	10	1		sfGFP30485515
sfGFP	30	11244	3.1233333333333335	A4	6	AFU	485	515	naive 1x	HCK pT7 GFP	20	1		sfGFP30485515
sfGFP	30	11244	3.1233333333333335	A5	5	AFU	485	515	naive 1x	HCK pT7 GFP	30	1		sfGFP30485515
sfGFP	30	11244	3.1233333333333335	A6	7	AFU	485	515	naive 1x	HCK pT7 GFP	40	1		sfGFP30485515
sfGFP	30	11244	3.1233333333333335	A7	4	AFU	485	515	naive 1x	HCK pT7 GFP	50	1		sfGFP30485515
sfGFP	30	11244	3.1233333333333335	A8	7	AFU	485	515	naive 1x	HCK pT7 GFP	75	1		sfGFP30485515
sfGFP	30	11244	3.1233333333333335	A9	6	AFU	485	515	naive 1x	HCK pT7 GFP	100	1		sfGFP30485515
sfGFP	30	11244	3.1233333333333335	A10	9	AFU	485	515	naive 1x	HCK pT7 GFP	150	1		sfGFP30485515
sfGFP	30	11244	3.1233333333333335	A11	8	AFU	485	515	naive 1x	HCK pT7 GFP	200	1		sfGFP30485515
sfGFP	30	11244	3.1233333333333335	A12	6	AFU	485	515	naive 1x	HCK pT7 GFP	400	1		sfGFP30485515
sfGFP	30	11244	3.1233333333333335	B1	2	AFU	485	515	naive 1x	HCK pT7 GFP	0	2		sfGFP30485515
sfGFP	30	11244	3.1233333333333335	B2	3	AFU	485	515	naive 1x	HCK pT7 GFP	5	2		sfGFP30485515
sfGFP	30	11244	3.1233333333333335	B3	5	AFU	485	515	naive 1x	HCK pT7 GFP	10	2		sfGFP30485515
sfGFP	30	11244	3.1233333333333335	B4	6	AFU	485	515	naive 1x	HCK pT7 GFP	20	2		sfGFP30485515
sfGFP	30	11244	3.1233333333333335	B5	4	AFU	485	515	naive 1x	HCK pT7 GFP	30	2		sfGFP30485515
sfGFP	30	11244	3.1233333333333335	B6	6	AFU	485	515	naive 1x	HCK pT7 GFP	40	2		sfGFP30485515
sfGFP	30	11244	3.1233333333333335	B7	8	AFU	485	515	naive 1x	HCK pT7 GFP	50	2		sfGFP30485515
sfGFP	30	11244	3.1233333333333335	B8	5	AFU	485	515	naive 1x	HCK pT7 GFP	75	2		sfGFP30485515
sfGFP	30	11244	3.1233333333333335	B9	6	AFU	485	515	naive 1x	HCK pT7 GFP	100	2		sfGFP30485515
sfGFP	30	11244	3.1233333333333335	B10	6	AFU	485	515	naive 1x	HCK pT7 GFP	150	2		sfGFP30485515
sfGFP	30	11244	3.1233333333333335	B11	5	AFU	485	515	naive 1x	HCK pT7 GFP	200	2		sfGFP30485515
sfGFP	30	11244	3.1233333333333335	B12	6	AFU	485	515	naive 1x	HCK pT7 GFP	400	2		sfGFP30485515
sfGFP	30	11244	3.1233333333333335	C1	4	AFU	485	515	naive 1x	HCK pT7 GFP	0	3		sfGFP30485515
sfGFP	30	11244	3.1233333333333335	C2	3	AFU	485	515	naive 1x	HCK pT7 GFP	5	3		sfGFP30485515
sfGFP	30	11244	3.1233333333333335	C3	4	AFU	485	515	naive 1x	HCK pT7 GFP	10	3		sfGFP30485515
sfGFP	30	11244	3.1233333333333335	C4	6	AFU	485	515	naive 1x	HCK pT7 GFP	20	3		sfGFP30485515
sfGFP	30	11244	3.1233333333333335	C5	11	AFU	485	515	naive 1x	HCK pT7 GFP	30	3		sfGFP30485515
sfGFP	30	11244	3.1233333333333335	C6	8	AFU	485	515	naive 1x	HCK pT7 GFP	40	3		sfGFP30485515
sfGFP	30	11244	3.1233333333333335	C7	10	AFU	485	515	naive 1x	HCK pT7 GFP	50	3		sfGFP30485515
sfGFP	30	11244	3.1233333333333335	C8	9	AFU	485	515	naive 1x	HCK pT7 GFP	75	3		sfGFP30485515
sfGFP	30	11244	3.1233333333333335	C9	7	AFU	485	515	naive 1x	HCK pT7 GFP	100	3		sfGFP30485515
sfGFP	30	11244	3.1233333333333335	C10	7	AFU	485	515	naive 1x	HCK pT7 GFP	150	3		sfGFP30485515
sfGFP	30	11244	3.1233333333333335	C11	7	AFU	485	515	naive 1x	HCK pT7 GFP	200	3		sfGFP30485515
sfGFP	30	11244	3.1233333333333335	C12	6	AFU	485	515	naive 1x	HCK pT7 GFP	400	3		sfGFP30485515
sfGFP	30	11244	3.1233333333333335	D1	5	AFU	485	515	naive 2x	HCK pT7 GFP	0	1		sfGFP30485515
sfGFP	30	11244	3.1233333333333335	D2	4	AFU	485	515	naive 2x	HCK pT7 GFP	5	1		sfGFP30485515
sfGFP	30	11244	3.1233333333333335	D3	3	AFU	485	515	naive 2x	HCK pT7 GFP	10	1		sfGFP30485515
sfGFP	30	11244	3.1233333333333335	D4	5	AFU	485	515	naive 2x	HCK pT7 GFP	20	1		sfGFP30485515
sfGFP	30	11244	3.1233333333333335	D5	6	AFU	485	515	naive 2x	HCK pT7 GFP	30	1		sfGFP30485515
sfGFP	30	11244	3.1233333333333335	D6	5	AFU	485	515	naive 2x	HCK pT7 GFP	40	1		sfGFP30485515
sfGFP	30	11244	3.1233333333333335	D7	6	AFU	485	515	naive 2x	HCK pT7 GFP	50	1		sfGFP30485515
sfGFP	30	11244	3.1233333333333335	D8	2	AFU	485	515	naive 2x	HCK pT7 GFP	75	1		sfGFP30485515
sfGFP	30	11244	3.1233333333333335	D9	4	AFU	485	515	naive 2x	HCK pT7 GFP	100	1		sfGFP30485515
sfGFP	30	11244	3.1233333333333335	D10	5	AFU	485	515	naive 2x	HCK pT7 GFP	150	1		sfGFP30485515
sfGFP	30	11244	3.1233333333333335	D11	7	AFU	485	515	naive 2x	HCK pT7 GFP	200	1		sfGFP30485515
sfGFP	30	11244	3.1233333333333335	D12	5	AFU	485	515	naive 2x	HCK pT7 GFP	400	1		sfGFP30485515
sfGFP	30	11244	3.1233333333333335	E1	3	AFU	485	515	naive 2x	HCK pT7 GFP	0	2		sfGFP30485515
sfGFP	30	11244	3.1233333333333335	E2	4	AFU	485	515	naive 2x	HCK pT7 GFP	5	2		sfGFP30485515
sfGFP	30	11244	3.1233333333333335	E3	6	AFU	485	515	naive 2x	HCK pT7 GFP	10	2		sfGFP30485515
sfGFP	30	11244	3.1233333333333335	E4	7	AFU	485	515	naive 2x	HCK pT7 GFP	20	2		sfGFP30485515
sfGFP	30	11244	3.1233333333333335	E5	8	AFU	485	515	naive 2x	HCK pT7 GFP	30	2		sfGFP30485515
sfGFP	30	11244	3.1233333333333335	E6	9	AFU	485	515	naive 2x	HCK pT7 GFP	40	2		sfGFP30485515
sfGFP	30	11244	3.1233333333333335	E7	7	AFU	485	515	naive 2x	HCK pT7 GFP	50	2		sfGFP30485515
sfGFP	30	11244	3.1233333333333335	E8	7	AFU	485	515	naive 2x	HCK pT7 GFP	75	2		sfGFP30485515
sfGFP	30	11244	3.1233333333333335	E9	6	AFU	485	515	naive 2x	HCK pT7 GFP	100	2		sfGFP30485515
sfGFP	30	11244	3.1233333333333335	E10	7	AFU	485	515	naive 2x	HCK pT7 GFP	150	2		sfGFP30485515
sfGFP	30	11244	3.1233333333333335	E11	5	AFU	485	515	naive 2x	HCK pT7 GFP	200	2		sfGFP30485515
sfGFP	30	11244	3.1233333333333335	E12	5	AFU	485	515	naive 2x	HCK pT7 GFP	400	2		sfGFP30485515
sfGFP	30	11244	3.1233333333333335	F1	1	AFU	485	515	naive 2x	HCK pT7 GFP	0	3		sfGFP30485515
sfGFP	30	11244	3.1233333333333335	F2	6	AFU	485	515	naive 2x	HCK pT7 GFP	5	3		sfGFP30485515
sfGFP	30	11244	3.1233333333333335	F3	10	AFU	485	515	naive 2x	HCK pT7 GFP	10	3		sfGFP30485515
sfGFP	30	11244	3.1233333333333335	F4	8	AFU	485	515	naive 2x	HCK pT7 GFP	20	3		sfGFP30485515
sfGFP	30	11244	3.1233333333333335	F5	7	AFU	485	515	naive 2x	HCK pT7 GFP	30	3		sfGFP30485515
sfGFP	30	11244	3.1233333333333335	F6	8	AFU	485	515	naive 2x	HCK pT7 GFP	40	3		sfGFP30485515
sfGFP	30	11244	3.1233333333333335	F7	6	AFU	485	515	naive 2x	HCK pT7 GFP	50	3		sfGFP30485515
sfGFP	30	11244	3.1233333333333335	F8	5	AFU	485	515	naive 2x	HCK pT7 GFP	75	3		sfGFP30485515
sfGFP	30	11244	3.1233333333333335	F9	7	AFU	485	515	naive 2x	HCK pT7 GFP	100	3		sfGFP30485515
sfGFP	30	11244	3.1233333333333335	F10	8	AFU	485	515	naive 2x	HCK pT7 GFP	150	3		sfGFP30485515
sfGFP	30	11244	3.1233333333333335	F11	10	AFU	485	515	naive 2x	HCK pT7 GFP	200	3		sfGFP30485515
sfGFP	30	11244	3.1233333333333335	F12	4	AFU	485	515	naive 2x	HCK pT7 GFP	400	3		sfGFP30485515
sfGFP	30	11844	3.29	A1	5	AFU	485	515	naive 1x	HCK pT7 GFP	0	1		sfGFP30485515
sfGFP	30	11844	3.29	A2	2	AFU	485	515	naive 1x	HCK pT7 GFP	5	1		sfGFP30485515
sfGFP	30	11844	3.29	A3	5	AFU	485	515	naive 1x	HCK pT7 GFP	10	1		sfGFP30485515
sfGFP	30	11844	3.29	A4	8	AFU	485	515	naive 1x	HCK pT7 GFP	20	1		sfGFP30485515
sfGFP	30	11844	3.29	A5	9	AFU	485	515	naive 1x	HCK pT7 GFP	30	1		sfGFP30485515
sfGFP	30	11844	3.29	A6	9	AFU	485	515	naive 1x	HCK pT7 GFP	40	1		sfGFP30485515
sfGFP	30	11844	3.29	A7	7	AFU	485	515	naive 1x	HCK pT7 GFP	50	1		sfGFP30485515
sfGFP	30	11844	3.29	A8	11	AFU	485	515	naive 1x	HCK pT7 GFP	75	1		sfGFP30485515
sfGFP	30	11844	3.29	A9	7	AFU	485	515	naive 1x	HCK pT7 GFP	100	1		sfGFP30485515
sfGFP	30	11844	3.29	A10	7	AFU	485	515	naive 1x	HCK pT7 GFP	150	1		sfGFP30485515
sfGFP	30	11844	3.29	A11	7	AFU	485	515	naive 1x	HCK pT7 GFP	200	1		sfGFP30485515
sfGFP	30	11844	3.29	A12	9	AFU	485	515	naive 1x	HCK pT7 GFP	400	1		sfGFP30485515
sfGFP	30	11844	3.29	B1	4	AFU	485	515	naive 1x	HCK pT7 GFP	0	2		sfGFP30485515
sfGFP	30	11844	3.29	B2	4	AFU	485	515	naive 1x	HCK pT7 GFP	5	2		sfGFP30485515
sfGFP	30	11844	3.29	B3	4	AFU	485	515	naive 1x	HCK pT7 GFP	10	2		sfGFP30485515
sfGFP	30	11844	3.29	B4	6	AFU	485	515	naive 1x	HCK pT7 GFP	20	2		sfGFP30485515
sfGFP	30	11844	3.29	B5	8	AFU	485	515	naive 1x	HCK pT7 GFP	30	2		sfGFP30485515
sfGFP	30	11844	3.29	B6	11	AFU	485	515	naive 1x	HCK pT7 GFP	40	2		sfGFP30485515
sfGFP	30	11844	3.29	B7	9	AFU	485	515	naive 1x	HCK pT7 GFP	50	2		sfGFP30485515
sfGFP	30	11844	3.29	B8	6	AFU	485	515	naive 1x	HCK pT7 GFP	75	2		sfGFP30485515
sfGFP	30	11844	3.29	B9	7	AFU	485	515	naive 1x	HCK pT7 GFP	100	2		sfGFP30485515
sfGFP	30	11844	3.29	B10	8	AFU	485	515	naive 1x	HCK pT7 GFP	150	2		sfGFP30485515
sfGFP	30	11844	3.29	B11	7	AFU	485	515	naive 1x	HCK pT7 GFP	200	2		sfGFP30485515
sfGFP	30	11844	3.29	B12	9	AFU	485	515	naive 1x	HCK pT7 GFP	400	2		sfGFP30485515
sfGFP	30	11844	3.29	C1	2	AFU	485	515	naive 1x	HCK pT7 GFP	0	3		sfGFP30485515
sfGFP	30	11844	3.29	C2	7	AFU	485	515	naive 1x	HCK pT7 GFP	5	3		sfGFP30485515
sfGFP	30	11844	3.29	C3	7	AFU	485	515	naive 1x	HCK pT7 GFP	10	3		sfGFP30485515
sfGFP	30	11844	3.29	C4	6	AFU	485	515	naive 1x	HCK pT7 GFP	20	3		sfGFP30485515
sfGFP	30	11844	3.29	C5	16	AFU	485	515	naive 1x	HCK pT7 GFP	30	3		sfGFP30485515
sfGFP	30	11844	3.29	C6	8	AFU	485	515	naive 1x	HCK pT7 GFP	40	3		sfGFP30485515
sfGFP	30	11844	3.29	C7	11	AFU	485	515	naive 1x	HCK pT7 GFP	50	3		sfGFP30485515
sfGFP	30	11844	3.29	C8	7	AFU	485	515	naive 1x	HCK pT7 GFP	75	3		sfGFP30485515
sfGFP	30	11844	3.29	C9	8	AFU	485	515	naive 1x	HCK pT7 GFP	100	3		sfGFP30485515
sfGFP	30	11844	3.29	C10	8	AFU	485	515	naive 1x	HCK pT7 GFP	150	3		sfGFP30485515
sfGFP	30	11844	3.29	C11	10	AFU	485	515	naive 1x	HCK pT7 GFP	200	3		sfGFP30485515
sfGFP	30	11844	3.29	C12	7	AFU	485	515	naive 1x	HCK pT7 GFP	400	3		sfGFP30485515
sfGFP	30	11844	3.29	D1	3	AFU	485	515	naive 2x	HCK pT7 GFP	0	1		sfGFP30485515
sfGFP	30	11844	3.29	D2	4	AFU	485	515	naive 2x	HCK pT7 GFP	5	1		sfGFP30485515
sfGFP	30	11844	3.29	D3	5	AFU	485	515	naive 2x	HCK pT7 GFP	10	1		sfGFP30485515
sfGFP	30	11844	3.29	D4	5	AFU	485	515	naive 2x	HCK pT7 GFP	20	1		sfGFP30485515
sfGFP	30	11844	3.29	D5	8	AFU	485	515	naive 2x	HCK pT7 GFP	30	1		sfGFP30485515
sfGFP	30	11844	3.29	D6	7	AFU	485	515	naive 2x	HCK pT7 GFP	40	1		sfGFP30485515
sfGFP	30	11844	3.29	D7	7	AFU	485	515	naive 2x	HCK pT7 GFP	50	1		sfGFP30485515
sfGFP	30	11844	3.29	D8	5	AFU	485	515	naive 2x	HCK pT7 GFP	75	1		sfGFP30485515
sfGFP	30	11844	3.29	D9	7	AFU	485	515	naive 2x	HCK pT7 GFP	100	1		sfGFP30485515
sfGFP	30	11844	3.29	D10	6	AFU	485	515	naive 2x	HCK pT7 GFP	150	1		sfGFP30485515
sfGFP	30	11844	3.29	D11	5	AFU	485	515	naive 2x	HCK pT7 GFP	200	1		sfGFP30485515
sfGFP	30	11844	3.29	D12	3	AFU	485	515	naive 2x	HCK pT7 GFP	400	1		sfGFP30485515
sfGFP	30	11844	3.29	E1	4	AFU	485	515	naive 2x	HCK pT7 GFP	0	2		sfGFP30485515
sfGFP	30	11844	3.29	E2	7	AFU	485	515	naive 2x	HCK pT7 GFP	5	2		sfGFP30485515
sfGFP	30	11844	3.29	E3	9	AFU	485	515	naive 2x	HCK pT7 GFP	10	2		sfGFP30485515
sfGFP	30	11844	3.29	E4	9	AFU	485	515	naive 2x	HCK pT7 GFP	20	2		sfGFP30485515
sfGFP	30	11844	3.29	E5	12	AFU	485	515	naive 2x	HCK pT7 GFP	30	2		sfGFP30485515
sfGFP	30	11844	3.29	E6	12	AFU	485	515	naive 2x	HCK pT7 GFP	40	2		sfGFP30485515
sfGFP	30	11844	3.29	E7	6	AFU	485	515	naive 2x	HCK pT7 GFP	50	2		sfGFP30485515
sfGFP	30	11844	3.29	E8	8	AFU	485	515	naive 2x	HCK pT7 GFP	75	2		sfGFP30485515
sfGFP	30	11844	3.29	E9	6	AFU	485	515	naive 2x	HCK pT7 GFP	100	2		sfGFP30485515
sfGFP	30	11844	3.29	E10	6	AFU	485	515	naive 2x	HCK pT7 GFP	150	2		sfGFP30485515
sfGFP	30	11844	3.29	E11	8	AFU	485	515	naive 2x	HCK pT7 GFP	200	2		sfGFP30485515
sfGFP	30	11844	3.29	E12	5	AFU	485	515	naive 2x	HCK pT7 GFP	400	2		sfGFP30485515
sfGFP	30	11844	3.29	F1	2	AFU	485	515	naive 2x	HCK pT7 GFP	0	3		sfGFP30485515
sfGFP	30	11844	3.29	F2	10	AFU	485	515	naive 2x	HCK pT7 GFP	5	3		sfGFP30485515
sfGFP	30	11844	3.29	F3	13	AFU	485	515	naive 2x	HCK pT7 GFP	10	3		sfGFP30485515
sfGFP	30	11844	3.29	F4	10	AFU	485	515	naive 2x	HCK pT7 GFP	20	3		sfGFP30485515
sfGFP	30	11844	3.29	F5	8	AFU	485	515	naive 2x	HCK pT7 GFP	30	3		sfGFP30485515
sfGFP	30	11844	3.29	F6	9	AFU	485	515	naive 2x	HCK pT7 GFP	40	3		sfGFP30485515
sfGFP	30	11844	3.29	F7	7	AFU	485	515	naive 2x	HCK pT7 GFP	50	3		sfGFP30485515
sfGFP	30	11844	3.29	F8	8	AFU	485	515	naive 2x	HCK pT7 GFP	75	3		sfGFP30485515
sfGFP	30	11844	3.29	F9	7	AFU	485	515	naive 2x	HCK pT7 GFP	100	3		sfGFP30485515
sfGFP	30	11844	3.29	F10	9	AFU	485	515	naive 2x	HCK pT7 GFP	150	3		sfGFP30485515
sfGFP	30	11844	3.29	F11	9	AFU	485	515	naive 2x	HCK pT7 GFP	200	3		sfGFP30485515
sfGFP	30	11844	3.29	F12	9	AFU	485	515	naive 2x	HCK pT7 GFP	400	3		sfGFP30485515
sfGFP	30	12444	3.4566666666666666	A1	4	AFU	485	515	naive 1x	HCK pT7 GFP	0	1		sfGFP30485515
sfGFP	30	12444	3.4566666666666666	A2	6	AFU	485	515	naive 1x	HCK pT7 GFP	5	1		sfGFP30485515
sfGFP	30	12444	3.4566666666666666	A3	8	AFU	485	515	naive 1x	HCK pT7 GFP	10	1		sfGFP30485515
sfGFP	30	12444	3.4566666666666666	A4	9	AFU	485	515	naive 1x	HCK pT7 GFP	20	1		sfGFP30485515
sfGFP	30	12444	3.4566666666666666	A5	11	AFU	485	515	naive 1x	HCK pT7 GFP	30	1		sfGFP30485515
sfGFP	30	12444	3.4566666666666666	A6	10	AFU	485	515	naive 1x	HCK pT7 GFP	40	1		sfGFP30485515
sfGFP	30	12444	3.4566666666666666	A7	11	AFU	485	515	naive 1x	HCK pT7 GFP	50	1		sfGFP30485515
sfGFP	30	12444	3.4566666666666666	A8	9	AFU	485	515	naive 1x	HCK pT7 GFP	75	1		sfGFP30485515
sfGFP	30	12444	3.4566666666666666	A9	9	AFU	485	515	naive 1x	HCK pT7 GFP	100	1		sfGFP30485515
sfGFP	30	12444	3.4566666666666666	A10	11	AFU	485	515	naive 1x	HCK pT7 GFP	150	1		sfGFP30485515
sfGFP	30	12444	3.4566666666666666	A11	10	AFU	485	515	naive 1x	HCK pT7 GFP	200	1		sfGFP30485515
sfGFP	30	12444	3.4566666666666666	A12	8	AFU	485	515	naive 1x	HCK pT7 GFP	400	1		sfGFP30485515
sfGFP	30	12444	3.4566666666666666	B1	3	AFU	485	515	naive 1x	HCK pT7 GFP	0	2		sfGFP30485515
sfGFP	30	12444	3.4566666666666666	B2	5	AFU	485	515	naive 1x	HCK pT7 GFP	5	2		sfGFP30485515
sfGFP	30	12444	3.4566666666666666	B3	6	AFU	485	515	naive 1x	HCK pT7 GFP	10	2		sfGFP30485515
sfGFP	30	12444	3.4566666666666666	B4	6	AFU	485	515	naive 1x	HCK pT7 GFP	20	2		sfGFP30485515
sfGFP	30	12444	3.4566666666666666	B5	9	AFU	485	515	naive 1x	HCK pT7 GFP	30	2		sfGFP30485515
sfGFP	30	12444	3.4566666666666666	B6	9	AFU	485	515	naive 1x	HCK pT7 GFP	40	2		sfGFP30485515
sfGFP	30	12444	3.4566666666666666	B7	12	AFU	485	515	naive 1x	HCK pT7 GFP	50	2		sfGFP30485515
sfGFP	30	12444	3.4566666666666666	B8	7	AFU	485	515	naive 1x	HCK pT7 GFP	75	2		sfGFP30485515
sfGFP	30	12444	3.4566666666666666	B9	9	AFU	485	515	naive 1x	HCK pT7 GFP	100	2		sfGFP30485515
sfGFP	30	12444	3.4566666666666666	B10	10	AFU	485	515	naive 1x	HCK pT7 GFP	150	2		sfGFP30485515
sfGFP	30	12444	3.4566666666666666	B11	6	AFU	485	515	naive 1x	HCK pT7 GFP	200	2		sfGFP30485515
sfGFP	30	12444	3.4566666666666666	B12	8	AFU	485	515	naive 1x	HCK pT7 GFP	400	2		sfGFP30485515
sfGFP	30	12444	3.4566666666666666	C1	4	AFU	485	515	naive 1x	HCK pT7 GFP	0	3		sfGFP30485515
sfGFP	30	12444	3.4566666666666666	C2	5	AFU	485	515	naive 1x	HCK pT7 GFP	5	3		sfGFP30485515
sfGFP	30	12444	3.4566666666666666	C3	7	AFU	485	515	naive 1x	HCK pT7 GFP	10	3		sfGFP30485515
sfGFP	30	12444	3.4566666666666666	C4	10	AFU	485	515	naive 1x	HCK pT7 GFP	20	3		sfGFP30485515
sfGFP	30	12444	3.4566666666666666	C5	13	AFU	485	515	naive 1x	HCK pT7 GFP	30	3		sfGFP30485515
sfGFP	30	12444	3.4566666666666666	C6	9	AFU	485	515	naive 1x	HCK pT7 GFP	40	3		sfGFP30485515
sfGFP	30	12444	3.4566666666666666	C7	14	AFU	485	515	naive 1x	HCK pT7 GFP	50	3		sfGFP30485515
sfGFP	30	12444	3.4566666666666666	C8	12	AFU	485	515	naive 1x	HCK pT7 GFP	75	3		sfGFP30485515
sfGFP	30	12444	3.4566666666666666	C9	9	AFU	485	515	naive 1x	HCK pT7 GFP	100	3		sfGFP30485515
sfGFP	30	12444	3.4566666666666666	C10	10	AFU	485	515	naive 1x	HCK pT7 GFP	150	3		sfGFP30485515
sfGFP	30	12444	3.4566666666666666	C11	10	AFU	485	515	naive 1x	HCK pT7 GFP	200	3		sfGFP30485515
sfGFP	30	12444	3.4566666666666666	C12	10	AFU	485	515	naive 1x	HCK pT7 GFP	400	3		sfGFP30485515
sfGFP	30	12444	3.4566666666666666	D1	2	AFU	485	515	naive 2x	HCK pT7 GFP	0	1		sfGFP30485515
sfGFP	30	12444	3.4566666666666666	D2	4	AFU	485	515	naive 2x	HCK pT7 GFP	5	1		sfGFP30485515
sfGFP	30	12444	3.4566666666666666	D3	7	AFU	485	515	naive 2x	HCK pT7 GFP	10	1		sfGFP30485515
sfGFP	30	12444	3.4566666666666666	D4	8	AFU	485	515	naive 2x	HCK pT7 GFP	20	1		sfGFP30485515
sfGFP	30	12444	3.4566666666666666	D5	11	AFU	485	515	naive 2x	HCK pT7 GFP	30	1		sfGFP30485515
sfGFP	30	12444	3.4566666666666666	D6	10	AFU	485	515	naive 2x	HCK pT7 GFP	40	1		sfGFP30485515
sfGFP	30	12444	3.4566666666666666	D7	10	AFU	485	515	naive 2x	HCK pT7 GFP	50	1		sfGFP30485515
sfGFP	30	12444	3.4566666666666666	D8	5	AFU	485	515	naive 2x	HCK pT7 GFP	75	1		sfGFP30485515
sfGFP	30	12444	3.4566666666666666	D9	6	AFU	485	515	naive 2x	HCK pT7 GFP	100	1		sfGFP30485515
sfGFP	30	12444	3.4566666666666666	D10	7	AFU	485	515	naive 2x	HCK pT7 GFP	150	1		sfGFP30485515
sfGFP	30	12444	3.4566666666666666	D11	6	AFU	485	515	naive 2x	HCK pT7 GFP	200	1		sfGFP30485515
sfGFP	30	12444	3.4566666666666666	D12	6	AFU	485	515	naive 2x	HCK pT7 GFP	400	1		sfGFP30485515
sfGFP	30	12444	3.4566666666666666	E1	8	AFU	485	515	naive 2x	HCK pT7 GFP	0	2		sfGFP30485515
sfGFP	30	12444	3.4566666666666666	E2	9	AFU	485	515	naive 2x	HCK pT7 GFP	5	2		sfGFP30485515
sfGFP	30	12444	3.4566666666666666	E3	8	AFU	485	515	naive 2x	HCK pT7 GFP	10	2		sfGFP30485515
sfGFP	30	12444	3.4566666666666666	E4	14	AFU	485	515	naive 2x	HCK pT7 GFP	20	2		sfGFP30485515
sfGFP	30	12444	3.4566666666666666	E5	16	AFU	485	515	naive 2x	HCK pT7 GFP	30	2		sfGFP30485515
sfGFP	30	12444	3.4566666666666666	E6	16	AFU	485	515	naive 2x	HCK pT7 GFP	40	2		sfGFP30485515
sfGFP	30	12444	3.4566666666666666	E7	9	AFU	485	515	naive 2x	HCK pT7 GFP	50	2		sfGFP30485515
sfGFP	30	12444	3.4566666666666666	E8	8	AFU	485	515	naive 2x	HCK pT7 GFP	75	2		sfGFP30485515
sfGFP	30	12444	3.4566666666666666	E9	8	AFU	485	515	naive 2x	HCK pT7 GFP	100	2		sfGFP30485515
sfGFP	30	12444	3.4566666666666666	E10	11	AFU	485	515	naive 2x	HCK pT7 GFP	150	2		sfGFP30485515
sfGFP	30	12444	3.4566666666666666	E11	7	AFU	485	515	naive 2x	HCK pT7 GFP	200	2		sfGFP30485515
sfGFP	30	12444	3.4566666666666666	E12	4	AFU	485	515	naive 2x	HCK pT7 GFP	400	2		sfGFP30485515
sfGFP	30	12444	3.4566666666666666	F1	4	AFU	485	515	naive 2x	HCK pT7 GFP	0	3		sfGFP30485515
sfGFP	30	12444	3.4566666666666666	F2	16	AFU	485	515	naive 2x	HCK pT7 GFP	5	3		sfGFP30485515
sfGFP	30	12444	3.4566666666666666	F3	13	AFU	485	515	naive 2x	HCK pT7 GFP	10	3		sfGFP30485515
sfGFP	30	12444	3.4566666666666666	F4	12	AFU	485	515	naive 2x	HCK pT7 GFP	20	3		sfGFP30485515
sfGFP	30	12444	3.4566666666666666	F5	11	AFU	485	515	naive 2x	HCK pT7 GFP	30	3		sfGFP30485515
sfGFP	30	12444	3.4566666666666666	F6	9	AFU	485	515	naive 2x	HCK pT7 GFP	40	3		sfGFP30485515
sfGFP	30	12444	3.4566666666666666	F7	10	AFU	485	515	naive 2x	HCK pT7 GFP	50	3		sfGFP30485515
sfGFP	30	12444	3.4566666666666666	F8	9	AFU	485	515	naive 2x	HCK pT7 GFP	75	3		sfGFP30485515
sfGFP	30	12444	3.4566666666666666	F9	8	AFU	485	515	naive 2x	HCK pT7 GFP	100	3		sfGFP30485515
sfGFP	30	12444	3.4566666666666666	F10	11	AFU	485	515	naive 2x	HCK pT7 GFP	150	3		sfGFP30485515
sfGFP	30	12444	3.4566666666666666	F11	6	AFU	485	515	naive 2x	HCK pT7 GFP	200	3		sfGFP30485515
sfGFP	30	12444	3.4566666666666666	F12	8	AFU	485	515	naive 2x	HCK pT7 GFP	400	3		sfGFP30485515
sfGFP	30	13044	3.6233333333333335	A1	4	AFU	485	515	naive 1x	HCK pT7 GFP	0	1		sfGFP30485515
sfGFP	30	13044	3.6233333333333335	A2	7	AFU	485	515	naive 1x	HCK pT7 GFP	5	1		sfGFP30485515
sfGFP	30	13044	3.6233333333333335	A3	8	AFU	485	515	naive 1x	HCK pT7 GFP	10	1		sfGFP30485515
sfGFP	30	13044	3.6233333333333335	A4	10	AFU	485	515	naive 1x	HCK pT7 GFP	20	1		sfGFP30485515
sfGFP	30	13044	3.6233333333333335	A5	10	AFU	485	515	naive 1x	HCK pT7 GFP	30	1		sfGFP30485515
sfGFP	30	13044	3.6233333333333335	A6	13	AFU	485	515	naive 1x	HCK pT7 GFP	40	1		sfGFP30485515
sfGFP	30	13044	3.6233333333333335	A7	11	AFU	485	515	naive 1x	HCK pT7 GFP	50	1		sfGFP30485515
sfGFP	30	13044	3.6233333333333335	A8	15	AFU	485	515	naive 1x	HCK pT7 GFP	75	1		sfGFP30485515
sfGFP	30	13044	3.6233333333333335	A9	10	AFU	485	515	naive 1x	HCK pT7 GFP	100	1		sfGFP30485515
sfGFP	30	13044	3.6233333333333335	A10	13	AFU	485	515	naive 1x	HCK pT7 GFP	150	1		sfGFP30485515
sfGFP	30	13044	3.6233333333333335	A11	12	AFU	485	515	naive 1x	HCK pT7 GFP	200	1		sfGFP30485515
sfGFP	30	13044	3.6233333333333335	A12	11	AFU	485	515	naive 1x	HCK pT7 GFP	400	1		sfGFP30485515
sfGFP	30	13044	3.6233333333333335	B1	6	AFU	485	515	naive 1x	HCK pT7 GFP	0	2		sfGFP30485515
sfGFP	30	13044	3.6233333333333335	B2	7	AFU	485	515	naive 1x	HCK pT7 GFP	5	2		sfGFP30485515
sfGFP	30	13044	3.6233333333333335	B3	10	AFU	485	515	naive 1x	HCK pT7 GFP	10	2		sfGFP30485515
sfGFP	30	13044	3.6233333333333335	B4	10	AFU	485	515	naive 1x	HCK pT7 GFP	20	2		sfGFP30485515
sfGFP	30	13044	3.6233333333333335	B5	10	AFU	485	515	naive 1x	HCK pT7 GFP	30	2		sfGFP30485515
sfGFP	30	13044	3.6233333333333335	B6	8	AFU	485	515	naive 1x	HCK pT7 GFP	40	2		sfGFP30485515
sfGFP	30	13044	3.6233333333333335	B7	11	AFU	485	515	naive 1x	HCK pT7 GFP	50	2		sfGFP30485515
sfGFP	30	13044	3.6233333333333335	B8	10	AFU	485	515	naive 1x	HCK pT7 GFP	75	2		sfGFP30485515
sfGFP	30	13044	3.6233333333333335	B9	10	AFU	485	515	naive 1x	HCK pT7 GFP	100	2		sfGFP30485515
sfGFP	30	13044	3.6233333333333335	B10	10	AFU	485	515	naive 1x	HCK pT7 GFP	150	2		sfGFP30485515
sfGFP	30	13044	3.6233333333333335	B11	11	AFU	485	515	naive 1x	HCK pT7 GFP	200	2		sfGFP30485515
sfGFP	30	13044	3.6233333333333335	B12	8	AFU	485	515	naive 1x	HCK pT7 GFP	400	2		sfGFP30485515
sfGFP	30	13044	3.6233333333333335	C1	3	AFU	485	515	naive 1x	HCK pT7 GFP	0	3		sfGFP30485515
sfGFP	30	13044	3.6233333333333335	C2	6	AFU	485	515	naive 1x	HCK pT7 GFP	5	3		sfGFP30485515
sfGFP	30	13044	3.6233333333333335	C3	8	AFU	485	515	naive 1x	HCK pT7 GFP	10	3		sfGFP30485515
sfGFP	30	13044	3.6233333333333335	C4	10	AFU	485	515	naive 1x	HCK pT7 GFP	20	3		sfGFP30485515
sfGFP	30	13044	3.6233333333333335	C5	14	AFU	485	515	naive 1x	HCK pT7 GFP	30	3		sfGFP30485515
sfGFP	30	13044	3.6233333333333335	C6	12	AFU	485	515	naive 1x	HCK pT7 GFP	40	3		sfGFP30485515
sfGFP	30	13044	3.6233333333333335	C7	15	AFU	485	515	naive 1x	HCK pT7 GFP	50	3		sfGFP30485515
sfGFP	30	13044	3.6233333333333335	C8	14	AFU	485	515	naive 1x	HCK pT7 GFP	75	3		sfGFP30485515
sfGFP	30	13044	3.6233333333333335	C9	13	AFU	485	515	naive 1x	HCK pT7 GFP	100	3		sfGFP30485515
sfGFP	30	13044	3.6233333333333335	C10	13	AFU	485	515	naive 1x	HCK pT7 GFP	150	3		sfGFP30485515
sfGFP	30	13044	3.6233333333333335	C11	13	AFU	485	515	naive 1x	HCK pT7 GFP	200	3		sfGFP30485515
sfGFP	30	13044	3.6233333333333335	C12	11	AFU	485	515	naive 1x	HCK pT7 GFP	400	3		sfGFP30485515
sfGFP	30	13044	3.6233333333333335	D1	2	AFU	485	515	naive 2x	HCK pT7 GFP	0	1		sfGFP30485515
sfGFP	30	13044	3.6233333333333335	D2	4	AFU	485	515	naive 2x	HCK pT7 GFP	5	1		sfGFP30485515
sfGFP	30	13044	3.6233333333333335	D3	7	AFU	485	515	naive 2x	HCK pT7 GFP	10	1		sfGFP30485515
sfGFP	30	13044	3.6233333333333335	D4	7	AFU	485	515	naive 2x	HCK pT7 GFP	20	1		sfGFP30485515
sfGFP	30	13044	3.6233333333333335	D5	11	AFU	485	515	naive 2x	HCK pT7 GFP	30	1		sfGFP30485515
sfGFP	30	13044	3.6233333333333335	D6	11	AFU	485	515	naive 2x	HCK pT7 GFP	40	1		sfGFP30485515
sfGFP	30	13044	3.6233333333333335	D7	12	AFU	485	515	naive 2x	HCK pT7 GFP	50	1		sfGFP30485515
sfGFP	30	13044	3.6233333333333335	D8	7	AFU	485	515	naive 2x	HCK pT7 GFP	75	1		sfGFP30485515
sfGFP	30	13044	3.6233333333333335	D9	6	AFU	485	515	naive 2x	HCK pT7 GFP	100	1		sfGFP30485515
sfGFP	30	13044	3.6233333333333335	D10	6	AFU	485	515	naive 2x	HCK pT7 GFP	150	1		sfGFP30485515
sfGFP	30	13044	3.6233333333333335	D11	5	AFU	485	515	naive 2x	HCK pT7 GFP	200	1		sfGFP30485515
sfGFP	30	13044	3.6233333333333335	D12	5	AFU	485	515	naive 2x	HCK pT7 GFP	400	1		sfGFP30485515
sfGFP	30	13044	3.6233333333333335	E1	10	AFU	485	515	naive 2x	HCK pT7 GFP	0	2		sfGFP30485515
sfGFP	30	13044	3.6233333333333335	E2	13	AFU	485	515	naive 2x	HCK pT7 GFP	5	2		sfGFP30485515
sfGFP	30	13044	3.6233333333333335	E3	18	AFU	485	515	naive 2x	HCK pT7 GFP	10	2		sfGFP30485515
sfGFP	30	13044	3.6233333333333335	E4	15	AFU	485	515	naive 2x	HCK pT7 GFP	20	2		sfGFP30485515
sfGFP	30	13044	3.6233333333333335	E5	17	AFU	485	515	naive 2x	HCK pT7 GFP	30	2		sfGFP30485515
sfGFP	30	13044	3.6233333333333335	E6	19	AFU	485	515	naive 2x	HCK pT7 GFP	40	2		sfGFP30485515
sfGFP	30	13044	3.6233333333333335	E7	15	AFU	485	515	naive 2x	HCK pT7 GFP	50	2		sfGFP30485515
sfGFP	30	13044	3.6233333333333335	E8	12	AFU	485	515	naive 2x	HCK pT7 GFP	75	2		sfGFP30485515
sfGFP	30	13044	3.6233333333333335	E9	11	AFU	485	515	naive 2x	HCK pT7 GFP	100	2		sfGFP30485515
sfGFP	30	13044	3.6233333333333335	E10	7	AFU	485	515	naive 2x	HCK pT7 GFP	150	2		sfGFP30485515
sfGFP	30	13044	3.6233333333333335	E11	11	AFU	485	515	naive 2x	HCK pT7 GFP	200	2		sfGFP30485515
sfGFP	30	13044	3.6233333333333335	E12	4	AFU	485	515	naive 2x	HCK pT7 GFP	400	2		sfGFP30485515
sfGFP	30	13044	3.6233333333333335	F1	7	AFU	485	515	naive 2x	HCK pT7 GFP	0	3		sfGFP30485515
sfGFP	30	13044	3.6233333333333335	F2	20	AFU	485	515	naive 2x	HCK pT7 GFP	5	3		sfGFP30485515
sfGFP	30	13044	3.6233333333333335	F3	16	AFU	485	515	naive 2x	HCK pT7 GFP	10	3		sfGFP30485515
sfGFP	30	13044	3.6233333333333335	F4	18	AFU	485	515	naive 2x	HCK pT7 GFP	20	3		sfGFP30485515
sfGFP	30	13044	3.6233333333333335	F5	14	AFU	485	515	naive 2x	HCK pT7 GFP	30	3		sfGFP30485515
sfGFP	30	13044	3.6233333333333335	F6	9	AFU	485	515	naive 2x	HCK pT7 GFP	40	3		sfGFP30485515
sfGFP	30	13044	3.6233333333333335	F7	12	AFU	485	515	naive 2x	HCK pT7 GFP	50	3		sfGFP30485515
sfGFP	30	13044	3.6233333333333335	F8	10	AFU	485	515	naive 2x	HCK pT7 GFP	75	3		sfGFP30485515
sfGFP	30	13044	3.6233333333333335	F9	10	AFU	485	515	naive 2x	HCK pT7 GFP	100	3		sfGFP30485515
sfGFP	30	13044	3.6233333333333335	F10	11	AFU	485	515	naive 2x	HCK pT7 GFP	150	3		sfGFP30485515
sfGFP	30	13044	3.6233333333333335	F11	9	AFU	485	515	naive 2x	HCK pT7 GFP	200	3		sfGFP30485515
sfGFP	30	13044	3.6233333333333335	F12	8	AFU	485	515	naive 2x	HCK pT7 GFP	400	3		sfGFP30485515
sfGFP	30	13644	3.79	A1	5	AFU	485	515	naive 1x	HCK pT7 GFP	0	1		sfGFP30485515
sfGFP	30	13644	3.79	A2	9	AFU	485	515	naive 1x	HCK pT7 GFP	5	1		sfGFP30485515
sfGFP	30	13644	3.79	A3	11	AFU	485	515	naive 1x	HCK pT7 GFP	10	1		sfGFP30485515
sfGFP	30	13644	3.79	A4	13	AFU	485	515	naive 1x	HCK pT7 GFP	20	1		sfGFP30485515
sfGFP	30	13644	3.79	A5	15	AFU	485	515	naive 1x	HCK pT7 GFP	30	1		sfGFP30485515
sfGFP	30	13644	3.79	A6	14	AFU	485	515	naive 1x	HCK pT7 GFP	40	1		sfGFP30485515
sfGFP	30	13644	3.79	A7	10	AFU	485	515	naive 1x	HCK pT7 GFP	50	1		sfGFP30485515
sfGFP	30	13644	3.79	A8	14	AFU	485	515	naive 1x	HCK pT7 GFP	75	1		sfGFP30485515
sfGFP	30	13644	3.79	A9	13	AFU	485	515	naive 1x	HCK pT7 GFP	100	1		sfGFP30485515
sfGFP	30	13644	3.79	A10	13	AFU	485	515	naive 1x	HCK pT7 GFP	150	1		sfGFP30485515
sfGFP	30	13644	3.79	A11	15	AFU	485	515	naive 1x	HCK pT7 GFP	200	1		sfGFP30485515
sfGFP	30	13644	3.79	A12	12	AFU	485	515	naive 1x	HCK pT7 GFP	400	1		sfGFP30485515
sfGFP	30	13644	3.79	B1	7	AFU	485	515	naive 1x	HCK pT7 GFP	0	2		sfGFP30485515
sfGFP	30	13644	3.79	B2	12	AFU	485	515	naive 1x	HCK pT7 GFP	5	2		sfGFP30485515
sfGFP	30	13644	3.79	B3	11	AFU	485	515	naive 1x	HCK pT7 GFP	10	2		sfGFP30485515
sfGFP	30	13644	3.79	B4	10	AFU	485	515	naive 1x	HCK pT7 GFP	20	2		sfGFP30485515
sfGFP	30	13644	3.79	B5	14	AFU	485	515	naive 1x	HCK pT7 GFP	30	2		sfGFP30485515
sfGFP	30	13644	3.79	B6	13	AFU	485	515	naive 1x	HCK pT7 GFP	40	2		sfGFP30485515
sfGFP	30	13644	3.79	B7	14	AFU	485	515	naive 1x	HCK pT7 GFP	50	2		sfGFP30485515
sfGFP	30	13644	3.79	B8	11	AFU	485	515	naive 1x	HCK pT7 GFP	75	2		sfGFP30485515
sfGFP	30	13644	3.79	B9	14	AFU	485	515	naive 1x	HCK pT7 GFP	100	2		sfGFP30485515
sfGFP	30	13644	3.79	B10	12	AFU	485	515	naive 1x	HCK pT7 GFP	150	2		sfGFP30485515
sfGFP	30	13644	3.79	B11	13	AFU	485	515	naive 1x	HCK pT7 GFP	200	2		sfGFP30485515
sfGFP	30	13644	3.79	B12	10	AFU	485	515	naive 1x	HCK pT7 GFP	400	2		sfGFP30485515
sfGFP	30	13644	3.79	C1	6	AFU	485	515	naive 1x	HCK pT7 GFP	0	3		sfGFP30485515
sfGFP	30	13644	3.79	C2	9	AFU	485	515	naive 1x	HCK pT7 GFP	5	3		sfGFP30485515
sfGFP	30	13644	3.79	C3	13	AFU	485	515	naive 1x	HCK pT7 GFP	10	3		sfGFP30485515
sfGFP	30	13644	3.79	C4	13	AFU	485	515	naive 1x	HCK pT7 GFP	20	3		sfGFP30485515
sfGFP	30	13644	3.79	C5	14	AFU	485	515	naive 1x	HCK pT7 GFP	30	3		sfGFP30485515
sfGFP	30	13644	3.79	C6	16	AFU	485	515	naive 1x	HCK pT7 GFP	40	3		sfGFP30485515
sfGFP	30	13644	3.79	C7	19	AFU	485	515	naive 1x	HCK pT7 GFP	50	3		sfGFP30485515
sfGFP	30	13644	3.79	C8	16	AFU	485	515	naive 1x	HCK pT7 GFP	75	3		sfGFP30485515
sfGFP	30	13644	3.79	C9	18	AFU	485	515	naive 1x	HCK pT7 GFP	100	3		sfGFP30485515
sfGFP	30	13644	3.79	C10	20	AFU	485	515	naive 1x	HCK pT7 GFP	150	3		sfGFP30485515
sfGFP	30	13644	3.79	C11	12	AFU	485	515	naive 1x	HCK pT7 GFP	200	3		sfGFP30485515
sfGFP	30	13644	3.79	C12	14	AFU	485	515	naive 1x	HCK pT7 GFP	400	3		sfGFP30485515
sfGFP	30	13644	3.79	D1	4	AFU	485	515	naive 2x	HCK pT7 GFP	0	1		sfGFP30485515
sfGFP	30	13644	3.79	D2	2	AFU	485	515	naive 2x	HCK pT7 GFP	5	1		sfGFP30485515
sfGFP	30	13644	3.79	D3	10	AFU	485	515	naive 2x	HCK pT7 GFP	10	1		sfGFP30485515
sfGFP	30	13644	3.79	D4	11	AFU	485	515	naive 2x	HCK pT7 GFP	20	1		sfGFP30485515
sfGFP	30	13644	3.79	D5	9	AFU	485	515	naive 2x	HCK pT7 GFP	30	1		sfGFP30485515
sfGFP	30	13644	3.79	D6	13	AFU	485	515	naive 2x	HCK pT7 GFP	40	1		sfGFP30485515
sfGFP	30	13644	3.79	D7	12	AFU	485	515	naive 2x	HCK pT7 GFP	50	1		sfGFP30485515
sfGFP	30	13644	3.79	D8	12	AFU	485	515	naive 2x	HCK pT7 GFP	75	1		sfGFP30485515
sfGFP	30	13644	3.79	D9	8	AFU	485	515	naive 2x	HCK pT7 GFP	100	1		sfGFP30485515
sfGFP	30	13644	3.79	D10	5	AFU	485	515	naive 2x	HCK pT7 GFP	150	1		sfGFP30485515
sfGFP	30	13644	3.79	D11	8	AFU	485	515	naive 2x	HCK pT7 GFP	200	1		sfGFP30485515
sfGFP	30	13644	3.79	D12	6	AFU	485	515	naive 2x	HCK pT7 GFP	400	1		sfGFP30485515
sfGFP	30	13644	3.79	E1	12	AFU	485	515	naive 2x	HCK pT7 GFP	0	2		sfGFP30485515
sfGFP	30	13644	3.79	E2	20	AFU	485	515	naive 2x	HCK pT7 GFP	5	2		sfGFP30485515
sfGFP	30	13644	3.79	E3	26	AFU	485	515	naive 2x	HCK pT7 GFP	10	2		sfGFP30485515
sfGFP	30	13644	3.79	E4	20	AFU	485	515	naive 2x	HCK pT7 GFP	20	2		sfGFP30485515
sfGFP	30	13644	3.79	E5	19	AFU	485	515	naive 2x	HCK pT7 GFP	30	2		sfGFP30485515
sfGFP	30	13644	3.79	E6	20	AFU	485	515	naive 2x	HCK pT7 GFP	40	2		sfGFP30485515
sfGFP	30	13644	3.79	E7	15	AFU	485	515	naive 2x	HCK pT7 GFP	50	2		sfGFP30485515
sfGFP	30	13644	3.79	E8	13	AFU	485	515	naive 2x	HCK pT7 GFP	75	2		sfGFP30485515
sfGFP	30	13644	3.79	E9	11	AFU	485	515	naive 2x	HCK pT7 GFP	100	2		sfGFP30485515
sfGFP	30	13644	3.79	E10	8	AFU	485	515	naive 2x	HCK pT7 GFP	150	2		sfGFP30485515
sfGFP	30	13644	3.79	E11	8	AFU	485	515	naive 2x	HCK pT7 GFP	200	2		sfGFP30485515
sfGFP	30	13644	3.79	E12	6	AFU	485	515	naive 2x	HCK pT7 GFP	400	2		sfGFP30485515
sfGFP	30	13644	3.79	F1	9	AFU	485	515	naive 2x	HCK pT7 GFP	0	3		sfGFP30485515
sfGFP	30	13644	3.79	F2	29	AFU	485	515	naive 2x	HCK pT7 GFP	5	3		sfGFP30485515
sfGFP	30	13644	3.79	F3	23	AFU	485	515	naive 2x	HCK pT7 GFP	10	3		sfGFP30485515
sfGFP	30	13644	3.79	F4	18	AFU	485	515	naive 2x	HCK pT7 GFP	20	3		sfGFP30485515
sfGFP	30	13644	3.79	F5	15	AFU	485	515	naive 2x	HCK pT7 GFP	30	3		sfGFP30485515
sfGFP	30	13644	3.79	F6	11	AFU	485	515	naive 2x	HCK pT7 GFP	40	3		sfGFP30485515
sfGFP	30	13644	3.79	F7	16	AFU	485	515	naive 2x	HCK pT7 GFP	50	3		sfGFP30485515
sfGFP	30	13644	3.79	F8	12	AFU	485	515	naive 2x	HCK pT7 GFP	75	3		sfGFP30485515
sfGFP	30	13644	3.79	F9	12	AFU	485	515	naive 2x	HCK pT7 GFP	100	3		sfGFP30485515
sfGFP	30	13644	3.79	F10	11	AFU	485	515	naive 2x	HCK pT7 GFP	150	3		sfGFP30485515
sfGFP	30	13644	3.79	F11	8	AFU	485	515	naive 2x	HCK pT7 GFP	200	3		sfGFP30485515
sfGFP	30	13644	3.79	F12	9	AFU	485	515	naive 2x	HCK pT7 GFP	400	3		sfGFP30485515
sfGFP	30	14244	3.9566666666666666	A1	10	AFU	485	515	naive 1x	HCK pT7 GFP	0	1		sfGFP30485515
sfGFP	30	14244	3.9566666666666666	A2	12	AFU	485	515	naive 1x	HCK pT7 GFP	5	1		sfGFP30485515
sfGFP	30	14244	3.9566666666666666	A3	15	AFU	485	515	naive 1x	HCK pT7 GFP	10	1		sfGFP30485515
sfGFP	30	14244	3.9566666666666666	A4	14	AFU	485	515	naive 1x	HCK pT7 GFP	20	1		sfGFP30485515
sfGFP	30	14244	3.9566666666666666	A5	17	AFU	485	515	naive 1x	HCK pT7 GFP	30	1		sfGFP30485515
sfGFP	30	14244	3.9566666666666666	A6	17	AFU	485	515	naive 1x	HCK pT7 GFP	40	1		sfGFP30485515
sfGFP	30	14244	3.9566666666666666	A7	15	AFU	485	515	naive 1x	HCK pT7 GFP	50	1		sfGFP30485515
sfGFP	30	14244	3.9566666666666666	A8	20	AFU	485	515	naive 1x	HCK pT7 GFP	75	1		sfGFP30485515
sfGFP	30	14244	3.9566666666666666	A9	14	AFU	485	515	naive 1x	HCK pT7 GFP	100	1		sfGFP30485515
sfGFP	30	14244	3.9566666666666666	A10	17	AFU	485	515	naive 1x	HCK pT7 GFP	150	1		sfGFP30485515
sfGFP	30	14244	3.9566666666666666	A11	15	AFU	485	515	naive 1x	HCK pT7 GFP	200	1		sfGFP30485515
sfGFP	30	14244	3.9566666666666666	A12	12	AFU	485	515	naive 1x	HCK pT7 GFP	400	1		sfGFP30485515
sfGFP	30	14244	3.9566666666666666	B1	12	AFU	485	515	naive 1x	HCK pT7 GFP	0	2		sfGFP30485515
sfGFP	30	14244	3.9566666666666666	B2	17	AFU	485	515	naive 1x	HCK pT7 GFP	5	2		sfGFP30485515
sfGFP	30	14244	3.9566666666666666	B3	16	AFU	485	515	naive 1x	HCK pT7 GFP	10	2		sfGFP30485515
sfGFP	30	14244	3.9566666666666666	B4	16	AFU	485	515	naive 1x	HCK pT7 GFP	20	2		sfGFP30485515
sfGFP	30	14244	3.9566666666666666	B5	16	AFU	485	515	naive 1x	HCK pT7 GFP	30	2		sfGFP30485515
sfGFP	30	14244	3.9566666666666666	B6	16	AFU	485	515	naive 1x	HCK pT7 GFP	40	2		sfGFP30485515
sfGFP	30	14244	3.9566666666666666	B7	19	AFU	485	515	naive 1x	HCK pT7 GFP	50	2		sfGFP30485515
sfGFP	30	14244	3.9566666666666666	B8	15	AFU	485	515	naive 1x	HCK pT7 GFP	75	2		sfGFP30485515
sfGFP	30	14244	3.9566666666666666	B9	12	AFU	485	515	naive 1x	HCK pT7 GFP	100	2		sfGFP30485515
sfGFP	30	14244	3.9566666666666666	B10	13	AFU	485	515	naive 1x	HCK pT7 GFP	150	2		sfGFP30485515
sfGFP	30	14244	3.9566666666666666	B11	11	AFU	485	515	naive 1x	HCK pT7 GFP	200	2		sfGFP30485515
sfGFP	30	14244	3.9566666666666666	B12	13	AFU	485	515	naive 1x	HCK pT7 GFP	400	2		sfGFP30485515
sfGFP	30	14244	3.9566666666666666	C1	9	AFU	485	515	naive 1x	HCK pT7 GFP	0	3		sfGFP30485515
sfGFP	30	14244	3.9566666666666666	C2	13	AFU	485	515	naive 1x	HCK pT7 GFP	5	3		sfGFP30485515
sfGFP	30	14244	3.9566666666666666	C3	10	AFU	485	515	naive 1x	HCK pT7 GFP	10	3		sfGFP30485515
sfGFP	30	14244	3.9566666666666666	C4	17	AFU	485	515	naive 1x	HCK pT7 GFP	20	3		sfGFP30485515
sfGFP	30	14244	3.9566666666666666	C5	20	AFU	485	515	naive 1x	HCK pT7 GFP	30	3		sfGFP30485515
sfGFP	30	14244	3.9566666666666666	C6	21	AFU	485	515	naive 1x	HCK pT7 GFP	40	3		sfGFP30485515
sfGFP	30	14244	3.9566666666666666	C7	22	AFU	485	515	naive 1x	HCK pT7 GFP	50	3		sfGFP30485515
sfGFP	30	14244	3.9566666666666666	C8	23	AFU	485	515	naive 1x	HCK pT7 GFP	75	3		sfGFP30485515
sfGFP	30	14244	3.9566666666666666	C9	23	AFU	485	515	naive 1x	HCK pT7 GFP	100	3		sfGFP30485515
sfGFP	30	14244	3.9566666666666666	C10	20	AFU	485	515	naive 1x	HCK pT7 GFP	150	3		sfGFP30485515
sfGFP	30	14244	3.9566666666666666	C11	15	AFU	485	515	naive 1x	HCK pT7 GFP	200	3		sfGFP30485515
sfGFP	30	14244	3.9566666666666666	C12	17	AFU	485	515	naive 1x	HCK pT7 GFP	400	3		sfGFP30485515
sfGFP	30	14244	3.9566666666666666	D1	4	AFU	485	515	naive 2x	HCK pT7 GFP	0	1		sfGFP30485515
sfGFP	30	14244	3.9566666666666666	D2	6	AFU	485	515	naive 2x	HCK pT7 GFP	5	1		sfGFP30485515
sfGFP	30	14244	3.9566666666666666	D3	8	AFU	485	515	naive 2x	HCK pT7 GFP	10	1		sfGFP30485515
sfGFP	30	14244	3.9566666666666666	D4	11	AFU	485	515	naive 2x	HCK pT7 GFP	20	1		sfGFP30485515
sfGFP	30	14244	3.9566666666666666	D5	12	AFU	485	515	naive 2x	HCK pT7 GFP	30	1		sfGFP30485515
sfGFP	30	14244	3.9566666666666666	D6	14	AFU	485	515	naive 2x	HCK pT7 GFP	40	1		sfGFP30485515
sfGFP	30	14244	3.9566666666666666	D7	12	AFU	485	515	naive 2x	HCK pT7 GFP	50	1		sfGFP30485515
sfGFP	30	14244	3.9566666666666666	D8	14	AFU	485	515	naive 2x	HCK pT7 GFP	75	1		sfGFP30485515
sfGFP	30	14244	3.9566666666666666	D9	8	AFU	485	515	naive 2x	HCK pT7 GFP	100	1		sfGFP30485515
sfGFP	30	14244	3.9566666666666666	D10	7	AFU	485	515	naive 2x	HCK pT7 GFP	150	1		sfGFP30485515
sfGFP	30	14244	3.9566666666666666	D11	9	AFU	485	515	naive 2x	HCK pT7 GFP	200	1		sfGFP30485515
sfGFP	30	14244	3.9566666666666666	D12	6	AFU	485	515	naive 2x	HCK pT7 GFP	400	1		sfGFP30485515
sfGFP	30	14244	3.9566666666666666	E1	14	AFU	485	515	naive 2x	HCK pT7 GFP	0	2		sfGFP30485515
sfGFP	30	14244	3.9566666666666666	E2	29	AFU	485	515	naive 2x	HCK pT7 GFP	5	2		sfGFP30485515
sfGFP	30	14244	3.9566666666666666	E3	33	AFU	485	515	naive 2x	HCK pT7 GFP	10	2		sfGFP30485515
sfGFP	30	14244	3.9566666666666666	E4	19	AFU	485	515	naive 2x	HCK pT7 GFP	20	2		sfGFP30485515
sfGFP	30	14244	3.9566666666666666	E5	24	AFU	485	515	naive 2x	HCK pT7 GFP	30	2		sfGFP30485515
sfGFP	30	14244	3.9566666666666666	E6	25	AFU	485	515	naive 2x	HCK pT7 GFP	40	2		sfGFP30485515
sfGFP	30	14244	3.9566666666666666	E7	18	AFU	485	515	naive 2x	HCK pT7 GFP	50	2		sfGFP30485515
sfGFP	30	14244	3.9566666666666666	E8	16	AFU	485	515	naive 2x	HCK pT7 GFP	75	2		sfGFP30485515
sfGFP	30	14244	3.9566666666666666	E9	12	AFU	485	515	naive 2x	HCK pT7 GFP	100	2		sfGFP30485515
sfGFP	30	14244	3.9566666666666666	E10	10	AFU	485	515	naive 2x	HCK pT7 GFP	150	2		sfGFP30485515
sfGFP	30	14244	3.9566666666666666	E11	10	AFU	485	515	naive 2x	HCK pT7 GFP	200	2		sfGFP30485515
sfGFP	30	14244	3.9566666666666666	E12	8	AFU	485	515	naive 2x	HCK pT7 GFP	400	2		sfGFP30485515
sfGFP	30	14244	3.9566666666666666	F1	15	AFU	485	515	naive 2x	HCK pT7 GFP	0	3		sfGFP30485515
sfGFP	30	14244	3.9566666666666666	F2	38	AFU	485	515	naive 2x	HCK pT7 GFP	5	3		sfGFP30485515
sfGFP	30	14244	3.9566666666666666	F3	27	AFU	485	515	naive 2x	HCK pT7 GFP	10	3		sfGFP30485515
sfGFP	30	14244	3.9566666666666666	F4	24	AFU	485	515	naive 2x	HCK pT7 GFP	20	3		sfGFP30485515
sfGFP	30	14244	3.9566666666666666	F5	19	AFU	485	515	naive 2x	HCK pT7 GFP	30	3		sfGFP30485515
sfGFP	30	14244	3.9566666666666666	F6	14	AFU	485	515	naive 2x	HCK pT7 GFP	40	3		sfGFP30485515
sfGFP	30	14244	3.9566666666666666	F7	17	AFU	485	515	naive 2x	HCK pT7 GFP	50	3		sfGFP30485515
sfGFP	30	14244	3.9566666666666666	F8	15	AFU	485	515	naive 2x	HCK pT7 GFP	75	3		sfGFP30485515
sfGFP	30	14244	3.9566666666666666	F9	16	AFU	485	515	naive 2x	HCK pT7 GFP	100	3		sfGFP30485515
sfGFP	30	14244	3.9566666666666666	F10	12	AFU	485	515	naive 2x	HCK pT7 GFP	150	3		sfGFP30485515
sfGFP	30	14244	3.9566666666666666	F11	8	AFU	485	515	naive 2x	HCK pT7 GFP	200	3		sfGFP30485515
sfGFP	30	14244	3.9566666666666666	F12	6	AFU	485	515	naive 2x	HCK pT7 GFP	400	3		sfGFP30485515
sfGFP	30	14844	4.123333333333333	A1	11	AFU	485	515	naive 1x	HCK pT7 GFP	0	1		sfGFP30485515
sfGFP	30	14844	4.123333333333333	A2	17	AFU	485	515	naive 1x	HCK pT7 GFP	5	1		sfGFP30485515
sfGFP	30	14844	4.123333333333333	A3	24	AFU	485	515	naive 1x	HCK pT7 GFP	10	1		sfGFP30485515
sfGFP	30	14844	4.123333333333333	A4	19	AFU	485	515	naive 1x	HCK pT7 GFP	20	1		sfGFP30485515
sfGFP	30	14844	4.123333333333333	A5	19	AFU	485	515	naive 1x	HCK pT7 GFP	30	1		sfGFP30485515
sfGFP	30	14844	4.123333333333333	A6	21	AFU	485	515	naive 1x	HCK pT7 GFP	40	1		sfGFP30485515
sfGFP	30	14844	4.123333333333333	A7	18	AFU	485	515	naive 1x	HCK pT7 GFP	50	1		sfGFP30485515
sfGFP	30	14844	4.123333333333333	A8	20	AFU	485	515	naive 1x	HCK pT7 GFP	75	1		sfGFP30485515
sfGFP	30	14844	4.123333333333333	A9	16	AFU	485	515	naive 1x	HCK pT7 GFP	100	1		sfGFP30485515
sfGFP	30	14844	4.123333333333333	A10	17	AFU	485	515	naive 1x	HCK pT7 GFP	150	1		sfGFP30485515
sfGFP	30	14844	4.123333333333333	A11	16	AFU	485	515	naive 1x	HCK pT7 GFP	200	1		sfGFP30485515
sfGFP	30	14844	4.123333333333333	A12	14	AFU	485	515	naive 1x	HCK pT7 GFP	400	1		sfGFP30485515
sfGFP	30	14844	4.123333333333333	B1	16	AFU	485	515	naive 1x	HCK pT7 GFP	0	2		sfGFP30485515
sfGFP	30	14844	4.123333333333333	B2	22	AFU	485	515	naive 1x	HCK pT7 GFP	5	2		sfGFP30485515
sfGFP	30	14844	4.123333333333333	B3	23	AFU	485	515	naive 1x	HCK pT7 GFP	10	2		sfGFP30485515
sfGFP	30	14844	4.123333333333333	B4	21	AFU	485	515	naive 1x	HCK pT7 GFP	20	2		sfGFP30485515
sfGFP	30	14844	4.123333333333333	B5	21	AFU	485	515	naive 1x	HCK pT7 GFP	30	2		sfGFP30485515
sfGFP	30	14844	4.123333333333333	B6	18	AFU	485	515	naive 1x	HCK pT7 GFP	40	2		sfGFP30485515
sfGFP	30	14844	4.123333333333333	B7	21	AFU	485	515	naive 1x	HCK pT7 GFP	50	2		sfGFP30485515
sfGFP	30	14844	4.123333333333333	B8	16	AFU	485	515	naive 1x	HCK pT7 GFP	75	2		sfGFP30485515
sfGFP	30	14844	4.123333333333333	B9	17	AFU	485	515	naive 1x	HCK pT7 GFP	100	2		sfGFP30485515
sfGFP	30	14844	4.123333333333333	B10	17	AFU	485	515	naive 1x	HCK pT7 GFP	150	2		sfGFP30485515
sfGFP	30	14844	4.123333333333333	B11	17	AFU	485	515	naive 1x	HCK pT7 GFP	200	2		sfGFP30485515
sfGFP	30	14844	4.123333333333333	B12	13	AFU	485	515	naive 1x	HCK pT7 GFP	400	2		sfGFP30485515
sfGFP	30	14844	4.123333333333333	C1	13	AFU	485	515	naive 1x	HCK pT7 GFP	0	3		sfGFP30485515
sfGFP	30	14844	4.123333333333333	C2	20	AFU	485	515	naive 1x	HCK pT7 GFP	5	3		sfGFP30485515
sfGFP	30	14844	4.123333333333333	C3	22	AFU	485	515	naive 1x	HCK pT7 GFP	10	3		sfGFP30485515
sfGFP	30	14844	4.123333333333333	C4	19	AFU	485	515	naive 1x	HCK pT7 GFP	20	3		sfGFP30485515
sfGFP	30	14844	4.123333333333333	C5	23	AFU	485	515	naive 1x	HCK pT7 GFP	30	3		sfGFP30485515
sfGFP	30	14844	4.123333333333333	C6	19	AFU	485	515	naive 1x	HCK pT7 GFP	40	3		sfGFP30485515
sfGFP	30	14844	4.123333333333333	C7	23	AFU	485	515	naive 1x	HCK pT7 GFP	50	3		sfGFP30485515
sfGFP	30	14844	4.123333333333333	C8	25	AFU	485	515	naive 1x	HCK pT7 GFP	75	3		sfGFP30485515
sfGFP	30	14844	4.123333333333333	C9	30	AFU	485	515	naive 1x	HCK pT7 GFP	100	3		sfGFP30485515
sfGFP	30	14844	4.123333333333333	C10	18	AFU	485	515	naive 1x	HCK pT7 GFP	150	3		sfGFP30485515
sfGFP	30	14844	4.123333333333333	C11	20	AFU	485	515	naive 1x	HCK pT7 GFP	200	3		sfGFP30485515
sfGFP	30	14844	4.123333333333333	C12	18	AFU	485	515	naive 1x	HCK pT7 GFP	400	3		sfGFP30485515
sfGFP	30	14844	4.123333333333333	D1	9	AFU	485	515	naive 2x	HCK pT7 GFP	0	1		sfGFP30485515
sfGFP	30	14844	4.123333333333333	D2	9	AFU	485	515	naive 2x	HCK pT7 GFP	5	1		sfGFP30485515
sfGFP	30	14844	4.123333333333333	D3	11	AFU	485	515	naive 2x	HCK pT7 GFP	10	1		sfGFP30485515
sfGFP	30	14844	4.123333333333333	D4	12	AFU	485	515	naive 2x	HCK pT7 GFP	20	1		sfGFP30485515
sfGFP	30	14844	4.123333333333333	D5	14	AFU	485	515	naive 2x	HCK pT7 GFP	30	1		sfGFP30485515
sfGFP	30	14844	4.123333333333333	D6	18	AFU	485	515	naive 2x	HCK pT7 GFP	40	1		sfGFP30485515
sfGFP	30	14844	4.123333333333333	D7	12	AFU	485	515	naive 2x	HCK pT7 GFP	50	1		sfGFP30485515
sfGFP	30	14844	4.123333333333333	D8	16	AFU	485	515	naive 2x	HCK pT7 GFP	75	1		sfGFP30485515
sfGFP	30	14844	4.123333333333333	D9	14	AFU	485	515	naive 2x	HCK pT7 GFP	100	1		sfGFP30485515
sfGFP	30	14844	4.123333333333333	D10	8	AFU	485	515	naive 2x	HCK pT7 GFP	150	1		sfGFP30485515
sfGFP	30	14844	4.123333333333333	D11	9	AFU	485	515	naive 2x	HCK pT7 GFP	200	1		sfGFP30485515
sfGFP	30	14844	4.123333333333333	D12	6	AFU	485	515	naive 2x	HCK pT7 GFP	400	1		sfGFP30485515
sfGFP	30	14844	4.123333333333333	E1	20	AFU	485	515	naive 2x	HCK pT7 GFP	0	2		sfGFP30485515
sfGFP	30	14844	4.123333333333333	E2	31	AFU	485	515	naive 2x	HCK pT7 GFP	5	2		sfGFP30485515
sfGFP	30	14844	4.123333333333333	E3	42	AFU	485	515	naive 2x	HCK pT7 GFP	10	2		sfGFP30485515
sfGFP	30	14844	4.123333333333333	E4	26	AFU	485	515	naive 2x	HCK pT7 GFP	20	2		sfGFP30485515
sfGFP	30	14844	4.123333333333333	E5	29	AFU	485	515	naive 2x	HCK pT7 GFP	30	2		sfGFP30485515
sfGFP	30	14844	4.123333333333333	E6	26	AFU	485	515	naive 2x	HCK pT7 GFP	40	2		sfGFP30485515
sfGFP	30	14844	4.123333333333333	E7	25	AFU	485	515	naive 2x	HCK pT7 GFP	50	2		sfGFP30485515
sfGFP	30	14844	4.123333333333333	E8	20	AFU	485	515	naive 2x	HCK pT7 GFP	75	2		sfGFP30485515
sfGFP	30	14844	4.123333333333333	E9	13	AFU	485	515	naive 2x	HCK pT7 GFP	100	2		sfGFP30485515
sfGFP	30	14844	4.123333333333333	E10	11	AFU	485	515	naive 2x	HCK pT7 GFP	150	2		sfGFP30485515
sfGFP	30	14844	4.123333333333333	E11	13	AFU	485	515	naive 2x	HCK pT7 GFP	200	2		sfGFP30485515
sfGFP	30	14844	4.123333333333333	E12	9	AFU	485	515	naive 2x	HCK pT7 GFP	400	2		sfGFP30485515
sfGFP	30	14844	4.123333333333333	F1	17	AFU	485	515	naive 2x	HCK pT7 GFP	0	3		sfGFP30485515
sfGFP	30	14844	4.123333333333333	F2	49	AFU	485	515	naive 2x	HCK pT7 GFP	5	3		sfGFP30485515
sfGFP	30	14844	4.123333333333333	F3	34	AFU	485	515	naive 2x	HCK pT7 GFP	10	3		sfGFP30485515
sfGFP	30	14844	4.123333333333333	F4	27	AFU	485	515	naive 2x	HCK pT7 GFP	20	3		sfGFP30485515
sfGFP	30	14844	4.123333333333333	F5	20	AFU	485	515	naive 2x	HCK pT7 GFP	30	3		sfGFP30485515
sfGFP	30	14844	4.123333333333333	F6	19	AFU	485	515	naive 2x	HCK pT7 GFP	40	3		sfGFP30485515
sfGFP	30	14844	4.123333333333333	F7	19	AFU	485	515	naive 2x	HCK pT7 GFP	50	3		sfGFP30485515
sfGFP	30	14844	4.123333333333333	F8	22	AFU	485	515	naive 2x	HCK pT7 GFP	75	3		sfGFP30485515
sfGFP	30	14844	4.123333333333333	F9	18	AFU	485	515	naive 2x	HCK pT7 GFP	100	3		sfGFP30485515
sfGFP	30	14844	4.123333333333333	F10	15	AFU	485	515	naive 2x	HCK pT7 GFP	150	3		sfGFP30485515
sfGFP	30	14844	4.123333333333333	F11	16	AFU	485	515	naive 2x	HCK pT7 GFP	200	3		sfGFP30485515
sfGFP	30	14844	4.123333333333333	F12	11	AFU	485	515	naive 2x	HCK pT7 GFP	400	3		sfGFP30485515
sfGFP	30	15444	4.29	A1	17	AFU	485	515	naive 1x	HCK pT7 GFP	0	1		sfGFP30485515
sfGFP	30	15444	4.29	A2	23	AFU	485	515	naive 1x	HCK pT7 GFP	5	1		sfGFP30485515
sfGFP	30	15444	4.29	A3	28	AFU	485	515	naive 1x	HCK pT7 GFP	10	1		sfGFP30485515
sfGFP	30	15444	4.29	A4	26	AFU	485	515	naive 1x	HCK pT7 GFP	20	1		sfGFP30485515
sfGFP	30	15444	4.29	A5	26	AFU	485	515	naive 1x	HCK pT7 GFP	30	1		sfGFP30485515
sfGFP	30	15444	4.29	A6	24	AFU	485	515	naive 1x	HCK pT7 GFP	40	1		sfGFP30485515
sfGFP	30	15444	4.29	A7	23	AFU	485	515	naive 1x	HCK pT7 GFP	50	1		sfGFP30485515
sfGFP	30	15444	4.29	A8	24	AFU	485	515	naive 1x	HCK pT7 GFP	75	1		sfGFP30485515
sfGFP	30	15444	4.29	A9	19	AFU	485	515	naive 1x	HCK pT7 GFP	100	1		sfGFP30485515
sfGFP	30	15444	4.29	A10	20	AFU	485	515	naive 1x	HCK pT7 GFP	150	1		sfGFP30485515
sfGFP	30	15444	4.29	A11	18	AFU	485	515	naive 1x	HCK pT7 GFP	200	1		sfGFP30485515
sfGFP	30	15444	4.29	A12	19	AFU	485	515	naive 1x	HCK pT7 GFP	400	1		sfGFP30485515
sfGFP	30	15444	4.29	B1	17	AFU	485	515	naive 1x	HCK pT7 GFP	0	2		sfGFP30485515
sfGFP	30	15444	4.29	B2	25	AFU	485	515	naive 1x	HCK pT7 GFP	5	2		sfGFP30485515
sfGFP	30	15444	4.29	B3	31	AFU	485	515	naive 1x	HCK pT7 GFP	10	2		sfGFP30485515
sfGFP	30	15444	4.29	B4	25	AFU	485	515	naive 1x	HCK pT7 GFP	20	2		sfGFP30485515
sfGFP	30	15444	4.29	B5	25	AFU	485	515	naive 1x	HCK pT7 GFP	30	2		sfGFP30485515
sfGFP	30	15444	4.29	B6	22	AFU	485	515	naive 1x	HCK pT7 GFP	40	2		sfGFP30485515
sfGFP	30	15444	4.29	B7	24	AFU	485	515	naive 1x	HCK pT7 GFP	50	2		sfGFP30485515
sfGFP	30	15444	4.29	B8	23	AFU	485	515	naive 1x	HCK pT7 GFP	75	2		sfGFP30485515
sfGFP	30	15444	4.29	B9	18	AFU	485	515	naive 1x	HCK pT7 GFP	100	2		sfGFP30485515
sfGFP	30	15444	4.29	B10	16	AFU	485	515	naive 1x	HCK pT7 GFP	150	2		sfGFP30485515
sfGFP	30	15444	4.29	B11	19	AFU	485	515	naive 1x	HCK pT7 GFP	200	2		sfGFP30485515
sfGFP	30	15444	4.29	B12	16	AFU	485	515	naive 1x	HCK pT7 GFP	400	2		sfGFP30485515
sfGFP	30	15444	4.29	C1	17	AFU	485	515	naive 1x	HCK pT7 GFP	0	3		sfGFP30485515
sfGFP	30	15444	4.29	C2	24	AFU	485	515	naive 1x	HCK pT7 GFP	5	3		sfGFP30485515
sfGFP	30	15444	4.29	C3	26	AFU	485	515	naive 1x	HCK pT7 GFP	10	3		sfGFP30485515
sfGFP	30	15444	4.29	C4	25	AFU	485	515	naive 1x	HCK pT7 GFP	20	3		sfGFP30485515
sfGFP	30	15444	4.29	C5	27	AFU	485	515	naive 1x	HCK pT7 GFP	30	3		sfGFP30485515
sfGFP	30	15444	4.29	C6	23	AFU	485	515	naive 1x	HCK pT7 GFP	40	3		sfGFP30485515
sfGFP	30	15444	4.29	C7	32	AFU	485	515	naive 1x	HCK pT7 GFP	50	3		sfGFP30485515
sfGFP	30	15444	4.29	C8	29	AFU	485	515	naive 1x	HCK pT7 GFP	75	3		sfGFP30485515
sfGFP	30	15444	4.29	C9	33	AFU	485	515	naive 1x	HCK pT7 GFP	100	3		sfGFP30485515
sfGFP	30	15444	4.29	C10	23	AFU	485	515	naive 1x	HCK pT7 GFP	150	3		sfGFP30485515
sfGFP	30	15444	4.29	C11	22	AFU	485	515	naive 1x	HCK pT7 GFP	200	3		sfGFP30485515
sfGFP	30	15444	4.29	C12	19	AFU	485	515	naive 1x	HCK pT7 GFP	400	3		sfGFP30485515
sfGFP	30	15444	4.29	D1	12	AFU	485	515	naive 2x	HCK pT7 GFP	0	1		sfGFP30485515
sfGFP	30	15444	4.29	D2	15	AFU	485	515	naive 2x	HCK pT7 GFP	5	1		sfGFP30485515
sfGFP	30	15444	4.29	D3	15	AFU	485	515	naive 2x	HCK pT7 GFP	10	1		sfGFP30485515
sfGFP	30	15444	4.29	D4	13	AFU	485	515	naive 2x	HCK pT7 GFP	20	1		sfGFP30485515
sfGFP	30	15444	4.29	D5	17	AFU	485	515	naive 2x	HCK pT7 GFP	30	1		sfGFP30485515
sfGFP	30	15444	4.29	D6	20	AFU	485	515	naive 2x	HCK pT7 GFP	40	1		sfGFP30485515
sfGFP	30	15444	4.29	D7	13	AFU	485	515	naive 2x	HCK pT7 GFP	50	1		sfGFP30485515
sfGFP	30	15444	4.29	D8	11	AFU	485	515	naive 2x	HCK pT7 GFP	75	1		sfGFP30485515
sfGFP	30	15444	4.29	D9	13	AFU	485	515	naive 2x	HCK pT7 GFP	100	1		sfGFP30485515
sfGFP	30	15444	4.29	D10	10	AFU	485	515	naive 2x	HCK pT7 GFP	150	1		sfGFP30485515
sfGFP	30	15444	4.29	D11	12	AFU	485	515	naive 2x	HCK pT7 GFP	200	1		sfGFP30485515
sfGFP	30	15444	4.29	D12	6	AFU	485	515	naive 2x	HCK pT7 GFP	400	1		sfGFP30485515
sfGFP	30	15444	4.29	E1	21	AFU	485	515	naive 2x	HCK pT7 GFP	0	2		sfGFP30485515
sfGFP	30	15444	4.29	E2	32	AFU	485	515	naive 2x	HCK pT7 GFP	5	2		sfGFP30485515
sfGFP	30	15444	4.29	E3	48	AFU	485	515	naive 2x	HCK pT7 GFP	10	2		sfGFP30485515
sfGFP	30	15444	4.29	E4	32	AFU	485	515	naive 2x	HCK pT7 GFP	20	2		sfGFP30485515
sfGFP	30	15444	4.29	E5	22	AFU	485	515	naive 2x	HCK pT7 GFP	30	2		sfGFP30485515
sfGFP	30	15444	4.29	E6	27	AFU	485	515	naive 2x	HCK pT7 GFP	40	2		sfGFP30485515
sfGFP	30	15444	4.29	E7	32	AFU	485	515	naive 2x	HCK pT7 GFP	50	2		sfGFP30485515
sfGFP	30	15444	4.29	E8	24	AFU	485	515	naive 2x	HCK pT7 GFP	75	2		sfGFP30485515
sfGFP	30	15444	4.29	E9	15	AFU	485	515	naive 2x	HCK pT7 GFP	100	2		sfGFP30485515
sfGFP	30	15444	4.29	E10	11	AFU	485	515	naive 2x	HCK pT7 GFP	150	2		sfGFP30485515
sfGFP	30	15444	4.29	E11	10	AFU	485	515	naive 2x	HCK pT7 GFP	200	2		sfGFP30485515
sfGFP	30	15444	4.29	E12	9	AFU	485	515	naive 2x	HCK pT7 GFP	400	2		sfGFP30485515
sfGFP	30	15444	4.29	F1	20	AFU	485	515	naive 2x	HCK pT7 GFP	0	3		sfGFP30485515
sfGFP	30	15444	4.29	F2	54	AFU	485	515	naive 2x	HCK pT7 GFP	5	3		sfGFP30485515
sfGFP	30	15444	4.29	F3	39	AFU	485	515	naive 2x	HCK pT7 GFP	10	3		sfGFP30485515
sfGFP	30	15444	4.29	F4	36	AFU	485	515	naive 2x	HCK pT7 GFP	20	3		sfGFP30485515
sfGFP	30	15444	4.29	F5	22	AFU	485	515	naive 2x	HCK pT7 GFP	30	3		sfGFP30485515
sfGFP	30	15444	4.29	F6	23	AFU	485	515	naive 2x	HCK pT7 GFP	40	3		sfGFP30485515
sfGFP	30	15444	4.29	F7	19	AFU	485	515	naive 2x	HCK pT7 GFP	50	3		sfGFP30485515
sfGFP	30	15444	4.29	F8	27	AFU	485	515	naive 2x	HCK pT7 GFP	75	3		sfGFP30485515
sfGFP	30	15444	4.29	F9	22	AFU	485	515	naive 2x	HCK pT7 GFP	100	3		sfGFP30485515
sfGFP	30	15444	4.29	F10	11	AFU	485	515	naive 2x	HCK pT7 GFP	150	3		sfGFP30485515
sfGFP	30	15444	4.29	F11	14	AFU	485	515	naive 2x	HCK pT7 GFP	200	3		sfGFP30485515
sfGFP	30	15444	4.29	F12	10	AFU	485	515	naive 2x	HCK pT7 GFP	400	3		sfGFP30485515
sfGFP	30	16044	4.456666666666667	A1	19	AFU	485	515	naive 1x	HCK pT7 GFP	0	1		sfGFP30485515
sfGFP	30	16044	4.456666666666667	A2	26	AFU	485	515	naive 1x	HCK pT7 GFP	5	1		sfGFP30485515
sfGFP	30	16044	4.456666666666667	A3	34	AFU	485	515	naive 1x	HCK pT7 GFP	10	1		sfGFP30485515
sfGFP	30	16044	4.456666666666667	A4	30	AFU	485	515	naive 1x	HCK pT7 GFP	20	1		sfGFP30485515
sfGFP	30	16044	4.456666666666667	A5	29	AFU	485	515	naive 1x	HCK pT7 GFP	30	1		sfGFP30485515
sfGFP	30	16044	4.456666666666667	A6	24	AFU	485	515	naive 1x	HCK pT7 GFP	40	1		sfGFP30485515
sfGFP	30	16044	4.456666666666667	A7	25	AFU	485	515	naive 1x	HCK pT7 GFP	50	1		sfGFP30485515
sfGFP	30	16044	4.456666666666667	A8	32	AFU	485	515	naive 1x	HCK pT7 GFP	75	1		sfGFP30485515
sfGFP	30	16044	4.456666666666667	A9	23	AFU	485	515	naive 1x	HCK pT7 GFP	100	1		sfGFP30485515
sfGFP	30	16044	4.456666666666667	A10	21	AFU	485	515	naive 1x	HCK pT7 GFP	150	1		sfGFP30485515
sfGFP	30	16044	4.456666666666667	A11	22	AFU	485	515	naive 1x	HCK pT7 GFP	200	1		sfGFP30485515
sfGFP	30	16044	4.456666666666667	A12	18	AFU	485	515	naive 1x	HCK pT7 GFP	400	1		sfGFP30485515
sfGFP	30	16044	4.456666666666667	B1	23	AFU	485	515	naive 1x	HCK pT7 GFP	0	2		sfGFP30485515
sfGFP	30	16044	4.456666666666667	B2	30	AFU	485	515	naive 1x	HCK pT7 GFP	5	2		sfGFP30485515
sfGFP	30	16044	4.456666666666667	B3	39	AFU	485	515	naive 1x	HCK pT7 GFP	10	2		sfGFP30485515
sfGFP	30	16044	4.456666666666667	B4	28	AFU	485	515	naive 1x	HCK pT7 GFP	20	2		sfGFP30485515
sfGFP	30	16044	4.456666666666667	B5	31	AFU	485	515	naive 1x	HCK pT7 GFP	30	2		sfGFP30485515
sfGFP	30	16044	4.456666666666667	B6	25	AFU	485	515	naive 1x	HCK pT7 GFP	40	2		sfGFP30485515
sfGFP	30	16044	4.456666666666667	B7	31	AFU	485	515	naive 1x	HCK pT7 GFP	50	2		sfGFP30485515
sfGFP	30	16044	4.456666666666667	B8	29	AFU	485	515	naive 1x	HCK pT7 GFP	75	2		sfGFP30485515
sfGFP	30	16044	4.456666666666667	B9	22	AFU	485	515	naive 1x	HCK pT7 GFP	100	2		sfGFP30485515
sfGFP	30	16044	4.456666666666667	B10	23	AFU	485	515	naive 1x	HCK pT7 GFP	150	2		sfGFP30485515
sfGFP	30	16044	4.456666666666667	B11	18	AFU	485	515	naive 1x	HCK pT7 GFP	200	2		sfGFP30485515
sfGFP	30	16044	4.456666666666667	B12	17	AFU	485	515	naive 1x	HCK pT7 GFP	400	2		sfGFP30485515
sfGFP	30	16044	4.456666666666667	C1	18	AFU	485	515	naive 1x	HCK pT7 GFP	0	3		sfGFP30485515
sfGFP	30	16044	4.456666666666667	C2	30	AFU	485	515	naive 1x	HCK pT7 GFP	5	3		sfGFP30485515
sfGFP	30	16044	4.456666666666667	C3	36	AFU	485	515	naive 1x	HCK pT7 GFP	10	3		sfGFP30485515
sfGFP	30	16044	4.456666666666667	C4	31	AFU	485	515	naive 1x	HCK pT7 GFP	20	3		sfGFP30485515
sfGFP	30	16044	4.456666666666667	C5	32	AFU	485	515	naive 1x	HCK pT7 GFP	30	3		sfGFP30485515
sfGFP	30	16044	4.456666666666667	C6	28	AFU	485	515	naive 1x	HCK pT7 GFP	40	3		sfGFP30485515
sfGFP	30	16044	4.456666666666667	C7	33	AFU	485	515	naive 1x	HCK pT7 GFP	50	3		sfGFP30485515
sfGFP	30	16044	4.456666666666667	C8	30	AFU	485	515	naive 1x	HCK pT7 GFP	75	3		sfGFP30485515
sfGFP	30	16044	4.456666666666667	C9	41	AFU	485	515	naive 1x	HCK pT7 GFP	100	3		sfGFP30485515
sfGFP	30	16044	4.456666666666667	C10	29	AFU	485	515	naive 1x	HCK pT7 GFP	150	3		sfGFP30485515
sfGFP	30	16044	4.456666666666667	C11	25	AFU	485	515	naive 1x	HCK pT7 GFP	200	3		sfGFP30485515
sfGFP	30	16044	4.456666666666667	C12	25	AFU	485	515	naive 1x	HCK pT7 GFP	400	3		sfGFP30485515
sfGFP	30	16044	4.456666666666667	D1	14	AFU	485	515	naive 2x	HCK pT7 GFP	0	1		sfGFP30485515
sfGFP	30	16044	4.456666666666667	D2	22	AFU	485	515	naive 2x	HCK pT7 GFP	5	1		sfGFP30485515
sfGFP	30	16044	4.456666666666667	D3	19	AFU	485	515	naive 2x	HCK pT7 GFP	10	1		sfGFP30485515
sfGFP	30	16044	4.456666666666667	D4	15	AFU	485	515	naive 2x	HCK pT7 GFP	20	1		sfGFP30485515
sfGFP	30	16044	4.456666666666667	D5	18	AFU	485	515	naive 2x	HCK pT7 GFP	30	1		sfGFP30485515
sfGFP	30	16044	4.456666666666667	D6	19	AFU	485	515	naive 2x	HCK pT7 GFP	40	1		sfGFP30485515
sfGFP	30	16044	4.456666666666667	D7	17	AFU	485	515	naive 2x	HCK pT7 GFP	50	1		sfGFP30485515
sfGFP	30	16044	4.456666666666667	D8	12	AFU	485	515	naive 2x	HCK pT7 GFP	75	1		sfGFP30485515
sfGFP	30	16044	4.456666666666667	D9	14	AFU	485	515	naive 2x	HCK pT7 GFP	100	1		sfGFP30485515
sfGFP	30	16044	4.456666666666667	D10	10	AFU	485	515	naive 2x	HCK pT7 GFP	150	1		sfGFP30485515
sfGFP	30	16044	4.456666666666667	D11	8	AFU	485	515	naive 2x	HCK pT7 GFP	200	1		sfGFP30485515
sfGFP	30	16044	4.456666666666667	D12	10	AFU	485	515	naive 2x	HCK pT7 GFP	400	1		sfGFP30485515
sfGFP	30	16044	4.456666666666667	E1	25	AFU	485	515	naive 2x	HCK pT7 GFP	0	2		sfGFP30485515
sfGFP	30	16044	4.456666666666667	E2	36	AFU	485	515	naive 2x	HCK pT7 GFP	5	2		sfGFP30485515
sfGFP	30	16044	4.456666666666667	E3	55	AFU	485	515	naive 2x	HCK pT7 GFP	10	2		sfGFP30485515
sfGFP	30	16044	4.456666666666667	E4	40	AFU	485	515	naive 2x	HCK pT7 GFP	20	2		sfGFP30485515
sfGFP	30	16044	4.456666666666667	E5	31	AFU	485	515	naive 2x	HCK pT7 GFP	30	2		sfGFP30485515
sfGFP	30	16044	4.456666666666667	E6	27	AFU	485	515	naive 2x	HCK pT7 GFP	40	2		sfGFP30485515
sfGFP	30	16044	4.456666666666667	E7	32	AFU	485	515	naive 2x	HCK pT7 GFP	50	2		sfGFP30485515
sfGFP	30	16044	4.456666666666667	E8	31	AFU	485	515	naive 2x	HCK pT7 GFP	75	2		sfGFP30485515
sfGFP	30	16044	4.456666666666667	E9	17	AFU	485	515	naive 2x	HCK pT7 GFP	100	2		sfGFP30485515
sfGFP	30	16044	4.456666666666667	E10	10	AFU	485	515	naive 2x	HCK pT7 GFP	150	2		sfGFP30485515
sfGFP	30	16044	4.456666666666667	E11	10	AFU	485	515	naive 2x	HCK pT7 GFP	200	2		sfGFP30485515
sfGFP	30	16044	4.456666666666667	E12	10	AFU	485	515	naive 2x	HCK pT7 GFP	400	2		sfGFP30485515
sfGFP	30	16044	4.456666666666667	F1	21	AFU	485	515	naive 2x	HCK pT7 GFP	0	3		sfGFP30485515
sfGFP	30	16044	4.456666666666667	F2	62	AFU	485	515	naive 2x	HCK pT7 GFP	5	3		sfGFP30485515
sfGFP	30	16044	4.456666666666667	F3	51	AFU	485	515	naive 2x	HCK pT7 GFP	10	3		sfGFP30485515
sfGFP	30	16044	4.456666666666667	F4	43	AFU	485	515	naive 2x	HCK pT7 GFP	20	3		sfGFP30485515
sfGFP	30	16044	4.456666666666667	F5	31	AFU	485	515	naive 2x	HCK pT7 GFP	30	3		sfGFP30485515
sfGFP	30	16044	4.456666666666667	F6	26	AFU	485	515	naive 2x	HCK pT7 GFP	40	3		sfGFP30485515
sfGFP	30	16044	4.456666666666667	F7	23	AFU	485	515	naive 2x	HCK pT7 GFP	50	3		sfGFP30485515
sfGFP	30	16044	4.456666666666667	F8	31	AFU	485	515	naive 2x	HCK pT7 GFP	75	3		sfGFP30485515
sfGFP	30	16044	4.456666666666667	F9	23	AFU	485	515	naive 2x	HCK pT7 GFP	100	3		sfGFP30485515
sfGFP	30	16044	4.456666666666667	F10	17	AFU	485	515	naive 2x	HCK pT7 GFP	150	3		sfGFP30485515
sfGFP	30	16044	4.456666666666667	F11	14	AFU	485	515	naive 2x	HCK pT7 GFP	200	3		sfGFP30485515
sfGFP	30	16044	4.456666666666667	F12	9	AFU	485	515	naive 2x	HCK pT7 GFP	400	3		sfGFP30485515
sfGFP	30	16644	4.623333333333333	A1	19	AFU	485	515	naive 1x	HCK pT7 GFP	0	1		sfGFP30485515
sfGFP	30	16644	4.623333333333333	A2	31	AFU	485	515	naive 1x	HCK pT7 GFP	5	1		sfGFP30485515
sfGFP	30	16644	4.623333333333333	A3	44	AFU	485	515	naive 1x	HCK pT7 GFP	10	1		sfGFP30485515
sfGFP	30	16644	4.623333333333333	A4	37	AFU	485	515	naive 1x	HCK pT7 GFP	20	1		sfGFP30485515
sfGFP	30	16644	4.623333333333333	A5	35	AFU	485	515	naive 1x	HCK pT7 GFP	30	1		sfGFP30485515
sfGFP	30	16644	4.623333333333333	A6	31	AFU	485	515	naive 1x	HCK pT7 GFP	40	1		sfGFP30485515
sfGFP	30	16644	4.623333333333333	A7	28	AFU	485	515	naive 1x	HCK pT7 GFP	50	1		sfGFP30485515
sfGFP	30	16644	4.623333333333333	A8	35	AFU	485	515	naive 1x	HCK pT7 GFP	75	1		sfGFP30485515
sfGFP	30	16644	4.623333333333333	A9	30	AFU	485	515	naive 1x	HCK pT7 GFP	100	1		sfGFP30485515
sfGFP	30	16644	4.623333333333333	A10	25	AFU	485	515	naive 1x	HCK pT7 GFP	150	1		sfGFP30485515
sfGFP	30	16644	4.623333333333333	A11	25	AFU	485	515	naive 1x	HCK pT7 GFP	200	1		sfGFP30485515
sfGFP	30	16644	4.623333333333333	A12	23	AFU	485	515	naive 1x	HCK pT7 GFP	400	1		sfGFP30485515
sfGFP	30	16644	4.623333333333333	B1	22	AFU	485	515	naive 1x	HCK pT7 GFP	0	2		sfGFP30485515
sfGFP	30	16644	4.623333333333333	B2	33	AFU	485	515	naive 1x	HCK pT7 GFP	5	2		sfGFP30485515
sfGFP	30	16644	4.623333333333333	B3	45	AFU	485	515	naive 1x	HCK pT7 GFP	10	2		sfGFP30485515
sfGFP	30	16644	4.623333333333333	B4	37	AFU	485	515	naive 1x	HCK pT7 GFP	20	2		sfGFP30485515
sfGFP	30	16644	4.623333333333333	B5	35	AFU	485	515	naive 1x	HCK pT7 GFP	30	2		sfGFP30485515
sfGFP	30	16644	4.623333333333333	B6	28	AFU	485	515	naive 1x	HCK pT7 GFP	40	2		sfGFP30485515
sfGFP	30	16644	4.623333333333333	B7	28	AFU	485	515	naive 1x	HCK pT7 GFP	50	2		sfGFP30485515
sfGFP	30	16644	4.623333333333333	B8	27	AFU	485	515	naive 1x	HCK pT7 GFP	75	2		sfGFP30485515
sfGFP	30	16644	4.623333333333333	B9	28	AFU	485	515	naive 1x	HCK pT7 GFP	100	2		sfGFP30485515
sfGFP	30	16644	4.623333333333333	B10	29	AFU	485	515	naive 1x	HCK pT7 GFP	150	2		sfGFP30485515
sfGFP	30	16644	4.623333333333333	B11	25	AFU	485	515	naive 1x	HCK pT7 GFP	200	2		sfGFP30485515
sfGFP	30	16644	4.623333333333333	B12	21	AFU	485	515	naive 1x	HCK pT7 GFP	400	2		sfGFP30485515
sfGFP	30	16644	4.623333333333333	C1	22	AFU	485	515	naive 1x	HCK pT7 GFP	0	3		sfGFP30485515
sfGFP	30	16644	4.623333333333333	C2	31	AFU	485	515	naive 1x	HCK pT7 GFP	5	3		sfGFP30485515
sfGFP	30	16644	4.623333333333333	C3	42	AFU	485	515	naive 1x	HCK pT7 GFP	10	3		sfGFP30485515
sfGFP	30	16644	4.623333333333333	C4	37	AFU	485	515	naive 1x	HCK pT7 GFP	20	3		sfGFP30485515
sfGFP	30	16644	4.623333333333333	C5	39	AFU	485	515	naive 1x	HCK pT7 GFP	30	3		sfGFP30485515
sfGFP	30	16644	4.623333333333333	C6	32	AFU	485	515	naive 1x	HCK pT7 GFP	40	3		sfGFP30485515
sfGFP	30	16644	4.623333333333333	C7	36	AFU	485	515	naive 1x	HCK pT7 GFP	50	3		sfGFP30485515
sfGFP	30	16644	4.623333333333333	C8	33	AFU	485	515	naive 1x	HCK pT7 GFP	75	3		sfGFP30485515
sfGFP	30	16644	4.623333333333333	C9	45	AFU	485	515	naive 1x	HCK pT7 GFP	100	3		sfGFP30485515
sfGFP	30	16644	4.623333333333333	C10	34	AFU	485	515	naive 1x	HCK pT7 GFP	150	3		sfGFP30485515
sfGFP	30	16644	4.623333333333333	C11	29	AFU	485	515	naive 1x	HCK pT7 GFP	200	3		sfGFP30485515
sfGFP	30	16644	4.623333333333333	C12	25	AFU	485	515	naive 1x	HCK pT7 GFP	400	3		sfGFP30485515
sfGFP	30	16644	4.623333333333333	D1	18	AFU	485	515	naive 2x	HCK pT7 GFP	0	1		sfGFP30485515
sfGFP	30	16644	4.623333333333333	D2	26	AFU	485	515	naive 2x	HCK pT7 GFP	5	1		sfGFP30485515
sfGFP	30	16644	4.623333333333333	D3	24	AFU	485	515	naive 2x	HCK pT7 GFP	10	1		sfGFP30485515
sfGFP	30	16644	4.623333333333333	D4	20	AFU	485	515	naive 2x	HCK pT7 GFP	20	1		sfGFP30485515
sfGFP	30	16644	4.623333333333333	D5	23	AFU	485	515	naive 2x	HCK pT7 GFP	30	1		sfGFP30485515
sfGFP	30	16644	4.623333333333333	D6	20	AFU	485	515	naive 2x	HCK pT7 GFP	40	1		sfGFP30485515
sfGFP	30	16644	4.623333333333333	D7	20	AFU	485	515	naive 2x	HCK pT7 GFP	50	1		sfGFP30485515
sfGFP	30	16644	4.623333333333333	D8	15	AFU	485	515	naive 2x	HCK pT7 GFP	75	1		sfGFP30485515
sfGFP	30	16644	4.623333333333333	D9	17	AFU	485	515	naive 2x	HCK pT7 GFP	100	1		sfGFP30485515
sfGFP	30	16644	4.623333333333333	D10	10	AFU	485	515	naive 2x	HCK pT7 GFP	150	1		sfGFP30485515
sfGFP	30	16644	4.623333333333333	D11	9	AFU	485	515	naive 2x	HCK pT7 GFP	200	1		sfGFP30485515
sfGFP	30	16644	4.623333333333333	D12	11	AFU	485	515	naive 2x	HCK pT7 GFP	400	1		sfGFP30485515
sfGFP	30	16644	4.623333333333333	E1	25	AFU	485	515	naive 2x	HCK pT7 GFP	0	2		sfGFP30485515
sfGFP	30	16644	4.623333333333333	E2	40	AFU	485	515	naive 2x	HCK pT7 GFP	5	2		sfGFP30485515
sfGFP	30	16644	4.623333333333333	E3	57	AFU	485	515	naive 2x	HCK pT7 GFP	10	2		sfGFP30485515
sfGFP	30	16644	4.623333333333333	E4	45	AFU	485	515	naive 2x	HCK pT7 GFP	20	2		sfGFP30485515
sfGFP	30	16644	4.623333333333333	E5	42	AFU	485	515	naive 2x	HCK pT7 GFP	30	2		sfGFP30485515
sfGFP	30	16644	4.623333333333333	E6	37	AFU	485	515	naive 2x	HCK pT7 GFP	40	2		sfGFP30485515
sfGFP	30	16644	4.623333333333333	E7	32	AFU	485	515	naive 2x	HCK pT7 GFP	50	2		sfGFP30485515
[truncated: 19,817 more rows]
