# Supplementary material for: Integrase-mediated differentiation circuits improve evolutionary stability of burdensome and toxic functions in E. coli
Source: Nat Commun. 2022 Nov 10;13:6822. doi: 10.1038/s41467-022-34361-y (PMC9649629; doi:10.1038/s41467-022-34361-y)
Supplement: Supplementary file 8 — Source Data [file 41467_2022_34361_MOESM8_ESM.zip › Suppl Fig 16/colony_counts_mutation_summary.xlsx]

## Sheet: plating_results
Strain	replicate	media	dilution	red	green	red/green	none	total	GFP colony sample min	GFP colony sample max	red	green	red/green	none	total	differentiators + producers	progenitors + non-differentiators	non-producers + lost plasmid	non-differentiators			Replicate	Strain	Differentiators/Producers	Non-differentiators	Non-producers/lost R6K
D1x	1	Kan/Las/Sal	1000000	43	0	0	13	56			3.58333e+08	0	0	1.08333e+08	4.66667e+08	0		1.08333e+08	3.58333e+08			1	D1x	0	360000000	1.08333e+08
D1x	1	Kan/Las/Sal	100000	NC	0	0	NC	NC				0	0									2	D1x	0	2.99583e+08	1.41667e+08
D1x	1	Kan/Chlor/Las	100000	472	0	0	0	472			3.93333e+08	0	0	0	3.93333e+08		3.93333e+08					3	D1x	0	3.74167e+08	1.41667e+08
D1x	1	Kan/Chlor/Las/Sal	100000	434	0	0	0	434			3.61667e+08	0	0	0	3.61667e+08	0			3.61667e+08			1	D2x	9.20833e+07	358333	1.64583e+08
D1x	2	Kan/Las/Sal	1000000	35	0	0	17	52			2.91667e+08	0	0	1.41667e+08	4.33333e+08	0		1.41667e+08	2.91667e+08			2	D2x	3.91667e+07	66666.7	188750000
D1x	2	Kan/Las/Sal	100000	NC	0	0	NC	NC				0	0									3	D2x	4.16667e+06	4.16667	3.24167e+08
D1x	2	Kan/Chlor/Las	100000	350	0	0	0	350			2.91667e+08	0	0	0	2.91667e+08		2.91667e+08					1	TD1x	0	5.20833e+08	0
D1x	2	Kan/Chlor/Las/Sal	100000	369	0	0	0	369			307500000	0	0	0	307500000	0			307500000			2	TD1x	0	4.91667e+08	0
D1x	3	Kan/Las/Sal	1000000	50	0	0	17	67			4.16667e+08	0	0	1.41667e+08	5.58333e+08	0		1.41667e+08	4.16667e+08			3	TD1x	833333	4.60417e+08	0
D1x	3	Kan/Las/Sal	100000	NC	0	0	NC	NC				0	0									1	TD2x	4.33333e+08	1.20833e+08	3.33333e+07
D1x	3	Kan/Chlor/Las	100000	338	0	0	0	338			2.81667e+08	0	0	0	2.81667e+08		2.81667e+08					2	TD2x	1.41667e+08	2.54167e+08	125000000
D1x	3	Kan/Chlor/Las/Sal	100000	398	0	0	0	398			3.31667e+08	0	0	0	3.31667e+08	0			3.31667e+08			3	TD2x	1.66667e+08	4.58333e+08	25000000
D2x	1	Kan/Las/Sal	1000000	0	12	0	16	28	15346	42469	0	100000000	0	1.33333e+08	2.33333e+08	100000000		1.33333e+08	0			1	naive1X	500000		600000000
D2x	1	Kan/Las/Sal	100000	0	101	0	235	336			0	8.41667e+07	0	1.95833e+08	280000000	8.41667e+07		1.95833e+08	0			2	naive1X	3.66667e+06		4.91667e+08
D2x	1	Kan/Chlor/Las	1000	89	0	0	0	89	8096	13244	741667	0	0	0	741667		741667					3	naive1X	4.16667e+06		5.16667e+08
D2x	1	Kan/Chlor/Las/Sal	1000	43	0	0	0	43			358333	0	0	0	358333	0			358333			1	naive2X	0		6.66667e+08
D2x	2	Kan/Las/Sal	1000000	0	3	0	23	26	10785	31445	0	25000000	0	1.91667e+08	2.16667e+08	25000000		1.91667e+08	0			2	naive2X	1.91667e+06		500000000
D2x	2	Kan/Las/Sal	100000	0	64	0	223	287			0	5.33333e+07	0	1.85833e+08	2.39167e+08	5.33333e+07		1.85833e+08	0			3	naive2X	1750000		6.33333e+08
D2x	2	Kan/Chlor/Las	1000	9	0	0	0	9	8558	11731	75000	0	0	0	75000		75000
D2x	2	Kan/Chlor/Las/Sal	1000	8	0	0	0	8			66666.7	0	0	0	66666.7	0			66666.7			Replicate	Strain	Differentiators/Producers	Non-differentiators	Non-producers/lost R6K
D2x	3	Kan/Las/Sal	1000000	0	0	0	40	40			0	0	0	3.33333e+08	3.33333e+08	0		3.33333e+08	0			1	D1x	0	0.768683	0.231317
D2x	3	Kan/Las/Sal	100000	0	5	0	378	383	3931	11953	0	4.16667e+06	0	315000000	3.19167e+08	4.16667e+06		315000000	0			2	D1x	0	0.678942	0.321058
D2x	3	Kan/Chlor/Las	10	52	0	0	0	52			4333.33	0	0	0	4333.33		4333.33					3	D1x	0	0.725363	0.274637
D2x	3	Kan/Chlor/Las/Sal	0.1	5	0	0	0	5	1557	5331	4.16667	0	0	0	4.16667	0			4.16667			1	D2x	0.358266	0.00139416	0.64034
TD1x	1	Kan/Las/Sal	1000000	61	0	0	0	61			5.08333e+08	0	0	0	5.08333e+08	0		0	5.08333e+08			2	D2x	0.171796	0.000292419	0.827911
TD1x	1	Kan/Las/Sal	100000	NC	0	0	NC	NC				0	0			0						3	D2x	0.0126904	1.26904e-08	0.98731
TD1x	1	Kan/Chlor/Las	1000000	55	0	0	0	55			4.58333e+08	0	0	0	4.58333e+08		4.58333e+08					1	TD1x	0	1	0
TD1x	1	Kan/Chlor/Las/Sal	1000000	64	0	0	0	64			5.33333e+08	0	0	0	5.33333e+08	0			5.33333e+08			2	TD1x	0	1	0
TD1x	2	Kan/Las/Sal	1000000	63	0	0	0	63	1503	1800	525000000	0	0	0	525000000	0		0	525000000			3	TD1x	0.00180668	0.998193	0
TD1x	2	Kan/Las/Sal	100000	NC	0	0	NC	NC				0	0			0						1	TD2x	0.737589	0.205674	0.0567376
TD1x	2	Kan/Chlor/Las	1000000	69	0	0	0	69			575000000	0	0	0	575000000		575000000					2	TD2x	0.272	0.488	0.24
TD1x	2	Kan/Chlor/Las/Sal	1000000	55	0	0	0	55			4.58333e+08	0	0	0	4.58333e+08	0			4.58333e+08			3	TD2x	0.25641	0.705128	0.0384615
TD1x	3	Kan/Las/Sal	100000	566	1	0	0	567			4.71667e+08	833333	0	0	472500000	833333		0	4.71667e+08			1	naive1X	0.000832639		0.999167
TD1x	3	Kan/Chlor/Las	100000	518	0	0	0	518			4.31667e+08	0	0	0	4.31667e+08		4.31667e+08					2	naive1X	0.00740242		0.992598
TD1x	3	Kan/Chlor/Las/Sal	100000	539	0	0	0	539			4.49167e+08	0	0	0	4.49167e+08	0			4.49167e+08			3	naive1X	0.008		0.992
TD2x	1	Kan/Las/Sal	1000000	20	42	10	4	76	21871	32867	1.66667e+08	350000000	8.33333e+07	3.33333e+07	6.33333e+08	4.33333e+08		3.33333e+07	1.66667e+08			1	naive2X	0		1
TD2x	1	Kan/Chlor/Las	1000000	55	0	0	0	55			4.58333e+08	0	0	0	4.58333e+08		4.58333e+08					2	naive2X	0.0038187		0.996181
TD2x	1	Kan/Chlor/Las/Sal	1000000	9	0	14	0	23	9917	19787	75000000	0	1.16667e+08	0	1.91667e+08	1.16667e+08			75000000			3	naive2X	0.00275554		0.997244
TD2x	2	Kan/Las/Sal	1000000	40	15	2	15	72	23208	46913	3.33333e+08	125000000	1.66667e+07	125000000	600000000	1.41667e+08		125000000	3.33333e+08
TD2x	2	Kan/Chlor/Las	1000000	45	0	0	0	45	some very small colonies that are less red		375000000	0	0	0	375000000		375000000
TD2x	2	Kan/Chlor/Las/Sal	1000000	21	0	8	0	29	4014	7832	175000000	0	6.66667e+07	0	2.41667e+08	6.66667e+07			175000000
TD2x	3	Kan/Las/Sal	1000000	57	13	7	3	80	28457	47546	475000000	1.08333e+08	5.83333e+07	25000000	6.66667e+08	1.66667e+08		25000000	475000000
TD2x	3	Kan/Chlor/Las	1000000	77	0	0	0	77			6.41667e+08	0	0	0	6.41667e+08		6.41667e+08
TD2x	3	Kan/Chlor/Las/Sal	1000000	53	0	8	0	61	5710	11714	4.41667e+08	0	6.66667e+07	0	5.08333e+08	6.66667e+07			4.41667e+08
																producers	non-producers
naive1X	1	Kan	1000000	0	0	0	72	72	1699	2999	0	0	0	600000000	600000000	0	600000000
naive1X	1	Kan	10000	0	6	0	7200	7200	7702	11531	0	500000	0	600000000	600000000	500000	600000000
naive1X	2	Kan	1000000	0	0	0	59	59	2029	3510	0	0	0	4.91667e+08	4.91667e+08	0	4.91667e+08
naive1X	2	Kan	10000	0	44	0	5900	5900	5494	10157	0	3.66667e+06	0	4.91667e+08	4.91667e+08	3.66667e+06	4.91667e+08
naive1X	3	Kan	1000000	0	0	0	62	62	5676	11622	0	0	0	5.16667e+08	5.16667e+08	0	5.16667e+08
naive1X	3	Kan	100000	0	5	0	6200	6200	1986	4062	0	4.16667e+06	0	5.16667e+09	5.16667e+09	4.16667e+06	5.16667e+09
naive2X	1	Kan	1000000	0	0	0	80	80	3781	6188	0	0	0	6.66667e+08	6.66667e+08	0	6.66667e+08
naive2X	1	Kan	10000	0	0	0	8000	8000			0	0	0	6.66667e+08	6.66667e+08	0	6.66667e+08
naive2X	2	Kan	1000000	0	0	0	60	60	2136	3979	0	0	0	500000000	500000000	0	500000000
naive2X	2	Kan	10000	0	23	0	6000	6000	9062	38136	0	1.91667e+06	0	500000000	500000000	1.91667e+06	500000000
naive2X	3	Kan	1000000	0	0	0	76	76	1237	1489	0	0	0	6.33333e+08	6.33333e+08	0	6.33333e+08
naive2X	3	Kan	10000	0	21		7600	7600	13029	23075	0	1750000	0	6.33333e+08	6.33333e+08	1750000	6.33333e+08

## Sheet: sequencing_summary
Strain	T site	H site	primary O site	secondary O site	cole1	Source	phenotype	sequencing result
diff1X-R1-C1	inverted sequence, intact pir, destroyed attB/attP	NA	WT	WT	WT	Kan/Las/Sal 1e-6 plate	mScarlet+/GFP-	non-differentiator
diff1X-R1-C2	inverted sequence, intact pir, destroyed attB/attP	NA	WT	WT	WT	Kan/Las/Sal 1e-6 plate	mScarlet+/GFP-	non-differentiator
diff1X-R1-C3	inverted sequence, intact pir, destroyed attB/attP	NA	WT	WT	WT	Kan/Las/Sal 1e-6 plate	mScarlet-/GFP-	non-differentiator
diff1X-R1-C4	excised, T7RNAP W221*	NA	WT	WT	WT	Kan/Las/Sal 1e-6 plate	mScarlet-/GFP-	non-producer; lost R6K plasmid
diff1X-R2-C1	inverted sequence, intact pir, destroyed attB/attP	NA	WT	WT	WT	Kan/Las/Sal 1e-6 plate	mScarlet+/GFP-	non-differentiator
diff1X-R2-C2	large deletion, intact pir, destroyed attP.	NA	WT	WT	WT	Kan/Las/Sal 1e-6 plate	mScarlet-/GFP-	non-differentiator; lost R6K plasmid
diff2X-R1-C1	inverted sequence, disrupted pirL/cfaN, destroyed attB/attP	poor seq	WT	WT	WT	Kan/Las/Sal 1e-6 plate	mScarlet+/GFP-	non-producer; flawed H locus sequencing
diff2X-R1-C2	inverted sequence, disrupted pirL/cfaN, destroyed attB/attP	poor seq	WT	WT	WT	Kan/Las/Sal 1e-6 plate	mScarlet+/GFP-	non-producer; flawed H locus sequencing
diff2X-R1-C3	inverted sequence, intact pirL/cfaN, destroyed attB/attP	poor seq	WT	WT	WT	Kan/Chlor/Las/Sal 1e-3 plate	mScarlet-/GFP-	non-differentiator; flawed H locus sequencing
diff2X-R1-C4	inverted sequence, intact pirL/cfaN, destroyed attB/attP	inverted sequence, intact cfaC/pirR, destroyed attB/attP	WT	WT	WT	Kan/Chlor/Las/Sal 1e-3 plate	mScarlet-/GFP-	non-differentiator
diff2X-R2-C1	inverted sequence, disrupted pirL/cfaN, destroyed attB/attP	inverted sequence, intact cfaC/pirR, destroyed attB/attP	WT	WT	WT	Kan/Las/Sal 1e-6 plate	mScarlet+/GFP-	non-producer
diff2X-R2-C2	WT, not recombined	WT, not recombined	deletion in Bxb1	deletion in Bxb1	WT	Kan/Chlor/Las/Sal 1e-3 plate	mScarlet-/GFP-	non-differentiator; Bxb1 expression inactivated
termdiff1X-R1-C1	inverted sequence, intact pir, destroyed attB/attP	NA	WT	WT	WT	Kan/Chlor/Las/Sal 1e-6 plate	mScarlet+/GFP-	non-differentiator
termdiff1X-R1-C2	inverted sequence, intact pir, destroyed attB/attP	NA	WT	WT	WT	Kan/Chlor/Las/Sal 1e-6 plate	mScarlet+/GFP-	non-differentiator
termdiff1X-R2-C1	PCR fail	NA	WT	WT	WT	Kan/Chlor/Las/Sal 1e-6 plate	mScarlet+/GFP-	non-differentiator, failed T locus PCR
termdiff1X-R2-C2	inverted sequence, intact pir, destroyed attB/attP	NA	WT	WT	WT	Kan/Chlor/Las/Sal 1e-6 plate	mScarlet+/GFP-	non-differentiator
termdiff1X-R3-C1	inverted sequence, intact pir, destroyed attB/attP	NA	WT	WT	WT	Kan/Chlor/Las/Sal 1e-5 plate	mScarlet+/GFP-	non-differentiator
termdiff1X-R3-C2	inverted sequence, intact pir, destroyed attB/attP	NA	WT	WT	WT	Kan/Chlor/Las/Sal 1e-5 plate	mScarlet+/GFP-	non-differentiator
termdiff2X-R1-C1	inverted sequence, intact pirL/cfaN, destroyed attB/attP	recombined, WT sequence	WT	WT	WT	Kan/Chlor/Las/Sal 1e-6 plate	mScarlet+/GFP+	reduced differentiator, producer
termdiff2X-R1-C2	inverted sequence, intact pirL/cfaN, destroyed attB/attP	recombined, WT sequence	WT	WT	WT	Kan/Chlor/Las/Sal 1e-6 plate	mScarlet+/GFP+	reduced differentiator, producer
termdiff2X-R2-C1	PCR fail	inverted sequence, intact pirR/cfaC, destroyed attB/attP	WT	WT	WT	Kan/Chlor/Las/Sal 1e-6 plate	mScarlet+/GFP-	non-differentiator, failed T locus PCR
termdiff2X-R2-C2	inverted sequence, intact pirL/cfaN, destroyed attB/attP	large deletion, intact CfaC/pirR, destroyed attP	WT	WT	WT	Kan/Chlor/Las/Sal 1e-6 plate	mScarlet+/GFP-	non-differentiator
termdiff2X-R3-C1	inverted sequence, intact pirL/cfaN (partially duplicated), destroyed attB/attP	inverted sequence, intact pirR/cfaC, destroyed attB/attP	WT	WT	WT	Kan/Chlor/Las/Sal 1e-6 plate	mScarlet+/GFP-	non-differentiator
termdiff2X-R3-C2	inverted sequence, intact pirL/cfaN (partially duplicated), destroyed attB/attP	inverted sequence, intact pirR/cfaC, destroyed attB/attP	WT	WT	WT	Kan/Chlor/Las/Sal 1e-6 plate	mScarlet+/GFP-	non-differentiator
naive1X-R1-C1	frameshift 4bp (CTAT) insertion after NT19 in T7RNAP	NA	NA	NA	WT	Kan 1e-6 plate	GFP-	non-producer
naive1X-R1-C2	frameshift 4bp (CGCA) insertion after NT153 in T7RNAP	NA	NA	NA	WT	Kan 1e-6 plate	GFP-	non-producer
naive1X-R2-C1	frameshift 7bp (GCTGCTG) insertion after NT2162 in T7RNAP	NA	NA	NA	WT	Kan 1e-6 plate	GFP-	non-producer
naive1X-R2-C2	T7RNAP S711*	NA	NA	NA	WT	Kan 1e-6 plate	GFP-	non-producer
naive1X-R3-C1	T7RNAP L686*	NA	NA	NA	WT	Kan 1e-6 plate	GFP-	non-producer
naive1X-R3-C2	T7RNAP Q237*	NA	NA	NA	WT	Kan 1e-6 plate	GFP-	non-producer
naive2X-R1-C1	WT	WT	NA	NA	2bp deletion (NT 13-14)in T7 promoter	Kan 1e-6 plate	GFP-	non-producer; plasmid mutation
naive2X-R1-C2	WT	WT	NA	NA	T7 promoter NT11 C->G	Kan 1e-6 plate	GFP-	non-producer; plasmid mutation
naive2X-R2-C1	WT	WT	NA	NA	T7 promoter NT11 C->A	Kan 1e-6 plate	GFP-	non-producer; plasmid mutation
naive2X-R2-C2	WT	WT	NA	NA	T7 promoter NT11 C->A	Kan 1e-6 plate	GFP-	non-producer; plasmid mutation
naive2X-R3-C1	WT	WT	NA	NA	WT	Kan 1e-6 plate	GFP-	non-producer; explanotory mutations not identified
naive2X-R3-C2	WT	WT	NA	NA	WT	Kan 1e-6 plate	GFP-	non-producer; explanotory mutations not identified
