# Supplementary material for: Integrase-mediated differentiation circuits improve evolutionary stability of burdensome and toxic functions in E. coli
Source: Nat Commun. 2022 Nov 10;13:6822. doi: 10.1038/s41467-022-34361-y (PMC9649629; doi:10.1038/s41467-022-34361-y)
Supplement: Supplementary file 8 — Source Data [file 41467_2022_34361_MOESM8_ESM.zip › Suppl Fig 2/figureS2B-C_platereader_tidy.csv]

Channel	Gain	Time (sec)	Time (hr)	Well	Measurement	Units	Excitation	Emission	strain	sal	las	iptg	replicate	ChanStr
mScarletI	100	394	0.10944444444444444	A1	4	AFU	565	595	BLANK	0	0	0	0	mScarletI100565595
mScarletI	100	394	0.10944444444444444	A2	7	AFU	565	595	BLANK	0	0	0	0	mScarletI100565595
mScarletI	100	394	0.10944444444444444	A3	0	AFU	565	595	BLANK	0	0	0	0	mScarletI100565595
mScarletI	100	394	0.10944444444444444	A4	21	AFU	565	595	BLANK	0	0	0	0	mScarletI100565595
mScarletI	100	394	0.10944444444444444	A5	5	AFU	565	595	BLANK	0	0	0	0	mScarletI100565595
mScarletI	100	394	0.10944444444444444	A6	4	AFU	565	595	BLANK	0	0	0	0	mScarletI100565595
mScarletI	100	394	0.10944444444444444	A7	1	AFU	565	595	BLANK	0	0	0	0	mScarletI100565595
mScarletI	100	394	0.10944444444444444	A8	14	AFU	565	595	BLANK	0	0	0	0	mScarletI100565595
mScarletI	100	394	0.10944444444444444	A9	6	AFU	565	595	BLANK	0	0	0	0	mScarletI100565595
mScarletI	100	394	0.10944444444444444	A10	1	AFU	565	595	BLANK	0	0	0	0	mScarletI100565595
mScarletI	100	394	0.10944444444444444	A11	5	AFU	565	595	BLANK	0	0	0	0	mScarletI100565595
mScarletI	100	394	0.10944444444444444	A12	3	AFU	565	595	BLANK	0	0	0	0	mScarletI100565595
mScarletI	100	394	0.10944444444444444	B1	8	AFU	565	595	BLANK	0	0	0	0	mScarletI100565595
mScarletI	100	394	0.10944444444444444	B2	0	AFU	565	595	mscar_diff	0	0	0	1	mScarletI100565595
mScarletI	100	394	0.10944444444444444	B3	0	AFU	565	595	mscar_diff	5	0	0	1	mScarletI100565595
mScarletI	100	394	0.10944444444444444	B4	5	AFU	565	595	mscar_diff	7.5	0	0	1	mScarletI100565595
mScarletI	100	394	0.10944444444444444	B5	4	AFU	565	595	mscar_diff	10	0	0	1	mScarletI100565595
mScarletI	100	394	0.10944444444444444	B6	11	AFU	565	595	mscar_diff	15	0	0	1	mScarletI100565595
mScarletI	100	394	0.10944444444444444	B7	0	AFU	565	595	mscar_diff	30	0	0	1	mScarletI100565595
mScarletI	100	394	0.10944444444444444	B8	9	AFU	565	595	naive_T7	0	0	0	1	mScarletI100565595
mScarletI	100	394	0.10944444444444444	B9	13	AFU	565	595	naive_T7	0	0	10	1	mScarletI100565595
mScarletI	100	394	0.10944444444444444	B10	1	AFU	565	595	naive_T7	0	0	30	1	mScarletI100565595
mScarletI	100	394	0.10944444444444444	B11	11	AFU	565	595	naive_T7	0	0	100	1	mScarletI100565595
mScarletI	100	394	0.10944444444444444	B12	4	AFU	565	595	BLANK	0	0	0	0	mScarletI100565595
mScarletI	100	394	0.10944444444444444	C1	9	AFU	565	595	BLANK	0	0	0	0	mScarletI100565595
mScarletI	100	394	0.10944444444444444	C2	12	AFU	565	595	mscar_diff	0	0	0	2	mScarletI100565595
mScarletI	100	394	0.10944444444444444	C3	1	AFU	565	595	mscar_diff	5	0	0	2	mScarletI100565595
mScarletI	100	394	0.10944444444444444	C4	9	AFU	565	595	mscar_diff	7.5	0	0	2	mScarletI100565595
mScarletI	100	394	0.10944444444444444	C5	8	AFU	565	595	mscar_diff	10	0	0	2	mScarletI100565595
mScarletI	100	394	0.10944444444444444	C6	7	AFU	565	595	mscar_diff	15	0	0	2	mScarletI100565595
mScarletI	100	394	0.10944444444444444	C7	2	AFU	565	595	mscar_diff	30	0	0	2	mScarletI100565595
mScarletI	100	394	0.10944444444444444	C8	10	AFU	565	595	naive_T7	0	0	0	2	mScarletI100565595
mScarletI	100	394	0.10944444444444444	C9	6	AFU	565	595	naive_T7	0	0	10	2	mScarletI100565595
mScarletI	100	394	0.10944444444444444	C10	1	AFU	565	595	naive_T7	0	0	30	2	mScarletI100565595
mScarletI	100	394	0.10944444444444444	C11	10	AFU	565	595	naive_T7	0	0	100	2	mScarletI100565595
mScarletI	100	394	0.10944444444444444	C12	8	AFU	565	595	BLANK	0	0	0	0	mScarletI100565595
mScarletI	100	394	0.10944444444444444	D1	4	AFU	565	595	BLANK	0	0	0	0	mScarletI100565595
mScarletI	100	394	0.10944444444444444	D2	7	AFU	565	595	mscar_diff	0	0	0	3	mScarletI100565595
mScarletI	100	394	0.10944444444444444	D3	6	AFU	565	595	mscar_diff	5	0	0	3	mScarletI100565595
mScarletI	100	394	0.10944444444444444	D4	14	AFU	565	595	mscar_diff	7.5	0	0	3	mScarletI100565595
mScarletI	100	394	0.10944444444444444	D5	8	AFU	565	595	mscar_diff	10	0	0	3	mScarletI100565595
mScarletI	100	394	0.10944444444444444	D6	17	AFU	565	595	mscar_diff	15	0	0	3	mScarletI100565595
mScarletI	100	394	0.10944444444444444	D7	13	AFU	565	595	mscar_diff	30	0	0	3	mScarletI100565595
mScarletI	100	394	0.10944444444444444	D8	2	AFU	565	595	naive_T7	0	0	0	3	mScarletI100565595
mScarletI	100	394	0.10944444444444444	D9	1	AFU	565	595	naive_T7	0	0	10	3	mScarletI100565595
mScarletI	100	394	0.10944444444444444	D10	8	AFU	565	595	naive_T7	0	0	30	3	mScarletI100565595
mScarletI	100	394	0.10944444444444444	D11	12	AFU	565	595	naive_T7	0	0	100	3	mScarletI100565595
mScarletI	100	394	0.10944444444444444	D12	0	AFU	565	595	BLANK	0	0	0	0	mScarletI100565595
mScarletI	100	394	0.10944444444444444	E1	7	AFU	565	595	BLANK	0	0	0	0	mScarletI100565595
mScarletI	100	394	0.10944444444444444	E2	3	AFU	565	595	mscar_diff	0	0	0	1	mScarletI100565595
mScarletI	100	394	0.10944444444444444	E3	11	AFU	565	595	mscar_diff	0	0.1	0	1	mScarletI100565595
mScarletI	100	394	0.10944444444444444	E4	9	AFU	565	595	mscar_diff	0	0.3	0	1	mScarletI100565595
mScarletI	100	394	0.10944444444444444	E5	6	AFU	565	595	mscar_diff	0	1	0	1	mScarletI100565595
mScarletI	100	394	0.10944444444444444	E6	2	AFU	565	595	mscar_diff	0	3	0	1	mScarletI100565595
mScarletI	100	394	0.10944444444444444	E7	11	AFU	565	595	mscar_diff	0	10	0	1	mScarletI100565595
mScarletI	100	394	0.10944444444444444	E8	3	AFU	565	595	naive_T7_2	0	0	0	1	mScarletI100565595
mScarletI	100	394	0.10944444444444444	E9	11	AFU	565	595	naive_T7_2	0	0	10	1	mScarletI100565595
mScarletI	100	394	0.10944444444444444	E10	15	AFU	565	595	naive_T7_2	0	0	30	1	mScarletI100565595
mScarletI	100	394	0.10944444444444444	E11	6	AFU	565	595	naive_T7_2	0	0	100	1	mScarletI100565595
mScarletI	100	394	0.10944444444444444	E12	2	AFU	565	595	BLANK	0	0	0	0	mScarletI100565595
mScarletI	100	394	0.10944444444444444	F1	5	AFU	565	595	BLANK	0	0	0	0	mScarletI100565595
mScarletI	100	394	0.10944444444444444	F2	16	AFU	565	595	mscar_diff	0	0	0	2	mScarletI100565595
mScarletI	100	394	0.10944444444444444	F3	5	AFU	565	595	mscar_diff	0	0.1	0	2	mScarletI100565595
mScarletI	100	394	0.10944444444444444	F4	6	AFU	565	595	mscar_diff	0	0.3	0	2	mScarletI100565595
mScarletI	100	394	0.10944444444444444	F5	13	AFU	565	595	mscar_diff	0	1	0	2	mScarletI100565595
mScarletI	100	394	0.10944444444444444	F6	12	AFU	565	595	mscar_diff	0	3	0	2	mScarletI100565595
mScarletI	100	394	0.10944444444444444	F7	9	AFU	565	595	mscar_diff	0	10	0	2	mScarletI100565595
mScarletI	100	394	0.10944444444444444	F8	0	AFU	565	595	naive_T7_2	0	0	0	2	mScarletI100565595
mScarletI	100	394	0.10944444444444444	F9	7	AFU	565	595	naive_T7_2	0	0	10	2	mScarletI100565595
mScarletI	100	394	0.10944444444444444	F10	7	AFU	565	595	naive_T7_2	0	0	30	2	mScarletI100565595
mScarletI	100	394	0.10944444444444444	F11	6	AFU	565	595	naive_T7_2	0	0	100	2	mScarletI100565595
mScarletI	100	394	0.10944444444444444	F12	5	AFU	565	595	BLANK	0	0	0	0	mScarletI100565595
mScarletI	100	394	0.10944444444444444	G1	6	AFU	565	595	BLANK	0	0	0	0	mScarletI100565595
mScarletI	100	394	0.10944444444444444	G2	2	AFU	565	595	mscar_diff	0	0	0	3	mScarletI100565595
mScarletI	100	394	0.10944444444444444	G3	1	AFU	565	595	mscar_diff	0	0.1	0	3	mScarletI100565595
mScarletI	100	394	0.10944444444444444	G4	5	AFU	565	595	mscar_diff	0	0.3	0	3	mScarletI100565595
mScarletI	100	394	0.10944444444444444	G5	11	AFU	565	595	mscar_diff	0	1	0	3	mScarletI100565595
mScarletI	100	394	0.10944444444444444	G6	10	AFU	565	595	mscar_diff	0	3	0	3	mScarletI100565595
mScarletI	100	394	0.10944444444444444	G7	0	AFU	565	595	mscar_diff	0	10	0	3	mScarletI100565595
mScarletI	100	394	0.10944444444444444	G8	11	AFU	565	595	naive_T7_2	0	0	0	3	mScarletI100565595
mScarletI	100	394	0.10944444444444444	G9	6	AFU	565	595	naive_T7_2	0	0	10	3	mScarletI100565595
mScarletI	100	394	0.10944444444444444	G10	5	AFU	565	595	naive_T7_2	0	0	30	3	mScarletI100565595
mScarletI	100	394	0.10944444444444444	G11	7	AFU	565	595	naive_T7_2	0	0	100	3	mScarletI100565595
mScarletI	100	394	0.10944444444444444	G12	15	AFU	565	595	BLANK	0	0	0	0	mScarletI100565595
mScarletI	100	394	0.10944444444444444	H1	0	AFU	565	595	BLANK	0	0	0	0	mScarletI100565595
mScarletI	100	394	0.10944444444444444	H2	9	AFU	565	595	BLANK	0	0	0	0	mScarletI100565595
mScarletI	100	394	0.10944444444444444	H3	9	AFU	565	595	BLANK	0	0	0	0	mScarletI100565595
mScarletI	100	394	0.10944444444444444	H4	7	AFU	565	595	BLANK	0	0	0	0	mScarletI100565595
mScarletI	100	394	0.10944444444444444	H5	9	AFU	565	595	BLANK	0	0	0	0	mScarletI100565595
mScarletI	100	394	0.10944444444444444	H6	1	AFU	565	595	BLANK	0	0	0	0	mScarletI100565595
mScarletI	100	394	0.10944444444444444	H7	6	AFU	565	595	BLANK	0	0	0	0	mScarletI100565595
mScarletI	100	394	0.10944444444444444	H8	5	AFU	565	595	BLANK	0	0	0	0	mScarletI100565595
mScarletI	100	394	0.10944444444444444	H9	5	AFU	565	595	BLANK	0	0	0	0	mScarletI100565595
mScarletI	100	394	0.10944444444444444	H10	7	AFU	565	595	BLANK	0	0	0	0	mScarletI100565595
mScarletI	100	394	0.10944444444444444	H11	8	AFU	565	595	BLANK	0	0	0	0	mScarletI100565595
mScarletI	100	394	0.10944444444444444	H12	5	AFU	565	595	BLANK	0	0	0	0	mScarletI100565595
mScarletI	100	994	0.2761111111111111	A1	8	AFU	565	595	BLANK	0	0	0	0	mScarletI100565595
mScarletI	100	994	0.2761111111111111	A2	3	AFU	565	595	BLANK	0	0	0	0	mScarletI100565595
mScarletI	100	994	0.2761111111111111	A3	6	AFU	565	595	BLANK	0	0	0	0	mScarletI100565595
mScarletI	100	994	0.2761111111111111	A4	19	AFU	565	595	BLANK	0	0	0	0	mScarletI100565595
mScarletI	100	994	0.2761111111111111	A5	7	AFU	565	595	BLANK	0	0	0	0	mScarletI100565595
mScarletI	100	994	0.2761111111111111	A6	7	AFU	565	595	BLANK	0	0	0	0	mScarletI100565595
mScarletI	100	994	0.2761111111111111	A7	7	AFU	565	595	BLANK	0	0	0	0	mScarletI100565595
mScarletI	100	994	0.2761111111111111	A8	1	AFU	565	595	BLANK	0	0	0	0	mScarletI100565595
mScarletI	100	994	0.2761111111111111	A9	11	AFU	565	595	BLANK	0	0	0	0	mScarletI100565595
mScarletI	100	994	0.2761111111111111	A10	4	AFU	565	595	BLANK	0	0	0	0	mScarletI100565595
mScarletI	100	994	0.2761111111111111	A11	5	AFU	565	595	BLANK	0	0	0	0	mScarletI100565595
mScarletI	100	994	0.2761111111111111	A12	5	AFU	565	595	BLANK	0	0	0	0	mScarletI100565595
mScarletI	100	994	0.2761111111111111	B1	4	AFU	565	595	BLANK	0	0	0	0	mScarletI100565595
mScarletI	100	994	0.2761111111111111	B2	4	AFU	565	595	mscar_diff	0	0	0	1	mScarletI100565595
mScarletI	100	994	0.2761111111111111	B3	4	AFU	565	595	mscar_diff	5	0	0	1	mScarletI100565595
mScarletI	100	994	0.2761111111111111	B4	9	AFU	565	595	mscar_diff	7.5	0	0	1	mScarletI100565595
mScarletI	100	994	0.2761111111111111	B5	3	AFU	565	595	mscar_diff	10	0	0	1	mScarletI100565595
mScarletI	100	994	0.2761111111111111	B6	8	AFU	565	595	mscar_diff	15	0	0	1	mScarletI100565595
mScarletI	100	994	0.2761111111111111	B7	6	AFU	565	595	mscar_diff	30	0	0	1	mScarletI100565595
mScarletI	100	994	0.2761111111111111	B8	8	AFU	565	595	naive_T7	0	0	0	1	mScarletI100565595
mScarletI	100	994	0.2761111111111111	B9	6	AFU	565	595	naive_T7	0	0	10	1	mScarletI100565595
mScarletI	100	994	0.2761111111111111	B10	9	AFU	565	595	naive_T7	0	0	30	1	mScarletI100565595
mScarletI	100	994	0.2761111111111111	B11	0	AFU	565	595	naive_T7	0	0	100	1	mScarletI100565595
mScarletI	100	994	0.2761111111111111	B12	5	AFU	565	595	BLANK	0	0	0	0	mScarletI100565595
mScarletI	100	994	0.2761111111111111	C1	4	AFU	565	595	BLANK	0	0	0	0	mScarletI100565595
mScarletI	100	994	0.2761111111111111	C2	9	AFU	565	595	mscar_diff	0	0	0	2	mScarletI100565595
mScarletI	100	994	0.2761111111111111	C3	8	AFU	565	595	mscar_diff	5	0	0	2	mScarletI100565595
mScarletI	100	994	0.2761111111111111	C4	10	AFU	565	595	mscar_diff	7.5	0	0	2	mScarletI100565595
mScarletI	100	994	0.2761111111111111	C5	6	AFU	565	595	mscar_diff	10	0	0	2	mScarletI100565595
mScarletI	100	994	0.2761111111111111	C6	9	AFU	565	595	mscar_diff	15	0	0	2	mScarletI100565595
mScarletI	100	994	0.2761111111111111	C7	12	AFU	565	595	mscar_diff	30	0	0	2	mScarletI100565595
mScarletI	100	994	0.2761111111111111	C8	9	AFU	565	595	naive_T7	0	0	0	2	mScarletI100565595
mScarletI	100	994	0.2761111111111111	C9	9	AFU	565	595	naive_T7	0	0	10	2	mScarletI100565595
mScarletI	100	994	0.2761111111111111	C10	9	AFU	565	595	naive_T7	0	0	30	2	mScarletI100565595
mScarletI	100	994	0.2761111111111111	C11	0	AFU	565	595	naive_T7	0	0	100	2	mScarletI100565595
mScarletI	100	994	0.2761111111111111	C12	4	AFU	565	595	BLANK	0	0	0	0	mScarletI100565595
mScarletI	100	994	0.2761111111111111	D1	7	AFU	565	595	BLANK	0	0	0	0	mScarletI100565595
mScarletI	100	994	0.2761111111111111	D2	8	AFU	565	595	mscar_diff	0	0	0	3	mScarletI100565595
mScarletI	100	994	0.2761111111111111	D3	12	AFU	565	595	mscar_diff	5	0	0	3	mScarletI100565595
mScarletI	100	994	0.2761111111111111	D4	2	AFU	565	595	mscar_diff	7.5	0	0	3	mScarletI100565595
mScarletI	100	994	0.2761111111111111	D5	8	AFU	565	595	mscar_diff	10	0	0	3	mScarletI100565595
mScarletI	100	994	0.2761111111111111	D6	6	AFU	565	595	mscar_diff	15	0	0	3	mScarletI100565595
mScarletI	100	994	0.2761111111111111	D7	12	AFU	565	595	mscar_diff	30	0	0	3	mScarletI100565595
mScarletI	100	994	0.2761111111111111	D8	6	AFU	565	595	naive_T7	0	0	0	3	mScarletI100565595
mScarletI	100	994	0.2761111111111111	D9	13	AFU	565	595	naive_T7	0	0	10	3	mScarletI100565595
mScarletI	100	994	0.2761111111111111	D10	19	AFU	565	595	naive_T7	0	0	30	3	mScarletI100565595
mScarletI	100	994	0.2761111111111111	D11	5	AFU	565	595	naive_T7	0	0	100	3	mScarletI100565595
mScarletI	100	994	0.2761111111111111	D12	10	AFU	565	595	BLANK	0	0	0	0	mScarletI100565595
mScarletI	100	994	0.2761111111111111	E1	2	AFU	565	595	BLANK	0	0	0	0	mScarletI100565595
mScarletI	100	994	0.2761111111111111	E2	5	AFU	565	595	mscar_diff	0	0	0	1	mScarletI100565595
mScarletI	100	994	0.2761111111111111	E3	8	AFU	565	595	mscar_diff	0	0.1	0	1	mScarletI100565595
mScarletI	100	994	0.2761111111111111	E4	2	AFU	565	595	mscar_diff	0	0.3	0	1	mScarletI100565595
mScarletI	100	994	0.2761111111111111	E5	17	AFU	565	595	mscar_diff	0	1	0	1	mScarletI100565595
mScarletI	100	994	0.2761111111111111	E6	5	AFU	565	595	mscar_diff	0	3	0	1	mScarletI100565595
mScarletI	100	994	0.2761111111111111	E7	0	AFU	565	595	mscar_diff	0	10	0	1	mScarletI100565595
mScarletI	100	994	0.2761111111111111	E8	6	AFU	565	595	naive_T7_2	0	0	0	1	mScarletI100565595
mScarletI	100	994	0.2761111111111111	E9	10	AFU	565	595	naive_T7_2	0	0	10	1	mScarletI100565595
mScarletI	100	994	0.2761111111111111	E10	6	AFU	565	595	naive_T7_2	0	0	30	1	mScarletI100565595
mScarletI	100	994	0.2761111111111111	E11	6	AFU	565	595	naive_T7_2	0	0	100	1	mScarletI100565595
mScarletI	100	994	0.2761111111111111	E12	0	AFU	565	595	BLANK	0	0	0	0	mScarletI100565595
mScarletI	100	994	0.2761111111111111	F1	4	AFU	565	595	BLANK	0	0	0	0	mScarletI100565595
mScarletI	100	994	0.2761111111111111	F2	7	AFU	565	595	mscar_diff	0	0	0	2	mScarletI100565595
mScarletI	100	994	0.2761111111111111	F3	4	AFU	565	595	mscar_diff	0	0.1	0	2	mScarletI100565595
mScarletI	100	994	0.2761111111111111	F4	6	AFU	565	595	mscar_diff	0	0.3	0	2	mScarletI100565595
mScarletI	100	994	0.2761111111111111	F5	8	AFU	565	595	mscar_diff	0	1	0	2	mScarletI100565595
mScarletI	100	994	0.2761111111111111	F6	8	AFU	565	595	mscar_diff	0	3	0	2	mScarletI100565595
mScarletI	100	994	0.2761111111111111	F7	10	AFU	565	595	mscar_diff	0	10	0	2	mScarletI100565595
mScarletI	100	994	0.2761111111111111	F8	6	AFU	565	595	naive_T7_2	0	0	0	2	mScarletI100565595
mScarletI	100	994	0.2761111111111111	F9	3	AFU	565	595	naive_T7_2	0	0	10	2	mScarletI100565595
mScarletI	100	994	0.2761111111111111	F10	4	AFU	565	595	naive_T7_2	0	0	30	2	mScarletI100565595
mScarletI	100	994	0.2761111111111111	F11	2	AFU	565	595	naive_T7_2	0	0	100	2	mScarletI100565595
mScarletI	100	994	0.2761111111111111	F12	4	AFU	565	595	BLANK	0	0	0	0	mScarletI100565595
mScarletI	100	994	0.2761111111111111	G1	7	AFU	565	595	BLANK	0	0	0	0	mScarletI100565595
mScarletI	100	994	0.2761111111111111	G2	10	AFU	565	595	mscar_diff	0	0	0	3	mScarletI100565595
mScarletI	100	994	0.2761111111111111	G3	0	AFU	565	595	mscar_diff	0	0.1	0	3	mScarletI100565595
mScarletI	100	994	0.2761111111111111	G4	6	AFU	565	595	mscar_diff	0	0.3	0	3	mScarletI100565595
mScarletI	100	994	0.2761111111111111	G5	7	AFU	565	595	mscar_diff	0	1	0	3	mScarletI100565595
mScarletI	100	994	0.2761111111111111	G6	5	AFU	565	595	mscar_diff	0	3	0	3	mScarletI100565595
mScarletI	100	994	0.2761111111111111	G7	9	AFU	565	595	mscar_diff	0	10	0	3	mScarletI100565595
mScarletI	100	994	0.2761111111111111	G8	9	AFU	565	595	naive_T7_2	0	0	0	3	mScarletI100565595
mScarletI	100	994	0.2761111111111111	G9	10	AFU	565	595	naive_T7_2	0	0	10	3	mScarletI100565595
mScarletI	100	994	0.2761111111111111	G10	8	AFU	565	595	naive_T7_2	0	0	30	3	mScarletI100565595
mScarletI	100	994	0.2761111111111111	G11	4	AFU	565	595	naive_T7_2	0	0	100	3	mScarletI100565595
mScarletI	100	994	0.2761111111111111	G12	9	AFU	565	595	BLANK	0	0	0	0	mScarletI100565595
mScarletI	100	994	0.2761111111111111	H1	6	AFU	565	595	BLANK	0	0	0	0	mScarletI100565595
mScarletI	100	994	0.2761111111111111	H2	4	AFU	565	595	BLANK	0	0	0	0	mScarletI100565595
mScarletI	100	994	0.2761111111111111	H3	7	AFU	565	595	BLANK	0	0	0	0	mScarletI100565595
mScarletI	100	994	0.2761111111111111	H4	5	AFU	565	595	BLANK	0	0	0	0	mScarletI100565595
mScarletI	100	994	0.2761111111111111	H5	3	AFU	565	595	BLANK	0	0	0	0	mScarletI100565595
mScarletI	100	994	0.2761111111111111	H6	11	AFU	565	595	BLANK	0	0	0	0	mScarletI100565595
mScarletI	100	994	0.2761111111111111	H7	5	AFU	565	595	BLANK	0	0	0	0	mScarletI100565595
mScarletI	100	994	0.2761111111111111	H8	6	AFU	565	595	BLANK	0	0	0	0	mScarletI100565595
mScarletI	100	994	0.2761111111111111	H9	15	AFU	565	595	BLANK	0	0	0	0	mScarletI100565595
mScarletI	100	994	0.2761111111111111	H10	5	AFU	565	595	BLANK	0	0	0	0	mScarletI100565595
mScarletI	100	994	0.2761111111111111	H11	9	AFU	565	595	BLANK	0	0	0	0	mScarletI100565595
mScarletI	100	994	0.2761111111111111	H12	7	AFU	565	595	BLANK	0	0	0	0	mScarletI100565595
mScarletI	100	1594	0.44277777777777777	A1	3	AFU	565	595	BLANK	0	0	0	0	mScarletI100565595
mScarletI	100	1594	0.44277777777777777	A2	13	AFU	565	595	BLANK	0	0	0	0	mScarletI100565595
mScarletI	100	1594	0.44277777777777777	A3	8	AFU	565	595	BLANK	0	0	0	0	mScarletI100565595
mScarletI	100	1594	0.44277777777777777	A4	28	AFU	565	595	BLANK	0	0	0	0	mScarletI100565595
mScarletI	100	1594	0.44277777777777777	A5	7	AFU	565	595	BLANK	0	0	0	0	mScarletI100565595
mScarletI	100	1594	0.44277777777777777	A6	2	AFU	565	595	BLANK	0	0	0	0	mScarletI100565595
mScarletI	100	1594	0.44277777777777777	A7	0	AFU	565	595	BLANK	0	0	0	0	mScarletI100565595
mScarletI	100	1594	0.44277777777777777	A8	7	AFU	565	595	BLANK	0	0	0	0	mScarletI100565595
mScarletI	100	1594	0.44277777777777777	A9	5	AFU	565	595	BLANK	0	0	0	0	mScarletI100565595
mScarletI	100	1594	0.44277777777777777	A10	0	AFU	565	595	BLANK	0	0	0	0	mScarletI100565595
mScarletI	100	1594	0.44277777777777777	A11	10	AFU	565	595	BLANK	0	0	0	0	mScarletI100565595
mScarletI	100	1594	0.44277777777777777	A12	3	AFU	565	595	BLANK	0	0	0	0	mScarletI100565595
mScarletI	100	1594	0.44277777777777777	B1	4	AFU	565	595	BLANK	0	0	0	0	mScarletI100565595
mScarletI	100	1594	0.44277777777777777	B2	8	AFU	565	595	mscar_diff	0	0	0	1	mScarletI100565595
mScarletI	100	1594	0.44277777777777777	B3	10	AFU	565	595	mscar_diff	5	0	0	1	mScarletI100565595
mScarletI	100	1594	0.44277777777777777	B4	11	AFU	565	595	mscar_diff	7.5	0	0	1	mScarletI100565595
mScarletI	100	1594	0.44277777777777777	B5	11	AFU	565	595	mscar_diff	10	0	0	1	mScarletI100565595
mScarletI	100	1594	0.44277777777777777	B6	10	AFU	565	595	mscar_diff	15	0	0	1	mScarletI100565595
mScarletI	100	1594	0.44277777777777777	B7	0	AFU	565	595	mscar_diff	30	0	0	1	mScarletI100565595
mScarletI	100	1594	0.44277777777777777	B8	5	AFU	565	595	naive_T7	0	0	0	1	mScarletI100565595
mScarletI	100	1594	0.44277777777777777	B9	8	AFU	565	595	naive_T7	0	0	10	1	mScarletI100565595
mScarletI	100	1594	0.44277777777777777	B10	12	AFU	565	595	naive_T7	0	0	30	1	mScarletI100565595
mScarletI	100	1594	0.44277777777777777	B11	6	AFU	565	595	naive_T7	0	0	100	1	mScarletI100565595
mScarletI	100	1594	0.44277777777777777	B12	5	AFU	565	595	BLANK	0	0	0	0	mScarletI100565595
mScarletI	100	1594	0.44277777777777777	C1	10	AFU	565	595	BLANK	0	0	0	0	mScarletI100565595
mScarletI	100	1594	0.44277777777777777	C2	8	AFU	565	595	mscar_diff	0	0	0	2	mScarletI100565595
mScarletI	100	1594	0.44277777777777777	C3	0	AFU	565	595	mscar_diff	5	0	0	2	mScarletI100565595
mScarletI	100	1594	0.44277777777777777	C4	10	AFU	565	595	mscar_diff	7.5	0	0	2	mScarletI100565595
mScarletI	100	1594	0.44277777777777777	C5	1	AFU	565	595	mscar_diff	10	0	0	2	mScarletI100565595
mScarletI	100	1594	0.44277777777777777	C6	12	AFU	565	595	mscar_diff	15	0	0	2	mScarletI100565595
mScarletI	100	1594	0.44277777777777777	C7	10	AFU	565	595	mscar_diff	30	0	0	2	mScarletI100565595
mScarletI	100	1594	0.44277777777777777	C8	2	AFU	565	595	naive_T7	0	0	0	2	mScarletI100565595
mScarletI	100	1594	0.44277777777777777	C9	4	AFU	565	595	naive_T7	0	0	10	2	mScarletI100565595
mScarletI	100	1594	0.44277777777777777	C10	6	AFU	565	595	naive_T7	0	0	30	2	mScarletI100565595
mScarletI	100	1594	0.44277777777777777	C11	5	AFU	565	595	naive_T7	0	0	100	2	mScarletI100565595
mScarletI	100	1594	0.44277777777777777	C12	2	AFU	565	595	BLANK	0	0	0	0	mScarletI100565595
mScarletI	100	1594	0.44277777777777777	D1	6	AFU	565	595	BLANK	0	0	0	0	mScarletI100565595
mScarletI	100	1594	0.44277777777777777	D2	8	AFU	565	595	mscar_diff	0	0	0	3	mScarletI100565595
mScarletI	100	1594	0.44277777777777777	D3	12	AFU	565	595	mscar_diff	5	0	0	3	mScarletI100565595
mScarletI	100	1594	0.44277777777777777	D4	6	AFU	565	595	mscar_diff	7.5	0	0	3	mScarletI100565595
mScarletI	100	1594	0.44277777777777777	D5	5	AFU	565	595	mscar_diff	10	0	0	3	mScarletI100565595
mScarletI	100	1594	0.44277777777777777	D6	5	AFU	565	595	mscar_diff	15	0	0	3	mScarletI100565595
mScarletI	100	1594	0.44277777777777777	D7	0	AFU	565	595	mscar_diff	30	0	0	3	mScarletI100565595
mScarletI	100	1594	0.44277777777777777	D8	3	AFU	565	595	naive_T7	0	0	0	3	mScarletI100565595
mScarletI	100	1594	0.44277777777777777	D9	6	AFU	565	595	naive_T7	0	0	10	3	mScarletI100565595
mScarletI	100	1594	0.44277777777777777	D10	15	AFU	565	595	naive_T7	0	0	30	3	mScarletI100565595
mScarletI	100	1594	0.44277777777777777	D11	15	AFU	565	595	naive_T7	0	0	100	3	mScarletI100565595
mScarletI	100	1594	0.44277777777777777	D12	8	AFU	565	595	BLANK	0	0	0	0	mScarletI100565595
mScarletI	100	1594	0.44277777777777777	E1	6	AFU	565	595	BLANK	0	0	0	0	mScarletI100565595
mScarletI	100	1594	0.44277777777777777	E2	5	AFU	565	595	mscar_diff	0	0	0	1	mScarletI100565595
mScarletI	100	1594	0.44277777777777777	E3	7	AFU	565	595	mscar_diff	0	0.1	0	1	mScarletI100565595
mScarletI	100	1594	0.44277777777777777	E4	9	AFU	565	595	mscar_diff	0	0.3	0	1	mScarletI100565595
mScarletI	100	1594	0.44277777777777777	E5	12	AFU	565	595	mscar_diff	0	1	0	1	mScarletI100565595
mScarletI	100	1594	0.44277777777777777	E6	14	AFU	565	595	mscar_diff	0	3	0	1	mScarletI100565595
mScarletI	100	1594	0.44277777777777777	E7	3	AFU	565	595	mscar_diff	0	10	0	1	mScarletI100565595
mScarletI	100	1594	0.44277777777777777	E8	5	AFU	565	595	naive_T7_2	0	0	0	1	mScarletI100565595
mScarletI	100	1594	0.44277777777777777	E9	0	AFU	565	595	naive_T7_2	0	0	10	1	mScarletI100565595
mScarletI	100	1594	0.44277777777777777	E10	11	AFU	565	595	naive_T7_2	0	0	30	1	mScarletI100565595
mScarletI	100	1594	0.44277777777777777	E11	9	AFU	565	595	naive_T7_2	0	0	100	1	mScarletI100565595
mScarletI	100	1594	0.44277777777777777	E12	4	AFU	565	595	BLANK	0	0	0	0	mScarletI100565595
mScarletI	100	1594	0.44277777777777777	F1	6	AFU	565	595	BLANK	0	0	0	0	mScarletI100565595
mScarletI	100	1594	0.44277777777777777	F2	6	AFU	565	595	mscar_diff	0	0	0	2	mScarletI100565595
mScarletI	100	1594	0.44277777777777777	F3	5	AFU	565	595	mscar_diff	0	0.1	0	2	mScarletI100565595
mScarletI	100	1594	0.44277777777777777	F4	4	AFU	565	595	mscar_diff	0	0.3	0	2	mScarletI100565595
mScarletI	100	1594	0.44277777777777777	F5	12	AFU	565	595	mscar_diff	0	1	0	2	mScarletI100565595
mScarletI	100	1594	0.44277777777777777	F6	6	AFU	565	595	mscar_diff	0	3	0	2	mScarletI100565595
mScarletI	100	1594	0.44277777777777777	F7	0	AFU	565	595	mscar_diff	0	10	0	2	mScarletI100565595
mScarletI	100	1594	0.44277777777777777	F8	5	AFU	565	595	naive_T7_2	0	0	0	2	mScarletI100565595
mScarletI	100	1594	0.44277777777777777	F9	1	AFU	565	595	naive_T7_2	0	0	10	2	mScarletI100565595
mScarletI	100	1594	0.44277777777777777	F10	6	AFU	565	595	naive_T7_2	0	0	30	2	mScarletI100565595
mScarletI	100	1594	0.44277777777777777	F11	0	AFU	565	595	naive_T7_2	0	0	100	2	mScarletI100565595
mScarletI	100	1594	0.44277777777777777	F12	3	AFU	565	595	BLANK	0	0	0	0	mScarletI100565595
mScarletI	100	1594	0.44277777777777777	G1	1	AFU	565	595	BLANK	0	0	0	0	mScarletI100565595
mScarletI	100	1594	0.44277777777777777	G2	6	AFU	565	595	mscar_diff	0	0	0	3	mScarletI100565595
mScarletI	100	1594	0.44277777777777777	G3	5	AFU	565	595	mscar_diff	0	0.1	0	3	mScarletI100565595
mScarletI	100	1594	0.44277777777777777	G4	3	AFU	565	595	mscar_diff	0	0.3	0	3	mScarletI100565595
mScarletI	100	1594	0.44277777777777777	G5	3	AFU	565	595	mscar_diff	0	1	0	3	mScarletI100565595
mScarletI	100	1594	0.44277777777777777	G6	17	AFU	565	595	mscar_diff	0	3	0	3	mScarletI100565595
mScarletI	100	1594	0.44277777777777777	G7	9	AFU	565	595	mscar_diff	0	10	0	3	mScarletI100565595
mScarletI	100	1594	0.44277777777777777	G8	7	AFU	565	595	naive_T7_2	0	0	0	3	mScarletI100565595
mScarletI	100	1594	0.44277777777777777	G9	10	AFU	565	595	naive_T7_2	0	0	10	3	mScarletI100565595
mScarletI	100	1594	0.44277777777777777	G10	9	AFU	565	595	naive_T7_2	0	0	30	3	mScarletI100565595
mScarletI	100	1594	0.44277777777777777	G11	0	AFU	565	595	naive_T7_2	0	0	100	3	mScarletI100565595
mScarletI	100	1594	0.44277777777777777	G12	2	AFU	565	595	BLANK	0	0	0	0	mScarletI100565595
mScarletI	100	1594	0.44277777777777777	H1	3	AFU	565	595	BLANK	0	0	0	0	mScarletI100565595
mScarletI	100	1594	0.44277777777777777	H2	12	AFU	565	595	BLANK	0	0	0	0	mScarletI100565595
mScarletI	100	1594	0.44277777777777777	H3	4	AFU	565	595	BLANK	0	0	0	0	mScarletI100565595
mScarletI	100	1594	0.44277777777777777	H4	10	AFU	565	595	BLANK	0	0	0	0	mScarletI100565595
mScarletI	100	1594	0.44277777777777777	H5	4	AFU	565	595	BLANK	0	0	0	0	mScarletI100565595
mScarletI	100	1594	0.44277777777777777	H6	0	AFU	565	595	BLANK	0	0	0	0	mScarletI100565595
mScarletI	100	1594	0.44277777777777777	H7	12	AFU	565	595	BLANK	0	0	0	0	mScarletI100565595
mScarletI	100	1594	0.44277777777777777	H8	4	AFU	565	595	BLANK	0	0	0	0	mScarletI100565595
mScarletI	100	1594	0.44277777777777777	H9	4	AFU	565	595	BLANK	0	0	0	0	mScarletI100565595
mScarletI	100	1594	0.44277777777777777	H10	0	AFU	565	595	BLANK	0	0	0	0	mScarletI100565595
mScarletI	100	1594	0.44277777777777777	H11	0	AFU	565	595	BLANK	0	0	0	0	mScarletI100565595
mScarletI	100	1594	0.44277777777777777	H12	8	AFU	565	595	BLANK	0	0	0	0	mScarletI100565595
mScarletI	100	2194	0.6094444444444445	A1	2	AFU	565	595	BLANK	0	0	0	0	mScarletI100565595
mScarletI	100	2194	0.6094444444444445	A2	18	AFU	565	595	BLANK	0	0	0	0	mScarletI100565595
mScarletI	100	2194	0.6094444444444445	A3	5	AFU	565	595	BLANK	0	0	0	0	mScarletI100565595
mScarletI	100	2194	0.6094444444444445	A4	31	AFU	565	595	BLANK	0	0	0	0	mScarletI100565595
mScarletI	100	2194	0.6094444444444445	A5	4	AFU	565	595	BLANK	0	0	0	0	mScarletI100565595
mScarletI	100	2194	0.6094444444444445	A6	4	AFU	565	595	BLANK	0	0	0	0	mScarletI100565595
mScarletI	100	2194	0.6094444444444445	A7	10	AFU	565	595	BLANK	0	0	0	0	mScarletI100565595
mScarletI	100	2194	0.6094444444444445	A8	4	AFU	565	595	BLANK	0	0	0	0	mScarletI100565595
mScarletI	100	2194	0.6094444444444445	A9	5	AFU	565	595	BLANK	0	0	0	0	mScarletI100565595
mScarletI	100	2194	0.6094444444444445	A10	10	AFU	565	595	BLANK	0	0	0	0	mScarletI100565595
mScarletI	100	2194	0.6094444444444445	A11	5	AFU	565	595	BLANK	0	0	0	0	mScarletI100565595
mScarletI	100	2194	0.6094444444444445	A12	1	AFU	565	595	BLANK	0	0	0	0	mScarletI100565595
mScarletI	100	2194	0.6094444444444445	B1	7	AFU	565	595	BLANK	0	0	0	0	mScarletI100565595
mScarletI	100	2194	0.6094444444444445	B2	0	AFU	565	595	mscar_diff	0	0	0	1	mScarletI100565595
mScarletI	100	2194	0.6094444444444445	B3	1	AFU	565	595	mscar_diff	5	0	0	1	mScarletI100565595
mScarletI	100	2194	0.6094444444444445	B4	8	AFU	565	595	mscar_diff	7.5	0	0	1	mScarletI100565595
mScarletI	100	2194	0.6094444444444445	B5	3	AFU	565	595	mscar_diff	10	0	0	1	mScarletI100565595
mScarletI	100	2194	0.6094444444444445	B6	8	AFU	565	595	mscar_diff	15	0	0	1	mScarletI100565595
mScarletI	100	2194	0.6094444444444445	B7	3	AFU	565	595	mscar_diff	30	0	0	1	mScarletI100565595
mScarletI	100	2194	0.6094444444444445	B8	11	AFU	565	595	naive_T7	0	0	0	1	mScarletI100565595
mScarletI	100	2194	0.6094444444444445	B9	13	AFU	565	595	naive_T7	0	0	10	1	mScarletI100565595
mScarletI	100	2194	0.6094444444444445	B10	6	AFU	565	595	naive_T7	0	0	30	1	mScarletI100565595
mScarletI	100	2194	0.6094444444444445	B11	0	AFU	565	595	naive_T7	0	0	100	1	mScarletI100565595
mScarletI	100	2194	0.6094444444444445	B12	10	AFU	565	595	BLANK	0	0	0	0	mScarletI100565595
mScarletI	100	2194	0.6094444444444445	C1	4	AFU	565	595	BLANK	0	0	0	0	mScarletI100565595
mScarletI	100	2194	0.6094444444444445	C2	9	AFU	565	595	mscar_diff	0	0	0	2	mScarletI100565595
mScarletI	100	2194	0.6094444444444445	C3	2	AFU	565	595	mscar_diff	5	0	0	2	mScarletI100565595
mScarletI	100	2194	0.6094444444444445	C4	10	AFU	565	595	mscar_diff	7.5	0	0	2	mScarletI100565595
mScarletI	100	2194	0.6094444444444445	C5	10	AFU	565	595	mscar_diff	10	0	0	2	mScarletI100565595
mScarletI	100	2194	0.6094444444444445	C6	1	AFU	565	595	mscar_diff	15	0	0	2	mScarletI100565595
mScarletI	100	2194	0.6094444444444445	C7	13	AFU	565	595	mscar_diff	30	0	0	2	mScarletI100565595
mScarletI	100	2194	0.6094444444444445	C8	5	AFU	565	595	naive_T7	0	0	0	2	mScarletI100565595
mScarletI	100	2194	0.6094444444444445	C9	0	AFU	565	595	naive_T7	0	0	10	2	mScarletI100565595
mScarletI	100	2194	0.6094444444444445	C10	1	AFU	565	595	naive_T7	0	0	30	2	mScarletI100565595
mScarletI	100	2194	0.6094444444444445	C11	4	AFU	565	595	naive_T7	0	0	100	2	mScarletI100565595
mScarletI	100	2194	0.6094444444444445	C12	6	AFU	565	595	BLANK	0	0	0	0	mScarletI100565595
mScarletI	100	2194	0.6094444444444445	D1	5	AFU	565	595	BLANK	0	0	0	0	mScarletI100565595
mScarletI	100	2194	0.6094444444444445	D2	2	AFU	565	595	mscar_diff	0	0	0	3	mScarletI100565595
mScarletI	100	2194	0.6094444444444445	D3	3	AFU	565	595	mscar_diff	5	0	0	3	mScarletI100565595
mScarletI	100	2194	0.6094444444444445	D4	3	AFU	565	595	mscar_diff	7.5	0	0	3	mScarletI100565595
mScarletI	100	2194	0.6094444444444445	D5	19	AFU	565	595	mscar_diff	10	0	0	3	mScarletI100565595
mScarletI	100	2194	0.6094444444444445	D6	10	AFU	565	595	mscar_diff	15	0	0	3	mScarletI100565595
mScarletI	100	2194	0.6094444444444445	D7	5	AFU	565	595	mscar_diff	30	0	0	3	mScarletI100565595
mScarletI	100	2194	0.6094444444444445	D8	9	AFU	565	595	naive_T7	0	0	0	3	mScarletI100565595
mScarletI	100	2194	0.6094444444444445	D9	3	AFU	565	595	naive_T7	0	0	10	3	mScarletI100565595
mScarletI	100	2194	0.6094444444444445	D10	10	AFU	565	595	naive_T7	0	0	30	3	mScarletI100565595
mScarletI	100	2194	0.6094444444444445	D11	2	AFU	565	595	naive_T7	0	0	100	3	mScarletI100565595
mScarletI	100	2194	0.6094444444444445	D12	5	AFU	565	595	BLANK	0	0	0	0	mScarletI100565595
mScarletI	100	2194	0.6094444444444445	E1	4	AFU	565	595	BLANK	0	0	0	0	mScarletI100565595
mScarletI	100	2194	0.6094444444444445	E2	7	AFU	565	595	mscar_diff	0	0	0	1	mScarletI100565595
mScarletI	100	2194	0.6094444444444445	E3	1	AFU	565	595	mscar_diff	0	0.1	0	1	mScarletI100565595
mScarletI	100	2194	0.6094444444444445	E4	8	AFU	565	595	mscar_diff	0	0.3	0	1	mScarletI100565595
mScarletI	100	2194	0.6094444444444445	E5	9	AFU	565	595	mscar_diff	0	1	0	1	mScarletI100565595
mScarletI	100	2194	0.6094444444444445	E6	3	AFU	565	595	mscar_diff	0	3	0	1	mScarletI100565595
mScarletI	100	2194	0.6094444444444445	E7	7	AFU	565	595	mscar_diff	0	10	0	1	mScarletI100565595
mScarletI	100	2194	0.6094444444444445	E8	6	AFU	565	595	naive_T7_2	0	0	0	1	mScarletI100565595
mScarletI	100	2194	0.6094444444444445	E9	12	AFU	565	595	naive_T7_2	0	0	10	1	mScarletI100565595
mScarletI	100	2194	0.6094444444444445	E10	11	AFU	565	595	naive_T7_2	0	0	30	1	mScarletI100565595
mScarletI	100	2194	0.6094444444444445	E11	3	AFU	565	595	naive_T7_2	0	0	100	1	mScarletI100565595
mScarletI	100	2194	0.6094444444444445	E12	0	AFU	565	595	BLANK	0	0	0	0	mScarletI100565595
mScarletI	100	2194	0.6094444444444445	F1	4	AFU	565	595	BLANK	0	0	0	0	mScarletI100565595
mScarletI	100	2194	0.6094444444444445	F2	11	AFU	565	595	mscar_diff	0	0	0	2	mScarletI100565595
mScarletI	100	2194	0.6094444444444445	F3	9	AFU	565	595	mscar_diff	0	0.1	0	2	mScarletI100565595
mScarletI	100	2194	0.6094444444444445	F4	8	AFU	565	595	mscar_diff	0	0.3	0	2	mScarletI100565595
mScarletI	100	2194	0.6094444444444445	F5	7	AFU	565	595	mscar_diff	0	1	0	2	mScarletI100565595
mScarletI	100	2194	0.6094444444444445	F6	3	AFU	565	595	mscar_diff	0	3	0	2	mScarletI100565595
mScarletI	100	2194	0.6094444444444445	F7	3	AFU	565	595	mscar_diff	0	10	0	2	mScarletI100565595
mScarletI	100	2194	0.6094444444444445	F8	9	AFU	565	595	naive_T7_2	0	0	0	2	mScarletI100565595
mScarletI	100	2194	0.6094444444444445	F9	7	AFU	565	595	naive_T7_2	0	0	10	2	mScarletI100565595
mScarletI	100	2194	0.6094444444444445	F10	5	AFU	565	595	naive_T7_2	0	0	30	2	mScarletI100565595
mScarletI	100	2194	0.6094444444444445	F11	7	AFU	565	595	naive_T7_2	0	0	100	2	mScarletI100565595
mScarletI	100	2194	0.6094444444444445	F12	6	AFU	565	595	BLANK	0	0	0	0	mScarletI100565595
mScarletI	100	2194	0.6094444444444445	G1	7	AFU	565	595	BLANK	0	0	0	0	mScarletI100565595
mScarletI	100	2194	0.6094444444444445	G2	6	AFU	565	595	mscar_diff	0	0	0	3	mScarletI100565595
mScarletI	100	2194	0.6094444444444445	G3	13	AFU	565	595	mscar_diff	0	0.1	0	3	mScarletI100565595
mScarletI	100	2194	0.6094444444444445	G4	15	AFU	565	595	mscar_diff	0	0.3	0	3	mScarletI100565595
mScarletI	100	2194	0.6094444444444445	G5	6	AFU	565	595	mscar_diff	0	1	0	3	mScarletI100565595
mScarletI	100	2194	0.6094444444444445	G6	7	AFU	565	595	mscar_diff	0	3	0	3	mScarletI100565595
mScarletI	100	2194	0.6094444444444445	G7	6	AFU	565	595	mscar_diff	0	10	0	3	mScarletI100565595
mScarletI	100	2194	0.6094444444444445	G8	6	AFU	565	595	naive_T7_2	0	0	0	3	mScarletI100565595
mScarletI	100	2194	0.6094444444444445	G9	5	AFU	565	595	naive_T7_2	0	0	10	3	mScarletI100565595
mScarletI	100	2194	0.6094444444444445	G10	4	AFU	565	595	naive_T7_2	0	0	30	3	mScarletI100565595
mScarletI	100	2194	0.6094444444444445	G11	13	AFU	565	595	naive_T7_2	0	0	100	3	mScarletI100565595
mScarletI	100	2194	0.6094444444444445	G12	3	AFU	565	595	BLANK	0	0	0	0	mScarletI100565595
mScarletI	100	2194	0.6094444444444445	H1	1	AFU	565	595	BLANK	0	0	0	0	mScarletI100565595
mScarletI	100	2194	0.6094444444444445	H2	6	AFU	565	595	BLANK	0	0	0	0	mScarletI100565595
mScarletI	100	2194	0.6094444444444445	H3	4	AFU	565	595	BLANK	0	0	0	0	mScarletI100565595
mScarletI	100	2194	0.6094444444444445	H4	7	AFU	565	595	BLANK	0	0	0	0	mScarletI100565595
mScarletI	100	2194	0.6094444444444445	H5	12	AFU	565	595	BLANK	0	0	0	0	mScarletI100565595
mScarletI	100	2194	0.6094444444444445	H6	3	AFU	565	595	BLANK	0	0	0	0	mScarletI100565595
mScarletI	100	2194	0.6094444444444445	H7	9	AFU	565	595	BLANK	0	0	0	0	mScarletI100565595
mScarletI	100	2194	0.6094444444444445	H8	7	AFU	565	595	BLANK	0	0	0	0	mScarletI100565595
mScarletI	100	2194	0.6094444444444445	H9	9	AFU	565	595	BLANK	0	0	0	0	mScarletI100565595
mScarletI	100	2194	0.6094444444444445	H10	4	AFU	565	595	BLANK	0	0	0	0	mScarletI100565595
mScarletI	100	2194	0.6094444444444445	H11	3	AFU	565	595	BLANK	0	0	0	0	mScarletI100565595
mScarletI	100	2194	0.6094444444444445	H12	18	AFU	565	595	BLANK	0	0	0	0	mScarletI100565595
mScarletI	100	2794	0.7761111111111111	A1	3	AFU	565	595	BLANK	0	0	0	0	mScarletI100565595
mScarletI	100	2794	0.7761111111111111	A2	11	AFU	565	595	BLANK	0	0	0	0	mScarletI100565595
mScarletI	100	2794	0.7761111111111111	A3	0	AFU	565	595	BLANK	0	0	0	0	mScarletI100565595
mScarletI	100	2794	0.7761111111111111	A4	16	AFU	565	595	BLANK	0	0	0	0	mScarletI100565595
mScarletI	100	2794	0.7761111111111111	A5	5	AFU	565	595	BLANK	0	0	0	0	mScarletI100565595
mScarletI	100	2794	0.7761111111111111	A6	8	AFU	565	595	BLANK	0	0	0	0	mScarletI100565595
mScarletI	100	2794	0.7761111111111111	A7	4	AFU	565	595	BLANK	0	0	0	0	mScarletI100565595
mScarletI	100	2794	0.7761111111111111	A8	4	AFU	565	595	BLANK	0	0	0	0	mScarletI100565595
mScarletI	100	2794	0.7761111111111111	A9	1	AFU	565	595	BLANK	0	0	0	0	mScarletI100565595
mScarletI	100	2794	0.7761111111111111	A10	8	AFU	565	595	BLANK	0	0	0	0	mScarletI100565595
mScarletI	100	2794	0.7761111111111111	A11	6	AFU	565	595	BLANK	0	0	0	0	mScarletI100565595
mScarletI	100	2794	0.7761111111111111	A12	3	AFU	565	595	BLANK	0	0	0	0	mScarletI100565595
mScarletI	100	2794	0.7761111111111111	B1	2	AFU	565	595	BLANK	0	0	0	0	mScarletI100565595
mScarletI	100	2794	0.7761111111111111	B2	9	AFU	565	595	mscar_diff	0	0	0	1	mScarletI100565595
mScarletI	100	2794	0.7761111111111111	B3	19	AFU	565	595	mscar_diff	5	0	0	1	mScarletI100565595
mScarletI	100	2794	0.7761111111111111	B4	7	AFU	565	595	mscar_diff	7.5	0	0	1	mScarletI100565595
mScarletI	100	2794	0.7761111111111111	B5	5	AFU	565	595	mscar_diff	10	0	0	1	mScarletI100565595
mScarletI	100	2794	0.7761111111111111	B6	9	AFU	565	595	mscar_diff	15	0	0	1	mScarletI100565595
mScarletI	100	2794	0.7761111111111111	B7	8	AFU	565	595	mscar_diff	30	0	0	1	mScarletI100565595
mScarletI	100	2794	0.7761111111111111	B8	4	AFU	565	595	naive_T7	0	0	0	1	mScarletI100565595
mScarletI	100	2794	0.7761111111111111	B9	11	AFU	565	595	naive_T7	0	0	10	1	mScarletI100565595
mScarletI	100	2794	0.7761111111111111	B10	13	AFU	565	595	naive_T7	0	0	30	1	mScarletI100565595
mScarletI	100	2794	0.7761111111111111	B11	10	AFU	565	595	naive_T7	0	0	100	1	mScarletI100565595
mScarletI	100	2794	0.7761111111111111	B12	6	AFU	565	595	BLANK	0	0	0	0	mScarletI100565595
mScarletI	100	2794	0.7761111111111111	C1	8	AFU	565	595	BLANK	0	0	0	0	mScarletI100565595
mScarletI	100	2794	0.7761111111111111	C2	8	AFU	565	595	mscar_diff	0	0	0	2	mScarletI100565595
mScarletI	100	2794	0.7761111111111111	C3	8	AFU	565	595	mscar_diff	5	0	0	2	mScarletI100565595
mScarletI	100	2794	0.7761111111111111	C4	1	AFU	565	595	mscar_diff	7.5	0	0	2	mScarletI100565595
mScarletI	100	2794	0.7761111111111111	C5	3	AFU	565	595	mscar_diff	10	0	0	2	mScarletI100565595
mScarletI	100	2794	0.7761111111111111	C6	7	AFU	565	595	mscar_diff	15	0	0	2	mScarletI100565595
mScarletI	100	2794	0.7761111111111111	C7	6	AFU	565	595	mscar_diff	30	0	0	2	mScarletI100565595
mScarletI	100	2794	0.7761111111111111	C8	8	AFU	565	595	naive_T7	0	0	0	2	mScarletI100565595
mScarletI	100	2794	0.7761111111111111	C9	12	AFU	565	595	naive_T7	0	0	10	2	mScarletI100565595
mScarletI	100	2794	0.7761111111111111	C10	14	AFU	565	595	naive_T7	0	0	30	2	mScarletI100565595
mScarletI	100	2794	0.7761111111111111	C11	12	AFU	565	595	naive_T7	0	0	100	2	mScarletI100565595
mScarletI	100	2794	0.7761111111111111	C12	0	AFU	565	595	BLANK	0	0	0	0	mScarletI100565595
mScarletI	100	2794	0.7761111111111111	D1	6	AFU	565	595	BLANK	0	0	0	0	mScarletI100565595
mScarletI	100	2794	0.7761111111111111	D2	8	AFU	565	595	mscar_diff	0	0	0	3	mScarletI100565595
mScarletI	100	2794	0.7761111111111111	D3	16	AFU	565	595	mscar_diff	5	0	0	3	mScarletI100565595
mScarletI	100	2794	0.7761111111111111	D4	9	AFU	565	595	mscar_diff	7.5	0	0	3	mScarletI100565595
mScarletI	100	2794	0.7761111111111111	D5	14	AFU	565	595	mscar_diff	10	0	0	3	mScarletI100565595
mScarletI	100	2794	0.7761111111111111	D6	10	AFU	565	595	mscar_diff	15	0	0	3	mScarletI100565595
mScarletI	100	2794	0.7761111111111111	D7	7	AFU	565	595	mscar_diff	30	0	0	3	mScarletI100565595
mScarletI	100	2794	0.7761111111111111	D8	8	AFU	565	595	naive_T7	0	0	0	3	mScarletI100565595
mScarletI	100	2794	0.7761111111111111	D9	3	AFU	565	595	naive_T7	0	0	10	3	mScarletI100565595
mScarletI	100	2794	0.7761111111111111	D10	6	AFU	565	595	naive_T7	0	0	30	3	mScarletI100565595
mScarletI	100	2794	0.7761111111111111	D11	10	AFU	565	595	naive_T7	0	0	100	3	mScarletI100565595
mScarletI	100	2794	0.7761111111111111	D12	6	AFU	565	595	BLANK	0	0	0	0	mScarletI100565595
mScarletI	100	2794	0.7761111111111111	E1	5	AFU	565	595	BLANK	0	0	0	0	mScarletI100565595
mScarletI	100	2794	0.7761111111111111	E2	5	AFU	565	595	mscar_diff	0	0	0	1	mScarletI100565595
mScarletI	100	2794	0.7761111111111111	E3	9	AFU	565	595	mscar_diff	0	0.1	0	1	mScarletI100565595
mScarletI	100	2794	0.7761111111111111	E4	6	AFU	565	595	mscar_diff	0	0.3	0	1	mScarletI100565595
mScarletI	100	2794	0.7761111111111111	E5	7	AFU	565	595	mscar_diff	0	1	0	1	mScarletI100565595
mScarletI	100	2794	0.7761111111111111	E6	0	AFU	565	595	mscar_diff	0	3	0	1	mScarletI100565595
mScarletI	100	2794	0.7761111111111111	E7	10	AFU	565	595	mscar_diff	0	10	0	1	mScarletI100565595
mScarletI	100	2794	0.7761111111111111	E8	5	AFU	565	595	naive_T7_2	0	0	0	1	mScarletI100565595
mScarletI	100	2794	0.7761111111111111	E9	2	AFU	565	595	naive_T7_2	0	0	10	1	mScarletI100565595
mScarletI	100	2794	0.7761111111111111	E10	1	AFU	565	595	naive_T7_2	0	0	30	1	mScarletI100565595
mScarletI	100	2794	0.7761111111111111	E11	7	AFU	565	595	naive_T7_2	0	0	100	1	mScarletI100565595
mScarletI	100	2794	0.7761111111111111	E12	3	AFU	565	595	BLANK	0	0	0	0	mScarletI100565595
mScarletI	100	2794	0.7761111111111111	F1	4	AFU	565	595	BLANK	0	0	0	0	mScarletI100565595
mScarletI	100	2794	0.7761111111111111	F2	4	AFU	565	595	mscar_diff	0	0	0	2	mScarletI100565595
mScarletI	100	2794	0.7761111111111111	F3	11	AFU	565	595	mscar_diff	0	0.1	0	2	mScarletI100565595
mScarletI	100	2794	0.7761111111111111	F4	10	AFU	565	595	mscar_diff	0	0.3	0	2	mScarletI100565595
mScarletI	100	2794	0.7761111111111111	F5	10	AFU	565	595	mscar_diff	0	1	0	2	mScarletI100565595
mScarletI	100	2794	0.7761111111111111	F6	9	AFU	565	595	mscar_diff	0	3	0	2	mScarletI100565595
mScarletI	100	2794	0.7761111111111111	F7	8	AFU	565	595	mscar_diff	0	10	0	2	mScarletI100565595
mScarletI	100	2794	0.7761111111111111	F8	14	AFU	565	595	naive_T7_2	0	0	0	2	mScarletI100565595
mScarletI	100	2794	0.7761111111111111	F9	14	AFU	565	595	naive_T7_2	0	0	10	2	mScarletI100565595
mScarletI	100	2794	0.7761111111111111	F10	6	AFU	565	595	naive_T7_2	0	0	30	2	mScarletI100565595
mScarletI	100	2794	0.7761111111111111	F11	8	AFU	565	595	naive_T7_2	0	0	100	2	mScarletI100565595
mScarletI	100	2794	0.7761111111111111	F12	9	AFU	565	595	BLANK	0	0	0	0	mScarletI100565595
mScarletI	100	2794	0.7761111111111111	G1	6	AFU	565	595	BLANK	0	0	0	0	mScarletI100565595
mScarletI	100	2794	0.7761111111111111	G2	2	AFU	565	595	mscar_diff	0	0	0	3	mScarletI100565595
mScarletI	100	2794	0.7761111111111111	G3	0	AFU	565	595	mscar_diff	0	0.1	0	3	mScarletI100565595
mScarletI	100	2794	0.7761111111111111	G4	11	AFU	565	595	mscar_diff	0	0.3	0	3	mScarletI100565595
mScarletI	100	2794	0.7761111111111111	G5	7	AFU	565	595	mscar_diff	0	1	0	3	mScarletI100565595
mScarletI	100	2794	0.7761111111111111	G6	8	AFU	565	595	mscar_diff	0	3	0	3	mScarletI100565595
mScarletI	100	2794	0.7761111111111111	G7	2	AFU	565	595	mscar_diff	0	10	0	3	mScarletI100565595
mScarletI	100	2794	0.7761111111111111	G8	6	AFU	565	595	naive_T7_2	0	0	0	3	mScarletI100565595
mScarletI	100	2794	0.7761111111111111	G9	8	AFU	565	595	naive_T7_2	0	0	10	3	mScarletI100565595
mScarletI	100	2794	0.7761111111111111	G10	11	AFU	565	595	naive_T7_2	0	0	30	3	mScarletI100565595
mScarletI	100	2794	0.7761111111111111	G11	9	AFU	565	595	naive_T7_2	0	0	100	3	mScarletI100565595
mScarletI	100	2794	0.7761111111111111	G12	6	AFU	565	595	BLANK	0	0	0	0	mScarletI100565595
mScarletI	100	2794	0.7761111111111111	H1	2	AFU	565	595	BLANK	0	0	0	0	mScarletI100565595
mScarletI	100	2794	0.7761111111111111	H2	10	AFU	565	595	BLANK	0	0	0	0	mScarletI100565595
mScarletI	100	2794	0.7761111111111111	H3	0	AFU	565	595	BLANK	0	0	0	0	mScarletI100565595
mScarletI	100	2794	0.7761111111111111	H4	8	AFU	565	595	BLANK	0	0	0	0	mScarletI100565595
mScarletI	100	2794	0.7761111111111111	H5	4	AFU	565	595	BLANK	0	0	0	0	mScarletI100565595
mScarletI	100	2794	0.7761111111111111	H6	4	AFU	565	595	BLANK	0	0	0	0	mScarletI100565595
mScarletI	100	2794	0.7761111111111111	H7	4	AFU	565	595	BLANK	0	0	0	0	mScarletI100565595
mScarletI	100	2794	0.7761111111111111	H8	6	AFU	565	595	BLANK	0	0	0	0	mScarletI100565595
mScarletI	100	2794	0.7761111111111111	H9	13	AFU	565	595	BLANK	0	0	0	0	mScarletI100565595
mScarletI	100	2794	0.7761111111111111	H10	4	AFU	565	595	BLANK	0	0	0	0	mScarletI100565595
mScarletI	100	2794	0.7761111111111111	H11	5	AFU	565	595	BLANK	0	0	0	0	mScarletI100565595
mScarletI	100	2794	0.7761111111111111	H12	3	AFU	565	595	BLANK	0	0	0	0	mScarletI100565595
mScarletI	100	3394	0.9427777777777778	A1	9	AFU	565	595	BLANK	0	0	0	0	mScarletI100565595
mScarletI	100	3394	0.9427777777777778	A2	11	AFU	565	595	BLANK	0	0	0	0	mScarletI100565595
mScarletI	100	3394	0.9427777777777778	A3	8	AFU	565	595	BLANK	0	0	0	0	mScarletI100565595
mScarletI	100	3394	0.9427777777777778	A4	21	AFU	565	595	BLANK	0	0	0	0	mScarletI100565595
mScarletI	100	3394	0.9427777777777778	A5	6	AFU	565	595	BLANK	0	0	0	0	mScarletI100565595
mScarletI	100	3394	0.9427777777777778	A6	4	AFU	565	595	BLANK	0	0	0	0	mScarletI100565595
mScarletI	100	3394	0.9427777777777778	A7	8	AFU	565	595	BLANK	0	0	0	0	mScarletI100565595
mScarletI	100	3394	0.9427777777777778	A8	8	AFU	565	595	BLANK	0	0	0	0	mScarletI100565595
mScarletI	100	3394	0.9427777777777778	A9	6	AFU	565	595	BLANK	0	0	0	0	mScarletI100565595
mScarletI	100	3394	0.9427777777777778	A10	0	AFU	565	595	BLANK	0	0	0	0	mScarletI100565595
mScarletI	100	3394	0.9427777777777778	A11	9	AFU	565	595	BLANK	0	0	0	0	mScarletI100565595
mScarletI	100	3394	0.9427777777777778	A12	3	AFU	565	595	BLANK	0	0	0	0	mScarletI100565595
mScarletI	100	3394	0.9427777777777778	B1	8	AFU	565	595	BLANK	0	0	0	0	mScarletI100565595
mScarletI	100	3394	0.9427777777777778	B2	10	AFU	565	595	mscar_diff	0	0	0	1	mScarletI100565595
mScarletI	100	3394	0.9427777777777778	B3	5	AFU	565	595	mscar_diff	5	0	0	1	mScarletI100565595
mScarletI	100	3394	0.9427777777777778	B4	9	AFU	565	595	mscar_diff	7.5	0	0	1	mScarletI100565595
mScarletI	100	3394	0.9427777777777778	B5	6	AFU	565	595	mscar_diff	10	0	0	1	mScarletI100565595
mScarletI	100	3394	0.9427777777777778	B6	6	AFU	565	595	mscar_diff	15	0	0	1	mScarletI100565595
mScarletI	100	3394	0.9427777777777778	B7	8	AFU	565	595	mscar_diff	30	0	0	1	mScarletI100565595
mScarletI	100	3394	0.9427777777777778	B8	0	AFU	565	595	naive_T7	0	0	0	1	mScarletI100565595
mScarletI	100	3394	0.9427777777777778	B9	14	AFU	565	595	naive_T7	0	0	10	1	mScarletI100565595
mScarletI	100	3394	0.9427777777777778	B10	9	AFU	565	595	naive_T7	0	0	30	1	mScarletI100565595
mScarletI	100	3394	0.9427777777777778	B11	2	AFU	565	595	naive_T7	0	0	100	1	mScarletI100565595
mScarletI	100	3394	0.9427777777777778	B12	7	AFU	565	595	BLANK	0	0	0	0	mScarletI100565595
mScarletI	100	3394	0.9427777777777778	C1	10	AFU	565	595	BLANK	0	0	0	0	mScarletI100565595
mScarletI	100	3394	0.9427777777777778	C2	12	AFU	565	595	mscar_diff	0	0	0	2	mScarletI100565595
mScarletI	100	3394	0.9427777777777778	C3	8	AFU	565	595	mscar_diff	5	0	0	2	mScarletI100565595
mScarletI	100	3394	0.9427777777777778	C4	7	AFU	565	595	mscar_diff	7.5	0	0	2	mScarletI100565595
mScarletI	100	3394	0.9427777777777778	C5	5	AFU	565	595	mscar_diff	10	0	0	2	mScarletI100565595
mScarletI	100	3394	0.9427777777777778	C6	13	AFU	565	595	mscar_diff	15	0	0	2	mScarletI100565595
mScarletI	100	3394	0.9427777777777778	C7	6	AFU	565	595	mscar_diff	30	0	0	2	mScarletI100565595
mScarletI	100	3394	0.9427777777777778	C8	9	AFU	565	595	naive_T7	0	0	0	2	mScarletI100565595
mScarletI	100	3394	0.9427777777777778	C9	11	AFU	565	595	naive_T7	0	0	10	2	mScarletI100565595
mScarletI	100	3394	0.9427777777777778	C10	6	AFU	565	595	naive_T7	0	0	30	2	mScarletI100565595
mScarletI	100	3394	0.9427777777777778	C11	6	AFU	565	595	naive_T7	0	0	100	2	mScarletI100565595
mScarletI	100	3394	0.9427777777777778	C12	7	AFU	565	595	BLANK	0	0	0	0	mScarletI100565595
mScarletI	100	3394	0.9427777777777778	D1	7	AFU	565	595	BLANK	0	0	0	0	mScarletI100565595
mScarletI	100	3394	0.9427777777777778	D2	10	AFU	565	595	mscar_diff	0	0	0	3	mScarletI100565595
mScarletI	100	3394	0.9427777777777778	D3	8	AFU	565	595	mscar_diff	5	0	0	3	mScarletI100565595
mScarletI	100	3394	0.9427777777777778	D4	2	AFU	565	595	mscar_diff	7.5	0	0	3	mScarletI100565595
mScarletI	100	3394	0.9427777777777778	D5	4	AFU	565	595	mscar_diff	10	0	0	3	mScarletI100565595
mScarletI	100	3394	0.9427777777777778	D6	7	AFU	565	595	mscar_diff	15	0	0	3	mScarletI100565595
mScarletI	100	3394	0.9427777777777778	D7	7	AFU	565	595	mscar_diff	30	0	0	3	mScarletI100565595
mScarletI	100	3394	0.9427777777777778	D8	11	AFU	565	595	naive_T7	0	0	0	3	mScarletI100565595
mScarletI	100	3394	0.9427777777777778	D9	3	AFU	565	595	naive_T7	0	0	10	3	mScarletI100565595
mScarletI	100	3394	0.9427777777777778	D10	7	AFU	565	595	naive_T7	0	0	30	3	mScarletI100565595
mScarletI	100	3394	0.9427777777777778	D11	9	AFU	565	595	naive_T7	0	0	100	3	mScarletI100565595
mScarletI	100	3394	0.9427777777777778	D12	2	AFU	565	595	BLANK	0	0	0	0	mScarletI100565595
mScarletI	100	3394	0.9427777777777778	E1	7	AFU	565	595	BLANK	0	0	0	0	mScarletI100565595
mScarletI	100	3394	0.9427777777777778	E2	0	AFU	565	595	mscar_diff	0	0	0	1	mScarletI100565595
mScarletI	100	3394	0.9427777777777778	E3	7	AFU	565	595	mscar_diff	0	0.1	0	1	mScarletI100565595
mScarletI	100	3394	0.9427777777777778	E4	9	AFU	565	595	mscar_diff	0	0.3	0	1	mScarletI100565595
mScarletI	100	3394	0.9427777777777778	E5	13	AFU	565	595	mscar_diff	0	1	0	1	mScarletI100565595
mScarletI	100	3394	0.9427777777777778	E6	6	AFU	565	595	mscar_diff	0	3	0	1	mScarletI100565595
mScarletI	100	3394	0.9427777777777778	E7	2	AFU	565	595	mscar_diff	0	10	0	1	mScarletI100565595
mScarletI	100	3394	0.9427777777777778	E8	6	AFU	565	595	naive_T7_2	0	0	0	1	mScarletI100565595
mScarletI	100	3394	0.9427777777777778	E9	3	AFU	565	595	naive_T7_2	0	0	10	1	mScarletI100565595
mScarletI	100	3394	0.9427777777777778	E10	8	AFU	565	595	naive_T7_2	0	0	30	1	mScarletI100565595
mScarletI	100	3394	0.9427777777777778	E11	1	AFU	565	595	naive_T7_2	0	0	100	1	mScarletI100565595
mScarletI	100	3394	0.9427777777777778	E12	6	AFU	565	595	BLANK	0	0	0	0	mScarletI100565595
mScarletI	100	3394	0.9427777777777778	F1	3	AFU	565	595	BLANK	0	0	0	0	mScarletI100565595
mScarletI	100	3394	0.9427777777777778	F2	0	AFU	565	595	mscar_diff	0	0	0	2	mScarletI100565595
mScarletI	100	3394	0.9427777777777778	F3	7	AFU	565	595	mscar_diff	0	0.1	0	2	mScarletI100565595
mScarletI	100	3394	0.9427777777777778	F4	12	AFU	565	595	mscar_diff	0	0.3	0	2	mScarletI100565595
mScarletI	100	3394	0.9427777777777778	F5	0	AFU	565	595	mscar_diff	0	1	0	2	mScarletI100565595
mScarletI	100	3394	0.9427777777777778	F6	4	AFU	565	595	mscar_diff	0	3	0	2	mScarletI100565595
mScarletI	100	3394	0.9427777777777778	F7	8	AFU	565	595	mscar_diff	0	10	0	2	mScarletI100565595
mScarletI	100	3394	0.9427777777777778	F8	6	AFU	565	595	naive_T7_2	0	0	0	2	mScarletI100565595
mScarletI	100	3394	0.9427777777777778	F9	13	AFU	565	595	naive_T7_2	0	0	10	2	mScarletI100565595
mScarletI	100	3394	0.9427777777777778	F10	6	AFU	565	595	naive_T7_2	0	0	30	2	mScarletI100565595
mScarletI	100	3394	0.9427777777777778	F11	3	AFU	565	595	naive_T7_2	0	0	100	2	mScarletI100565595
mScarletI	100	3394	0.9427777777777778	F12	9	AFU	565	595	BLANK	0	0	0	0	mScarletI100565595
mScarletI	100	3394	0.9427777777777778	G1	8	AFU	565	595	BLANK	0	0	0	0	mScarletI100565595
mScarletI	100	3394	0.9427777777777778	G2	0	AFU	565	595	mscar_diff	0	0	0	3	mScarletI100565595
mScarletI	100	3394	0.9427777777777778	G3	7	AFU	565	595	mscar_diff	0	0.1	0	3	mScarletI100565595
mScarletI	100	3394	0.9427777777777778	G4	8	AFU	565	595	mscar_diff	0	0.3	0	3	mScarletI100565595
mScarletI	100	3394	0.9427777777777778	G5	6	AFU	565	595	mscar_diff	0	1	0	3	mScarletI100565595
mScarletI	100	3394	0.9427777777777778	G6	5	AFU	565	595	mscar_diff	0	3	0	3	mScarletI100565595
mScarletI	100	3394	0.9427777777777778	G7	10	AFU	565	595	mscar_diff	0	10	0	3	mScarletI100565595
mScarletI	100	3394	0.9427777777777778	G8	6	AFU	565	595	naive_T7_2	0	0	0	3	mScarletI100565595
mScarletI	100	3394	0.9427777777777778	G9	7	AFU	565	595	naive_T7_2	0	0	10	3	mScarletI100565595
mScarletI	100	3394	0.9427777777777778	G10	4	AFU	565	595	naive_T7_2	0	0	30	3	mScarletI100565595
mScarletI	100	3394	0.9427777777777778	G11	13	AFU	565	595	naive_T7_2	0	0	100	3	mScarletI100565595
mScarletI	100	3394	0.9427777777777778	G12	8	AFU	565	595	BLANK	0	0	0	0	mScarletI100565595
mScarletI	100	3394	0.9427777777777778	H1	10	AFU	565	595	BLANK	0	0	0	0	mScarletI100565595
mScarletI	100	3394	0.9427777777777778	H2	11	AFU	565	595	BLANK	0	0	0	0	mScarletI100565595
mScarletI	100	3394	0.9427777777777778	H3	7	AFU	565	595	BLANK	0	0	0	0	mScarletI100565595
mScarletI	100	3394	0.9427777777777778	H4	6	AFU	565	595	BLANK	0	0	0	0	mScarletI100565595
mScarletI	100	3394	0.9427777777777778	H5	7	AFU	565	595	BLANK	0	0	0	0	mScarletI100565595
mScarletI	100	3394	0.9427777777777778	H6	10	AFU	565	595	BLANK	0	0	0	0	mScarletI100565595
mScarletI	100	3394	0.9427777777777778	H7	7	AFU	565	595	BLANK	0	0	0	0	mScarletI100565595
mScarletI	100	3394	0.9427777777777778	H8	4	AFU	565	595	BLANK	0	0	0	0	mScarletI100565595
mScarletI	100	3394	0.9427777777777778	H9	2	AFU	565	595	BLANK	0	0	0	0	mScarletI100565595
mScarletI	100	3394	0.9427777777777778	H10	4	AFU	565	595	BLANK	0	0	0	0	mScarletI100565595
mScarletI	100	3394	0.9427777777777778	H11	0	AFU	565	595	BLANK	0	0	0	0	mScarletI100565595
mScarletI	100	3394	0.9427777777777778	H12	0	AFU	565	595	BLANK	0	0	0	0	mScarletI100565595
mScarletI	100	3994	1.1094444444444445	A1	3	AFU	565	595	BLANK	0	0	0	0	mScarletI100565595
mScarletI	100	3994	1.1094444444444445	A2	12	AFU	565	595	BLANK	0	0	0	0	mScarletI100565595
mScarletI	100	3994	1.1094444444444445	A3	7	AFU	565	595	BLANK	0	0	0	0	mScarletI100565595
mScarletI	100	3994	1.1094444444444445	A4	23	AFU	565	595	BLANK	0	0	0	0	mScarletI100565595
mScarletI	100	3994	1.1094444444444445	A5	5	AFU	565	595	BLANK	0	0	0	0	mScarletI100565595
mScarletI	100	3994	1.1094444444444445	A6	3	AFU	565	595	BLANK	0	0	0	0	mScarletI100565595
mScarletI	100	3994	1.1094444444444445	A7	5	AFU	565	595	BLANK	0	0	0	0	mScarletI100565595
mScarletI	100	3994	1.1094444444444445	A8	9	AFU	565	595	BLANK	0	0	0	0	mScarletI100565595
mScarletI	100	3994	1.1094444444444445	A9	5	AFU	565	595	BLANK	0	0	0	0	mScarletI100565595
mScarletI	100	3994	1.1094444444444445	A10	6	AFU	565	595	BLANK	0	0	0	0	mScarletI100565595
mScarletI	100	3994	1.1094444444444445	A11	6	AFU	565	595	BLANK	0	0	0	0	mScarletI100565595
mScarletI	100	3994	1.1094444444444445	A12	3	AFU	565	595	BLANK	0	0	0	0	mScarletI100565595
mScarletI	100	3994	1.1094444444444445	B1	7	AFU	565	595	BLANK	0	0	0	0	mScarletI100565595
mScarletI	100	3994	1.1094444444444445	B2	10	AFU	565	595	mscar_diff	0	0	0	1	mScarletI100565595
mScarletI	100	3994	1.1094444444444445	B3	8	AFU	565	595	mscar_diff	5	0	0	1	mScarletI100565595
mScarletI	100	3994	1.1094444444444445	B4	2	AFU	565	595	mscar_diff	7.5	0	0	1	mScarletI100565595
mScarletI	100	3994	1.1094444444444445	B5	7	AFU	565	595	mscar_diff	10	0	0	1	mScarletI100565595
mScarletI	100	3994	1.1094444444444445	B6	5	AFU	565	595	mscar_diff	15	0	0	1	mScarletI100565595
mScarletI	100	3994	1.1094444444444445	B7	14	AFU	565	595	mscar_diff	30	0	0	1	mScarletI100565595
mScarletI	100	3994	1.1094444444444445	B8	7	AFU	565	595	naive_T7	0	0	0	1	mScarletI100565595
mScarletI	100	3994	1.1094444444444445	B9	8	AFU	565	595	naive_T7	0	0	10	1	mScarletI100565595
mScarletI	100	3994	1.1094444444444445	B10	10	AFU	565	595	naive_T7	0	0	30	1	mScarletI100565595
mScarletI	100	3994	1.1094444444444445	B11	6	AFU	565	595	naive_T7	0	0	100	1	mScarletI100565595
mScarletI	100	3994	1.1094444444444445	B12	8	AFU	565	595	BLANK	0	0	0	0	mScarletI100565595
mScarletI	100	3994	1.1094444444444445	C1	7	AFU	565	595	BLANK	0	0	0	0	mScarletI100565595
mScarletI	100	3994	1.1094444444444445	C2	11	AFU	565	595	mscar_diff	0	0	0	2	mScarletI100565595
mScarletI	100	3994	1.1094444444444445	C3	12	AFU	565	595	mscar_diff	5	0	0	2	mScarletI100565595
mScarletI	100	3994	1.1094444444444445	C4	14	AFU	565	595	mscar_diff	7.5	0	0	2	mScarletI100565595
mScarletI	100	3994	1.1094444444444445	C5	9	AFU	565	595	mscar_diff	10	0	0	2	mScarletI100565595
mScarletI	100	3994	1.1094444444444445	C6	7	AFU	565	595	mscar_diff	15	0	0	2	mScarletI100565595
mScarletI	100	3994	1.1094444444444445	C7	10	AFU	565	595	mscar_diff	30	0	0	2	mScarletI100565595
mScarletI	100	3994	1.1094444444444445	C8	8	AFU	565	595	naive_T7	0	0	0	2	mScarletI100565595
mScarletI	100	3994	1.1094444444444445	C9	10	AFU	565	595	naive_T7	0	0	10	2	mScarletI100565595
mScarletI	100	3994	1.1094444444444445	C10	9	AFU	565	595	naive_T7	0	0	30	2	mScarletI100565595
mScarletI	100	3994	1.1094444444444445	C11	7	AFU	565	595	naive_T7	0	0	100	2	mScarletI100565595
mScarletI	100	3994	1.1094444444444445	C12	6	AFU	565	595	BLANK	0	0	0	0	mScarletI100565595
mScarletI	100	3994	1.1094444444444445	D1	4	AFU	565	595	BLANK	0	0	0	0	mScarletI100565595
mScarletI	100	3994	1.1094444444444445	D2	7	AFU	565	595	mscar_diff	0	0	0	3	mScarletI100565595
mScarletI	100	3994	1.1094444444444445	D3	9	AFU	565	595	mscar_diff	5	0	0	3	mScarletI100565595
mScarletI	100	3994	1.1094444444444445	D4	6	AFU	565	595	mscar_diff	7.5	0	0	3	mScarletI100565595
mScarletI	100	3994	1.1094444444444445	D5	8	AFU	565	595	mscar_diff	10	0	0	3	mScarletI100565595
mScarletI	100	3994	1.1094444444444445	D6	7	AFU	565	595	mscar_diff	15	0	0	3	mScarletI100565595
mScarletI	100	3994	1.1094444444444445	D7	10	AFU	565	595	mscar_diff	30	0	0	3	mScarletI100565595
mScarletI	100	3994	1.1094444444444445	D8	4	AFU	565	595	naive_T7	0	0	0	3	mScarletI100565595
mScarletI	100	3994	1.1094444444444445	D9	13	AFU	565	595	naive_T7	0	0	10	3	mScarletI100565595
mScarletI	100	3994	1.1094444444444445	D10	8	AFU	565	595	naive_T7	0	0	30	3	mScarletI100565595
mScarletI	100	3994	1.1094444444444445	D11	4	AFU	565	595	naive_T7	0	0	100	3	mScarletI100565595
mScarletI	100	3994	1.1094444444444445	D12	0	AFU	565	595	BLANK	0	0	0	0	mScarletI100565595
mScarletI	100	3994	1.1094444444444445	E1	11	AFU	565	595	BLANK	0	0	0	0	mScarletI100565595
mScarletI	100	3994	1.1094444444444445	E2	4	AFU	565	595	mscar_diff	0	0	0	1	mScarletI100565595
mScarletI	100	3994	1.1094444444444445	E3	8	AFU	565	595	mscar_diff	0	0.1	0	1	mScarletI100565595
mScarletI	100	3994	1.1094444444444445	E4	7	AFU	565	595	mscar_diff	0	0.3	0	1	mScarletI100565595
mScarletI	100	3994	1.1094444444444445	E5	10	AFU	565	595	mscar_diff	0	1	0	1	mScarletI100565595
mScarletI	100	3994	1.1094444444444445	E6	13	AFU	565	595	mscar_diff	0	3	0	1	mScarletI100565595
mScarletI	100	3994	1.1094444444444445	E7	14	AFU	565	595	mscar_diff	0	10	0	1	mScarletI100565595
mScarletI	100	3994	1.1094444444444445	E8	8	AFU	565	595	naive_T7_2	0	0	0	1	mScarletI100565595
mScarletI	100	3994	1.1094444444444445	E9	3	AFU	565	595	naive_T7_2	0	0	10	1	mScarletI100565595
mScarletI	100	3994	1.1094444444444445	E10	4	AFU	565	595	naive_T7_2	0	0	30	1	mScarletI100565595
mScarletI	100	3994	1.1094444444444445	E11	0	AFU	565	595	naive_T7_2	0	0	100	1	mScarletI100565595
mScarletI	100	3994	1.1094444444444445	E12	10	AFU	565	595	BLANK	0	0	0	0	mScarletI100565595
mScarletI	100	3994	1.1094444444444445	F1	5	AFU	565	595	BLANK	0	0	0	0	mScarletI100565595
mScarletI	100	3994	1.1094444444444445	F2	7	AFU	565	595	mscar_diff	0	0	0	2	mScarletI100565595
mScarletI	100	3994	1.1094444444444445	F3	7	AFU	565	595	mscar_diff	0	0.1	0	2	mScarletI100565595
mScarletI	100	3994	1.1094444444444445	F4	2	AFU	565	595	mscar_diff	0	0.3	0	2	mScarletI100565595
mScarletI	100	3994	1.1094444444444445	F5	4	AFU	565	595	mscar_diff	0	1	0	2	mScarletI100565595
mScarletI	100	3994	1.1094444444444445	F6	6	AFU	565	595	mscar_diff	0	3	0	2	mScarletI100565595
mScarletI	100	3994	1.1094444444444445	F7	1	AFU	565	595	mscar_diff	0	10	0	2	mScarletI100565595
mScarletI	100	3994	1.1094444444444445	F8	6	AFU	565	595	naive_T7_2	0	0	0	2	mScarletI100565595
mScarletI	100	3994	1.1094444444444445	F9	3	AFU	565	595	naive_T7_2	0	0	10	2	mScarletI100565595
mScarletI	100	3994	1.1094444444444445	F10	11	AFU	565	595	naive_T7_2	0	0	30	2	mScarletI100565595
mScarletI	100	3994	1.1094444444444445	F11	3	AFU	565	595	naive_T7_2	0	0	100	2	mScarletI100565595
mScarletI	100	3994	1.1094444444444445	F12	9	AFU	565	595	BLANK	0	0	0	0	mScarletI100565595
mScarletI	100	3994	1.1094444444444445	G1	4	AFU	565	595	BLANK	0	0	0	0	mScarletI100565595
mScarletI	100	3994	1.1094444444444445	G2	5	AFU	565	595	mscar_diff	0	0	0	3	mScarletI100565595
mScarletI	100	3994	1.1094444444444445	G3	12	AFU	565	595	mscar_diff	0	0.1	0	3	mScarletI100565595
mScarletI	100	3994	1.1094444444444445	G4	4	AFU	565	595	mscar_diff	0	0.3	0	3	mScarletI100565595
mScarletI	100	3994	1.1094444444444445	G5	8	AFU	565	595	mscar_diff	0	1	0	3	mScarletI100565595
mScarletI	100	3994	1.1094444444444445	G6	4	AFU	565	595	mscar_diff	0	3	0	3	mScarletI100565595
mScarletI	100	3994	1.1094444444444445	G7	12	AFU	565	595	mscar_diff	0	10	0	3	mScarletI100565595
mScarletI	100	3994	1.1094444444444445	G8	8	AFU	565	595	naive_T7_2	0	0	0	3	mScarletI100565595
mScarletI	100	3994	1.1094444444444445	G9	7	AFU	565	595	naive_T7_2	0	0	10	3	mScarletI100565595
mScarletI	100	3994	1.1094444444444445	G10	11	AFU	565	595	naive_T7_2	0	0	30	3	mScarletI100565595
mScarletI	100	3994	1.1094444444444445	G11	9	AFU	565	595	naive_T7_2	0	0	100	3	mScarletI100565595
mScarletI	100	3994	1.1094444444444445	G12	5	AFU	565	595	BLANK	0	0	0	0	mScarletI100565595
mScarletI	100	3994	1.1094444444444445	H1	7	AFU	565	595	BLANK	0	0	0	0	mScarletI100565595
mScarletI	100	3994	1.1094444444444445	H2	3	AFU	565	595	BLANK	0	0	0	0	mScarletI100565595
mScarletI	100	3994	1.1094444444444445	H3	6	AFU	565	595	BLANK	0	0	0	0	mScarletI100565595
mScarletI	100	3994	1.1094444444444445	H4	9	AFU	565	595	BLANK	0	0	0	0	mScarletI100565595
mScarletI	100	3994	1.1094444444444445	H5	17	AFU	565	595	BLANK	0	0	0	0	mScarletI100565595
mScarletI	100	3994	1.1094444444444445	H6	0	AFU	565	595	BLANK	0	0	0	0	mScarletI100565595
mScarletI	100	3994	1.1094444444444445	H7	0	AFU	565	595	BLANK	0	0	0	0	mScarletI100565595
mScarletI	100	3994	1.1094444444444445	H8	3	AFU	565	595	BLANK	0	0	0	0	mScarletI100565595
mScarletI	100	3994	1.1094444444444445	H9	4	AFU	565	595	BLANK	0	0	0	0	mScarletI100565595
mScarletI	100	3994	1.1094444444444445	H10	5	AFU	565	595	BLANK	0	0	0	0	mScarletI100565595
mScarletI	100	3994	1.1094444444444445	H11	9	AFU	565	595	BLANK	0	0	0	0	mScarletI100565595
mScarletI	100	3994	1.1094444444444445	H12	15	AFU	565	595	BLANK	0	0	0	0	mScarletI100565595
mScarletI	100	4594	1.2761111111111112	A1	14	AFU	565	595	BLANK	0	0	0	0	mScarletI100565595
mScarletI	100	4594	1.2761111111111112	A2	21	AFU	565	595	BLANK	0	0	0	0	mScarletI100565595
mScarletI	100	4594	1.2761111111111112	A3	9	AFU	565	595	BLANK	0	0	0	0	mScarletI100565595
mScarletI	100	4594	1.2761111111111112	A4	12	AFU	565	595	BLANK	0	0	0	0	mScarletI100565595
mScarletI	100	4594	1.2761111111111112	A5	7	AFU	565	595	BLANK	0	0	0	0	mScarletI100565595
mScarletI	100	4594	1.2761111111111112	A6	3	AFU	565	595	BLANK	0	0	0	0	mScarletI100565595
mScarletI	100	4594	1.2761111111111112	A7	9	AFU	565	595	BLANK	0	0	0	0	mScarletI100565595
mScarletI	100	4594	1.2761111111111112	A8	0	AFU	565	595	BLANK	0	0	0	0	mScarletI100565595
mScarletI	100	4594	1.2761111111111112	A9	2	AFU	565	595	BLANK	0	0	0	0	mScarletI100565595
mScarletI	100	4594	1.2761111111111112	A10	6	AFU	565	595	BLANK	0	0	0	0	mScarletI100565595
mScarletI	100	4594	1.2761111111111112	A11	6	AFU	565	595	BLANK	0	0	0	0	mScarletI100565595
mScarletI	100	4594	1.2761111111111112	A12	1	AFU	565	595	BLANK	0	0	0	0	mScarletI100565595
mScarletI	100	4594	1.2761111111111112	B1	10	AFU	565	595	BLANK	0	0	0	0	mScarletI100565595
mScarletI	100	4594	1.2761111111111112	B2	10	AFU	565	595	mscar_diff	0	0	0	1	mScarletI100565595
mScarletI	100	4594	1.2761111111111112	B3	10	AFU	565	595	mscar_diff	5	0	0	1	mScarletI100565595
mScarletI	100	4594	1.2761111111111112	B4	21	AFU	565	595	mscar_diff	7.5	0	0	1	mScarletI100565595
mScarletI	100	4594	1.2761111111111112	B5	8	AFU	565	595	mscar_diff	10	0	0	1	mScarletI100565595
mScarletI	100	4594	1.2761111111111112	B6	11	AFU	565	595	mscar_diff	15	0	0	1	mScarletI100565595
mScarletI	100	4594	1.2761111111111112	B7	6	AFU	565	595	mscar_diff	30	0	0	1	mScarletI100565595
mScarletI	100	4594	1.2761111111111112	B8	5	AFU	565	595	naive_T7	0	0	0	1	mScarletI100565595
mScarletI	100	4594	1.2761111111111112	B9	6	AFU	565	595	naive_T7	0	0	10	1	mScarletI100565595
mScarletI	100	4594	1.2761111111111112	B10	11	AFU	565	595	naive_T7	0	0	30	1	mScarletI100565595
mScarletI	100	4594	1.2761111111111112	B11	6	AFU	565	595	naive_T7	0	0	100	1	mScarletI100565595
mScarletI	100	4594	1.2761111111111112	B12	14	AFU	565	595	BLANK	0	0	0	0	mScarletI100565595
mScarletI	100	4594	1.2761111111111112	C1	13	AFU	565	595	BLANK	0	0	0	0	mScarletI100565595
mScarletI	100	4594	1.2761111111111112	C2	9	AFU	565	595	mscar_diff	0	0	0	2	mScarletI100565595
mScarletI	100	4594	1.2761111111111112	C3	4	AFU	565	595	mscar_diff	5	0	0	2	mScarletI100565595
mScarletI	100	4594	1.2761111111111112	C4	8	AFU	565	595	mscar_diff	7.5	0	0	2	mScarletI100565595
mScarletI	100	4594	1.2761111111111112	C5	9	AFU	565	595	mscar_diff	10	0	0	2	mScarletI100565595
mScarletI	100	4594	1.2761111111111112	C6	7	AFU	565	595	mscar_diff	15	0	0	2	mScarletI100565595
mScarletI	100	4594	1.2761111111111112	C7	4	AFU	565	595	mscar_diff	30	0	0	2	mScarletI100565595
mScarletI	100	4594	1.2761111111111112	C8	9	AFU	565	595	naive_T7	0	0	0	2	mScarletI100565595
mScarletI	100	4594	1.2761111111111112	C9	6	AFU	565	595	naive_T7	0	0	10	2	mScarletI100565595
mScarletI	100	4594	1.2761111111111112	C10	11	AFU	565	595	naive_T7	0	0	30	2	mScarletI100565595
mScarletI	100	4594	1.2761111111111112	C11	7	AFU	565	595	naive_T7	0	0	100	2	mScarletI100565595
mScarletI	100	4594	1.2761111111111112	C12	2	AFU	565	595	BLANK	0	0	0	0	mScarletI100565595
mScarletI	100	4594	1.2761111111111112	D1	4	AFU	565	595	BLANK	0	0	0	0	mScarletI100565595
mScarletI	100	4594	1.2761111111111112	D2	4	AFU	565	595	mscar_diff	0	0	0	3	mScarletI100565595
mScarletI	100	4594	1.2761111111111112	D3	9	AFU	565	595	mscar_diff	5	0	0	3	mScarletI100565595
mScarletI	100	4594	1.2761111111111112	D4	10	AFU	565	595	mscar_diff	7.5	0	0	3	mScarletI100565595
mScarletI	100	4594	1.2761111111111112	D5	11	AFU	565	595	mscar_diff	10	0	0	3	mScarletI100565595
mScarletI	100	4594	1.2761111111111112	D6	10	AFU	565	595	mscar_diff	15	0	0	3	mScarletI100565595
mScarletI	100	4594	1.2761111111111112	D7	15	AFU	565	595	mscar_diff	30	0	0	3	mScarletI100565595
mScarletI	100	4594	1.2761111111111112	D8	7	AFU	565	595	naive_T7	0	0	0	3	mScarletI100565595
mScarletI	100	4594	1.2761111111111112	D9	7	AFU	565	595	naive_T7	0	0	10	3	mScarletI100565595
mScarletI	100	4594	1.2761111111111112	D10	3	AFU	565	595	naive_T7	0	0	30	3	mScarletI100565595
mScarletI	100	4594	1.2761111111111112	D11	3	AFU	565	595	naive_T7	0	0	100	3	mScarletI100565595
mScarletI	100	4594	1.2761111111111112	D12	3	AFU	565	595	BLANK	0	0	0	0	mScarletI100565595
mScarletI	100	4594	1.2761111111111112	E1	11	AFU	565	595	BLANK	0	0	0	0	mScarletI100565595
mScarletI	100	4594	1.2761111111111112	E2	6	AFU	565	595	mscar_diff	0	0	0	1	mScarletI100565595
mScarletI	100	4594	1.2761111111111112	E3	7	AFU	565	595	mscar_diff	0	0.1	0	1	mScarletI100565595
mScarletI	100	4594	1.2761111111111112	E4	9	AFU	565	595	mscar_diff	0	0.3	0	1	mScarletI100565595
mScarletI	100	4594	1.2761111111111112	E5	9	AFU	565	595	mscar_diff	0	1	0	1	mScarletI100565595
mScarletI	100	4594	1.2761111111111112	E6	13	AFU	565	595	mscar_diff	0	3	0	1	mScarletI100565595
mScarletI	100	4594	1.2761111111111112	E7	2	AFU	565	595	mscar_diff	0	10	0	1	mScarletI100565595
mScarletI	100	4594	1.2761111111111112	E8	12	AFU	565	595	naive_T7_2	0	0	0	1	mScarletI100565595
mScarletI	100	4594	1.2761111111111112	E9	0	AFU	565	595	naive_T7_2	0	0	10	1	mScarletI100565595
mScarletI	100	4594	1.2761111111111112	E10	8	AFU	565	595	naive_T7_2	0	0	30	1	mScarletI100565595
mScarletI	100	4594	1.2761111111111112	E11	6	AFU	565	595	naive_T7_2	0	0	100	1	mScarletI100565595
mScarletI	100	4594	1.2761111111111112	E12	3	AFU	565	595	BLANK	0	0	0	0	mScarletI100565595
mScarletI	100	4594	1.2761111111111112	F1	0	AFU	565	595	BLANK	0	0	0	0	mScarletI100565595
mScarletI	100	4594	1.2761111111111112	F2	10	AFU	565	595	mscar_diff	0	0	0	2	mScarletI100565595
mScarletI	100	4594	1.2761111111111112	F3	8	AFU	565	595	mscar_diff	0	0.1	0	2	mScarletI100565595
mScarletI	100	4594	1.2761111111111112	F4	6	AFU	565	595	mscar_diff	0	0.3	0	2	mScarletI100565595
mScarletI	100	4594	1.2761111111111112	F5	7	AFU	565	595	mscar_diff	0	1	0	2	mScarletI100565595
mScarletI	100	4594	1.2761111111111112	F6	7	AFU	565	595	mscar_diff	0	3	0	2	mScarletI100565595
mScarletI	100	4594	1.2761111111111112	F7	8	AFU	565	595	mscar_diff	0	10	0	2	mScarletI100565595
mScarletI	100	4594	1.2761111111111112	F8	8	AFU	565	595	naive_T7_2	0	0	0	2	mScarletI100565595
mScarletI	100	4594	1.2761111111111112	F9	8	AFU	565	595	naive_T7_2	0	0	10	2	mScarletI100565595
mScarletI	100	4594	1.2761111111111112	F10	6	AFU	565	595	naive_T7_2	0	0	30	2	mScarletI100565595
mScarletI	100	4594	1.2761111111111112	F11	6	AFU	565	595	naive_T7_2	0	0	100	2	mScarletI100565595
mScarletI	100	4594	1.2761111111111112	F12	6	AFU	565	595	BLANK	0	0	0	0	mScarletI100565595
mScarletI	100	4594	1.2761111111111112	G1	3	AFU	565	595	BLANK	0	0	0	0	mScarletI100565595
mScarletI	100	4594	1.2761111111111112	G2	11	AFU	565	595	mscar_diff	0	0	0	3	mScarletI100565595
mScarletI	100	4594	1.2761111111111112	G3	9	AFU	565	595	mscar_diff	0	0.1	0	3	mScarletI100565595
mScarletI	100	4594	1.2761111111111112	G4	7	AFU	565	595	mscar_diff	0	0.3	0	3	mScarletI100565595
mScarletI	100	4594	1.2761111111111112	G5	10	AFU	565	595	mscar_diff	0	1	0	3	mScarletI100565595
mScarletI	100	4594	1.2761111111111112	G6	14	AFU	565	595	mscar_diff	0	3	0	3	mScarletI100565595
mScarletI	100	4594	1.2761111111111112	G7	10	AFU	565	595	mscar_diff	0	10	0	3	mScarletI100565595
mScarletI	100	4594	1.2761111111111112	G8	16	AFU	565	595	naive_T7_2	0	0	0	3	mScarletI100565595
mScarletI	100	4594	1.2761111111111112	G9	7	AFU	565	595	naive_T7_2	0	0	10	3	mScarletI100565595
mScarletI	100	4594	1.2761111111111112	G10	2	AFU	565	595	naive_T7_2	0	0	30	3	mScarletI100565595
mScarletI	100	4594	1.2761111111111112	G11	12	AFU	565	595	naive_T7_2	0	0	100	3	mScarletI100565595
mScarletI	100	4594	1.2761111111111112	G12	6	AFU	565	595	BLANK	0	0	0	0	mScarletI100565595
mScarletI	100	4594	1.2761111111111112	H1	4	AFU	565	595	BLANK	0	0	0	0	mScarletI100565595
mScarletI	100	4594	1.2761111111111112	H2	4	AFU	565	595	BLANK	0	0	0	0	mScarletI100565595
mScarletI	100	4594	1.2761111111111112	H3	12	AFU	565	595	BLANK	0	0	0	0	mScarletI100565595
mScarletI	100	4594	1.2761111111111112	H4	5	AFU	565	595	BLANK	0	0	0	0	mScarletI100565595
mScarletI	100	4594	1.2761111111111112	H5	2	AFU	565	595	BLANK	0	0	0	0	mScarletI100565595
mScarletI	100	4594	1.2761111111111112	H6	8	AFU	565	595	BLANK	0	0	0	0	mScarletI100565595
mScarletI	100	4594	1.2761111111111112	H7	5	AFU	565	595	BLANK	0	0	0	0	mScarletI100565595
mScarletI	100	4594	1.2761111111111112	H8	4	AFU	565	595	BLANK	0	0	0	0	mScarletI100565595
mScarletI	100	4594	1.2761111111111112	H9	3	AFU	565	595	BLANK	0	0	0	0	mScarletI100565595
mScarletI	100	4594	1.2761111111111112	H10	1	AFU	565	595	BLANK	0	0	0	0	mScarletI100565595
mScarletI	100	4594	1.2761111111111112	H11	10	AFU	565	595	BLANK	0	0	0	0	mScarletI100565595
mScarletI	100	4594	1.2761111111111112	H12	7	AFU	565	595	BLANK	0	0	0	0	mScarletI100565595
mScarletI	100	5194	1.4427777777777777	A1	7	AFU	565	595	BLANK	0	0	0	0	mScarletI100565595
mScarletI	100	5194	1.4427777777777777	A2	23	AFU	565	595	BLANK	0	0	0	0	mScarletI100565595
mScarletI	100	5194	1.4427777777777777	A3	4	AFU	565	595	BLANK	0	0	0	0	mScarletI100565595
mScarletI	100	5194	1.4427777777777777	A4	20	AFU	565	595	BLANK	0	0	0	0	mScarletI100565595
mScarletI	100	5194	1.4427777777777777	A5	7	AFU	565	595	BLANK	0	0	0	0	mScarletI100565595
mScarletI	100	5194	1.4427777777777777	A6	8	AFU	565	595	BLANK	0	0	0	0	mScarletI100565595
mScarletI	100	5194	1.4427777777777777	A7	2	AFU	565	595	BLANK	0	0	0	0	mScarletI100565595
mScarletI	100	5194	1.4427777777777777	A8	4	AFU	565	595	BLANK	0	0	0	0	mScarletI100565595
mScarletI	100	5194	1.4427777777777777	A9	10	AFU	565	595	BLANK	0	0	0	0	mScarletI100565595
mScarletI	100	5194	1.4427777777777777	A10	4	AFU	565	595	BLANK	0	0	0	0	mScarletI100565595
mScarletI	100	5194	1.4427777777777777	A11	6	AFU	565	595	BLANK	0	0	0	0	mScarletI100565595
mScarletI	100	5194	1.4427777777777777	A12	6	AFU	565	595	BLANK	0	0	0	0	mScarletI100565595
mScarletI	100	5194	1.4427777777777777	B1	5	AFU	565	595	BLANK	0	0	0	0	mScarletI100565595
mScarletI	100	5194	1.4427777777777777	B2	5	AFU	565	595	mscar_diff	0	0	0	1	mScarletI100565595
mScarletI	100	5194	1.4427777777777777	B3	5	AFU	565	595	mscar_diff	5	0	0	1	mScarletI100565595
mScarletI	100	5194	1.4427777777777777	B4	0	AFU	565	595	mscar_diff	7.5	0	0	1	mScarletI100565595
mScarletI	100	5194	1.4427777777777777	B5	7	AFU	565	595	mscar_diff	10	0	0	1	mScarletI100565595
mScarletI	100	5194	1.4427777777777777	B6	14	AFU	565	595	mscar_diff	15	0	0	1	mScarletI100565595
mScarletI	100	5194	1.4427777777777777	B7	15	AFU	565	595	mscar_diff	30	0	0	1	mScarletI100565595
mScarletI	100	5194	1.4427777777777777	B8	5	AFU	565	595	naive_T7	0	0	0	1	mScarletI100565595
mScarletI	100	5194	1.4427777777777777	B9	9	AFU	565	595	naive_T7	0	0	10	1	mScarletI100565595
mScarletI	100	5194	1.4427777777777777	B10	12	AFU	565	595	naive_T7	0	0	30	1	mScarletI100565595
mScarletI	100	5194	1.4427777777777777	B11	0	AFU	565	595	naive_T7	0	0	100	1	mScarletI100565595
mScarletI	100	5194	1.4427777777777777	B12	12	AFU	565	595	BLANK	0	0	0	0	mScarletI100565595
mScarletI	100	5194	1.4427777777777777	C1	4	AFU	565	595	BLANK	0	0	0	0	mScarletI100565595
mScarletI	100	5194	1.4427777777777777	C2	16	AFU	565	595	mscar_diff	0	0	0	2	mScarletI100565595
mScarletI	100	5194	1.4427777777777777	C3	4	AFU	565	595	mscar_diff	5	0	0	2	mScarletI100565595
mScarletI	100	5194	1.4427777777777777	C4	7	AFU	565	595	mscar_diff	7.5	0	0	2	mScarletI100565595
mScarletI	100	5194	1.4427777777777777	C5	7	AFU	565	595	mscar_diff	10	0	0	2	mScarletI100565595
mScarletI	100	5194	1.4427777777777777	C6	11	AFU	565	595	mscar_diff	15	0	0	2	mScarletI100565595
mScarletI	100	5194	1.4427777777777777	C7	11	AFU	565	595	mscar_diff	30	0	0	2	mScarletI100565595
mScarletI	100	5194	1.4427777777777777	C8	8	AFU	565	595	naive_T7	0	0	0	2	mScarletI100565595
mScarletI	100	5194	1.4427777777777777	C9	9	AFU	565	595	naive_T7	0	0	10	2	mScarletI100565595
mScarletI	100	5194	1.4427777777777777	C10	0	AFU	565	595	naive_T7	0	0	30	2	mScarletI100565595
mScarletI	100	5194	1.4427777777777777	C11	0	AFU	565	595	naive_T7	0	0	100	2	mScarletI100565595
mScarletI	100	5194	1.4427777777777777	C12	3	AFU	565	595	BLANK	0	0	0	0	mScarletI100565595
mScarletI	100	5194	1.4427777777777777	D1	5	AFU	565	595	BLANK	0	0	0	0	mScarletI100565595
mScarletI	100	5194	1.4427777777777777	D2	10	AFU	565	595	mscar_diff	0	0	0	3	mScarletI100565595
mScarletI	100	5194	1.4427777777777777	D3	4	AFU	565	595	mscar_diff	5	0	0	3	mScarletI100565595
mScarletI	100	5194	1.4427777777777777	D4	9	AFU	565	595	mscar_diff	7.5	0	0	3	mScarletI100565595
mScarletI	100	5194	1.4427777777777777	D5	14	AFU	565	595	mscar_diff	10	0	0	3	mScarletI100565595
mScarletI	100	5194	1.4427777777777777	D6	17	AFU	565	595	mscar_diff	15	0	0	3	mScarletI100565595
mScarletI	100	5194	1.4427777777777777	D7	18	AFU	565	595	mscar_diff	30	0	0	3	mScarletI100565595
mScarletI	100	5194	1.4427777777777777	D8	3	AFU	565	595	naive_T7	0	0	0	3	mScarletI100565595
mScarletI	100	5194	1.4427777777777777	D9	14	AFU	565	595	naive_T7	0	0	10	3	mScarletI100565595
mScarletI	100	5194	1.4427777777777777	D10	12	AFU	565	595	naive_T7	0	0	30	3	mScarletI100565595
mScarletI	100	5194	1.4427777777777777	D11	9	AFU	565	595	naive_T7	0	0	100	3	mScarletI100565595
mScarletI	100	5194	1.4427777777777777	D12	5	AFU	565	595	BLANK	0	0	0	0	mScarletI100565595
mScarletI	100	5194	1.4427777777777777	E1	6	AFU	565	595	BLANK	0	0	0	0	mScarletI100565595
mScarletI	100	5194	1.4427777777777777	E2	0	AFU	565	595	mscar_diff	0	0	0	1	mScarletI100565595
mScarletI	100	5194	1.4427777777777777	E3	5	AFU	565	595	mscar_diff	0	0.1	0	1	mScarletI100565595
mScarletI	100	5194	1.4427777777777777	E4	8	AFU	565	595	mscar_diff	0	0.3	0	1	mScarletI100565595
mScarletI	100	5194	1.4427777777777777	E5	2	AFU	565	595	mscar_diff	0	1	0	1	mScarletI100565595
mScarletI	100	5194	1.4427777777777777	E6	13	AFU	565	595	mscar_diff	0	3	0	1	mScarletI100565595
mScarletI	100	5194	1.4427777777777777	E7	11	AFU	565	595	mscar_diff	0	10	0	1	mScarletI100565595
mScarletI	100	5194	1.4427777777777777	E8	6	AFU	565	595	naive_T7_2	0	0	0	1	mScarletI100565595
mScarletI	100	5194	1.4427777777777777	E9	3	AFU	565	595	naive_T7_2	0	0	10	1	mScarletI100565595
mScarletI	100	5194	1.4427777777777777	E10	9	AFU	565	595	naive_T7_2	0	0	30	1	mScarletI100565595
mScarletI	100	5194	1.4427777777777777	E11	7	AFU	565	595	naive_T7_2	0	0	100	1	mScarletI100565595
mScarletI	100	5194	1.4427777777777777	E12	6	AFU	565	595	BLANK	0	0	0	0	mScarletI100565595
mScarletI	100	5194	1.4427777777777777	F1	6	AFU	565	595	BLANK	0	0	0	0	mScarletI100565595
mScarletI	100	5194	1.4427777777777777	F2	10	AFU	565	595	mscar_diff	0	0	0	2	mScarletI100565595
mScarletI	100	5194	1.4427777777777777	F3	15	AFU	565	595	mscar_diff	0	0.1	0	2	mScarletI100565595
mScarletI	100	5194	1.4427777777777777	F4	7	AFU	565	595	mscar_diff	0	0.3	0	2	mScarletI100565595
mScarletI	100	5194	1.4427777777777777	F5	4	AFU	565	595	mscar_diff	0	1	0	2	mScarletI100565595
mScarletI	100	5194	1.4427777777777777	F6	4	AFU	565	595	mscar_diff	0	3	0	2	mScarletI100565595
mScarletI	100	5194	1.4427777777777777	F7	8	AFU	565	595	mscar_diff	0	10	0	2	mScarletI100565595
mScarletI	100	5194	1.4427777777777777	F8	7	AFU	565	595	naive_T7_2	0	0	0	2	mScarletI100565595
mScarletI	100	5194	1.4427777777777777	F9	10	AFU	565	595	naive_T7_2	0	0	10	2	mScarletI100565595
mScarletI	100	5194	1.4427777777777777	F10	1	AFU	565	595	naive_T7_2	0	0	30	2	mScarletI100565595
mScarletI	100	5194	1.4427777777777777	F11	0	AFU	565	595	naive_T7_2	0	0	100	2	mScarletI100565595
mScarletI	100	5194	1.4427777777777777	F12	3	AFU	565	595	BLANK	0	0	0	0	mScarletI100565595
mScarletI	100	5194	1.4427777777777777	G1	10	AFU	565	595	BLANK	0	0	0	0	mScarletI100565595
mScarletI	100	5194	1.4427777777777777	G2	9	AFU	565	595	mscar_diff	0	0	0	3	mScarletI100565595
mScarletI	100	5194	1.4427777777777777	G3	9	AFU	565	595	mscar_diff	0	0.1	0	3	mScarletI100565595
mScarletI	100	5194	1.4427777777777777	G4	0	AFU	565	595	mscar_diff	0	0.3	0	3	mScarletI100565595
mScarletI	100	5194	1.4427777777777777	G5	7	AFU	565	595	mscar_diff	0	1	0	3	mScarletI100565595
mScarletI	100	5194	1.4427777777777777	G6	9	AFU	565	595	mscar_diff	0	3	0	3	mScarletI100565595
mScarletI	100	5194	1.4427777777777777	G7	9	AFU	565	595	mscar_diff	0	10	0	3	mScarletI100565595
mScarletI	100	5194	1.4427777777777777	G8	3	AFU	565	595	naive_T7_2	0	0	0	3	mScarletI100565595
mScarletI	100	5194	1.4427777777777777	G9	6	AFU	565	595	naive_T7_2	0	0	10	3	mScarletI100565595
mScarletI	100	5194	1.4427777777777777	G10	1	AFU	565	595	naive_T7_2	0	0	30	3	mScarletI100565595
mScarletI	100	5194	1.4427777777777777	G11	4	AFU	565	595	naive_T7_2	0	0	100	3	mScarletI100565595
mScarletI	100	5194	1.4427777777777777	G12	7	AFU	565	595	BLANK	0	0	0	0	mScarletI100565595
mScarletI	100	5194	1.4427777777777777	H1	3	AFU	565	595	BLANK	0	0	0	0	mScarletI100565595
mScarletI	100	5194	1.4427777777777777	H2	3	AFU	565	595	BLANK	0	0	0	0	mScarletI100565595
mScarletI	100	5194	1.4427777777777777	H3	8	AFU	565	595	BLANK	0	0	0	0	mScarletI100565595
mScarletI	100	5194	1.4427777777777777	H4	1	AFU	565	595	BLANK	0	0	0	0	mScarletI100565595
mScarletI	100	5194	1.4427777777777777	H5	10	AFU	565	595	BLANK	0	0	0	0	mScarletI100565595
mScarletI	100	5194	1.4427777777777777	H6	11	AFU	565	595	BLANK	0	0	0	0	mScarletI100565595
mScarletI	100	5194	1.4427777777777777	H7	3	AFU	565	595	BLANK	0	0	0	0	mScarletI100565595
mScarletI	100	5194	1.4427777777777777	H8	8	AFU	565	595	BLANK	0	0	0	0	mScarletI100565595
mScarletI	100	5194	1.4427777777777777	H9	6	AFU	565	595	BLANK	0	0	0	0	mScarletI100565595
mScarletI	100	5194	1.4427777777777777	H10	8	AFU	565	595	BLANK	0	0	0	0	mScarletI100565595
mScarletI	100	5194	1.4427777777777777	H11	0	AFU	565	595	BLANK	0	0	0	0	mScarletI100565595
mScarletI	100	5194	1.4427777777777777	H12	7	AFU	565	595	BLANK	0	0	0	0	mScarletI100565595
mScarletI	100	5794	1.6094444444444445	A1	12	AFU	565	595	BLANK	0	0	0	0	mScarletI100565595
mScarletI	100	5794	1.6094444444444445	A2	23	AFU	565	595	BLANK	0	0	0	0	mScarletI100565595
mScarletI	100	5794	1.6094444444444445	A3	7	AFU	565	595	BLANK	0	0	0	0	mScarletI100565595
mScarletI	100	5794	1.6094444444444445	A4	22	AFU	565	595	BLANK	0	0	0	0	mScarletI100565595
mScarletI	100	5794	1.6094444444444445	A5	7	AFU	565	595	BLANK	0	0	0	0	mScarletI100565595
mScarletI	100	5794	1.6094444444444445	A6	6	AFU	565	595	BLANK	0	0	0	0	mScarletI100565595
mScarletI	100	5794	1.6094444444444445	A7	15	AFU	565	595	BLANK	0	0	0	0	mScarletI100565595
mScarletI	100	5794	1.6094444444444445	A8	12	AFU	565	595	BLANK	0	0	0	0	mScarletI100565595
mScarletI	100	5794	1.6094444444444445	A9	6	AFU	565	595	BLANK	0	0	0	0	mScarletI100565595
mScarletI	100	5794	1.6094444444444445	A10	7	AFU	565	595	BLANK	0	0	0	0	mScarletI100565595
mScarletI	100	5794	1.6094444444444445	A11	1	AFU	565	595	BLANK	0	0	0	0	mScarletI100565595
mScarletI	100	5794	1.6094444444444445	A12	3	AFU	565	595	BLANK	0	0	0	0	mScarletI100565595
mScarletI	100	5794	1.6094444444444445	B1	1	AFU	565	595	BLANK	0	0	0	0	mScarletI100565595
mScarletI	100	5794	1.6094444444444445	B2	13	AFU	565	595	mscar_diff	0	0	0	1	mScarletI100565595
mScarletI	100	5794	1.6094444444444445	B3	5	AFU	565	595	mscar_diff	5	0	0	1	mScarletI100565595
mScarletI	100	5794	1.6094444444444445	B4	23	AFU	565	595	mscar_diff	7.5	0	0	1	mScarletI100565595
mScarletI	100	5794	1.6094444444444445	B5	12	AFU	565	595	mscar_diff	10	0	0	1	mScarletI100565595
mScarletI	100	5794	1.6094444444444445	B6	22	AFU	565	595	mscar_diff	15	0	0	1	mScarletI100565595
mScarletI	100	5794	1.6094444444444445	B7	13	AFU	565	595	mscar_diff	30	0	0	1	mScarletI100565595
mScarletI	100	5794	1.6094444444444445	B8	5	AFU	565	595	naive_T7	0	0	0	1	mScarletI100565595
mScarletI	100	5794	1.6094444444444445	B9	11	AFU	565	595	naive_T7	0	0	10	1	mScarletI100565595
mScarletI	100	5794	1.6094444444444445	B10	9	AFU	565	595	naive_T7	0	0	30	1	mScarletI100565595
mScarletI	100	5794	1.6094444444444445	B11	1	AFU	565	595	naive_T7	0	0	100	1	mScarletI100565595
mScarletI	100	5794	1.6094444444444445	B12	3	AFU	565	595	BLANK	0	0	0	0	mScarletI100565595
mScarletI	100	5794	1.6094444444444445	C1	3	AFU	565	595	BLANK	0	0	0	0	mScarletI100565595
mScarletI	100	5794	1.6094444444444445	C2	5	AFU	565	595	mscar_diff	0	0	0	2	mScarletI100565595
mScarletI	100	5794	1.6094444444444445	C3	11	AFU	565	595	mscar_diff	5	0	0	2	mScarletI100565595
mScarletI	100	5794	1.6094444444444445	C4	8	AFU	565	595	mscar_diff	7.5	0	0	2	mScarletI100565595
mScarletI	100	5794	1.6094444444444445	C5	12	AFU	565	595	mscar_diff	10	0	0	2	mScarletI100565595
mScarletI	100	5794	1.6094444444444445	C6	14	AFU	565	595	mscar_diff	15	0	0	2	mScarletI100565595
mScarletI	100	5794	1.6094444444444445	C7	16	AFU	565	595	mscar_diff	30	0	0	2	mScarletI100565595
mScarletI	100	5794	1.6094444444444445	C8	11	AFU	565	595	naive_T7	0	0	0	2	mScarletI100565595
mScarletI	100	5794	1.6094444444444445	C9	6	AFU	565	595	naive_T7	0	0	10	2	mScarletI100565595
mScarletI	100	5794	1.6094444444444445	C10	3	AFU	565	595	naive_T7	0	0	30	2	mScarletI100565595
mScarletI	100	5794	1.6094444444444445	C11	4	AFU	565	595	naive_T7	0	0	100	2	mScarletI100565595
mScarletI	100	5794	1.6094444444444445	C12	8	AFU	565	595	BLANK	0	0	0	0	mScarletI100565595
mScarletI	100	5794	1.6094444444444445	D1	2	AFU	565	595	BLANK	0	0	0	0	mScarletI100565595
mScarletI	100	5794	1.6094444444444445	D2	8	AFU	565	595	mscar_diff	0	0	0	3	mScarletI100565595
mScarletI	100	5794	1.6094444444444445	D3	7	AFU	565	595	mscar_diff	5	0	0	3	mScarletI100565595
mScarletI	100	5794	1.6094444444444445	D4	11	AFU	565	595	mscar_diff	7.5	0	0	3	mScarletI100565595
mScarletI	100	5794	1.6094444444444445	D5	13	AFU	565	595	mscar_diff	10	0	0	3	mScarletI100565595
mScarletI	100	5794	1.6094444444444445	D6	24	AFU	565	595	mscar_diff	15	0	0	3	mScarletI100565595
mScarletI	100	5794	1.6094444444444445	D7	13	AFU	565	595	mscar_diff	30	0	0	3	mScarletI100565595
mScarletI	100	5794	1.6094444444444445	D8	2	AFU	565	595	naive_T7	0	0	0	3	mScarletI100565595
mScarletI	100	5794	1.6094444444444445	D9	10	AFU	565	595	naive_T7	0	0	10	3	mScarletI100565595
mScarletI	100	5794	1.6094444444444445	D10	3	AFU	565	595	naive_T7	0	0	30	3	mScarletI100565595
mScarletI	100	5794	1.6094444444444445	D11	1	AFU	565	595	naive_T7	0	0	100	3	mScarletI100565595
mScarletI	100	5794	1.6094444444444445	D12	0	AFU	565	595	BLANK	0	0	0	0	mScarletI100565595
mScarletI	100	5794	1.6094444444444445	E1	3	AFU	565	595	BLANK	0	0	0	0	mScarletI100565595
mScarletI	100	5794	1.6094444444444445	E2	4	AFU	565	595	mscar_diff	0	0	0	1	mScarletI100565595
mScarletI	100	5794	1.6094444444444445	E3	10	AFU	565	595	mscar_diff	0	0.1	0	1	mScarletI100565595
mScarletI	100	5794	1.6094444444444445	E4	14	AFU	565	595	mscar_diff	0	0.3	0	1	mScarletI100565595
mScarletI	100	5794	1.6094444444444445	E5	5	AFU	565	595	mscar_diff	0	1	0	1	mScarletI100565595
mScarletI	100	5794	1.6094444444444445	E6	5	AFU	565	595	mscar_diff	0	3	0	1	mScarletI100565595
mScarletI	100	5794	1.6094444444444445	E7	6	AFU	565	595	mscar_diff	0	10	0	1	mScarletI100565595
mScarletI	100	5794	1.6094444444444445	E8	10	AFU	565	595	naive_T7_2	0	0	0	1	mScarletI100565595
mScarletI	100	5794	1.6094444444444445	E9	11	AFU	565	595	naive_T7_2	0	0	10	1	mScarletI100565595
mScarletI	100	5794	1.6094444444444445	E10	11	AFU	565	595	naive_T7_2	0	0	30	1	mScarletI100565595
mScarletI	100	5794	1.6094444444444445	E11	6	AFU	565	595	naive_T7_2	0	0	100	1	mScarletI100565595
mScarletI	100	5794	1.6094444444444445	E12	2	AFU	565	595	BLANK	0	0	0	0	mScarletI100565595
mScarletI	100	5794	1.6094444444444445	F1	13	AFU	565	595	BLANK	0	0	0	0	mScarletI100565595
mScarletI	100	5794	1.6094444444444445	F2	9	AFU	565	595	mscar_diff	0	0	0	2	mScarletI100565595
mScarletI	100	5794	1.6094444444444445	F3	4	AFU	565	595	mscar_diff	0	0.1	0	2	mScarletI100565595
mScarletI	100	5794	1.6094444444444445	F4	9	AFU	565	595	mscar_diff	0	0.3	0	2	mScarletI100565595
mScarletI	100	5794	1.6094444444444445	F5	14	AFU	565	595	mscar_diff	0	1	0	2	mScarletI100565595
mScarletI	100	5794	1.6094444444444445	F6	9	AFU	565	595	mscar_diff	0	3	0	2	mScarletI100565595
mScarletI	100	5794	1.6094444444444445	F7	4	AFU	565	595	mscar_diff	0	10	0	2	mScarletI100565595
mScarletI	100	5794	1.6094444444444445	F8	10	AFU	565	595	naive_T7_2	0	0	0	2	mScarletI100565595
mScarletI	100	5794	1.6094444444444445	F9	9	AFU	565	595	naive_T7_2	0	0	10	2	mScarletI100565595
mScarletI	100	5794	1.6094444444444445	F10	8	AFU	565	595	naive_T7_2	0	0	30	2	mScarletI100565595
mScarletI	100	5794	1.6094444444444445	F11	6	AFU	565	595	naive_T7_2	0	0	100	2	mScarletI100565595
mScarletI	100	5794	1.6094444444444445	F12	8	AFU	565	595	BLANK	0	0	0	0	mScarletI100565595
mScarletI	100	5794	1.6094444444444445	G1	6	AFU	565	595	BLANK	0	0	0	0	mScarletI100565595
mScarletI	100	5794	1.6094444444444445	G2	8	AFU	565	595	mscar_diff	0	0	0	3	mScarletI100565595
mScarletI	100	5794	1.6094444444444445	G3	10	AFU	565	595	mscar_diff	0	0.1	0	3	mScarletI100565595
mScarletI	100	5794	1.6094444444444445	G4	7	AFU	565	595	mscar_diff	0	0.3	0	3	mScarletI100565595
mScarletI	100	5794	1.6094444444444445	G5	6	AFU	565	595	mscar_diff	0	1	0	3	mScarletI100565595
mScarletI	100	5794	1.6094444444444445	G6	4	AFU	565	595	mscar_diff	0	3	0	3	mScarletI100565595
mScarletI	100	5794	1.6094444444444445	G7	6	AFU	565	595	mscar_diff	0	10	0	3	mScarletI100565595
mScarletI	100	5794	1.6094444444444445	G8	10	AFU	565	595	naive_T7_2	0	0	0	3	mScarletI100565595
mScarletI	100	5794	1.6094444444444445	G9	2	AFU	565	595	naive_T7_2	0	0	10	3	mScarletI100565595
mScarletI	100	5794	1.6094444444444445	G10	7	AFU	565	595	naive_T7_2	0	0	30	3	mScarletI100565595
mScarletI	100	5794	1.6094444444444445	G11	10	AFU	565	595	naive_T7_2	0	0	100	3	mScarletI100565595
mScarletI	100	5794	1.6094444444444445	G12	1	AFU	565	595	BLANK	0	0	0	0	mScarletI100565595
mScarletI	100	5794	1.6094444444444445	H1	8	AFU	565	595	BLANK	0	0	0	0	mScarletI100565595
mScarletI	100	5794	1.6094444444444445	H2	4	AFU	565	595	BLANK	0	0	0	0	mScarletI100565595
mScarletI	100	5794	1.6094444444444445	H3	10	AFU	565	595	BLANK	0	0	0	0	mScarletI100565595
mScarletI	100	5794	1.6094444444444445	H4	6	AFU	565	595	BLANK	0	0	0	0	mScarletI100565595
mScarletI	100	5794	1.6094444444444445	H5	8	AFU	565	595	BLANK	0	0	0	0	mScarletI100565595
mScarletI	100	5794	1.6094444444444445	H6	6	AFU	565	595	BLANK	0	0	0	0	mScarletI100565595
mScarletI	100	5794	1.6094444444444445	H7	7	AFU	565	595	BLANK	0	0	0	0	mScarletI100565595
mScarletI	100	5794	1.6094444444444445	H8	0	AFU	565	595	BLANK	0	0	0	0	mScarletI100565595
mScarletI	100	5794	1.6094444444444445	H9	11	AFU	565	595	BLANK	0	0	0	0	mScarletI100565595
mScarletI	100	5794	1.6094444444444445	H10	2	AFU	565	595	BLANK	0	0	0	0	mScarletI100565595
mScarletI	100	5794	1.6094444444444445	H11	10	AFU	565	595	BLANK	0	0	0	0	mScarletI100565595
mScarletI	100	5794	1.6094444444444445	H12	12	AFU	565	595	BLANK	0	0	0	0	mScarletI100565595
mScarletI	100	6394	1.7761111111111112	A1	8	AFU	565	595	BLANK	0	0	0	0	mScarletI100565595
mScarletI	100	6394	1.7761111111111112	A2	27	AFU	565	595	BLANK	0	0	0	0	mScarletI100565595
mScarletI	100	6394	1.7761111111111112	A3	1	AFU	565	595	BLANK	0	0	0	0	mScarletI100565595
mScarletI	100	6394	1.7761111111111112	A4	24	AFU	565	595	BLANK	0	0	0	0	mScarletI100565595
mScarletI	100	6394	1.7761111111111112	A5	5	AFU	565	595	BLANK	0	0	0	0	mScarletI100565595
mScarletI	100	6394	1.7761111111111112	A6	9	AFU	565	595	BLANK	0	0	0	0	mScarletI100565595
mScarletI	100	6394	1.7761111111111112	A7	7	AFU	565	595	BLANK	0	0	0	0	mScarletI100565595
mScarletI	100	6394	1.7761111111111112	A8	8	AFU	565	595	BLANK	0	0	0	0	mScarletI100565595
mScarletI	100	6394	1.7761111111111112	A9	10	AFU	565	595	BLANK	0	0	0	0	mScarletI100565595
mScarletI	100	6394	1.7761111111111112	A10	6	AFU	565	595	BLANK	0	0	0	0	mScarletI100565595
mScarletI	100	6394	1.7761111111111112	A11	3	AFU	565	595	BLANK	0	0	0	0	mScarletI100565595
mScarletI	100	6394	1.7761111111111112	A12	6	AFU	565	595	BLANK	0	0	0	0	mScarletI100565595
mScarletI	100	6394	1.7761111111111112	B1	7	AFU	565	595	BLANK	0	0	0	0	mScarletI100565595
mScarletI	100	6394	1.7761111111111112	B2	7	AFU	565	595	mscar_diff	0	0	0	1	mScarletI100565595
mScarletI	100	6394	1.7761111111111112	B3	7	AFU	565	595	mscar_diff	5	0	0	1	mScarletI100565595
mScarletI	100	6394	1.7761111111111112	B4	14	AFU	565	595	mscar_diff	7.5	0	0	1	mScarletI100565595
mScarletI	100	6394	1.7761111111111112	B5	18	AFU	565	595	mscar_diff	10	0	0	1	mScarletI100565595
mScarletI	100	6394	1.7761111111111112	B6	22	AFU	565	595	mscar_diff	15	0	0	1	mScarletI100565595
mScarletI	100	6394	1.7761111111111112	B7	19	AFU	565	595	mscar_diff	30	0	0	1	mScarletI100565595
mScarletI	100	6394	1.7761111111111112	B8	7	AFU	565	595	naive_T7	0	0	0	1	mScarletI100565595
mScarletI	100	6394	1.7761111111111112	B9	12	AFU	565	595	naive_T7	0	0	10	1	mScarletI100565595
mScarletI	100	6394	1.7761111111111112	B10	9	AFU	565	595	naive_T7	0	0	30	1	mScarletI100565595
mScarletI	100	6394	1.7761111111111112	B11	7	AFU	565	595	naive_T7	0	0	100	1	mScarletI100565595
mScarletI	100	6394	1.7761111111111112	B12	9	AFU	565	595	BLANK	0	0	0	0	mScarletI100565595
mScarletI	100	6394	1.7761111111111112	C1	6	AFU	565	595	BLANK	0	0	0	0	mScarletI100565595
mScarletI	100	6394	1.7761111111111112	C2	5	AFU	565	595	mscar_diff	0	0	0	2	mScarletI100565595
mScarletI	100	6394	1.7761111111111112	C3	8	AFU	565	595	mscar_diff	5	0	0	2	mScarletI100565595
mScarletI	100	6394	1.7761111111111112	C4	15	AFU	565	595	mscar_diff	7.5	0	0	2	mScarletI100565595
mScarletI	100	6394	1.7761111111111112	C5	15	AFU	565	595	mscar_diff	10	0	0	2	mScarletI100565595
mScarletI	100	6394	1.7761111111111112	C6	33	AFU	565	595	mscar_diff	15	0	0	2	mScarletI100565595
mScarletI	100	6394	1.7761111111111112	C7	23	AFU	565	595	mscar_diff	30	0	0	2	mScarletI100565595
mScarletI	100	6394	1.7761111111111112	C8	6	AFU	565	595	naive_T7	0	0	0	2	mScarletI100565595
mScarletI	100	6394	1.7761111111111112	C9	19	AFU	565	595	naive_T7	0	0	10	2	mScarletI100565595
mScarletI	100	6394	1.7761111111111112	C10	3	AFU	565	595	naive_T7	0	0	30	2	mScarletI100565595
mScarletI	100	6394	1.7761111111111112	C11	8	AFU	565	595	naive_T7	0	0	100	2	mScarletI100565595
mScarletI	100	6394	1.7761111111111112	C12	12	AFU	565	595	BLANK	0	0	0	0	mScarletI100565595
mScarletI	100	6394	1.7761111111111112	D1	6	AFU	565	595	BLANK	0	0	0	0	mScarletI100565595
mScarletI	100	6394	1.7761111111111112	D2	6	AFU	565	595	mscar_diff	0	0	0	3	mScarletI100565595
mScarletI	100	6394	1.7761111111111112	D3	6	AFU	565	595	mscar_diff	5	0	0	3	mScarletI100565595
mScarletI	100	6394	1.7761111111111112	D4	15	AFU	565	595	mscar_diff	7.5	0	0	3	mScarletI100565595
mScarletI	100	6394	1.7761111111111112	D5	21	AFU	565	595	mscar_diff	10	0	0	3	mScarletI100565595
mScarletI	100	6394	1.7761111111111112	D6	26	AFU	565	595	mscar_diff	15	0	0	3	mScarletI100565595
mScarletI	100	6394	1.7761111111111112	D7	21	AFU	565	595	mscar_diff	30	0	0	3	mScarletI100565595
mScarletI	100	6394	1.7761111111111112	D8	2	AFU	565	595	naive_T7	0	0	0	3	mScarletI100565595
mScarletI	100	6394	1.7761111111111112	D9	9	AFU	565	595	naive_T7	0	0	10	3	mScarletI100565595
mScarletI	100	6394	1.7761111111111112	D10	3	AFU	565	595	naive_T7	0	0	30	3	mScarletI100565595
mScarletI	100	6394	1.7761111111111112	D11	1	AFU	565	595	naive_T7	0	0	100	3	mScarletI100565595
mScarletI	100	6394	1.7761111111111112	D12	4	AFU	565	595	BLANK	0	0	0	0	mScarletI100565595
mScarletI	100	6394	1.7761111111111112	E1	7	AFU	565	595	BLANK	0	0	0	0	mScarletI100565595
mScarletI	100	6394	1.7761111111111112	E2	8	AFU	565	595	mscar_diff	0	0	0	1	mScarletI100565595
mScarletI	100	6394	1.7761111111111112	E3	11	AFU	565	595	mscar_diff	0	0.1	0	1	mScarletI100565595
mScarletI	100	6394	1.7761111111111112	E4	11	AFU	565	595	mscar_diff	0	0.3	0	1	mScarletI100565595
mScarletI	100	6394	1.7761111111111112	E5	7	AFU	565	595	mscar_diff	0	1	0	1	mScarletI100565595
mScarletI	100	6394	1.7761111111111112	E6	9	AFU	565	595	mscar_diff	0	3	0	1	mScarletI100565595
mScarletI	100	6394	1.7761111111111112	E7	12	AFU	565	595	mscar_diff	0	10	0	1	mScarletI100565595
mScarletI	100	6394	1.7761111111111112	E8	17	AFU	565	595	naive_T7_2	0	0	0	1	mScarletI100565595
mScarletI	100	6394	1.7761111111111112	E9	3	AFU	565	595	naive_T7_2	0	0	10	1	mScarletI100565595
mScarletI	100	6394	1.7761111111111112	E10	7	AFU	565	595	naive_T7_2	0	0	30	1	mScarletI100565595
mScarletI	100	6394	1.7761111111111112	E11	9	AFU	565	595	naive_T7_2	0	0	100	1	mScarletI100565595
mScarletI	100	6394	1.7761111111111112	E12	11	AFU	565	595	BLANK	0	0	0	0	mScarletI100565595
mScarletI	100	6394	1.7761111111111112	F1	0	AFU	565	595	BLANK	0	0	0	0	mScarletI100565595
mScarletI	100	6394	1.7761111111111112	F2	8	AFU	565	595	mscar_diff	0	0	0	2	mScarletI100565595
mScarletI	100	6394	1.7761111111111112	F3	4	AFU	565	595	mscar_diff	0	0.1	0	2	mScarletI100565595
mScarletI	100	6394	1.7761111111111112	F4	2	AFU	565	595	mscar_diff	0	0.3	0	2	mScarletI100565595
mScarletI	100	6394	1.7761111111111112	F5	8	AFU	565	595	mscar_diff	0	1	0	2	mScarletI100565595
mScarletI	100	6394	1.7761111111111112	F6	9	AFU	565	595	mscar_diff	0	3	0	2	mScarletI100565595
mScarletI	100	6394	1.7761111111111112	F7	5	AFU	565	595	mscar_diff	0	10	0	2	mScarletI100565595
mScarletI	100	6394	1.7761111111111112	F8	8	AFU	565	595	naive_T7_2	0	0	0	2	mScarletI100565595
mScarletI	100	6394	1.7761111111111112	F9	0	AFU	565	595	naive_T7_2	0	0	10	2	mScarletI100565595
mScarletI	100	6394	1.7761111111111112	F10	6	AFU	565	595	naive_T7_2	0	0	30	2	mScarletI100565595
mScarletI	100	6394	1.7761111111111112	F11	4	AFU	565	595	naive_T7_2	0	0	100	2	mScarletI100565595
mScarletI	100	6394	1.7761111111111112	F12	7	AFU	565	595	BLANK	0	0	0	0	mScarletI100565595
mScarletI	100	6394	1.7761111111111112	G1	5	AFU	565	595	BLANK	0	0	0	0	mScarletI100565595
mScarletI	100	6394	1.7761111111111112	G2	5	AFU	565	595	mscar_diff	0	0	0	3	mScarletI100565595
mScarletI	100	6394	1.7761111111111112	G3	3	AFU	565	595	mscar_diff	0	0.1	0	3	mScarletI100565595
mScarletI	100	6394	1.7761111111111112	G4	9	AFU	565	595	mscar_diff	0	0.3	0	3	mScarletI100565595
mScarletI	100	6394	1.7761111111111112	G5	7	AFU	565	595	mscar_diff	0	1	0	3	mScarletI100565595
mScarletI	100	6394	1.7761111111111112	G6	9	AFU	565	595	mscar_diff	0	3	0	3	mScarletI100565595
mScarletI	100	6394	1.7761111111111112	G7	6	AFU	565	595	mscar_diff	0	10	0	3	mScarletI100565595
mScarletI	100	6394	1.7761111111111112	G8	3	AFU	565	595	naive_T7_2	0	0	0	3	mScarletI100565595
mScarletI	100	6394	1.7761111111111112	G9	6	AFU	565	595	naive_T7_2	0	0	10	3	mScarletI100565595
mScarletI	100	6394	1.7761111111111112	G10	1	AFU	565	595	naive_T7_2	0	0	30	3	mScarletI100565595
mScarletI	100	6394	1.7761111111111112	G11	10	AFU	565	595	naive_T7_2	0	0	100	3	mScarletI100565595
mScarletI	100	6394	1.7761111111111112	G12	10	AFU	565	595	BLANK	0	0	0	0	mScarletI100565595
mScarletI	100	6394	1.7761111111111112	H1	5	AFU	565	595	BLANK	0	0	0	0	mScarletI100565595
mScarletI	100	6394	1.7761111111111112	H2	7	AFU	565	595	BLANK	0	0	0	0	mScarletI100565595
mScarletI	100	6394	1.7761111111111112	H3	4	AFU	565	595	BLANK	0	0	0	0	mScarletI100565595
mScarletI	100	6394	1.7761111111111112	H4	5	AFU	565	595	BLANK	0	0	0	0	mScarletI100565595
mScarletI	100	6394	1.7761111111111112	H5	0	AFU	565	595	BLANK	0	0	0	0	mScarletI100565595
mScarletI	100	6394	1.7761111111111112	H6	4	AFU	565	595	BLANK	0	0	0	0	mScarletI100565595
mScarletI	100	6394	1.7761111111111112	H7	3	AFU	565	595	BLANK	0	0	0	0	mScarletI100565595
mScarletI	100	6394	1.7761111111111112	H8	17	AFU	565	595	BLANK	0	0	0	0	mScarletI100565595
mScarletI	100	6394	1.7761111111111112	H9	10	AFU	565	595	BLANK	0	0	0	0	mScarletI100565595
mScarletI	100	6394	1.7761111111111112	H10	4	AFU	565	595	BLANK	0	0	0	0	mScarletI100565595
mScarletI	100	6394	1.7761111111111112	H11	2	AFU	565	595	BLANK	0	0	0	0	mScarletI100565595
mScarletI	100	6394	1.7761111111111112	H12	19	AFU	565	595	BLANK	0	0	0	0	mScarletI100565595
mScarletI	100	6994	1.9427777777777777	A1	14	AFU	565	595	BLANK	0	0	0	0	mScarletI100565595
mScarletI	100	6994	1.9427777777777777	A2	23	AFU	565	595	BLANK	0	0	0	0	mScarletI100565595
mScarletI	100	6994	1.9427777777777777	A3	5	AFU	565	595	BLANK	0	0	0	0	mScarletI100565595
mScarletI	100	6994	1.9427777777777777	A4	17	AFU	565	595	BLANK	0	0	0	0	mScarletI100565595
mScarletI	100	6994	1.9427777777777777	A5	4	AFU	565	595	BLANK	0	0	0	0	mScarletI100565595
mScarletI	100	6994	1.9427777777777777	A6	4	AFU	565	595	BLANK	0	0	0	0	mScarletI100565595
mScarletI	100	6994	1.9427777777777777	A7	3	AFU	565	595	BLANK	0	0	0	0	mScarletI100565595
mScarletI	100	6994	1.9427777777777777	A8	8	AFU	565	595	BLANK	0	0	0	0	mScarletI100565595
mScarletI	100	6994	1.9427777777777777	A9	14	AFU	565	595	BLANK	0	0	0	0	mScarletI100565595
mScarletI	100	6994	1.9427777777777777	A10	3	AFU	565	595	BLANK	0	0	0	0	mScarletI100565595
mScarletI	100	6994	1.9427777777777777	A11	7	AFU	565	595	BLANK	0	0	0	0	mScarletI100565595
mScarletI	100	6994	1.9427777777777777	A12	8	AFU	565	595	BLANK	0	0	0	0	mScarletI100565595
mScarletI	100	6994	1.9427777777777777	B1	3	AFU	565	595	BLANK	0	0	0	0	mScarletI100565595
mScarletI	100	6994	1.9427777777777777	B2	2	AFU	565	595	mscar_diff	0	0	0	1	mScarletI100565595
mScarletI	100	6994	1.9427777777777777	B3	12	AFU	565	595	mscar_diff	5	0	0	1	mScarletI100565595
mScarletI	100	6994	1.9427777777777777	B4	13	AFU	565	595	mscar_diff	7.5	0	0	1	mScarletI100565595
mScarletI	100	6994	1.9427777777777777	B5	28	AFU	565	595	mscar_diff	10	0	0	1	mScarletI100565595
mScarletI	100	6994	1.9427777777777777	B6	31	AFU	565	595	mscar_diff	15	0	0	1	mScarletI100565595
mScarletI	100	6994	1.9427777777777777	B7	29	AFU	565	595	mscar_diff	30	0	0	1	mScarletI100565595
mScarletI	100	6994	1.9427777777777777	B8	3	AFU	565	595	naive_T7	0	0	0	1	mScarletI100565595
mScarletI	100	6994	1.9427777777777777	B9	11	AFU	565	595	naive_T7	0	0	10	1	mScarletI100565595
mScarletI	100	6994	1.9427777777777777	B10	1	AFU	565	595	naive_T7	0	0	30	1	mScarletI100565595
mScarletI	100	6994	1.9427777777777777	B11	12	AFU	565	595	naive_T7	0	0	100	1	mScarletI100565595
mScarletI	100	6994	1.9427777777777777	B12	5	AFU	565	595	BLANK	0	0	0	0	mScarletI100565595
mScarletI	100	6994	1.9427777777777777	C1	2	AFU	565	595	BLANK	0	0	0	0	mScarletI100565595
mScarletI	100	6994	1.9427777777777777	C2	3	AFU	565	595	mscar_diff	0	0	0	2	mScarletI100565595
mScarletI	100	6994	1.9427777777777777	C3	8	AFU	565	595	mscar_diff	5	0	0	2	mScarletI100565595
mScarletI	100	6994	1.9427777777777777	C4	20	AFU	565	595	mscar_diff	7.5	0	0	2	mScarletI100565595
mScarletI	100	6994	1.9427777777777777	C5	33	AFU	565	595	mscar_diff	10	0	0	2	mScarletI100565595
mScarletI	100	6994	1.9427777777777777	C6	33	AFU	565	595	mscar_diff	15	0	0	2	mScarletI100565595
mScarletI	100	6994	1.9427777777777777	C7	34	AFU	565	595	mscar_diff	30	0	0	2	mScarletI100565595
mScarletI	100	6994	1.9427777777777777	C8	6	AFU	565	595	naive_T7	0	0	0	2	mScarletI100565595
mScarletI	100	6994	1.9427777777777777	C9	10	AFU	565	595	naive_T7	0	0	10	2	mScarletI100565595
mScarletI	100	6994	1.9427777777777777	C10	10	AFU	565	595	naive_T7	0	0	30	2	mScarletI100565595
mScarletI	100	6994	1.9427777777777777	C11	2	AFU	565	595	naive_T7	0	0	100	2	mScarletI100565595
mScarletI	100	6994	1.9427777777777777	C12	5	AFU	565	595	BLANK	0	0	0	0	mScarletI100565595
mScarletI	100	6994	1.9427777777777777	D1	12	AFU	565	595	BLANK	0	0	0	0	mScarletI100565595
mScarletI	100	6994	1.9427777777777777	D2	8	AFU	565	595	mscar_diff	0	0	0	3	mScarletI100565595
mScarletI	100	6994	1.9427777777777777	D3	11	AFU	565	595	mscar_diff	5	0	0	3	mScarletI100565595
mScarletI	100	6994	1.9427777777777777	D4	19	AFU	565	595	mscar_diff	7.5	0	0	3	mScarletI100565595
mScarletI	100	6994	1.9427777777777777	D5	24	AFU	565	595	mscar_diff	10	0	0	3	mScarletI100565595
mScarletI	100	6994	1.9427777777777777	D6	34	AFU	565	595	mscar_diff	15	0	0	3	mScarletI100565595
mScarletI	100	6994	1.9427777777777777	D7	34	AFU	565	595	mscar_diff	30	0	0	3	mScarletI100565595
mScarletI	100	6994	1.9427777777777777	D8	0	AFU	565	595	naive_T7	0	0	0	3	mScarletI100565595
mScarletI	100	6994	1.9427777777777777	D9	5	AFU	565	595	naive_T7	0	0	10	3	mScarletI100565595
mScarletI	100	6994	1.9427777777777777	D10	8	AFU	565	595	naive_T7	0	0	30	3	mScarletI100565595
mScarletI	100	6994	1.9427777777777777	D11	8	AFU	565	595	naive_T7	0	0	100	3	mScarletI100565595
mScarletI	100	6994	1.9427777777777777	D12	6	AFU	565	595	BLANK	0	0	0	0	mScarletI100565595
mScarletI	100	6994	1.9427777777777777	E1	10	AFU	565	595	BLANK	0	0	0	0	mScarletI100565595
mScarletI	100	6994	1.9427777777777777	E2	5	AFU	565	595	mscar_diff	0	0	0	1	mScarletI100565595
mScarletI	100	6994	1.9427777777777777	E3	6	AFU	565	595	mscar_diff	0	0.1	0	1	mScarletI100565595
mScarletI	100	6994	1.9427777777777777	E4	0	AFU	565	595	mscar_diff	0	0.3	0	1	mScarletI100565595
mScarletI	100	6994	1.9427777777777777	E5	8	AFU	565	595	mscar_diff	0	1	0	1	mScarletI100565595
mScarletI	100	6994	1.9427777777777777	E6	6	AFU	565	595	mscar_diff	0	3	0	1	mScarletI100565595
mScarletI	100	6994	1.9427777777777777	E7	9	AFU	565	595	mscar_diff	0	10	0	1	mScarletI100565595
mScarletI	100	6994	1.9427777777777777	E8	9	AFU	565	595	naive_T7_2	0	0	0	1	mScarletI100565595
mScarletI	100	6994	1.9427777777777777	E9	11	AFU	565	595	naive_T7_2	0	0	10	1	mScarletI100565595
mScarletI	100	6994	1.9427777777777777	E10	0	AFU	565	595	naive_T7_2	0	0	30	1	mScarletI100565595
mScarletI	100	6994	1.9427777777777777	E11	15	AFU	565	595	naive_T7_2	0	0	100	1	mScarletI100565595
mScarletI	100	6994	1.9427777777777777	E12	6	AFU	565	595	BLANK	0	0	0	0	mScarletI100565595
mScarletI	100	6994	1.9427777777777777	F1	7	AFU	565	595	BLANK	0	0	0	0	mScarletI100565595
mScarletI	100	6994	1.9427777777777777	F2	4	AFU	565	595	mscar_diff	0	0	0	2	mScarletI100565595
mScarletI	100	6994	1.9427777777777777	F3	4	AFU	565	595	mscar_diff	0	0.1	0	2	mScarletI100565595
mScarletI	100	6994	1.9427777777777777	F4	6	AFU	565	595	mscar_diff	0	0.3	0	2	mScarletI100565595
mScarletI	100	6994	1.9427777777777777	F5	2	AFU	565	595	mscar_diff	0	1	0	2	mScarletI100565595
mScarletI	100	6994	1.9427777777777777	F6	10	AFU	565	595	mscar_diff	0	3	0	2	mScarletI100565595
mScarletI	100	6994	1.9427777777777777	F7	2	AFU	565	595	mscar_diff	0	10	0	2	mScarletI100565595
mScarletI	100	6994	1.9427777777777777	F8	5	AFU	565	595	naive_T7_2	0	0	0	2	mScarletI100565595
mScarletI	100	6994	1.9427777777777777	F9	11	AFU	565	595	naive_T7_2	0	0	10	2	mScarletI100565595
mScarletI	100	6994	1.9427777777777777	F10	7	AFU	565	595	naive_T7_2	0	0	30	2	mScarletI100565595
mScarletI	100	6994	1.9427777777777777	F11	14	AFU	565	595	naive_T7_2	0	0	100	2	mScarletI100565595
mScarletI	100	6994	1.9427777777777777	F12	8	AFU	565	595	BLANK	0	0	0	0	mScarletI100565595
mScarletI	100	6994	1.9427777777777777	G1	7	AFU	565	595	BLANK	0	0	0	0	mScarletI100565595
mScarletI	100	6994	1.9427777777777777	G2	0	AFU	565	595	mscar_diff	0	0	0	3	mScarletI100565595
mScarletI	100	6994	1.9427777777777777	G3	5	AFU	565	595	mscar_diff	0	0.1	0	3	mScarletI100565595
mScarletI	100	6994	1.9427777777777777	G4	8	AFU	565	595	mscar_diff	0	0.3	0	3	mScarletI100565595
mScarletI	100	6994	1.9427777777777777	G5	8	AFU	565	595	mscar_diff	0	1	0	3	mScarletI100565595
mScarletI	100	6994	1.9427777777777777	G6	7	AFU	565	595	mscar_diff	0	3	0	3	mScarletI100565595
mScarletI	100	6994	1.9427777777777777	G7	7	AFU	565	595	mscar_diff	0	10	0	3	mScarletI100565595
mScarletI	100	6994	1.9427777777777777	G8	9	AFU	565	595	naive_T7_2	0	0	0	3	mScarletI100565595
mScarletI	100	6994	1.9427777777777777	G9	5	AFU	565	595	naive_T7_2	0	0	10	3	mScarletI100565595
mScarletI	100	6994	1.9427777777777777	G10	5	AFU	565	595	naive_T7_2	0	0	30	3	mScarletI100565595
mScarletI	100	6994	1.9427777777777777	G11	6	AFU	565	595	naive_T7_2	0	0	100	3	mScarletI100565595
mScarletI	100	6994	1.9427777777777777	G12	3	AFU	565	595	BLANK	0	0	0	0	mScarletI100565595
mScarletI	100	6994	1.9427777777777777	H1	8	AFU	565	595	BLANK	0	0	0	0	mScarletI100565595
mScarletI	100	6994	1.9427777777777777	H2	0	AFU	565	595	BLANK	0	0	0	0	mScarletI100565595
mScarletI	100	6994	1.9427777777777777	H3	6	AFU	565	595	BLANK	0	0	0	0	mScarletI100565595
mScarletI	100	6994	1.9427777777777777	H4	7	AFU	565	595	BLANK	0	0	0	0	mScarletI100565595
mScarletI	100	6994	1.9427777777777777	H5	3	AFU	565	595	BLANK	0	0	0	0	mScarletI100565595
mScarletI	100	6994	1.9427777777777777	H6	11	AFU	565	595	BLANK	0	0	0	0	mScarletI100565595
mScarletI	100	6994	1.9427777777777777	H7	5	AFU	565	595	BLANK	0	0	0	0	mScarletI100565595
mScarletI	100	6994	1.9427777777777777	H8	17	AFU	565	595	BLANK	0	0	0	0	mScarletI100565595
mScarletI	100	6994	1.9427777777777777	H9	4	AFU	565	595	BLANK	0	0	0	0	mScarletI100565595
mScarletI	100	6994	1.9427777777777777	H10	2	AFU	565	595	BLANK	0	0	0	0	mScarletI100565595
mScarletI	100	6994	1.9427777777777777	H11	1	AFU	565	595	BLANK	0	0	0	0	mScarletI100565595
mScarletI	100	6994	1.9427777777777777	H12	8	AFU	565	595	BLANK	0	0	0	0	mScarletI100565595
mScarletI	100	7594	2.1094444444444442	A1	3	AFU	565	595	BLANK	0	0	0	0	mScarletI100565595
mScarletI	100	7594	2.1094444444444442	A2	36	AFU	565	595	BLANK	0	0	0	0	mScarletI100565595
mScarletI	100	7594	2.1094444444444442	A3	2	AFU	565	595	BLANK	0	0	0	0	mScarletI100565595
mScarletI	100	7594	2.1094444444444442	A4	20	AFU	565	595	BLANK	0	0	0	0	mScarletI100565595
mScarletI	100	7594	2.1094444444444442	A5	9	AFU	565	595	BLANK	0	0	0	0	mScarletI100565595
mScarletI	100	7594	2.1094444444444442	A6	6	AFU	565	595	BLANK	0	0	0	0	mScarletI100565595
mScarletI	100	7594	2.1094444444444442	A7	5	AFU	565	595	BLANK	0	0	0	0	mScarletI100565595
mScarletI	100	7594	2.1094444444444442	A8	7	AFU	565	595	BLANK	0	0	0	0	mScarletI100565595
mScarletI	100	7594	2.1094444444444442	A9	0	AFU	565	595	BLANK	0	0	0	0	mScarletI100565595
mScarletI	100	7594	2.1094444444444442	A10	10	AFU	565	595	BLANK	0	0	0	0	mScarletI100565595
mScarletI	100	7594	2.1094444444444442	A11	8	AFU	565	595	BLANK	0	0	0	0	mScarletI100565595
mScarletI	100	7594	2.1094444444444442	A12	7	AFU	565	595	BLANK	0	0	0	0	mScarletI100565595
mScarletI	100	7594	2.1094444444444442	B1	5	AFU	565	595	BLANK	0	0	0	0	mScarletI100565595
mScarletI	100	7594	2.1094444444444442	B2	6	AFU	565	595	mscar_diff	0	0	0	1	mScarletI100565595
mScarletI	100	7594	2.1094444444444442	B3	8	AFU	565	595	mscar_diff	5	0	0	1	mScarletI100565595
mScarletI	100	7594	2.1094444444444442	B4	26	AFU	565	595	mscar_diff	7.5	0	0	1	mScarletI100565595
mScarletI	100	7594	2.1094444444444442	B5	54	AFU	565	595	mscar_diff	10	0	0	1	mScarletI100565595
mScarletI	100	7594	2.1094444444444442	B6	45	AFU	565	595	mscar_diff	15	0	0	1	mScarletI100565595
mScarletI	100	7594	2.1094444444444442	B7	51	AFU	565	595	mscar_diff	30	0	0	1	mScarletI100565595
mScarletI	100	7594	2.1094444444444442	B8	8	AFU	565	595	naive_T7	0	0	0	1	mScarletI100565595
mScarletI	100	7594	2.1094444444444442	B9	3	AFU	565	595	naive_T7	0	0	10	1	mScarletI100565595
mScarletI	100	7594	2.1094444444444442	B10	9	AFU	565	595	naive_T7	0	0	30	1	mScarletI100565595
mScarletI	100	7594	2.1094444444444442	B11	6	AFU	565	595	naive_T7	0	0	100	1	mScarletI100565595
mScarletI	100	7594	2.1094444444444442	B12	8	AFU	565	595	BLANK	0	0	0	0	mScarletI100565595
mScarletI	100	7594	2.1094444444444442	C1	11	AFU	565	595	BLANK	0	0	0	0	mScarletI100565595
mScarletI	100	7594	2.1094444444444442	C2	3	AFU	565	595	mscar_diff	0	0	0	2	mScarletI100565595
mScarletI	100	7594	2.1094444444444442	C3	7	AFU	565	595	mscar_diff	5	0	0	2	mScarletI100565595
mScarletI	100	7594	2.1094444444444442	C4	26	AFU	565	595	mscar_diff	7.5	0	0	2	mScarletI100565595
mScarletI	100	7594	2.1094444444444442	C5	44	AFU	565	595	mscar_diff	10	0	0	2	mScarletI100565595
mScarletI	100	7594	2.1094444444444442	C6	45	AFU	565	595	mscar_diff	15	0	0	2	mScarletI100565595
mScarletI	100	7594	2.1094444444444442	C7	54	AFU	565	595	mscar_diff	30	0	0	2	mScarletI100565595
mScarletI	100	7594	2.1094444444444442	C8	7	AFU	565	595	naive_T7	0	0	0	2	mScarletI100565595
mScarletI	100	7594	2.1094444444444442	C9	6	AFU	565	595	naive_T7	0	0	10	2	mScarletI100565595
mScarletI	100	7594	2.1094444444444442	C10	11	AFU	565	595	naive_T7	0	0	30	2	mScarletI100565595
mScarletI	100	7594	2.1094444444444442	C11	6	AFU	565	595	naive_T7	0	0	100	2	mScarletI100565595
mScarletI	100	7594	2.1094444444444442	C12	5	AFU	565	595	BLANK	0	0	0	0	mScarletI100565595
mScarletI	100	7594	2.1094444444444442	D1	5	AFU	565	595	BLANK	0	0	0	0	mScarletI100565595
mScarletI	100	7594	2.1094444444444442	D2	11	AFU	565	595	mscar_diff	0	0	0	3	mScarletI100565595
mScarletI	100	7594	2.1094444444444442	D3	2	AFU	565	595	mscar_diff	5	0	0	3	mScarletI100565595
mScarletI	100	7594	2.1094444444444442	D4	20	AFU	565	595	mscar_diff	7.5	0	0	3	mScarletI100565595
mScarletI	100	7594	2.1094444444444442	D5	35	AFU	565	595	mscar_diff	10	0	0	3	mScarletI100565595
mScarletI	100	7594	2.1094444444444442	D6	43	AFU	565	595	mscar_diff	15	0	0	3	mScarletI100565595
mScarletI	100	7594	2.1094444444444442	D7	38	AFU	565	595	mscar_diff	30	0	0	3	mScarletI100565595
mScarletI	100	7594	2.1094444444444442	D8	6	AFU	565	595	naive_T7	0	0	0	3	mScarletI100565595
mScarletI	100	7594	2.1094444444444442	D9	9	AFU	565	595	naive_T7	0	0	10	3	mScarletI100565595
mScarletI	100	7594	2.1094444444444442	D10	9	AFU	565	595	naive_T7	0	0	30	3	mScarletI100565595
mScarletI	100	7594	2.1094444444444442	D11	15	AFU	565	595	naive_T7	0	0	100	3	mScarletI100565595
mScarletI	100	7594	2.1094444444444442	D12	4	AFU	565	595	BLANK	0	0	0	0	mScarletI100565595
mScarletI	100	7594	2.1094444444444442	E1	8	AFU	565	595	BLANK	0	0	0	0	mScarletI100565595
mScarletI	100	7594	2.1094444444444442	E2	5	AFU	565	595	mscar_diff	0	0	0	1	mScarletI100565595
mScarletI	100	7594	2.1094444444444442	E3	9	AFU	565	595	mscar_diff	0	0.1	0	1	mScarletI100565595
mScarletI	100	7594	2.1094444444444442	E4	4	AFU	565	595	mscar_diff	0	0.3	0	1	mScarletI100565595
mScarletI	100	7594	2.1094444444444442	E5	11	AFU	565	595	mscar_diff	0	1	0	1	mScarletI100565595
mScarletI	100	7594	2.1094444444444442	E6	5	AFU	565	595	mscar_diff	0	3	0	1	mScarletI100565595
mScarletI	100	7594	2.1094444444444442	E7	10	AFU	565	595	mscar_diff	0	10	0	1	mScarletI100565595
mScarletI	100	7594	2.1094444444444442	E8	6	AFU	565	595	naive_T7_2	0	0	0	1	mScarletI100565595
mScarletI	100	7594	2.1094444444444442	E9	7	AFU	565	595	naive_T7_2	0	0	10	1	mScarletI100565595
mScarletI	100	7594	2.1094444444444442	E10	6	AFU	565	595	naive_T7_2	0	0	30	1	mScarletI100565595
mScarletI	100	7594	2.1094444444444442	E11	2	AFU	565	595	naive_T7_2	0	0	100	1	mScarletI100565595
mScarletI	100	7594	2.1094444444444442	E12	7	AFU	565	595	BLANK	0	0	0	0	mScarletI100565595
mScarletI	100	7594	2.1094444444444442	F1	8	AFU	565	595	BLANK	0	0	0	0	mScarletI100565595
mScarletI	100	7594	2.1094444444444442	F2	16	AFU	565	595	mscar_diff	0	0	0	2	mScarletI100565595
mScarletI	100	7594	2.1094444444444442	F3	4	AFU	565	595	mscar_diff	0	0.1	0	2	mScarletI100565595
mScarletI	100	7594	2.1094444444444442	F4	4	AFU	565	595	mscar_diff	0	0.3	0	2	mScarletI100565595
mScarletI	100	7594	2.1094444444444442	F5	15	AFU	565	595	mscar_diff	0	1	0	2	mScarletI100565595
mScarletI	100	7594	2.1094444444444442	F6	5	AFU	565	595	mscar_diff	0	3	0	2	mScarletI100565595
mScarletI	100	7594	2.1094444444444442	F7	1	AFU	565	595	mscar_diff	0	10	0	2	mScarletI100565595
mScarletI	100	7594	2.1094444444444442	F8	6	AFU	565	595	naive_T7_2	0	0	0	2	mScarletI100565595
mScarletI	100	7594	2.1094444444444442	F9	6	AFU	565	595	naive_T7_2	0	0	10	2	mScarletI100565595
mScarletI	100	7594	2.1094444444444442	F10	5	AFU	565	595	naive_T7_2	0	0	30	2	mScarletI100565595
mScarletI	100	7594	2.1094444444444442	F11	5	AFU	565	595	naive_T7_2	0	0	100	2	mScarletI100565595
mScarletI	100	7594	2.1094444444444442	F12	9	AFU	565	595	BLANK	0	0	0	0	mScarletI100565595
mScarletI	100	7594	2.1094444444444442	G1	8	AFU	565	595	BLANK	0	0	0	0	mScarletI100565595
mScarletI	100	7594	2.1094444444444442	G2	7	AFU	565	595	mscar_diff	0	0	0	3	mScarletI100565595
mScarletI	100	7594	2.1094444444444442	G3	11	AFU	565	595	mscar_diff	0	0.1	0	3	mScarletI100565595
mScarletI	100	7594	2.1094444444444442	G4	10	AFU	565	595	mscar_diff	0	0.3	0	3	mScarletI100565595
mScarletI	100	7594	2.1094444444444442	G5	12	AFU	565	595	mscar_diff	0	1	0	3	mScarletI100565595
mScarletI	100	7594	2.1094444444444442	G6	19	AFU	565	595	mscar_diff	0	3	0	3	mScarletI100565595
mScarletI	100	7594	2.1094444444444442	G7	4	AFU	565	595	mscar_diff	0	10	0	3	mScarletI100565595
mScarletI	100	7594	2.1094444444444442	G8	7	AFU	565	595	naive_T7_2	0	0	0	3	mScarletI100565595
mScarletI	100	7594	2.1094444444444442	G9	2	AFU	565	595	naive_T7_2	0	0	10	3	mScarletI100565595
mScarletI	100	7594	2.1094444444444442	G10	10	AFU	565	595	naive_T7_2	0	0	30	3	mScarletI100565595
mScarletI	100	7594	2.1094444444444442	G11	11	AFU	565	595	naive_T7_2	0	0	100	3	mScarletI100565595
mScarletI	100	7594	2.1094444444444442	G12	2	AFU	565	595	BLANK	0	0	0	0	mScarletI100565595
mScarletI	100	7594	2.1094444444444442	H1	2	AFU	565	595	BLANK	0	0	0	0	mScarletI100565595
mScarletI	100	7594	2.1094444444444442	H2	0	AFU	565	595	BLANK	0	0	0	0	mScarletI100565595
mScarletI	100	7594	2.1094444444444442	H3	3	AFU	565	595	BLANK	0	0	0	0	mScarletI100565595
mScarletI	100	7594	2.1094444444444442	H4	5	AFU	565	595	BLANK	0	0	0	0	mScarletI100565595
mScarletI	100	7594	2.1094444444444442	H5	10	AFU	565	595	BLANK	0	0	0	0	mScarletI100565595
mScarletI	100	7594	2.1094444444444442	H6	7	AFU	565	595	BLANK	0	0	0	0	mScarletI100565595
mScarletI	100	7594	2.1094444444444442	H7	13	AFU	565	595	BLANK	0	0	0	0	mScarletI100565595
mScarletI	100	7594	2.1094444444444442	H8	7	AFU	565	595	BLANK	0	0	0	0	mScarletI100565595
mScarletI	100	7594	2.1094444444444442	H9	3	AFU	565	595	BLANK	0	0	0	0	mScarletI100565595
mScarletI	100	7594	2.1094444444444442	H10	7	AFU	565	595	BLANK	0	0	0	0	mScarletI100565595
mScarletI	100	7594	2.1094444444444442	H11	9	AFU	565	595	BLANK	0	0	0	0	mScarletI100565595
mScarletI	100	7594	2.1094444444444442	H12	9	AFU	565	595	BLANK	0	0	0	0	mScarletI100565595
mScarletI	100	8194	2.276111111111111	A1	5	AFU	565	595	BLANK	0	0	0	0	mScarletI100565595
mScarletI	100	8194	2.276111111111111	A2	36	AFU	565	595	BLANK	0	0	0	0	mScarletI100565595
mScarletI	100	8194	2.276111111111111	A3	2	AFU	565	595	BLANK	0	0	0	0	mScarletI100565595
mScarletI	100	8194	2.276111111111111	A4	12	AFU	565	595	BLANK	0	0	0	0	mScarletI100565595
mScarletI	100	8194	2.276111111111111	A5	4	AFU	565	595	BLANK	0	0	0	0	mScarletI100565595
mScarletI	100	8194	2.276111111111111	A6	6	AFU	565	595	BLANK	0	0	0	0	mScarletI100565595
mScarletI	100	8194	2.276111111111111	A7	11	AFU	565	595	BLANK	0	0	0	0	mScarletI100565595
mScarletI	100	8194	2.276111111111111	A8	4	AFU	565	595	BLANK	0	0	0	0	mScarletI100565595
mScarletI	100	8194	2.276111111111111	A9	0	AFU	565	595	BLANK	0	0	0	0	mScarletI100565595
mScarletI	100	8194	2.276111111111111	A10	8	AFU	565	595	BLANK	0	0	0	0	mScarletI100565595
mScarletI	100	8194	2.276111111111111	A11	3	AFU	565	595	BLANK	0	0	0	0	mScarletI100565595
mScarletI	100	8194	2.276111111111111	A12	0	AFU	565	595	BLANK	0	0	0	0	mScarletI100565595
mScarletI	100	8194	2.276111111111111	B1	12	AFU	565	595	BLANK	0	0	0	0	mScarletI100565595
mScarletI	100	8194	2.276111111111111	B2	6	AFU	565	595	mscar_diff	0	0	0	1	mScarletI100565595
mScarletI	100	8194	2.276111111111111	B3	8	AFU	565	595	mscar_diff	5	0	0	1	mScarletI100565595
mScarletI	100	8194	2.276111111111111	B4	38	AFU	565	595	mscar_diff	7.5	0	0	1	mScarletI100565595
mScarletI	100	8194	2.276111111111111	B5	66	AFU	565	595	mscar_diff	10	0	0	1	mScarletI100565595
mScarletI	100	8194	2.276111111111111	B6	86	AFU	565	595	mscar_diff	15	0	0	1	mScarletI100565595
mScarletI	100	8194	2.276111111111111	B7	58	AFU	565	595	mscar_diff	30	0	0	1	mScarletI100565595
mScarletI	100	8194	2.276111111111111	B8	1	AFU	565	595	naive_T7	0	0	0	1	mScarletI100565595
mScarletI	100	8194	2.276111111111111	B9	8	AFU	565	595	naive_T7	0	0	10	1	mScarletI100565595
mScarletI	100	8194	2.276111111111111	B10	13	AFU	565	595	naive_T7	0	0	30	1	mScarletI100565595
mScarletI	100	8194	2.276111111111111	B11	11	AFU	565	595	naive_T7	0	0	100	1	mScarletI100565595
mScarletI	100	8194	2.276111111111111	B12	4	AFU	565	595	BLANK	0	0	0	0	mScarletI100565595
mScarletI	100	8194	2.276111111111111	C1	9	AFU	565	595	BLANK	0	0	0	0	mScarletI100565595
mScarletI	100	8194	2.276111111111111	C2	13	AFU	565	595	mscar_diff	0	0	0	2	mScarletI100565595
mScarletI	100	8194	2.276111111111111	C3	8	AFU	565	595	mscar_diff	5	0	0	2	mScarletI100565595
mScarletI	100	8194	2.276111111111111	C4	31	AFU	565	595	mscar_diff	7.5	0	0	2	mScarletI100565595
mScarletI	100	8194	2.276111111111111	C5	48	AFU	565	595	mscar_diff	10	0	0	2	mScarletI100565595
mScarletI	100	8194	2.276111111111111	C6	72	AFU	565	595	mscar_diff	15	0	0	2	mScarletI100565595
mScarletI	100	8194	2.276111111111111	C7	58	AFU	565	595	mscar_diff	30	0	0	2	mScarletI100565595
mScarletI	100	8194	2.276111111111111	C8	9	AFU	565	595	naive_T7	0	0	0	2	mScarletI100565595
mScarletI	100	8194	2.276111111111111	C9	9	AFU	565	595	naive_T7	0	0	10	2	mScarletI100565595
mScarletI	100	8194	2.276111111111111	C10	4	AFU	565	595	naive_T7	0	0	30	2	mScarletI100565595
mScarletI	100	8194	2.276111111111111	C11	12	AFU	565	595	naive_T7	0	0	100	2	mScarletI100565595
mScarletI	100	8194	2.276111111111111	C12	8	AFU	565	595	BLANK	0	0	0	0	mScarletI100565595
mScarletI	100	8194	2.276111111111111	D1	6	AFU	565	595	BLANK	0	0	0	0	mScarletI100565595
mScarletI	100	8194	2.276111111111111	D2	6	AFU	565	595	mscar_diff	0	0	0	3	mScarletI100565595
mScarletI	100	8194	2.276111111111111	D3	8	AFU	565	595	mscar_diff	5	0	0	3	mScarletI100565595
mScarletI	100	8194	2.276111111111111	D4	36	AFU	565	595	mscar_diff	7.5	0	0	3	mScarletI100565595
mScarletI	100	8194	2.276111111111111	D5	55	AFU	565	595	mscar_diff	10	0	0	3	mScarletI100565595
mScarletI	100	8194	2.276111111111111	D6	84	AFU	565	595	mscar_diff	15	0	0	3	mScarletI100565595
mScarletI	100	8194	2.276111111111111	D7	53	AFU	565	595	mscar_diff	30	0	0	3	mScarletI100565595
mScarletI	100	8194	2.276111111111111	D8	4	AFU	565	595	naive_T7	0	0	0	3	mScarletI100565595
mScarletI	100	8194	2.276111111111111	D9	6	AFU	565	595	naive_T7	0	0	10	3	mScarletI100565595
mScarletI	100	8194	2.276111111111111	D10	8	AFU	565	595	naive_T7	0	0	30	3	mScarletI100565595
mScarletI	100	8194	2.276111111111111	D11	10	AFU	565	595	naive_T7	0	0	100	3	mScarletI100565595
mScarletI	100	8194	2.276111111111111	D12	4	AFU	565	595	BLANK	0	0	0	0	mScarletI100565595
mScarletI	100	8194	2.276111111111111	E1	7	AFU	565	595	BLANK	0	0	0	0	mScarletI100565595
mScarletI	100	8194	2.276111111111111	E2	8	AFU	565	595	mscar_diff	0	0	0	1	mScarletI100565595
mScarletI	100	8194	2.276111111111111	E3	7	AFU	565	595	mscar_diff	0	0.1	0	1	mScarletI100565595
mScarletI	100	8194	2.276111111111111	E4	7	AFU	565	595	mscar_diff	0	0.3	0	1	mScarletI100565595
mScarletI	100	8194	2.276111111111111	E5	11	AFU	565	595	mscar_diff	0	1	0	1	mScarletI100565595
mScarletI	100	8194	2.276111111111111	E6	8	AFU	565	595	mscar_diff	0	3	0	1	mScarletI100565595
mScarletI	100	8194	2.276111111111111	E7	14	AFU	565	595	mscar_diff	0	10	0	1	mScarletI100565595
mScarletI	100	8194	2.276111111111111	E8	5	AFU	565	595	naive_T7_2	0	0	0	1	mScarletI100565595
mScarletI	100	8194	2.276111111111111	E9	3	AFU	565	595	naive_T7_2	0	0	10	1	mScarletI100565595
mScarletI	100	8194	2.276111111111111	E10	10	AFU	565	595	naive_T7_2	0	0	30	1	mScarletI100565595
mScarletI	100	8194	2.276111111111111	E11	7	AFU	565	595	naive_T7_2	0	0	100	1	mScarletI100565595
mScarletI	100	8194	2.276111111111111	E12	7	AFU	565	595	BLANK	0	0	0	0	mScarletI100565595
mScarletI	100	8194	2.276111111111111	F1	7	AFU	565	595	BLANK	0	0	0	0	mScarletI100565595
mScarletI	100	8194	2.276111111111111	F2	4	AFU	565	595	mscar_diff	0	0	0	2	mScarletI100565595
mScarletI	100	8194	2.276111111111111	F3	5	AFU	565	595	mscar_diff	0	0.1	0	2	mScarletI100565595
mScarletI	100	8194	2.276111111111111	F4	10	AFU	565	595	mscar_diff	0	0.3	0	2	mScarletI100565595
mScarletI	100	8194	2.276111111111111	F5	4	AFU	565	595	mscar_diff	0	1	0	2	mScarletI100565595
mScarletI	100	8194	2.276111111111111	F6	6	AFU	565	595	mscar_diff	0	3	0	2	mScarletI100565595
mScarletI	100	8194	2.276111111111111	F7	13	AFU	565	595	mscar_diff	0	10	0	2	mScarletI100565595
mScarletI	100	8194	2.276111111111111	F8	8	AFU	565	595	naive_T7_2	0	0	0	2	mScarletI100565595
mScarletI	100	8194	2.276111111111111	F9	8	AFU	565	595	naive_T7_2	0	0	10	2	mScarletI100565595
mScarletI	100	8194	2.276111111111111	F10	13	AFU	565	595	naive_T7_2	0	0	30	2	mScarletI100565595
mScarletI	100	8194	2.276111111111111	F11	8	AFU	565	595	naive_T7_2	0	0	100	2	mScarletI100565595
mScarletI	100	8194	2.276111111111111	F12	4	AFU	565	595	BLANK	0	0	0	0	mScarletI100565595
mScarletI	100	8194	2.276111111111111	G1	0	AFU	565	595	BLANK	0	0	0	0	mScarletI100565595
mScarletI	100	8194	2.276111111111111	G2	14	AFU	565	595	mscar_diff	0	0	0	3	mScarletI100565595
mScarletI	100	8194	2.276111111111111	G3	7	AFU	565	595	mscar_diff	0	0.1	0	3	mScarletI100565595
mScarletI	100	8194	2.276111111111111	G4	10	AFU	565	595	mscar_diff	0	0.3	0	3	mScarletI100565595
mScarletI	100	8194	2.276111111111111	G5	7	AFU	565	595	mscar_diff	0	1	0	3	mScarletI100565595
mScarletI	100	8194	2.276111111111111	G6	0	AFU	565	595	mscar_diff	0	3	0	3	mScarletI100565595
mScarletI	100	8194	2.276111111111111	G7	11	AFU	565	595	mscar_diff	0	10	0	3	mScarletI100565595
mScarletI	100	8194	2.276111111111111	G8	8	AFU	565	595	naive_T7_2	0	0	0	3	mScarletI100565595
mScarletI	100	8194	2.276111111111111	G9	13	AFU	565	595	naive_T7_2	0	0	10	3	mScarletI100565595
mScarletI	100	8194	2.276111111111111	G10	5	AFU	565	595	naive_T7_2	0	0	30	3	mScarletI100565595
mScarletI	100	8194	2.276111111111111	G11	8	AFU	565	595	naive_T7_2	0	0	100	3	mScarletI100565595
mScarletI	100	8194	2.276111111111111	G12	3	AFU	565	595	BLANK	0	0	0	0	mScarletI100565595
mScarletI	100	8194	2.276111111111111	H1	6	AFU	565	595	BLANK	0	0	0	0	mScarletI100565595
mScarletI	100	8194	2.276111111111111	H2	6	AFU	565	595	BLANK	0	0	0	0	mScarletI100565595
mScarletI	100	8194	2.276111111111111	H3	7	AFU	565	595	BLANK	0	0	0	0	mScarletI100565595
mScarletI	100	8194	2.276111111111111	H4	7	AFU	565	595	BLANK	0	0	0	0	mScarletI100565595
mScarletI	100	8194	2.276111111111111	H5	2	AFU	565	595	BLANK	0	0	0	0	mScarletI100565595
mScarletI	100	8194	2.276111111111111	H6	14	AFU	565	595	BLANK	0	0	0	0	mScarletI100565595
mScarletI	100	8194	2.276111111111111	H7	9	AFU	565	595	BLANK	0	0	0	0	mScarletI100565595
mScarletI	100	8194	2.276111111111111	H8	3	AFU	565	595	BLANK	0	0	0	0	mScarletI100565595
mScarletI	100	8194	2.276111111111111	H9	4	AFU	565	595	BLANK	0	0	0	0	mScarletI100565595
mScarletI	100	8194	2.276111111111111	H10	18	AFU	565	595	BLANK	0	0	0	0	mScarletI100565595
mScarletI	100	8194	2.276111111111111	H11	8	AFU	565	595	BLANK	0	0	0	0	mScarletI100565595
mScarletI	100	8194	2.276111111111111	H12	29	AFU	565	595	BLANK	0	0	0	0	mScarletI100565595
mScarletI	100	8794	2.4427777777777777	A1	10	AFU	565	595	BLANK	0	0	0	0	mScarletI100565595
mScarletI	100	8794	2.4427777777777777	A2	43	AFU	565	595	BLANK	0	0	0	0	mScarletI100565595
mScarletI	100	8794	2.4427777777777777	A3	0	AFU	565	595	BLANK	0	0	0	0	mScarletI100565595
mScarletI	100	8794	2.4427777777777777	A4	19	AFU	565	595	BLANK	0	0	0	0	mScarletI100565595
mScarletI	100	8794	2.4427777777777777	A5	4	AFU	565	595	BLANK	0	0	0	0	mScarletI100565595
mScarletI	100	8794	2.4427777777777777	A6	2	AFU	565	595	BLANK	0	0	0	0	mScarletI100565595
mScarletI	100	8794	2.4427777777777777	A7	6	AFU	565	595	BLANK	0	0	0	0	mScarletI100565595
mScarletI	100	8794	2.4427777777777777	A8	7	AFU	565	595	BLANK	0	0	0	0	mScarletI100565595
mScarletI	100	8794	2.4427777777777777	A9	6	AFU	565	595	BLANK	0	0	0	0	mScarletI100565595
mScarletI	100	8794	2.4427777777777777	A10	5	AFU	565	595	BLANK	0	0	0	0	mScarletI100565595
mScarletI	100	8794	2.4427777777777777	A11	0	AFU	565	595	BLANK	0	0	0	0	mScarletI100565595
mScarletI	100	8794	2.4427777777777777	A12	6	AFU	565	595	BLANK	0	0	0	0	mScarletI100565595
mScarletI	100	8794	2.4427777777777777	B1	4	AFU	565	595	BLANK	0	0	0	0	mScarletI100565595
mScarletI	100	8794	2.4427777777777777	B2	9	AFU	565	595	mscar_diff	0	0	0	1	mScarletI100565595
mScarletI	100	8794	2.4427777777777777	B3	18	AFU	565	595	mscar_diff	5	0	0	1	mScarletI100565595
mScarletI	100	8794	2.4427777777777777	B4	46	AFU	565	595	mscar_diff	7.5	0	0	1	mScarletI100565595
mScarletI	100	8794	2.4427777777777777	B5	106	AFU	565	595	mscar_diff	10	0	0	1	mScarletI100565595
mScarletI	100	8794	2.4427777777777777	B6	108	AFU	565	595	mscar_diff	15	0	0	1	mScarletI100565595
mScarletI	100	8794	2.4427777777777777	B7	82	AFU	565	595	mscar_diff	30	0	0	1	mScarletI100565595
mScarletI	100	8794	2.4427777777777777	B8	3	AFU	565	595	naive_T7	0	0	0	1	mScarletI100565595
mScarletI	100	8794	2.4427777777777777	B9	0	AFU	565	595	naive_T7	0	0	10	1	mScarletI100565595
mScarletI	100	8794	2.4427777777777777	B10	4	AFU	565	595	naive_T7	0	0	30	1	mScarletI100565595
mScarletI	100	8794	2.4427777777777777	B11	3	AFU	565	595	naive_T7	0	0	100	1	mScarletI100565595
mScarletI	100	8794	2.4427777777777777	B12	10	AFU	565	595	BLANK	0	0	0	0	mScarletI100565595
mScarletI	100	8794	2.4427777777777777	C1	4	AFU	565	595	BLANK	0	0	0	0	mScarletI100565595
mScarletI	100	8794	2.4427777777777777	C2	5	AFU	565	595	mscar_diff	0	0	0	2	mScarletI100565595
mScarletI	100	8794	2.4427777777777777	C3	17	AFU	565	595	mscar_diff	5	0	0	2	mScarletI100565595
mScarletI	100	8794	2.4427777777777777	C4	37	AFU	565	595	mscar_diff	7.5	0	0	2	mScarletI100565595
mScarletI	100	8794	2.4427777777777777	C5	68	AFU	565	595	mscar_diff	10	0	0	2	mScarletI100565595
mScarletI	100	8794	2.4427777777777777	C6	119	AFU	565	595	mscar_diff	15	0	0	2	mScarletI100565595
mScarletI	100	8794	2.4427777777777777	C7	73	AFU	565	595	mscar_diff	30	0	0	2	mScarletI100565595
mScarletI	100	8794	2.4427777777777777	C8	8	AFU	565	595	naive_T7	0	0	0	2	mScarletI100565595
mScarletI	100	8794	2.4427777777777777	C9	3	AFU	565	595	naive_T7	0	0	10	2	mScarletI100565595
mScarletI	100	8794	2.4427777777777777	C10	8	AFU	565	595	naive_T7	0	0	30	2	mScarletI100565595
mScarletI	100	8794	2.4427777777777777	C11	10	AFU	565	595	naive_T7	0	0	100	2	mScarletI100565595
mScarletI	100	8794	2.4427777777777777	C12	0	AFU	565	595	BLANK	0	0	0	0	mScarletI100565595
mScarletI	100	8794	2.4427777777777777	D1	12	AFU	565	595	BLANK	0	0	0	0	mScarletI100565595
mScarletI	100	8794	2.4427777777777777	D2	4	AFU	565	595	mscar_diff	0	0	0	3	mScarletI100565595
mScarletI	100	8794	2.4427777777777777	D3	14	AFU	565	595	mscar_diff	5	0	0	3	mScarletI100565595
mScarletI	100	8794	2.4427777777777777	D4	40	AFU	565	595	mscar_diff	7.5	0	0	3	mScarletI100565595
mScarletI	100	8794	2.4427777777777777	D5	73	AFU	565	595	mscar_diff	10	0	0	3	mScarletI100565595
mScarletI	100	8794	2.4427777777777777	D6	91	AFU	565	595	mscar_diff	15	0	0	3	mScarletI100565595
mScarletI	100	8794	2.4427777777777777	D7	78	AFU	565	595	mscar_diff	30	0	0	3	mScarletI100565595
mScarletI	100	8794	2.4427777777777777	D8	5	AFU	565	595	naive_T7	0	0	0	3	mScarletI100565595
mScarletI	100	8794	2.4427777777777777	D9	4	AFU	565	595	naive_T7	0	0	10	3	mScarletI100565595
mScarletI	100	8794	2.4427777777777777	D10	6	AFU	565	595	naive_T7	0	0	30	3	mScarletI100565595
mScarletI	100	8794	2.4427777777777777	D11	7	AFU	565	595	naive_T7	0	0	100	3	mScarletI100565595
mScarletI	100	8794	2.4427777777777777	D12	10	AFU	565	595	BLANK	0	0	0	0	mScarletI100565595
mScarletI	100	8794	2.4427777777777777	E1	3	AFU	565	595	BLANK	0	0	0	0	mScarletI100565595
mScarletI	100	8794	2.4427777777777777	E2	9	AFU	565	595	mscar_diff	0	0	0	1	mScarletI100565595
mScarletI	100	8794	2.4427777777777777	E3	3	AFU	565	595	mscar_diff	0	0.1	0	1	mScarletI100565595
mScarletI	100	8794	2.4427777777777777	E4	7	AFU	565	595	mscar_diff	0	0.3	0	1	mScarletI100565595
mScarletI	100	8794	2.4427777777777777	E5	15	AFU	565	595	mscar_diff	0	1	0	1	mScarletI100565595
mScarletI	100	8794	2.4427777777777777	E6	7	AFU	565	595	mscar_diff	0	3	0	1	mScarletI100565595
mScarletI	100	8794	2.4427777777777777	E7	5	AFU	565	595	mscar_diff	0	10	0	1	mScarletI100565595
mScarletI	100	8794	2.4427777777777777	E8	5	AFU	565	595	naive_T7_2	0	0	0	1	mScarletI100565595
mScarletI	100	8794	2.4427777777777777	E9	8	AFU	565	595	naive_T7_2	0	0	10	1	mScarletI100565595
mScarletI	100	8794	2.4427777777777777	E10	4	AFU	565	595	naive_T7_2	0	0	30	1	mScarletI100565595
mScarletI	100	8794	2.4427777777777777	E11	4	AFU	565	595	naive_T7_2	0	0	100	1	mScarletI100565595
mScarletI	100	8794	2.4427777777777777	E12	6	AFU	565	595	BLANK	0	0	0	0	mScarletI100565595
mScarletI	100	8794	2.4427777777777777	F1	10	AFU	565	595	BLANK	0	0	0	0	mScarletI100565595
mScarletI	100	8794	2.4427777777777777	F2	8	AFU	565	595	mscar_diff	0	0	0	2	mScarletI100565595
mScarletI	100	8794	2.4427777777777777	F3	11	AFU	565	595	mscar_diff	0	0.1	0	2	mScarletI100565595
mScarletI	100	8794	2.4427777777777777	F4	11	AFU	565	595	mscar_diff	0	0.3	0	2	mScarletI100565595
mScarletI	100	8794	2.4427777777777777	F5	7	AFU	565	595	mscar_diff	0	1	0	2	mScarletI100565595
mScarletI	100	8794	2.4427777777777777	F6	8	AFU	565	595	mscar_diff	0	3	0	2	mScarletI100565595
mScarletI	100	8794	2.4427777777777777	F7	7	AFU	565	595	mscar_diff	0	10	0	2	mScarletI100565595
mScarletI	100	8794	2.4427777777777777	F8	6	AFU	565	595	naive_T7_2	0	0	0	2	mScarletI100565595
mScarletI	100	8794	2.4427777777777777	F9	2	AFU	565	595	naive_T7_2	0	0	10	2	mScarletI100565595
mScarletI	100	8794	2.4427777777777777	F10	15	AFU	565	595	naive_T7_2	0	0	30	2	mScarletI100565595
mScarletI	100	8794	2.4427777777777777	F11	8	AFU	565	595	naive_T7_2	0	0	100	2	mScarletI100565595
mScarletI	100	8794	2.4427777777777777	F12	8	AFU	565	595	BLANK	0	0	0	0	mScarletI100565595
mScarletI	100	8794	2.4427777777777777	G1	3	AFU	565	595	BLANK	0	0	0	0	mScarletI100565595
mScarletI	100	8794	2.4427777777777777	G2	7	AFU	565	595	mscar_diff	0	0	0	3	mScarletI100565595
mScarletI	100	8794	2.4427777777777777	G3	9	AFU	565	595	mscar_diff	0	0.1	0	3	mScarletI100565595
mScarletI	100	8794	2.4427777777777777	G4	7	AFU	565	595	mscar_diff	0	0.3	0	3	mScarletI100565595
mScarletI	100	8794	2.4427777777777777	G5	10	AFU	565	595	mscar_diff	0	1	0	3	mScarletI100565595
mScarletI	100	8794	2.4427777777777777	G6	18	AFU	565	595	mscar_diff	0	3	0	3	mScarletI100565595
mScarletI	100	8794	2.4427777777777777	G7	9	AFU	565	595	mscar_diff	0	10	0	3	mScarletI100565595
mScarletI	100	8794	2.4427777777777777	G8	5	AFU	565	595	naive_T7_2	0	0	0	3	mScarletI100565595
mScarletI	100	8794	2.4427777777777777	G9	1	AFU	565	595	naive_T7_2	0	0	10	3	mScarletI100565595
mScarletI	100	8794	2.4427777777777777	G10	1	AFU	565	595	naive_T7_2	0	0	30	3	mScarletI100565595
mScarletI	100	8794	2.4427777777777777	G11	0	AFU	565	595	naive_T7_2	0	0	100	3	mScarletI100565595
mScarletI	100	8794	2.4427777777777777	G12	8	AFU	565	595	BLANK	0	0	0	0	mScarletI100565595
mScarletI	100	8794	2.4427777777777777	H1	3	AFU	565	595	BLANK	0	0	0	0	mScarletI100565595
mScarletI	100	8794	2.4427777777777777	H2	2	AFU	565	595	BLANK	0	0	0	0	mScarletI100565595
mScarletI	100	8794	2.4427777777777777	H3	0	AFU	565	595	BLANK	0	0	0	0	mScarletI100565595
mScarletI	100	8794	2.4427777777777777	H4	13	AFU	565	595	BLANK	0	0	0	0	mScarletI100565595
mScarletI	100	8794	2.4427777777777777	H5	22	AFU	565	595	BLANK	0	0	0	0	mScarletI100565595
mScarletI	100	8794	2.4427777777777777	H6	11	AFU	565	595	BLANK	0	0	0	0	mScarletI100565595
mScarletI	100	8794	2.4427777777777777	H7	2	AFU	565	595	BLANK	0	0	0	0	mScarletI100565595
mScarletI	100	8794	2.4427777777777777	H8	5	AFU	565	595	BLANK	0	0	0	0	mScarletI100565595
mScarletI	100	8794	2.4427777777777777	H9	8	AFU	565	595	BLANK	0	0	0	0	mScarletI100565595
mScarletI	100	8794	2.4427777777777777	H10	5	AFU	565	595	BLANK	0	0	0	0	mScarletI100565595
mScarletI	100	8794	2.4427777777777777	H11	10	AFU	565	595	BLANK	0	0	0	0	mScarletI100565595
mScarletI	100	8794	2.4427777777777777	H12	4	AFU	565	595	BLANK	0	0	0	0	mScarletI100565595
mScarletI	100	9394	2.6094444444444442	A1	9	AFU	565	595	BLANK	0	0	0	0	mScarletI100565595
mScarletI	100	9394	2.6094444444444442	A2	51	AFU	565	595	BLANK	0	0	0	0	mScarletI100565595
mScarletI	100	9394	2.6094444444444442	A3	6	AFU	565	595	BLANK	0	0	0	0	mScarletI100565595
mScarletI	100	9394	2.6094444444444442	A4	21	AFU	565	595	BLANK	0	0	0	0	mScarletI100565595
mScarletI	100	9394	2.6094444444444442	A5	3	AFU	565	595	BLANK	0	0	0	0	mScarletI100565595
mScarletI	100	9394	2.6094444444444442	A6	1	AFU	565	595	BLANK	0	0	0	0	mScarletI100565595
mScarletI	100	9394	2.6094444444444442	A7	8	AFU	565	595	BLANK	0	0	0	0	mScarletI100565595
mScarletI	100	9394	2.6094444444444442	A8	12	AFU	565	595	BLANK	0	0	0	0	mScarletI100565595
mScarletI	100	9394	2.6094444444444442	A9	10	AFU	565	595	BLANK	0	0	0	0	mScarletI100565595
mScarletI	100	9394	2.6094444444444442	A10	2	AFU	565	595	BLANK	0	0	0	0	mScarletI100565595
mScarletI	100	9394	2.6094444444444442	A11	6	AFU	565	595	BLANK	0	0	0	0	mScarletI100565595
mScarletI	100	9394	2.6094444444444442	A12	6	AFU	565	595	BLANK	0	0	0	0	mScarletI100565595
mScarletI	100	9394	2.6094444444444442	B1	12	AFU	565	595	BLANK	0	0	0	0	mScarletI100565595
mScarletI	100	9394	2.6094444444444442	B2	11	AFU	565	595	mscar_diff	0	0	0	1	mScarletI100565595
mScarletI	100	9394	2.6094444444444442	B3	27	AFU	565	595	mscar_diff	5	0	0	1	mScarletI100565595
mScarletI	100	9394	2.6094444444444442	B4	69	AFU	565	595	mscar_diff	7.5	0	0	1	mScarletI100565595
mScarletI	100	9394	2.6094444444444442	B5	133	AFU	565	595	mscar_diff	10	0	0	1	mScarletI100565595
mScarletI	100	9394	2.6094444444444442	B6	134	AFU	565	595	mscar_diff	15	0	0	1	mScarletI100565595
mScarletI	100	9394	2.6094444444444442	B7	96	AFU	565	595	mscar_diff	30	0	0	1	mScarletI100565595
mScarletI	100	9394	2.6094444444444442	B8	0	AFU	565	595	naive_T7	0	0	0	1	mScarletI100565595
mScarletI	100	9394	2.6094444444444442	B9	6	AFU	565	595	naive_T7	0	0	10	1	mScarletI100565595
mScarletI	100	9394	2.6094444444444442	B10	3	AFU	565	595	naive_T7	0	0	30	1	mScarletI100565595
mScarletI	100	9394	2.6094444444444442	B11	7	AFU	565	595	naive_T7	0	0	100	1	mScarletI100565595
mScarletI	100	9394	2.6094444444444442	B12	7	AFU	565	595	BLANK	0	0	0	0	mScarletI100565595
mScarletI	100	9394	2.6094444444444442	C1	11	AFU	565	595	BLANK	0	0	0	0	mScarletI100565595
mScarletI	100	9394	2.6094444444444442	C2	13	AFU	565	595	mscar_diff	0	0	0	2	mScarletI100565595
mScarletI	100	9394	2.6094444444444442	C3	19	AFU	565	595	mscar_diff	5	0	0	2	mScarletI100565595
mScarletI	100	9394	2.6094444444444442	C4	39	AFU	565	595	mscar_diff	7.5	0	0	2	mScarletI100565595
mScarletI	100	9394	2.6094444444444442	C5	94	AFU	565	595	mscar_diff	10	0	0	2	mScarletI100565595
mScarletI	100	9394	2.6094444444444442	C6	140	AFU	565	595	mscar_diff	15	0	0	2	mScarletI100565595
mScarletI	100	9394	2.6094444444444442	C7	110	AFU	565	595	mscar_diff	30	0	0	2	mScarletI100565595
mScarletI	100	9394	2.6094444444444442	C8	7	AFU	565	595	naive_T7	0	0	0	2	mScarletI100565595
mScarletI	100	9394	2.6094444444444442	C9	3	AFU	565	595	naive_T7	0	0	10	2	mScarletI100565595
mScarletI	100	9394	2.6094444444444442	C10	11	AFU	565	595	naive_T7	0	0	30	2	mScarletI100565595
mScarletI	100	9394	2.6094444444444442	C11	10	AFU	565	595	naive_T7	0	0	100	2	mScarletI100565595
mScarletI	100	9394	2.6094444444444442	C12	7	AFU	565	595	BLANK	0	0	0	0	mScarletI100565595
mScarletI	100	9394	2.6094444444444442	D1	3	AFU	565	595	BLANK	0	0	0	0	mScarletI100565595
mScarletI	100	9394	2.6094444444444442	D2	9	AFU	565	595	mscar_diff	0	0	0	3	mScarletI100565595
mScarletI	100	9394	2.6094444444444442	D3	15	AFU	565	595	mscar_diff	5	0	0	3	mScarletI100565595
mScarletI	100	9394	2.6094444444444442	D4	46	AFU	565	595	mscar_diff	7.5	0	0	3	mScarletI100565595
mScarletI	100	9394	2.6094444444444442	D5	84	AFU	565	595	mscar_diff	10	0	0	3	mScarletI100565595
mScarletI	100	9394	2.6094444444444442	D6	133	AFU	565	595	mscar_diff	15	0	0	3	mScarletI100565595
mScarletI	100	9394	2.6094444444444442	D7	92	AFU	565	595	mscar_diff	30	0	0	3	mScarletI100565595
mScarletI	100	9394	2.6094444444444442	D8	3	AFU	565	595	naive_T7	0	0	0	3	mScarletI100565595
mScarletI	100	9394	2.6094444444444442	D9	9	AFU	565	595	naive_T7	0	0	10	3	mScarletI100565595
mScarletI	100	9394	2.6094444444444442	D10	6	AFU	565	595	naive_T7	0	0	30	3	mScarletI100565595
mScarletI	100	9394	2.6094444444444442	D11	4	AFU	565	595	naive_T7	0	0	100	3	mScarletI100565595
mScarletI	100	9394	2.6094444444444442	D12	9	AFU	565	595	BLANK	0	0	0	0	mScarletI100565595
mScarletI	100	9394	2.6094444444444442	E1	2	AFU	565	595	BLANK	0	0	0	0	mScarletI100565595
mScarletI	100	9394	2.6094444444444442	E2	5	AFU	565	595	mscar_diff	0	0	0	1	mScarletI100565595
mScarletI	100	9394	2.6094444444444442	E3	10	AFU	565	595	mscar_diff	0	0.1	0	1	mScarletI100565595
mScarletI	100	9394	2.6094444444444442	E4	5	AFU	565	595	mscar_diff	0	0.3	0	1	mScarletI100565595
mScarletI	100	9394	2.6094444444444442	E5	9	AFU	565	595	mscar_diff	0	1	0	1	mScarletI100565595
mScarletI	100	9394	2.6094444444444442	E6	8	AFU	565	595	mscar_diff	0	3	0	1	mScarletI100565595
mScarletI	100	9394	2.6094444444444442	E7	10	AFU	565	595	mscar_diff	0	10	0	1	mScarletI100565595
mScarletI	100	9394	2.6094444444444442	E8	12	AFU	565	595	naive_T7_2	0	0	0	1	mScarletI100565595
mScarletI	100	9394	2.6094444444444442	E9	8	AFU	565	595	naive_T7_2	0	0	10	1	mScarletI100565595
mScarletI	100	9394	2.6094444444444442	E10	9	AFU	565	595	naive_T7_2	0	0	30	1	mScarletI100565595
mScarletI	100	9394	2.6094444444444442	E11	9	AFU	565	595	naive_T7_2	0	0	100	1	mScarletI100565595
mScarletI	100	9394	2.6094444444444442	E12	9	AFU	565	595	BLANK	0	0	0	0	mScarletI100565595
mScarletI	100	9394	2.6094444444444442	F1	8	AFU	565	595	BLANK	0	0	0	0	mScarletI100565595
mScarletI	100	9394	2.6094444444444442	F2	2	AFU	565	595	mscar_diff	0	0	0	2	mScarletI100565595
mScarletI	100	9394	2.6094444444444442	F3	9	AFU	565	595	mscar_diff	0	0.1	0	2	mScarletI100565595
mScarletI	100	9394	2.6094444444444442	F4	6	AFU	565	595	mscar_diff	0	0.3	0	2	mScarletI100565595
mScarletI	100	9394	2.6094444444444442	F5	3	AFU	565	595	mscar_diff	0	1	0	2	mScarletI100565595
mScarletI	100	9394	2.6094444444444442	F6	0	AFU	565	595	mscar_diff	0	3	0	2	mScarletI100565595
mScarletI	100	9394	2.6094444444444442	F7	20	AFU	565	595	mscar_diff	0	10	0	2	mScarletI100565595
mScarletI	100	9394	2.6094444444444442	F8	7	AFU	565	595	naive_T7_2	0	0	0	2	mScarletI100565595
mScarletI	100	9394	2.6094444444444442	F9	6	AFU	565	595	naive_T7_2	0	0	10	2	mScarletI100565595
mScarletI	100	9394	2.6094444444444442	F10	9	AFU	565	595	naive_T7_2	0	0	30	2	mScarletI100565595
mScarletI	100	9394	2.6094444444444442	F11	15	AFU	565	595	naive_T7_2	0	0	100	2	mScarletI100565595
mScarletI	100	9394	2.6094444444444442	F12	6	AFU	565	595	BLANK	0	0	0	0	mScarletI100565595
mScarletI	100	9394	2.6094444444444442	G1	10	AFU	565	595	BLANK	0	0	0	0	mScarletI100565595
mScarletI	100	9394	2.6094444444444442	G2	9	AFU	565	595	mscar_diff	0	0	0	3	mScarletI100565595
mScarletI	100	9394	2.6094444444444442	G3	16	AFU	565	595	mscar_diff	0	0.1	0	3	mScarletI100565595
mScarletI	100	9394	2.6094444444444442	G4	5	AFU	565	595	mscar_diff	0	0.3	0	3	mScarletI100565595
mScarletI	100	9394	2.6094444444444442	G5	7	AFU	565	595	mscar_diff	0	1	0	3	mScarletI100565595
mScarletI	100	9394	2.6094444444444442	G6	6	AFU	565	595	mscar_diff	0	3	0	3	mScarletI100565595
mScarletI	100	9394	2.6094444444444442	G7	10	AFU	565	595	mscar_diff	0	10	0	3	mScarletI100565595
mScarletI	100	9394	2.6094444444444442	G8	7	AFU	565	595	naive_T7_2	0	0	0	3	mScarletI100565595
mScarletI	100	9394	2.6094444444444442	G9	4	AFU	565	595	naive_T7_2	0	0	10	3	mScarletI100565595
mScarletI	100	9394	2.6094444444444442	G10	4	AFU	565	595	naive_T7_2	0	0	30	3	mScarletI100565595
mScarletI	100	9394	2.6094444444444442	G11	10	AFU	565	595	naive_T7_2	0	0	100	3	mScarletI100565595
mScarletI	100	9394	2.6094444444444442	G12	6	AFU	565	595	BLANK	0	0	0	0	mScarletI100565595
mScarletI	100	9394	2.6094444444444442	H1	14	AFU	565	595	BLANK	0	0	0	0	mScarletI100565595
mScarletI	100	9394	2.6094444444444442	H2	9	AFU	565	595	BLANK	0	0	0	0	mScarletI100565595
mScarletI	100	9394	2.6094444444444442	H3	0	AFU	565	595	BLANK	0	0	0	0	mScarletI100565595
mScarletI	100	9394	2.6094444444444442	H4	3	AFU	565	595	BLANK	0	0	0	0	mScarletI100565595
mScarletI	100	9394	2.6094444444444442	H5	4	AFU	565	595	BLANK	0	0	0	0	mScarletI100565595
mScarletI	100	9394	2.6094444444444442	H6	11	AFU	565	595	BLANK	0	0	0	0	mScarletI100565595
mScarletI	100	9394	2.6094444444444442	H7	5	AFU	565	595	BLANK	0	0	0	0	mScarletI100565595
mScarletI	100	9394	2.6094444444444442	H8	7	AFU	565	595	BLANK	0	0	0	0	mScarletI100565595
mScarletI	100	9394	2.6094444444444442	H9	7	AFU	565	595	BLANK	0	0	0	0	mScarletI100565595
mScarletI	100	9394	2.6094444444444442	H10	6	AFU	565	595	BLANK	0	0	0	0	mScarletI100565595
mScarletI	100	9394	2.6094444444444442	H11	3	AFU	565	595	BLANK	0	0	0	0	mScarletI100565595
mScarletI	100	9394	2.6094444444444442	H12	6	AFU	565	595	BLANK	0	0	0	0	mScarletI100565595
mScarletI	100	9994	2.776111111111111	A1	0	AFU	565	595	BLANK	0	0	0	0	mScarletI100565595
mScarletI	100	9994	2.776111111111111	A2	55	AFU	565	595	BLANK	0	0	0	0	mScarletI100565595
mScarletI	100	9994	2.776111111111111	A3	13	AFU	565	595	BLANK	0	0	0	0	mScarletI100565595
mScarletI	100	9994	2.776111111111111	A4	24	AFU	565	595	BLANK	0	0	0	0	mScarletI100565595
mScarletI	100	9994	2.776111111111111	A5	0	AFU	565	595	BLANK	0	0	0	0	mScarletI100565595
mScarletI	100	9994	2.776111111111111	A6	4	AFU	565	595	BLANK	0	0	0	0	mScarletI100565595
mScarletI	100	9994	2.776111111111111	A7	14	AFU	565	595	BLANK	0	0	0	0	mScarletI100565595
mScarletI	100	9994	2.776111111111111	A8	3	AFU	565	595	BLANK	0	0	0	0	mScarletI100565595
mScarletI	100	9994	2.776111111111111	A9	7	AFU	565	595	BLANK	0	0	0	0	mScarletI100565595
mScarletI	100	9994	2.776111111111111	A10	5	AFU	565	595	BLANK	0	0	0	0	mScarletI100565595
mScarletI	100	9994	2.776111111111111	A11	5	AFU	565	595	BLANK	0	0	0	0	mScarletI100565595
mScarletI	100	9994	2.776111111111111	A12	7	AFU	565	595	BLANK	0	0	0	0	mScarletI100565595
mScarletI	100	9994	2.776111111111111	B1	5	AFU	565	595	BLANK	0	0	0	0	mScarletI100565595
mScarletI	100	9994	2.776111111111111	B2	20	AFU	565	595	mscar_diff	0	0	0	1	mScarletI100565595
mScarletI	100	9994	2.776111111111111	B3	24	AFU	565	595	mscar_diff	5	0	0	1	mScarletI100565595
mScarletI	100	9994	2.776111111111111	B4	76	AFU	565	595	mscar_diff	7.5	0	0	1	mScarletI100565595
mScarletI	100	9994	2.776111111111111	B5	155	AFU	565	595	mscar_diff	10	0	0	1	mScarletI100565595
mScarletI	100	9994	2.776111111111111	B6	192	AFU	565	595	mscar_diff	15	0	0	1	mScarletI100565595
mScarletI	100	9994	2.776111111111111	B7	115	AFU	565	595	mscar_diff	30	0	0	1	mScarletI100565595
mScarletI	100	9994	2.776111111111111	B8	0	AFU	565	595	naive_T7	0	0	0	1	mScarletI100565595
mScarletI	100	9994	2.776111111111111	B9	2	AFU	565	595	naive_T7	0	0	10	1	mScarletI100565595
mScarletI	100	9994	2.776111111111111	B10	17	AFU	565	595	naive_T7	0	0	30	1	mScarletI100565595
mScarletI	100	9994	2.776111111111111	B11	7	AFU	565	595	naive_T7	0	0	100	1	mScarletI100565595
mScarletI	100	9994	2.776111111111111	B12	2	AFU	565	595	BLANK	0	0	0	0	mScarletI100565595
mScarletI	100	9994	2.776111111111111	C1	6	AFU	565	595	BLANK	0	0	0	0	mScarletI100565595
mScarletI	100	9994	2.776111111111111	C2	13	AFU	565	595	mscar_diff	0	0	0	2	mScarletI100565595
mScarletI	100	9994	2.776111111111111	C3	16	AFU	565	595	mscar_diff	5	0	0	2	mScarletI100565595
mScarletI	100	9994	2.776111111111111	C4	62	AFU	565	595	mscar_diff	7.5	0	0	2	mScarletI100565595
mScarletI	100	9994	2.776111111111111	C5	123	AFU	565	595	mscar_diff	10	0	0	2	mScarletI100565595
mScarletI	100	9994	2.776111111111111	C6	188	AFU	565	595	mscar_diff	15	0	0	2	mScarletI100565595
mScarletI	100	9994	2.776111111111111	C7	125	AFU	565	595	mscar_diff	30	0	0	2	mScarletI100565595
mScarletI	100	9994	2.776111111111111	C8	5	AFU	565	595	naive_T7	0	0	0	2	mScarletI100565595
mScarletI	100	9994	2.776111111111111	C9	4	AFU	565	595	naive_T7	0	0	10	2	mScarletI100565595
mScarletI	100	9994	2.776111111111111	C10	12	AFU	565	595	naive_T7	0	0	30	2	mScarletI100565595
mScarletI	100	9994	2.776111111111111	C11	7	AFU	565	595	naive_T7	0	0	100	2	mScarletI100565595
mScarletI	100	9994	2.776111111111111	C12	7	AFU	565	595	BLANK	0	0	0	0	mScarletI100565595
mScarletI	100	9994	2.776111111111111	D1	6	AFU	565	595	BLANK	0	0	0	0	mScarletI100565595
mScarletI	100	9994	2.776111111111111	D2	6	AFU	565	595	mscar_diff	0	0	0	3	mScarletI100565595
mScarletI	100	9994	2.776111111111111	D3	16	AFU	565	595	mscar_diff	5	0	0	3	mScarletI100565595
mScarletI	100	9994	2.776111111111111	D4	70	AFU	565	595	mscar_diff	7.5	0	0	3	mScarletI100565595
mScarletI	100	9994	2.776111111111111	D5	113	AFU	565	595	mscar_diff	10	0	0	3	mScarletI100565595
mScarletI	100	9994	2.776111111111111	D6	196	AFU	565	595	mscar_diff	15	0	0	3	mScarletI100565595
mScarletI	100	9994	2.776111111111111	D7	148	AFU	565	595	mscar_diff	30	0	0	3	mScarletI100565595
mScarletI	100	9994	2.776111111111111	D8	1	AFU	565	595	naive_T7	0	0	0	3	mScarletI100565595
mScarletI	100	9994	2.776111111111111	D9	12	AFU	565	595	naive_T7	0	0	10	3	mScarletI100565595
mScarletI	100	9994	2.776111111111111	D10	11	AFU	565	595	naive_T7	0	0	30	3	mScarletI100565595
mScarletI	100	9994	2.776111111111111	D11	2	AFU	565	595	naive_T7	0	0	100	3	mScarletI100565595
mScarletI	100	9994	2.776111111111111	D12	6	AFU	565	595	BLANK	0	0	0	0	mScarletI100565595
mScarletI	100	9994	2.776111111111111	E1	8	AFU	565	595	BLANK	0	0	0	0	mScarletI100565595
mScarletI	100	9994	2.776111111111111	E2	7	AFU	565	595	mscar_diff	0	0	0	1	mScarletI100565595
mScarletI	100	9994	2.776111111111111	E3	7	AFU	565	595	mscar_diff	0	0.1	0	1	mScarletI100565595
mScarletI	100	9994	2.776111111111111	E4	9	AFU	565	595	mscar_diff	0	0.3	0	1	mScarletI100565595
mScarletI	100	9994	2.776111111111111	E5	8	AFU	565	595	mscar_diff	0	1	0	1	mScarletI100565595
mScarletI	100	9994	2.776111111111111	E6	9	AFU	565	595	mscar_diff	0	3	0	1	mScarletI100565595
mScarletI	100	9994	2.776111111111111	E7	7	AFU	565	595	mscar_diff	0	10	0	1	mScarletI100565595
mScarletI	100	9994	2.776111111111111	E8	6	AFU	565	595	naive_T7_2	0	0	0	1	mScarletI100565595
mScarletI	100	9994	2.776111111111111	E9	11	AFU	565	595	naive_T7_2	0	0	10	1	mScarletI100565595
mScarletI	100	9994	2.776111111111111	E10	9	AFU	565	595	naive_T7_2	0	0	30	1	mScarletI100565595
mScarletI	100	9994	2.776111111111111	E11	6	AFU	565	595	naive_T7_2	0	0	100	1	mScarletI100565595
mScarletI	100	9994	2.776111111111111	E12	4	AFU	565	595	BLANK	0	0	0	0	mScarletI100565595
mScarletI	100	9994	2.776111111111111	F1	7	AFU	565	595	BLANK	0	0	0	0	mScarletI100565595
mScarletI	100	9994	2.776111111111111	F2	8	AFU	565	595	mscar_diff	0	0	0	2	mScarletI100565595
mScarletI	100	9994	2.776111111111111	F3	16	AFU	565	595	mscar_diff	0	0.1	0	2	mScarletI100565595
mScarletI	100	9994	2.776111111111111	F4	6	AFU	565	595	mscar_diff	0	0.3	0	2	mScarletI100565595
mScarletI	100	9994	2.776111111111111	F5	7	AFU	565	595	mscar_diff	0	1	0	2	mScarletI100565595
mScarletI	100	9994	2.776111111111111	F6	8	AFU	565	595	mscar_diff	0	3	0	2	mScarletI100565595
mScarletI	100	9994	2.776111111111111	F7	15	AFU	565	595	mscar_diff	0	10	0	2	mScarletI100565595
mScarletI	100	9994	2.776111111111111	F8	11	AFU	565	595	naive_T7_2	0	0	0	2	mScarletI100565595
mScarletI	100	9994	2.776111111111111	F9	4	AFU	565	595	naive_T7_2	0	0	10	2	mScarletI100565595
mScarletI	100	9994	2.776111111111111	F10	10	AFU	565	595	naive_T7_2	0	0	30	2	mScarletI100565595
mScarletI	100	9994	2.776111111111111	F11	3	AFU	565	595	naive_T7_2	0	0	100	2	mScarletI100565595
mScarletI	100	9994	2.776111111111111	F12	12	AFU	565	595	BLANK	0	0	0	0	mScarletI100565595
mScarletI	100	9994	2.776111111111111	G1	8	AFU	565	595	BLANK	0	0	0	0	mScarletI100565595
mScarletI	100	9994	2.776111111111111	G2	14	AFU	565	595	mscar_diff	0	0	0	3	mScarletI100565595
mScarletI	100	9994	2.776111111111111	G3	0	AFU	565	595	mscar_diff	0	0.1	0	3	mScarletI100565595
mScarletI	100	9994	2.776111111111111	G4	11	AFU	565	595	mscar_diff	0	0.3	0	3	mScarletI100565595
mScarletI	100	9994	2.776111111111111	G5	7	AFU	565	595	mscar_diff	0	1	0	3	mScarletI100565595
mScarletI	100	9994	2.776111111111111	G6	15	AFU	565	595	mscar_diff	0	3	0	3	mScarletI100565595
mScarletI	100	9994	2.776111111111111	G7	10	AFU	565	595	mscar_diff	0	10	0	3	mScarletI100565595
mScarletI	100	9994	2.776111111111111	G8	9	AFU	565	595	naive_T7_2	0	0	0	3	mScarletI100565595
mScarletI	100	9994	2.776111111111111	G9	1	AFU	565	595	naive_T7_2	0	0	10	3	mScarletI100565595
mScarletI	100	9994	2.776111111111111	G10	2	AFU	565	595	naive_T7_2	0	0	30	3	mScarletI100565595
mScarletI	100	9994	2.776111111111111	G11	0	AFU	565	595	naive_T7_2	0	0	100	3	mScarletI100565595
mScarletI	100	9994	2.776111111111111	G12	0	AFU	565	595	BLANK	0	0	0	0	mScarletI100565595
mScarletI	100	9994	2.776111111111111	H1	5	AFU	565	595	BLANK	0	0	0	0	mScarletI100565595
mScarletI	100	9994	2.776111111111111	H2	5	AFU	565	595	BLANK	0	0	0	0	mScarletI100565595
mScarletI	100	9994	2.776111111111111	H3	5	AFU	565	595	BLANK	0	0	0	0	mScarletI100565595
mScarletI	100	9994	2.776111111111111	H4	6	AFU	565	595	BLANK	0	0	0	0	mScarletI100565595
mScarletI	100	9994	2.776111111111111	H5	10	AFU	565	595	BLANK	0	0	0	0	mScarletI100565595
mScarletI	100	9994	2.776111111111111	H6	7	AFU	565	595	BLANK	0	0	0	0	mScarletI100565595
mScarletI	100	9994	2.776111111111111	H7	5	AFU	565	595	BLANK	0	0	0	0	mScarletI100565595
mScarletI	100	9994	2.776111111111111	H8	8	AFU	565	595	BLANK	0	0	0	0	mScarletI100565595
mScarletI	100	9994	2.776111111111111	H9	10	AFU	565	595	BLANK	0	0	0	0	mScarletI100565595
mScarletI	100	9994	2.776111111111111	H10	9	AFU	565	595	BLANK	0	0	0	0	mScarletI100565595
mScarletI	100	9994	2.776111111111111	H11	14	AFU	565	595	BLANK	0	0	0	0	mScarletI100565595
mScarletI	100	9994	2.776111111111111	H12	10	AFU	565	595	BLANK	0	0	0	0	mScarletI100565595
mScarletI	100	10594	2.9427777777777777	A1	12	AFU	565	595	BLANK	0	0	0	0	mScarletI100565595
mScarletI	100	10594	2.9427777777777777	A2	50	AFU	565	595	BLANK	0	0	0	0	mScarletI100565595
mScarletI	100	10594	2.9427777777777777	A3	7	AFU	565	595	BLANK	0	0	0	0	mScarletI100565595
mScarletI	100	10594	2.9427777777777777	A4	21	AFU	565	595	BLANK	0	0	0	0	mScarletI100565595
mScarletI	100	10594	2.9427777777777777	A5	14	AFU	565	595	BLANK	0	0	0	0	mScarletI100565595
mScarletI	100	10594	2.9427777777777777	A6	7	AFU	565	595	BLANK	0	0	0	0	mScarletI100565595
mScarletI	100	10594	2.9427777777777777	A7	7	AFU	565	595	BLANK	0	0	0	0	mScarletI100565595
mScarletI	100	10594	2.9427777777777777	A8	8	AFU	565	595	BLANK	0	0	0	0	mScarletI100565595
mScarletI	100	10594	2.9427777777777777	A9	6	AFU	565	595	BLANK	0	0	0	0	mScarletI100565595
mScarletI	100	10594	2.9427777777777777	A10	3	AFU	565	595	BLANK	0	0	0	0	mScarletI100565595
mScarletI	100	10594	2.9427777777777777	A11	8	AFU	565	595	BLANK	0	0	0	0	mScarletI100565595
mScarletI	100	10594	2.9427777777777777	A12	4	AFU	565	595	BLANK	0	0	0	0	mScarletI100565595
mScarletI	100	10594	2.9427777777777777	B1	12	AFU	565	595	BLANK	0	0	0	0	mScarletI100565595
mScarletI	100	10594	2.9427777777777777	B2	8	AFU	565	595	mscar_diff	0	0	0	1	mScarletI100565595
mScarletI	100	10594	2.9427777777777777	B3	32	AFU	565	595	mscar_diff	5	0	0	1	mScarletI100565595
mScarletI	100	10594	2.9427777777777777	B4	103	AFU	565	595	mscar_diff	7.5	0	0	1	mScarletI100565595
mScarletI	100	10594	2.9427777777777777	B5	204	AFU	565	595	mscar_diff	10	0	0	1	mScarletI100565595
mScarletI	100	10594	2.9427777777777777	B6	242	AFU	565	595	mscar_diff	15	0	0	1	mScarletI100565595
mScarletI	100	10594	2.9427777777777777	B7	151	AFU	565	595	mscar_diff	30	0	0	1	mScarletI100565595
mScarletI	100	10594	2.9427777777777777	B8	4	AFU	565	595	naive_T7	0	0	0	1	mScarletI100565595
mScarletI	100	10594	2.9427777777777777	B9	8	AFU	565	595	naive_T7	0	0	10	1	mScarletI100565595
mScarletI	100	10594	2.9427777777777777	B10	4	AFU	565	595	naive_T7	0	0	30	1	mScarletI100565595
mScarletI	100	10594	2.9427777777777777	B11	12	AFU	565	595	naive_T7	0	0	100	1	mScarletI100565595
mScarletI	100	10594	2.9427777777777777	B12	2	AFU	565	595	BLANK	0	0	0	0	mScarletI100565595
mScarletI	100	10594	2.9427777777777777	C1	0	AFU	565	595	BLANK	0	0	0	0	mScarletI100565595
mScarletI	100	10594	2.9427777777777777	C2	8	AFU	565	595	mscar_diff	0	0	0	2	mScarletI100565595
mScarletI	100	10594	2.9427777777777777	C3	16	AFU	565	595	mscar_diff	5	0	0	2	mScarletI100565595
mScarletI	100	10594	2.9427777777777777	C4	74	AFU	565	595	mscar_diff	7.5	0	0	2	mScarletI100565595
mScarletI	100	10594	2.9427777777777777	C5	136	AFU	565	595	mscar_diff	10	0	0	2	mScarletI100565595
mScarletI	100	10594	2.9427777777777777	C6	258	AFU	565	595	mscar_diff	15	0	0	2	mScarletI100565595
mScarletI	100	10594	2.9427777777777777	C7	160	AFU	565	595	mscar_diff	30	0	0	2	mScarletI100565595
mScarletI	100	10594	2.9427777777777777	C8	4	AFU	565	595	naive_T7	0	0	0	2	mScarletI100565595
mScarletI	100	10594	2.9427777777777777	C9	8	AFU	565	595	naive_T7	0	0	10	2	mScarletI100565595
mScarletI	100	10594	2.9427777777777777	C10	7	AFU	565	595	naive_T7	0	0	30	2	mScarletI100565595
mScarletI	100	10594	2.9427777777777777	C11	1	AFU	565	595	naive_T7	0	0	100	2	mScarletI100565595
mScarletI	100	10594	2.9427777777777777	C12	6	AFU	565	595	BLANK	0	0	0	0	mScarletI100565595
mScarletI	100	10594	2.9427777777777777	D1	8	AFU	565	595	BLANK	0	0	0	0	mScarletI100565595
mScarletI	100	10594	2.9427777777777777	D2	11	AFU	565	595	mscar_diff	0	0	0	3	mScarletI100565595
mScarletI	100	10594	2.9427777777777777	D3	25	AFU	565	595	mscar_diff	5	0	0	3	mScarletI100565595
mScarletI	100	10594	2.9427777777777777	D4	78	AFU	565	595	mscar_diff	7.5	0	0	3	mScarletI100565595
mScarletI	100	10594	2.9427777777777777	D5	141	AFU	565	595	mscar_diff	10	0	0	3	mScarletI100565595
mScarletI	100	10594	2.9427777777777777	D6	222	AFU	565	595	mscar_diff	15	0	0	3	mScarletI100565595
mScarletI	100	10594	2.9427777777777777	D7	150	AFU	565	595	mscar_diff	30	0	0	3	mScarletI100565595
mScarletI	100	10594	2.9427777777777777	D8	6	AFU	565	595	naive_T7	0	0	0	3	mScarletI100565595
mScarletI	100	10594	2.9427777777777777	D9	6	AFU	565	595	naive_T7	0	0	10	3	mScarletI100565595
mScarletI	100	10594	2.9427777777777777	D10	6	AFU	565	595	naive_T7	0	0	30	3	mScarletI100565595
mScarletI	100	10594	2.9427777777777777	D11	12	AFU	565	595	naive_T7	0	0	100	3	mScarletI100565595
mScarletI	100	10594	2.9427777777777777	D12	9	AFU	565	595	BLANK	0	0	0	0	mScarletI100565595
mScarletI	100	10594	2.9427777777777777	E1	6	AFU	565	595	BLANK	0	0	0	0	mScarletI100565595
mScarletI	100	10594	2.9427777777777777	E2	9	AFU	565	595	mscar_diff	0	0	0	1	mScarletI100565595
mScarletI	100	10594	2.9427777777777777	E3	7	AFU	565	595	mscar_diff	0	0.1	0	1	mScarletI100565595
mScarletI	100	10594	2.9427777777777777	E4	9	AFU	565	595	mscar_diff	0	0.3	0	1	mScarletI100565595
mScarletI	100	10594	2.9427777777777777	E5	13	AFU	565	595	mscar_diff	0	1	0	1	mScarletI100565595
mScarletI	100	10594	2.9427777777777777	E6	10	AFU	565	595	mscar_diff	0	3	0	1	mScarletI100565595
mScarletI	100	10594	2.9427777777777777	E7	10	AFU	565	595	mscar_diff	0	10	0	1	mScarletI100565595
mScarletI	100	10594	2.9427777777777777	E8	0	AFU	565	595	naive_T7_2	0	0	0	1	mScarletI100565595
mScarletI	100	10594	2.9427777777777777	E9	3	AFU	565	595	naive_T7_2	0	0	10	1	mScarletI100565595
mScarletI	100	10594	2.9427777777777777	E10	2	AFU	565	595	naive_T7_2	0	0	30	1	mScarletI100565595
mScarletI	100	10594	2.9427777777777777	E11	5	AFU	565	595	naive_T7_2	0	0	100	1	mScarletI100565595
mScarletI	100	10594	2.9427777777777777	E12	1	AFU	565	595	BLANK	0	0	0	0	mScarletI100565595
mScarletI	100	10594	2.9427777777777777	F1	8	AFU	565	595	BLANK	0	0	0	0	mScarletI100565595
mScarletI	100	10594	2.9427777777777777	F2	9	AFU	565	595	mscar_diff	0	0	0	2	mScarletI100565595
mScarletI	100	10594	2.9427777777777777	F3	6	AFU	565	595	mscar_diff	0	0.1	0	2	mScarletI100565595
mScarletI	100	10594	2.9427777777777777	F4	12	AFU	565	595	mscar_diff	0	0.3	0	2	mScarletI100565595
mScarletI	100	10594	2.9427777777777777	F5	10	AFU	565	595	mscar_diff	0	1	0	2	mScarletI100565595
mScarletI	100	10594	2.9427777777777777	F6	4	AFU	565	595	mscar_diff	0	3	0	2	mScarletI100565595
mScarletI	100	10594	2.9427777777777777	F7	9	AFU	565	595	mscar_diff	0	10	0	2	mScarletI100565595
mScarletI	100	10594	2.9427777777777777	F8	8	AFU	565	595	naive_T7_2	0	0	0	2	mScarletI100565595
mScarletI	100	10594	2.9427777777777777	F9	18	AFU	565	595	naive_T7_2	0	0	10	2	mScarletI100565595
mScarletI	100	10594	2.9427777777777777	F10	9	AFU	565	595	naive_T7_2	0	0	30	2	mScarletI100565595
mScarletI	100	10594	2.9427777777777777	F11	8	AFU	565	595	naive_T7_2	0	0	100	2	mScarletI100565595
mScarletI	100	10594	2.9427777777777777	F12	8	AFU	565	595	BLANK	0	0	0	0	mScarletI100565595
mScarletI	100	10594	2.9427777777777777	G1	5	AFU	565	595	BLANK	0	0	0	0	mScarletI100565595
mScarletI	100	10594	2.9427777777777777	G2	16	AFU	565	595	mscar_diff	0	0	0	3	mScarletI100565595
mScarletI	100	10594	2.9427777777777777	G3	11	AFU	565	595	mscar_diff	0	0.1	0	3	mScarletI100565595
mScarletI	100	10594	2.9427777777777777	G4	9	AFU	565	595	mscar_diff	0	0.3	0	3	mScarletI100565595
mScarletI	100	10594	2.9427777777777777	G5	10	AFU	565	595	mscar_diff	0	1	0	3	mScarletI100565595
mScarletI	100	10594	2.9427777777777777	G6	7	AFU	565	595	mscar_diff	0	3	0	3	mScarletI100565595
mScarletI	100	10594	2.9427777777777777	G7	7	AFU	565	595	mscar_diff	0	10	0	3	mScarletI100565595
mScarletI	100	10594	2.9427777777777777	G8	7	AFU	565	595	naive_T7_2	0	0	0	3	mScarletI100565595
mScarletI	100	10594	2.9427777777777777	G9	8	AFU	565	595	naive_T7_2	0	0	10	3	mScarletI100565595
mScarletI	100	10594	2.9427777777777777	G10	0	AFU	565	595	naive_T7_2	0	0	30	3	mScarletI100565595
mScarletI	100	10594	2.9427777777777777	G11	9	AFU	565	595	naive_T7_2	0	0	100	3	mScarletI100565595
mScarletI	100	10594	2.9427777777777777	G12	6	AFU	565	595	BLANK	0	0	0	0	mScarletI100565595
mScarletI	100	10594	2.9427777777777777	H1	9	AFU	565	595	BLANK	0	0	0	0	mScarletI100565595
mScarletI	100	10594	2.9427777777777777	H2	5	AFU	565	595	BLANK	0	0	0	0	mScarletI100565595
mScarletI	100	10594	2.9427777777777777	H3	8	AFU	565	595	BLANK	0	0	0	0	mScarletI100565595
mScarletI	100	10594	2.9427777777777777	H4	0	AFU	565	595	BLANK	0	0	0	0	mScarletI100565595
mScarletI	100	10594	2.9427777777777777	H5	15	AFU	565	595	BLANK	0	0	0	0	mScarletI100565595
mScarletI	100	10594	2.9427777777777777	H6	5	AFU	565	595	BLANK	0	0	0	0	mScarletI100565595
mScarletI	100	10594	2.9427777777777777	H7	7	AFU	565	595	BLANK	0	0	0	0	mScarletI100565595
mScarletI	100	10594	2.9427777777777777	H8	4	AFU	565	595	BLANK	0	0	0	0	mScarletI100565595
mScarletI	100	10594	2.9427777777777777	H9	1	AFU	565	595	BLANK	0	0	0	0	mScarletI100565595
mScarletI	100	10594	2.9427777777777777	H10	4	AFU	565	595	BLANK	0	0	0	0	mScarletI100565595
mScarletI	100	10594	2.9427777777777777	H11	3	AFU	565	595	BLANK	0	0	0	0	mScarletI100565595
mScarletI	100	10594	2.9427777777777777	H12	9	AFU	565	595	BLANK	0	0	0	0	mScarletI100565595
mScarletI	100	11194	3.1094444444444442	A1	5	AFU	565	595	BLANK	0	0	0	0	mScarletI100565595
mScarletI	100	11194	3.1094444444444442	A2	72	AFU	565	595	BLANK	0	0	0	0	mScarletI100565595
mScarletI	100	11194	3.1094444444444442	A3	7	AFU	565	595	BLANK	0	0	0	0	mScarletI100565595
mScarletI	100	11194	3.1094444444444442	A4	18	AFU	565	595	BLANK	0	0	0	0	mScarletI100565595
mScarletI	100	11194	3.1094444444444442	A5	5	AFU	565	595	BLANK	0	0	0	0	mScarletI100565595
mScarletI	100	11194	3.1094444444444442	A6	2	AFU	565	595	BLANK	0	0	0	0	mScarletI100565595
mScarletI	100	11194	3.1094444444444442	A7	8	AFU	565	595	BLANK	0	0	0	0	mScarletI100565595
mScarletI	100	11194	3.1094444444444442	A8	9	AFU	565	595	BLANK	0	0	0	0	mScarletI100565595
mScarletI	100	11194	3.1094444444444442	A9	7	AFU	565	595	BLANK	0	0	0	0	mScarletI100565595
mScarletI	100	11194	3.1094444444444442	A10	8	AFU	565	595	BLANK	0	0	0	0	mScarletI100565595
mScarletI	100	11194	3.1094444444444442	A11	3	AFU	565	595	BLANK	0	0	0	0	mScarletI100565595
mScarletI	100	11194	3.1094444444444442	A12	4	AFU	565	595	BLANK	0	0	0	0	mScarletI100565595
mScarletI	100	11194	3.1094444444444442	B1	8	AFU	565	595	BLANK	0	0	0	0	mScarletI100565595
mScarletI	100	11194	3.1094444444444442	B2	6	AFU	565	595	mscar_diff	0	0	0	1	mScarletI100565595
mScarletI	100	11194	3.1094444444444442	B3	37	AFU	565	595	mscar_diff	5	0	0	1	mScarletI100565595
mScarletI	100	11194	3.1094444444444442	B4	135	AFU	565	595	mscar_diff	7.5	0	0	1	mScarletI100565595
mScarletI	100	11194	3.1094444444444442	B5	251	AFU	565	595	mscar_diff	10	0	0	1	mScarletI100565595
mScarletI	100	11194	3.1094444444444442	B6	282	AFU	565	595	mscar_diff	15	0	0	1	mScarletI100565595
mScarletI	100	11194	3.1094444444444442	B7	195	AFU	565	595	mscar_diff	30	0	0	1	mScarletI100565595
mScarletI	100	11194	3.1094444444444442	B8	5	AFU	565	595	naive_T7	0	0	0	1	mScarletI100565595
mScarletI	100	11194	3.1094444444444442	B9	7	AFU	565	595	naive_T7	0	0	10	1	mScarletI100565595
mScarletI	100	11194	3.1094444444444442	B10	5	AFU	565	595	naive_T7	0	0	30	1	mScarletI100565595
mScarletI	100	11194	3.1094444444444442	B11	6	AFU	565	595	naive_T7	0	0	100	1	mScarletI100565595
mScarletI	100	11194	3.1094444444444442	B12	6	AFU	565	595	BLANK	0	0	0	0	mScarletI100565595
mScarletI	100	11194	3.1094444444444442	C1	9	AFU	565	595	BLANK	0	0	0	0	mScarletI100565595
mScarletI	100	11194	3.1094444444444442	C2	9	AFU	565	595	mscar_diff	0	0	0	2	mScarletI100565595
mScarletI	100	11194	3.1094444444444442	C3	22	AFU	565	595	mscar_diff	5	0	0	2	mScarletI100565595
mScarletI	100	11194	3.1094444444444442	C4	90	AFU	565	595	mscar_diff	7.5	0	0	2	mScarletI100565595
mScarletI	100	11194	3.1094444444444442	C5	194	AFU	565	595	mscar_diff	10	0	0	2	mScarletI100565595
mScarletI	100	11194	3.1094444444444442	C6	292	AFU	565	595	mscar_diff	15	0	0	2	mScarletI100565595
mScarletI	100	11194	3.1094444444444442	C7	200	AFU	565	595	mscar_diff	30	0	0	2	mScarletI100565595
mScarletI	100	11194	3.1094444444444442	C8	8	AFU	565	595	naive_T7	0	0	0	2	mScarletI100565595
mScarletI	100	11194	3.1094444444444442	C9	6	AFU	565	595	naive_T7	0	0	10	2	mScarletI100565595
mScarletI	100	11194	3.1094444444444442	C10	7	AFU	565	595	naive_T7	0	0	30	2	mScarletI100565595
mScarletI	100	11194	3.1094444444444442	C11	4	AFU	565	595	naive_T7	0	0	100	2	mScarletI100565595
mScarletI	100	11194	3.1094444444444442	C12	12	AFU	565	595	BLANK	0	0	0	0	mScarletI100565595
mScarletI	100	11194	3.1094444444444442	D1	9	AFU	565	595	BLANK	0	0	0	0	mScarletI100565595
mScarletI	100	11194	3.1094444444444442	D2	12	AFU	565	595	mscar_diff	0	0	0	3	mScarletI100565595
mScarletI	100	11194	3.1094444444444442	D3	32	AFU	565	595	mscar_diff	5	0	0	3	mScarletI100565595
mScarletI	100	11194	3.1094444444444442	D4	90	AFU	565	595	mscar_diff	7.5	0	0	3	mScarletI100565595
mScarletI	100	11194	3.1094444444444442	D5	176	AFU	565	595	mscar_diff	10	0	0	3	mScarletI100565595
mScarletI	100	11194	3.1094444444444442	D6	273	AFU	565	595	mscar_diff	15	0	0	3	mScarletI100565595
mScarletI	100	11194	3.1094444444444442	D7	221	AFU	565	595	mscar_diff	30	0	0	3	mScarletI100565595
mScarletI	100	11194	3.1094444444444442	D8	2	AFU	565	595	naive_T7	0	0	0	3	mScarletI100565595
mScarletI	100	11194	3.1094444444444442	D9	5	AFU	565	595	naive_T7	0	0	10	3	mScarletI100565595
mScarletI	100	11194	3.1094444444444442	D10	9	AFU	565	595	naive_T7	0	0	30	3	mScarletI100565595
mScarletI	100	11194	3.1094444444444442	D11	7	AFU	565	595	naive_T7	0	0	100	3	mScarletI100565595
mScarletI	100	11194	3.1094444444444442	D12	14	AFU	565	595	BLANK	0	0	0	0	mScarletI100565595
mScarletI	100	11194	3.1094444444444442	E1	11	AFU	565	595	BLANK	0	0	0	0	mScarletI100565595
mScarletI	100	11194	3.1094444444444442	E2	8	AFU	565	595	mscar_diff	0	0	0	1	mScarletI100565595
mScarletI	100	11194	3.1094444444444442	E3	10	AFU	565	595	mscar_diff	0	0.1	0	1	mScarletI100565595
mScarletI	100	11194	3.1094444444444442	E4	12	AFU	565	595	mscar_diff	0	0.3	0	1	mScarletI100565595
mScarletI	100	11194	3.1094444444444442	E5	10	AFU	565	595	mscar_diff	0	1	0	1	mScarletI100565595
mScarletI	100	11194	3.1094444444444442	E6	10	AFU	565	595	mscar_diff	0	3	0	1	mScarletI100565595
mScarletI	100	11194	3.1094444444444442	E7	10	AFU	565	595	mscar_diff	0	10	0	1	mScarletI100565595
mScarletI	100	11194	3.1094444444444442	E8	5	AFU	565	595	naive_T7_2	0	0	0	1	mScarletI100565595
mScarletI	100	11194	3.1094444444444442	E9	17	AFU	565	595	naive_T7_2	0	0	10	1	mScarletI100565595
mScarletI	100	11194	3.1094444444444442	E10	5	AFU	565	595	naive_T7_2	0	0	30	1	mScarletI100565595
mScarletI	100	11194	3.1094444444444442	E11	1	AFU	565	595	naive_T7_2	0	0	100	1	mScarletI100565595
mScarletI	100	11194	3.1094444444444442	E12	11	AFU	565	595	BLANK	0	0	0	0	mScarletI100565595
mScarletI	100	11194	3.1094444444444442	F1	7	AFU	565	595	BLANK	0	0	0	0	mScarletI100565595
mScarletI	100	11194	3.1094444444444442	F2	8	AFU	565	595	mscar_diff	0	0	0	2	mScarletI100565595
mScarletI	100	11194	3.1094444444444442	F3	5	AFU	565	595	mscar_diff	0	0.1	0	2	mScarletI100565595
mScarletI	100	11194	3.1094444444444442	F4	16	AFU	565	595	mscar_diff	0	0.3	0	2	mScarletI100565595
mScarletI	100	11194	3.1094444444444442	F5	13	AFU	565	595	mscar_diff	0	1	0	2	mScarletI100565595
mScarletI	100	11194	3.1094444444444442	F6	15	AFU	565	595	mscar_diff	0	3	0	2	mScarletI100565595
mScarletI	100	11194	3.1094444444444442	F7	9	AFU	565	595	mscar_diff	0	10	0	2	mScarletI100565595
mScarletI	100	11194	3.1094444444444442	F8	8	AFU	565	595	naive_T7_2	0	0	0	2	mScarletI100565595
mScarletI	100	11194	3.1094444444444442	F9	13	AFU	565	595	naive_T7_2	0	0	10	2	mScarletI100565595
mScarletI	100	11194	3.1094444444444442	F10	6	AFU	565	595	naive_T7_2	0	0	30	2	mScarletI100565595
mScarletI	100	11194	3.1094444444444442	F11	11	AFU	565	595	naive_T7_2	0	0	100	2	mScarletI100565595
mScarletI	100	11194	3.1094444444444442	F12	5	AFU	565	595	BLANK	0	0	0	0	mScarletI100565595
mScarletI	100	11194	3.1094444444444442	G1	8	AFU	565	595	BLANK	0	0	0	0	mScarletI100565595
mScarletI	100	11194	3.1094444444444442	G2	20	AFU	565	595	mscar_diff	0	0	0	3	mScarletI100565595
mScarletI	100	11194	3.1094444444444442	G3	11	AFU	565	595	mscar_diff	0	0.1	0	3	mScarletI100565595
mScarletI	100	11194	3.1094444444444442	G4	3	AFU	565	595	mscar_diff	0	0.3	0	3	mScarletI100565595
mScarletI	100	11194	3.1094444444444442	G5	17	AFU	565	595	mscar_diff	0	1	0	3	mScarletI100565595
mScarletI	100	11194	3.1094444444444442	G6	7	AFU	565	595	mscar_diff	0	3	0	3	mScarletI100565595
mScarletI	100	11194	3.1094444444444442	G7	8	AFU	565	595	mscar_diff	0	10	0	3	mScarletI100565595
mScarletI	100	11194	3.1094444444444442	G8	5	AFU	565	595	naive_T7_2	0	0	0	3	mScarletI100565595
mScarletI	100	11194	3.1094444444444442	G9	5	AFU	565	595	naive_T7_2	0	0	10	3	mScarletI100565595
mScarletI	100	11194	3.1094444444444442	G10	8	AFU	565	595	naive_T7_2	0	0	30	3	mScarletI100565595
mScarletI	100	11194	3.1094444444444442	G11	4	AFU	565	595	naive_T7_2	0	0	100	3	mScarletI100565595
mScarletI	100	11194	3.1094444444444442	G12	11	AFU	565	595	BLANK	0	0	0	0	mScarletI100565595
mScarletI	100	11194	3.1094444444444442	H1	3	AFU	565	595	BLANK	0	0	0	0	mScarletI100565595
mScarletI	100	11194	3.1094444444444442	H2	7	AFU	565	595	BLANK	0	0	0	0	mScarletI100565595
mScarletI	100	11194	3.1094444444444442	H3	8	AFU	565	595	BLANK	0	0	0	0	mScarletI100565595
mScarletI	100	11194	3.1094444444444442	H4	4	AFU	565	595	BLANK	0	0	0	0	mScarletI100565595
mScarletI	100	11194	3.1094444444444442	H5	6	AFU	565	595	BLANK	0	0	0	0	mScarletI100565595
mScarletI	100	11194	3.1094444444444442	H6	2	AFU	565	595	BLANK	0	0	0	0	mScarletI100565595
mScarletI	100	11194	3.1094444444444442	H7	2	AFU	565	595	BLANK	0	0	0	0	mScarletI100565595
mScarletI	100	11194	3.1094444444444442	H8	0	AFU	565	595	BLANK	0	0	0	0	mScarletI100565595
mScarletI	100	11194	3.1094444444444442	H9	8	AFU	565	595	BLANK	0	0	0	0	mScarletI100565595
mScarletI	100	11194	3.1094444444444442	H10	11	AFU	565	595	BLANK	0	0	0	0	mScarletI100565595
mScarletI	100	11194	3.1094444444444442	H11	6	AFU	565	595	BLANK	0	0	0	0	mScarletI100565595
mScarletI	100	11194	3.1094444444444442	H12	11	AFU	565	595	BLANK	0	0	0	0	mScarletI100565595
mScarletI	100	11794	3.276111111111111	A1	12	AFU	565	595	BLANK	0	0	0	0	mScarletI100565595
mScarletI	100	11794	3.276111111111111	A2	71	AFU	565	595	BLANK	0	0	0	0	mScarletI100565595
mScarletI	100	11794	3.276111111111111	A3	5	AFU	565	595	BLANK	0	0	0	0	mScarletI100565595
mScarletI	100	11794	3.276111111111111	A4	22	AFU	565	595	BLANK	0	0	0	0	mScarletI100565595
mScarletI	100	11794	3.276111111111111	A5	5	AFU	565	595	BLANK	0	0	0	0	mScarletI100565595
mScarletI	100	11794	3.276111111111111	A6	1	AFU	565	595	BLANK	0	0	0	0	mScarletI100565595
mScarletI	100	11794	3.276111111111111	A7	11	AFU	565	595	BLANK	0	0	0	0	mScarletI100565595
mScarletI	100	11794	3.276111111111111	A8	5	AFU	565	595	BLANK	0	0	0	0	mScarletI100565595
mScarletI	100	11794	3.276111111111111	A9	10	AFU	565	595	BLANK	0	0	0	0	mScarletI100565595
mScarletI	100	11794	3.276111111111111	A10	7	AFU	565	595	BLANK	0	0	0	0	mScarletI100565595
mScarletI	100	11794	3.276111111111111	A11	12	AFU	565	595	BLANK	0	0	0	0	mScarletI100565595
mScarletI	100	11794	3.276111111111111	A12	4	AFU	565	595	BLANK	0	0	0	0	mScarletI100565595
mScarletI	100	11794	3.276111111111111	B1	9	AFU	565	595	BLANK	0	0	0	0	mScarletI100565595
mScarletI	100	11794	3.276111111111111	B2	5	AFU	565	595	mscar_diff	0	0	0	1	mScarletI100565595
mScarletI	100	11794	3.276111111111111	B3	45	AFU	565	595	mscar_diff	5	0	0	1	mScarletI100565595
mScarletI	100	11794	3.276111111111111	B4	156	AFU	565	595	mscar_diff	7.5	0	0	1	mScarletI100565595
mScarletI	100	11794	3.276111111111111	B5	305	AFU	565	595	mscar_diff	10	0	0	1	mScarletI100565595
mScarletI	100	11794	3.276111111111111	B6	371	AFU	565	595	mscar_diff	15	0	0	1	mScarletI100565595
mScarletI	100	11794	3.276111111111111	B7	230	AFU	565	595	mscar_diff	30	0	0	1	mScarletI100565595
mScarletI	100	11794	3.276111111111111	B8	5	AFU	565	595	naive_T7	0	0	0	1	mScarletI100565595
mScarletI	100	11794	3.276111111111111	B9	6	AFU	565	595	naive_T7	0	0	10	1	mScarletI100565595
mScarletI	100	11794	3.276111111111111	B10	15	AFU	565	595	naive_T7	0	0	30	1	mScarletI100565595
mScarletI	100	11794	3.276111111111111	B11	2	AFU	565	595	naive_T7	0	0	100	1	mScarletI100565595
mScarletI	100	11794	3.276111111111111	B12	10	AFU	565	595	BLANK	0	0	0	0	mScarletI100565595
mScarletI	100	11794	3.276111111111111	C1	3	AFU	565	595	BLANK	0	0	0	0	mScarletI100565595
mScarletI	100	11794	3.276111111111111	C2	10	AFU	565	595	mscar_diff	0	0	0	2	mScarletI100565595
mScarletI	100	11794	3.276111111111111	C3	39	AFU	565	595	mscar_diff	5	0	0	2	mScarletI100565595
mScarletI	100	11794	3.276111111111111	C4	113	AFU	565	595	mscar_diff	7.5	0	0	2	mScarletI100565595
mScarletI	100	11794	3.276111111111111	C5	222	AFU	565	595	mscar_diff	10	0	0	2	mScarletI100565595
mScarletI	100	11794	3.276111111111111	C6	384	AFU	565	595	mscar_diff	15	0	0	2	mScarletI100565595
mScarletI	100	11794	3.276111111111111	C7	247	AFU	565	595	mscar_diff	30	0	0	2	mScarletI100565595
mScarletI	100	11794	3.276111111111111	C8	5	AFU	565	595	naive_T7	0	0	0	2	mScarletI100565595
mScarletI	100	11794	3.276111111111111	C9	8	AFU	565	595	naive_T7	0	0	10	2	mScarletI100565595
mScarletI	100	11794	3.276111111111111	C10	7	AFU	565	595	naive_T7	0	0	30	2	mScarletI100565595
mScarletI	100	11794	3.276111111111111	C11	10	AFU	565	595	naive_T7	0	0	100	2	mScarletI100565595
mScarletI	100	11794	3.276111111111111	C12	5	AFU	565	595	BLANK	0	0	0	0	mScarletI100565595
mScarletI	100	11794	3.276111111111111	D1	4	AFU	565	595	BLANK	0	0	0	0	mScarletI100565595
mScarletI	100	11794	3.276111111111111	D2	12	AFU	565	595	mscar_diff	0	0	0	3	mScarletI100565595
mScarletI	100	11794	3.276111111111111	D3	36	AFU	565	595	mscar_diff	5	0	0	3	mScarletI100565595
mScarletI	100	11794	3.276111111111111	D4	118	AFU	565	595	mscar_diff	7.5	0	0	3	mScarletI100565595
mScarletI	100	11794	3.276111111111111	D5	270	AFU	565	595	mscar_diff	10	0	0	3	mScarletI100565595
mScarletI	100	11794	3.276111111111111	D6	374	AFU	565	595	mscar_diff	15	0	0	3	mScarletI100565595
mScarletI	100	11794	3.276111111111111	D7	244	AFU	565	595	mscar_diff	30	0	0	3	mScarletI100565595
mScarletI	100	11794	3.276111111111111	D8	3	AFU	565	595	naive_T7	0	0	0	3	mScarletI100565595
mScarletI	100	11794	3.276111111111111	D9	0	AFU	565	595	naive_T7	0	0	10	3	mScarletI100565595
mScarletI	100	11794	3.276111111111111	D10	5	AFU	565	595	naive_T7	0	0	30	3	mScarletI100565595
mScarletI	100	11794	3.276111111111111	D11	12	AFU	565	595	naive_T7	0	0	100	3	mScarletI100565595
mScarletI	100	11794	3.276111111111111	D12	6	AFU	565	595	BLANK	0	0	0	0	mScarletI100565595
mScarletI	100	11794	3.276111111111111	E1	4	AFU	565	595	BLANK	0	0	0	0	mScarletI100565595
mScarletI	100	11794	3.276111111111111	E2	7	AFU	565	595	mscar_diff	0	0	0	1	mScarletI100565595
mScarletI	100	11794	3.276111111111111	E3	13	AFU	565	595	mscar_diff	0	0.1	0	1	mScarletI100565595
mScarletI	100	11794	3.276111111111111	E4	8	AFU	565	595	mscar_diff	0	0.3	0	1	mScarletI100565595
mScarletI	100	11794	3.276111111111111	E5	19	AFU	565	595	mscar_diff	0	1	0	1	mScarletI100565595
mScarletI	100	11794	3.276111111111111	E6	17	AFU	565	595	mscar_diff	0	3	0	1	mScarletI100565595
mScarletI	100	11794	3.276111111111111	E7	12	AFU	565	595	mscar_diff	0	10	0	1	mScarletI100565595
mScarletI	100	11794	3.276111111111111	E8	5	AFU	565	595	naive_T7_2	0	0	0	1	mScarletI100565595
mScarletI	100	11794	3.276111111111111	E9	2	AFU	565	595	naive_T7_2	0	0	10	1	mScarletI100565595
mScarletI	100	11794	3.276111111111111	E10	7	AFU	565	595	naive_T7_2	0	0	30	1	mScarletI100565595
mScarletI	100	11794	3.276111111111111	E11	11	AFU	565	595	naive_T7_2	0	0	100	1	mScarletI100565595
mScarletI	100	11794	3.276111111111111	E12	4	AFU	565	595	BLANK	0	0	0	0	mScarletI100565595
mScarletI	100	11794	3.276111111111111	F1	2	AFU	565	595	BLANK	0	0	0	0	mScarletI100565595
mScarletI	100	11794	3.276111111111111	F2	5	AFU	565	595	mscar_diff	0	0	0	2	mScarletI100565595
mScarletI	100	11794	3.276111111111111	F3	11	AFU	565	595	mscar_diff	0	0.1	0	2	mScarletI100565595
mScarletI	100	11794	3.276111111111111	F4	5	AFU	565	595	mscar_diff	0	0.3	0	2	mScarletI100565595
mScarletI	100	11794	3.276111111111111	F5	14	AFU	565	595	mscar_diff	0	1	0	2	mScarletI100565595
mScarletI	100	11794	3.276111111111111	F6	10	AFU	565	595	mscar_diff	0	3	0	2	mScarletI100565595
mScarletI	100	11794	3.276111111111111	F7	16	AFU	565	595	mscar_diff	0	10	0	2	mScarletI100565595
mScarletI	100	11794	3.276111111111111	F8	7	AFU	565	595	naive_T7_2	0	0	0	2	mScarletI100565595
mScarletI	100	11794	3.276111111111111	F9	5	AFU	565	595	naive_T7_2	0	0	10	2	mScarletI100565595
mScarletI	100	11794	3.276111111111111	F10	3	AFU	565	595	naive_T7_2	0	0	30	2	mScarletI100565595
mScarletI	100	11794	3.276111111111111	F11	4	AFU	565	595	naive_T7_2	0	0	100	2	mScarletI100565595
mScarletI	100	11794	3.276111111111111	F12	3	AFU	565	595	BLANK	0	0	0	0	mScarletI100565595
mScarletI	100	11794	3.276111111111111	G1	1	AFU	565	595	BLANK	0	0	0	0	mScarletI100565595
mScarletI	100	11794	3.276111111111111	G2	14	AFU	565	595	mscar_diff	0	0	0	3	mScarletI100565595
mScarletI	100	11794	3.276111111111111	G3	10	AFU	565	595	mscar_diff	0	0.1	0	3	mScarletI100565595
mScarletI	100	11794	3.276111111111111	G4	9	AFU	565	595	mscar_diff	0	0.3	0	3	mScarletI100565595
mScarletI	100	11794	3.276111111111111	G5	7	AFU	565	595	mscar_diff	0	1	0	3	mScarletI100565595
mScarletI	100	11794	3.276111111111111	G6	7	AFU	565	595	mscar_diff	0	3	0	3	mScarletI100565595
mScarletI	100	11794	3.276111111111111	G7	12	AFU	565	595	mscar_diff	0	10	0	3	mScarletI100565595
mScarletI	100	11794	3.276111111111111	G8	9	AFU	565	595	naive_T7_2	0	0	0	3	mScarletI100565595
mScarletI	100	11794	3.276111111111111	G9	14	AFU	565	595	naive_T7_2	0	0	10	3	mScarletI100565595
mScarletI	100	11794	3.276111111111111	G10	7	AFU	565	595	naive_T7_2	0	0	30	3	mScarletI100565595
mScarletI	100	11794	3.276111111111111	G11	4	AFU	565	595	naive_T7_2	0	0	100	3	mScarletI100565595
mScarletI	100	11794	3.276111111111111	G12	6	AFU	565	595	BLANK	0	0	0	0	mScarletI100565595
mScarletI	100	11794	3.276111111111111	H1	7	AFU	565	595	BLANK	0	0	0	0	mScarletI100565595
mScarletI	100	11794	3.276111111111111	H2	9	AFU	565	595	BLANK	0	0	0	0	mScarletI100565595
mScarletI	100	11794	3.276111111111111	H3	11	AFU	565	595	BLANK	0	0	0	0	mScarletI100565595
mScarletI	100	11794	3.276111111111111	H4	6	AFU	565	595	BLANK	0	0	0	0	mScarletI100565595
mScarletI	100	11794	3.276111111111111	H5	11	AFU	565	595	BLANK	0	0	0	0	mScarletI100565595
mScarletI	100	11794	3.276111111111111	H6	0	AFU	565	595	BLANK	0	0	0	0	mScarletI100565595
mScarletI	100	11794	3.276111111111111	H7	3	AFU	565	595	BLANK	0	0	0	0	mScarletI100565595
mScarletI	100	11794	3.276111111111111	H8	6	AFU	565	595	BLANK	0	0	0	0	mScarletI100565595
mScarletI	100	11794	3.276111111111111	H9	8	AFU	565	595	BLANK	0	0	0	0	mScarletI100565595
mScarletI	100	11794	3.276111111111111	H10	8	AFU	565	595	BLANK	0	0	0	0	mScarletI100565595
mScarletI	100	11794	3.276111111111111	H11	8	AFU	565	595	BLANK	0	0	0	0	mScarletI100565595
mScarletI	100	11794	3.276111111111111	H12	7	AFU	565	595	BLANK	0	0	0	0	mScarletI100565595
mScarletI	100	12394	3.4427777777777777	A1	14	AFU	565	595	BLANK	0	0	0	0	mScarletI100565595
mScarletI	100	12394	3.4427777777777777	A2	71	AFU	565	595	BLANK	0	0	0	0	mScarletI100565595
mScarletI	100	12394	3.4427777777777777	A3	7	AFU	565	595	BLANK	0	0	0	0	mScarletI100565595
mScarletI	100	12394	3.4427777777777777	A4	22	AFU	565	595	BLANK	0	0	0	0	mScarletI100565595
mScarletI	100	12394	3.4427777777777777	A5	3	AFU	565	595	BLANK	0	0	0	0	mScarletI100565595
mScarletI	100	12394	3.4427777777777777	A6	6	AFU	565	595	BLANK	0	0	0	0	mScarletI100565595
mScarletI	100	12394	3.4427777777777777	A7	10	AFU	565	595	BLANK	0	0	0	0	mScarletI100565595
mScarletI	100	12394	3.4427777777777777	A8	2	AFU	565	595	BLANK	0	0	0	0	mScarletI100565595
mScarletI	100	12394	3.4427777777777777	A9	6	AFU	565	595	BLANK	0	0	0	0	mScarletI100565595
mScarletI	100	12394	3.4427777777777777	A10	2	AFU	565	595	BLANK	0	0	0	0	mScarletI100565595
mScarletI	100	12394	3.4427777777777777	A11	6	AFU	565	595	BLANK	0	0	0	0	mScarletI100565595
mScarletI	100	12394	3.4427777777777777	A12	10	AFU	565	595	BLANK	0	0	0	0	mScarletI100565595
mScarletI	100	12394	3.4427777777777777	B1	8	AFU	565	595	BLANK	0	0	0	0	mScarletI100565595
mScarletI	100	12394	3.4427777777777777	B2	17	AFU	565	595	mscar_diff	0	0	0	1	mScarletI100565595
mScarletI	100	12394	3.4427777777777777	B3	45	AFU	565	595	mscar_diff	5	0	0	1	mScarletI100565595
mScarletI	100	12394	3.4427777777777777	B4	210	AFU	565	595	mscar_diff	7.5	0	0	1	mScarletI100565595
mScarletI	100	12394	3.4427777777777777	B5	408	AFU	565	595	mscar_diff	10	0	0	1	mScarletI100565595
mScarletI	100	12394	3.4427777777777777	B6	467	AFU	565	595	mscar_diff	15	0	0	1	mScarletI100565595
mScarletI	100	12394	3.4427777777777777	B7	283	AFU	565	595	mscar_diff	30	0	0	1	mScarletI100565595
mScarletI	100	12394	3.4427777777777777	B8	4	AFU	565	595	naive_T7	0	0	0	1	mScarletI100565595
mScarletI	100	12394	3.4427777777777777	B9	6	AFU	565	595	naive_T7	0	0	10	1	mScarletI100565595
mScarletI	100	12394	3.4427777777777777	B10	5	AFU	565	595	naive_T7	0	0	30	1	mScarletI100565595
mScarletI	100	12394	3.4427777777777777	B11	5	AFU	565	595	naive_T7	0	0	100	1	mScarletI100565595
mScarletI	100	12394	3.4427777777777777	B12	4	AFU	565	595	BLANK	0	0	0	0	mScarletI100565595
mScarletI	100	12394	3.4427777777777777	C1	13	AFU	565	595	BLANK	0	0	0	0	mScarletI100565595
mScarletI	100	12394	3.4427777777777777	C2	16	AFU	565	595	mscar_diff	0	0	0	2	mScarletI100565595
mScarletI	100	12394	3.4427777777777777	C3	16	AFU	565	595	mscar_diff	5	0	0	2	mScarletI100565595
mScarletI	100	12394	3.4427777777777777	C4	130	AFU	565	595	mscar_diff	7.5	0	0	2	mScarletI100565595
mScarletI	100	12394	3.4427777777777777	C5	300	AFU	565	595	mscar_diff	10	0	0	2	mScarletI100565595
mScarletI	100	12394	3.4427777777777777	C6	440	AFU	565	595	mscar_diff	15	0	0	2	mScarletI100565595
mScarletI	100	12394	3.4427777777777777	C7	286	AFU	565	595	mscar_diff	30	0	0	2	mScarletI100565595
mScarletI	100	12394	3.4427777777777777	C8	7	AFU	565	595	naive_T7	0	0	0	2	mScarletI100565595
mScarletI	100	12394	3.4427777777777777	C9	16	AFU	565	595	naive_T7	0	0	10	2	mScarletI100565595
mScarletI	100	12394	3.4427777777777777	C10	5	AFU	565	595	naive_T7	0	0	30	2	mScarletI100565595
mScarletI	100	12394	3.4427777777777777	C11	8	AFU	565	595	naive_T7	0	0	100	2	mScarletI100565595
mScarletI	100	12394	3.4427777777777777	C12	4	AFU	565	595	BLANK	0	0	0	0	mScarletI100565595
mScarletI	100	12394	3.4427777777777777	D1	5	AFU	565	595	BLANK	0	0	0	0	mScarletI100565595
mScarletI	100	12394	3.4427777777777777	D2	11	AFU	565	595	mscar_diff	0	0	0	3	mScarletI100565595
mScarletI	100	12394	3.4427777777777777	D3	28	AFU	565	595	mscar_diff	5	0	0	3	mScarletI100565595
mScarletI	100	12394	3.4427777777777777	D4	142	AFU	565	595	mscar_diff	7.5	0	0	3	mScarletI100565595
mScarletI	100	12394	3.4427777777777777	D5	299	AFU	565	595	mscar_diff	10	0	0	3	mScarletI100565595
mScarletI	100	12394	3.4427777777777777	D6	428	AFU	565	595	mscar_diff	15	0	0	3	mScarletI100565595
mScarletI	100	12394	3.4427777777777777	D7	285	AFU	565	595	mscar_diff	30	0	0	3	mScarletI100565595
mScarletI	100	12394	3.4427777777777777	D8	8	AFU	565	595	naive_T7	0	0	0	3	mScarletI100565595
mScarletI	100	12394	3.4427777777777777	D9	9	AFU	565	595	naive_T7	0	0	10	3	mScarletI100565595
mScarletI	100	12394	3.4427777777777777	D10	8	AFU	565	595	naive_T7	0	0	30	3	mScarletI100565595
mScarletI	100	12394	3.4427777777777777	D11	2	AFU	565	595	naive_T7	0	0	100	3	mScarletI100565595
mScarletI	100	12394	3.4427777777777777	D12	3	AFU	565	595	BLANK	0	0	0	0	mScarletI100565595
mScarletI	100	12394	3.4427777777777777	E1	3	AFU	565	595	BLANK	0	0	0	0	mScarletI100565595
mScarletI	100	12394	3.4427777777777777	E2	13	AFU	565	595	mscar_diff	0	0	0	1	mScarletI100565595
mScarletI	100	12394	3.4427777777777777	E3	8	AFU	565	595	mscar_diff	0	0.1	0	1	mScarletI100565595
mScarletI	100	12394	3.4427777777777777	E4	9	AFU	565	595	mscar_diff	0	0.3	0	1	mScarletI100565595
mScarletI	100	12394	3.4427777777777777	E5	3	AFU	565	595	mscar_diff	0	1	0	1	mScarletI100565595
mScarletI	100	12394	3.4427777777777777	E6	13	AFU	565	595	mscar_diff	0	3	0	1	mScarletI100565595
mScarletI	100	12394	3.4427777777777777	E7	13	AFU	565	595	mscar_diff	0	10	0	1	mScarletI100565595
mScarletI	100	12394	3.4427777777777777	E8	5	AFU	565	595	naive_T7_2	0	0	0	1	mScarletI100565595
mScarletI	100	12394	3.4427777777777777	E9	10	AFU	565	595	naive_T7_2	0	0	10	1	mScarletI100565595
mScarletI	100	12394	3.4427777777777777	E10	3	AFU	565	595	naive_T7_2	0	0	30	1	mScarletI100565595
mScarletI	100	12394	3.4427777777777777	E11	8	AFU	565	595	naive_T7_2	0	0	100	1	mScarletI100565595
mScarletI	100	12394	3.4427777777777777	E12	6	AFU	565	595	BLANK	0	0	0	0	mScarletI100565595
mScarletI	100	12394	3.4427777777777777	F1	2	AFU	565	595	BLANK	0	0	0	0	mScarletI100565595
mScarletI	100	12394	3.4427777777777777	F2	7	AFU	565	595	mscar_diff	0	0	0	2	mScarletI100565595
mScarletI	100	12394	3.4427777777777777	F3	9	AFU	565	595	mscar_diff	0	0.1	0	2	mScarletI100565595
mScarletI	100	12394	3.4427777777777777	F4	18	AFU	565	595	mscar_diff	0	0.3	0	2	mScarletI100565595
mScarletI	100	12394	3.4427777777777777	F5	12	AFU	565	595	mscar_diff	0	1	0	2	mScarletI100565595
mScarletI	100	12394	3.4427777777777777	F6	10	AFU	565	595	mscar_diff	0	3	0	2	mScarletI100565595
mScarletI	100	12394	3.4427777777777777	F7	2	AFU	565	595	mscar_diff	0	10	0	2	mScarletI100565595
mScarletI	100	12394	3.4427777777777777	F8	7	AFU	565	595	naive_T7_2	0	0	0	2	mScarletI100565595
mScarletI	100	12394	3.4427777777777777	F9	15	AFU	565	595	naive_T7_2	0	0	10	2	mScarletI100565595
mScarletI	100	12394	3.4427777777777777	F10	8	AFU	565	595	naive_T7_2	0	0	30	2	mScarletI100565595
mScarletI	100	12394	3.4427777777777777	F11	8	AFU	565	595	naive_T7_2	0	0	100	2	mScarletI100565595
mScarletI	100	12394	3.4427777777777777	F12	5	AFU	565	595	BLANK	0	0	0	0	mScarletI100565595
mScarletI	100	12394	3.4427777777777777	G1	7	AFU	565	595	BLANK	0	0	0	0	mScarletI100565595
mScarletI	100	12394	3.4427777777777777	G2	10	AFU	565	595	mscar_diff	0	0	0	3	mScarletI100565595
mScarletI	100	12394	3.4427777777777777	G3	9	AFU	565	595	mscar_diff	0	0.1	0	3	mScarletI100565595
mScarletI	100	12394	3.4427777777777777	G4	8	AFU	565	595	mscar_diff	0	0.3	0	3	mScarletI100565595
mScarletI	100	12394	3.4427777777777777	G5	10	AFU	565	595	mscar_diff	0	1	0	3	mScarletI100565595
mScarletI	100	12394	3.4427777777777777	G6	10	AFU	565	595	mscar_diff	0	3	0	3	mScarletI100565595
mScarletI	100	12394	3.4427777777777777	G7	6	AFU	565	595	mscar_diff	0	10	0	3	mScarletI100565595
[truncated: 19,025 more rows]
