# Supplementary material for: Integrase-mediated differentiation circuits improve evolutionary stability of burdensome and toxic functions in E. coli
Source: Nat Commun. 2022 Nov 10;13:6822. doi: 10.1038/s41467-022-34361-y (PMC9649629; doi:10.1038/s41467-022-34361-y)
Supplement: Supplementary file 8 — Source Data [file 41467_2022_34361_MOESM8_ESM.zip › Suppl Fig 2/figureS2E-F_flow_diff_fractions.csv]

	fraction	mean	well	sal	las	chlor	replicate	plate
0	0.0069665605095541394	4.2524567160840565	A01	0.0	0.3	-	1	1
1	0.00772055570303513	4.316665534063969	B01	0.0	1.0	-	1	1
2	0.008164519456576608	4.264248867148786	C01	0.0	3.0	-	1	1
3	0.007893112267395714	4.226922817345985	D01	0.0	10.0	-	1	1
4	0.006844428590538191	4.315932874953924	E01	0.0	0.3	-	2	1
5	0.007287589473001318	4.299437972185716	F01	0.0	1.0	-	2	1
6	0.007915160067025313	4.288483128253235	G01	0.0	3.0	-	2	1
7	0.008735065678012717	4.209304195662492	H01	0.0	10.0	-	2	1
8	0.0920909574591131	4.056692761766667	A02	5.0	0.3	-	1	1
9	0.07093147144832589	4.0632392055710955	B02	5.0	1.0	-	1	1
10	0.12017377899236213	4.0539418670089	C02	5.0	3.0	-	1	1
11	0.16043453935098845	4.040648500338486	D02	5.0	10.0	-	1	1
12	0.05275578044519071	4.11424676008885	E02	5.0	0.3	-	2	1
13	0.09064086729792782	4.111930399177004	F02	5.0	1.0	-	2	1
14	0.09724148909558138	3.9856509449027127	G02	5.0	3.0	-	2	1
15	0.06482633782102047	3.9547695724818683	H02	5.0	10.0	-	2	1
16	0.4227908290570124	4.0611977120622615	A03	7.5	0.3	-	1	1
17	0.421745422802141	4.086346667177397	B03	7.5	1.0	-	1	1
18	0.42281633400476093	4.085512695900399	C03	7.5	3.0	-	1	1
19	0.5423401743552488	4.044870093581518	D03	7.5	10.0	-	1	1
20	0.4107521311166581	4.077373563841138	E03	7.5	0.3	-	2	1
21	0.3324850195497767	4.026394271243492	F03	7.5	1.0	-	2	1
22	0.4551019479337338	4.0625200037476095	G03	7.5	3.0	-	2	1
23	0.3610143640875048	3.969593505906196	H03	7.5	10.0	-	2	1
24	0.7007302687014324	3.97528954936834	A04	10.0	0.3	-	1	1
25	0.6802106847253574	3.9957962421682836	B04	10.0	1.0	-	1	1
26	0.6989865170572799	3.9783610408352783	C04	10.0	3.0	-	1	1
27	1.0	3.613768888413183	D04	10.0	10.0	-	1	1
28	0.7123522639159755	4.002130557068012	E04	10.0	0.3	-	2	1
29	0.6672039227259313	4.004962262512861	F04	10.0	1.0	-	2	1
30	0.6753632908562486	3.978004283616916	G04	10.0	3.0	-	2	1
31	0.4827255706134094	3.965049596846768	H04	10.0	10.0	-	2	1
32	1.0	3.706332809381087	A05	15.0	0.3	-	1	1
33	1.0	3.682127236256925	B05	15.0	1.0	-	1	1
34	1.0	3.69836382085432	C05	15.0	3.0	-	1	1
35	1.0	3.6754160461761676	D05	15.0	10.0	-	1	1
36	1.0	3.7376495442024416	E05	15.0	0.3	-	2	1
37	1.0	3.6813950281846286	F05	15.0	1.0	-	2	1
38	1.0	3.669384170467147	G05	15.0	3.0	-	2	1
39	1.0	3.630593466573505	H05	15.0	10.0	-	2	1
40	0.9700563971573808	3.415795476019221	A06	30.0	0.3	-	1	1
41	0.9754576942107868	3.419067190806858	B06	30.0	1.0	-	1	1
42	1.0	3.3861158932666764	C06	30.0	3.0	-	1	1
43	1.0	3.3787527108077566	D06	30.0	10.0	-	1	1
44	0.9720363527414362	3.457462076641723	E06	30.0	0.3	-	2	1
45	0.9730997278382582	3.437814087288105	F06	30.0	1.0	-	2	1
46	1.0	3.3772384015870482	G06	30.0	3.0	-	2	1
47	1.0	3.388639539999478	H06	30.0	10.0	-	2	1
48	0.0	-1.0	A07	0.0	0.3	+	1	1
49	0.0	-1.0	B07	0.0	1.0	+	1	1
50	0.0044188653216071724	4.111684520328992	C07	0.0	3.0	+	1	1
51	0.0048308132229972715	4.17537941662049	D07	0.0	10.0	+	1	1
52	0.0	-1.0	E07	0.0	0.3	+	2	1
53	0.004640980735551664	4.133358555299943	F07	0.0	1.0	+	2	1
54	0.004630434782608696	4.147293798681119	G07	0.0	3.0	+	2	1
55	0.004978834470203759	4.130174996899055	H07	0.0	10.0	+	2	1
56	0.09093450107146184	3.922900218874766	A08	5.0	0.3	+	1	1
57	0.08232753722013865	3.9272287627900457	B08	5.0	1.0	+	1	1
58	0.0938372146223178	3.945556129900935	C08	5.0	3.0	+	1	1
59	0.09507322961984374	3.9621203441954855	D08	5.0	10.0	+	1	1
60	0.07865561093771836	3.9962121618600484	E08	5.0	0.3	+	2	1
61	0.07682932334221099	3.9780570140115916	F08	5.0	1.0	+	2	1
62	0.07926952537118982	3.913050350885012	G08	5.0	3.0	+	2	1
63	0.060646174556876827	3.9190334347224103	H08	5.0	10.0	+	2	1
64	0.43176796878672496	3.8517768230295912	A09	7.5	0.3	+	1	1
65	0.3873098296438007	3.878256411212624	B09	7.5	1.0	+	1	1
66	0.4165114271434413	3.859883817748707	C09	7.5	3.0	+	1	1
67	0.4138296433241647	3.9063526456670825	D09	7.5	10.0	+	1	1
68	0.3804504185827143	3.9275601532583653	E09	7.5	0.3	+	2	1
69	0.3651560603631867	3.9040902753388287	F09	7.5	1.0	+	2	1
70	0.3731811311390349	3.872541043235974	G09	7.5	3.0	+	2	1
71	0.31133415830239697	3.824164462574217	H09	7.5	10.0	+	2	1
72	0.7787214294001624	3.811836635910235	A10	10.0	0.3	+	1	1
73	0.6881591242824723	3.8569036647517736	B10	10.0	1.0	+	1	1
74	0.6984696476424601	3.851323615350917	C10	10.0	3.0	+	1	1
75	0.6894453751873733	3.856592572947148	D10	10.0	10.0	+	1	1
76	0.7272072992361804	3.860335271724445	E10	10.0	0.3	+	2	1
77	0.6570414042610211	3.8816784047115034	F10	10.0	1.0	+	2	1
78	0.6597410617790423	3.8671056770721135	G10	10.0	3.0	+	2	1
79	0.573964883270599	3.822815346338201	H10	10.0	10.0	+	2	1
80	1.0	3.5981227140291425	A11	15.0	0.3	+	1	1
81	1.0	3.5613574290084884	B11	15.0	1.0	+	1	1
82	1.0	3.559891788233709	C11	15.0	3.0	+	1	1
83	1.0	3.558107285521465	D11	15.0	10.0	+	1	1
84	1.0	3.607109736107077	E11	15.0	0.3	+	2	1
85	1.0	3.56018902708118	F11	15.0	1.0	+	2	1
86	1.0	3.5361114905728512	G11	15.0	3.0	+	2	1
87	1.0	3.4741630512172046	H11	15.0	10.0	+	2	1
88	1.0	3.158866177947023	A12	30.0	0.3	+	1	1
89	1.0	3.204431116520973	B12	30.0	1.0	+	1	1
90	1.0	3.242160337061786	C12	30.0	3.0	+	1	1
91	1.0	3.2256267562557275	D12	30.0	10.0	+	1	1
92	1.0	3.2143493670761587	E12	30.0	0.3	+	2	1
93	1.0	3.263277922112572	F12	30.0	1.0	+	2	1
94	1.0	3.2449768705747704	G12	30.0	3.0	+	2	1
95	1.0	3.296751033290445	H12	30.0	10.0	+	2	1
0	0.011235460961720279	4.36100550359046	A01	0.0	0.3	-	1	2
1	0.012438140685754684	4.334550524569074	B01	0.0	1.0	-	1	2
2	0.011351886481135191	4.336603063691752	C01	0.0	3.0	-	1	2
3	0.01158468995196592	4.30370562132325	D01	0.0	10.0	-	1	2
4	0.010052031440274549	4.3850294275784965	E01	0.0	0.3	-	2	2
5	0.01052176731122394	4.321457514121898	F01	0.0	1.0	-	2	2
6	0.010763316858868754	4.324938657732071	G01	0.0	3.0	-	2	2
7	0.01264319795949779	4.2904820022816486	H01	0.0	10.0	-	2	2
8	0.3708679889102154	4.325342490656413	A02	5.0	0.3	-	1	2
9	0.28372801875732706	4.271849270049059	B02	5.0	1.0	-	1	2
10	0.4667758755941119	4.246166265990674	C02	5.0	3.0	-	1	2
11	0.4676769793048863	4.2523136260713175	D02	5.0	10.0	-	1	2
12	0.23304396922859766	4.315624301807134	E02	5.0	0.3	-	2	2
13	0.41788174971959613	4.2132318076212965	F02	5.0	1.0	-	2	2
14	0.3709821735838668	4.294202268989493	G02	5.0	3.0	-	2	2
15	0.34110469297329904	4.205656130709778	H02	5.0	10.0	-	2	2
16	0.8275436305354387	4.176487979493949	A03	7.5	0.3	-	1	2
17	0.8611258814009941	4.201568522091069	B03	7.5	1.0	-	1	2
18	0.8840077954832053	4.073769754451524	C03	7.5	3.0	-	1	2
19	0.9198694958002638	4.111294550085382	D03	7.5	10.0	-	1	2
20	0.7794785936378856	4.2313624642945085	E03	7.5	0.3	-	2	2
21	0.7746190840037754	4.157111571478227	F03	7.5	1.0	-	2	2
22	0.8976049668048852	4.127148789864382	G03	7.5	3.0	-	2	2
23	0.8357875850600617	4.023773648597424	H03	7.5	10.0	-	2	2
24	0.944729401756449	4.08074098727932	A04	10.0	0.3	-	1	2
25	0.9515064422631949	3.9918671082967183	B04	10.0	1.0	-	1	2
26	0.9496108949416342	3.9214464707052814	C04	10.0	3.0	-	1	2
27	0.9574389432437096	3.900664443212559	D04	10.0	10.0	-	1	2
28	0.9354540918163672	4.002730027819196	E04	10.0	0.3	-	2	2
29	0.9378323108384458	4.072696476051991	F04	10.0	1.0	-	2	2
30	0.9583044444975732	3.931707767666436	G04	10.0	3.0	-	2	2
31	0.9293750847227872	3.9535234940762	H04	10.0	10.0	-	2	2
32	0.9488154662863482	3.7737874535946063	A05	15.0	0.3	-	1	2
33	0.942274294305192	3.6257596862101984	B05	15.0	1.0	-	1	2
34	0.9484095503749008	3.754128932976303	C05	15.0	3.0	-	1	2
35	0.9545500556736513	3.6684984128190177	D05	15.0	10.0	-	1	2
36	0.9491052938990072	3.596732476933198	E05	15.0	0.3	-	2	2
37	0.9491102485254826	3.7656817166460947	F05	15.0	1.0	-	2	2
38	0.9486327881133724	3.6038748202420114	G05	15.0	3.0	-	2	2
39	0.9600068531708152	3.6520745782533246	H05	15.0	10.0	-	2	2
40	0.9320647054073696	3.3878295700276544	A06	30.0	0.3	-	1	2
41	0.927958880021642	3.3249101852413165	B06	30.0	1.0	-	1	2
42	0.9273965731182512	3.3538345034760475	C06	30.0	3.0	-	1	2
43	0.9282324713409758	3.3085378145770976	D06	30.0	10.0	-	1	2
44	0.9270949039581696	3.3723914654325067	E06	30.0	0.3	-	2	2
45	0.925	3.3568078934075425	F06	30.0	1.0	-	2	2
46	0.928558198608208	3.317416170589509	G06	30.0	3.0	-	2	2
47	1.0	3.210872111453795	H06	30.0	10.0	-	2	2
48	0.005944215820759029	4.251059255771153	A07	0.0	0.3	+	1	2
49	0.007240861945247776	4.282925400145815	B07	0.0	1.0	+	1	2
50	0.007310487146275603	4.262088005883955	C07	0.0	3.0	+	1	2
51	0.008439830767217691	4.229168840228241	D07	0.0	10.0	+	1	2
52	0.005081256296815454	4.2650223660696485	E07	0.0	0.3	+	2	2
53	0.007031048421776899	4.235218771898704	F07	0.0	1.0	+	2	2
54	0.00715648854961832	4.239724993343715	G07	0.0	3.0	+	2	2
55	0.007255376168377019	4.247003617230373	H07	0.0	10.0	+	2	2
56	0.4230553346742129	4.229650439353359	A08	5.0	0.3	+	1	2
57	0.4267241379310345	4.2492034615810095	B08	5.0	1.0	+	1	2
58	0.4544831524842946	4.2241911703155175	C08	5.0	3.0	+	1	2
59	0.44272693963543097	4.215268535509451	D08	5.0	10.0	+	1	2
60	0.27421834956432606	4.292363806844186	E08	5.0	0.3	+	2	2
61	0.4327667203776411	4.244967414245816	F08	5.0	1.0	+	2	2
62	0.4204421645178864	4.216097727069064	G08	5.0	3.0	+	2	2
63	0.43320409672575694	4.172757201141059	H08	5.0	10.0	+	2	2
64	0.7837719095407668	4.1078024426101845	A09	7.5	0.3	+	1	2
65	0.8145239565869584	4.1294261350662005	B09	7.5	1.0	+	1	2
66	0.8319227979160713	4.082856566524231	C09	7.5	3.0	+	1	2
67	0.859797482812397	4.061393088447291	D09	7.5	10.0	+	1	2
68	0.7243418142880421	4.210773182332963	E09	7.5	0.3	+	2	2
69	0.8128817566827944	4.081605532953391	F09	7.5	1.0	+	2	2
70	0.8456596508685025	3.9989936628288447	G09	7.5	3.0	+	2	2
71	0.8013772558500993	4.0526889976801765	H09	7.5	10.0	+	2	2
72	0.9362982819544292	3.867106723950816	A10	10.0	0.3	+	1	2
73	0.9477741109136646	3.8570765006446517	B10	10.0	1.0	+	1	2
74	0.9523820525853705	3.8710555492980916	C10	10.0	3.0	+	1	2
75	0.9563604525241354	3.860844580465869	D10	10.0	10.0	+	1	2
76	0.9341865604585085	3.901252553852344	E10	10.0	0.3	+	2	2
77	0.9422079412439752	3.867566135809223	F10	10.0	1.0	+	2	2
78	0.9492377701934016	3.857526763084364	G10	10.0	3.0	+	2	2
79	0.951854652197118	3.8380106327160495	H10	10.0	10.0	+	2	2
80	0.9414804643615028	3.5206843382799136	A11	15.0	0.3	+	1	2
81	0.9511808755760368	3.5378802795399316	B11	15.0	1.0	+	1	2
82	0.9588855894353104	3.5560331315140186	C11	15.0	3.0	+	1	2
83	0.9543670978055516	3.5733998300250547	D11	15.0	10.0	+	1	2
84	0.9341634357291976	3.579416919292207	E11	15.0	0.3	+	2	2
85	0.9411004166068092	3.5609544494514145	F11	15.0	1.0	+	2	2
86	0.9517761134458714	3.55754829944768	G11	15.0	3.0	+	2	2
87	0.9607352096496268	3.5486689076631537	H11	15.0	10.0	+	2	2
88	0.0	-1.0	A12	30.0	0.3	+	1	2
89	0.0	-1.0	B12	30.0	1.0	+	1	2
90	0.0	-1.0	C12	30.0	3.0	+	1	2
91	0.0	-1.0	D12	30.0	10.0	+	1	2
92	0.0	-1.0	E12	30.0	0.3	+	2	2
93	0.0	-1.0	F12	30.0	1.0	+	2	2
94	0.0	-1.0	G12	30.0	3.0	+	2	2
95	0.0	-1.0	H12	30.0	10.0	+	2	2
0	0.01750727659759329	4.374721663549524	A01	0.0	0.3	-	1	3
1	0.018858485230782616	4.387623965537873	B01	0.0	1.0	-	1	3
2	0.01894722943532415	4.357568103718172	C01	0.0	3.0	-	1	3
3	0.01710652800838941	4.3555322513605015	D01	0.0	10.0	-	1	3
4	0.016689786717530783	4.399238325498153	E01	0.0	0.3	-	2	3
5	0.01685962529374986	4.3858868246444285	F01	0.0	1.0	-	2	3
6	0.01967105979740769	4.353891278448366	G01	0.0	3.0	-	2	3
7	0.02118625326197532	4.304482531719339	H01	0.0	10.0	-	2	3
8	0.6089765385923155	4.358562614163328	A02	5.0	0.3	-	1	3
9	0.5691159318871005	4.343986718717454	B02	5.0	1.0	-	1	3
10	0.6913165000710597	4.3352410967511625	C02	5.0	3.0	-	1	3
11	0.7276475135274414	4.284678875787045	D02	5.0	10.0	-	1	3
12	0.5252482469763283	4.333838314379963	E02	5.0	0.3	-	2	3
13	0.6992663883188263	4.36708872205257	F02	5.0	1.0	-	2	3
14	0.6093481989708405	4.300089541316798	G02	5.0	3.0	-	2	3
15	0.6493527508090615	4.248768660168208	H02	5.0	10.0	-	2	3
16	0.94922025044173	4.194643712714692	A03	7.5	0.3	-	1	3
17	0.9577593895550491	4.238388625242922	B03	7.5	1.0	-	1	3
18	0.9778462149811246	4.115651209548574	C03	7.5	3.0	-	1	3
19	0.9787153936899174	4.1361729550934445	D03	7.5	10.0	-	1	3
20	0.9414051925679832	4.219232264806932	E03	7.5	0.3	-	2	3
21	0.95028689907903	4.199645367048185	F03	7.5	1.0	-	2	3
22	0.9735752071064976	4.246647164872224	G03	7.5	3.0	-	2	3
23	0.9789453210473852	4.0846076645794005	H03	7.5	10.0	-	2	3
24	0.9774678956905379	3.977469024028703	A04	10.0	0.3	-	1	3
25	0.9801735458454568	4.053480151176605	B04	10.0	1.0	-	1	3
26	0.978062063296342	3.8736844803452235	C04	10.0	3.0	-	1	3
27	0.9800158848095104	3.9393321257253633	D04	10.0	10.0	-	1	3
28	0.9771698733345132	4.042998287693107	E04	10.0	0.3	-	2	3
29	0.9772756385622422	3.9490254322766014	F04	10.0	1.0	-	2	3
30	0.9849044978434996	4.07826966192926	G04	10.0	3.0	-	2	3
31	0.9857876235996256	3.917592598840266	H04	10.0	10.0	-	2	3
32	0.9686469524518668	3.6439267021568935	A05	15.0	0.3	-	1	3
33	0.9723933556889964	3.6615752793309606	B05	15.0	1.0	-	1	3
34	0.9701647694786631	3.660871159862386	C05	15.0	3.0	-	1	3
35	0.9724482587194849	3.6282266747987073	D05	15.0	10.0	-	1	3
36	0.9677040669918868	3.6637488152481037	E05	15.0	0.3	-	2	3
37	0.9746459034353236	3.6618853881543423	F05	15.0	1.0	-	2	3
38	0.980390100671141	3.7379836807115066	G05	15.0	3.0	-	2	3
39	0.9823967501692621	3.619000094960621	H05	15.0	10.0	-	2	3
40	1.0	3.277575694143392	A06	30.0	0.3	-	1	3
41	1.0	3.271220365741254	B06	30.0	1.0	-	1	3
42	1.0	3.2772150628117287	C06	30.0	3.0	-	1	3
43	1.0	3.2689492021489235	D06	30.0	10.0	-	1	3
44	1.0	3.2870414993254826	E06	30.0	0.3	-	2	3
45	1.0	3.2757065170098763	F06	30.0	1.0	-	2	3
46	1.0	3.303442483114109	G06	30.0	3.0	-	2	3
47	1.0	3.295793423201438	H06	30.0	10.0	-	2	3
48	0.00840042002100105	4.271608768941402	A07	0.0	0.3	+	1	3
49	0.012661000613335669	4.331728228991012	B07	0.0	1.0	+	1	3
50	0.012833531381657123	4.299037105661204	C07	0.0	3.0	+	1	3
51	0.01356167956185343	4.2886378501565465	D07	0.0	10.0	+	1	3
52	0.008127085952061028	4.308434673115543	E07	0.0	0.3	+	2	3
53	0.011326755102485351	4.303182821308732	F07	0.0	1.0	+	2	3
54	0.012635653857027905	4.303700669260906	G07	0.0	3.0	+	2	3
55	0.011963142963956631	4.2704289471927215	H07	0.0	10.0	+	2	3
56	0.557172310827784	4.257339887637664	A08	5.0	0.3	+	1	3
57	0.6509750081444594	4.296604838525485	B08	5.0	1.0	+	1	3
58	0.6802483778692527	4.271312122707187	C08	5.0	3.0	+	1	3
59	0.7249513503251223	4.25624219082344	D08	5.0	10.0	+	1	3
60	0.4730798016652634	4.282513627731073	E08	5.0	0.3	+	2	3
61	0.6533501247697008	4.280041613415878	F08	5.0	1.0	+	2	3
62	0.627124985385245	4.25844100217542	G08	5.0	3.0	+	2	3
63	0.7045178754783907	4.247737544211144	H08	5.0	10.0	+	2	3
64	0.914461644987388	4.001344251678258	A09	7.5	0.3	+	1	3
65	0.9499721664206016	4.070310352792582	B09	7.5	1.0	+	1	3
66	0.9603838344774244	4.082369246698682	C09	7.5	3.0	+	1	3
67	0.9735684959793991	4.09145704253325	D09	7.5	10.0	+	1	3
68	0.8556691137661341	4.0741220003150245	E09	7.5	0.3	+	2	3
69	0.95799435096444	4.110928701390603	F09	7.5	1.0	+	2	3
70	0.971998447054256	4.097857115701324	G09	7.5	3.0	+	2	3
71	0.9582479386111245	4.0817016231397485	H09	7.5	10.0	+	2	3
72	1.0	3.5621592776292674	A10	10.0	0.3	+	1	3
73	0.9864675450444712	3.7298727427444778	B10	10.0	1.0	+	1	3
74	0.9804093642722556	3.798474662267954	C10	10.0	3.0	+	1	3
75	0.9894171659793012	3.7956374793939527	D10	10.0	10.0	+	1	3
76	1.0	3.6519387198779194	E10	10.0	0.3	+	2	3
77	0.9853783231083844	3.738473644563088	F10	10.0	1.0	+	2	3
78	0.9842626822756212	3.83939484183868	G10	10.0	3.0	+	2	3
79	0.9864232568842524	3.8611586778031577	H10	10.0	10.0	+	2	3
80	1.0	3.0467567827015927	A11	15.0	0.3	+	1	3
81	1.0	3.2651924121078486	B11	15.0	1.0	+	1	3
82	1.0	3.3121261396339716	C11	15.0	3.0	+	1	3
83	1.0	3.3384032489277136	D11	15.0	10.0	+	1	3
84	1.0	3.153931541478588	E11	15.0	0.3	+	2	3
85	1.0	3.2930498779275377	F11	15.0	1.0	+	2	3
86	1.0	3.3619651277330287	G11	15.0	3.0	+	2	3
87	1.0	3.4145369347239933	H11	15.0	10.0	+	2	3
88	0.0	-1.0	A12	30.0	0.3	+	1	3
89	0.0	-1.0	B12	30.0	1.0	+	1	3
90	0.0	-1.0	C12	30.0	3.0	+	1	3
91	0.0	-1.0	D12	30.0	10.0	+	1	3
92	0.07583104005591229	3.208198062414931	E12	30.0	0.3	+	2	3
93	0.0	-1.0	F12	30.0	1.0	+	2	3
94	0.0	-1.0	G12	30.0	3.0	+	2	3
95	0.0	-1.0	H12	30.0	10.0	+	2	3
0	0.023427648607393315	4.393120445974208	A01	0.0	0.3	-	1	4
1	0.024448472523100048	4.3820344812413135	B01	0.0	1.0	-	1	4
2	0.026371756699276903	4.357016286580149	C01	0.0	3.0	-	1	4
3	0.026536437427526538	4.348610606076692	D01	0.0	10.0	-	1	4
4	0.023051346707428647	4.388593425700931	E01	0.0	0.3	-	2	4
5	0.024315975286849072	4.37687866751665	F01	0.0	1.0	-	2	4
6	0.024522377498673267	4.331929489428445	G01	0.0	3.0	-	2	4
7	0.02786888903764197	4.338452819036877	H01	0.0	10.0	-	2	4
8	0.7713694324483172	4.395879671568838	A02	5.0	0.3	-	1	4
9	0.7550954222277659	4.379959325109291	B02	5.0	1.0	-	1	4
10	0.8170985387400806	4.3721017869370815	C02	5.0	3.0	-	1	4
11	0.8564131378658628	4.372616062399731	D02	5.0	10.0	-	1	4
12	0.7275160329243044	4.414033910348172	E02	5.0	0.3	-	2	4
13	0.8269775101641706	4.394667159115562	F02	5.0	1.0	-	2	4
14	0.7394716981132076	4.387407590963207	G02	5.0	3.0	-	2	4
15	0.7940312624452409	4.323223079409697	H02	5.0	10.0	-	2	4
16	0.9756788228444396	4.202705766950158	A03	7.5	0.3	-	1	4
17	0.9782730250019971	4.244606621694638	B03	7.5	1.0	-	1	4
18	0.9832473882491248	4.190335570250777	C03	7.5	3.0	-	1	4
19	0.9832498934810396	4.196193816699325	D03	7.5	10.0	-	1	4
20	0.9766038730075088	4.262575036500339	E03	7.5	0.3	-	2	4
21	0.9802889549724992	4.209463963508002	F03	7.5	1.0	-	2	4
22	0.98105038086329	4.281992428664266	G03	7.5	3.0	-	2	4
23	0.9858375688267684	4.165929675373111	H03	7.5	10.0	-	2	4
24	0.9788692937755128	3.972259405229281	A04	10.0	0.3	-	1	4
25	0.9789665230538682	3.9997760061812793	B04	10.0	1.0	-	1	4
26	0.9813407970145276	3.9861271353174255	C04	10.0	3.0	-	1	4
27	0.9827895398945424	3.993030445647352	D04	10.0	10.0	-	1	4
28	0.98080204778157	4.0319729302684095	E04	10.0	0.3	-	2	4
29	0.9814194093272454	4.005423284493794	F04	10.0	1.0	-	2	4
30	0.9846236703918136	4.009225673533604	G04	10.0	3.0	-	2	4
31	0.9855332601066252	3.973706436447575	H04	10.0	10.0	-	2	4
32	0.9726528107574504	3.670671835702738	A05	15.0	0.3	-	1	4
33	0.9746802057233284	3.687987281779841	B05	15.0	1.0	-	1	4
34	0.9759993599829327	3.6747683844085963	C05	15.0	3.0	-	1	4
35	0.9779364910790144	3.662155016157121	D05	15.0	10.0	-	1	4
36	0.9736346015983856	3.7207550016313258	E05	15.0	0.3	-	2	4
37	0.9775808690082204	3.679741407557768	F05	15.0	1.0	-	2	4
38	0.9805273505884888	3.6791506389518602	G05	15.0	3.0	-	2	4
39	0.9820455704355759	3.634796713114063	H05	15.0	10.0	-	2	4
40	1.0	3.2939258903167605	A06	30.0	0.3	-	1	4
41	1.0	3.2968499341615285	B06	30.0	1.0	-	1	4
42	1.0	3.31079787179955	C06	30.0	3.0	-	1	4
43	1.0	3.2848939938679247	D06	30.0	10.0	-	1	4
44	1.0	3.3125655673828422	E06	30.0	0.3	-	2	4
45	1.0	3.3252521198209135	F06	30.0	1.0	-	2	4
46	1.0	3.3231818097859587	G06	30.0	3.0	-	2	4
47	1.0	3.300253060655137	H06	30.0	10.0	-	2	4
48	0.00924630584943604	4.264796260679893	A07	0.0	0.3	+	1	4
49	0.012816892229487542	4.323492088681936	B07	0.0	1.0	+	1	4
50	0.016469343210529796	4.279772441817942	C07	0.0	3.0	+	1	4
51	0.016717425122148945	4.267158935321589	D07	0.0	10.0	+	1	4
52	0.010165128809196606	4.266221665578056	E07	0.0	0.3	+	2	4
53	0.012697157418391107	4.30331196354482	F07	0.0	1.0	+	2	4
54	0.013260343285860723	4.310118302409194	G07	0.0	3.0	+	2	4
55	0.014404637377963738	4.250246228875427	H07	0.0	10.0	+	2	4
56	0.6115157904825802	4.248176425105126	A08	5.0	0.3	+	1	4
57	0.695791563987846	4.280739381225604	B08	5.0	1.0	+	1	4
58	0.7376145458062332	4.279850349098194	C08	5.0	3.0	+	1	4
59	0.7740943595656771	4.275972719649376	D08	5.0	10.0	+	1	4
60	0.5734575589193333	4.284831912739157	E08	5.0	0.3	+	2	4
61	0.701263015811801	4.267409102422309	F08	5.0	1.0	+	2	4
62	0.6677892423808159	4.262377897152279	G08	5.0	3.0	+	2	4
63	0.7202580086163325	4.247349763369575	H08	5.0	10.0	+	2	4
64	0.9021539236679682	3.9991271016970935	A09	7.5	0.3	+	1	4
65	0.9376792103326652	4.076955826170848	B09	7.5	1.0	+	1	4
66	0.969901814630134	3.937702077880379	C09	7.5	3.0	+	1	4
67	0.9714661644436418	3.975713622072859	D09	7.5	10.0	+	1	4
68	0.8755332496863237	4.0847926693387135	E09	7.5	0.3	+	2	4
69	0.9541851127355092	3.984706667590572	F09	7.5	1.0	+	2	4
70	0.9579875251301614	3.9644105249158894	G09	7.5	3.0	+	2	4
71	0.96892605411414	4.003940605548054	H09	7.5	10.0	+	2	4
72	0.8577163591445998	3.58067280026842	A10	10.0	0.3	+	1	4
73	1.0	3.364299378449389	B10	10.0	1.0	+	1	4
74	1.0	3.3764187127001715	C10	10.0	3.0	+	1	4
75	1.0	3.3933412296468153	D10	10.0	10.0	+	1	4
76	0.8630827165303208	3.640212386829113	E10	10.0	0.3	+	2	4
77	1.0	3.382197404713007	F10	10.0	1.0	+	2	4
78	1.0	3.4748754063837497	G10	10.0	3.0	+	2	4
79	1.0	3.514139692984394	H10	10.0	10.0	+	2	4
80	0.1482175951161016	3.376446818704871	A11	15.0	0.3	+	1	4
81	0.15441306657223794	3.337129084438621	B11	15.0	1.0	+	1	4
82	0.3034061545689453	3.2671579776525346	C11	15.0	3.0	+	1	4
83	0.0	-1.0	D11	15.0	10.0	+	1	4
84	0.10904483860306267	3.4317123159469265	E11	15.0	0.3	+	2	4
85	0.2070899304069728	3.380556517938944	F11	15.0	1.0	+	2	4
86	0.0	-1.0	G11	15.0	3.0	+	2	4
87	0.0	-1.0	H11	15.0	10.0	+	2	4
88	0.0	-1.0	A12	30.0	0.3	+	1	4
89	0.0	-1.0	B12	30.0	1.0	+	1	4
90	0.1585789484900795	3.18146518605452	C12	30.0	3.0	+	1	4
91	0.14250989502667355	3.1360630823268862	D12	30.0	10.0	+	1	4
92	0.0	-1.0	E12	30.0	0.3	+	2	4
93	0.0	-1.0	F12	30.0	1.0	+	2	4
94	0.0	-1.0	G12	30.0	3.0	+	2	4
95	0.0	-1.0	H12	30.0	10.0	+	2	4
0	0.030824881826856932	4.4060942146673625	A01	0.0	0.3	-	1	5
1	0.03332146195966701	4.380509491914077	B01	0.0	1.0	-	1	5
2	0.030764807360552038	4.380146812347231	C01	0.0	3.0	-	1	5
3	0.030890168290522588	4.374321559080553	D01	0.0	10.0	-	1	5
4	0.028641316433177674	4.402175942235763	E01	0.0	0.3	-	2	5
5	0.031998925910179235	4.365126861084451	F01	0.0	1.0	-	2	5
6	0.03088365896980462	4.377656624564351	G01	0.0	3.0	-	2	5
7	0.03712343375099973	4.33534692776298	H01	0.0	10.0	-	2	5
8	0.8579421976869083	4.4186921005652335	A02	5.0	0.3	-	1	5
9	0.8488685544701372	4.403605576377631	B02	5.0	1.0	-	1	5
10	0.876048322683706	4.382590801477003	C02	5.0	3.0	-	1	5
11	0.8909577765105496	4.382797469971043	D02	5.0	10.0	-	1	5
12	0.8173716049690061	4.440665300208434	E02	5.0	0.3	-	2	5
13	0.8781187844608374	4.415858044346943	F02	5.0	1.0	-	2	5
14	0.8065844636251541	4.386147240636896	G02	5.0	3.0	-	2	5
15	0.8743318831572405	4.308495523485863	H02	5.0	10.0	-	2	5
16	0.9790181090647924	4.255447622108698	A03	7.5	0.3	-	1	5
17	0.9802312761211252	4.240304231708472	B03	7.5	1.0	-	1	5
18	0.9816638016356722	4.228100459198942	C03	7.5	3.0	-	1	5
19	0.981321395492436	4.193983407163745	D03	7.5	10.0	-	1	5
20	0.9804894436261208	4.24755852198103	E03	7.5	0.3	-	2	5
21	0.9815707975833884	4.294001852775106	F03	7.5	1.0	-	2	5
22	0.9821217569997432	4.143839779479697	G03	7.5	3.0	-	2	5
23	0.987457977760538	4.166607632002148	H03	7.5	10.0	-	2	5
24	0.9765727477831996	4.012907632114431	A04	10.0	0.3	-	1	5
25	0.9782310412158952	4.012760208220164	B04	10.0	1.0	-	1	5
26	0.9800431215818258	3.998275967239912	C04	10.0	3.0	-	1	5
27	0.9801086899171636	4.002481627039005	D04	10.0	10.0	-	1	5
28	0.9795955642530983	4.071061022045505	E04	10.0	0.3	-	2	5
29	0.9790099840150941	4.032491599375888	F04	10.0	1.0	-	2	5
30	0.9825378040762656	3.9796238157035937	G04	10.0	3.0	-	2	5
31	0.9855286007472503	3.943554415993415	H04	10.0	10.0	-	2	5
32	0.0091931882852515	4.320412064038658	A07	0.0	0.3	+	1	5
33	0.013594800044067424	4.319845683656041	B07	0.0	1.0	+	1	5
34	0.013499868293967864	4.284230233569752	C07	0.0	3.0	+	1	5
35	0.014306749005560076	4.279443491518489	D07	0.0	10.0	+	1	5
36	0.009110467158412364	4.288501952802768	E07	0.0	0.3	+	2	5
37	0.011138265890953132	4.278297633085089	F07	0.0	1.0	+	2	5
38	0.0124750499001996	4.281719036412638	G07	0.0	3.0	+	2	5
39	0.013891941794522354	4.289603221977152	H07	0.0	10.0	+	2	5
40	0.5188129305776364	4.249839297856326	A08	5.0	0.3	+	1	5
41	0.6256431216040775	4.247732327800163	B08	5.0	1.0	+	1	5
42	0.6476428000677983	4.214829595627821	C08	5.0	3.0	+	1	5
43	0.6714389534883721	4.22140512936939	D08	5.0	10.0	+	1	5
44	0.4939324528485794	4.256658145866993	E08	5.0	0.3	+	2	5
45	0.5940709164890525	4.22776282461314	F08	5.0	1.0	+	2	5
46	0.6195053971703238	4.245545186967977	G08	5.0	3.0	+	2	5
47	0.6145313100268921	4.207851153421034	H08	5.0	10.0	+	2	5
48	0.8247113396863813	4.001094498832524	A09	7.5	0.3	+	1	5
49	0.8293147049250107	4.035613668445579	B09	7.5	1.0	+	1	5
50	0.8766973781060433	3.9579619049490464	C09	7.5	3.0	+	1	5
51	0.8555811422931903	3.930016892958689	D09	7.5	10.0	+	1	5
52	0.8091053307481177	4.053981838556381	E09	7.5	0.3	+	2	5
53	0.8166695937978272	4.014802500876434	F09	7.5	1.0	+	2	5
54	0.8437429197190545	3.991082369010405	G09	7.5	3.0	+	2	5
55	0.9139455351488284	3.914277359242988	H09	7.5	10.0	+	2	5
56	0.43646433516458977	3.7464686608239166	A10	10.0	0.3	+	1	5
57	0.290690609599676	3.764000522959285	B10	10.0	1.0	+	1	5
58	0.37096349596349604	3.73795031800146	C10	10.0	3.0	+	1	5
59	0.2871467234571188	3.740249457469146	D10	10.0	10.0	+	1	5
60	0.3799448231833831	3.7816195704893607	E10	10.0	0.3	+	2	5
61	0.2883468591669282	3.757347249314124	F10	10.0	1.0	+	2	5
62	0.4200144606624791	3.707032190008835	G10	10.0	3.0	+	2	5
63	0.5033391835525266	3.628843069359051	H10	10.0	10.0	+	2	5
0	0.03732822707817076	4.382670976808798	A01	0.0	0.3	-	1	6
1	0.0405587798623296	4.368147535996314	B01	0.0	1.0	-	1	6
2	0.03594014429500312	4.3544137595529415	C01	0.0	3.0	-	1	6
3	0.03385071542487477	4.333238841923294	D01	0.0	10.0	-	1	6
4	0.030374560192401905	4.39100914728507	E01	0.0	0.3	-	2	6
5	0.035452103849597134	4.375579538560099	F01	0.0	1.0	-	2	6
6	0.03810992646237064	4.344955677053966	G01	0.0	3.0	-	2	6
7	0.04069977426636569	4.338436979421095	H01	0.0	10.0	-	2	6
8	0.8838050017535813	4.423553323490321	A02	5.0	0.3	-	1	6
9	0.8847004878568953	4.383725799507741	B02	5.0	1.0	-	1	6
10	0.9091273339209872	4.391802460186936	C02	5.0	3.0	-	1	6
11	0.9155308172685312	4.356692088444288	D02	5.0	10.0	-	1	6
12	0.8514117864987165	4.4032318165693525	E02	5.0	0.3	-	2	6
13	0.9007672360788088	4.3924474088356815	F02	5.0	1.0	-	2	6
14	0.861385085737073	4.3988166182131865	G02	5.0	3.0	-	2	6
15	0.9163459752116564	4.340031114142908	H02	5.0	10.0	-	2	6
16	0.9717001688729096	4.227780041820626	A03	7.5	0.3	-	1	6
17	0.9745832194588684	4.21997545655387	B03	7.5	1.0	-	1	6
18	0.9743638538494998	4.200615649739376	C03	7.5	3.0	-	1	6
19	0.9735533146693484	4.172711480495575	D03	7.5	10.0	-	1	6
20	0.9749864056552474	4.194487422184841	E03	7.5	0.3	-	2	6
21	0.976636279272886	4.232565766990323	F03	7.5	1.0	-	2	6
22	0.9796862320800648	4.2194716655960125	G03	7.5	3.0	-	2	6
23	0.9812531893750168	4.139036551791774	H03	7.5	10.0	-	2	6
24	0.969228672662851	4.003140158352964	A04	10.0	0.3	-	1	6
25	0.9720548542762888	3.992689036614496	B04	10.0	1.0	-	1	6
26	0.9711835429075668	3.972004424696801	C04	10.0	3.0	-	1	6
27	0.9696413403841412	3.9742589683879683	D04	10.0	10.0	-	1	6
28	0.9706155950752394	3.965004959583157	E04	10.0	0.3	-	2	6
29	0.9730409580576366	3.97788407438676	F04	10.0	1.0	-	2	6
30	0.9734387782928824	4.017047732277568	G04	10.0	3.0	-	2	6
31	0.9773877551020408	3.951864797060087	H04	10.0	10.0	-	2	6
32	0.008289904787035205	4.262078996254389	A07	0.0	0.3	+	1	6
33	0.01262813522355507	4.303689957189746	B07	0.0	1.0	+	1	6
34	0.014228181979111347	4.294190580087919	C07	0.0	3.0	+	1	6
35	0.014060828366192877	4.284949325942598	D07	0.0	10.0	+	1	6
36	0.00844205679201842	4.322215786222729	E07	0.0	0.3	+	2	6
37	0.011194029850746268	4.330266132430491	F07	0.0	1.0	+	2	6
38	0.01371211127148668	4.268475059476739	G07	0.0	3.0	+	2	6
39	0.01425742574257426	4.2638502742106175	H07	0.0	10.0	+	2	6
40	0.4206605353199544	4.2094706577236645	A08	5.0	0.3	+	1	6
41	0.5466109924257138	4.230563288209146	B08	5.0	1.0	+	1	6
42	0.5644669059303206	4.228057336161614	C08	5.0	3.0	+	1	6
43	0.5787051768449394	4.216242232032227	D08	5.0	10.0	+	1	6
44	0.411115612860173	4.24115967475581	E08	5.0	0.3	+	2	6
45	0.5165017693363183	4.241137858400092	F08	5.0	1.0	+	2	6
46	0.5651240227777241	4.239079935991661	G08	5.0	3.0	+	2	6
47	0.5936388968963198	4.2411275571863625	H08	5.0	10.0	+	2	6
48	0.7590862410139518	4.01517561576788	A09	7.5	0.3	+	1	6
49	0.7938747419132829	4.088272938076645	B09	7.5	1.0	+	1	6
50	0.7992443884732202	4.070175583883382	C09	7.5	3.0	+	1	6
51	0.7761111111111111	4.05647195681107	D09	7.5	10.0	+	1	6
52	0.757864775791471	4.087051932550326	E09	7.5	0.3	+	2	6
53	0.8048430624103474	4.109805398879585	F09	7.5	1.0	+	2	6
54	0.8095076153229529	4.0733159601780935	G09	7.5	3.0	+	2	6
55	0.8391357125515901	4.035395310405495	H09	7.5	10.0	+	2	6
56	0.3536425576519916	3.696458491525411	A10	10.0	0.3	+	1	6
57	0.18081599685651287	3.7629879735479017	B10	10.0	1.0	+	1	6
58	0.2798682268380859	3.744476308329216	C10	10.0	3.0	+	1	6
59	0.22147867624908552	3.74655882116892	D10	10.0	10.0	+	1	6
60	0.22488090795337295	3.7388155247871317	E10	10.0	0.3	+	2	6
61	0.17514379887546047	3.7639167175315427	F10	10.0	1.0	+	2	6
62	0.2470477292698086	3.7600820332305114	G10	10.0	3.0	+	2	6
63	0.34931081052112584	3.7509078156045583	H10	10.0	10.0	+	2	6
