# Supplementary material for: Integrase-mediated differentiation circuits improve evolutionary stability of burdensome and toxic functions in E. coli
Source: Nat Commun. 2022 Nov 10;13:6822. doi: 10.1038/s41467-022-34361-y (PMC9649629; doi:10.1038/s41467-022-34361-y)
Supplement: Supplementary file 8 — Source Data [file 41467_2022_34361_MOESM8_ESM.zip › Suppl Fig 2/figureS2E-F_flow_diff_fractions_avgs.csv]

	plate	sal	las	chlor	fraction	std
0	1	0.0	0.3	+	0.0	0.0
1	1	0.0	0.3	-	0.006905494550046165	8.636030813550318e-05
2	1	0.0	1.0	+	0.002320490367775832	0.0032816689494647128
3	1	0.0	1.0	-	0.007504072588018224	0.0003061533572816826
4	1	0.0	3.0	+	0.004524650052107934	0.00014960220056616002
5	1	0.0	3.0	-	0.008039839761800961	0.00017632371530425868
6	1	0.0	10.0	+	0.004904823846600515	0.00010466682765939785
7	1	0.0	10.0	-	0.008314088972704217	0.0005953509660904243
8	1	5.0	0.3	+	0.0847950560045901	0.008682486479014605
9	1	5.0	0.3	-	0.0724233689521519	0.027814170405717726
10	1	5.0	1.0	+	0.07957843028117481	0.00388782431749663
11	1	5.0	1.0	-	0.08078616937312685	0.013936647458343523
12	1	5.0	3.0	+	0.08655336999675381	0.010300911855690969
13	1	5.0	3.0	-	0.10870763404397175	0.016215577694149424
14	1	5.0	10.0	+	0.07785970208836028	0.024343604091306564
15	1	5.0	10.0	-	0.11263043858600447	0.06760520763889041
16	1	7.5	0.3	+	0.40610919368471965	0.03628698774313707
17	1	7.5	0.3	-	0.41677148008683523	0.008512644950281034
18	1	7.5	1.0	+	0.3762329450034937	0.01566508048716436
19	1	7.5	1.0	-	0.37711522117595886	0.06311663643119254
20	1	7.5	3.0	+	0.3948462791412381	0.030639146135536137
21	1	7.5	3.0	-	0.4389591409692474	0.022829376543947604
22	1	7.5	10.0	+	0.36258190081328084	0.07247525249989618
23	1	7.5	10.0	-	0.45167726922137685	0.12821671004446714
24	1	10.0	0.3	+	0.7529643643181714	0.0364259907658781
25	1	10.0	0.3	-	0.706541266308704	0.008217991627121031
26	1	10.0	1.0	+	0.6726002642717467	0.022003550842232534
27	1	10.0	1.0	-	0.6737073037256444	0.009197169611073674
28	1	10.0	3.0	+	0.6791053547107513	0.0273852456897882
29	1	10.0	3.0	-	0.6871749039567643	0.016704143440252995
30	1	10.0	10.0	+	0.6317051292289861	0.08165703892910935
31	1	10.0	10.0	-	0.7413627853067047	0.36576825675366015
32	1	15.0	0.3	+	1.0	0.0
33	1	15.0	0.3	-	1.0	0.0
34	1	15.0	1.0	+	1.0	0.0
35	1	15.0	1.0	-	1.0	0.0
36	1	15.0	3.0	+	1.0	0.0
37	1	15.0	3.0	-	1.0	0.0
38	1	15.0	10.0	+	1.0	0.0
39	1	15.0	10.0	-	1.0	0.0
40	1	30.0	0.3	+	1.0	0.0
41	1	30.0	0.3	-	0.9710463749494085	0.0014000400199337397
42	1	30.0	1.0	+	1.0	0.0
43	1	30.0	1.0	-	0.9742787110245225	0.0016673340118248238
44	1	30.0	3.0	+	1.0	0.0
45	1	30.0	3.0	-	1.0	0.0
46	1	30.0	10.0	+	1.0	0.0
47	1	30.0	10.0	-	1.0	0.0
48	2	0.0	0.3	+	0.005512736058787241	0.0006102045312700162
49	2	0.0	0.3	-	0.010643746200997414	0.0008368110396706265
50	2	0.0	1.0	+	0.0071359551835123375	0.00014836056523090027
51	2	0.0	1.0	-	0.011479953998489313	0.001355080608416037
52	2	0.0	3.0	+	0.007233487847946961	0.00010889345198957609
53	2	0.0	3.0	-	0.011057601670001974	0.00041618157110500417
54	2	0.0	10.0	+	0.007847603467797355	0.0008375358788478307
55	2	0.0	10.0	-	0.012113943955731855	0.0007484781900660469
56	2	5.0	0.3	+	0.3486368421192695	0.10524364146256214
57	2	5.0	0.3	-	0.3019559790694065	0.09745629892726003
58	2	5.0	1.0	+	0.4297454291543378	0.004272751023874329
59	2	5.0	1.0	-	0.35080488423846157	0.09486101288489612
60	2	5.0	3.0	+	0.4374626585010905	0.024070613429336897
61	2	5.0	3.0	-	0.41887902458898935	0.06773637628640769
62	2	5.0	10.0	+	0.4379655181805939	0.006733666797604723
63	2	5.0	10.0	-	0.40439083613909266	0.0895001219753507
64	2	7.5	0.3	+	0.7540568619144045	0.04202342335976408
65	2	7.5	0.3	-	0.8035111120866621	0.03398711352824137
66	2	7.5	1.0	+	0.8137028566348764	0.0011612106882982857
67	2	7.5	1.0	-	0.8178724827023848	0.061169543058304104
68	2	7.5	3.0	+	0.8387912243922868	0.009713421874826595
69	2	7.5	3.0	-	0.8908063811440452	0.009614652046515165
70	2	7.5	10.0	+	0.8305873693312482	0.04130933864349789
71	2	7.5	10.0	-	0.8778285404301627	0.05945488925951887
72	2	10.0	0.3	+	0.9352424212064688	0.0014932125897429696
73	2	10.0	0.3	-	0.9400917467864081	0.00655863455623883
74	2	10.0	1.0	+	0.9449910260788199	0.003935876318672238
75	2	10.0	1.0	-	0.9446693765508203	0.009669071057276117
76	2	10.0	3.0	+	0.950809911389386	0.0022233434013265887
77	2	10.0	3.0	-	0.9539576697196037	0.006147267843585794
78	2	10.0	10.0	+	0.9541075523606266	0.00318608196590654
79	2	10.0	10.0	-	0.9434070139832484	0.01984414466640415
80	2	15.0	0.3	+	0.9378219500453502	0.005173920564039144
81	2	15.0	0.3	-	0.9489603800926777	0.00020493907028632576
82	2	15.0	1.0	+	0.946140646091423	0.007127960894613592
83	2	15.0	1.0	-	0.9456922714153373	0.004833749585048318
84	2	15.0	3.0	+	0.9553308514405909	0.005027158682815261
85	2	15.0	3.0	-	0.9485211692441367	0.000157852918689942
86	2	15.0	10.0	+	0.9575511537275891	0.0045029350682999495
87	2	15.0	10.0	-	0.9572784544222332	0.0038585385138064374
88	2	30.0	0.3	+	0.0	0.0
89	2	30.0	0.3	-	0.9295798046827697	0.003514180305880095
90	2	30.0	1.0	+	0.0	0.0
91	2	30.0	1.0	-	0.9264794400108212	0.0020922441280205877
92	2	30.0	3.0	+	0.0	0.0
93	2	30.0	3.0	-	0.9279773858632296	0.0008213932611475576
94	2	30.0	10.0	+	0.0	0.0
95	2	30.0	10.0	-	0.9641162356704879	0.050747306183795936
96	3	0.0	0.3	+	0.00826375298653104	0.00019327637367680156
97	3	0.0	0.3	-	0.017098531657562036	0.0005780526377435758
98	3	0.0	1.0	+	0.01199387785791051	0.0009434540484899692
99	3	0.0	1.0	-	0.01785905526226624	0.0014134074161179769
100	3	0.0	3.0	+	0.012734592619342514	0.00013992053950972786
101	3	0.0	3.0	-	0.01930914461636592	0.0005118253574579842
102	3	0.0	10.0	+	0.01276241126290503	0.0011303360683477001
103	3	0.0	10.0	-	0.019146390635182364	0.002884801392188603
104	3	5.0	0.3	+	0.5151260562465236	0.05946238347581011
105	3	5.0	0.3	-	0.5671123927843219	0.05920484277882927
106	3	5.0	1.0	+	0.65216256645708	0.0016794610718171192
107	3	5.0	1.0	-	0.6341911601029634	0.09203027031739758
108	3	5.0	3.0	+	0.6536866816272489	0.037563911065076366
109	3	5.0	3.0	-	0.6503323495209501	0.05796034155030577
110	3	5.0	10.0	+	0.7147346129017564	0.014448648627328572
111	3	5.0	10.0	-	0.6885001321682515	0.0553627576495581
112	3	7.5	0.3	+	0.885065379376761	0.0415725975096704
113	3	7.5	0.3	-	0.9453127215048566	0.005526080417891692
114	3	7.5	1.0	+	0.9539832586925208	0.005672541090878048
115	3	7.5	1.0	-	0.9540231443170396	0.005283848687945124
116	3	7.5	3.0	+	0.9661911407658402	0.008212771313932268
117	3	7.5	3.0	-	0.975710711043811	0.0030200586306498387
118	3	7.5	10.0	+	0.9659082172952618	0.010833270006664567
119	3	7.5	10.0	-	0.9788303573686513	0.00016258319364574286
120	3	10.0	0.3	+	1.0	0.0
121	3	10.0	0.3	-	0.9773188845125256	0.00021073362889030933
122	3	10.0	1.0	+	0.9859229340764277	0.0007701962172241114
123	3	10.0	1.0	-	0.9787245922038494	0.0020491298912108866
124	3	10.0	3.0	+	0.9823360232739384	0.0027247072902480095
125	3	10.0	3.0	-	0.9814832805699208	0.004838331868120246
126	3	10.0	10.0	+	0.9879202114317768	0.0021170134233651
127	3	10.0	10.0	-	0.9829017542045679	0.004081235637727913
128	3	15.0	0.3	+	1.0	0.0
129	3	15.0	0.3	-	0.9681755097218768	0.0006667207026340572
130	3	15.0	1.0	+	1.0	0.0
131	3	15.0	1.0	-	0.97351962956216	0.0015927917863744886
132	3	15.0	3.0	+	1.0	0.0
133	3	15.0	3.0	-	0.975277435074902	0.0072304010260793895
134	3	15.0	10.0	+	1.0	0.0
135	3	15.0	10.0	-	0.9774225044443734	0.00703464576671382
136	3	30.0	0.3	+	0.037915520027956146	0.053620642647964296
137	3	30.0	0.3	-	1.0	0.0
138	3	30.0	1.0	+	0.0	0.0
139	3	30.0	1.0	-	1.0	0.0
140	3	30.0	3.0	+	0.0	0.0
141	3	30.0	3.0	-	1.0	0.0
142	3	30.0	10.0	+	0.0	0.0
143	3	30.0	10.0	-	1.0	0.0
144	4	0.0	0.3	+	0.009705717329316323	0.0006497059455565904
145	4	0.0	0.3	-	0.02323949765741098	0.00026608562523839843
146	4	0.0	1.0	+	0.012757024823939325	8.46652968703798e-05
147	4	0.0	1.0	-	0.024382223904974562	9.368969424154234e-05
148	4	0.0	3.0	+	0.014864843248195259	0.0022691056075606207
149	4	0.0	3.0	-	0.025447067098975085	0.0013077085737321875
150	4	0.0	10.0	+	0.015561031250056341	0.0016353878973584977
151	4	0.0	10.0	-	0.027202663232584252	0.0009421855691155571
152	4	5.0	0.3	+	0.5924866747009567	0.026911233618339817
153	4	5.0	0.3	-	0.7494427326863109	0.031009036181512403
154	4	5.0	1.0	+	0.6985272898998235	0.003868900687654028
155	4	5.0	1.0	-	0.7910364661959683	0.050828311825679456
156	4	5.0	3.0	+	0.7027018940935246	0.04937394555052081
157	4	5.0	3.0	-	0.7782851184266442	0.05489046540934938
158	4	5.0	10.0	+	0.7471761840910047	0.038068048830620344
159	4	5.0	10.0	-	0.8252222001555518	0.04411064713305612
160	4	7.5	0.3	+	0.888843586677146	0.018823659092177134
161	4	7.5	0.3	-	0.9761413479259742	0.0006541092432439976
162	4	7.5	1.0	+	0.9459321615340872	0.01167143551865432
163	4	7.5	1.0	-	0.9792809899872482	0.0014254777525391888
164	4	7.5	3.0	+	0.9639446698801477	0.008424674898450375
165	4	7.5	3.0	-	0.9821488845562074	0.0015535188208407429
166	4	7.5	10.0	+	0.9701961092788909	0.0017961292389526784
167	4	7.5	10.0	-	0.984543731153904	0.0018297627844740716
168	4	10.0	0.3	+	0.8603995378374603	0.003794587697713832
169	4	10.0	0.3	-	0.9798356707785414	0.0013666634640485055
170	4	10.0	1.0	+	1.0	0.0
171	4	10.0	1.0	-	0.9801929661905568	0.0017344525173843372
172	4	10.0	3.0	+	1.0	0.0
173	4	10.0	3.0	-	0.9829822337031706	0.002321342026855753
174	4	10.0	10.0	+	1.0	0.0
175	4	10.0	10.0	-	0.9841614000005838	0.0019401031676423409
176	4	15.0	0.3	+	0.12863121685958215	0.02769932176813933
177	4	15.0	0.3	-	0.973143706177918	0.0006942309613320786
178	4	15.0	1.0	+	0.18075149848960537	0.037248167629181414
179	4	15.0	1.0	-	0.9761305373657744	0.0020510786786859967
180	4	15.0	3.0	+	0.15170307728447266	0.21454054934943503
181	4	15.0	3.0	-	0.9782633552857107	0.00320177286233773
182	4	15.0	10.0	+	0.0	0.0
183	4	15.0	10.0	-	0.9799910307572952	0.0029055578774584223
184	4	30.0	0.3	+	0.0	0.0
185	4	30.0	0.3	-	1.0	0.0
186	4	30.0	1.0	+	0.0	0.0
187	4	30.0	1.0	-	1.0	0.0
188	4	30.0	3.0	+	0.07928947424503975	0.11213224983076744
189	4	30.0	3.0	-	1.0	0.0
190	4	30.0	10.0	+	0.07125494751333677	0.10076971315954392
191	4	30.0	10.0	-	1.0	0.0
192	5	0.0	0.3	+	0.009151827721831932	5.8492669735345885e-05
193	5	0.0	0.3	-	0.0297330991300173	0.0015440138970348727
194	5	0.0	1.0	+	0.012366532967510278	0.0017370319578834685
195	5	0.0	1.0	-	0.03266019393492312	0.0009351742089564726
196	5	0.0	3.0	+	0.012987459097083733	0.0007246560357182449
197	5	0.0	3.0	-	0.03082423316517833	8.404077885743462e-05
198	5	0.0	10.0	+	0.014099345400041215	0.00029331299180985235
199	5	0.0	10.0	-	0.03400680102076116	0.0044075842760392765
200	5	5.0	0.3	+	0.506372691713108	0.017593154521377132
201	5	5.0	0.3	-	0.8376569013279571	0.028687741227586168
202	5	5.0	1.0	+	0.6098570190465651	0.022324920333846823
203	5	5.0	1.0	-	0.8634936694654873	0.02068303597769016
204	5	5.0	3.0	+	0.633574098619061	0.019896148393782162
205	5	5.0	3.0	-	0.8413163931544301	0.04911836578768864
206	5	5.0	10.0	+	0.6429851317576321	0.04023978059295878
207	5	5.0	10.0	-	0.8826448298338951	0.011756281933409257
208	5	7.5	0.3	+	0.8169083352172495	0.011035114747504012
209	5	7.5	0.3	-	0.9797537763454566	0.0010403906457094592
210	5	7.5	1.0	+	0.822992149361419	0.008941443826888901
211	5	7.5	1.0	-	0.9809010368522568	0.0009471847095112163
212	5	7.5	3.0	+	0.8602201489125489	0.02330232099576975
213	5	7.5	3.0	-	0.9818927793177077	0.0003238233434154014
214	5	7.5	10.0	+	0.8847633387210093	0.04126985796805739
215	5	7.5	10.0	-	0.984389686626487	0.0043392189350841565
216	5	10.0	0.3	+	0.40820457917398645	0.039965330191265594
217	5	10.0	0.3	-	0.978084156018149	0.002137454024147763
218	5	10.0	1.0	+	0.2895187343833021	0.0016572818244048855
219	5	10.0	1.0	-	0.9786205126154945	0.0005507957354699189
220	5	10.0	3.0	+	0.39548897831298757	0.03468426976239291
221	5	10.0	3.0	-	0.9812904628290458	0.0017640069087256705
222	5	10.0	10.0	+	0.3952429535048227	0.15287115457486494
223	5	10.0	10.0	-	0.982818645332207	0.00383245570138075
224	6	0.0	0.3	+	0.008365980789526812	0.00010758771449476026
225	6	0.0	0.3	-	0.03385139363528633	0.004916985009039498
226	6	0.0	1.0	+	0.01191108253715067	0.0010140656340491662
227	6	0.0	1.0	-	0.03800544185596337	0.0036109652379258087
228	6	0.0	3.0	+	0.013970146625299013	0.0003649170969331426
229	6	0.0	3.0	-	0.03702503537868688	0.001534267684243216
230	6	0.0	10.0	+	0.014159127054383568	0.0001390153380027601
231	6	0.0	10.0	-	0.037275244845620226	0.004843015951563909
232	6	5.0	0.3	+	0.4158880740900637	0.006749279397211184
233	6	5.0	0.3	-	0.867608394126149	0.022905462171150474
234	6	5.0	1.0	+	0.531556380881016	0.021290435822770057
235	6	5.0	1.0	-	0.892733861967852	0.011360906619332024
236	6	5.0	3.0	+	0.5647954643540223	0.00046465177883101477
237	6	5.0	3.0	-	0.8852562098290301	0.033758867439936904
238	6	5.0	10.0	+	0.5861720368706296	0.010559734716672585
239	6	5.0	10.0	-	0.9159383962400938	0.0005764037093219068
240	6	7.5	0.3	+	0.7584755084027115	0.0008637063417997399
241	6	7.5	0.3	-	0.9733432872640785	0.0023237203133757607
242	6	7.5	1.0	+	0.7993589021618152	0.007755773801701734
243	6	7.5	1.0	-	0.9756097493658771	0.0014517325166733973
244	6	7.5	3.0	+	0.8043760018980866	0.007257197302301831
245	6	7.5	3.0	-	0.9770250429647822	0.0037634897388722287
246	6	7.5	10.0	+	0.8076234118313506	0.04456512306014223
247	6	7.5	10.0	-	0.9774032520221826	0.005444633618664942
248	6	10.0	0.3	+	0.28926173280268225	0.09104823565866003
249	6	10.0	0.3	-	0.9699221338690451	0.0009807022427795313
250	6	10.0	1.0	+	0.17797989786598667	0.004010849656634793
251	6	10.0	1.0	-	0.9725479061669626	0.0006972806707447512
252	6	10.0	3.0	+	0.2634579780539472	0.023207596392445427
253	6	10.0	3.0	-	0.9723111606002246	0.0015946922341285026
254	6	10.0	10.0	+	0.2853947433851057	0.09039096899730897
255	6	10.0	10.0	-	0.973514547743091	0.005477542376910089
