# Supplementary material for: Integrase-mediated differentiation circuits improve evolutionary stability of burdensome and toxic functions in E. coli
Source: Nat Commun. 2022 Nov 10;13:6822. doi: 10.1038/s41467-022-34361-y (PMC9649629; doi:10.1038/s41467-022-34361-y)
Supplement: Supplementary file 8 — Source Data [file 41467_2022_34361_MOESM8_ESM.zip › Suppl Fig 27/figureS27_tidy.csv]

Channel	Gain	Time (sec)	Time (hr)	Well	Measurement	Units	Excitation	Emission	strain	kan	carb	spent_media	percent	rep	ChanStr
sfGFP	61	518	0.1438888888888889	A1	184	AFU	485	515	naive HCA	-	+	-	0	1	sfGFP61485515
sfGFP	61	518	0.1438888888888889	A2	170	AFU	485	515	naive HCA	-	+	-	0	2	sfGFP61485515
sfGFP	61	518	0.1438888888888889	A3	165	AFU	485	515	naive HCA	-	+	-	0	3	sfGFP61485515
sfGFP	61	518	0.1438888888888889	A4	155	AFU	485	515	naive HCK	+	-	-	0	1	sfGFP61485515
sfGFP	61	518	0.1438888888888889	A5	156	AFU	485	515	naive HCK	+	-	-	0	2	sfGFP61485515
sfGFP	61	518	0.1438888888888889	A6	155	AFU	485	515	naive HCK	+	-	-	0	3	sfGFP61485515
sfGFP	61	518	0.1438888888888889	B1	163	AFU	485	515	naive HCA	+	+	-	0	1	sfGFP61485515
sfGFP	61	518	0.1438888888888889	B2	165	AFU	485	515	naive HCA	+	+	-	0	2	sfGFP61485515
sfGFP	61	518	0.1438888888888889	B3	150	AFU	485	515	naive HCA	+	+	-	0	3	sfGFP61485515
sfGFP	61	518	0.1438888888888889	B4	145	AFU	485	515	naive HCK	+	+	-	0	1	sfGFP61485515
sfGFP	61	518	0.1438888888888889	B5	140	AFU	485	515	naive HCK	+	+	-	0	2	sfGFP61485515
sfGFP	61	518	0.1438888888888889	B6	158	AFU	485	515	naive HCK	+	+	-	0	3	sfGFP61485515
sfGFP	61	518	0.1438888888888889	C1	166	AFU	485	515	naive HCA	+	+	kan	1	1	sfGFP61485515
sfGFP	61	518	0.1438888888888889	C2	159	AFU	485	515	naive HCA	+	+	kan	1	2	sfGFP61485515
sfGFP	61	518	0.1438888888888889	C3	156	AFU	485	515	naive HCA	+	+	kan	1	3	sfGFP61485515
sfGFP	61	518	0.1438888888888889	C4	148	AFU	485	515	naive HCK	+	+	carb	1	1	sfGFP61485515
sfGFP	61	518	0.1438888888888889	C5	134	AFU	485	515	naive HCK	+	+	carb	1	2	sfGFP61485515
sfGFP	61	518	0.1438888888888889	C6	151	AFU	485	515	naive HCK	+	+	carb	1	3	sfGFP61485515
sfGFP	61	518	0.1438888888888889	D1	159	AFU	485	515	naive HCA	+	+	kan	2	1	sfGFP61485515
sfGFP	61	518	0.1438888888888889	D2	149	AFU	485	515	naive HCA	+	+	kan	2	2	sfGFP61485515
sfGFP	61	518	0.1438888888888889	D3	152	AFU	485	515	naive HCA	+	+	kan	2	3	sfGFP61485515
sfGFP	61	518	0.1438888888888889	D4	152	AFU	485	515	naive HCK	+	+	carb	2	1	sfGFP61485515
sfGFP	61	518	0.1438888888888889	D5	155	AFU	485	515	naive HCK	+	+	carb	2	2	sfGFP61485515
sfGFP	61	518	0.1438888888888889	D6	135	AFU	485	515	naive HCK	+	+	carb	2	3	sfGFP61485515
sfGFP	61	518	0.1438888888888889	E1	164	AFU	485	515	naive HCA	+	+	kan	5	1	sfGFP61485515
sfGFP	61	518	0.1438888888888889	E2	148	AFU	485	515	naive HCA	+	+	kan	5	2	sfGFP61485515
sfGFP	61	518	0.1438888888888889	E3	153	AFU	485	515	naive HCA	+	+	kan	5	3	sfGFP61485515
sfGFP	61	518	0.1438888888888889	E4	156	AFU	485	515	naive HCK	+	+	carb	5	1	sfGFP61485515
sfGFP	61	518	0.1438888888888889	E5	143	AFU	485	515	naive HCK	+	+	carb	5	2	sfGFP61485515
sfGFP	61	518	0.1438888888888889	E6	143	AFU	485	515	naive HCK	+	+	carb	5	3	sfGFP61485515
sfGFP	61	518	0.1438888888888889	F1	168	AFU	485	515	naive HCA	+	+	kan	10	1	sfGFP61485515
sfGFP	61	518	0.1438888888888889	F2	155	AFU	485	515	naive HCA	+	+	kan	10	2	sfGFP61485515
sfGFP	61	518	0.1438888888888889	F3	160	AFU	485	515	naive HCA	+	+	kan	10	3	sfGFP61485515
sfGFP	61	518	0.1438888888888889	F4	148	AFU	485	515	naive HCK	+	+	carb	10	1	sfGFP61485515
sfGFP	61	518	0.1438888888888889	F5	140	AFU	485	515	naive HCK	+	+	carb	10	2	sfGFP61485515
sfGFP	61	518	0.1438888888888889	F6	139	AFU	485	515	naive HCK	+	+	carb	10	3	sfGFP61485515
sfGFP	61	518	0.1438888888888889	G1	177	AFU	485	515	naive HCA + JS006 HCK	+	+	-	0	1	sfGFP61485515
sfGFP	61	518	0.1438888888888889	G2	155	AFU	485	515	naive HCA + JS006 HCK	+	+	-	0	2	sfGFP61485515
sfGFP	61	518	0.1438888888888889	G3	147	AFU	485	515	naive HCA + JS006 HCK	+	+	-	0	3	sfGFP61485515
sfGFP	61	518	0.1438888888888889	G4	177	AFU	485	515	naive HCK + JS006 HCA	+	+	-	0	1	sfGFP61485515
sfGFP	61	518	0.1438888888888889	G5	149	AFU	485	515	naive HCK + JS006 HCA	+	+	-	0	2	sfGFP61485515
sfGFP	61	518	0.1438888888888889	G6	142	AFU	485	515	naive HCK + JS006 HCA	+	+	-	0	3	sfGFP61485515
sfGFP	61	518	0.1438888888888889	H1	73	AFU	485	515	JS006 HCK	+	-	-	0	1	sfGFP61485515
sfGFP	61	518	0.1438888888888889	H2	77	AFU	485	515	JS006 HCK	+	-	-	0	2	sfGFP61485515
sfGFP	61	518	0.1438888888888889	H3	72	AFU	485	515	JS006 HCK	+	-	-	0	3	sfGFP61485515
sfGFP	61	518	0.1438888888888889	H4	70	AFU	485	515	JS006 HCA	-	+	-	0	1	sfGFP61485515
sfGFP	61	518	0.1438888888888889	H5	82	AFU	485	515	JS006 HCA	-	+	-	0	2	sfGFP61485515
sfGFP	61	518	0.1438888888888889	H6	83	AFU	485	515	JS006 HCA	-	+	-	0	3	sfGFP61485515
sfGFP	61	1118	0.31055555555555553	A1	193	AFU	485	515	naive HCA	-	+	-	0	1	sfGFP61485515
sfGFP	61	1118	0.31055555555555553	A2	167	AFU	485	515	naive HCA	-	+	-	0	2	sfGFP61485515
sfGFP	61	1118	0.31055555555555553	A3	175	AFU	485	515	naive HCA	-	+	-	0	3	sfGFP61485515
sfGFP	61	1118	0.31055555555555553	A4	164	AFU	485	515	naive HCK	+	-	-	0	1	sfGFP61485515
sfGFP	61	1118	0.31055555555555553	A5	154	AFU	485	515	naive HCK	+	-	-	0	2	sfGFP61485515
sfGFP	61	1118	0.31055555555555553	A6	156	AFU	485	515	naive HCK	+	-	-	0	3	sfGFP61485515
sfGFP	61	1118	0.31055555555555553	B1	158	AFU	485	515	naive HCA	+	+	-	0	1	sfGFP61485515
sfGFP	61	1118	0.31055555555555553	B2	159	AFU	485	515	naive HCA	+	+	-	0	2	sfGFP61485515
sfGFP	61	1118	0.31055555555555553	B3	163	AFU	485	515	naive HCA	+	+	-	0	3	sfGFP61485515
sfGFP	61	1118	0.31055555555555553	B4	154	AFU	485	515	naive HCK	+	+	-	0	1	sfGFP61485515
sfGFP	61	1118	0.31055555555555553	B5	150	AFU	485	515	naive HCK	+	+	-	0	2	sfGFP61485515
sfGFP	61	1118	0.31055555555555553	B6	161	AFU	485	515	naive HCK	+	+	-	0	3	sfGFP61485515
sfGFP	61	1118	0.31055555555555553	C1	156	AFU	485	515	naive HCA	+	+	kan	1	1	sfGFP61485515
sfGFP	61	1118	0.31055555555555553	C2	159	AFU	485	515	naive HCA	+	+	kan	1	2	sfGFP61485515
sfGFP	61	1118	0.31055555555555553	C3	148	AFU	485	515	naive HCA	+	+	kan	1	3	sfGFP61485515
sfGFP	61	1118	0.31055555555555553	C4	151	AFU	485	515	naive HCK	+	+	carb	1	1	sfGFP61485515
sfGFP	61	1118	0.31055555555555553	C5	144	AFU	485	515	naive HCK	+	+	carb	1	2	sfGFP61485515
sfGFP	61	1118	0.31055555555555553	C6	154	AFU	485	515	naive HCK	+	+	carb	1	3	sfGFP61485515
sfGFP	61	1118	0.31055555555555553	D1	173	AFU	485	515	naive HCA	+	+	kan	2	1	sfGFP61485515
sfGFP	61	1118	0.31055555555555553	D2	159	AFU	485	515	naive HCA	+	+	kan	2	2	sfGFP61485515
sfGFP	61	1118	0.31055555555555553	D3	166	AFU	485	515	naive HCA	+	+	kan	2	3	sfGFP61485515
sfGFP	61	1118	0.31055555555555553	D4	155	AFU	485	515	naive HCK	+	+	carb	2	1	sfGFP61485515
sfGFP	61	1118	0.31055555555555553	D5	152	AFU	485	515	naive HCK	+	+	carb	2	2	sfGFP61485515
sfGFP	61	1118	0.31055555555555553	D6	162	AFU	485	515	naive HCK	+	+	carb	2	3	sfGFP61485515
sfGFP	61	1118	0.31055555555555553	E1	167	AFU	485	515	naive HCA	+	+	kan	5	1	sfGFP61485515
sfGFP	61	1118	0.31055555555555553	E2	170	AFU	485	515	naive HCA	+	+	kan	5	2	sfGFP61485515
sfGFP	61	1118	0.31055555555555553	E3	166	AFU	485	515	naive HCA	+	+	kan	5	3	sfGFP61485515
sfGFP	61	1118	0.31055555555555553	E4	160	AFU	485	515	naive HCK	+	+	carb	5	1	sfGFP61485515
sfGFP	61	1118	0.31055555555555553	E5	157	AFU	485	515	naive HCK	+	+	carb	5	2	sfGFP61485515
sfGFP	61	1118	0.31055555555555553	E6	151	AFU	485	515	naive HCK	+	+	carb	5	3	sfGFP61485515
sfGFP	61	1118	0.31055555555555553	F1	165	AFU	485	515	naive HCA	+	+	kan	10	1	sfGFP61485515
sfGFP	61	1118	0.31055555555555553	F2	174	AFU	485	515	naive HCA	+	+	kan	10	2	sfGFP61485515
sfGFP	61	1118	0.31055555555555553	F3	165	AFU	485	515	naive HCA	+	+	kan	10	3	sfGFP61485515
sfGFP	61	1118	0.31055555555555553	F4	149	AFU	485	515	naive HCK	+	+	carb	10	1	sfGFP61485515
sfGFP	61	1118	0.31055555555555553	F5	158	AFU	485	515	naive HCK	+	+	carb	10	2	sfGFP61485515
sfGFP	61	1118	0.31055555555555553	F6	159	AFU	485	515	naive HCK	+	+	carb	10	3	sfGFP61485515
sfGFP	61	1118	0.31055555555555553	G1	180	AFU	485	515	naive HCA + JS006 HCK	+	+	-	0	1	sfGFP61485515
sfGFP	61	1118	0.31055555555555553	G2	172	AFU	485	515	naive HCA + JS006 HCK	+	+	-	0	2	sfGFP61485515
sfGFP	61	1118	0.31055555555555553	G3	162	AFU	485	515	naive HCA + JS006 HCK	+	+	-	0	3	sfGFP61485515
sfGFP	61	1118	0.31055555555555553	G4	152	AFU	485	515	naive HCK + JS006 HCA	+	+	-	0	1	sfGFP61485515
sfGFP	61	1118	0.31055555555555553	G5	155	AFU	485	515	naive HCK + JS006 HCA	+	+	-	0	2	sfGFP61485515
sfGFP	61	1118	0.31055555555555553	G6	160	AFU	485	515	naive HCK + JS006 HCA	+	+	-	0	3	sfGFP61485515
sfGFP	61	1118	0.31055555555555553	H1	67	AFU	485	515	JS006 HCK	+	-	-	0	1	sfGFP61485515
sfGFP	61	1118	0.31055555555555553	H2	83	AFU	485	515	JS006 HCK	+	-	-	0	2	sfGFP61485515
sfGFP	61	1118	0.31055555555555553	H3	75	AFU	485	515	JS006 HCK	+	-	-	0	3	sfGFP61485515
sfGFP	61	1118	0.31055555555555553	H4	74	AFU	485	515	JS006 HCA	-	+	-	0	1	sfGFP61485515
sfGFP	61	1118	0.31055555555555553	H5	76	AFU	485	515	JS006 HCA	-	+	-	0	2	sfGFP61485515
sfGFP	61	1118	0.31055555555555553	H6	83	AFU	485	515	JS006 HCA	-	+	-	0	3	sfGFP61485515
sfGFP	61	1718	0.4772222222222222	A1	184	AFU	485	515	naive HCA	-	+	-	0	1	sfGFP61485515
sfGFP	61	1718	0.4772222222222222	A2	175	AFU	485	515	naive HCA	-	+	-	0	2	sfGFP61485515
sfGFP	61	1718	0.4772222222222222	A3	174	AFU	485	515	naive HCA	-	+	-	0	3	sfGFP61485515
sfGFP	61	1718	0.4772222222222222	A4	165	AFU	485	515	naive HCK	+	-	-	0	1	sfGFP61485515
sfGFP	61	1718	0.4772222222222222	A5	148	AFU	485	515	naive HCK	+	-	-	0	2	sfGFP61485515
sfGFP	61	1718	0.4772222222222222	A6	162	AFU	485	515	naive HCK	+	-	-	0	3	sfGFP61485515
sfGFP	61	1718	0.4772222222222222	B1	170	AFU	485	515	naive HCA	+	+	-	0	1	sfGFP61485515
sfGFP	61	1718	0.4772222222222222	B2	177	AFU	485	515	naive HCA	+	+	-	0	2	sfGFP61485515
sfGFP	61	1718	0.4772222222222222	B3	170	AFU	485	515	naive HCA	+	+	-	0	3	sfGFP61485515
sfGFP	61	1718	0.4772222222222222	B4	156	AFU	485	515	naive HCK	+	+	-	0	1	sfGFP61485515
sfGFP	61	1718	0.4772222222222222	B5	158	AFU	485	515	naive HCK	+	+	-	0	2	sfGFP61485515
sfGFP	61	1718	0.4772222222222222	B6	157	AFU	485	515	naive HCK	+	+	-	0	3	sfGFP61485515
sfGFP	61	1718	0.4772222222222222	C1	164	AFU	485	515	naive HCA	+	+	kan	1	1	sfGFP61485515
sfGFP	61	1718	0.4772222222222222	C2	170	AFU	485	515	naive HCA	+	+	kan	1	2	sfGFP61485515
sfGFP	61	1718	0.4772222222222222	C3	173	AFU	485	515	naive HCA	+	+	kan	1	3	sfGFP61485515
sfGFP	61	1718	0.4772222222222222	C4	160	AFU	485	515	naive HCK	+	+	carb	1	1	sfGFP61485515
sfGFP	61	1718	0.4772222222222222	C5	163	AFU	485	515	naive HCK	+	+	carb	1	2	sfGFP61485515
sfGFP	61	1718	0.4772222222222222	C6	168	AFU	485	515	naive HCK	+	+	carb	1	3	sfGFP61485515
sfGFP	61	1718	0.4772222222222222	D1	169	AFU	485	515	naive HCA	+	+	kan	2	1	sfGFP61485515
sfGFP	61	1718	0.4772222222222222	D2	171	AFU	485	515	naive HCA	+	+	kan	2	2	sfGFP61485515
sfGFP	61	1718	0.4772222222222222	D3	165	AFU	485	515	naive HCA	+	+	kan	2	3	sfGFP61485515
sfGFP	61	1718	0.4772222222222222	D4	166	AFU	485	515	naive HCK	+	+	carb	2	1	sfGFP61485515
sfGFP	61	1718	0.4772222222222222	D5	154	AFU	485	515	naive HCK	+	+	carb	2	2	sfGFP61485515
sfGFP	61	1718	0.4772222222222222	D6	148	AFU	485	515	naive HCK	+	+	carb	2	3	sfGFP61485515
sfGFP	61	1718	0.4772222222222222	E1	164	AFU	485	515	naive HCA	+	+	kan	5	1	sfGFP61485515
sfGFP	61	1718	0.4772222222222222	E2	179	AFU	485	515	naive HCA	+	+	kan	5	2	sfGFP61485515
sfGFP	61	1718	0.4772222222222222	E3	171	AFU	485	515	naive HCA	+	+	kan	5	3	sfGFP61485515
sfGFP	61	1718	0.4772222222222222	E4	159	AFU	485	515	naive HCK	+	+	carb	5	1	sfGFP61485515
sfGFP	61	1718	0.4772222222222222	E5	159	AFU	485	515	naive HCK	+	+	carb	5	2	sfGFP61485515
sfGFP	61	1718	0.4772222222222222	E6	157	AFU	485	515	naive HCK	+	+	carb	5	3	sfGFP61485515
sfGFP	61	1718	0.4772222222222222	F1	165	AFU	485	515	naive HCA	+	+	kan	10	1	sfGFP61485515
sfGFP	61	1718	0.4772222222222222	F2	165	AFU	485	515	naive HCA	+	+	kan	10	2	sfGFP61485515
sfGFP	61	1718	0.4772222222222222	F3	170	AFU	485	515	naive HCA	+	+	kan	10	3	sfGFP61485515
sfGFP	61	1718	0.4772222222222222	F4	165	AFU	485	515	naive HCK	+	+	carb	10	1	sfGFP61485515
sfGFP	61	1718	0.4772222222222222	F5	155	AFU	485	515	naive HCK	+	+	carb	10	2	sfGFP61485515
sfGFP	61	1718	0.4772222222222222	F6	152	AFU	485	515	naive HCK	+	+	carb	10	3	sfGFP61485515
sfGFP	61	1718	0.4772222222222222	G1	181	AFU	485	515	naive HCA + JS006 HCK	+	+	-	0	1	sfGFP61485515
sfGFP	61	1718	0.4772222222222222	G2	167	AFU	485	515	naive HCA + JS006 HCK	+	+	-	0	2	sfGFP61485515
sfGFP	61	1718	0.4772222222222222	G3	166	AFU	485	515	naive HCA + JS006 HCK	+	+	-	0	3	sfGFP61485515
sfGFP	61	1718	0.4772222222222222	G4	161	AFU	485	515	naive HCK + JS006 HCA	+	+	-	0	1	sfGFP61485515
sfGFP	61	1718	0.4772222222222222	G5	162	AFU	485	515	naive HCK + JS006 HCA	+	+	-	0	2	sfGFP61485515
sfGFP	61	1718	0.4772222222222222	G6	159	AFU	485	515	naive HCK + JS006 HCA	+	+	-	0	3	sfGFP61485515
sfGFP	61	1718	0.4772222222222222	H1	71	AFU	485	515	JS006 HCK	+	-	-	0	1	sfGFP61485515
sfGFP	61	1718	0.4772222222222222	H2	71	AFU	485	515	JS006 HCK	+	-	-	0	2	sfGFP61485515
sfGFP	61	1718	0.4772222222222222	H3	75	AFU	485	515	JS006 HCK	+	-	-	0	3	sfGFP61485515
sfGFP	61	1718	0.4772222222222222	H4	70	AFU	485	515	JS006 HCA	-	+	-	0	1	sfGFP61485515
sfGFP	61	1718	0.4772222222222222	H5	70	AFU	485	515	JS006 HCA	-	+	-	0	2	sfGFP61485515
sfGFP	61	1718	0.4772222222222222	H6	60	AFU	485	515	JS006 HCA	-	+	-	0	3	sfGFP61485515
sfGFP	61	2318	0.6438888888888888	A1	190	AFU	485	515	naive HCA	-	+	-	0	1	sfGFP61485515
sfGFP	61	2318	0.6438888888888888	A2	172	AFU	485	515	naive HCA	-	+	-	0	2	sfGFP61485515
sfGFP	61	2318	0.6438888888888888	A3	171	AFU	485	515	naive HCA	-	+	-	0	3	sfGFP61485515
sfGFP	61	2318	0.6438888888888888	A4	170	AFU	485	515	naive HCK	+	-	-	0	1	sfGFP61485515
sfGFP	61	2318	0.6438888888888888	A5	163	AFU	485	515	naive HCK	+	-	-	0	2	sfGFP61485515
sfGFP	61	2318	0.6438888888888888	A6	171	AFU	485	515	naive HCK	+	-	-	0	3	sfGFP61485515
sfGFP	61	2318	0.6438888888888888	B1	168	AFU	485	515	naive HCA	+	+	-	0	1	sfGFP61485515
sfGFP	61	2318	0.6438888888888888	B2	169	AFU	485	515	naive HCA	+	+	-	0	2	sfGFP61485515
sfGFP	61	2318	0.6438888888888888	B3	173	AFU	485	515	naive HCA	+	+	-	0	3	sfGFP61485515
sfGFP	61	2318	0.6438888888888888	B4	161	AFU	485	515	naive HCK	+	+	-	0	1	sfGFP61485515
sfGFP	61	2318	0.6438888888888888	B5	160	AFU	485	515	naive HCK	+	+	-	0	2	sfGFP61485515
sfGFP	61	2318	0.6438888888888888	B6	154	AFU	485	515	naive HCK	+	+	-	0	3	sfGFP61485515
sfGFP	61	2318	0.6438888888888888	C1	166	AFU	485	515	naive HCA	+	+	kan	1	1	sfGFP61485515
sfGFP	61	2318	0.6438888888888888	C2	167	AFU	485	515	naive HCA	+	+	kan	1	2	sfGFP61485515
sfGFP	61	2318	0.6438888888888888	C3	161	AFU	485	515	naive HCA	+	+	kan	1	3	sfGFP61485515
sfGFP	61	2318	0.6438888888888888	C4	170	AFU	485	515	naive HCK	+	+	carb	1	1	sfGFP61485515
sfGFP	61	2318	0.6438888888888888	C5	158	AFU	485	515	naive HCK	+	+	carb	1	2	sfGFP61485515
sfGFP	61	2318	0.6438888888888888	C6	157	AFU	485	515	naive HCK	+	+	carb	1	3	sfGFP61485515
sfGFP	61	2318	0.6438888888888888	D1	175	AFU	485	515	naive HCA	+	+	kan	2	1	sfGFP61485515
sfGFP	61	2318	0.6438888888888888	D2	166	AFU	485	515	naive HCA	+	+	kan	2	2	sfGFP61485515
sfGFP	61	2318	0.6438888888888888	D3	162	AFU	485	515	naive HCA	+	+	kan	2	3	sfGFP61485515
sfGFP	61	2318	0.6438888888888888	D4	171	AFU	485	515	naive HCK	+	+	carb	2	1	sfGFP61485515
sfGFP	61	2318	0.6438888888888888	D5	160	AFU	485	515	naive HCK	+	+	carb	2	2	sfGFP61485515
sfGFP	61	2318	0.6438888888888888	D6	164	AFU	485	515	naive HCK	+	+	carb	2	3	sfGFP61485515
sfGFP	61	2318	0.6438888888888888	E1	167	AFU	485	515	naive HCA	+	+	kan	5	1	sfGFP61485515
sfGFP	61	2318	0.6438888888888888	E2	165	AFU	485	515	naive HCA	+	+	kan	5	2	sfGFP61485515
sfGFP	61	2318	0.6438888888888888	E3	166	AFU	485	515	naive HCA	+	+	kan	5	3	sfGFP61485515
sfGFP	61	2318	0.6438888888888888	E4	157	AFU	485	515	naive HCK	+	+	carb	5	1	sfGFP61485515
sfGFP	61	2318	0.6438888888888888	E5	159	AFU	485	515	naive HCK	+	+	carb	5	2	sfGFP61485515
sfGFP	61	2318	0.6438888888888888	E6	157	AFU	485	515	naive HCK	+	+	carb	5	3	sfGFP61485515
sfGFP	61	2318	0.6438888888888888	F1	178	AFU	485	515	naive HCA	+	+	kan	10	1	sfGFP61485515
sfGFP	61	2318	0.6438888888888888	F2	173	AFU	485	515	naive HCA	+	+	kan	10	2	sfGFP61485515
sfGFP	61	2318	0.6438888888888888	F3	174	AFU	485	515	naive HCA	+	+	kan	10	3	sfGFP61485515
sfGFP	61	2318	0.6438888888888888	F4	156	AFU	485	515	naive HCK	+	+	carb	10	1	sfGFP61485515
sfGFP	61	2318	0.6438888888888888	F5	159	AFU	485	515	naive HCK	+	+	carb	10	2	sfGFP61485515
sfGFP	61	2318	0.6438888888888888	F6	161	AFU	485	515	naive HCK	+	+	carb	10	3	sfGFP61485515
sfGFP	61	2318	0.6438888888888888	G1	190	AFU	485	515	naive HCA + JS006 HCK	+	+	-	0	1	sfGFP61485515
sfGFP	61	2318	0.6438888888888888	G2	164	AFU	485	515	naive HCA + JS006 HCK	+	+	-	0	2	sfGFP61485515
sfGFP	61	2318	0.6438888888888888	G3	171	AFU	485	515	naive HCA + JS006 HCK	+	+	-	0	3	sfGFP61485515
sfGFP	61	2318	0.6438888888888888	G4	175	AFU	485	515	naive HCK + JS006 HCA	+	+	-	0	1	sfGFP61485515
sfGFP	61	2318	0.6438888888888888	G5	160	AFU	485	515	naive HCK + JS006 HCA	+	+	-	0	2	sfGFP61485515
sfGFP	61	2318	0.6438888888888888	G6	164	AFU	485	515	naive HCK + JS006 HCA	+	+	-	0	3	sfGFP61485515
sfGFP	61	2318	0.6438888888888888	H1	76	AFU	485	515	JS006 HCK	+	-	-	0	1	sfGFP61485515
sfGFP	61	2318	0.6438888888888888	H2	75	AFU	485	515	JS006 HCK	+	-	-	0	2	sfGFP61485515
sfGFP	61	2318	0.6438888888888888	H3	75	AFU	485	515	JS006 HCK	+	-	-	0	3	sfGFP61485515
sfGFP	61	2318	0.6438888888888888	H4	69	AFU	485	515	JS006 HCA	-	+	-	0	1	sfGFP61485515
sfGFP	61	2318	0.6438888888888888	H5	65	AFU	485	515	JS006 HCA	-	+	-	0	2	sfGFP61485515
sfGFP	61	2318	0.6438888888888888	H6	76	AFU	485	515	JS006 HCA	-	+	-	0	3	sfGFP61485515
sfGFP	61	2918	0.8105555555555556	A1	206	AFU	485	515	naive HCA	-	+	-	0	1	sfGFP61485515
sfGFP	61	2918	0.8105555555555556	A2	188	AFU	485	515	naive HCA	-	+	-	0	2	sfGFP61485515
sfGFP	61	2918	0.8105555555555556	A3	184	AFU	485	515	naive HCA	-	+	-	0	3	sfGFP61485515
sfGFP	61	2918	0.8105555555555556	A4	178	AFU	485	515	naive HCK	+	-	-	0	1	sfGFP61485515
sfGFP	61	2918	0.8105555555555556	A5	163	AFU	485	515	naive HCK	+	-	-	0	2	sfGFP61485515
sfGFP	61	2918	0.8105555555555556	A6	170	AFU	485	515	naive HCK	+	-	-	0	3	sfGFP61485515
sfGFP	61	2918	0.8105555555555556	B1	170	AFU	485	515	naive HCA	+	+	-	0	1	sfGFP61485515
sfGFP	61	2918	0.8105555555555556	B2	174	AFU	485	515	naive HCA	+	+	-	0	2	sfGFP61485515
sfGFP	61	2918	0.8105555555555556	B3	165	AFU	485	515	naive HCA	+	+	-	0	3	sfGFP61485515
sfGFP	61	2918	0.8105555555555556	B4	165	AFU	485	515	naive HCK	+	+	-	0	1	sfGFP61485515
sfGFP	61	2918	0.8105555555555556	B5	166	AFU	485	515	naive HCK	+	+	-	0	2	sfGFP61485515
sfGFP	61	2918	0.8105555555555556	B6	174	AFU	485	515	naive HCK	+	+	-	0	3	sfGFP61485515
sfGFP	61	2918	0.8105555555555556	C1	170	AFU	485	515	naive HCA	+	+	kan	1	1	sfGFP61485515
sfGFP	61	2918	0.8105555555555556	C2	170	AFU	485	515	naive HCA	+	+	kan	1	2	sfGFP61485515
sfGFP	61	2918	0.8105555555555556	C3	169	AFU	485	515	naive HCA	+	+	kan	1	3	sfGFP61485515
sfGFP	61	2918	0.8105555555555556	C4	164	AFU	485	515	naive HCK	+	+	carb	1	1	sfGFP61485515
sfGFP	61	2918	0.8105555555555556	C5	149	AFU	485	515	naive HCK	+	+	carb	1	2	sfGFP61485515
sfGFP	61	2918	0.8105555555555556	C6	162	AFU	485	515	naive HCK	+	+	carb	1	3	sfGFP61485515
sfGFP	61	2918	0.8105555555555556	D1	166	AFU	485	515	naive HCA	+	+	kan	2	1	sfGFP61485515
sfGFP	61	2918	0.8105555555555556	D2	170	AFU	485	515	naive HCA	+	+	kan	2	2	sfGFP61485515
sfGFP	61	2918	0.8105555555555556	D3	161	AFU	485	515	naive HCA	+	+	kan	2	3	sfGFP61485515
sfGFP	61	2918	0.8105555555555556	D4	175	AFU	485	515	naive HCK	+	+	carb	2	1	sfGFP61485515
sfGFP	61	2918	0.8105555555555556	D5	171	AFU	485	515	naive HCK	+	+	carb	2	2	sfGFP61485515
sfGFP	61	2918	0.8105555555555556	D6	163	AFU	485	515	naive HCK	+	+	carb	2	3	sfGFP61485515
sfGFP	61	2918	0.8105555555555556	E1	170	AFU	485	515	naive HCA	+	+	kan	5	1	sfGFP61485515
sfGFP	61	2918	0.8105555555555556	E2	161	AFU	485	515	naive HCA	+	+	kan	5	2	sfGFP61485515
sfGFP	61	2918	0.8105555555555556	E3	167	AFU	485	515	naive HCA	+	+	kan	5	3	sfGFP61485515
sfGFP	61	2918	0.8105555555555556	E4	160	AFU	485	515	naive HCK	+	+	carb	5	1	sfGFP61485515
sfGFP	61	2918	0.8105555555555556	E5	159	AFU	485	515	naive HCK	+	+	carb	5	2	sfGFP61485515
sfGFP	61	2918	0.8105555555555556	E6	160	AFU	485	515	naive HCK	+	+	carb	5	3	sfGFP61485515
sfGFP	61	2918	0.8105555555555556	F1	177	AFU	485	515	naive HCA	+	+	kan	10	1	sfGFP61485515
sfGFP	61	2918	0.8105555555555556	F2	176	AFU	485	515	naive HCA	+	+	kan	10	2	sfGFP61485515
sfGFP	61	2918	0.8105555555555556	F3	169	AFU	485	515	naive HCA	+	+	kan	10	3	sfGFP61485515
sfGFP	61	2918	0.8105555555555556	F4	158	AFU	485	515	naive HCK	+	+	carb	10	1	sfGFP61485515
sfGFP	61	2918	0.8105555555555556	F5	165	AFU	485	515	naive HCK	+	+	carb	10	2	sfGFP61485515
sfGFP	61	2918	0.8105555555555556	F6	171	AFU	485	515	naive HCK	+	+	carb	10	3	sfGFP61485515
sfGFP	61	2918	0.8105555555555556	G1	180	AFU	485	515	naive HCA + JS006 HCK	+	+	-	0	1	sfGFP61485515
sfGFP	61	2918	0.8105555555555556	G2	177	AFU	485	515	naive HCA + JS006 HCK	+	+	-	0	2	sfGFP61485515
sfGFP	61	2918	0.8105555555555556	G3	172	AFU	485	515	naive HCA + JS006 HCK	+	+	-	0	3	sfGFP61485515
sfGFP	61	2918	0.8105555555555556	G4	175	AFU	485	515	naive HCK + JS006 HCA	+	+	-	0	1	sfGFP61485515
sfGFP	61	2918	0.8105555555555556	G5	164	AFU	485	515	naive HCK + JS006 HCA	+	+	-	0	2	sfGFP61485515
sfGFP	61	2918	0.8105555555555556	G6	155	AFU	485	515	naive HCK + JS006 HCA	+	+	-	0	3	sfGFP61485515
sfGFP	61	2918	0.8105555555555556	H1	73	AFU	485	515	JS006 HCK	+	-	-	0	1	sfGFP61485515
sfGFP	61	2918	0.8105555555555556	H2	76	AFU	485	515	JS006 HCK	+	-	-	0	2	sfGFP61485515
sfGFP	61	2918	0.8105555555555556	H3	76	AFU	485	515	JS006 HCK	+	-	-	0	3	sfGFP61485515
sfGFP	61	2918	0.8105555555555556	H4	78	AFU	485	515	JS006 HCA	-	+	-	0	1	sfGFP61485515
sfGFP	61	2918	0.8105555555555556	H5	71	AFU	485	515	JS006 HCA	-	+	-	0	2	sfGFP61485515
sfGFP	61	2918	0.8105555555555556	H6	70	AFU	485	515	JS006 HCA	-	+	-	0	3	sfGFP61485515
sfGFP	61	3518	0.9772222222222222	A1	232	AFU	485	515	naive HCA	-	+	-	0	1	sfGFP61485515
sfGFP	61	3518	0.9772222222222222	A2	188	AFU	485	515	naive HCA	-	+	-	0	2	sfGFP61485515
sfGFP	61	3518	0.9772222222222222	A3	192	AFU	485	515	naive HCA	-	+	-	0	3	sfGFP61485515
sfGFP	61	3518	0.9772222222222222	A4	180	AFU	485	515	naive HCK	+	-	-	0	1	sfGFP61485515
sfGFP	61	3518	0.9772222222222222	A5	179	AFU	485	515	naive HCK	+	-	-	0	2	sfGFP61485515
sfGFP	61	3518	0.9772222222222222	A6	172	AFU	485	515	naive HCK	+	-	-	0	3	sfGFP61485515
sfGFP	61	3518	0.9772222222222222	B1	169	AFU	485	515	naive HCA	+	+	-	0	1	sfGFP61485515
sfGFP	61	3518	0.9772222222222222	B2	169	AFU	485	515	naive HCA	+	+	-	0	2	sfGFP61485515
sfGFP	61	3518	0.9772222222222222	B3	159	AFU	485	515	naive HCA	+	+	-	0	3	sfGFP61485515
sfGFP	61	3518	0.9772222222222222	B4	156	AFU	485	515	naive HCK	+	+	-	0	1	sfGFP61485515
sfGFP	61	3518	0.9772222222222222	B5	165	AFU	485	515	naive HCK	+	+	-	0	2	sfGFP61485515
sfGFP	61	3518	0.9772222222222222	B6	177	AFU	485	515	naive HCK	+	+	-	0	3	sfGFP61485515
sfGFP	61	3518	0.9772222222222222	C1	164	AFU	485	515	naive HCA	+	+	kan	1	1	sfGFP61485515
sfGFP	61	3518	0.9772222222222222	C2	163	AFU	485	515	naive HCA	+	+	kan	1	2	sfGFP61485515
sfGFP	61	3518	0.9772222222222222	C3	153	AFU	485	515	naive HCA	+	+	kan	1	3	sfGFP61485515
sfGFP	61	3518	0.9772222222222222	C4	168	AFU	485	515	naive HCK	+	+	carb	1	1	sfGFP61485515
sfGFP	61	3518	0.9772222222222222	C5	164	AFU	485	515	naive HCK	+	+	carb	1	2	sfGFP61485515
sfGFP	61	3518	0.9772222222222222	C6	162	AFU	485	515	naive HCK	+	+	carb	1	3	sfGFP61485515
sfGFP	61	3518	0.9772222222222222	D1	176	AFU	485	515	naive HCA	+	+	kan	2	1	sfGFP61485515
sfGFP	61	3518	0.9772222222222222	D2	168	AFU	485	515	naive HCA	+	+	kan	2	2	sfGFP61485515
sfGFP	61	3518	0.9772222222222222	D3	171	AFU	485	515	naive HCA	+	+	kan	2	3	sfGFP61485515
sfGFP	61	3518	0.9772222222222222	D4	177	AFU	485	515	naive HCK	+	+	carb	2	1	sfGFP61485515
sfGFP	61	3518	0.9772222222222222	D5	161	AFU	485	515	naive HCK	+	+	carb	2	2	sfGFP61485515
sfGFP	61	3518	0.9772222222222222	D6	168	AFU	485	515	naive HCK	+	+	carb	2	3	sfGFP61485515
sfGFP	61	3518	0.9772222222222222	E1	177	AFU	485	515	naive HCA	+	+	kan	5	1	sfGFP61485515
sfGFP	61	3518	0.9772222222222222	E2	150	AFU	485	515	naive HCA	+	+	kan	5	2	sfGFP61485515
sfGFP	61	3518	0.9772222222222222	E3	160	AFU	485	515	naive HCA	+	+	kan	5	3	sfGFP61485515
sfGFP	61	3518	0.9772222222222222	E4	175	AFU	485	515	naive HCK	+	+	carb	5	1	sfGFP61485515
sfGFP	61	3518	0.9772222222222222	E5	170	AFU	485	515	naive HCK	+	+	carb	5	2	sfGFP61485515
sfGFP	61	3518	0.9772222222222222	E6	167	AFU	485	515	naive HCK	+	+	carb	5	3	sfGFP61485515
sfGFP	61	3518	0.9772222222222222	F1	175	AFU	485	515	naive HCA	+	+	kan	10	1	sfGFP61485515
sfGFP	61	3518	0.9772222222222222	F2	171	AFU	485	515	naive HCA	+	+	kan	10	2	sfGFP61485515
sfGFP	61	3518	0.9772222222222222	F3	163	AFU	485	515	naive HCA	+	+	kan	10	3	sfGFP61485515
sfGFP	61	3518	0.9772222222222222	F4	168	AFU	485	515	naive HCK	+	+	carb	10	1	sfGFP61485515
sfGFP	61	3518	0.9772222222222222	F5	163	AFU	485	515	naive HCK	+	+	carb	10	2	sfGFP61485515
sfGFP	61	3518	0.9772222222222222	F6	169	AFU	485	515	naive HCK	+	+	carb	10	3	sfGFP61485515
sfGFP	61	3518	0.9772222222222222	G1	188	AFU	485	515	naive HCA + JS006 HCK	+	+	-	0	1	sfGFP61485515
sfGFP	61	3518	0.9772222222222222	G2	171	AFU	485	515	naive HCA + JS006 HCK	+	+	-	0	2	sfGFP61485515
sfGFP	61	3518	0.9772222222222222	G3	167	AFU	485	515	naive HCA + JS006 HCK	+	+	-	0	3	sfGFP61485515
sfGFP	61	3518	0.9772222222222222	G4	173	AFU	485	515	naive HCK + JS006 HCA	+	+	-	0	1	sfGFP61485515
sfGFP	61	3518	0.9772222222222222	G5	161	AFU	485	515	naive HCK + JS006 HCA	+	+	-	0	2	sfGFP61485515
sfGFP	61	3518	0.9772222222222222	G6	166	AFU	485	515	naive HCK + JS006 HCA	+	+	-	0	3	sfGFP61485515
sfGFP	61	3518	0.9772222222222222	H1	68	AFU	485	515	JS006 HCK	+	-	-	0	1	sfGFP61485515
sfGFP	61	3518	0.9772222222222222	H2	71	AFU	485	515	JS006 HCK	+	-	-	0	2	sfGFP61485515
sfGFP	61	3518	0.9772222222222222	H3	69	AFU	485	515	JS006 HCK	+	-	-	0	3	sfGFP61485515
sfGFP	61	3518	0.9772222222222222	H4	73	AFU	485	515	JS006 HCA	-	+	-	0	1	sfGFP61485515
sfGFP	61	3518	0.9772222222222222	H5	74	AFU	485	515	JS006 HCA	-	+	-	0	2	sfGFP61485515
sfGFP	61	3518	0.9772222222222222	H6	71	AFU	485	515	JS006 HCA	-	+	-	0	3	sfGFP61485515
sfGFP	61	4118	1.143888888888889	A1	229	AFU	485	515	naive HCA	-	+	-	0	1	sfGFP61485515
sfGFP	61	4118	1.143888888888889	A2	209	AFU	485	515	naive HCA	-	+	-	0	2	sfGFP61485515
sfGFP	61	4118	1.143888888888889	A3	205	AFU	485	515	naive HCA	-	+	-	0	3	sfGFP61485515
sfGFP	61	4118	1.143888888888889	A4	186	AFU	485	515	naive HCK	+	-	-	0	1	sfGFP61485515
sfGFP	61	4118	1.143888888888889	A5	181	AFU	485	515	naive HCK	+	-	-	0	2	sfGFP61485515
sfGFP	61	4118	1.143888888888889	A6	182	AFU	485	515	naive HCK	+	-	-	0	3	sfGFP61485515
sfGFP	61	4118	1.143888888888889	B1	173	AFU	485	515	naive HCA	+	+	-	0	1	sfGFP61485515
sfGFP	61	4118	1.143888888888889	B2	157	AFU	485	515	naive HCA	+	+	-	0	2	sfGFP61485515
sfGFP	61	4118	1.143888888888889	B3	170	AFU	485	515	naive HCA	+	+	-	0	3	sfGFP61485515
sfGFP	61	4118	1.143888888888889	B4	171	AFU	485	515	naive HCK	+	+	-	0	1	sfGFP61485515
sfGFP	61	4118	1.143888888888889	B5	178	AFU	485	515	naive HCK	+	+	-	0	2	sfGFP61485515
sfGFP	61	4118	1.143888888888889	B6	173	AFU	485	515	naive HCK	+	+	-	0	3	sfGFP61485515
sfGFP	61	4118	1.143888888888889	C1	171	AFU	485	515	naive HCA	+	+	kan	1	1	sfGFP61485515
sfGFP	61	4118	1.143888888888889	C2	173	AFU	485	515	naive HCA	+	+	kan	1	2	sfGFP61485515
sfGFP	61	4118	1.143888888888889	C3	162	AFU	485	515	naive HCA	+	+	kan	1	3	sfGFP61485515
sfGFP	61	4118	1.143888888888889	C4	169	AFU	485	515	naive HCK	+	+	carb	1	1	sfGFP61485515
sfGFP	61	4118	1.143888888888889	C5	166	AFU	485	515	naive HCK	+	+	carb	1	2	sfGFP61485515
sfGFP	61	4118	1.143888888888889	C6	174	AFU	485	515	naive HCK	+	+	carb	1	3	sfGFP61485515
sfGFP	61	4118	1.143888888888889	D1	176	AFU	485	515	naive HCA	+	+	kan	2	1	sfGFP61485515
sfGFP	61	4118	1.143888888888889	D2	161	AFU	485	515	naive HCA	+	+	kan	2	2	sfGFP61485515
sfGFP	61	4118	1.143888888888889	D3	173	AFU	485	515	naive HCA	+	+	kan	2	3	sfGFP61485515
sfGFP	61	4118	1.143888888888889	D4	175	AFU	485	515	naive HCK	+	+	carb	2	1	sfGFP61485515
sfGFP	61	4118	1.143888888888889	D5	168	AFU	485	515	naive HCK	+	+	carb	2	2	sfGFP61485515
sfGFP	61	4118	1.143888888888889	D6	167	AFU	485	515	naive HCK	+	+	carb	2	3	sfGFP61485515
sfGFP	61	4118	1.143888888888889	E1	167	AFU	485	515	naive HCA	+	+	kan	5	1	sfGFP61485515
sfGFP	61	4118	1.143888888888889	E2	160	AFU	485	515	naive HCA	+	+	kan	5	2	sfGFP61485515
sfGFP	61	4118	1.143888888888889	E3	165	AFU	485	515	naive HCA	+	+	kan	5	3	sfGFP61485515
sfGFP	61	4118	1.143888888888889	E4	171	AFU	485	515	naive HCK	+	+	carb	5	1	sfGFP61485515
sfGFP	61	4118	1.143888888888889	E5	175	AFU	485	515	naive HCK	+	+	carb	5	2	sfGFP61485515
sfGFP	61	4118	1.143888888888889	E6	166	AFU	485	515	naive HCK	+	+	carb	5	3	sfGFP61485515
sfGFP	61	4118	1.143888888888889	F1	171	AFU	485	515	naive HCA	+	+	kan	10	1	sfGFP61485515
sfGFP	61	4118	1.143888888888889	F2	160	AFU	485	515	naive HCA	+	+	kan	10	2	sfGFP61485515
sfGFP	61	4118	1.143888888888889	F3	168	AFU	485	515	naive HCA	+	+	kan	10	3	sfGFP61485515
sfGFP	61	4118	1.143888888888889	F4	169	AFU	485	515	naive HCK	+	+	carb	10	1	sfGFP61485515
sfGFP	61	4118	1.143888888888889	F5	163	AFU	485	515	naive HCK	+	+	carb	10	2	sfGFP61485515
sfGFP	61	4118	1.143888888888889	F6	179	AFU	485	515	naive HCK	+	+	carb	10	3	sfGFP61485515
sfGFP	61	4118	1.143888888888889	G1	185	AFU	485	515	naive HCA + JS006 HCK	+	+	-	0	1	sfGFP61485515
sfGFP	61	4118	1.143888888888889	G2	170	AFU	485	515	naive HCA + JS006 HCK	+	+	-	0	2	sfGFP61485515
sfGFP	61	4118	1.143888888888889	G3	183	AFU	485	515	naive HCA + JS006 HCK	+	+	-	0	3	sfGFP61485515
sfGFP	61	4118	1.143888888888889	G4	183	AFU	485	515	naive HCK + JS006 HCA	+	+	-	0	1	sfGFP61485515
sfGFP	61	4118	1.143888888888889	G5	178	AFU	485	515	naive HCK + JS006 HCA	+	+	-	0	2	sfGFP61485515
sfGFP	61	4118	1.143888888888889	G6	168	AFU	485	515	naive HCK + JS006 HCA	+	+	-	0	3	sfGFP61485515
sfGFP	61	4118	1.143888888888889	H1	71	AFU	485	515	JS006 HCK	+	-	-	0	1	sfGFP61485515
sfGFP	61	4118	1.143888888888889	H2	82	AFU	485	515	JS006 HCK	+	-	-	0	2	sfGFP61485515
sfGFP	61	4118	1.143888888888889	H3	74	AFU	485	515	JS006 HCK	+	-	-	0	3	sfGFP61485515
sfGFP	61	4118	1.143888888888889	H4	67	AFU	485	515	JS006 HCA	-	+	-	0	1	sfGFP61485515
sfGFP	61	4118	1.143888888888889	H5	77	AFU	485	515	JS006 HCA	-	+	-	0	2	sfGFP61485515
sfGFP	61	4118	1.143888888888889	H6	72	AFU	485	515	JS006 HCA	-	+	-	0	3	sfGFP61485515
sfGFP	61	4718	1.3105555555555555	A1	265	AFU	485	515	naive HCA	-	+	-	0	1	sfGFP61485515
sfGFP	61	4718	1.3105555555555555	A2	217	AFU	485	515	naive HCA	-	+	-	0	2	sfGFP61485515
sfGFP	61	4718	1.3105555555555555	A3	214	AFU	485	515	naive HCA	-	+	-	0	3	sfGFP61485515
sfGFP	61	4718	1.3105555555555555	A4	187	AFU	485	515	naive HCK	+	-	-	0	1	sfGFP61485515
sfGFP	61	4718	1.3105555555555555	A5	180	AFU	485	515	naive HCK	+	-	-	0	2	sfGFP61485515
sfGFP	61	4718	1.3105555555555555	A6	193	AFU	485	515	naive HCK	+	-	-	0	3	sfGFP61485515
sfGFP	61	4718	1.3105555555555555	B1	158	AFU	485	515	naive HCA	+	+	-	0	1	sfGFP61485515
sfGFP	61	4718	1.3105555555555555	B2	177	AFU	485	515	naive HCA	+	+	-	0	2	sfGFP61485515
sfGFP	61	4718	1.3105555555555555	B3	169	AFU	485	515	naive HCA	+	+	-	0	3	sfGFP61485515
sfGFP	61	4718	1.3105555555555555	B4	170	AFU	485	515	naive HCK	+	+	-	0	1	sfGFP61485515
sfGFP	61	4718	1.3105555555555555	B5	175	AFU	485	515	naive HCK	+	+	-	0	2	sfGFP61485515
sfGFP	61	4718	1.3105555555555555	B6	181	AFU	485	515	naive HCK	+	+	-	0	3	sfGFP61485515
sfGFP	61	4718	1.3105555555555555	C1	175	AFU	485	515	naive HCA	+	+	kan	1	1	sfGFP61485515
sfGFP	61	4718	1.3105555555555555	C2	163	AFU	485	515	naive HCA	+	+	kan	1	2	sfGFP61485515
sfGFP	61	4718	1.3105555555555555	C3	165	AFU	485	515	naive HCA	+	+	kan	1	3	sfGFP61485515
sfGFP	61	4718	1.3105555555555555	C4	178	AFU	485	515	naive HCK	+	+	carb	1	1	sfGFP61485515
sfGFP	61	4718	1.3105555555555555	C5	174	AFU	485	515	naive HCK	+	+	carb	1	2	sfGFP61485515
sfGFP	61	4718	1.3105555555555555	C6	175	AFU	485	515	naive HCK	+	+	carb	1	3	sfGFP61485515
sfGFP	61	4718	1.3105555555555555	D1	174	AFU	485	515	naive HCA	+	+	kan	2	1	sfGFP61485515
sfGFP	61	4718	1.3105555555555555	D2	170	AFU	485	515	naive HCA	+	+	kan	2	2	sfGFP61485515
sfGFP	61	4718	1.3105555555555555	D3	165	AFU	485	515	naive HCA	+	+	kan	2	3	sfGFP61485515
sfGFP	61	4718	1.3105555555555555	D4	185	AFU	485	515	naive HCK	+	+	carb	2	1	sfGFP61485515
sfGFP	61	4718	1.3105555555555555	D5	178	AFU	485	515	naive HCK	+	+	carb	2	2	sfGFP61485515
sfGFP	61	4718	1.3105555555555555	D6	173	AFU	485	515	naive HCK	+	+	carb	2	3	sfGFP61485515
sfGFP	61	4718	1.3105555555555555	E1	165	AFU	485	515	naive HCA	+	+	kan	5	1	sfGFP61485515
sfGFP	61	4718	1.3105555555555555	E2	168	AFU	485	515	naive HCA	+	+	kan	5	2	sfGFP61485515
sfGFP	61	4718	1.3105555555555555	E3	172	AFU	485	515	naive HCA	+	+	kan	5	3	sfGFP61485515
sfGFP	61	4718	1.3105555555555555	E4	180	AFU	485	515	naive HCK	+	+	carb	5	1	sfGFP61485515
sfGFP	61	4718	1.3105555555555555	E5	178	AFU	485	515	naive HCK	+	+	carb	5	2	sfGFP61485515
sfGFP	61	4718	1.3105555555555555	E6	175	AFU	485	515	naive HCK	+	+	carb	5	3	sfGFP61485515
sfGFP	61	4718	1.3105555555555555	F1	168	AFU	485	515	naive HCA	+	+	kan	10	1	sfGFP61485515
sfGFP	61	4718	1.3105555555555555	F2	183	AFU	485	515	naive HCA	+	+	kan	10	2	sfGFP61485515
sfGFP	61	4718	1.3105555555555555	F3	164	AFU	485	515	naive HCA	+	+	kan	10	3	sfGFP61485515
sfGFP	61	4718	1.3105555555555555	F4	170	AFU	485	515	naive HCK	+	+	carb	10	1	sfGFP61485515
sfGFP	61	4718	1.3105555555555555	F5	189	AFU	485	515	naive HCK	+	+	carb	10	2	sfGFP61485515
sfGFP	61	4718	1.3105555555555555	F6	179	AFU	485	515	naive HCK	+	+	carb	10	3	sfGFP61485515
sfGFP	61	4718	1.3105555555555555	G1	191	AFU	485	515	naive HCA + JS006 HCK	+	+	-	0	1	sfGFP61485515
sfGFP	61	4718	1.3105555555555555	G2	162	AFU	485	515	naive HCA + JS006 HCK	+	+	-	0	2	sfGFP61485515
sfGFP	61	4718	1.3105555555555555	G3	157	AFU	485	515	naive HCA + JS006 HCK	+	+	-	0	3	sfGFP61485515
sfGFP	61	4718	1.3105555555555555	G4	200	AFU	485	515	naive HCK + JS006 HCA	+	+	-	0	1	sfGFP61485515
sfGFP	61	4718	1.3105555555555555	G5	186	AFU	485	515	naive HCK + JS006 HCA	+	+	-	0	2	sfGFP61485515
sfGFP	61	4718	1.3105555555555555	G6	180	AFU	485	515	naive HCK + JS006 HCA	+	+	-	0	3	sfGFP61485515
sfGFP	61	4718	1.3105555555555555	H1	74	AFU	485	515	JS006 HCK	+	-	-	0	1	sfGFP61485515
sfGFP	61	4718	1.3105555555555555	H2	78	AFU	485	515	JS006 HCK	+	-	-	0	2	sfGFP61485515
sfGFP	61	4718	1.3105555555555555	H3	70	AFU	485	515	JS006 HCK	+	-	-	0	3	sfGFP61485515
sfGFP	61	4718	1.3105555555555555	H4	75	AFU	485	515	JS006 HCA	-	+	-	0	1	sfGFP61485515
sfGFP	61	4718	1.3105555555555555	H5	71	AFU	485	515	JS006 HCA	-	+	-	0	2	sfGFP61485515
sfGFP	61	4718	1.3105555555555555	H6	79	AFU	485	515	JS006 HCA	-	+	-	0	3	sfGFP61485515
sfGFP	61	5318	1.4772222222222222	A1	264	AFU	485	515	naive HCA	-	+	-	0	1	sfGFP61485515
sfGFP	61	5318	1.4772222222222222	A2	235	AFU	485	515	naive HCA	-	+	-	0	2	sfGFP61485515
sfGFP	61	5318	1.4772222222222222	A3	231	AFU	485	515	naive HCA	-	+	-	0	3	sfGFP61485515
sfGFP	61	5318	1.4772222222222222	A4	200	AFU	485	515	naive HCK	+	-	-	0	1	sfGFP61485515
sfGFP	61	5318	1.4772222222222222	A5	188	AFU	485	515	naive HCK	+	-	-	0	2	sfGFP61485515
sfGFP	61	5318	1.4772222222222222	A6	192	AFU	485	515	naive HCK	+	-	-	0	3	sfGFP61485515
sfGFP	61	5318	1.4772222222222222	B1	162	AFU	485	515	naive HCA	+	+	-	0	1	sfGFP61485515
sfGFP	61	5318	1.4772222222222222	B2	165	AFU	485	515	naive HCA	+	+	-	0	2	sfGFP61485515
sfGFP	61	5318	1.4772222222222222	B3	164	AFU	485	515	naive HCA	+	+	-	0	3	sfGFP61485515
sfGFP	61	5318	1.4772222222222222	B4	186	AFU	485	515	naive HCK	+	+	-	0	1	sfGFP61485515
sfGFP	61	5318	1.4772222222222222	B5	181	AFU	485	515	naive HCK	+	+	-	0	2	sfGFP61485515
sfGFP	61	5318	1.4772222222222222	B6	181	AFU	485	515	naive HCK	+	+	-	0	3	sfGFP61485515
sfGFP	61	5318	1.4772222222222222	C1	165	AFU	485	515	naive HCA	+	+	kan	1	1	sfGFP61485515
sfGFP	61	5318	1.4772222222222222	C2	170	AFU	485	515	naive HCA	+	+	kan	1	2	sfGFP61485515
sfGFP	61	5318	1.4772222222222222	C3	154	AFU	485	515	naive HCA	+	+	kan	1	3	sfGFP61485515
sfGFP	61	5318	1.4772222222222222	C4	181	AFU	485	515	naive HCK	+	+	carb	1	1	sfGFP61485515
sfGFP	61	5318	1.4772222222222222	C5	176	AFU	485	515	naive HCK	+	+	carb	1	2	sfGFP61485515
sfGFP	61	5318	1.4772222222222222	C6	178	AFU	485	515	naive HCK	+	+	carb	1	3	sfGFP61485515
sfGFP	61	5318	1.4772222222222222	D1	182	AFU	485	515	naive HCA	+	+	kan	2	1	sfGFP61485515
sfGFP	61	5318	1.4772222222222222	D2	155	AFU	485	515	naive HCA	+	+	kan	2	2	sfGFP61485515
sfGFP	61	5318	1.4772222222222222	D3	160	AFU	485	515	naive HCA	+	+	kan	2	3	sfGFP61485515
sfGFP	61	5318	1.4772222222222222	D4	192	AFU	485	515	naive HCK	+	+	carb	2	1	sfGFP61485515
sfGFP	61	5318	1.4772222222222222	D5	180	AFU	485	515	naive HCK	+	+	carb	2	2	sfGFP61485515
sfGFP	61	5318	1.4772222222222222	D6	179	AFU	485	515	naive HCK	+	+	carb	2	3	sfGFP61485515
sfGFP	61	5318	1.4772222222222222	E1	162	AFU	485	515	naive HCA	+	+	kan	5	1	sfGFP61485515
sfGFP	61	5318	1.4772222222222222	E2	165	AFU	485	515	naive HCA	+	+	kan	5	2	sfGFP61485515
sfGFP	61	5318	1.4772222222222222	E3	165	AFU	485	515	naive HCA	+	+	kan	5	3	sfGFP61485515
sfGFP	61	5318	1.4772222222222222	E4	185	AFU	485	515	naive HCK	+	+	carb	5	1	sfGFP61485515
sfGFP	61	5318	1.4772222222222222	E5	192	AFU	485	515	naive HCK	+	+	carb	5	2	sfGFP61485515
sfGFP	61	5318	1.4772222222222222	E6	186	AFU	485	515	naive HCK	+	+	carb	5	3	sfGFP61485515
sfGFP	61	5318	1.4772222222222222	F1	166	AFU	485	515	naive HCA	+	+	kan	10	1	sfGFP61485515
sfGFP	61	5318	1.4772222222222222	F2	169	AFU	485	515	naive HCA	+	+	kan	10	2	sfGFP61485515
sfGFP	61	5318	1.4772222222222222	F3	164	AFU	485	515	naive HCA	+	+	kan	10	3	sfGFP61485515
sfGFP	61	5318	1.4772222222222222	F4	183	AFU	485	515	naive HCK	+	+	carb	10	1	sfGFP61485515
sfGFP	61	5318	1.4772222222222222	F5	192	AFU	485	515	naive HCK	+	+	carb	10	2	sfGFP61485515
sfGFP	61	5318	1.4772222222222222	F6	196	AFU	485	515	naive HCK	+	+	carb	10	3	sfGFP61485515
sfGFP	61	5318	1.4772222222222222	G1	176	AFU	485	515	naive HCA + JS006 HCK	+	+	-	0	1	sfGFP61485515
sfGFP	61	5318	1.4772222222222222	G2	168	AFU	485	515	naive HCA + JS006 HCK	+	+	-	0	2	sfGFP61485515
sfGFP	61	5318	1.4772222222222222	G3	160	AFU	485	515	naive HCA + JS006 HCK	+	+	-	0	3	sfGFP61485515
sfGFP	61	5318	1.4772222222222222	G4	200	AFU	485	515	naive HCK + JS006 HCA	+	+	-	0	1	sfGFP61485515
sfGFP	61	5318	1.4772222222222222	G5	177	AFU	485	515	naive HCK + JS006 HCA	+	+	-	0	2	sfGFP61485515
sfGFP	61	5318	1.4772222222222222	G6	183	AFU	485	515	naive HCK + JS006 HCA	+	+	-	0	3	sfGFP61485515
sfGFP	61	5318	1.4772222222222222	H1	68	AFU	485	515	JS006 HCK	+	-	-	0	1	sfGFP61485515
sfGFP	61	5318	1.4772222222222222	H2	72	AFU	485	515	JS006 HCK	+	-	-	0	2	sfGFP61485515
sfGFP	61	5318	1.4772222222222222	H3	72	AFU	485	515	JS006 HCK	+	-	-	0	3	sfGFP61485515
sfGFP	61	5318	1.4772222222222222	H4	67	AFU	485	515	JS006 HCA	-	+	-	0	1	sfGFP61485515
sfGFP	61	5318	1.4772222222222222	H5	75	AFU	485	515	JS006 HCA	-	+	-	0	2	sfGFP61485515
sfGFP	61	5318	1.4772222222222222	H6	61	AFU	485	515	JS006 HCA	-	+	-	0	3	sfGFP61485515
sfGFP	61	5918	1.643888888888889	A1	289	AFU	485	515	naive HCA	-	+	-	0	1	sfGFP61485515
sfGFP	61	5918	1.643888888888889	A2	259	AFU	485	515	naive HCA	-	+	-	0	2	sfGFP61485515
sfGFP	61	5918	1.643888888888889	A3	248	AFU	485	515	naive HCA	-	+	-	0	3	sfGFP61485515
sfGFP	61	5918	1.643888888888889	A4	212	AFU	485	515	naive HCK	+	-	-	0	1	sfGFP61485515
sfGFP	61	5918	1.643888888888889	A5	198	AFU	485	515	naive HCK	+	-	-	0	2	sfGFP61485515
sfGFP	61	5918	1.643888888888889	A6	211	AFU	485	515	naive HCK	+	-	-	0	3	sfGFP61485515
sfGFP	61	5918	1.643888888888889	B1	155	AFU	485	515	naive HCA	+	+	-	0	1	sfGFP61485515
sfGFP	61	5918	1.643888888888889	B2	166	AFU	485	515	naive HCA	+	+	-	0	2	sfGFP61485515
sfGFP	61	5918	1.643888888888889	B3	160	AFU	485	515	naive HCA	+	+	-	0	3	sfGFP61485515
sfGFP	61	5918	1.643888888888889	B4	193	AFU	485	515	naive HCK	+	+	-	0	1	sfGFP61485515
sfGFP	61	5918	1.643888888888889	B5	197	AFU	485	515	naive HCK	+	+	-	0	2	sfGFP61485515
sfGFP	61	5918	1.643888888888889	B6	199	AFU	485	515	naive HCK	+	+	-	0	3	sfGFP61485515
sfGFP	61	5918	1.643888888888889	C1	156	AFU	485	515	naive HCA	+	+	kan	1	1	sfGFP61485515
sfGFP	61	5918	1.643888888888889	C2	161	AFU	485	515	naive HCA	+	+	kan	1	2	sfGFP61485515
sfGFP	61	5918	1.643888888888889	C3	151	AFU	485	515	naive HCA	+	+	kan	1	3	sfGFP61485515
sfGFP	61	5918	1.643888888888889	C4	198	AFU	485	515	naive HCK	+	+	carb	1	1	sfGFP61485515
sfGFP	61	5918	1.643888888888889	C5	188	AFU	485	515	naive HCK	+	+	carb	1	2	sfGFP61485515
sfGFP	61	5918	1.643888888888889	C6	183	AFU	485	515	naive HCK	+	+	carb	1	3	sfGFP61485515
sfGFP	61	5918	1.643888888888889	D1	163	AFU	485	515	naive HCA	+	+	kan	2	1	sfGFP61485515
sfGFP	61	5918	1.643888888888889	D2	160	AFU	485	515	naive HCA	+	+	kan	2	2	sfGFP61485515
sfGFP	61	5918	1.643888888888889	D3	162	AFU	485	515	naive HCA	+	+	kan	2	3	sfGFP61485515
sfGFP	61	5918	1.643888888888889	D4	205	AFU	485	515	naive HCK	+	+	carb	2	1	sfGFP61485515
sfGFP	61	5918	1.643888888888889	D5	194	AFU	485	515	naive HCK	+	+	carb	2	2	sfGFP61485515
sfGFP	61	5918	1.643888888888889	D6	188	AFU	485	515	naive HCK	+	+	carb	2	3	sfGFP61485515
sfGFP	61	5918	1.643888888888889	E1	165	AFU	485	515	naive HCA	+	+	kan	5	1	sfGFP61485515
sfGFP	61	5918	1.643888888888889	E2	159	AFU	485	515	naive HCA	+	+	kan	5	2	sfGFP61485515
sfGFP	61	5918	1.643888888888889	E3	160	AFU	485	515	naive HCA	+	+	kan	5	3	sfGFP61485515
sfGFP	61	5918	1.643888888888889	E4	197	AFU	485	515	naive HCK	+	+	carb	5	1	sfGFP61485515
sfGFP	61	5918	1.643888888888889	E5	186	AFU	485	515	naive HCK	+	+	carb	5	2	sfGFP61485515
sfGFP	61	5918	1.643888888888889	E6	174	AFU	485	515	naive HCK	+	+	carb	5	3	sfGFP61485515
sfGFP	61	5918	1.643888888888889	F1	160	AFU	485	515	naive HCA	+	+	kan	10	1	sfGFP61485515
sfGFP	61	5918	1.643888888888889	F2	153	AFU	485	515	naive HCA	+	+	kan	10	2	sfGFP61485515
sfGFP	61	5918	1.643888888888889	F3	149	AFU	485	515	naive HCA	+	+	kan	10	3	sfGFP61485515
sfGFP	61	5918	1.643888888888889	F4	192	AFU	485	515	naive HCK	+	+	carb	10	1	sfGFP61485515
sfGFP	61	5918	1.643888888888889	F5	190	AFU	485	515	naive HCK	+	+	carb	10	2	sfGFP61485515
sfGFP	61	5918	1.643888888888889	F6	190	AFU	485	515	naive HCK	+	+	carb	10	3	sfGFP61485515
sfGFP	61	5918	1.643888888888889	G1	172	AFU	485	515	naive HCA + JS006 HCK	+	+	-	0	1	sfGFP61485515
sfGFP	61	5918	1.643888888888889	G2	166	AFU	485	515	naive HCA + JS006 HCK	+	+	-	0	2	sfGFP61485515
sfGFP	61	5918	1.643888888888889	G3	171	AFU	485	515	naive HCA + JS006 HCK	+	+	-	0	3	sfGFP61485515
sfGFP	61	5918	1.643888888888889	G4	207	AFU	485	515	naive HCK + JS006 HCA	+	+	-	0	1	sfGFP61485515
sfGFP	61	5918	1.643888888888889	G5	201	AFU	485	515	naive HCK + JS006 HCA	+	+	-	0	2	sfGFP61485515
sfGFP	61	5918	1.643888888888889	G6	197	AFU	485	515	naive HCK + JS006 HCA	+	+	-	0	3	sfGFP61485515
sfGFP	61	5918	1.643888888888889	H1	80	AFU	485	515	JS006 HCK	+	-	-	0	1	sfGFP61485515
sfGFP	61	5918	1.643888888888889	H2	66	AFU	485	515	JS006 HCK	+	-	-	0	2	sfGFP61485515
sfGFP	61	5918	1.643888888888889	H3	75	AFU	485	515	JS006 HCK	+	-	-	0	3	sfGFP61485515
sfGFP	61	5918	1.643888888888889	H4	75	AFU	485	515	JS006 HCA	-	+	-	0	1	sfGFP61485515
sfGFP	61	5918	1.643888888888889	H5	60	AFU	485	515	JS006 HCA	-	+	-	0	2	sfGFP61485515
sfGFP	61	5918	1.643888888888889	H6	71	AFU	485	515	JS006 HCA	-	+	-	0	3	sfGFP61485515
sfGFP	61	6518	1.8105555555555555	A1	321	AFU	485	515	naive HCA	-	+	-	0	1	sfGFP61485515
sfGFP	61	6518	1.8105555555555555	A2	271	AFU	485	515	naive HCA	-	+	-	0	2	sfGFP61485515
sfGFP	61	6518	1.8105555555555555	A3	263	AFU	485	515	naive HCA	-	+	-	0	3	sfGFP61485515
sfGFP	61	6518	1.8105555555555555	A4	228	AFU	485	515	naive HCK	+	-	-	0	1	sfGFP61485515
sfGFP	61	6518	1.8105555555555555	A5	212	AFU	485	515	naive HCK	+	-	-	0	2	sfGFP61485515
sfGFP	61	6518	1.8105555555555555	A6	210	AFU	485	515	naive HCK	+	-	-	0	3	sfGFP61485515
sfGFP	61	6518	1.8105555555555555	B1	160	AFU	485	515	naive HCA	+	+	-	0	1	sfGFP61485515
sfGFP	61	6518	1.8105555555555555	B2	165	AFU	485	515	naive HCA	+	+	-	0	2	sfGFP61485515
sfGFP	61	6518	1.8105555555555555	B3	160	AFU	485	515	naive HCA	+	+	-	0	3	sfGFP61485515
sfGFP	61	6518	1.8105555555555555	B4	199	AFU	485	515	naive HCK	+	+	-	0	1	sfGFP61485515
sfGFP	61	6518	1.8105555555555555	B5	206	AFU	485	515	naive HCK	+	+	-	0	2	sfGFP61485515
sfGFP	61	6518	1.8105555555555555	B6	198	AFU	485	515	naive HCK	+	+	-	0	3	sfGFP61485515
sfGFP	61	6518	1.8105555555555555	C1	160	AFU	485	515	naive HCA	+	+	kan	1	1	sfGFP61485515
sfGFP	61	6518	1.8105555555555555	C2	159	AFU	485	515	naive HCA	+	+	kan	1	2	sfGFP61485515
sfGFP	61	6518	1.8105555555555555	C3	162	AFU	485	515	naive HCA	+	+	kan	1	3	sfGFP61485515
sfGFP	61	6518	1.8105555555555555	C4	193	AFU	485	515	naive HCK	+	+	carb	1	1	sfGFP61485515
sfGFP	61	6518	1.8105555555555555	C5	195	AFU	485	515	naive HCK	+	+	carb	1	2	sfGFP61485515
sfGFP	61	6518	1.8105555555555555	C6	203	AFU	485	515	naive HCK	+	+	carb	1	3	sfGFP61485515
sfGFP	61	6518	1.8105555555555555	D1	182	AFU	485	515	naive HCA	+	+	kan	2	1	sfGFP61485515
sfGFP	61	6518	1.8105555555555555	D2	159	AFU	485	515	naive HCA	+	+	kan	2	2	sfGFP61485515
sfGFP	61	6518	1.8105555555555555	D3	154	AFU	485	515	naive HCA	+	+	kan	2	3	sfGFP61485515
sfGFP	61	6518	1.8105555555555555	D4	206	AFU	485	515	naive HCK	+	+	carb	2	1	sfGFP61485515
sfGFP	61	6518	1.8105555555555555	D5	204	AFU	485	515	naive HCK	+	+	carb	2	2	sfGFP61485515
sfGFP	61	6518	1.8105555555555555	D6	203	AFU	485	515	naive HCK	+	+	carb	2	3	sfGFP61485515
sfGFP	61	6518	1.8105555555555555	E1	157	AFU	485	515	naive HCA	+	+	kan	5	1	sfGFP61485515
sfGFP	61	6518	1.8105555555555555	E2	160	AFU	485	515	naive HCA	+	+	kan	5	2	sfGFP61485515
sfGFP	61	6518	1.8105555555555555	E3	165	AFU	485	515	naive HCA	+	+	kan	5	3	sfGFP61485515
sfGFP	61	6518	1.8105555555555555	E4	200	AFU	485	515	naive HCK	+	+	carb	5	1	sfGFP61485515
sfGFP	61	6518	1.8105555555555555	E5	196	AFU	485	515	naive HCK	+	+	carb	5	2	sfGFP61485515
sfGFP	61	6518	1.8105555555555555	E6	205	AFU	485	515	naive HCK	+	+	carb	5	3	sfGFP61485515
sfGFP	61	6518	1.8105555555555555	F1	160	AFU	485	515	naive HCA	+	+	kan	10	1	sfGFP61485515
sfGFP	61	6518	1.8105555555555555	F2	161	AFU	485	515	naive HCA	+	+	kan	10	2	sfGFP61485515
sfGFP	61	6518	1.8105555555555555	F3	170	AFU	485	515	naive HCA	+	+	kan	10	3	sfGFP61485515
sfGFP	61	6518	1.8105555555555555	F4	197	AFU	485	515	naive HCK	+	+	carb	10	1	sfGFP61485515
sfGFP	61	6518	1.8105555555555555	F5	199	AFU	485	515	naive HCK	+	+	carb	10	2	sfGFP61485515
sfGFP	61	6518	1.8105555555555555	F6	200	AFU	485	515	naive HCK	+	+	carb	10	3	sfGFP61485515
sfGFP	61	6518	1.8105555555555555	G1	172	AFU	485	515	naive HCA + JS006 HCK	+	+	-	0	1	sfGFP61485515
sfGFP	61	6518	1.8105555555555555	G2	154	AFU	485	515	naive HCA + JS006 HCK	+	+	-	0	2	sfGFP61485515
sfGFP	61	6518	1.8105555555555555	G3	159	AFU	485	515	naive HCA + JS006 HCK	+	+	-	0	3	sfGFP61485515
sfGFP	61	6518	1.8105555555555555	G4	214	AFU	485	515	naive HCK + JS006 HCA	+	+	-	0	1	sfGFP61485515
sfGFP	61	6518	1.8105555555555555	G5	210	AFU	485	515	naive HCK + JS006 HCA	+	+	-	0	2	sfGFP61485515
sfGFP	61	6518	1.8105555555555555	G6	196	AFU	485	515	naive HCK + JS006 HCA	+	+	-	0	3	sfGFP61485515
sfGFP	61	6518	1.8105555555555555	H1	75	AFU	485	515	JS006 HCK	+	-	-	0	1	sfGFP61485515
sfGFP	61	6518	1.8105555555555555	H2	59	AFU	485	515	JS006 HCK	+	-	-	0	2	sfGFP61485515
sfGFP	61	6518	1.8105555555555555	H3	69	AFU	485	515	JS006 HCK	+	-	-	0	3	sfGFP61485515
sfGFP	61	6518	1.8105555555555555	H4	66	AFU	485	515	JS006 HCA	-	+	-	0	1	sfGFP61485515
sfGFP	61	6518	1.8105555555555555	H5	65	AFU	485	515	JS006 HCA	-	+	-	0	2	sfGFP61485515
sfGFP	61	6518	1.8105555555555555	H6	79	AFU	485	515	JS006 HCA	-	+	-	0	3	sfGFP61485515
sfGFP	61	7118	1.9772222222222222	A1	328	AFU	485	515	naive HCA	-	+	-	0	1	sfGFP61485515
sfGFP	61	7118	1.9772222222222222	A2	294	AFU	485	515	naive HCA	-	+	-	0	2	sfGFP61485515
sfGFP	61	7118	1.9772222222222222	A3	283	AFU	485	515	naive HCA	-	+	-	0	3	sfGFP61485515
sfGFP	61	7118	1.9772222222222222	A4	244	AFU	485	515	naive HCK	+	-	-	0	1	sfGFP61485515
sfGFP	61	7118	1.9772222222222222	A5	216	AFU	485	515	naive HCK	+	-	-	0	2	sfGFP61485515
sfGFP	61	7118	1.9772222222222222	A6	240	AFU	485	515	naive HCK	+	-	-	0	3	sfGFP61485515
sfGFP	61	7118	1.9772222222222222	B1	158	AFU	485	515	naive HCA	+	+	-	0	1	sfGFP61485515
sfGFP	61	7118	1.9772222222222222	B2	162	AFU	485	515	naive HCA	+	+	-	0	2	sfGFP61485515
sfGFP	61	7118	1.9772222222222222	B3	152	AFU	485	515	naive HCA	+	+	-	0	3	sfGFP61485515
sfGFP	61	7118	1.9772222222222222	B4	196	AFU	485	515	naive HCK	+	+	-	0	1	sfGFP61485515
sfGFP	61	7118	1.9772222222222222	B5	209	AFU	485	515	naive HCK	+	+	-	0	2	sfGFP61485515
sfGFP	61	7118	1.9772222222222222	B6	210	AFU	485	515	naive HCK	+	+	-	0	3	sfGFP61485515
sfGFP	61	7118	1.9772222222222222	C1	156	AFU	485	515	naive HCA	+	+	kan	1	1	sfGFP61485515
sfGFP	61	7118	1.9772222222222222	C2	157	AFU	485	515	naive HCA	+	+	kan	1	2	sfGFP61485515
sfGFP	61	7118	1.9772222222222222	C3	153	AFU	485	515	naive HCA	+	+	kan	1	3	sfGFP61485515
sfGFP	61	7118	1.9772222222222222	C4	206	AFU	485	515	naive HCK	+	+	carb	1	1	sfGFP61485515
sfGFP	61	7118	1.9772222222222222	C5	202	AFU	485	515	naive HCK	+	+	carb	1	2	sfGFP61485515
sfGFP	61	7118	1.9772222222222222	C6	208	AFU	485	515	naive HCK	+	+	carb	1	3	sfGFP61485515
sfGFP	61	7118	1.9772222222222222	D1	165	AFU	485	515	naive HCA	+	+	kan	2	1	sfGFP61485515
sfGFP	61	7118	1.9772222222222222	D2	172	AFU	485	515	naive HCA	+	+	kan	2	2	sfGFP61485515
sfGFP	61	7118	1.9772222222222222	D3	160	AFU	485	515	naive HCA	+	+	kan	2	3	sfGFP61485515
sfGFP	61	7118	1.9772222222222222	D4	225	AFU	485	515	naive HCK	+	+	carb	2	1	sfGFP61485515
sfGFP	61	7118	1.9772222222222222	D5	201	AFU	485	515	naive HCK	+	+	carb	2	2	sfGFP61485515
sfGFP	61	7118	1.9772222222222222	D6	195	AFU	485	515	naive HCK	+	+	carb	2	3	sfGFP61485515
sfGFP	61	7118	1.9772222222222222	E1	152	AFU	485	515	naive HCA	+	+	kan	5	1	sfGFP61485515
sfGFP	61	7118	1.9772222222222222	E2	162	AFU	485	515	naive HCA	+	+	kan	5	2	sfGFP61485515
sfGFP	61	7118	1.9772222222222222	E3	161	AFU	485	515	naive HCA	+	+	kan	5	3	sfGFP61485515
sfGFP	61	7118	1.9772222222222222	E4	210	AFU	485	515	naive HCK	+	+	carb	5	1	sfGFP61485515
sfGFP	61	7118	1.9772222222222222	E5	204	AFU	485	515	naive HCK	+	+	carb	5	2	sfGFP61485515
sfGFP	61	7118	1.9772222222222222	E6	202	AFU	485	515	naive HCK	+	+	carb	5	3	sfGFP61485515
sfGFP	61	7118	1.9772222222222222	F1	165	AFU	485	515	naive HCA	+	+	kan	10	1	sfGFP61485515
sfGFP	61	7118	1.9772222222222222	F2	157	AFU	485	515	naive HCA	+	+	kan	10	2	sfGFP61485515
sfGFP	61	7118	1.9772222222222222	F3	161	AFU	485	515	naive HCA	+	+	kan	10	3	sfGFP61485515
sfGFP	61	7118	1.9772222222222222	F4	210	AFU	485	515	naive HCK	+	+	carb	10	1	sfGFP61485515
sfGFP	61	7118	1.9772222222222222	F5	215	AFU	485	515	naive HCK	+	+	carb	10	2	sfGFP61485515
sfGFP	61	7118	1.9772222222222222	F6	211	AFU	485	515	naive HCK	+	+	carb	10	3	sfGFP61485515
sfGFP	61	7118	1.9772222222222222	G1	172	AFU	485	515	naive HCA + JS006 HCK	+	+	-	0	1	sfGFP61485515
sfGFP	61	7118	1.9772222222222222	G2	154	AFU	485	515	naive HCA + JS006 HCK	+	+	-	0	2	sfGFP61485515
sfGFP	61	7118	1.9772222222222222	G3	157	AFU	485	515	naive HCA + JS006 HCK	+	+	-	0	3	sfGFP61485515
sfGFP	61	7118	1.9772222222222222	G4	228	AFU	485	515	naive HCK + JS006 HCA	+	+	-	0	1	sfGFP61485515
sfGFP	61	7118	1.9772222222222222	G5	217	AFU	485	515	naive HCK + JS006 HCA	+	+	-	0	2	sfGFP61485515
sfGFP	61	7118	1.9772222222222222	G6	218	AFU	485	515	naive HCK + JS006 HCA	+	+	-	0	3	sfGFP61485515
sfGFP	61	7118	1.9772222222222222	H1	75	AFU	485	515	JS006 HCK	+	-	-	0	1	sfGFP61485515
sfGFP	61	7118	1.9772222222222222	H2	72	AFU	485	515	JS006 HCK	+	-	-	0	2	sfGFP61485515
sfGFP	61	7118	1.9772222222222222	H3	71	AFU	485	515	JS006 HCK	+	-	-	0	3	sfGFP61485515
sfGFP	61	7118	1.9772222222222222	H4	63	AFU	485	515	JS006 HCA	-	+	-	0	1	sfGFP61485515
sfGFP	61	7118	1.9772222222222222	H5	58	AFU	485	515	JS006 HCA	-	+	-	0	2	sfGFP61485515
sfGFP	61	7118	1.9772222222222222	H6	71	AFU	485	515	JS006 HCA	-	+	-	0	3	sfGFP61485515
sfGFP	61	7718	2.1438888888888887	A1	354	AFU	485	515	naive HCA	-	+	-	0	1	sfGFP61485515
sfGFP	61	7718	2.1438888888888887	A2	310	AFU	485	515	naive HCA	-	+	-	0	2	sfGFP61485515
sfGFP	61	7718	2.1438888888888887	A3	299	AFU	485	515	naive HCA	-	+	-	0	3	sfGFP61485515
sfGFP	61	7718	2.1438888888888887	A4	253	AFU	485	515	naive HCK	+	-	-	0	1	sfGFP61485515
sfGFP	61	7718	2.1438888888888887	A5	241	AFU	485	515	naive HCK	+	-	-	0	2	sfGFP61485515
sfGFP	61	7718	2.1438888888888887	A6	235	AFU	485	515	naive HCK	+	-	-	0	3	sfGFP61485515
sfGFP	61	7718	2.1438888888888887	B1	159	AFU	485	515	naive HCA	+	+	-	0	1	sfGFP61485515
sfGFP	61	7718	2.1438888888888887	B2	161	AFU	485	515	naive HCA	+	+	-	0	2	sfGFP61485515
sfGFP	61	7718	2.1438888888888887	B3	156	AFU	485	515	naive HCA	+	+	-	0	3	sfGFP61485515
sfGFP	61	7718	2.1438888888888887	B4	204	AFU	485	515	naive HCK	+	+	-	0	1	sfGFP61485515
sfGFP	61	7718	2.1438888888888887	B5	213	AFU	485	515	naive HCK	+	+	-	0	2	sfGFP61485515
sfGFP	61	7718	2.1438888888888887	B6	217	AFU	485	515	naive HCK	+	+	-	0	3	sfGFP61485515
sfGFP	61	7718	2.1438888888888887	C1	154	AFU	485	515	naive HCA	+	+	kan	1	1	sfGFP61485515
sfGFP	61	7718	2.1438888888888887	C2	156	AFU	485	515	naive HCA	+	+	kan	1	2	sfGFP61485515
sfGFP	61	7718	2.1438888888888887	C3	149	AFU	485	515	naive HCA	+	+	kan	1	3	sfGFP61485515
sfGFP	61	7718	2.1438888888888887	C4	219	AFU	485	515	naive HCK	+	+	carb	1	1	sfGFP61485515
sfGFP	61	7718	2.1438888888888887	C5	202	AFU	485	515	naive HCK	+	+	carb	1	2	sfGFP61485515
sfGFP	61	7718	2.1438888888888887	C6	207	AFU	485	515	naive HCK	+	+	carb	1	3	sfGFP61485515
sfGFP	61	7718	2.1438888888888887	D1	156	AFU	485	515	naive HCA	+	+	kan	2	1	sfGFP61485515
sfGFP	61	7718	2.1438888888888887	D2	158	AFU	485	515	naive HCA	+	+	kan	2	2	sfGFP61485515
sfGFP	61	7718	2.1438888888888887	D3	152	AFU	485	515	naive HCA	+	+	kan	2	3	sfGFP61485515
sfGFP	61	7718	2.1438888888888887	D4	215	AFU	485	515	naive HCK	+	+	carb	2	1	sfGFP61485515
sfGFP	61	7718	2.1438888888888887	D5	211	AFU	485	515	naive HCK	+	+	carb	2	2	sfGFP61485515
sfGFP	61	7718	2.1438888888888887	D6	210	AFU	485	515	naive HCK	+	+	carb	2	3	sfGFP61485515
sfGFP	61	7718	2.1438888888888887	E1	160	AFU	485	515	naive HCA	+	+	kan	5	1	sfGFP61485515
sfGFP	61	7718	2.1438888888888887	E2	155	AFU	485	515	naive HCA	+	+	kan	5	2	sfGFP61485515
sfGFP	61	7718	2.1438888888888887	E3	165	AFU	485	515	naive HCA	+	+	kan	5	3	sfGFP61485515
sfGFP	61	7718	2.1438888888888887	E4	222	AFU	485	515	naive HCK	+	+	carb	5	1	sfGFP61485515
sfGFP	61	7718	2.1438888888888887	E5	206	AFU	485	515	naive HCK	+	+	carb	5	2	sfGFP61485515
sfGFP	61	7718	2.1438888888888887	E6	212	AFU	485	515	naive HCK	+	+	carb	5	3	sfGFP61485515
sfGFP	61	7718	2.1438888888888887	F1	170	AFU	485	515	naive HCA	+	+	kan	10	1	sfGFP61485515
sfGFP	61	7718	2.1438888888888887	F2	168	AFU	485	515	naive HCA	+	+	kan	10	2	sfGFP61485515
sfGFP	61	7718	2.1438888888888887	F3	161	AFU	485	515	naive HCA	+	+	kan	10	3	sfGFP61485515
sfGFP	61	7718	2.1438888888888887	F4	209	AFU	485	515	naive HCK	+	+	carb	10	1	sfGFP61485515
sfGFP	61	7718	2.1438888888888887	F5	206	AFU	485	515	naive HCK	+	+	carb	10	2	sfGFP61485515
sfGFP	61	7718	2.1438888888888887	F6	207	AFU	485	515	naive HCK	+	+	carb	10	3	sfGFP61485515
sfGFP	61	7718	2.1438888888888887	G1	168	AFU	485	515	naive HCA + JS006 HCK	+	+	-	0	1	sfGFP61485515
sfGFP	61	7718	2.1438888888888887	G2	152	AFU	485	515	naive HCA + JS006 HCK	+	+	-	0	2	sfGFP61485515
sfGFP	61	7718	2.1438888888888887	G3	151	AFU	485	515	naive HCA + JS006 HCK	+	+	-	0	3	sfGFP61485515
sfGFP	61	7718	2.1438888888888887	G4	234	AFU	485	515	naive HCK + JS006 HCA	+	+	-	0	1	sfGFP61485515
sfGFP	61	7718	2.1438888888888887	G5	223	AFU	485	515	naive HCK + JS006 HCA	+	+	-	0	2	sfGFP61485515
sfGFP	61	7718	2.1438888888888887	G6	218	AFU	485	515	naive HCK + JS006 HCA	+	+	-	0	3	sfGFP61485515
sfGFP	61	7718	2.1438888888888887	H1	71	AFU	485	515	JS006 HCK	+	-	-	0	1	sfGFP61485515
sfGFP	61	7718	2.1438888888888887	H2	69	AFU	485	515	JS006 HCK	+	-	-	0	2	sfGFP61485515
sfGFP	61	7718	2.1438888888888887	H3	70	AFU	485	515	JS006 HCK	+	-	-	0	3	sfGFP61485515
sfGFP	61	7718	2.1438888888888887	H4	77	AFU	485	515	JS006 HCA	-	+	-	0	1	sfGFP61485515
sfGFP	61	7718	2.1438888888888887	H5	79	AFU	485	515	JS006 HCA	-	+	-	0	2	sfGFP61485515
sfGFP	61	7718	2.1438888888888887	H6	69	AFU	485	515	JS006 HCA	-	+	-	0	3	sfGFP61485515
sfGFP	61	8318	2.3105555555555557	A1	381	AFU	485	515	naive HCA	-	+	-	0	1	sfGFP61485515
sfGFP	61	8318	2.3105555555555557	A2	330	AFU	485	515	naive HCA	-	+	-	0	2	sfGFP61485515
sfGFP	61	8318	2.3105555555555557	A3	327	AFU	485	515	naive HCA	-	+	-	0	3	sfGFP61485515
sfGFP	61	8318	2.3105555555555557	A4	272	AFU	485	515	naive HCK	+	-	-	0	1	sfGFP61485515
sfGFP	61	8318	2.3105555555555557	A5	258	AFU	485	515	naive HCK	+	-	-	0	2	sfGFP61485515
sfGFP	61	8318	2.3105555555555557	A6	248	AFU	485	515	naive HCK	+	-	-	0	3	sfGFP61485515
sfGFP	61	8318	2.3105555555555557	B1	160	AFU	485	515	naive HCA	+	+	-	0	1	sfGFP61485515
sfGFP	61	8318	2.3105555555555557	B2	166	AFU	485	515	naive HCA	+	+	-	0	2	sfGFP61485515
sfGFP	61	8318	2.3105555555555557	B3	149	AFU	485	515	naive HCA	+	+	-	0	3	sfGFP61485515
sfGFP	61	8318	2.3105555555555557	B4	204	AFU	485	515	naive HCK	+	+	-	0	1	sfGFP61485515
sfGFP	61	8318	2.3105555555555557	B5	217	AFU	485	515	naive HCK	+	+	-	0	2	sfGFP61485515
sfGFP	61	8318	2.3105555555555557	B6	218	AFU	485	515	naive HCK	+	+	-	0	3	sfGFP61485515
sfGFP	61	8318	2.3105555555555557	C1	157	AFU	485	515	naive HCA	+	+	kan	1	1	sfGFP61485515
sfGFP	61	8318	2.3105555555555557	C2	146	AFU	485	515	naive HCA	+	+	kan	1	2	sfGFP61485515
sfGFP	61	8318	2.3105555555555557	C3	149	AFU	485	515	naive HCA	+	+	kan	1	3	sfGFP61485515
sfGFP	61	8318	2.3105555555555557	C4	212	AFU	485	515	naive HCK	+	+	carb	1	1	sfGFP61485515
sfGFP	61	8318	2.3105555555555557	C5	202	AFU	485	515	naive HCK	+	+	carb	1	2	sfGFP61485515
sfGFP	61	8318	2.3105555555555557	C6	212	AFU	485	515	naive HCK	+	+	carb	1	3	sfGFP61485515
sfGFP	61	8318	2.3105555555555557	D1	174	AFU	485	515	naive HCA	+	+	kan	2	1	sfGFP61485515
sfGFP	61	8318	2.3105555555555557	D2	164	AFU	485	515	naive HCA	+	+	kan	2	2	sfGFP61485515
sfGFP	61	8318	2.3105555555555557	D3	164	AFU	485	515	naive HCA	+	+	kan	2	3	sfGFP61485515
sfGFP	61	8318	2.3105555555555557	D4	232	AFU	485	515	naive HCK	+	+	carb	2	1	sfGFP61485515
sfGFP	61	8318	2.3105555555555557	D5	216	AFU	485	515	naive HCK	+	+	carb	2	2	sfGFP61485515
sfGFP	61	8318	2.3105555555555557	D6	217	AFU	485	515	naive HCK	+	+	carb	2	3	sfGFP61485515
sfGFP	61	8318	2.3105555555555557	E1	149	AFU	485	515	naive HCA	+	+	kan	5	1	sfGFP61485515
sfGFP	61	8318	2.3105555555555557	E2	152	AFU	485	515	naive HCA	+	+	kan	5	2	sfGFP61485515
sfGFP	61	8318	2.3105555555555557	E3	142	AFU	485	515	naive HCA	+	+	kan	5	3	sfGFP61485515
sfGFP	61	8318	2.3105555555555557	E4	216	AFU	485	515	naive HCK	+	+	carb	5	1	sfGFP61485515
sfGFP	61	8318	2.3105555555555557	E5	211	AFU	485	515	naive HCK	+	+	carb	5	2	sfGFP61485515
sfGFP	61	8318	2.3105555555555557	E6	208	AFU	485	515	naive HCK	+	+	carb	5	3	sfGFP61485515
sfGFP	61	8318	2.3105555555555557	F1	148	AFU	485	515	naive HCA	+	+	kan	10	1	sfGFP61485515
sfGFP	61	8318	2.3105555555555557	F2	153	AFU	485	515	naive HCA	+	+	kan	10	2	sfGFP61485515
sfGFP	61	8318	2.3105555555555557	F3	158	AFU	485	515	naive HCA	+	+	kan	10	3	sfGFP61485515
sfGFP	61	8318	2.3105555555555557	F4	222	AFU	485	515	naive HCK	+	+	carb	10	1	sfGFP61485515
sfGFP	61	8318	2.3105555555555557	F5	216	AFU	485	515	naive HCK	+	+	carb	10	2	sfGFP61485515
sfGFP	61	8318	2.3105555555555557	F6	229	AFU	485	515	naive HCK	+	+	carb	10	3	sfGFP61485515
sfGFP	61	8318	2.3105555555555557	G1	170	AFU	485	515	naive HCA + JS006 HCK	+	+	-	0	1	sfGFP61485515
sfGFP	61	8318	2.3105555555555557	G2	144	AFU	485	515	naive HCA + JS006 HCK	+	+	-	0	2	sfGFP61485515
sfGFP	61	8318	2.3105555555555557	G3	145	AFU	485	515	naive HCA + JS006 HCK	+	+	-	0	3	sfGFP61485515
sfGFP	61	8318	2.3105555555555557	G4	254	AFU	485	515	naive HCK + JS006 HCA	+	+	-	0	1	sfGFP61485515
sfGFP	61	8318	2.3105555555555557	G5	229	AFU	485	515	naive HCK + JS006 HCA	+	+	-	0	2	sfGFP61485515
sfGFP	61	8318	2.3105555555555557	G6	244	AFU	485	515	naive HCK + JS006 HCA	+	+	-	0	3	sfGFP61485515
sfGFP	61	8318	2.3105555555555557	H1	67	AFU	485	515	JS006 HCK	+	-	-	0	1	sfGFP61485515
sfGFP	61	8318	2.3105555555555557	H2	77	AFU	485	515	JS006 HCK	+	-	-	0	2	sfGFP61485515
sfGFP	61	8318	2.3105555555555557	H3	72	AFU	485	515	JS006 HCK	+	-	-	0	3	sfGFP61485515
sfGFP	61	8318	2.3105555555555557	H4	63	AFU	485	515	JS006 HCA	-	+	-	0	1	sfGFP61485515
sfGFP	61	8318	2.3105555555555557	H5	59	AFU	485	515	JS006 HCA	-	+	-	0	2	sfGFP61485515
sfGFP	61	8318	2.3105555555555557	H6	72	AFU	485	515	JS006 HCA	-	+	-	0	3	sfGFP61485515
sfGFP	61	8918	2.477222222222222	A1	401	AFU	485	515	naive HCA	-	+	-	0	1	sfGFP61485515
sfGFP	61	8918	2.477222222222222	A2	350	AFU	485	515	naive HCA	-	+	-	0	2	sfGFP61485515
sfGFP	61	8918	2.477222222222222	A3	337	AFU	485	515	naive HCA	-	+	-	0	3	sfGFP61485515
sfGFP	61	8918	2.477222222222222	A4	281	AFU	485	515	naive HCK	+	-	-	0	1	sfGFP61485515
sfGFP	61	8918	2.477222222222222	A5	262	AFU	485	515	naive HCK	+	-	-	0	2	sfGFP61485515
sfGFP	61	8918	2.477222222222222	A6	258	AFU	485	515	naive HCK	+	-	-	0	3	sfGFP61485515
sfGFP	61	8918	2.477222222222222	B1	160	AFU	485	515	naive HCA	+	+	-	0	1	sfGFP61485515
sfGFP	61	8918	2.477222222222222	B2	152	AFU	485	515	naive HCA	+	+	-	0	2	sfGFP61485515
sfGFP	61	8918	2.477222222222222	B3	152	AFU	485	515	naive HCA	+	+	-	0	3	sfGFP61485515
sfGFP	61	8918	2.477222222222222	B4	214	AFU	485	515	naive HCK	+	+	-	0	1	sfGFP61485515
sfGFP	61	8918	2.477222222222222	B5	223	AFU	485	515	naive HCK	+	+	-	0	2	sfGFP61485515
sfGFP	61	8918	2.477222222222222	B6	216	AFU	485	515	naive HCK	+	+	-	0	3	sfGFP61485515
sfGFP	61	8918	2.477222222222222	C1	155	AFU	485	515	naive HCA	+	+	kan	1	1	sfGFP61485515
sfGFP	61	8918	2.477222222222222	C2	155	AFU	485	515	naive HCA	+	+	kan	1	2	sfGFP61485515
sfGFP	61	8918	2.477222222222222	C3	136	AFU	485	515	naive HCA	+	+	kan	1	3	sfGFP61485515
sfGFP	61	8918	2.477222222222222	C4	222	AFU	485	515	naive HCK	+	+	carb	1	1	sfGFP61485515
sfGFP	61	8918	2.477222222222222	C5	223	AFU	485	515	naive HCK	+	+	carb	1	2	sfGFP61485515
sfGFP	61	8918	2.477222222222222	C6	219	AFU	485	515	naive HCK	+	+	carb	1	3	sfGFP61485515
sfGFP	61	8918	2.477222222222222	D1	148	AFU	485	515	naive HCA	+	+	kan	2	1	sfGFP61485515
sfGFP	61	8918	2.477222222222222	D2	160	AFU	485	515	naive HCA	+	+	kan	2	2	sfGFP61485515
sfGFP	61	8918	2.477222222222222	D3	151	AFU	485	515	naive HCA	+	+	kan	2	3	sfGFP61485515
sfGFP	61	8918	2.477222222222222	D4	241	AFU	485	515	naive HCK	+	+	carb	2	1	sfGFP61485515
sfGFP	61	8918	2.477222222222222	D5	219	AFU	485	515	naive HCK	+	+	carb	2	2	sfGFP61485515
sfGFP	61	8918	2.477222222222222	D6	220	AFU	485	515	naive HCK	+	+	carb	2	3	sfGFP61485515
sfGFP	61	8918	2.477222222222222	E1	160	AFU	485	515	naive HCA	+	+	kan	5	1	sfGFP61485515
sfGFP	61	8918	2.477222222222222	E2	157	AFU	485	515	naive HCA	+	+	kan	5	2	sfGFP61485515
sfGFP	61	8918	2.477222222222222	E3	147	AFU	485	515	naive HCA	+	+	kan	5	3	sfGFP61485515
sfGFP	61	8918	2.477222222222222	E4	226	AFU	485	515	naive HCK	+	+	carb	5	1	sfGFP61485515
sfGFP	61	8918	2.477222222222222	E5	227	AFU	485	515	naive HCK	+	+	carb	5	2	sfGFP61485515
sfGFP	61	8918	2.477222222222222	E6	230	AFU	485	515	naive HCK	+	+	carb	5	3	sfGFP61485515
sfGFP	61	8918	2.477222222222222	F1	166	AFU	485	515	naive HCA	+	+	kan	10	1	sfGFP61485515
sfGFP	61	8918	2.477222222222222	F2	156	AFU	485	515	naive HCA	+	+	kan	10	2	sfGFP61485515
sfGFP	61	8918	2.477222222222222	F3	151	AFU	485	515	naive HCA	+	+	kan	10	3	sfGFP61485515
sfGFP	61	8918	2.477222222222222	F4	224	AFU	485	515	naive HCK	+	+	carb	10	1	sfGFP61485515
sfGFP	61	8918	2.477222222222222	F5	213	AFU	485	515	naive HCK	+	+	carb	10	2	sfGFP61485515
sfGFP	61	8918	2.477222222222222	F6	217	AFU	485	515	naive HCK	+	+	carb	10	3	sfGFP61485515
sfGFP	61	8918	2.477222222222222	G1	168	AFU	485	515	naive HCA + JS006 HCK	+	+	-	0	1	sfGFP61485515
sfGFP	61	8918	2.477222222222222	G2	149	AFU	485	515	naive HCA + JS006 HCK	+	+	-	0	2	sfGFP61485515
sfGFP	61	8918	2.477222222222222	G3	153	AFU	485	515	naive HCA + JS006 HCK	+	+	-	0	3	sfGFP61485515
sfGFP	61	8918	2.477222222222222	G4	246	AFU	485	515	naive HCK + JS006 HCA	+	+	-	0	1	sfGFP61485515
sfGFP	61	8918	2.477222222222222	G5	249	AFU	485	515	naive HCK + JS006 HCA	+	+	-	0	2	sfGFP61485515
sfGFP	61	8918	2.477222222222222	G6	236	AFU	485	515	naive HCK + JS006 HCA	+	+	-	0	3	sfGFP61485515
sfGFP	61	8918	2.477222222222222	H1	71	AFU	485	515	JS006 HCK	+	-	-	0	1	sfGFP61485515
sfGFP	61	8918	2.477222222222222	H2	75	AFU	485	515	JS006 HCK	+	-	-	0	2	sfGFP61485515
sfGFP	61	8918	2.477222222222222	H3	72	AFU	485	515	JS006 HCK	+	-	-	0	3	sfGFP61485515
sfGFP	61	8918	2.477222222222222	H4	71	AFU	485	515	JS006 HCA	-	+	-	0	1	sfGFP61485515
sfGFP	61	8918	2.477222222222222	H5	69	AFU	485	515	JS006 HCA	-	+	-	0	2	sfGFP61485515
sfGFP	61	8918	2.477222222222222	H6	66	AFU	485	515	JS006 HCA	-	+	-	0	3	sfGFP61485515
sfGFP	61	9518	2.6438888888888887	A1	432	AFU	485	515	naive HCA	-	+	-	0	1	sfGFP61485515
sfGFP	61	9518	2.6438888888888887	A2	372	AFU	485	515	naive HCA	-	+	-	0	2	sfGFP61485515
sfGFP	61	9518	2.6438888888888887	A3	358	AFU	485	515	naive HCA	-	+	-	0	3	sfGFP61485515
sfGFP	61	9518	2.6438888888888887	A4	306	AFU	485	515	naive HCK	+	-	-	0	1	sfGFP61485515
sfGFP	61	9518	2.6438888888888887	A5	263	AFU	485	515	naive HCK	+	-	-	0	2	sfGFP61485515
sfGFP	61	9518	2.6438888888888887	A6	268	AFU	485	515	naive HCK	+	-	-	0	3	sfGFP61485515
sfGFP	61	9518	2.6438888888888887	B1	159	AFU	485	515	naive HCA	+	+	-	0	1	sfGFP61485515
sfGFP	61	9518	2.6438888888888887	B2	155	AFU	485	515	naive HCA	+	+	-	0	2	sfGFP61485515
sfGFP	61	9518	2.6438888888888887	B3	160	AFU	485	515	naive HCA	+	+	-	0	3	sfGFP61485515
sfGFP	61	9518	2.6438888888888887	B4	221	AFU	485	515	naive HCK	+	+	-	0	1	sfGFP61485515
sfGFP	61	9518	2.6438888888888887	B5	219	AFU	485	515	naive HCK	+	+	-	0	2	sfGFP61485515
sfGFP	61	9518	2.6438888888888887	B6	228	AFU	485	515	naive HCK	+	+	-	0	3	sfGFP61485515
sfGFP	61	9518	2.6438888888888887	C1	155	AFU	485	515	naive HCA	+	+	kan	1	1	sfGFP61485515
sfGFP	61	9518	2.6438888888888887	C2	160	AFU	485	515	naive HCA	+	+	kan	1	2	sfGFP61485515
sfGFP	61	9518	2.6438888888888887	C3	151	AFU	485	515	naive HCA	+	+	kan	1	3	sfGFP61485515
sfGFP	61	9518	2.6438888888888887	C4	227	AFU	485	515	naive HCK	+	+	carb	1	1	sfGFP61485515
sfGFP	61	9518	2.6438888888888887	C5	225	AFU	485	515	naive HCK	+	+	carb	1	2	sfGFP61485515
sfGFP	61	9518	2.6438888888888887	C6	218	AFU	485	515	naive HCK	+	+	carb	1	3	sfGFP61485515
sfGFP	61	9518	2.6438888888888887	D1	159	AFU	485	515	naive HCA	+	+	kan	2	1	sfGFP61485515
sfGFP	61	9518	2.6438888888888887	D2	152	AFU	485	515	naive HCA	+	+	kan	2	2	sfGFP61485515
sfGFP	61	9518	2.6438888888888887	D3	151	AFU	485	515	naive HCA	+	+	kan	2	3	sfGFP61485515
sfGFP	61	9518	2.6438888888888887	D4	240	AFU	485	515	naive HCK	+	+	carb	2	1	sfGFP61485515
sfGFP	61	9518	2.6438888888888887	D5	212	AFU	485	515	naive HCK	+	+	carb	2	2	sfGFP61485515
sfGFP	61	9518	2.6438888888888887	D6	224	AFU	485	515	naive HCK	+	+	carb	2	3	sfGFP61485515
sfGFP	61	9518	2.6438888888888887	E1	156	AFU	485	515	naive HCA	+	+	kan	5	1	sfGFP61485515
sfGFP	61	9518	2.6438888888888887	E2	152	AFU	485	515	naive HCA	+	+	kan	5	2	sfGFP61485515
sfGFP	61	9518	2.6438888888888887	E3	161	AFU	485	515	naive HCA	+	+	kan	5	3	sfGFP61485515
sfGFP	61	9518	2.6438888888888887	E4	224	AFU	485	515	naive HCK	+	+	carb	5	1	sfGFP61485515
sfGFP	61	9518	2.6438888888888887	E5	236	AFU	485	515	naive HCK	+	+	carb	5	2	sfGFP61485515
sfGFP	61	9518	2.6438888888888887	E6	231	AFU	485	515	naive HCK	+	+	carb	5	3	sfGFP61485515
sfGFP	61	9518	2.6438888888888887	F1	158	AFU	485	515	naive HCA	+	+	kan	10	1	sfGFP61485515
sfGFP	61	9518	2.6438888888888887	F2	164	AFU	485	515	naive HCA	+	+	kan	10	2	sfGFP61485515
sfGFP	61	9518	2.6438888888888887	F3	147	AFU	485	515	naive HCA	+	+	kan	10	3	sfGFP61485515
sfGFP	61	9518	2.6438888888888887	F4	239	AFU	485	515	naive HCK	+	+	carb	10	1	sfGFP61485515
sfGFP	61	9518	2.6438888888888887	F5	228	AFU	485	515	naive HCK	+	+	carb	10	2	sfGFP61485515
sfGFP	61	9518	2.6438888888888887	F6	226	AFU	485	515	naive HCK	+	+	carb	10	3	sfGFP61485515
sfGFP	61	9518	2.6438888888888887	G1	168	AFU	485	515	naive HCA + JS006 HCK	+	+	-	0	1	sfGFP61485515
sfGFP	61	9518	2.6438888888888887	G2	167	AFU	485	515	naive HCA + JS006 HCK	+	+	-	0	2	sfGFP61485515
sfGFP	61	9518	2.6438888888888887	G3	169	AFU	485	515	naive HCA + JS006 HCK	+	+	-	0	3	sfGFP61485515
sfGFP	61	9518	2.6438888888888887	G4	267	AFU	485	515	naive HCK + JS006 HCA	+	+	-	0	1	sfGFP61485515
sfGFP	61	9518	2.6438888888888887	G5	254	AFU	485	515	naive HCK + JS006 HCA	+	+	-	0	2	sfGFP61485515
sfGFP	61	9518	2.6438888888888887	G6	254	AFU	485	515	naive HCK + JS006 HCA	+	+	-	0	3	sfGFP61485515
sfGFP	61	9518	2.6438888888888887	H1	77	AFU	485	515	JS006 HCK	+	-	-	0	1	sfGFP61485515
sfGFP	61	9518	2.6438888888888887	H2	79	AFU	485	515	JS006 HCK	+	-	-	0	2	sfGFP61485515
sfGFP	61	9518	2.6438888888888887	H3	79	AFU	485	515	JS006 HCK	+	-	-	0	3	sfGFP61485515
sfGFP	61	9518	2.6438888888888887	H4	80	AFU	485	515	JS006 HCA	-	+	-	0	1	sfGFP61485515
sfGFP	61	9518	2.6438888888888887	H5	74	AFU	485	515	JS006 HCA	-	+	-	0	2	sfGFP61485515
sfGFP	61	9518	2.6438888888888887	H6	70	AFU	485	515	JS006 HCA	-	+	-	0	3	sfGFP61485515
sfGFP	61	10118	2.8105555555555557	A1	435	AFU	485	515	naive HCA	-	+	-	0	1	sfGFP61485515
sfGFP	61	10118	2.8105555555555557	A2	396	AFU	485	515	naive HCA	-	+	-	0	2	sfGFP61485515
sfGFP	61	10118	2.8105555555555557	A3	383	AFU	485	515	naive HCA	-	+	-	0	3	sfGFP61485515
sfGFP	61	10118	2.8105555555555557	A4	315	AFU	485	515	naive HCK	+	-	-	0	1	sfGFP61485515
sfGFP	61	10118	2.8105555555555557	A5	293	AFU	485	515	naive HCK	+	-	-	0	2	sfGFP61485515
sfGFP	61	10118	2.8105555555555557	A6	289	AFU	485	515	naive HCK	+	-	-	0	3	sfGFP61485515
sfGFP	61	10118	2.8105555555555557	B1	155	AFU	485	515	naive HCA	+	+	-	0	1	sfGFP61485515
sfGFP	61	10118	2.8105555555555557	B2	153	AFU	485	515	naive HCA	+	+	-	0	2	sfGFP61485515
sfGFP	61	10118	2.8105555555555557	B3	147	AFU	485	515	naive HCA	+	+	-	0	3	sfGFP61485515
sfGFP	61	10118	2.8105555555555557	B4	223	AFU	485	515	naive HCK	+	+	-	0	1	sfGFP61485515
sfGFP	61	10118	2.8105555555555557	B5	228	AFU	485	515	naive HCK	+	+	-	0	2	sfGFP61485515
sfGFP	61	10118	2.8105555555555557	B6	230	AFU	485	515	naive HCK	+	+	-	0	3	sfGFP61485515
sfGFP	61	10118	2.8105555555555557	C1	146	AFU	485	515	naive HCA	+	+	kan	1	1	sfGFP61485515
sfGFP	61	10118	2.8105555555555557	C2	163	AFU	485	515	naive HCA	+	+	kan	1	2	sfGFP61485515
sfGFP	61	10118	2.8105555555555557	C3	144	AFU	485	515	naive HCA	+	+	kan	1	3	sfGFP61485515
sfGFP	61	10118	2.8105555555555557	C4	229	AFU	485	515	naive HCK	+	+	carb	1	1	sfGFP61485515
sfGFP	61	10118	2.8105555555555557	C5	232	AFU	485	515	naive HCK	+	+	carb	1	2	sfGFP61485515
sfGFP	61	10118	2.8105555555555557	C6	222	AFU	485	515	naive HCK	+	+	carb	1	3	sfGFP61485515
sfGFP	61	10118	2.8105555555555557	D1	175	AFU	485	515	naive HCA	+	+	kan	2	1	sfGFP61485515
sfGFP	61	10118	2.8105555555555557	D2	152	AFU	485	515	naive HCA	+	+	kan	2	2	sfGFP61485515
sfGFP	61	10118	2.8105555555555557	D3	152	AFU	485	515	naive HCA	+	+	kan	2	3	sfGFP61485515
sfGFP	61	10118	2.8105555555555557	D4	248	AFU	485	515	naive HCK	+	+	carb	2	1	sfGFP61485515
sfGFP	61	10118	2.8105555555555557	D5	220	AFU	485	515	naive HCK	+	+	carb	2	2	sfGFP61485515
sfGFP	61	10118	2.8105555555555557	D6	240	AFU	485	515	naive HCK	+	+	carb	2	3	sfGFP61485515
sfGFP	61	10118	2.8105555555555557	E1	154	AFU	485	515	naive HCA	+	+	kan	5	1	sfGFP61485515
sfGFP	61	10118	2.8105555555555557	E2	152	AFU	485	515	naive HCA	+	+	kan	5	2	sfGFP61485515
sfGFP	61	10118	2.8105555555555557	E3	141	AFU	485	515	naive HCA	+	+	kan	5	3	sfGFP61485515
sfGFP	61	10118	2.8105555555555557	E4	239	AFU	485	515	naive HCK	+	+	carb	5	1	sfGFP61485515
sfGFP	61	10118	2.8105555555555557	E5	242	AFU	485	515	naive HCK	+	+	carb	5	2	sfGFP61485515
sfGFP	61	10118	2.8105555555555557	E6	227	AFU	485	515	naive HCK	+	+	carb	5	3	sfGFP61485515
sfGFP	61	10118	2.8105555555555557	F1	150	AFU	485	515	naive HCA	+	+	kan	10	1	sfGFP61485515
sfGFP	61	10118	2.8105555555555557	F2	149	AFU	485	515	naive HCA	+	+	kan	10	2	sfGFP61485515
sfGFP	61	10118	2.8105555555555557	F3	153	AFU	485	515	naive HCA	+	+	kan	10	3	sfGFP61485515
sfGFP	61	10118	2.8105555555555557	F4	223	AFU	485	515	naive HCK	+	+	carb	10	1	sfGFP61485515
sfGFP	61	10118	2.8105555555555557	F5	228	AFU	485	515	naive HCK	+	+	carb	10	2	sfGFP61485515
sfGFP	61	10118	2.8105555555555557	F6	233	AFU	485	515	naive HCK	+	+	carb	10	3	sfGFP61485515
sfGFP	61	10118	2.8105555555555557	G1	175	AFU	485	515	naive HCA + JS006 HCK	+	+	-	0	1	sfGFP61485515
sfGFP	61	10118	2.8105555555555557	G2	164	AFU	485	515	naive HCA + JS006 HCK	+	+	-	0	2	sfGFP61485515
sfGFP	61	10118	2.8105555555555557	G3	160	AFU	485	515	naive HCA + JS006 HCK	+	+	-	0	3	sfGFP61485515
sfGFP	61	10118	2.8105555555555557	G4	275	AFU	485	515	naive HCK + JS006 HCA	+	+	-	0	1	sfGFP61485515
sfGFP	61	10118	2.8105555555555557	G5	257	AFU	485	515	naive HCK + JS006 HCA	+	+	-	0	2	sfGFP61485515
sfGFP	61	10118	2.8105555555555557	G6	256	AFU	485	515	naive HCK + JS006 HCA	+	+	-	0	3	sfGFP61485515
sfGFP	61	10118	2.8105555555555557	H1	84	AFU	485	515	JS006 HCK	+	-	-	0	1	sfGFP61485515
sfGFP	61	10118	2.8105555555555557	H2	86	AFU	485	515	JS006 HCK	+	-	-	0	2	sfGFP61485515
sfGFP	61	10118	2.8105555555555557	H3	90	AFU	485	515	JS006 HCK	+	-	-	0	3	sfGFP61485515
sfGFP	61	10118	2.8105555555555557	H4	74	AFU	485	515	JS006 HCA	-	+	-	0	1	sfGFP61485515
sfGFP	61	10118	2.8105555555555557	H5	73	AFU	485	515	JS006 HCA	-	+	-	0	2	sfGFP61485515
sfGFP	61	10118	2.8105555555555557	H6	77	AFU	485	515	JS006 HCA	-	+	-	0	3	sfGFP61485515
sfGFP	61	10718	2.977222222222222	A1	481	AFU	485	515	naive HCA	-	+	-	0	1	sfGFP61485515
sfGFP	61	10718	2.977222222222222	A2	422	AFU	485	515	naive HCA	-	+	-	0	2	sfGFP61485515
sfGFP	61	10718	2.977222222222222	A3	407	AFU	485	515	naive HCA	-	+	-	0	3	sfGFP61485515
sfGFP	61	10718	2.977222222222222	A4	336	AFU	485	515	naive HCK	+	-	-	0	1	sfGFP61485515
sfGFP	61	10718	2.977222222222222	A5	296	AFU	485	515	naive HCK	+	-	-	0	2	sfGFP61485515
sfGFP	61	10718	2.977222222222222	A6	305	AFU	485	515	naive HCK	+	-	-	0	3	sfGFP61485515
sfGFP	61	10718	2.977222222222222	B1	145	AFU	485	515	naive HCA	+	+	-	0	1	sfGFP61485515
sfGFP	61	10718	2.977222222222222	B2	156	AFU	485	515	naive HCA	+	+	-	0	2	sfGFP61485515
sfGFP	61	10718	2.977222222222222	B3	156	AFU	485	515	naive HCA	+	+	-	0	3	sfGFP61485515
sfGFP	61	10718	2.977222222222222	B4	217	AFU	485	515	naive HCK	+	+	-	0	1	sfGFP61485515
sfGFP	61	10718	2.977222222222222	B5	237	AFU	485	515	naive HCK	+	+	-	0	2	sfGFP61485515
sfGFP	61	10718	2.977222222222222	B6	234	AFU	485	515	naive HCK	+	+	-	0	3	sfGFP61485515
sfGFP	61	10718	2.977222222222222	C1	156	AFU	485	515	naive HCA	+	+	kan	1	1	sfGFP61485515
sfGFP	61	10718	2.977222222222222	C2	145	AFU	485	515	naive HCA	+	+	kan	1	2	sfGFP61485515
sfGFP	61	10718	2.977222222222222	C3	145	AFU	485	515	naive HCA	+	+	kan	1	3	sfGFP61485515
sfGFP	61	10718	2.977222222222222	C4	226	AFU	485	515	naive HCK	+	+	carb	1	1	sfGFP61485515
sfGFP	61	10718	2.977222222222222	C5	232	AFU	485	515	naive HCK	+	+	carb	1	2	sfGFP61485515
sfGFP	61	10718	2.977222222222222	C6	237	AFU	485	515	naive HCK	+	+	carb	1	3	sfGFP61485515
sfGFP	61	10718	2.977222222222222	D1	163	AFU	485	515	naive HCA	+	+	kan	2	1	sfGFP61485515
sfGFP	61	10718	2.977222222222222	D2	148	AFU	485	515	naive HCA	+	+	kan	2	2	sfGFP61485515
sfGFP	61	10718	2.977222222222222	D3	145	AFU	485	515	naive HCA	+	+	kan	2	3	sfGFP61485515
sfGFP	61	10718	2.977222222222222	D4	244	AFU	485	515	naive HCK	+	+	carb	2	1	sfGFP61485515
sfGFP	61	10718	2.977222222222222	D5	228	AFU	485	515	naive HCK	+	+	carb	2	2	sfGFP61485515
sfGFP	61	10718	2.977222222222222	D6	247	AFU	485	515	naive HCK	+	+	carb	2	3	sfGFP61485515
sfGFP	61	10718	2.977222222222222	E1	152	AFU	485	515	naive HCA	+	+	kan	5	1	sfGFP61485515
sfGFP	61	10718	2.977222222222222	E2	150	AFU	485	515	naive HCA	+	+	kan	5	2	sfGFP61485515
sfGFP	61	10718	2.977222222222222	E3	159	AFU	485	515	naive HCA	+	+	kan	5	3	sfGFP61485515
sfGFP	61	10718	2.977222222222222	E4	239	AFU	485	515	naive HCK	+	+	carb	5	1	sfGFP61485515
sfGFP	61	10718	2.977222222222222	E5	237	AFU	485	515	naive HCK	+	+	carb	5	2	sfGFP61485515
sfGFP	61	10718	2.977222222222222	E6	244	AFU	485	515	naive HCK	+	+	carb	5	3	sfGFP61485515
sfGFP	61	10718	2.977222222222222	F1	151	AFU	485	515	naive HCA	+	+	kan	10	1	sfGFP61485515
sfGFP	61	10718	2.977222222222222	F2	156	AFU	485	515	naive HCA	+	+	kan	10	2	sfGFP61485515
sfGFP	61	10718	2.977222222222222	F3	156	AFU	485	515	naive HCA	+	+	kan	10	3	sfGFP61485515
sfGFP	61	10718	2.977222222222222	F4	233	AFU	485	515	naive HCK	+	+	carb	10	1	sfGFP61485515
sfGFP	61	10718	2.977222222222222	F5	224	AFU	485	515	naive HCK	+	+	carb	10	2	sfGFP61485515
sfGFP	61	10718	2.977222222222222	F6	235	AFU	485	515	naive HCK	+	+	carb	10	3	sfGFP61485515
sfGFP	61	10718	2.977222222222222	G1	171	AFU	485	515	naive HCA + JS006 HCK	+	+	-	0	1	sfGFP61485515
sfGFP	61	10718	2.977222222222222	G2	159	AFU	485	515	naive HCA + JS006 HCK	+	+	-	0	2	sfGFP61485515
sfGFP	61	10718	2.977222222222222	G3	156	AFU	485	515	naive HCA + JS006 HCK	+	+	-	0	3	sfGFP61485515
sfGFP	61	10718	2.977222222222222	G4	289	AFU	485	515	naive HCK + JS006 HCA	+	+	-	0	1	sfGFP61485515
sfGFP	61	10718	2.977222222222222	G5	277	AFU	485	515	naive HCK + JS006 HCA	+	+	-	0	2	sfGFP61485515
sfGFP	61	10718	2.977222222222222	G6	272	AFU	485	515	naive HCK + JS006 HCA	+	+	-	0	3	sfGFP61485515
sfGFP	61	10718	2.977222222222222	H1	106	AFU	485	515	JS006 HCK	+	-	-	0	1	sfGFP61485515
sfGFP	61	10718	2.977222222222222	H2	98	AFU	485	515	JS006 HCK	+	-	-	0	2	sfGFP61485515
sfGFP	61	10718	2.977222222222222	H3	97	AFU	485	515	JS006 HCK	+	-	-	0	3	sfGFP61485515
sfGFP	61	10718	2.977222222222222	H4	84	AFU	485	515	JS006 HCA	-	+	-	0	1	sfGFP61485515
sfGFP	61	10718	2.977222222222222	H5	75	AFU	485	515	JS006 HCA	-	+	-	0	2	sfGFP61485515
sfGFP	61	10718	2.977222222222222	H6	95	AFU	485	515	JS006 HCA	-	+	-	0	3	sfGFP61485515
sfGFP	61	11318	3.1438888888888887	A1	509	AFU	485	515	naive HCA	-	+	-	0	1	sfGFP61485515
sfGFP	61	11318	3.1438888888888887	A2	446	AFU	485	515	naive HCA	-	+	-	0	2	sfGFP61485515
sfGFP	61	11318	3.1438888888888887	A3	438	AFU	485	515	naive HCA	-	+	-	0	3	sfGFP61485515
sfGFP	61	11318	3.1438888888888887	A4	356	AFU	485	515	naive HCK	+	-	-	0	1	sfGFP61485515
sfGFP	61	11318	3.1438888888888887	A5	318	AFU	485	515	naive HCK	+	-	-	0	2	sfGFP61485515
sfGFP	61	11318	3.1438888888888887	A6	325	AFU	485	515	naive HCK	+	-	-	0	3	sfGFP61485515
sfGFP	61	11318	3.1438888888888887	B1	141	AFU	485	515	naive HCA	+	+	-	0	1	sfGFP61485515
sfGFP	61	11318	3.1438888888888887	B2	156	AFU	485	515	naive HCA	+	+	-	0	2	sfGFP61485515
sfGFP	61	11318	3.1438888888888887	B3	140	AFU	485	515	naive HCA	+	+	-	0	3	sfGFP61485515
sfGFP	61	11318	3.1438888888888887	B4	235	AFU	485	515	naive HCK	+	+	-	0	1	sfGFP61485515
sfGFP	61	11318	3.1438888888888887	B5	244	AFU	485	515	naive HCK	+	+	-	0	2	sfGFP61485515
sfGFP	61	11318	3.1438888888888887	B6	242	AFU	485	515	naive HCK	+	+	-	0	3	sfGFP61485515
sfGFP	61	11318	3.1438888888888887	C1	153	AFU	485	515	naive HCA	+	+	kan	1	1	sfGFP61485515
sfGFP	61	11318	3.1438888888888887	C2	150	AFU	485	515	naive HCA	+	+	kan	1	2	sfGFP61485515
sfGFP	61	11318	3.1438888888888887	C3	153	AFU	485	515	naive HCA	+	+	kan	1	3	sfGFP61485515
sfGFP	61	11318	3.1438888888888887	C4	236	AFU	485	515	naive HCK	+	+	carb	1	1	sfGFP61485515
sfGFP	61	11318	3.1438888888888887	C5	241	AFU	485	515	naive HCK	+	+	carb	1	2	sfGFP61485515
sfGFP	61	11318	3.1438888888888887	C6	236	AFU	485	515	naive HCK	+	+	carb	1	3	sfGFP61485515
sfGFP	61	11318	3.1438888888888887	D1	153	AFU	485	515	naive HCA	+	+	kan	2	1	sfGFP61485515
sfGFP	61	11318	3.1438888888888887	D2	158	AFU	485	515	naive HCA	+	+	kan	2	2	sfGFP61485515
sfGFP	61	11318	3.1438888888888887	D3	153	AFU	485	515	naive HCA	+	+	kan	2	3	sfGFP61485515
sfGFP	61	11318	3.1438888888888887	D4	258	AFU	485	515	naive HCK	+	+	carb	2	1	sfGFP61485515
sfGFP	61	11318	3.1438888888888887	D5	230	AFU	485	515	naive HCK	+	+	carb	2	2	sfGFP61485515
sfGFP	61	11318	3.1438888888888887	D6	241	AFU	485	515	naive HCK	+	+	carb	2	3	sfGFP61485515
sfGFP	61	11318	3.1438888888888887	E1	157	AFU	485	515	naive HCA	+	+	kan	5	1	sfGFP61485515
sfGFP	61	11318	3.1438888888888887	E2	156	AFU	485	515	naive HCA	+	+	kan	5	2	sfGFP61485515
sfGFP	61	11318	3.1438888888888887	E3	154	AFU	485	515	naive HCA	+	+	kan	5	3	sfGFP61485515
sfGFP	61	11318	3.1438888888888887	E4	236	AFU	485	515	naive HCK	+	+	carb	5	1	sfGFP61485515
sfGFP	61	11318	3.1438888888888887	E5	245	AFU	485	515	naive HCK	+	+	carb	5	2	sfGFP61485515
sfGFP	61	11318	3.1438888888888887	E6	236	AFU	485	515	naive HCK	+	+	carb	5	3	sfGFP61485515
sfGFP	61	11318	3.1438888888888887	F1	160	AFU	485	515	naive HCA	+	+	kan	10	1	sfGFP61485515
sfGFP	61	11318	3.1438888888888887	F2	150	AFU	485	515	naive HCA	+	+	kan	10	2	sfGFP61485515
sfGFP	61	11318	3.1438888888888887	F3	152	AFU	485	515	naive HCA	+	+	kan	10	3	sfGFP61485515
sfGFP	61	11318	3.1438888888888887	F4	238	AFU	485	515	naive HCK	+	+	carb	10	1	sfGFP61485515
sfGFP	61	11318	3.1438888888888887	F5	241	AFU	485	515	naive HCK	+	+	carb	10	2	sfGFP61485515
sfGFP	61	11318	3.1438888888888887	F6	248	AFU	485	515	naive HCK	+	+	carb	10	3	sfGFP61485515
sfGFP	61	11318	3.1438888888888887	G1	171	AFU	485	515	naive HCA + JS006 HCK	+	+	-	0	1	sfGFP61485515
sfGFP	61	11318	3.1438888888888887	G2	156	AFU	485	515	naive HCA + JS006 HCK	+	+	-	0	2	sfGFP61485515
sfGFP	61	11318	3.1438888888888887	G3	156	AFU	485	515	naive HCA + JS006 HCK	+	+	-	0	3	sfGFP61485515
sfGFP	61	11318	3.1438888888888887	G4	294	AFU	485	515	naive HCK + JS006 HCA	+	+	-	0	1	sfGFP61485515
sfGFP	61	11318	3.1438888888888887	G5	281	AFU	485	515	naive HCK + JS006 HCA	+	+	-	0	2	sfGFP61485515
sfGFP	61	11318	3.1438888888888887	G6	279	AFU	485	515	naive HCK + JS006 HCA	+	+	-	0	3	sfGFP61485515
sfGFP	61	11318	3.1438888888888887	H1	86	AFU	485	515	JS006 HCK	+	-	-	0	1	sfGFP61485515
sfGFP	61	11318	3.1438888888888887	H2	82	AFU	485	515	JS006 HCK	+	-	-	0	2	sfGFP61485515
sfGFP	61	11318	3.1438888888888887	H3	80	AFU	485	515	JS006 HCK	+	-	-	0	3	sfGFP61485515
sfGFP	61	11318	3.1438888888888887	H4	85	AFU	485	515	JS006 HCA	-	+	-	0	1	sfGFP61485515
sfGFP	61	11318	3.1438888888888887	H5	78	AFU	485	515	JS006 HCA	-	+	-	0	2	sfGFP61485515
sfGFP	61	11318	3.1438888888888887	H6	78	AFU	485	515	JS006 HCA	-	+	-	0	3	sfGFP61485515
sfGFP	61	11918	3.3105555555555557	A1	555	AFU	485	515	naive HCA	-	+	-	0	1	sfGFP61485515
sfGFP	61	11918	3.3105555555555557	A2	477	AFU	485	515	naive HCA	-	+	-	0	2	sfGFP61485515
sfGFP	61	11918	3.3105555555555557	A3	473	AFU	485	515	naive HCA	-	+	-	0	3	sfGFP61485515
sfGFP	61	11918	3.3105555555555557	A4	368	AFU	485	515	naive HCK	+	-	-	0	1	sfGFP61485515
sfGFP	61	11918	3.3105555555555557	A5	341	AFU	485	515	naive HCK	+	-	-	0	2	sfGFP61485515
sfGFP	61	11918	3.3105555555555557	A6	340	AFU	485	515	naive HCK	+	-	-	0	3	sfGFP61485515
sfGFP	61	11918	3.3105555555555557	B1	151	AFU	485	515	naive HCA	+	+	-	0	1	sfGFP61485515
sfGFP	61	11918	3.3105555555555557	B2	150	AFU	485	515	naive HCA	+	+	-	0	2	sfGFP61485515
sfGFP	61	11918	3.3105555555555557	B3	153	AFU	485	515	naive HCA	+	+	-	0	3	sfGFP61485515
sfGFP	61	11918	3.3105555555555557	B4	234	AFU	485	515	naive HCK	+	+	-	0	1	sfGFP61485515
sfGFP	61	11918	3.3105555555555557	B5	237	AFU	485	515	naive HCK	+	+	-	0	2	sfGFP61485515
sfGFP	61	11918	3.3105555555555557	B6	245	AFU	485	515	naive HCK	+	+	-	0	3	sfGFP61485515
sfGFP	61	11918	3.3105555555555557	C1	147	AFU	485	515	naive HCA	+	+	kan	1	1	sfGFP61485515
sfGFP	61	11918	3.3105555555555557	C2	144	AFU	485	515	naive HCA	+	+	kan	1	2	sfGFP61485515
sfGFP	61	11918	3.3105555555555557	C3	144	AFU	485	515	naive HCA	+	+	kan	1	3	sfGFP61485515
sfGFP	61	11918	3.3105555555555557	C4	234	AFU	485	515	naive HCK	+	+	carb	1	1	sfGFP61485515
sfGFP	61	11918	3.3105555555555557	C5	229	AFU	485	515	naive HCK	+	+	carb	1	2	sfGFP61485515
sfGFP	61	11918	3.3105555555555557	C6	238	AFU	485	515	naive HCK	+	+	carb	1	3	sfGFP61485515
sfGFP	61	11918	3.3105555555555557	D1	170	AFU	485	515	naive HCA	+	+	kan	2	1	sfGFP61485515
sfGFP	61	11918	3.3105555555555557	D2	145	AFU	485	515	naive HCA	+	+	kan	2	2	sfGFP61485515
sfGFP	61	11918	3.3105555555555557	D3	151	AFU	485	515	naive HCA	+	+	kan	2	3	sfGFP61485515
sfGFP	61	11918	3.3105555555555557	D4	252	AFU	485	515	naive HCK	+	+	carb	2	1	sfGFP61485515
sfGFP	61	11918	3.3105555555555557	D5	235	AFU	485	515	naive HCK	+	+	carb	2	2	sfGFP61485515
sfGFP	61	11918	3.3105555555555557	D6	245	AFU	485	515	naive HCK	+	+	carb	2	3	sfGFP61485515
sfGFP	61	11918	3.3105555555555557	E1	149	AFU	485	515	naive HCA	+	+	kan	5	1	sfGFP61485515
sfGFP	61	11918	3.3105555555555557	E2	147	AFU	485	515	naive HCA	+	+	kan	5	2	sfGFP61485515
sfGFP	61	11918	3.3105555555555557	E3	148	AFU	485	515	naive HCA	+	+	kan	5	3	sfGFP61485515
sfGFP	61	11918	3.3105555555555557	E4	247	AFU	485	515	naive HCK	+	+	carb	5	1	sfGFP61485515
sfGFP	61	11918	3.3105555555555557	E5	247	AFU	485	515	naive HCK	+	+	carb	5	2	sfGFP61485515
sfGFP	61	11918	3.3105555555555557	E6	247	AFU	485	515	naive HCK	+	+	carb	5	3	sfGFP61485515
sfGFP	61	11918	3.3105555555555557	F1	155	AFU	485	515	naive HCA	+	+	kan	10	1	sfGFP61485515
sfGFP	61	11918	3.3105555555555557	F2	148	AFU	485	515	naive HCA	+	+	kan	10	2	sfGFP61485515
sfGFP	61	11918	3.3105555555555557	F3	145	AFU	485	515	naive HCA	+	+	kan	10	3	sfGFP61485515
sfGFP	61	11918	3.3105555555555557	F4	240	AFU	485	515	naive HCK	+	+	carb	10	1	sfGFP61485515
sfGFP	61	11918	3.3105555555555557	F5	251	AFU	485	515	naive HCK	+	+	carb	10	2	sfGFP61485515
sfGFP	61	11918	3.3105555555555557	F6	244	AFU	485	515	naive HCK	+	+	carb	10	3	sfGFP61485515
sfGFP	61	11918	3.3105555555555557	G1	176	AFU	485	515	naive HCA + JS006 HCK	+	+	-	0	1	sfGFP61485515
sfGFP	61	11918	3.3105555555555557	G2	165	AFU	485	515	naive HCA + JS006 HCK	+	+	-	0	2	sfGFP61485515
sfGFP	61	11918	3.3105555555555557	G3	169	AFU	485	515	naive HCA + JS006 HCK	+	+	-	0	3	sfGFP61485515
sfGFP	61	11918	3.3105555555555557	G4	319	AFU	485	515	naive HCK + JS006 HCA	+	+	-	0	1	sfGFP61485515
sfGFP	61	11918	3.3105555555555557	G5	299	AFU	485	515	naive HCK + JS006 HCA	+	+	-	0	2	sfGFP61485515
sfGFP	61	11918	3.3105555555555557	G6	302	AFU	485	515	naive HCK + JS006 HCA	+	+	-	0	3	sfGFP61485515
sfGFP	61	11918	3.3105555555555557	H1	99	AFU	485	515	JS006 HCK	+	-	-	0	1	sfGFP61485515
sfGFP	61	11918	3.3105555555555557	H2	94	AFU	485	515	JS006 HCK	+	-	-	0	2	sfGFP61485515
sfGFP	61	11918	3.3105555555555557	H3	95	AFU	485	515	JS006 HCK	+	-	-	0	3	sfGFP61485515
sfGFP	61	11918	3.3105555555555557	H4	86	AFU	485	515	JS006 HCA	-	+	-	0	1	sfGFP61485515
sfGFP	61	11918	3.3105555555555557	H5	87	AFU	485	515	JS006 HCA	-	+	-	0	2	sfGFP61485515
sfGFP	61	11918	3.3105555555555557	H6	93	AFU	485	515	JS006 HCA	-	+	-	0	3	sfGFP61485515
sfGFP	61	12518	3.477222222222222	A1	602	AFU	485	515	naive HCA	-	+	-	0	1	sfGFP61485515
sfGFP	61	12518	3.477222222222222	A2	524	AFU	485	515	naive HCA	-	+	-	0	2	sfGFP61485515
sfGFP	61	12518	3.477222222222222	A3	504	AFU	485	515	naive HCA	-	+	-	0	3	sfGFP61485515
sfGFP	61	12518	3.477222222222222	A4	388	AFU	485	515	naive HCK	+	-	-	0	1	sfGFP61485515
sfGFP	61	12518	3.477222222222222	A5	357	AFU	485	515	naive HCK	+	-	-	0	2	sfGFP61485515
sfGFP	61	12518	3.477222222222222	A6	361	AFU	485	515	naive HCK	+	-	-	0	3	sfGFP61485515
sfGFP	61	12518	3.477222222222222	B1	147	AFU	485	515	naive HCA	+	+	-	0	1	sfGFP61485515
sfGFP	61	12518	3.477222222222222	B2	155	AFU	485	515	naive HCA	+	+	-	0	2	sfGFP61485515
sfGFP	61	12518	3.477222222222222	B3	156	AFU	485	515	naive HCA	+	+	-	0	3	sfGFP61485515
sfGFP	61	12518	3.477222222222222	B4	230	AFU	485	515	naive HCK	+	+	-	0	1	sfGFP61485515
sfGFP	61	12518	3.477222222222222	B5	243	AFU	485	515	naive HCK	+	+	-	0	2	sfGFP61485515
sfGFP	61	12518	3.477222222222222	B6	241	AFU	485	515	naive HCK	+	+	-	0	3	sfGFP61485515
sfGFP	61	12518	3.477222222222222	C1	148	AFU	485	515	naive HCA	+	+	kan	1	1	sfGFP61485515
sfGFP	61	12518	3.477222222222222	C2	153	AFU	485	515	naive HCA	+	+	kan	1	2	sfGFP61485515
sfGFP	61	12518	3.477222222222222	C3	142	AFU	485	515	naive HCA	+	+	kan	1	3	sfGFP61485515
sfGFP	61	12518	3.477222222222222	C4	248	AFU	485	515	naive HCK	+	+	carb	1	1	sfGFP61485515
sfGFP	61	12518	3.477222222222222	C5	229	AFU	485	515	naive HCK	+	+	carb	1	2	sfGFP61485515
sfGFP	61	12518	3.477222222222222	C6	228	AFU	485	515	naive HCK	+	+	carb	1	3	sfGFP61485515
sfGFP	61	12518	3.477222222222222	D1	160	AFU	485	515	naive HCA	+	+	kan	2	1	sfGFP61485515
sfGFP	61	12518	3.477222222222222	D2	148	AFU	485	515	naive HCA	+	+	kan	2	2	sfGFP61485515
sfGFP	61	12518	3.477222222222222	D3	148	AFU	485	515	naive HCA	+	+	kan	2	3	sfGFP61485515
sfGFP	61	12518	3.477222222222222	D4	248	AFU	485	515	naive HCK	+	+	carb	2	1	sfGFP61485515
sfGFP	61	12518	3.477222222222222	D5	236	AFU	485	515	naive HCK	+	+	carb	2	2	sfGFP61485515
sfGFP	61	12518	3.477222222222222	D6	243	AFU	485	515	naive HCK	+	+	carb	2	3	sfGFP61485515
sfGFP	61	12518	3.477222222222222	E1	164	AFU	485	515	naive HCA	+	+	kan	5	1	sfGFP61485515
sfGFP	61	12518	3.477222222222222	E2	150	AFU	485	515	naive HCA	+	+	kan	5	2	sfGFP61485515
sfGFP	61	12518	3.477222222222222	E3	154	AFU	485	515	naive HCA	+	+	kan	5	3	sfGFP61485515
sfGFP	61	12518	3.477222222222222	E4	241	AFU	485	515	naive HCK	+	+	carb	5	1	sfGFP61485515
sfGFP	61	12518	3.477222222222222	E5	250	AFU	485	515	naive HCK	+	+	carb	5	2	sfGFP61485515
sfGFP	61	12518	3.477222222222222	E6	245	AFU	485	515	naive HCK	+	+	carb	5	3	sfGFP61485515
sfGFP	61	12518	3.477222222222222	F1	156	AFU	485	515	naive HCA	+	+	kan	10	1	sfGFP61485515
sfGFP	61	12518	3.477222222222222	F2	150	AFU	485	515	naive HCA	+	+	kan	10	2	sfGFP61485515
sfGFP	61	12518	3.477222222222222	F3	153	AFU	485	515	naive HCA	+	+	kan	10	3	sfGFP61485515
sfGFP	61	12518	3.477222222222222	F4	259	AFU	485	515	naive HCK	+	+	carb	10	1	sfGFP61485515
sfGFP	61	12518	3.477222222222222	F5	244	AFU	485	515	naive HCK	+	+	carb	10	2	sfGFP61485515
sfGFP	61	12518	3.477222222222222	F6	251	AFU	485	515	naive HCK	+	+	carb	10	3	sfGFP61485515
sfGFP	61	12518	3.477222222222222	G1	179	AFU	485	515	naive HCA + JS006 HCK	+	+	-	0	1	sfGFP61485515
sfGFP	61	12518	3.477222222222222	G2	167	AFU	485	515	naive HCA + JS006 HCK	+	+	-	0	2	sfGFP61485515
sfGFP	61	12518	3.477222222222222	G3	174	AFU	485	515	naive HCA + JS006 HCK	+	+	-	0	3	sfGFP61485515
sfGFP	61	12518	3.477222222222222	G4	331	AFU	485	515	naive HCK + JS006 HCA	+	+	-	0	1	sfGFP61485515
sfGFP	61	12518	3.477222222222222	G5	327	AFU	485	515	naive HCK + JS006 HCA	+	+	-	0	2	sfGFP61485515
sfGFP	61	12518	3.477222222222222	G6	316	AFU	485	515	naive HCK + JS006 HCA	+	+	-	0	3	sfGFP61485515
sfGFP	61	12518	3.477222222222222	H1	104	AFU	485	515	JS006 HCK	+	-	-	0	1	sfGFP61485515
sfGFP	61	12518	3.477222222222222	H2	110	AFU	485	515	JS006 HCK	+	-	-	0	2	sfGFP61485515
sfGFP	61	12518	3.477222222222222	H3	113	AFU	485	515	JS006 HCK	+	-	-	0	3	sfGFP61485515
sfGFP	61	12518	3.477222222222222	H4	88	AFU	485	515	JS006 HCA	-	+	-	0	1	sfGFP61485515
sfGFP	61	12518	3.477222222222222	H5	89	AFU	485	515	JS006 HCA	-	+	-	0	2	sfGFP61485515
sfGFP	61	12518	3.477222222222222	H6	85	AFU	485	515	JS006 HCA	-	+	-	0	3	sfGFP61485515
sfGFP	61	13118	3.6438888888888887	A1	767	AFU	485	515	naive HCA	-	+	-	0	1	sfGFP61485515
sfGFP	61	13118	3.6438888888888887	A2	584	AFU	485	515	naive HCA	-	+	-	0	2	sfGFP61485515
sfGFP	61	13118	3.6438888888888887	A3	567	AFU	485	515	naive HCA	-	+	-	0	3	sfGFP61485515
sfGFP	61	13118	3.6438888888888887	A4	436	AFU	485	515	naive HCK	+	-	-	0	1	sfGFP61485515
sfGFP	61	13118	3.6438888888888887	A5	388	AFU	485	515	naive HCK	+	-	-	0	2	sfGFP61485515
sfGFP	61	13118	3.6438888888888887	A6	378	AFU	485	515	naive HCK	+	-	-	0	3	sfGFP61485515
sfGFP	61	13118	3.6438888888888887	B1	153	AFU	485	515	naive HCA	+	+	-	0	1	sfGFP61485515
sfGFP	61	13118	3.6438888888888887	B2	148	AFU	485	515	naive HCA	+	+	-	0	2	sfGFP61485515
sfGFP	61	13118	3.6438888888888887	B3	140	AFU	485	515	naive HCA	+	+	-	0	3	sfGFP61485515
sfGFP	61	13118	3.6438888888888887	B4	228	AFU	485	515	naive HCK	+	+	-	0	1	sfGFP61485515
sfGFP	61	13118	3.6438888888888887	B5	260	AFU	485	515	naive HCK	+	+	-	0	2	sfGFP61485515
sfGFP	61	13118	3.6438888888888887	B6	250	AFU	485	515	naive HCK	+	+	-	0	3	sfGFP61485515
sfGFP	61	13118	3.6438888888888887	C1	152	AFU	485	515	naive HCA	+	+	kan	1	1	sfGFP61485515
sfGFP	61	13118	3.6438888888888887	C2	155	AFU	485	515	naive HCA	+	+	kan	1	2	sfGFP61485515
sfGFP	61	13118	3.6438888888888887	C3	142	AFU	485	515	naive HCA	+	+	kan	1	3	sfGFP61485515
sfGFP	61	13118	3.6438888888888887	C4	232	AFU	485	515	naive HCK	+	+	carb	1	1	sfGFP61485515
sfGFP	61	13118	3.6438888888888887	C5	224	AFU	485	515	naive HCK	+	+	carb	1	2	sfGFP61485515
sfGFP	61	13118	3.6438888888888887	C6	243	AFU	485	515	naive HCK	+	+	carb	1	3	sfGFP61485515
sfGFP	61	13118	3.6438888888888887	D1	164	AFU	485	515	naive HCA	+	+	kan	2	1	sfGFP61485515
sfGFP	61	13118	3.6438888888888887	D2	148	AFU	485	515	naive HCA	+	+	kan	2	2	sfGFP61485515
sfGFP	61	13118	3.6438888888888887	D3	158	AFU	485	515	naive HCA	+	+	kan	2	3	sfGFP61485515
sfGFP	61	13118	3.6438888888888887	D4	256	AFU	485	515	naive HCK	+	+	carb	2	1	sfGFP61485515
sfGFP	61	13118	3.6438888888888887	D5	245	AFU	485	515	naive HCK	+	+	carb	2	2	sfGFP61485515
sfGFP	61	13118	3.6438888888888887	D6	243	AFU	485	515	naive HCK	+	+	carb	2	3	sfGFP61485515
sfGFP	61	13118	3.6438888888888887	E1	150	AFU	485	515	naive HCA	+	+	kan	5	1	sfGFP61485515
sfGFP	61	13118	3.6438888888888887	E2	144	AFU	485	515	naive HCA	+	+	kan	5	2	sfGFP61485515
sfGFP	61	13118	3.6438888888888887	E3	148	AFU	485	515	naive HCA	+	+	kan	5	3	sfGFP61485515
sfGFP	61	13118	3.6438888888888887	E4	257	AFU	485	515	naive HCK	+	+	carb	5	1	sfGFP61485515
sfGFP	61	13118	3.6438888888888887	E5	241	AFU	485	515	naive HCK	+	+	carb	5	2	sfGFP61485515
sfGFP	61	13118	3.6438888888888887	E6	249	AFU	485	515	naive HCK	+	+	carb	5	3	sfGFP61485515
sfGFP	61	13118	3.6438888888888887	F1	151	AFU	485	515	naive HCA	+	+	kan	10	1	sfGFP61485515
sfGFP	61	13118	3.6438888888888887	F2	152	AFU	485	515	naive HCA	+	+	kan	10	2	sfGFP61485515
sfGFP	61	13118	3.6438888888888887	F3	149	AFU	485	515	naive HCA	+	+	kan	10	3	sfGFP61485515
sfGFP	61	13118	3.6438888888888887	F4	257	AFU	485	515	naive HCK	+	+	carb	10	1	sfGFP61485515
sfGFP	61	13118	3.6438888888888887	F5	250	AFU	485	515	naive HCK	+	+	carb	10	2	sfGFP61485515
sfGFP	61	13118	3.6438888888888887	F6	254	AFU	485	515	naive HCK	+	+	carb	10	3	sfGFP61485515
sfGFP	61	13118	3.6438888888888887	G1	183	AFU	485	515	naive HCA + JS006 HCK	+	+	-	0	1	sfGFP61485515
sfGFP	61	13118	3.6438888888888887	G2	175	AFU	485	515	naive HCA + JS006 HCK	+	+	-	0	2	sfGFP61485515
sfGFP	61	13118	3.6438888888888887	G3	159	AFU	485	515	naive HCA + JS006 HCK	+	+	-	0	3	sfGFP61485515
sfGFP	61	13118	3.6438888888888887	G4	346	AFU	485	515	naive HCK + JS006 HCA	+	+	-	0	1	sfGFP61485515
sfGFP	61	13118	3.6438888888888887	G5	327	AFU	485	515	naive HCK + JS006 HCA	+	+	-	0	2	sfGFP61485515
sfGFP	61	13118	3.6438888888888887	G6	354	AFU	485	515	naive HCK + JS006 HCA	+	+	-	0	3	sfGFP61485515
sfGFP	61	13118	3.6438888888888887	H1	109	AFU	485	515	JS006 HCK	+	-	-	0	1	sfGFP61485515
sfGFP	61	13118	3.6438888888888887	H2	101	AFU	485	515	JS006 HCK	+	-	-	0	2	sfGFP61485515
sfGFP	61	13118	3.6438888888888887	H3	106	AFU	485	515	JS006 HCK	+	-	-	0	3	sfGFP61485515
sfGFP	61	13118	3.6438888888888887	H4	93	AFU	485	515	JS006 HCA	-	+	-	0	1	sfGFP61485515
sfGFP	61	13118	3.6438888888888887	H5	94	AFU	485	515	JS006 HCA	-	+	-	0	2	sfGFP61485515
sfGFP	61	13118	3.6438888888888887	H6	91	AFU	485	515	JS006 HCA	-	+	-	0	3	sfGFP61485515
sfGFP	61	13718	3.8105555555555557	A1	1194	AFU	485	515	naive HCA	-	+	-	0	1	sfGFP61485515
sfGFP	61	13718	3.8105555555555557	A2	823	AFU	485	515	naive HCA	-	+	-	0	2	sfGFP61485515
sfGFP	61	13718	3.8105555555555557	A3	742	AFU	485	515	naive HCA	-	+	-	0	3	sfGFP61485515
sfGFP	61	13718	3.8105555555555557	A4	454	AFU	485	515	naive HCK	+	-	-	0	1	sfGFP61485515
sfGFP	61	13718	3.8105555555555557	A5	413	AFU	485	515	naive HCK	+	-	-	0	2	sfGFP61485515
sfGFP	61	13718	3.8105555555555557	A6	414	AFU	485	515	naive HCK	+	-	-	0	3	sfGFP61485515
sfGFP	61	13718	3.8105555555555557	B1	155	AFU	485	515	naive HCA	+	+	-	0	1	sfGFP61485515
sfGFP	61	13718	3.8105555555555557	B2	156	AFU	485	515	naive HCA	+	+	-	0	2	sfGFP61485515
sfGFP	61	13718	3.8105555555555557	B3	160	AFU	485	515	naive HCA	+	+	-	0	3	sfGFP61485515
sfGFP	61	13718	3.8105555555555557	B4	246	AFU	485	515	naive HCK	+	+	-	0	1	sfGFP61485515
sfGFP	61	13718	3.8105555555555557	B5	252	AFU	485	515	naive HCK	+	+	-	0	2	sfGFP61485515
sfGFP	61	13718	3.8105555555555557	B6	253	AFU	485	515	naive HCK	+	+	-	0	3	sfGFP61485515
sfGFP	61	13718	3.8105555555555557	C1	146	AFU	485	515	naive HCA	+	+	kan	1	1	sfGFP61485515
sfGFP	61	13718	3.8105555555555557	C2	154	AFU	485	515	naive HCA	+	+	kan	1	2	sfGFP61485515
sfGFP	61	13718	3.8105555555555557	C3	150	AFU	485	515	naive HCA	+	+	kan	1	3	sfGFP61485515
sfGFP	61	13718	3.8105555555555557	C4	261	AFU	485	515	naive HCK	+	+	carb	1	1	sfGFP61485515
sfGFP	61	13718	3.8105555555555557	C5	244	AFU	485	515	naive HCK	+	+	carb	1	2	sfGFP61485515
sfGFP	61	13718	3.8105555555555557	C6	240	AFU	485	515	naive HCK	+	+	carb	1	3	sfGFP61485515
sfGFP	61	13718	3.8105555555555557	D1	157	AFU	485	515	naive HCA	+	+	kan	2	1	sfGFP61485515
sfGFP	61	13718	3.8105555555555557	D2	156	AFU	485	515	naive HCA	+	+	kan	2	2	sfGFP61485515
sfGFP	61	13718	3.8105555555555557	D3	145	AFU	485	515	naive HCA	+	+	kan	2	3	sfGFP61485515
sfGFP	61	13718	3.8105555555555557	D4	258	AFU	485	515	naive HCK	+	+	carb	2	1	sfGFP61485515
sfGFP	61	13718	3.8105555555555557	D5	249	AFU	485	515	naive HCK	+	+	carb	2	2	sfGFP61485515
sfGFP	61	13718	3.8105555555555557	D6	259	AFU	485	515	naive HCK	+	+	carb	2	3	sfGFP61485515
sfGFP	61	13718	3.8105555555555557	E1	145	AFU	485	515	naive HCA	+	+	kan	5	1	sfGFP61485515
sfGFP	61	13718	3.8105555555555557	E2	154	AFU	485	515	naive HCA	+	+	kan	5	2	sfGFP61485515
sfGFP	61	13718	3.8105555555555557	E3	158	AFU	485	515	naive HCA	+	+	kan	5	3	sfGFP61485515
sfGFP	61	13718	3.8105555555555557	E4	250	AFU	485	515	naive HCK	+	+	carb	5	1	sfGFP61485515
sfGFP	61	13718	3.8105555555555557	E5	249	AFU	485	515	naive HCK	+	+	carb	5	2	sfGFP61485515
sfGFP	61	13718	3.8105555555555557	E6	251	AFU	485	515	naive HCK	+	+	carb	5	3	sfGFP61485515
sfGFP	61	13718	3.8105555555555557	F1	150	AFU	485	515	naive HCA	+	+	kan	10	1	sfGFP61485515
sfGFP	61	13718	3.8105555555555557	F2	142	AFU	485	515	naive HCA	+	+	kan	10	2	sfGFP61485515
sfGFP	61	13718	3.8105555555555557	F3	160	AFU	485	515	naive HCA	+	+	kan	10	3	sfGFP61485515
sfGFP	61	13718	3.8105555555555557	F4	249	AFU	485	515	naive HCK	+	+	carb	10	1	sfGFP61485515
sfGFP	61	13718	3.8105555555555557	F5	250	AFU	485	515	naive HCK	+	+	carb	10	2	sfGFP61485515
sfGFP	61	13718	3.8105555555555557	F6	254	AFU	485	515	naive HCK	+	+	carb	10	3	sfGFP61485515
sfGFP	61	13718	3.8105555555555557	G1	195	AFU	485	515	naive HCA + JS006 HCK	+	+	-	0	1	sfGFP61485515
sfGFP	61	13718	3.8105555555555557	G2	174	AFU	485	515	naive HCA + JS006 HCK	+	+	-	0	2	sfGFP61485515
sfGFP	61	13718	3.8105555555555557	G3	181	AFU	485	515	naive HCA + JS006 HCK	+	+	-	0	3	sfGFP61485515
sfGFP	61	13718	3.8105555555555557	G4	384	AFU	485	515	naive HCK + JS006 HCA	+	+	-	0	1	sfGFP61485515
sfGFP	61	13718	3.8105555555555557	G5	362	AFU	485	515	naive HCK + JS006 HCA	+	+	-	0	2	sfGFP61485515
sfGFP	61	13718	3.8105555555555557	G6	364	AFU	485	515	naive HCK + JS006 HCA	+	+	-	0	3	sfGFP61485515
sfGFP	61	13718	3.8105555555555557	H1	110	AFU	485	515	JS006 HCK	+	-	-	0	1	sfGFP61485515
sfGFP	61	13718	3.8105555555555557	H2	112	AFU	485	515	JS006 HCK	+	-	-	0	2	sfGFP61485515
sfGFP	61	13718	3.8105555555555557	H3	105	AFU	485	515	JS006 HCK	+	-	-	0	3	sfGFP61485515
sfGFP	61	13718	3.8105555555555557	H4	96	AFU	485	515	JS006 HCA	-	+	-	0	1	sfGFP61485515
sfGFP	61	13718	3.8105555555555557	H5	85	AFU	485	515	JS006 HCA	-	+	-	0	2	sfGFP61485515
sfGFP	61	13718	3.8105555555555557	H6	101	AFU	485	515	JS006 HCA	-	+	-	0	3	sfGFP61485515
sfGFP	61	14318	3.977222222222222	A1	1914	AFU	485	515	naive HCA	-	+	-	0	1	sfGFP61485515
sfGFP	61	14318	3.977222222222222	A2	1349	AFU	485	515	naive HCA	-	+	-	0	2	sfGFP61485515
sfGFP	61	14318	3.977222222222222	A3	1227	AFU	485	515	naive HCA	-	+	-	0	3	sfGFP61485515
sfGFP	61	14318	3.977222222222222	A4	506	AFU	485	515	naive HCK	+	-	-	0	1	sfGFP61485515
sfGFP	61	14318	3.977222222222222	A5	452	AFU	485	515	naive HCK	+	-	-	0	2	sfGFP61485515
sfGFP	61	14318	3.977222222222222	A6	450	AFU	485	515	naive HCK	+	-	-	0	3	sfGFP61485515
sfGFP	61	14318	3.977222222222222	B1	151	AFU	485	515	naive HCA	+	+	-	0	1	sfGFP61485515
sfGFP	61	14318	3.977222222222222	B2	151	AFU	485	515	naive HCA	+	+	-	0	2	sfGFP61485515
sfGFP	61	14318	3.977222222222222	B3	148	AFU	485	515	naive HCA	+	+	-	0	3	sfGFP61485515
sfGFP	61	14318	3.977222222222222	B4	241	AFU	485	515	naive HCK	+	+	-	0	1	sfGFP61485515
sfGFP	61	14318	3.977222222222222	B5	244	AFU	485	515	naive HCK	+	+	-	0	2	sfGFP61485515
sfGFP	61	14318	3.977222222222222	B6	254	AFU	485	515	naive HCK	+	+	-	0	3	sfGFP61485515
sfGFP	61	14318	3.977222222222222	C1	147	AFU	485	515	naive HCA	+	+	kan	1	1	sfGFP61485515
sfGFP	61	14318	3.977222222222222	C2	141	AFU	485	515	naive HCA	+	+	kan	1	2	sfGFP61485515
sfGFP	61	14318	3.977222222222222	C3	145	AFU	485	515	naive HCA	+	+	kan	1	3	sfGFP61485515
sfGFP	61	14318	3.977222222222222	C4	245	AFU	485	515	naive HCK	+	+	carb	1	1	sfGFP61485515
sfGFP	61	14318	3.977222222222222	C5	239	AFU	485	515	naive HCK	+	+	carb	1	2	sfGFP61485515
sfGFP	61	14318	3.977222222222222	C6	233	AFU	485	515	naive HCK	+	+	carb	1	3	sfGFP61485515
sfGFP	61	14318	3.977222222222222	D1	158	AFU	485	515	naive HCA	+	+	kan	2	1	sfGFP61485515
sfGFP	61	14318	3.977222222222222	D2	154	AFU	485	515	naive HCA	+	+	kan	2	2	sfGFP61485515
sfGFP	61	14318	3.977222222222222	D3	166	AFU	485	515	naive HCA	+	+	kan	2	3	sfGFP61485515
sfGFP	61	14318	3.977222222222222	D4	260	AFU	485	515	naive HCK	+	+	carb	2	1	sfGFP61485515
sfGFP	61	14318	3.977222222222222	D5	242	AFU	485	515	naive HCK	+	+	carb	2	2	sfGFP61485515
sfGFP	61	14318	3.977222222222222	D6	248	AFU	485	515	naive HCK	+	+	carb	2	3	sfGFP61485515
sfGFP	61	14318	3.977222222222222	E1	157	AFU	485	515	naive HCA	+	+	kan	5	1	sfGFP61485515
sfGFP	61	14318	3.977222222222222	E2	157	AFU	485	515	naive HCA	+	+	kan	5	2	sfGFP61485515
sfGFP	61	14318	3.977222222222222	E3	160	AFU	485	515	naive HCA	+	+	kan	5	3	sfGFP61485515
sfGFP	61	14318	3.977222222222222	E4	248	AFU	485	515	naive HCK	+	+	carb	5	1	sfGFP61485515
sfGFP	61	14318	3.977222222222222	E5	246	AFU	485	515	naive HCK	+	+	carb	5	2	sfGFP61485515
sfGFP	61	14318	3.977222222222222	E6	249	AFU	485	515	naive HCK	+	+	carb	5	3	sfGFP61485515
sfGFP	61	14318	3.977222222222222	F1	155	AFU	485	515	naive HCA	+	+	kan	10	1	sfGFP61485515
sfGFP	61	14318	3.977222222222222	F2	156	AFU	485	515	naive HCA	+	+	kan	10	2	sfGFP61485515
sfGFP	61	14318	3.977222222222222	F3	150	AFU	485	515	naive HCA	+	+	kan	10	3	sfGFP61485515
sfGFP	61	14318	3.977222222222222	F4	257	AFU	485	515	naive HCK	+	+	carb	10	1	sfGFP61485515
sfGFP	61	14318	3.977222222222222	F5	251	AFU	485	515	naive HCK	+	+	carb	10	2	sfGFP61485515
sfGFP	61	14318	3.977222222222222	F6	261	AFU	485	515	naive HCK	+	+	carb	10	3	sfGFP61485515
sfGFP	61	14318	3.977222222222222	G1	202	AFU	485	515	naive HCA + JS006 HCK	+	+	-	0	1	sfGFP61485515
sfGFP	61	14318	3.977222222222222	G2	181	AFU	485	515	naive HCA + JS006 HCK	+	+	-	0	2	sfGFP61485515
sfGFP	61	14318	3.977222222222222	G3	178	AFU	485	515	naive HCA + JS006 HCK	+	+	-	0	3	sfGFP61485515
sfGFP	61	14318	3.977222222222222	G4	415	AFU	485	515	naive HCK + JS006 HCA	+	+	-	0	1	sfGFP61485515
sfGFP	61	14318	3.977222222222222	G5	382	AFU	485	515	naive HCK + JS006 HCA	+	+	-	0	2	sfGFP61485515
sfGFP	61	14318	3.977222222222222	G6	388	AFU	485	515	naive HCK + JS006 HCA	+	+	-	0	3	sfGFP61485515
sfGFP	61	14318	3.977222222222222	H1	117	AFU	485	515	JS006 HCK	+	-	-	0	1	sfGFP61485515
sfGFP	61	14318	3.977222222222222	H2	111	AFU	485	515	JS006 HCK	+	-	-	0	2	sfGFP61485515
sfGFP	61	14318	3.977222222222222	H3	116	AFU	485	515	JS006 HCK	+	-	-	0	3	sfGFP61485515
sfGFP	61	14318	3.977222222222222	H4	96	AFU	485	515	JS006 HCA	-	+	-	0	1	sfGFP61485515
sfGFP	61	14318	3.977222222222222	H5	89	AFU	485	515	JS006 HCA	-	+	-	0	2	sfGFP61485515
sfGFP	61	14318	3.977222222222222	H6	88	AFU	485	515	JS006 HCA	-	+	-	0	3	sfGFP61485515
sfGFP	61	14918	4.143888888888889	A1	2783	AFU	485	515	naive HCA	-	+	-	0	1	sfGFP61485515
sfGFP	61	14918	4.143888888888889	A2	2149	AFU	485	515	naive HCA	-	+	-	0	2	sfGFP61485515
sfGFP	61	14918	4.143888888888889	A3	1948	AFU	485	515	naive HCA	-	+	-	0	3	sfGFP61485515
sfGFP	61	14918	4.143888888888889	A4	555	AFU	485	515	naive HCK	+	-	-	0	1	sfGFP61485515
sfGFP	61	14918	4.143888888888889	A5	509	AFU	485	515	naive HCK	+	-	-	0	2	sfGFP61485515
sfGFP	61	14918	4.143888888888889	A6	507	AFU	485	515	naive HCK	+	-	-	0	3	sfGFP61485515
sfGFP	61	14918	4.143888888888889	B1	147	AFU	485	515	naive HCA	+	+	-	0	1	sfGFP61485515
sfGFP	61	14918	4.143888888888889	B2	154	AFU	485	515	naive HCA	+	+	-	0	2	sfGFP61485515
sfGFP	61	14918	4.143888888888889	B3	148	AFU	485	515	naive HCA	+	+	-	0	3	sfGFP61485515
sfGFP	61	14918	4.143888888888889	B4	234	AFU	485	515	naive HCK	+	+	-	0	1	sfGFP61485515
sfGFP	61	14918	4.143888888888889	B5	245	AFU	485	515	naive HCK	+	+	-	0	2	sfGFP61485515
sfGFP	61	14918	4.143888888888889	B6	244	AFU	485	515	naive HCK	+	+	-	0	3	sfGFP61485515
sfGFP	61	14918	4.143888888888889	C1	146	AFU	485	515	naive HCA	+	+	kan	1	1	sfGFP61485515
sfGFP	61	14918	4.143888888888889	C2	150	AFU	485	515	naive HCA	+	+	kan	1	2	sfGFP61485515
sfGFP	61	14918	4.143888888888889	C3	143	AFU	485	515	naive HCA	+	+	kan	1	3	sfGFP61485515
sfGFP	61	14918	4.143888888888889	C4	252	AFU	485	515	naive HCK	+	+	carb	1	1	sfGFP61485515
sfGFP	61	14918	4.143888888888889	C5	243	AFU	485	515	naive HCK	+	+	carb	1	2	sfGFP61485515
sfGFP	61	14918	4.143888888888889	C6	251	AFU	485	515	naive HCK	+	+	carb	1	3	sfGFP61485515
sfGFP	61	14918	4.143888888888889	D1	155	AFU	485	515	naive HCA	+	+	kan	2	1	sfGFP61485515
sfGFP	61	14918	4.143888888888889	D2	148	AFU	485	515	naive HCA	+	+	kan	2	2	sfGFP61485515
sfGFP	61	14918	4.143888888888889	D3	147	AFU	485	515	naive HCA	+	+	kan	2	3	sfGFP61485515
sfGFP	61	14918	4.143888888888889	D4	265	AFU	485	515	naive HCK	+	+	carb	2	1	sfGFP61485515
sfGFP	61	14918	4.143888888888889	D5	256	AFU	485	515	naive HCK	+	+	carb	2	2	sfGFP61485515
sfGFP	61	14918	4.143888888888889	D6	250	AFU	485	515	naive HCK	+	+	carb	2	3	sfGFP61485515
sfGFP	61	14918	4.143888888888889	E1	161	AFU	485	515	naive HCA	+	+	kan	5	1	sfGFP61485515
sfGFP	61	14918	4.143888888888889	E2	146	AFU	485	515	naive HCA	+	+	kan	5	2	sfGFP61485515
sfGFP	61	14918	4.143888888888889	E3	147	AFU	485	515	naive HCA	+	+	kan	5	3	sfGFP61485515
sfGFP	61	14918	4.143888888888889	E4	256	AFU	485	515	naive HCK	+	+	carb	5	1	sfGFP61485515
sfGFP	61	14918	4.143888888888889	E5	254	AFU	485	515	naive HCK	+	+	carb	5	2	sfGFP61485515
sfGFP	61	14918	4.143888888888889	E6	248	AFU	485	515	naive HCK	+	+	carb	5	3	sfGFP61485515
sfGFP	61	14918	4.143888888888889	F1	158	AFU	485	515	naive HCA	+	+	kan	10	1	sfGFP61485515
sfGFP	61	14918	4.143888888888889	F2	157	AFU	485	515	naive HCA	+	+	kan	10	2	sfGFP61485515
sfGFP	61	14918	4.143888888888889	F3	154	AFU	485	515	naive HCA	+	+	kan	10	3	sfGFP61485515
sfGFP	61	14918	4.143888888888889	F4	265	AFU	485	515	naive HCK	+	+	carb	10	1	sfGFP61485515
sfGFP	61	14918	4.143888888888889	F5	252	AFU	485	515	naive HCK	+	+	carb	10	2	sfGFP61485515
sfGFP	61	14918	4.143888888888889	F6	271	AFU	485	515	naive HCK	+	+	carb	10	3	sfGFP61485515
sfGFP	61	14918	4.143888888888889	G1	199	AFU	485	515	naive HCA + JS006 HCK	+	+	-	0	1	sfGFP61485515
sfGFP	61	14918	4.143888888888889	G2	193	AFU	485	515	naive HCA + JS006 HCK	+	+	-	0	2	sfGFP61485515
sfGFP	61	14918	4.143888888888889	G3	190	AFU	485	515	naive HCA + JS006 HCK	+	+	-	0	3	sfGFP61485515
sfGFP	61	14918	4.143888888888889	G4	464	AFU	485	515	naive HCK + JS006 HCA	+	+	-	0	1	sfGFP61485515
sfGFP	61	14918	4.143888888888889	G5	428	AFU	485	515	naive HCK + JS006 HCA	+	+	-	0	2	sfGFP61485515
sfGFP	61	14918	4.143888888888889	G6	438	AFU	485	515	naive HCK + JS006 HCA	+	+	-	0	3	sfGFP61485515
sfGFP	61	14918	4.143888888888889	H1	129	AFU	485	515	JS006 HCK	+	-	-	0	1	sfGFP61485515
sfGFP	61	14918	4.143888888888889	H2	126	AFU	485	515	JS006 HCK	+	-	-	0	2	sfGFP61485515
sfGFP	61	14918	4.143888888888889	H3	131	AFU	485	515	JS006 HCK	+	-	-	0	3	sfGFP61485515
sfGFP	61	14918	4.143888888888889	H4	104	AFU	485	515	JS006 HCA	-	+	-	0	1	sfGFP61485515
sfGFP	61	14918	4.143888888888889	H5	106	AFU	485	515	JS006 HCA	-	+	-	0	2	sfGFP61485515
sfGFP	61	14918	4.143888888888889	H6	104	AFU	485	515	JS006 HCA	-	+	-	0	3	sfGFP61485515
sfGFP	61	15518	4.310555555555555	A1	3674	AFU	485	515	naive HCA	-	+	-	0	1	sfGFP61485515
sfGFP	61	15518	4.310555555555555	A2	3019	AFU	485	515	naive HCA	-	+	-	0	2	sfGFP61485515
sfGFP	61	15518	4.310555555555555	A3	2793	AFU	485	515	naive HCA	-	+	-	0	3	sfGFP61485515
sfGFP	61	15518	4.310555555555555	A4	745	AFU	485	515	naive HCK	+	-	-	0	1	sfGFP61485515
sfGFP	61	15518	4.310555555555555	A5	601	AFU	485	515	naive HCK	+	-	-	0	2	sfGFP61485515
sfGFP	61	15518	4.310555555555555	A6	556	AFU	485	515	naive HCK	+	-	-	0	3	sfGFP61485515
sfGFP	61	15518	4.310555555555555	B1	153	AFU	485	515	naive HCA	+	+	-	0	1	sfGFP61485515
sfGFP	61	15518	4.310555555555555	B2	147	AFU	485	515	naive HCA	+	+	-	0	2	sfGFP61485515
sfGFP	61	15518	4.310555555555555	B3	151	AFU	485	515	naive HCA	+	+	-	0	3	sfGFP61485515
sfGFP	61	15518	4.310555555555555	B4	230	AFU	485	515	naive HCK	+	+	-	0	1	sfGFP61485515
sfGFP	61	15518	4.310555555555555	B5	267	AFU	485	515	naive HCK	+	+	-	0	2	sfGFP61485515
sfGFP	61	15518	4.310555555555555	B6	256	AFU	485	515	naive HCK	+	+	-	0	3	sfGFP61485515
sfGFP	61	15518	4.310555555555555	C1	152	AFU	485	515	naive HCA	+	+	kan	1	1	sfGFP61485515
sfGFP	61	15518	4.310555555555555	C2	144	AFU	485	515	naive HCA	+	+	kan	1	2	sfGFP61485515
sfGFP	61	15518	4.310555555555555	C3	139	AFU	485	515	naive HCA	+	+	kan	1	3	sfGFP61485515
sfGFP	61	15518	4.310555555555555	C4	249	AFU	485	515	naive HCK	+	+	carb	1	1	sfGFP61485515
sfGFP	61	15518	4.310555555555555	C5	242	AFU	485	515	naive HCK	+	+	carb	1	2	sfGFP61485515
sfGFP	61	15518	4.310555555555555	C6	249	AFU	485	515	naive HCK	+	+	carb	1	3	sfGFP61485515
sfGFP	61	15518	4.310555555555555	D1	157	AFU	485	515	naive HCA	+	+	kan	2	1	sfGFP61485515
sfGFP	61	15518	4.310555555555555	D2	155	AFU	485	515	naive HCA	+	+	kan	2	2	sfGFP61485515
sfGFP	61	15518	4.310555555555555	D3	151	AFU	485	515	naive HCA	+	+	kan	2	3	sfGFP61485515
sfGFP	61	15518	4.310555555555555	D4	261	AFU	485	515	naive HCK	+	+	carb	2	1	sfGFP61485515
sfGFP	61	15518	4.310555555555555	D5	249	AFU	485	515	naive HCK	+	+	carb	2	2	sfGFP61485515
sfGFP	61	15518	4.310555555555555	D6	239	AFU	485	515	naive HCK	+	+	carb	2	3	sfGFP61485515
sfGFP	61	15518	4.310555555555555	E1	154	AFU	485	515	naive HCA	+	+	kan	5	1	sfGFP61485515
sfGFP	61	15518	4.310555555555555	E2	157	AFU	485	515	naive HCA	+	+	kan	5	2	sfGFP61485515
sfGFP	61	15518	4.310555555555555	E3	151	AFU	485	515	naive HCA	+	+	kan	5	3	sfGFP61485515
sfGFP	61	15518	4.310555555555555	E4	237	AFU	485	515	naive HCK	+	+	carb	5	1	sfGFP61485515
sfGFP	61	15518	4.310555555555555	E5	248	AFU	485	515	naive HCK	+	+	carb	5	2	sfGFP61485515
sfGFP	61	15518	4.310555555555555	E6	256	AFU	485	515	naive HCK	+	+	carb	5	3	sfGFP61485515
sfGFP	61	15518	4.310555555555555	F1	158	AFU	485	515	naive HCA	+	+	kan	10	1	sfGFP61485515
sfGFP	61	15518	4.310555555555555	F2	143	AFU	485	515	naive HCA	+	+	kan	10	2	sfGFP61485515
sfGFP	61	15518	4.310555555555555	F3	141	AFU	485	515	naive HCA	+	+	kan	10	3	sfGFP61485515
sfGFP	61	15518	4.310555555555555	F4	263	AFU	485	515	naive HCK	+	+	carb	10	1	sfGFP61485515
sfGFP	61	15518	4.310555555555555	F5	254	AFU	485	515	naive HCK	+	+	carb	10	2	sfGFP61485515
sfGFP	61	15518	4.310555555555555	F6	254	AFU	485	515	naive HCK	+	+	carb	10	3	sfGFP61485515
sfGFP	61	15518	4.310555555555555	G1	211	AFU	485	515	naive HCA + JS006 HCK	+	+	-	0	1	sfGFP61485515
sfGFP	61	15518	4.310555555555555	G2	199	AFU	485	515	naive HCA + JS006 HCK	+	+	-	0	2	sfGFP61485515
sfGFP	61	15518	4.310555555555555	G3	187	AFU	485	515	naive HCA + JS006 HCK	+	+	-	0	3	sfGFP61485515
sfGFP	61	15518	4.310555555555555	G4	514	AFU	485	515	naive HCK + JS006 HCA	+	+	-	0	1	sfGFP61485515
sfGFP	61	15518	4.310555555555555	G5	479	AFU	485	515	naive HCK + JS006 HCA	+	+	-	0	2	sfGFP61485515
sfGFP	61	15518	4.310555555555555	G6	497	AFU	485	515	naive HCK + JS006 HCA	+	+	-	0	3	sfGFP61485515
sfGFP	61	15518	4.310555555555555	H1	135	AFU	485	515	JS006 HCK	+	-	-	0	1	sfGFP61485515
sfGFP	61	15518	4.310555555555555	H2	138	AFU	485	515	JS006 HCK	+	-	-	0	2	sfGFP61485515
sfGFP	61	15518	4.310555555555555	H3	141	AFU	485	515	JS006 HCK	+	-	-	0	3	sfGFP61485515
sfGFP	61	15518	4.310555555555555	H4	103	AFU	485	515	JS006 HCA	-	+	-	0	1	sfGFP61485515
sfGFP	61	15518	4.310555555555555	H5	108	AFU	485	515	JS006 HCA	-	+	-	0	2	sfGFP61485515
sfGFP	61	15518	4.310555555555555	H6	97	AFU	485	515	JS006 HCA	-	+	-	0	3	sfGFP61485515
sfGFP	61	16118	4.477222222222222	A1	4562	AFU	485	515	naive HCA	-	+	-	0	1	sfGFP61485515
sfGFP	61	16118	4.477222222222222	A2	3920	AFU	485	515	naive HCA	-	+	-	0	2	sfGFP61485515
sfGFP	61	16118	4.477222222222222	A3	3711	AFU	485	515	naive HCA	-	+	-	0	3	sfGFP61485515
sfGFP	61	16118	4.477222222222222	A4	1248	AFU	485	515	naive HCK	+	-	-	0	1	sfGFP61485515
sfGFP	61	16118	4.477222222222222	A5	903	AFU	485	515	naive HCK	+	-	-	0	2	sfGFP61485515
sfGFP	61	16118	4.477222222222222	A6	776	AFU	485	515	naive HCK	+	-	-	0	3	sfGFP61485515
sfGFP	61	16118	4.477222222222222	B1	143	AFU	485	515	naive HCA	+	+	-	0	1	sfGFP61485515
sfGFP	61	16118	4.477222222222222	B2	166	AFU	485	515	naive HCA	+	+	-	0	2	sfGFP61485515
sfGFP	61	16118	4.477222222222222	B3	147	AFU	485	515	naive HCA	+	+	-	0	3	sfGFP61485515
sfGFP	61	16118	4.477222222222222	B4	237	AFU	485	515	naive HCK	+	+	-	0	1	sfGFP61485515
sfGFP	61	16118	4.477222222222222	B5	249	AFU	485	515	naive HCK	+	+	-	0	2	sfGFP61485515
sfGFP	61	16118	4.477222222222222	B6	253	AFU	485	515	naive HCK	+	+	-	0	3	sfGFP61485515
sfGFP	61	16118	4.477222222222222	C1	146	AFU	485	515	naive HCA	+	+	kan	1	1	sfGFP61485515
sfGFP	61	16118	4.477222222222222	C2	147	AFU	485	515	naive HCA	+	+	kan	1	2	sfGFP61485515
sfGFP	61	16118	4.477222222222222	C3	145	AFU	485	515	naive HCA	+	+	kan	1	3	sfGFP61485515
sfGFP	61	16118	4.477222222222222	C4	255	AFU	485	515	naive HCK	+	+	carb	1	1	sfGFP61485515
sfGFP	61	16118	4.477222222222222	C5	244	AFU	485	515	naive HCK	+	+	carb	1	2	sfGFP61485515
sfGFP	61	16118	4.477222222222222	C6	243	AFU	485	515	naive HCK	+	+	carb	1	3	sfGFP61485515
sfGFP	61	16118	4.477222222222222	D1	165	AFU	485	515	naive HCA	+	+	kan	2	1	sfGFP61485515
sfGFP	61	16118	4.477222222222222	D2	148	AFU	485	515	naive HCA	+	+	kan	2	2	sfGFP61485515
sfGFP	61	16118	4.477222222222222	D3	155	AFU	485	515	naive HCA	+	+	kan	2	3	sfGFP61485515
sfGFP	61	16118	4.477222222222222	D4	260	AFU	485	515	naive HCK	+	+	carb	2	1	sfGFP61485515
sfGFP	61	16118	4.477222222222222	D5	257	AFU	485	515	naive HCK	+	+	carb	2	2	sfGFP61485515
sfGFP	61	16118	4.477222222222222	D6	256	AFU	485	515	naive HCK	+	+	carb	2	3	sfGFP61485515
sfGFP	61	16118	4.477222222222222	E1	155	AFU	485	515	naive HCA	+	+	kan	5	1	sfGFP61485515
sfGFP	61	16118	4.477222222222222	E2	138	AFU	485	515	naive HCA	+	+	kan	5	2	sfGFP61485515
sfGFP	61	16118	4.477222222222222	E3	147	AFU	485	515	naive HCA	+	+	kan	5	3	sfGFP61485515
sfGFP	61	16118	4.477222222222222	E4	246	AFU	485	515	naive HCK	+	+	carb	5	1	sfGFP61485515
sfGFP	61	16118	4.477222222222222	E5	263	AFU	485	515	naive HCK	+	+	carb	5	2	sfGFP61485515
sfGFP	61	16118	4.477222222222222	E6	249	AFU	485	515	naive HCK	+	+	carb	5	3	sfGFP61485515
sfGFP	61	16118	4.477222222222222	F1	141	AFU	485	515	naive HCA	+	+	kan	10	1	sfGFP61485515
sfGFP	61	16118	4.477222222222222	F2	152	AFU	485	515	naive HCA	+	+	kan	10	2	sfGFP61485515
sfGFP	61	16118	4.477222222222222	F3	148	AFU	485	515	naive HCA	+	+	kan	10	3	sfGFP61485515
sfGFP	61	16118	4.477222222222222	F4	267	AFU	485	515	naive HCK	+	+	carb	10	1	sfGFP61485515
sfGFP	61	16118	4.477222222222222	F5	256	AFU	485	515	naive HCK	+	+	carb	10	2	sfGFP61485515
sfGFP	61	16118	4.477222222222222	F6	261	AFU	485	515	naive HCK	+	+	carb	10	3	sfGFP61485515
sfGFP	61	16118	4.477222222222222	G1	229	AFU	485	515	naive HCA + JS006 HCK	+	+	-	0	1	sfGFP61485515
sfGFP	61	16118	4.477222222222222	G2	209	AFU	485	515	naive HCA + JS006 HCK	+	+	-	0	2	sfGFP61485515
sfGFP	61	16118	4.477222222222222	G3	216	AFU	485	515	naive HCA + JS006 HCK	+	+	-	0	3	sfGFP61485515
sfGFP	61	16118	4.477222222222222	G4	690	AFU	485	515	naive HCK + JS006 HCA	+	+	-	0	1	sfGFP61485515
sfGFP	61	16118	4.477222222222222	G5	597	AFU	485	515	naive HCK + JS006 HCA	+	+	-	0	2	sfGFP61485515
sfGFP	61	16118	4.477222222222222	G6	587	AFU	485	515	naive HCK + JS006 HCA	+	+	-	0	3	sfGFP61485515
sfGFP	61	16118	4.477222222222222	H1	162	AFU	485	515	JS006 HCK	+	-	-	0	1	sfGFP61485515
sfGFP	61	16118	4.477222222222222	H2	138	AFU	485	515	JS006 HCK	+	-	-	0	2	sfGFP61485515
sfGFP	61	16118	4.477222222222222	H3	147	AFU	485	515	JS006 HCK	+	-	-	0	3	sfGFP61485515
sfGFP	61	16118	4.477222222222222	H4	107	AFU	485	515	JS006 HCA	-	+	-	0	1	sfGFP61485515
sfGFP	61	16118	4.477222222222222	H5	106	AFU	485	515	JS006 HCA	-	+	-	0	2	sfGFP61485515
sfGFP	61	16118	4.477222222222222	H6	115	AFU	485	515	JS006 HCA	-	+	-	0	3	sfGFP61485515
sfGFP	61	16718	4.643888888888889	A1	5507	AFU	485	515	naive HCA	-	+	-	0	1	sfGFP61485515
sfGFP	61	16718	4.643888888888889	A2	4801	AFU	485	515	naive HCA	-	+	-	0	2	sfGFP61485515
sfGFP	61	16718	4.643888888888889	A3	4562	AFU	485	515	naive HCA	-	+	-	0	3	sfGFP61485515
sfGFP	61	16718	4.643888888888889	A4	2067	AFU	485	515	naive HCK	+	-	-	0	1	sfGFP61485515
sfGFP	61	16718	4.643888888888889	A5	1552	AFU	485	515	naive HCK	+	-	-	0	2	sfGFP61485515
sfGFP	61	16718	4.643888888888889	A6	1270	AFU	485	515	naive HCK	+	-	-	0	3	sfGFP61485515
sfGFP	61	16718	4.643888888888889	B1	143	AFU	485	515	naive HCA	+	+	-	0	1	sfGFP61485515
sfGFP	61	16718	4.643888888888889	B2	149	AFU	485	515	naive HCA	+	+	-	0	2	sfGFP61485515
sfGFP	61	16718	4.643888888888889	B3	146	AFU	485	515	naive HCA	+	+	-	0	3	sfGFP61485515
sfGFP	61	16718	4.643888888888889	B4	243	AFU	485	515	naive HCK	+	+	-	0	1	sfGFP61485515
sfGFP	61	16718	4.643888888888889	B5	256	AFU	485	515	naive HCK	+	+	-	0	2	sfGFP61485515
sfGFP	61	16718	4.643888888888889	B6	251	AFU	485	515	naive HCK	+	+	-	0	3	sfGFP61485515
sfGFP	61	16718	4.643888888888889	C1	155	AFU	485	515	naive HCA	+	+	kan	1	1	sfGFP61485515
sfGFP	61	16718	4.643888888888889	C2	147	AFU	485	515	naive HCA	+	+	kan	1	2	sfGFP61485515
sfGFP	61	16718	4.643888888888889	C3	138	AFU	485	515	naive HCA	+	+	kan	1	3	sfGFP61485515
sfGFP	61	16718	4.643888888888889	C4	243	AFU	485	515	naive HCK	+	+	carb	1	1	sfGFP61485515
sfGFP	61	16718	4.643888888888889	C5	239	AFU	485	515	naive HCK	+	+	carb	1	2	sfGFP61485515
sfGFP	61	16718	4.643888888888889	C6	246	AFU	485	515	naive HCK	+	+	carb	1	3	sfGFP61485515
sfGFP	61	16718	4.643888888888889	D1	167	AFU	485	515	naive HCA	+	+	kan	2	1	sfGFP61485515
sfGFP	61	16718	4.643888888888889	D2	150	AFU	485	515	naive HCA	+	+	kan	2	2	sfGFP61485515
sfGFP	61	16718	4.643888888888889	D3	149	AFU	485	515	naive HCA	+	+	kan	2	3	sfGFP61485515
sfGFP	61	16718	4.643888888888889	D4	272	AFU	485	515	naive HCK	+	+	carb	2	1	sfGFP61485515
sfGFP	61	16718	4.643888888888889	D5	256	AFU	485	515	naive HCK	+	+	carb	2	2	sfGFP61485515
sfGFP	61	16718	4.643888888888889	D6	261	AFU	485	515	naive HCK	+	+	carb	2	3	sfGFP61485515
sfGFP	61	16718	4.643888888888889	E1	160	AFU	485	515	naive HCA	+	+	kan	5	1	sfGFP61485515
sfGFP	61	16718	4.643888888888889	E2	148	AFU	485	515	naive HCA	+	+	kan	5	2	sfGFP61485515
sfGFP	61	16718	4.643888888888889	E3	146	AFU	485	515	naive HCA	+	+	kan	5	3	sfGFP61485515
sfGFP	61	16718	4.643888888888889	E4	253	AFU	485	515	naive HCK	+	+	carb	5	1	sfGFP61485515
sfGFP	61	16718	4.643888888888889	E5	250	AFU	485	515	naive HCK	+	+	carb	5	2	sfGFP61485515
sfGFP	61	16718	4.643888888888889	E6	258	AFU	485	515	naive HCK	+	+	carb	5	3	sfGFP61485515
sfGFP	61	16718	4.643888888888889	F1	156	AFU	485	515	naive HCA	+	+	kan	10	1	sfGFP61485515
sfGFP	61	16718	4.643888888888889	F2	148	AFU	485	515	naive HCA	+	+	kan	10	2	sfGFP61485515
sfGFP	61	16718	4.643888888888889	F3	152	AFU	485	515	naive HCA	+	+	kan	10	3	sfGFP61485515
sfGFP	61	16718	4.643888888888889	F4	263	AFU	485	515	naive HCK	+	+	carb	10	1	sfGFP61485515
sfGFP	61	16718	4.643888888888889	F5	266	AFU	485	515	naive HCK	+	+	carb	10	2	sfGFP61485515
sfGFP	61	16718	4.643888888888889	F6	256	AFU	485	515	naive HCK	+	+	carb	10	3	sfGFP61485515
sfGFP	61	16718	4.643888888888889	G1	234	AFU	485	515	naive HCA + JS006 HCK	+	+	-	0	1	sfGFP61485515
sfGFP	61	16718	4.643888888888889	G2	219	AFU	485	515	naive HCA + JS006 HCK	+	+	-	0	2	sfGFP61485515
sfGFP	61	16718	4.643888888888889	G3	209	AFU	485	515	naive HCA + JS006 HCK	+	+	-	0	3	sfGFP61485515
sfGFP	61	16718	4.643888888888889	G4	1168	AFU	485	515	naive HCK + JS006 HCA	+	+	-	0	1	sfGFP61485515
sfGFP	61	16718	4.643888888888889	G5	980	AFU	485	515	naive HCK + JS006 HCA	+	+	-	0	2	sfGFP61485515
sfGFP	61	16718	4.643888888888889	G6	923	AFU	485	515	naive HCK + JS006 HCA	+	+	-	0	3	sfGFP61485515
sfGFP	61	16718	4.643888888888889	H1	161	AFU	485	515	JS006 HCK	+	-	-	0	1	sfGFP61485515
sfGFP	61	16718	4.643888888888889	H2	159	AFU	485	515	JS006 HCK	+	-	-	0	2	sfGFP61485515
sfGFP	61	16718	4.643888888888889	H3	158	AFU	485	515	JS006 HCK	+	-	-	0	3	sfGFP61485515
sfGFP	61	16718	4.643888888888889	H4	102	AFU	485	515	JS006 HCA	-	+	-	0	1	sfGFP61485515
sfGFP	61	16718	4.643888888888889	H5	105	AFU	485	515	JS006 HCA	-	+	-	0	2	sfGFP61485515
sfGFP	61	16718	4.643888888888889	H6	108	AFU	485	515	JS006 HCA	-	+	-	0	3	sfGFP61485515
sfGFP	61	17318	4.810555555555555	A1	6412	AFU	485	515	naive HCA	-	+	-	0	1	sfGFP61485515
sfGFP	61	17318	4.810555555555555	A2	5792	AFU	485	515	naive HCA	-	+	-	0	2	sfGFP61485515
sfGFP	61	17318	4.810555555555555	A3	5469	AFU	485	515	naive HCA	-	+	-	0	3	sfGFP61485515
sfGFP	61	17318	4.810555555555555	A4	3049	AFU	485	515	naive HCK	+	-	-	0	1	sfGFP61485515
sfGFP	61	17318	4.810555555555555	A5	2465	AFU	485	515	naive HCK	+	-	-	0	2	sfGFP61485515
sfGFP	61	17318	4.810555555555555	A6	2054	AFU	485	515	naive HCK	+	-	-	0	3	sfGFP61485515
sfGFP	61	17318	4.810555555555555	B1	156	AFU	485	515	naive HCA	+	+	-	0	1	sfGFP61485515
sfGFP	61	17318	4.810555555555555	B2	157	AFU	485	515	naive HCA	+	+	-	0	2	sfGFP61485515
sfGFP	61	17318	4.810555555555555	B3	158	AFU	485	515	naive HCA	+	+	-	0	3	sfGFP61485515
sfGFP	61	17318	4.810555555555555	B4	244	AFU	485	515	naive HCK	+	+	-	0	1	sfGFP61485515
sfGFP	61	17318	4.810555555555555	B5	250	AFU	485	515	naive HCK	+	+	-	0	2	sfGFP61485515
sfGFP	61	17318	4.810555555555555	B6	252	AFU	485	515	naive HCK	+	+	-	0	3	sfGFP61485515
sfGFP	61	17318	4.810555555555555	C1	144	AFU	485	515	naive HCA	+	+	kan	1	1	sfGFP61485515
sfGFP	61	17318	4.810555555555555	C2	155	AFU	485	515	naive HCA	+	+	kan	1	2	sfGFP61485515
sfGFP	61	17318	4.810555555555555	C3	145	AFU	485	515	naive HCA	+	+	kan	1	3	sfGFP61485515
sfGFP	61	17318	4.810555555555555	C4	256	AFU	485	515	naive HCK	+	+	carb	1	1	sfGFP61485515
sfGFP	61	17318	4.810555555555555	C5	234	AFU	485	515	naive HCK	+	+	carb	1	2	sfGFP61485515
sfGFP	61	17318	4.810555555555555	C6	232	AFU	485	515	naive HCK	+	+	carb	1	3	sfGFP61485515
sfGFP	61	17318	4.810555555555555	D1	151	AFU	485	515	naive HCA	+	+	kan	2	1	sfGFP61485515
sfGFP	61	17318	4.810555555555555	D2	144	AFU	485	515	naive HCA	+	+	kan	2	2	sfGFP61485515
sfGFP	61	17318	4.810555555555555	D3	144	AFU	485	515	naive HCA	+	+	kan	2	3	sfGFP61485515
sfGFP	61	17318	4.810555555555555	D4	261	AFU	485	515	naive HCK	+	+	carb	2	1	sfGFP61485515
sfGFP	61	17318	4.810555555555555	D5	249	AFU	485	515	naive HCK	+	+	carb	2	2	sfGFP61485515
sfGFP	61	17318	4.810555555555555	D6	252	AFU	485	515	naive HCK	+	+	carb	2	3	sfGFP61485515
sfGFP	61	17318	4.810555555555555	E1	153	AFU	485	515	naive HCA	+	+	kan	5	1	sfGFP61485515
sfGFP	61	17318	4.810555555555555	E2	156	AFU	485	515	naive HCA	+	+	kan	5	2	sfGFP61485515
sfGFP	61	17318	4.810555555555555	E3	162	AFU	485	515	naive HCA	+	+	kan	5	3	sfGFP61485515
sfGFP	61	17318	4.810555555555555	E4	258	AFU	485	515	naive HCK	+	+	carb	5	1	sfGFP61485515
sfGFP	61	17318	4.810555555555555	E5	255	AFU	485	515	naive HCK	+	+	carb	5	2	sfGFP61485515
sfGFP	61	17318	4.810555555555555	E6	256	AFU	485	515	naive HCK	+	+	carb	5	3	sfGFP61485515
sfGFP	61	17318	4.810555555555555	F1	150	AFU	485	515	naive HCA	+	+	kan	10	1	sfGFP61485515
sfGFP	61	17318	4.810555555555555	F2	154	AFU	485	515	naive HCA	+	+	kan	10	2	sfGFP61485515
sfGFP	61	17318	4.810555555555555	F3	147	AFU	485	515	naive HCA	+	+	kan	10	3	sfGFP61485515
sfGFP	61	17318	4.810555555555555	F4	272	AFU	485	515	naive HCK	+	+	carb	10	1	sfGFP61485515
sfGFP	61	17318	4.810555555555555	F5	261	AFU	485	515	naive HCK	+	+	carb	10	2	sfGFP61485515
sfGFP	61	17318	4.810555555555555	F6	262	AFU	485	515	naive HCK	+	+	carb	10	3	sfGFP61485515
sfGFP	61	17318	4.810555555555555	G1	251	AFU	485	515	naive HCA + JS006 HCK	+	+	-	0	1	sfGFP61485515
sfGFP	61	17318	4.810555555555555	G2	237	AFU	485	515	naive HCA + JS006 HCK	+	+	-	0	2	sfGFP61485515
sfGFP	61	17318	4.810555555555555	G3	233	AFU	485	515	naive HCA + JS006 HCK	+	+	-	0	3	sfGFP61485515
sfGFP	61	17318	4.810555555555555	G4	2027	AFU	485	515	naive HCK + JS006 HCA	+	+	-	0	1	sfGFP61485515
sfGFP	61	17318	4.810555555555555	G5	1740	AFU	485	515	naive HCK + JS006 HCA	+	+	-	0	2	sfGFP61485515
sfGFP	61	17318	4.810555555555555	G6	1644	AFU	485	515	naive HCK + JS006 HCA	+	+	-	0	3	sfGFP61485515
sfGFP	61	17318	4.810555555555555	H1	179	AFU	485	515	JS006 HCK	+	-	-	0	1	sfGFP61485515
sfGFP	61	17318	4.810555555555555	H2	177	AFU	485	515	JS006 HCK	+	-	-	0	2	sfGFP61485515
sfGFP	61	17318	4.810555555555555	H3	185	AFU	485	515	JS006 HCK	+	-	-	0	3	sfGFP61485515
sfGFP	61	17318	4.810555555555555	H4	113	AFU	485	515	JS006 HCA	-	+	-	0	1	sfGFP61485515
sfGFP	61	17318	4.810555555555555	H5	118	AFU	485	515	JS006 HCA	-	+	-	0	2	sfGFP61485515
sfGFP	61	17318	4.810555555555555	H6	118	AFU	485	515	JS006 HCA	-	+	-	0	3	sfGFP61485515
sfGFP	61	17918	4.977222222222222	A1	7375	AFU	485	515	naive HCA	-	+	-	0	1	sfGFP61485515
sfGFP	61	17918	4.977222222222222	A2	6728	AFU	485	515	naive HCA	-	+	-	0	2	sfGFP61485515
sfGFP	61	17918	4.977222222222222	A3	6454	AFU	485	515	naive HCA	-	+	-	0	3	sfGFP61485515
sfGFP	61	17918	4.977222222222222	A4	4050	AFU	485	515	naive HCK	+	-	-	0	1	sfGFP61485515
sfGFP	61	17918	4.977222222222222	A5	3447	AFU	485	515	naive HCK	+	-	-	0	2	sfGFP61485515
sfGFP	61	17918	4.977222222222222	A6	2962	AFU	485	515	naive HCK	+	-	-	0	3	sfGFP61485515
sfGFP	61	17918	4.977222222222222	B1	145	AFU	485	515	naive HCA	+	+	-	0	1	sfGFP61485515
sfGFP	61	17918	4.977222222222222	B2	160	AFU	485	515	naive HCA	+	+	-	0	2	sfGFP61485515
sfGFP	61	17918	4.977222222222222	B3	157	AFU	485	515	naive HCA	+	+	-	0	3	sfGFP61485515
sfGFP	61	17918	4.977222222222222	B4	236	AFU	485	515	naive HCK	+	+	-	0	1	sfGFP61485515
sfGFP	61	17918	4.977222222222222	B5	256	AFU	485	515	naive HCK	+	+	-	0	2	sfGFP61485515
sfGFP	61	17918	4.977222222222222	B6	247	AFU	485	515	naive HCK	+	+	-	0	3	sfGFP61485515
sfGFP	61	17918	4.977222222222222	C1	150	AFU	485	515	naive HCA	+	+	kan	1	1	sfGFP61485515
sfGFP	61	17918	4.977222222222222	C2	141	AFU	485	515	naive HCA	+	+	kan	1	2	sfGFP61485515
sfGFP	61	17918	4.977222222222222	C3	144	AFU	485	515	naive HCA	+	+	kan	1	3	sfGFP61485515
sfGFP	61	17918	4.977222222222222	C4	254	AFU	485	515	naive HCK	+	+	carb	1	1	sfGFP61485515
sfGFP	61	17918	4.977222222222222	C5	257	AFU	485	515	naive HCK	+	+	carb	1	2	sfGFP61485515
sfGFP	61	17918	4.977222222222222	C6	241	AFU	485	515	naive HCK	+	+	carb	1	3	sfGFP61485515
sfGFP	61	17918	4.977222222222222	D1	162	AFU	485	515	naive HCA	+	+	kan	2	1	sfGFP61485515
sfGFP	61	17918	4.977222222222222	D2	154	AFU	485	515	naive HCA	+	+	kan	2	2	sfGFP61485515
sfGFP	61	17918	4.977222222222222	D3	149	AFU	485	515	naive HCA	+	+	kan	2	3	sfGFP61485515
sfGFP	61	17918	4.977222222222222	D4	270	AFU	485	515	naive HCK	+	+	carb	2	1	sfGFP61485515
sfGFP	61	17918	4.977222222222222	D5	256	AFU	485	515	naive HCK	+	+	carb	2	2	sfGFP61485515
sfGFP	61	17918	4.977222222222222	D6	255	AFU	485	515	naive HCK	+	+	carb	2	3	sfGFP61485515
sfGFP	61	17918	4.977222222222222	E1	151	AFU	485	515	naive HCA	+	+	kan	5	1	sfGFP61485515
sfGFP	61	17918	4.977222222222222	E2	149	AFU	485	515	naive HCA	+	+	kan	5	2	sfGFP61485515
sfGFP	61	17918	4.977222222222222	E3	156	AFU	485	515	naive HCA	+	+	kan	5	3	sfGFP61485515
sfGFP	61	17918	4.977222222222222	E4	263	AFU	485	515	naive HCK	+	+	carb	5	1	sfGFP61485515
sfGFP	61	17918	4.977222222222222	E5	257	AFU	485	515	naive HCK	+	+	carb	5	2	sfGFP61485515
sfGFP	61	17918	4.977222222222222	E6	248	AFU	485	515	naive HCK	+	+	carb	5	3	sfGFP61485515
sfGFP	61	17918	4.977222222222222	F1	158	AFU	485	515	naive HCA	+	+	kan	10	1	sfGFP61485515
sfGFP	61	17918	4.977222222222222	F2	158	AFU	485	515	naive HCA	+	+	kan	10	2	sfGFP61485515
sfGFP	61	17918	4.977222222222222	F3	153	AFU	485	515	naive HCA	+	+	kan	10	3	sfGFP61485515
sfGFP	61	17918	4.977222222222222	F4	276	AFU	485	515	naive HCK	+	+	carb	10	1	sfGFP61485515
sfGFP	61	17918	4.977222222222222	F5	264	AFU	485	515	naive HCK	+	+	carb	10	2	sfGFP61485515
sfGFP	61	17918	4.977222222222222	F6	268	AFU	485	515	naive HCK	+	+	carb	10	3	sfGFP61485515
sfGFP	61	17918	4.977222222222222	G1	269	AFU	485	515	naive HCA + JS006 HCK	+	+	-	0	1	sfGFP61485515
sfGFP	61	17918	4.977222222222222	G2	250	AFU	485	515	naive HCA + JS006 HCK	+	+	-	0	2	sfGFP61485515
sfGFP	61	17918	4.977222222222222	G3	253	AFU	485	515	naive HCA + JS006 HCK	+	+	-	0	3	sfGFP61485515
sfGFP	61	17918	4.977222222222222	G4	3071	AFU	485	515	naive HCK + JS006 HCA	+	+	-	0	1	sfGFP61485515
sfGFP	61	17918	4.977222222222222	G5	2745	AFU	485	515	naive HCK + JS006 HCA	+	+	-	0	2	sfGFP61485515
sfGFP	61	17918	4.977222222222222	G6	2585	AFU	485	515	naive HCK + JS006 HCA	+	+	-	0	3	sfGFP61485515
sfGFP	61	17918	4.977222222222222	H1	192	AFU	485	515	JS006 HCK	+	-	-	0	1	sfGFP61485515
sfGFP	61	17918	4.977222222222222	H2	202	AFU	485	515	JS006 HCK	+	-	-	0	2	sfGFP61485515
sfGFP	61	17918	4.977222222222222	H3	197	AFU	485	515	JS006 HCK	+	-	-	0	3	sfGFP61485515
sfGFP	61	17918	4.977222222222222	H4	117	AFU	485	515	JS006 HCA	-	+	-	0	1	sfGFP61485515
sfGFP	61	17918	4.977222222222222	H5	127	AFU	485	515	JS006 HCA	-	+	-	0	2	sfGFP61485515
sfGFP	61	17918	4.977222222222222	H6	129	AFU	485	515	JS006 HCA	-	+	-	0	3	sfGFP61485515
sfGFP	61	18518	5.143888888888889	A1	8293	AFU	485	515	naive HCA	-	+	-	0	1	sfGFP61485515
sfGFP	61	18518	5.143888888888889	A2	7639	AFU	485	515	naive HCA	-	+	-	0	2	sfGFP61485515
sfGFP	61	18518	5.143888888888889	A3	7376	AFU	485	515	naive HCA	-	+	-	0	3	sfGFP61485515
sfGFP	61	18518	5.143888888888889	A4	5062	AFU	485	515	naive HCK	+	-	-	0	1	sfGFP61485515
sfGFP	61	18518	5.143888888888889	A5	4416	AFU	485	515	naive HCK	+	-	-	0	2	sfGFP61485515
sfGFP	61	18518	5.143888888888889	A6	3860	AFU	485	515	naive HCK	+	-	-	0	3	sfGFP61485515
sfGFP	61	18518	5.143888888888889	B1	148	AFU	485	515	naive HCA	+	+	-	0	1	sfGFP61485515
sfGFP	61	18518	5.143888888888889	B2	146	AFU	485	515	naive HCA	+	+	-	0	2	sfGFP61485515
sfGFP	61	18518	5.143888888888889	B3	155	AFU	485	515	naive HCA	+	+	-	0	3	sfGFP61485515
sfGFP	61	18518	5.143888888888889	B4	250	AFU	485	515	naive HCK	+	+	-	0	1	sfGFP61485515
sfGFP	61	18518	5.143888888888889	B5	267	AFU	485	515	naive HCK	+	+	-	0	2	sfGFP61485515
sfGFP	61	18518	5.143888888888889	B6	248	AFU	485	515	naive HCK	+	+	-	0	3	sfGFP61485515
sfGFP	61	18518	5.143888888888889	C1	147	AFU	485	515	naive HCA	+	+	kan	1	1	sfGFP61485515
sfGFP	61	18518	5.143888888888889	C2	160	AFU	485	515	naive HCA	+	+	kan	1	2	sfGFP61485515
sfGFP	61	18518	5.143888888888889	C3	154	AFU	485	515	naive HCA	+	+	kan	1	3	sfGFP61485515
sfGFP	61	18518	5.143888888888889	C4	257	AFU	485	515	naive HCK	+	+	carb	1	1	sfGFP61485515
sfGFP	61	18518	5.143888888888889	C5	254	AFU	485	515	naive HCK	+	+	carb	1	2	sfGFP61485515
sfGFP	61	18518	5.143888888888889	C6	248	AFU	485	515	naive HCK	+	+	carb	1	3	sfGFP61485515
sfGFP	61	18518	5.143888888888889	D1	165	AFU	485	515	naive HCA	+	+	kan	2	1	sfGFP61485515
sfGFP	61	18518	5.143888888888889	D2	155	AFU	485	515	naive HCA	+	+	kan	2	2	sfGFP61485515
sfGFP	61	18518	5.143888888888889	D3	154	AFU	485	515	naive HCA	+	+	kan	2	3	sfGFP61485515
sfGFP	61	18518	5.143888888888889	D4	276	AFU	485	515	naive HCK	+	+	carb	2	1	sfGFP61485515
sfGFP	61	18518	5.143888888888889	D5	261	AFU	485	515	naive HCK	+	+	carb	2	2	sfGFP61485515
sfGFP	61	18518	5.143888888888889	D6	270	AFU	485	515	naive HCK	+	+	carb	2	3	sfGFP61485515
sfGFP	61	18518	5.143888888888889	E1	152	AFU	485	515	naive HCA	+	+	kan	5	1	sfGFP61485515
sfGFP	61	18518	5.143888888888889	E2	152	AFU	485	515	naive HCA	+	+	kan	5	2	sfGFP61485515
sfGFP	61	18518	5.143888888888889	E3	142	AFU	485	515	naive HCA	+	+	kan	5	3	sfGFP61485515
sfGFP	61	18518	5.143888888888889	E4	257	AFU	485	515	naive HCK	+	+	carb	5	1	sfGFP61485515
sfGFP	61	18518	5.143888888888889	E5	261	AFU	485	515	naive HCK	+	+	carb	5	2	sfGFP61485515
sfGFP	61	18518	5.143888888888889	E6	265	AFU	485	515	naive HCK	+	+	carb	5	3	sfGFP61485515
sfGFP	61	18518	5.143888888888889	F1	156	AFU	485	515	naive HCA	+	+	kan	10	1	sfGFP61485515
sfGFP	61	18518	5.143888888888889	F2	144	AFU	485	515	naive HCA	+	+	kan	10	2	sfGFP61485515
sfGFP	61	18518	5.143888888888889	F3	162	AFU	485	515	naive HCA	+	+	kan	10	3	sfGFP61485515
sfGFP	61	18518	5.143888888888889	F4	257	AFU	485	515	naive HCK	+	+	carb	10	1	sfGFP61485515
sfGFP	61	18518	5.143888888888889	F5	263	AFU	485	515	naive HCK	+	+	carb	10	2	sfGFP61485515
sfGFP	61	18518	5.143888888888889	F6	272	AFU	485	515	naive HCK	+	+	carb	10	3	sfGFP61485515
sfGFP	61	18518	5.143888888888889	G1	268	AFU	485	515	naive HCA + JS006 HCK	+	+	-	0	1	sfGFP61485515
sfGFP	61	18518	5.143888888888889	G2	277	AFU	485	515	naive HCA + JS006 HCK	+	+	-	0	2	sfGFP61485515
sfGFP	61	18518	5.143888888888889	G3	259	AFU	485	515	naive HCA + JS006 HCK	+	+	-	0	3	sfGFP61485515
sfGFP	61	18518	5.143888888888889	G4	4192	AFU	485	515	naive HCK + JS006 HCA	+	+	-	0	1	sfGFP61485515
sfGFP	61	18518	5.143888888888889	G5	3837	AFU	485	515	naive HCK + JS006 HCA	+	+	-	0	2	sfGFP61485515
sfGFP	61	18518	5.143888888888889	G6	3652	AFU	485	515	naive HCK + JS006 HCA	+	+	-	0	3	sfGFP61485515
sfGFP	61	18518	5.143888888888889	H1	210	AFU	485	515	JS006 HCK	+	-	-	0	1	sfGFP61485515
sfGFP	61	18518	5.143888888888889	H2	213	AFU	485	515	JS006 HCK	+	-	-	0	2	sfGFP61485515
sfGFP	61	18518	5.143888888888889	H3	211	AFU	485	515	JS006 HCK	+	-	-	0	3	sfGFP61485515
sfGFP	61	18518	5.143888888888889	H4	133	AFU	485	515	JS006 HCA	-	+	-	0	1	sfGFP61485515
sfGFP	61	18518	5.143888888888889	H5	130	AFU	485	515	JS006 HCA	-	+	-	0	2	sfGFP61485515
sfGFP	61	18518	5.143888888888889	H6	129	AFU	485	515	JS006 HCA	-	+	-	0	3	sfGFP61485515
sfGFP	61	19118	5.310555555555555	A1	9284	AFU	485	515	naive HCA	-	+	-	0	1	sfGFP61485515
sfGFP	61	19118	5.310555555555555	A2	8610	AFU	485	515	naive HCA	-	+	-	0	2	sfGFP61485515
sfGFP	61	19118	5.310555555555555	A3	8304	AFU	485	515	naive HCA	-	+	-	0	3	sfGFP61485515
sfGFP	61	19118	5.310555555555555	A4	6070	AFU	485	515	naive HCK	+	-	-	0	1	sfGFP61485515
sfGFP	61	19118	5.310555555555555	A5	5420	AFU	485	515	naive HCK	+	-	-	0	2	sfGFP61485515
sfGFP	61	19118	5.310555555555555	A6	4861	AFU	485	515	naive HCK	+	-	-	0	3	sfGFP61485515
sfGFP	61	19118	5.310555555555555	B1	163	AFU	485	515	naive HCA	+	+	-	0	1	sfGFP61485515
sfGFP	61	19118	5.310555555555555	B2	156	AFU	485	515	naive HCA	+	+	-	0	2	sfGFP61485515
sfGFP	61	19118	5.310555555555555	B3	153	AFU	485	515	naive HCA	+	+	-	0	3	sfGFP61485515
sfGFP	61	19118	5.310555555555555	B4	246	AFU	485	515	naive HCK	+	+	-	0	1	sfGFP61485515
sfGFP	61	19118	5.310555555555555	B5	257	AFU	485	515	naive HCK	+	+	-	0	2	sfGFP61485515
sfGFP	61	19118	5.310555555555555	B6	264	AFU	485	515	naive HCK	+	+	-	0	3	sfGFP61485515
sfGFP	61	19118	5.310555555555555	C1	141	AFU	485	515	naive HCA	+	+	kan	1	1	sfGFP61485515
sfGFP	61	19118	5.310555555555555	C2	144	AFU	485	515	naive HCA	+	+	kan	1	2	sfGFP61485515
sfGFP	61	19118	5.310555555555555	C3	149	AFU	485	515	naive HCA	+	+	kan	1	3	sfGFP61485515
sfGFP	61	19118	5.310555555555555	C4	258	AFU	485	515	naive HCK	+	+	carb	1	1	sfGFP61485515
sfGFP	61	19118	5.310555555555555	C5	249	AFU	485	515	naive HCK	+	+	carb	1	2	sfGFP61485515
sfGFP	61	19118	5.310555555555555	C6	248	AFU	485	515	naive HCK	+	+	carb	1	3	sfGFP61485515
sfGFP	61	19118	5.310555555555555	D1	161	AFU	485	515	naive HCA	+	+	kan	2	1	sfGFP61485515
sfGFP	61	19118	5.310555555555555	D2	151	AFU	485	515	naive HCA	+	+	kan	2	2	sfGFP61485515
sfGFP	61	19118	5.310555555555555	D3	143	AFU	485	515	naive HCA	+	+	kan	2	3	sfGFP61485515
sfGFP	61	19118	5.310555555555555	D4	273	AFU	485	515	naive HCK	+	+	carb	2	1	sfGFP61485515
sfGFP	61	19118	5.310555555555555	D5	246	AFU	485	515	naive HCK	+	+	carb	2	2	sfGFP61485515
sfGFP	61	19118	5.310555555555555	D6	263	AFU	485	515	naive HCK	+	+	carb	2	3	sfGFP61485515
sfGFP	61	19118	5.310555555555555	E1	153	AFU	485	515	naive HCA	+	+	kan	5	1	sfGFP61485515
sfGFP	61	19118	5.310555555555555	E2	155	AFU	485	515	naive HCA	+	+	kan	5	2	sfGFP61485515
sfGFP	61	19118	5.310555555555555	E3	147	AFU	485	515	naive HCA	+	+	kan	5	3	sfGFP61485515
sfGFP	61	19118	5.310555555555555	E4	257	AFU	485	515	naive HCK	+	+	carb	5	1	sfGFP61485515
sfGFP	61	19118	5.310555555555555	E5	258	AFU	485	515	naive HCK	+	+	carb	5	2	sfGFP61485515
sfGFP	61	19118	5.310555555555555	E6	256	AFU	485	515	naive HCK	+	+	carb	5	3	sfGFP61485515
sfGFP	61	19118	5.310555555555555	F1	151	AFU	485	515	naive HCA	+	+	kan	10	1	sfGFP61485515
sfGFP	61	19118	5.310555555555555	F2	154	AFU	485	515	naive HCA	+	+	kan	10	2	sfGFP61485515
sfGFP	61	19118	5.310555555555555	F3	147	AFU	485	515	naive HCA	+	+	kan	10	3	sfGFP61485515
sfGFP	61	19118	5.310555555555555	F4	266	AFU	485	515	naive HCK	+	+	carb	10	1	sfGFP61485515
sfGFP	61	19118	5.310555555555555	F5	268	AFU	485	515	naive HCK	+	+	carb	10	2	sfGFP61485515
sfGFP	61	19118	5.310555555555555	F6	275	AFU	485	515	naive HCK	+	+	carb	10	3	sfGFP61485515
sfGFP	61	19118	5.310555555555555	G1	302	AFU	485	515	naive HCA + JS006 HCK	+	+	-	0	1	sfGFP61485515
sfGFP	61	19118	5.310555555555555	G2	284	AFU	485	515	naive HCA + JS006 HCK	+	+	-	0	2	sfGFP61485515
sfGFP	61	19118	5.310555555555555	G3	280	AFU	485	515	naive HCA + JS006 HCK	+	+	-	0	3	sfGFP61485515
sfGFP	61	19118	5.310555555555555	G4	5280	AFU	485	515	naive HCK + JS006 HCA	+	+	-	0	1	sfGFP61485515
sfGFP	61	19118	5.310555555555555	G5	4910	AFU	485	515	naive HCK + JS006 HCA	+	+	-	0	2	sfGFP61485515
sfGFP	61	19118	5.310555555555555	G6	4748	AFU	485	515	naive HCK + JS006 HCA	+	+	-	0	3	sfGFP61485515
sfGFP	61	19118	5.310555555555555	H1	233	AFU	485	515	JS006 HCK	+	-	-	0	1	sfGFP61485515
sfGFP	61	19118	5.310555555555555	H2	237	AFU	485	515	JS006 HCK	+	-	-	0	2	sfGFP61485515
sfGFP	61	19118	5.310555555555555	H3	227	AFU	485	515	JS006 HCK	+	-	-	0	3	sfGFP61485515
sfGFP	61	19118	5.310555555555555	H4	152	AFU	485	515	JS006 HCA	-	+	-	0	1	sfGFP61485515
sfGFP	61	19118	5.310555555555555	H5	146	AFU	485	515	JS006 HCA	-	+	-	0	2	sfGFP61485515
sfGFP	61	19118	5.310555555555555	H6	142	AFU	485	515	JS006 HCA	-	+	-	0	3	sfGFP61485515
sfGFP	61	19718	5.477222222222222	A1	10129	AFU	485	515	naive HCA	-	+	-	0	1	sfGFP61485515
sfGFP	61	19718	5.477222222222222	A2	9541	AFU	485	515	naive HCA	-	+	-	0	2	sfGFP61485515
sfGFP	61	19718	5.477222222222222	A3	9245	AFU	485	515	naive HCA	-	+	-	0	3	sfGFP61485515
sfGFP	61	19718	5.477222222222222	A4	7062	AFU	485	515	naive HCK	+	-	-	0	1	sfGFP61485515
sfGFP	61	19718	5.477222222222222	A5	6426	AFU	485	515	naive HCK	+	-	-	0	2	sfGFP61485515
sfGFP	61	19718	5.477222222222222	A6	5806	AFU	485	515	naive HCK	+	-	-	0	3	sfGFP61485515
sfGFP	61	19718	5.477222222222222	B1	143	AFU	485	515	naive HCA	+	+	-	0	1	sfGFP61485515
sfGFP	61	19718	5.477222222222222	B2	147	AFU	485	515	naive HCA	+	+	-	0	2	sfGFP61485515
sfGFP	61	19718	5.477222222222222	B3	147	AFU	485	515	naive HCA	+	+	-	0	3	sfGFP61485515
sfGFP	61	19718	5.477222222222222	B4	241	AFU	485	515	naive HCK	+	+	-	0	1	sfGFP61485515
sfGFP	61	19718	5.477222222222222	B5	269	AFU	485	515	naive HCK	+	+	-	0	2	sfGFP61485515
sfGFP	61	19718	5.477222222222222	B6	254	AFU	485	515	naive HCK	+	+	-	0	3	sfGFP61485515
sfGFP	61	19718	5.477222222222222	C1	149	AFU	485	515	naive HCA	+	+	kan	1	1	sfGFP61485515
sfGFP	61	19718	5.477222222222222	C2	151	AFU	485	515	naive HCA	+	+	kan	1	2	sfGFP61485515
sfGFP	61	19718	5.477222222222222	C3	145	AFU	485	515	naive HCA	+	+	kan	1	3	sfGFP61485515
sfGFP	61	19718	5.477222222222222	C4	258	AFU	485	515	naive HCK	+	+	carb	1	1	sfGFP61485515
sfGFP	61	19718	5.477222222222222	C5	256	AFU	485	515	naive HCK	+	+	carb	1	2	sfGFP61485515
sfGFP	61	19718	5.477222222222222	C6	249	AFU	485	515	naive HCK	+	+	carb	1	3	sfGFP61485515
sfGFP	61	19718	5.477222222222222	D1	158	AFU	485	515	naive HCA	+	+	kan	2	1	sfGFP61485515
sfGFP	61	19718	5.477222222222222	D2	153	AFU	485	515	naive HCA	+	+	kan	2	2	sfGFP61485515
sfGFP	61	19718	5.477222222222222	D3	158	AFU	485	515	naive HCA	+	+	kan	2	3	sfGFP61485515
sfGFP	61	19718	5.477222222222222	D4	275	AFU	485	515	naive HCK	+	+	carb	2	1	sfGFP61485515
sfGFP	61	19718	5.477222222222222	D5	258	AFU	485	515	naive HCK	+	+	carb	2	2	sfGFP61485515
sfGFP	61	19718	5.477222222222222	D6	263	AFU	485	515	naive HCK	+	+	carb	2	3	sfGFP61485515
sfGFP	61	19718	5.477222222222222	E1	167	AFU	485	515	naive HCA	+	+	kan	5	1	sfGFP61485515
sfGFP	61	19718	5.477222222222222	E2	141	AFU	485	515	naive HCA	+	+	kan	5	2	sfGFP61485515
sfGFP	61	19718	5.477222222222222	E3	149	AFU	485	515	naive HCA	+	+	kan	5	3	sfGFP61485515
sfGFP	61	19718	5.477222222222222	E4	259	AFU	485	515	naive HCK	+	+	carb	5	1	sfGFP61485515
sfGFP	61	19718	5.477222222222222	E5	267	AFU	485	515	naive HCK	+	+	carb	5	2	sfGFP61485515
sfGFP	61	19718	5.477222222222222	E6	271	AFU	485	515	naive HCK	+	+	carb	5	3	sfGFP61485515
sfGFP	61	19718	5.477222222222222	F1	156	AFU	485	515	naive HCA	+	+	kan	10	1	sfGFP61485515
sfGFP	61	19718	5.477222222222222	F2	160	AFU	485	515	naive HCA	+	+	kan	10	2	sfGFP61485515
sfGFP	61	19718	5.477222222222222	F3	150	AFU	485	515	naive HCA	+	+	kan	10	3	sfGFP61485515
sfGFP	61	19718	5.477222222222222	F4	275	AFU	485	515	naive HCK	+	+	carb	10	1	sfGFP61485515
sfGFP	61	19718	5.477222222222222	F5	280	AFU	485	515	naive HCK	+	+	carb	10	2	sfGFP61485515
sfGFP	61	19718	5.477222222222222	F6	280	AFU	485	515	naive HCK	+	+	carb	10	3	sfGFP61485515
sfGFP	61	19718	5.477222222222222	G1	315	AFU	485	515	naive HCA + JS006 HCK	+	+	-	0	1	sfGFP61485515
sfGFP	61	19718	5.477222222222222	G2	312	AFU	485	515	naive HCA + JS006 HCK	+	+	-	0	2	sfGFP61485515
sfGFP	61	19718	5.477222222222222	G3	298	AFU	485	515	naive HCA + JS006 HCK	+	+	-	0	3	sfGFP61485515
sfGFP	61	19718	5.477222222222222	G4	6249	AFU	485	515	naive HCK + JS006 HCA	+	+	-	0	1	sfGFP61485515
sfGFP	61	19718	5.477222222222222	G5	5922	AFU	485	515	naive HCK + JS006 HCA	+	+	-	0	2	sfGFP61485515
sfGFP	61	19718	5.477222222222222	G6	5719	AFU	485	515	naive HCK + JS006 HCA	+	+	-	0	3	sfGFP61485515
sfGFP	61	19718	5.477222222222222	H1	259	AFU	485	515	JS006 HCK	+	-	-	0	1	sfGFP61485515
sfGFP	61	19718	5.477222222222222	H2	247	AFU	485	515	JS006 HCK	+	-	-	0	2	sfGFP61485515
sfGFP	61	19718	5.477222222222222	H3	252	AFU	485	515	JS006 HCK	+	-	-	0	3	sfGFP61485515
sfGFP	61	19718	5.477222222222222	H4	139	AFU	485	515	JS006 HCA	-	+	-	0	1	sfGFP61485515
sfGFP	61	19718	5.477222222222222	H5	141	AFU	485	515	JS006 HCA	-	+	-	0	2	sfGFP61485515
sfGFP	61	19718	5.477222222222222	H6	145	AFU	485	515	JS006 HCA	-	+	-	0	3	sfGFP61485515
sfGFP	61	20318	5.643888888888889	A1	11141	AFU	485	515	naive HCA	-	+	-	0	1	sfGFP61485515
sfGFP	61	20318	5.643888888888889	A2	10513	AFU	485	515	naive HCA	-	+	-	0	2	sfGFP61485515
sfGFP	61	20318	5.643888888888889	A3	10178	AFU	485	515	naive HCA	-	+	-	0	3	sfGFP61485515
sfGFP	61	20318	5.643888888888889	A4	8143	AFU	485	515	naive HCK	+	-	-	0	1	sfGFP61485515
sfGFP	61	20318	5.643888888888889	A5	7415	AFU	485	515	naive HCK	+	-	-	0	2	sfGFP61485515
sfGFP	61	20318	5.643888888888889	A6	6833	AFU	485	515	naive HCK	+	-	-	0	3	sfGFP61485515
sfGFP	61	20318	5.643888888888889	B1	154	AFU	485	515	naive HCA	+	+	-	0	1	sfGFP61485515
sfGFP	61	20318	5.643888888888889	B2	163	AFU	485	515	naive HCA	+	+	-	0	2	sfGFP61485515
sfGFP	61	20318	5.643888888888889	B3	137	AFU	485	515	naive HCA	+	+	-	0	3	sfGFP61485515
sfGFP	61	20318	5.643888888888889	B4	241	AFU	485	515	naive HCK	+	+	-	0	1	sfGFP61485515
sfGFP	61	20318	5.643888888888889	B5	261	AFU	485	515	naive HCK	+	+	-	0	2	sfGFP61485515
sfGFP	61	20318	5.643888888888889	B6	263	AFU	485	515	naive HCK	+	+	-	0	3	sfGFP61485515
sfGFP	61	20318	5.643888888888889	C1	157	AFU	485	515	naive HCA	+	+	kan	1	1	sfGFP61485515
sfGFP	61	20318	5.643888888888889	C2	141	AFU	485	515	naive HCA	+	+	kan	1	2	sfGFP61485515
sfGFP	61	20318	5.643888888888889	C3	156	AFU	485	515	naive HCA	+	+	kan	1	3	sfGFP61485515
sfGFP	61	20318	5.643888888888889	C4	256	AFU	485	515	naive HCK	+	+	carb	1	1	sfGFP61485515
sfGFP	61	20318	5.643888888888889	C5	246	AFU	485	515	naive HCK	+	+	carb	1	2	sfGFP61485515
sfGFP	61	20318	5.643888888888889	C6	246	AFU	485	515	naive HCK	+	+	carb	1	3	sfGFP61485515
sfGFP	61	20318	5.643888888888889	D1	161	AFU	485	515	naive HCA	+	+	kan	2	1	sfGFP61485515
sfGFP	61	20318	5.643888888888889	D2	145	AFU	485	515	naive HCA	+	+	kan	2	2	sfGFP61485515
sfGFP	61	20318	5.643888888888889	D3	147	AFU	485	515	naive HCA	+	+	kan	2	3	sfGFP61485515
sfGFP	61	20318	5.643888888888889	D4	273	AFU	485	515	naive HCK	+	+	carb	2	1	sfGFP61485515
sfGFP	61	20318	5.643888888888889	D5	254	AFU	485	515	naive HCK	+	+	carb	2	2	sfGFP61485515
sfGFP	61	20318	5.643888888888889	D6	258	AFU	485	515	naive HCK	+	+	carb	2	3	sfGFP61485515
sfGFP	61	20318	5.643888888888889	E1	158	AFU	485	515	naive HCA	+	+	kan	5	1	sfGFP61485515
sfGFP	61	20318	5.643888888888889	E2	147	AFU	485	515	naive HCA	+	+	kan	5	2	sfGFP61485515
sfGFP	61	20318	5.643888888888889	E3	144	AFU	485	515	naive HCA	+	+	kan	5	3	sfGFP61485515
sfGFP	61	20318	5.643888888888889	E4	271	AFU	485	515	naive HCK	+	+	carb	5	1	sfGFP61485515
sfGFP	61	20318	5.643888888888889	E5	258	AFU	485	515	naive HCK	+	+	carb	5	2	sfGFP61485515
sfGFP	61	20318	5.643888888888889	E6	264	AFU	485	515	naive HCK	+	+	carb	5	3	sfGFP61485515
sfGFP	61	20318	5.643888888888889	F1	160	AFU	485	515	naive HCA	+	+	kan	10	1	sfGFP61485515
sfGFP	61	20318	5.643888888888889	F2	147	AFU	485	515	naive HCA	+	+	kan	10	2	sfGFP61485515
sfGFP	61	20318	5.643888888888889	F3	146	AFU	485	515	naive HCA	+	+	kan	10	3	sfGFP61485515
sfGFP	61	20318	5.643888888888889	F4	272	AFU	485	515	naive HCK	+	+	carb	10	1	sfGFP61485515
sfGFP	61	20318	5.643888888888889	F5	258	AFU	485	515	naive HCK	+	+	carb	10	2	sfGFP61485515
sfGFP	61	20318	5.643888888888889	F6	272	AFU	485	515	naive HCK	+	+	carb	10	3	sfGFP61485515
sfGFP	61	20318	5.643888888888889	G1	343	AFU	485	515	naive HCA + JS006 HCK	+	+	-	0	1	sfGFP61485515
sfGFP	61	20318	5.643888888888889	G2	321	AFU	485	515	naive HCA + JS006 HCK	+	+	-	0	2	sfGFP61485515
sfGFP	61	20318	5.643888888888889	G3	328	AFU	485	515	naive HCA + JS006 HCK	+	+	-	0	3	sfGFP61485515
sfGFP	61	20318	5.643888888888889	G4	7283	AFU	485	515	naive HCK + JS006 HCA	+	+	-	0	1	sfGFP61485515
sfGFP	61	20318	5.643888888888889	G5	6929	AFU	485	515	naive HCK + JS006 HCA	+	+	-	0	2	sfGFP61485515
sfGFP	61	20318	5.643888888888889	G6	6737	AFU	485	515	naive HCK + JS006 HCA	+	+	-	0	3	sfGFP61485515
sfGFP	61	20318	5.643888888888889	H1	279	AFU	485	515	JS006 HCK	+	-	-	0	1	sfGFP61485515
sfGFP	61	20318	5.643888888888889	H2	281	AFU	485	515	JS006 HCK	+	-	-	0	2	sfGFP61485515
sfGFP	61	20318	5.643888888888889	H3	277	AFU	485	515	JS006 HCK	+	-	-	0	3	sfGFP61485515
sfGFP	61	20318	5.643888888888889	H4	160	AFU	485	515	JS006 HCA	-	+	-	0	1	sfGFP61485515
sfGFP	61	20318	5.643888888888889	H5	168	AFU	485	515	JS006 HCA	-	+	-	0	2	sfGFP61485515
sfGFP	61	20318	5.643888888888889	H6	155	AFU	485	515	JS006 HCA	-	+	-	0	3	sfGFP61485515
sfGFP	61	20918	5.810555555555555	A1	12250	AFU	485	515	naive HCA	-	+	-	0	1	sfGFP61485515
sfGFP	61	20918	5.810555555555555	A2	11527	AFU	485	515	naive HCA	-	+	-	0	2	sfGFP61485515
sfGFP	61	20918	5.810555555555555	A3	11137	AFU	485	515	naive HCA	-	+	-	0	3	sfGFP61485515
sfGFP	61	20918	5.810555555555555	A4	9188	AFU	485	515	naive HCK	+	-	-	0	1	sfGFP61485515
sfGFP	61	20918	5.810555555555555	A5	8561	AFU	485	515	naive HCK	+	-	-	0	2	sfGFP61485515
sfGFP	61	20918	5.810555555555555	A6	7884	AFU	485	515	naive HCK	+	-	-	0	3	sfGFP61485515
sfGFP	61	20918	5.810555555555555	B1	153	AFU	485	515	naive HCA	+	+	-	0	1	sfGFP61485515
sfGFP	61	20918	5.810555555555555	B2	161	AFU	485	515	naive HCA	+	+	-	0	2	sfGFP61485515
sfGFP	61	20918	5.810555555555555	B3	146	AFU	485	515	naive HCA	+	+	-	0	3	sfGFP61485515
sfGFP	61	20918	5.810555555555555	B4	253	AFU	485	515	naive HCK	+	+	-	0	1	sfGFP61485515
sfGFP	61	20918	5.810555555555555	B5	257	AFU	485	515	naive HCK	+	+	-	0	2	sfGFP61485515
sfGFP	61	20918	5.810555555555555	B6	261	AFU	485	515	naive HCK	+	+	-	0	3	sfGFP61485515
sfGFP	61	20918	5.810555555555555	C1	143	AFU	485	515	naive HCA	+	+	kan	1	1	sfGFP61485515
sfGFP	61	20918	5.810555555555555	C2	138	AFU	485	515	naive HCA	+	+	kan	1	2	sfGFP61485515
sfGFP	61	20918	5.810555555555555	C3	143	AFU	485	515	naive HCA	+	+	kan	1	3	sfGFP61485515
sfGFP	61	20918	5.810555555555555	C4	253	AFU	485	515	naive HCK	+	+	carb	1	1	sfGFP61485515
sfGFP	61	20918	5.810555555555555	C5	254	AFU	485	515	naive HCK	+	+	carb	1	2	sfGFP61485515
sfGFP	61	20918	5.810555555555555	C6	245	AFU	485	515	naive HCK	+	+	carb	1	3	sfGFP61485515
sfGFP	61	20918	5.810555555555555	D1	157	AFU	485	515	naive HCA	+	+	kan	2	1	sfGFP61485515
sfGFP	61	20918	5.810555555555555	D2	146	AFU	485	515	naive HCA	+	+	kan	2	2	sfGFP61485515
sfGFP	61	20918	5.810555555555555	D3	151	AFU	485	515	naive HCA	+	+	kan	2	3	sfGFP61485515
sfGFP	61	20918	5.810555555555555	D4	268	AFU	485	515	naive HCK	+	+	carb	2	1	sfGFP61485515
sfGFP	61	20918	5.810555555555555	D5	252	AFU	485	515	naive HCK	+	+	carb	2	2	sfGFP61485515
sfGFP	61	20918	5.810555555555555	D6	264	AFU	485	515	naive HCK	+	+	carb	2	3	sfGFP61485515
sfGFP	61	20918	5.810555555555555	E1	150	AFU	485	515	naive HCA	+	+	kan	5	1	sfGFP61485515
sfGFP	61	20918	5.810555555555555	E2	146	AFU	485	515	naive HCA	+	+	kan	5	2	sfGFP61485515
sfGFP	61	20918	5.810555555555555	E3	154	AFU	485	515	naive HCA	+	+	kan	5	3	sfGFP61485515
sfGFP	61	20918	5.810555555555555	E4	269	AFU	485	515	naive HCK	+	+	carb	5	1	sfGFP61485515
sfGFP	61	20918	5.810555555555555	E5	256	AFU	485	515	naive HCK	+	+	carb	5	2	sfGFP61485515
sfGFP	61	20918	5.810555555555555	E6	266	AFU	485	515	naive HCK	+	+	carb	5	3	sfGFP61485515
sfGFP	61	20918	5.810555555555555	F1	150	AFU	485	515	naive HCA	+	+	kan	10	1	sfGFP61485515
sfGFP	61	20918	5.810555555555555	F2	154	AFU	485	515	naive HCA	+	+	kan	10	2	sfGFP61485515
sfGFP	61	20918	5.810555555555555	F3	154	AFU	485	515	naive HCA	+	+	kan	10	3	sfGFP61485515
sfGFP	61	20918	5.810555555555555	F4	296	AFU	485	515	naive HCK	+	+	carb	10	1	sfGFP61485515
sfGFP	61	20918	5.810555555555555	F5	282	AFU	485	515	naive HCK	+	+	carb	10	2	sfGFP61485515
sfGFP	61	20918	5.810555555555555	F6	280	AFU	485	515	naive HCK	+	+	carb	10	3	sfGFP61485515
sfGFP	61	20918	5.810555555555555	G1	364	AFU	485	515	naive HCA + JS006 HCK	+	+	-	0	1	sfGFP61485515
sfGFP	61	20918	5.810555555555555	G2	364	AFU	485	515	naive HCA + JS006 HCK	+	+	-	0	2	sfGFP61485515
sfGFP	61	20918	5.810555555555555	G3	349	AFU	485	515	naive HCA + JS006 HCK	+	+	-	0	3	sfGFP61485515
sfGFP	61	20918	5.810555555555555	G4	8328	AFU	485	515	naive HCK + JS006 HCA	+	+	-	0	1	sfGFP61485515
sfGFP	61	20918	5.810555555555555	G5	7990	AFU	485	515	naive HCK + JS006 HCA	+	+	-	0	2	sfGFP61485515
sfGFP	61	20918	5.810555555555555	G6	7791	AFU	485	515	naive HCK + JS006 HCA	+	+	-	0	3	sfGFP61485515
sfGFP	61	20918	5.810555555555555	H1	307	AFU	485	515	JS006 HCK	+	-	-	0	1	sfGFP61485515
sfGFP	61	20918	5.810555555555555	H2	305	AFU	485	515	JS006 HCK	+	-	-	0	2	sfGFP61485515
sfGFP	61	20918	5.810555555555555	H3	298	AFU	485	515	JS006 HCK	+	-	-	0	3	sfGFP61485515
sfGFP	61	20918	5.810555555555555	H4	167	AFU	485	515	JS006 HCA	-	+	-	0	1	sfGFP61485515
sfGFP	61	20918	5.810555555555555	H5	167	AFU	485	515	JS006 HCA	-	+	-	0	2	sfGFP61485515
sfGFP	61	20918	5.810555555555555	H6	171	AFU	485	515	JS006 HCA	-	+	-	0	3	sfGFP61485515
sfGFP	61	21518	5.977222222222222	A1	13289	AFU	485	515	naive HCA	-	+	-	0	1	sfGFP61485515
sfGFP	61	21518	5.977222222222222	A2	12583	AFU	485	515	naive HCA	-	+	-	0	2	sfGFP61485515
sfGFP	61	21518	5.977222222222222	A3	12292	AFU	485	515	naive HCA	-	+	-	0	3	sfGFP61485515
sfGFP	61	21518	5.977222222222222	A4	10281	AFU	485	515	naive HCK	+	-	-	0	1	sfGFP61485515
sfGFP	61	21518	5.977222222222222	A5	9664	AFU	485	515	naive HCK	+	-	-	0	2	sfGFP61485515
sfGFP	61	21518	5.977222222222222	A6	8911	AFU	485	515	naive HCK	+	-	-	0	3	sfGFP61485515
sfGFP	61	21518	5.977222222222222	B1	149	AFU	485	515	naive HCA	+	+	-	0	1	sfGFP61485515
sfGFP	61	21518	5.977222222222222	B2	163	AFU	485	515	naive HCA	+	+	-	0	2	sfGFP61485515
sfGFP	61	21518	5.977222222222222	B3	141	AFU	485	515	naive HCA	+	+	-	0	3	sfGFP61485515
sfGFP	61	21518	5.977222222222222	B4	244	AFU	485	515	naive HCK	+	+	-	0	1	sfGFP61485515
sfGFP	61	21518	5.977222222222222	B5	266	AFU	485	515	naive HCK	+	+	-	0	2	sfGFP61485515
sfGFP	61	21518	5.977222222222222	B6	266	AFU	485	515	naive HCK	+	+	-	0	3	sfGFP61485515
sfGFP	61	21518	5.977222222222222	C1	145	AFU	485	515	naive HCA	+	+	kan	1	1	sfGFP61485515
sfGFP	61	21518	5.977222222222222	C2	152	AFU	485	515	naive HCA	+	+	kan	1	2	sfGFP61485515
sfGFP	61	21518	5.977222222222222	C3	148	AFU	485	515	naive HCA	+	+	kan	1	3	sfGFP61485515
sfGFP	61	21518	5.977222222222222	C4	267	AFU	485	515	naive HCK	+	+	carb	1	1	sfGFP61485515
sfGFP	61	21518	5.977222222222222	C5	242	AFU	485	515	naive HCK	+	+	carb	1	2	sfGFP61485515
sfGFP	61	21518	5.977222222222222	C6	253	AFU	485	515	naive HCK	+	+	carb	1	3	sfGFP61485515
sfGFP	61	21518	5.977222222222222	D1	156	AFU	485	515	naive HCA	+	+	kan	2	1	sfGFP61485515
sfGFP	61	21518	5.977222222222222	D2	152	AFU	485	515	naive HCA	+	+	kan	2	2	sfGFP61485515
sfGFP	61	21518	5.977222222222222	D3	147	AFU	485	515	naive HCA	+	+	kan	2	3	sfGFP61485515
sfGFP	61	21518	5.977222222222222	D4	281	AFU	485	515	naive HCK	+	+	carb	2	1	sfGFP61485515
sfGFP	61	21518	5.977222222222222	D5	254	AFU	485	515	naive HCK	+	+	carb	2	2	sfGFP61485515
sfGFP	61	21518	5.977222222222222	D6	264	AFU	485	515	naive HCK	+	+	carb	2	3	sfGFP61485515
sfGFP	61	21518	5.977222222222222	E1	152	AFU	485	515	naive HCA	+	+	kan	5	1	sfGFP61485515
sfGFP	61	21518	5.977222222222222	E2	149	AFU	485	515	naive HCA	+	+	kan	5	2	sfGFP61485515
sfGFP	61	21518	5.977222222222222	E3	148	AFU	485	515	naive HCA	+	+	kan	5	3	sfGFP61485515
sfGFP	61	21518	5.977222222222222	E4	267	AFU	485	515	naive HCK	+	+	carb	5	1	sfGFP61485515
sfGFP	61	21518	5.977222222222222	E5	268	AFU	485	515	naive HCK	+	+	carb	5	2	sfGFP61485515
sfGFP	61	21518	5.977222222222222	E6	274	AFU	485	515	naive HCK	+	+	carb	5	3	sfGFP61485515
sfGFP	61	21518	5.977222222222222	F1	156	AFU	485	515	naive HCA	+	+	kan	10	1	sfGFP61485515
sfGFP	61	21518	5.977222222222222	F2	151	AFU	485	515	naive HCA	+	+	kan	10	2	sfGFP61485515
sfGFP	61	21518	5.977222222222222	F3	158	AFU	485	515	naive HCA	+	+	kan	10	3	sfGFP61485515
sfGFP	61	21518	5.977222222222222	F4	273	AFU	485	515	naive HCK	+	+	carb	10	1	sfGFP61485515
sfGFP	61	21518	5.977222222222222	F5	280	AFU	485	515	naive HCK	+	+	carb	10	2	sfGFP61485515
sfGFP	61	21518	5.977222222222222	F6	274	AFU	485	515	naive HCK	+	+	carb	10	3	sfGFP61485515
sfGFP	61	21518	5.977222222222222	G1	386	AFU	485	515	naive HCA + JS006 HCK	+	+	-	0	1	sfGFP61485515
sfGFP	61	21518	5.977222222222222	G2	380	AFU	485	515	naive HCA + JS006 HCK	+	+	-	0	2	sfGFP61485515
sfGFP	61	21518	5.977222222222222	G3	372	AFU	485	515	naive HCA + JS006 HCK	+	+	-	0	3	sfGFP61485515
sfGFP	61	21518	5.977222222222222	G4	9350	AFU	485	515	naive HCK + JS006 HCA	+	+	-	0	1	sfGFP61485515
sfGFP	61	21518	5.977222222222222	G5	9094	AFU	485	515	naive HCK + JS006 HCA	+	+	-	0	2	sfGFP61485515
sfGFP	61	21518	5.977222222222222	G6	8848	AFU	485	515	naive HCK + JS006 HCA	+	+	-	0	3	sfGFP61485515
sfGFP	61	21518	5.977222222222222	H1	323	AFU	485	515	JS006 HCK	+	-	-	0	1	sfGFP61485515
sfGFP	61	21518	5.977222222222222	H2	324	AFU	485	515	JS006 HCK	+	-	-	0	2	sfGFP61485515
sfGFP	61	21518	5.977222222222222	H3	319	AFU	485	515	JS006 HCK	+	-	-	0	3	sfGFP61485515
sfGFP	61	21518	5.977222222222222	H4	178	AFU	485	515	JS006 HCA	-	+	-	0	1	sfGFP61485515
sfGFP	61	21518	5.977222222222222	H5	172	AFU	485	515	JS006 HCA	-	+	-	0	2	sfGFP61485515
sfGFP	61	21518	5.977222222222222	H6	186	AFU	485	515	JS006 HCA	-	+	-	0	3	sfGFP61485515
sfGFP	61	22118	6.143888888888889	A1	14146	AFU	485	515	naive HCA	-	+	-	0	1	sfGFP61485515
sfGFP	61	22118	6.143888888888889	A2	13722	AFU	485	515	naive HCA	-	+	-	0	2	sfGFP61485515
sfGFP	61	22118	6.143888888888889	A3	13256	AFU	485	515	naive HCA	-	+	-	0	3	sfGFP61485515
sfGFP	61	22118	6.143888888888889	A4	11290	AFU	485	515	naive HCK	+	-	-	0	1	sfGFP61485515
sfGFP	61	22118	6.143888888888889	A5	10659	AFU	485	515	naive HCK	+	-	-	0	2	sfGFP61485515
sfGFP	61	22118	6.143888888888889	A6	10000	AFU	485	515	naive HCK	+	-	-	0	3	sfGFP61485515
sfGFP	61	22118	6.143888888888889	B1	148	AFU	485	515	naive HCA	+	+	-	0	1	sfGFP61485515
sfGFP	61	22118	6.143888888888889	B2	147	AFU	485	515	naive HCA	+	+	-	0	2	sfGFP61485515
sfGFP	61	22118	6.143888888888889	B3	144	AFU	485	515	naive HCA	+	+	-	0	3	sfGFP61485515
sfGFP	61	22118	6.143888888888889	B4	249	AFU	485	515	naive HCK	+	+	-	0	1	sfGFP61485515
sfGFP	61	22118	6.143888888888889	B5	255	AFU	485	515	naive HCK	+	+	-	0	2	sfGFP61485515
sfGFP	61	22118	6.143888888888889	B6	255	AFU	485	515	naive HCK	+	+	-	0	3	sfGFP61485515
sfGFP	61	22118	6.143888888888889	C1	151	AFU	485	515	naive HCA	+	+	kan	1	1	sfGFP61485515
sfGFP	61	22118	6.143888888888889	C2	144	AFU	485	515	naive HCA	+	+	kan	1	2	sfGFP61485515
sfGFP	61	22118	6.143888888888889	C3	145	AFU	485	515	naive HCA	+	+	kan	1	3	sfGFP61485515
sfGFP	61	22118	6.143888888888889	C4	255	AFU	485	515	naive HCK	+	+	carb	1	1	sfGFP61485515
sfGFP	61	22118	6.143888888888889	C5	241	AFU	485	515	naive HCK	+	+	carb	1	2	sfGFP61485515
sfGFP	61	22118	6.143888888888889	C6	265	AFU	485	515	naive HCK	+	+	carb	1	3	sfGFP61485515
sfGFP	61	22118	6.143888888888889	D1	158	AFU	485	515	naive HCA	+	+	kan	2	1	sfGFP61485515
sfGFP	61	22118	6.143888888888889	D2	147	AFU	485	515	naive HCA	+	+	kan	2	2	sfGFP61485515
sfGFP	61	22118	6.143888888888889	D3	152	AFU	485	515	naive HCA	+	+	kan	2	3	sfGFP61485515
sfGFP	61	22118	6.143888888888889	D4	270	AFU	485	515	naive HCK	+	+	carb	2	1	sfGFP61485515
sfGFP	61	22118	6.143888888888889	D5	252	AFU	485	515	naive HCK	+	+	carb	2	2	sfGFP61485515
sfGFP	61	22118	6.143888888888889	D6	268	AFU	485	515	naive HCK	+	+	carb	2	3	sfGFP61485515
sfGFP	61	22118	6.143888888888889	E1	156	AFU	485	515	naive HCA	+	+	kan	5	1	sfGFP61485515
sfGFP	61	22118	6.143888888888889	E2	151	AFU	485	515	naive HCA	+	+	kan	5	2	sfGFP61485515
sfGFP	61	22118	6.143888888888889	E3	162	AFU	485	515	naive HCA	+	+	kan	5	3	sfGFP61485515
sfGFP	61	22118	6.143888888888889	E4	264	AFU	485	515	naive HCK	+	+	carb	5	1	sfGFP61485515
sfGFP	61	22118	6.143888888888889	E5	260	AFU	485	515	naive HCK	+	+	carb	5	2	sfGFP61485515
sfGFP	61	22118	6.143888888888889	E6	263	AFU	485	515	naive HCK	+	+	carb	5	3	sfGFP61485515
sfGFP	61	22118	6.143888888888889	F1	166	AFU	485	515	naive HCA	+	+	kan	10	1	sfGFP61485515
sfGFP	61	22118	6.143888888888889	F2	148	AFU	485	515	naive HCA	+	+	kan	10	2	sfGFP61485515
sfGFP	61	22118	6.143888888888889	F3	153	AFU	485	515	naive HCA	+	+	kan	10	3	sfGFP61485515
sfGFP	61	22118	6.143888888888889	F4	276	AFU	485	515	naive HCK	+	+	carb	10	1	sfGFP61485515
sfGFP	61	22118	6.143888888888889	F5	260	AFU	485	515	naive HCK	+	+	carb	10	2	sfGFP61485515
sfGFP	61	22118	6.143888888888889	F6	273	AFU	485	515	naive HCK	+	+	carb	10	3	sfGFP61485515
sfGFP	61	22118	6.143888888888889	G1	413	AFU	485	515	naive HCA + JS006 HCK	+	+	-	0	1	sfGFP61485515
sfGFP	61	22118	6.143888888888889	G2	403	AFU	485	515	naive HCA + JS006 HCK	+	+	-	0	2	sfGFP61485515
sfGFP	61	22118	6.143888888888889	G3	401	AFU	485	515	naive HCA + JS006 HCK	+	+	-	0	3	sfGFP61485515
sfGFP	61	22118	6.143888888888889	G4	10381	AFU	485	515	naive HCK + JS006 HCA	+	+	-	0	1	sfGFP61485515
sfGFP	61	22118	6.143888888888889	G5	10008	AFU	485	515	naive HCK + JS006 HCA	+	+	-	0	2	sfGFP61485515
sfGFP	61	22118	6.143888888888889	G6	9854	AFU	485	515	naive HCK + JS006 HCA	+	+	-	0	3	sfGFP61485515
sfGFP	61	22118	6.143888888888889	H1	350	AFU	485	515	JS006 HCK	+	-	-	0	1	sfGFP61485515
sfGFP	61	22118	6.143888888888889	H2	350	AFU	485	515	JS006 HCK	+	-	-	0	2	sfGFP61485515
sfGFP	61	22118	6.143888888888889	H3	346	AFU	485	515	JS006 HCK	+	-	-	0	3	sfGFP61485515
sfGFP	61	22118	6.143888888888889	H4	190	AFU	485	515	JS006 HCA	-	+	-	0	1	sfGFP61485515
sfGFP	61	22118	6.143888888888889	H5	194	AFU	485	515	JS006 HCA	-	+	-	0	2	sfGFP61485515
sfGFP	61	22118	6.143888888888889	H6	184	AFU	485	515	JS006 HCA	-	+	-	0	3	sfGFP61485515
sfGFP	61	22718	6.310555555555555	A1	14963	AFU	485	515	naive HCA	-	+	-	0	1	sfGFP61485515
sfGFP	61	22718	6.310555555555555	A2	14534	AFU	485	515	naive HCA	-	+	-	0	2	sfGFP61485515
sfGFP	61	22718	6.310555555555555	A3	14246	AFU	485	515	naive HCA	-	+	-	0	3	sfGFP61485515
sfGFP	61	22718	6.310555555555555	A4	12323	AFU	485	515	naive HCK	+	-	-	0	1	sfGFP61485515
sfGFP	61	22718	6.310555555555555	A5	11773	AFU	485	515	naive HCK	+	-	-	0	2	sfGFP61485515
sfGFP	61	22718	6.310555555555555	A6	11121	AFU	485	515	naive HCK	+	-	-	0	3	sfGFP61485515
sfGFP	61	22718	6.310555555555555	B1	150	AFU	485	515	naive HCA	+	+	-	0	1	sfGFP61485515
sfGFP	61	22718	6.310555555555555	B2	155	AFU	485	515	naive HCA	+	+	-	0	2	sfGFP61485515
sfGFP	61	22718	6.310555555555555	B3	150	AFU	485	515	naive HCA	+	+	-	0	3	sfGFP61485515
sfGFP	61	22718	6.310555555555555	B4	248	AFU	485	515	naive HCK	+	+	-	0	1	sfGFP61485515
sfGFP	61	22718	6.310555555555555	B5	265	AFU	485	515	naive HCK	+	+	-	0	2	sfGFP61485515
sfGFP	61	22718	6.310555555555555	B6	257	AFU	485	515	naive HCK	+	+	-	0	3	sfGFP61485515
sfGFP	61	22718	6.310555555555555	C1	157	AFU	485	515	naive HCA	+	+	kan	1	1	sfGFP61485515
sfGFP	61	22718	6.310555555555555	C2	147	AFU	485	515	naive HCA	+	+	kan	1	2	sfGFP61485515
sfGFP	61	22718	6.310555555555555	C3	157	AFU	485	515	naive HCA	+	+	kan	1	3	sfGFP61485515
sfGFP	61	22718	6.310555555555555	C4	245	AFU	485	515	naive HCK	+	+	carb	1	1	sfGFP61485515
sfGFP	61	22718	6.310555555555555	C5	247	AFU	485	515	naive HCK	+	+	carb	1	2	sfGFP61485515
sfGFP	61	22718	6.310555555555555	C6	256	AFU	485	515	naive HCK	+	+	carb	1	3	sfGFP61485515
sfGFP	61	22718	6.310555555555555	D1	162	AFU	485	515	naive HCA	+	+	kan	2	1	sfGFP61485515
sfGFP	61	22718	6.310555555555555	D2	150	AFU	485	515	naive HCA	+	+	kan	2	2	sfGFP61485515
sfGFP	61	22718	6.310555555555555	D3	148	AFU	485	515	naive HCA	+	+	kan	2	3	sfGFP61485515
sfGFP	61	22718	6.310555555555555	D4	273	AFU	485	515	naive HCK	+	+	carb	2	1	sfGFP61485515
sfGFP	61	22718	6.310555555555555	D5	251	AFU	485	515	naive HCK	+	+	carb	2	2	sfGFP61485515
sfGFP	61	22718	6.310555555555555	D6	267	AFU	485	515	naive HCK	+	+	carb	2	3	sfGFP61485515
sfGFP	61	22718	6.310555555555555	E1	161	AFU	485	515	naive HCA	+	+	kan	5	1	sfGFP61485515
sfGFP	61	22718	6.310555555555555	E2	148	AFU	485	515	naive HCA	+	+	kan	5	2	sfGFP61485515
sfGFP	61	22718	6.310555555555555	E3	140	AFU	485	515	naive HCA	+	+	kan	5	3	sfGFP61485515
sfGFP	61	22718	6.310555555555555	E4	263	AFU	485	515	naive HCK	+	+	carb	5	1	sfGFP61485515
sfGFP	61	22718	6.310555555555555	E5	253	AFU	485	515	naive HCK	+	+	carb	5	2	sfGFP61485515
sfGFP	61	22718	6.310555555555555	E6	263	AFU	485	515	naive HCK	+	+	carb	5	3	sfGFP61485515
sfGFP	61	22718	6.310555555555555	F1	155	AFU	485	515	naive HCA	+	+	kan	10	1	sfGFP61485515
sfGFP	61	22718	6.310555555555555	F2	155	AFU	485	515	naive HCA	+	+	kan	10	2	sfGFP61485515
sfGFP	61	22718	6.310555555555555	F3	149	AFU	485	515	naive HCA	+	+	kan	10	3	sfGFP61485515
sfGFP	61	22718	6.310555555555555	F4	279	AFU	485	515	naive HCK	+	+	carb	10	1	sfGFP61485515
sfGFP	61	22718	6.310555555555555	F5	288	AFU	485	515	naive HCK	+	+	carb	10	2	sfGFP61485515
sfGFP	61	22718	6.310555555555555	F6	267	AFU	485	515	naive HCK	+	+	carb	10	3	sfGFP61485515
sfGFP	61	22718	6.310555555555555	G1	426	AFU	485	515	naive HCA + JS006 HCK	+	+	-	0	1	sfGFP61485515
sfGFP	61	22718	6.310555555555555	G2	427	AFU	485	515	naive HCA + JS006 HCK	+	+	-	0	2	sfGFP61485515
sfGFP	61	22718	6.310555555555555	G3	425	AFU	485	515	naive HCA + JS006 HCK	+	+	-	0	3	sfGFP61485515
sfGFP	61	22718	6.310555555555555	G4	11465	AFU	485	515	naive HCK + JS006 HCA	+	+	-	0	1	sfGFP61485515
sfGFP	61	22718	6.310555555555555	G5	11044	AFU	485	515	naive HCK + JS006 HCA	+	+	-	0	2	sfGFP61485515
sfGFP	61	22718	6.310555555555555	G6	10898	AFU	485	515	naive HCK + JS006 HCA	+	+	-	0	3	sfGFP61485515
sfGFP	61	22718	6.310555555555555	H1	370	AFU	485	515	JS006 HCK	+	-	-	0	1	sfGFP61485515
sfGFP	61	22718	6.310555555555555	H2	371	AFU	485	515	JS006 HCK	+	-	-	0	2	sfGFP61485515
sfGFP	61	22718	6.310555555555555	H3	376	AFU	485	515	JS006 HCK	+	-	-	0	3	sfGFP61485515
sfGFP	61	22718	6.310555555555555	H4	198	AFU	485	515	JS006 HCA	-	+	-	0	1	sfGFP61485515
sfGFP	61	22718	6.310555555555555	H5	190	AFU	485	515	JS006 HCA	-	+	-	0	2	sfGFP61485515
sfGFP	61	22718	6.310555555555555	H6	189	AFU	485	515	JS006 HCA	-	+	-	0	3	sfGFP61485515
sfGFP	61	23318	6.477222222222222	A1	15865	AFU	485	515	naive HCA	-	+	-	0	1	sfGFP61485515
sfGFP	61	23318	6.477222222222222	A2	15451	AFU	485	515	naive HCA	-	+	-	0	2	sfGFP61485515
sfGFP	61	23318	6.477222222222222	A3	15114	AFU	485	515	naive HCA	-	+	-	0	3	sfGFP61485515
sfGFP	61	23318	6.477222222222222	A4	13415	AFU	485	515	naive HCK	+	-	-	0	1	sfGFP61485515
sfGFP	61	23318	6.477222222222222	A5	12816	AFU	485	515	naive HCK	+	-	-	0	2	sfGFP61485515
sfGFP	61	23318	6.477222222222222	A6	12221	AFU	485	515	naive HCK	+	-	-	0	3	sfGFP61485515
sfGFP	61	23318	6.477222222222222	B1	148	AFU	485	515	naive HCA	+	+	-	0	1	sfGFP61485515
sfGFP	61	23318	6.477222222222222	B2	155	AFU	485	515	naive HCA	+	+	-	0	2	sfGFP61485515
sfGFP	61	23318	6.477222222222222	B3	149	AFU	485	515	naive HCA	+	+	-	0	3	sfGFP61485515
sfGFP	61	23318	6.477222222222222	B4	246	AFU	485	515	naive HCK	+	+	-	0	1	sfGFP61485515
sfGFP	61	23318	6.477222222222222	B5	267	AFU	485	515	naive HCK	+	+	-	0	2	sfGFP61485515
sfGFP	61	23318	6.477222222222222	B6	264	AFU	485	515	naive HCK	+	+	-	0	3	sfGFP61485515
sfGFP	61	23318	6.477222222222222	C1	148	AFU	485	515	naive HCA	+	+	kan	1	1	sfGFP61485515
sfGFP	61	23318	6.477222222222222	C2	152	AFU	485	515	naive HCA	+	+	kan	1	2	sfGFP61485515
sfGFP	61	23318	6.477222222222222	C3	139	AFU	485	515	naive HCA	+	+	kan	1	3	sfGFP61485515
sfGFP	61	23318	6.477222222222222	C4	254	AFU	485	515	naive HCK	+	+	carb	1	1	sfGFP61485515
sfGFP	61	23318	6.477222222222222	C5	248	AFU	485	515	naive HCK	+	+	carb	1	2	sfGFP61485515
sfGFP	61	23318	6.477222222222222	C6	265	AFU	485	515	naive HCK	+	+	carb	1	3	sfGFP61485515
sfGFP	61	23318	6.477222222222222	D1	161	AFU	485	515	naive HCA	+	+	kan	2	1	sfGFP61485515
sfGFP	61	23318	6.477222222222222	D2	147	AFU	485	515	naive HCA	+	+	kan	2	2	sfGFP61485515
sfGFP	61	23318	6.477222222222222	D3	147	AFU	485	515	naive HCA	+	+	kan	2	3	sfGFP61485515
sfGFP	61	23318	6.477222222222222	D4	273	AFU	485	515	naive HCK	+	+	carb	2	1	sfGFP61485515
sfGFP	61	23318	6.477222222222222	D5	251	AFU	485	515	naive HCK	+	+	carb	2	2	sfGFP61485515
sfGFP	61	23318	6.477222222222222	D6	256	AFU	485	515	naive HCK	+	+	carb	2	3	sfGFP61485515
sfGFP	61	23318	6.477222222222222	E1	155	AFU	485	515	naive HCA	+	+	kan	5	1	sfGFP61485515
sfGFP	61	23318	6.477222222222222	E2	146	AFU	485	515	naive HCA	+	+	kan	5	2	sfGFP61485515
sfGFP	61	23318	6.477222222222222	E3	149	AFU	485	515	naive HCA	+	+	kan	5	3	sfGFP61485515
sfGFP	61	23318	6.477222222222222	E4	263	AFU	485	515	naive HCK	+	+	carb	5	1	sfGFP61485515
sfGFP	61	23318	6.477222222222222	E5	266	AFU	485	515	naive HCK	+	+	carb	5	2	sfGFP61485515
sfGFP	61	23318	6.477222222222222	E6	260	AFU	485	515	naive HCK	+	+	carb	5	3	sfGFP61485515
sfGFP	61	23318	6.477222222222222	F1	163	AFU	485	515	naive HCA	+	+	kan	10	1	sfGFP61485515
sfGFP	61	23318	6.477222222222222	F2	152	AFU	485	515	naive HCA	+	+	kan	10	2	sfGFP61485515
sfGFP	61	23318	6.477222222222222	F3	146	AFU	485	515	naive HCA	+	+	kan	10	3	sfGFP61485515
sfGFP	61	23318	6.477222222222222	F4	279	AFU	485	515	naive HCK	+	+	carb	10	1	sfGFP61485515
sfGFP	61	23318	6.477222222222222	F5	268	AFU	485	515	naive HCK	+	+	carb	10	2	sfGFP61485515
sfGFP	61	23318	6.477222222222222	F6	285	AFU	485	515	naive HCK	+	+	carb	10	3	sfGFP61485515
sfGFP	61	23318	6.477222222222222	G1	469	AFU	485	515	naive HCA + JS006 HCK	+	+	-	0	1	sfGFP61485515
sfGFP	61	23318	6.477222222222222	G2	449	AFU	485	515	naive HCA + JS006 HCK	+	+	-	0	2	sfGFP61485515
sfGFP	61	23318	6.477222222222222	G3	447	AFU	485	515	naive HCA + JS006 HCK	+	+	-	0	3	sfGFP61485515
sfGFP	61	23318	6.477222222222222	G4	12418	AFU	485	515	naive HCK + JS006 HCA	+	+	-	0	1	sfGFP61485515
sfGFP	61	23318	6.477222222222222	G5	12171	AFU	485	515	naive HCK + JS006 HCA	+	+	-	0	2	sfGFP61485515
sfGFP	61	23318	6.477222222222222	G6	11986	AFU	485	515	naive HCK + JS006 HCA	+	+	-	0	3	sfGFP61485515
sfGFP	61	23318	6.477222222222222	H1	413	AFU	485	515	JS006 HCK	+	-	-	0	1	sfGFP61485515
sfGFP	61	23318	6.477222222222222	H2	407	AFU	485	515	JS006 HCK	+	-	-	0	2	sfGFP61485515
sfGFP	61	23318	6.477222222222222	H3	404	AFU	485	515	JS006 HCK	+	-	-	0	3	sfGFP61485515
sfGFP	61	23318	6.477222222222222	H4	185	AFU	485	515	JS006 HCA	-	+	-	0	1	sfGFP61485515
sfGFP	61	23318	6.477222222222222	H5	188	AFU	485	515	JS006 HCA	-	+	-	0	2	sfGFP61485515
sfGFP	61	23318	6.477222222222222	H6	195	AFU	485	515	JS006 HCA	-	+	-	0	3	sfGFP61485515
sfGFP	61	23918	6.643888888888889	A1	16603	AFU	485	515	naive HCA	-	+	-	0	1	sfGFP61485515
sfGFP	61	23918	6.643888888888889	A2	16265	AFU	485	515	naive HCA	-	+	-	0	2	sfGFP61485515
sfGFP	61	23918	6.643888888888889	A3	15965	AFU	485	515	naive HCA	-	+	-	0	3	sfGFP61485515
sfGFP	61	23918	6.643888888888889	A4	14443	AFU	485	515	naive HCK	+	-	-	0	1	sfGFP61485515
sfGFP	61	23918	6.643888888888889	A5	13789	AFU	485	515	naive HCK	+	-	-	0	2	sfGFP61485515
sfGFP	61	23918	6.643888888888889	A6	13326	AFU	485	515	naive HCK	+	-	-	0	3	sfGFP61485515
sfGFP	61	23918	6.643888888888889	B1	153	AFU	485	515	naive HCA	+	+	-	0	1	sfGFP61485515
sfGFP	61	23918	6.643888888888889	B2	151	AFU	485	515	naive HCA	+	+	-	0	2	sfGFP61485515
sfGFP	61	23918	6.643888888888889	B3	157	AFU	485	515	naive HCA	+	+	-	0	3	sfGFP61485515
sfGFP	61	23918	6.643888888888889	B4	253	AFU	485	515	naive HCK	+	+	-	0	1	sfGFP61485515
sfGFP	61	23918	6.643888888888889	B5	269	AFU	485	515	naive HCK	+	+	-	0	2	sfGFP61485515
sfGFP	61	23918	6.643888888888889	B6	259	AFU	485	515	naive HCK	+	+	-	0	3	sfGFP61485515
sfGFP	61	23918	6.643888888888889	C1	152	AFU	485	515	naive HCA	+	+	kan	1	1	sfGFP61485515
sfGFP	61	23918	6.643888888888889	C2	143	AFU	485	515	naive HCA	+	+	kan	1	2	sfGFP61485515
sfGFP	61	23918	6.643888888888889	C3	140	AFU	485	515	naive HCA	+	+	kan	1	3	sfGFP61485515
sfGFP	61	23918	6.643888888888889	C4	252	AFU	485	515	naive HCK	+	+	carb	1	1	sfGFP61485515
sfGFP	61	23918	6.643888888888889	C5	240	AFU	485	515	naive HCK	+	+	carb	1	2	sfGFP61485515
sfGFP	61	23918	6.643888888888889	C6	260	AFU	485	515	naive HCK	+	+	carb	1	3	sfGFP61485515
sfGFP	61	23918	6.643888888888889	D1	155	AFU	485	515	naive HCA	+	+	kan	2	1	sfGFP61485515
sfGFP	61	23918	6.643888888888889	D2	150	AFU	485	515	naive HCA	+	+	kan	2	2	sfGFP61485515
sfGFP	61	23918	6.643888888888889	D3	146	AFU	485	515	naive HCA	+	+	kan	2	3	sfGFP61485515
sfGFP	61	23918	6.643888888888889	D4	274	AFU	485	515	naive HCK	+	+	carb	2	1	sfGFP61485515
sfGFP	61	23918	6.643888888888889	D5	256	AFU	485	515	naive HCK	+	+	carb	2	2	sfGFP61485515
sfGFP	61	23918	6.643888888888889	D6	258	AFU	485	515	naive HCK	+	+	carb	2	3	sfGFP61485515
sfGFP	61	23918	6.643888888888889	E1	145	AFU	485	515	naive HCA	+	+	kan	5	1	sfGFP61485515
sfGFP	61	23918	6.643888888888889	E2	157	AFU	485	515	naive HCA	+	+	kan	5	2	sfGFP61485515
sfGFP	61	23918	6.643888888888889	E3	148	AFU	485	515	naive HCA	+	+	kan	5	3	sfGFP61485515
sfGFP	61	23918	6.643888888888889	E4	268	AFU	485	515	naive HCK	+	+	carb	5	1	sfGFP61485515
sfGFP	61	23918	6.643888888888889	E5	271	AFU	485	515	naive HCK	+	+	carb	5	2	sfGFP61485515
sfGFP	61	23918	6.643888888888889	E6	267	AFU	485	515	naive HCK	+	+	carb	5	3	sfGFP61485515
sfGFP	61	23918	6.643888888888889	F1	156	AFU	485	515	naive HCA	+	+	kan	10	1	sfGFP61485515
sfGFP	61	23918	6.643888888888889	F2	159	AFU	485	515	naive HCA	+	+	kan	10	2	sfGFP61485515
sfGFP	61	23918	6.643888888888889	F3	146	AFU	485	515	naive HCA	+	+	kan	10	3	sfGFP61485515
sfGFP	61	23918	6.643888888888889	F4	281	AFU	485	515	naive HCK	+	+	carb	10	1	sfGFP61485515
sfGFP	61	23918	6.643888888888889	F5	281	AFU	485	515	naive HCK	+	+	carb	10	2	sfGFP61485515
sfGFP	61	23918	6.643888888888889	F6	272	AFU	485	515	naive HCK	+	+	carb	10	3	sfGFP61485515
sfGFP	61	23918	6.643888888888889	G1	487	AFU	485	515	naive HCA + JS006 HCK	+	+	-	0	1	sfGFP61485515
sfGFP	61	23918	6.643888888888889	G2	482	AFU	485	515	naive HCA + JS006 HCK	+	+	-	0	2	sfGFP61485515
sfGFP	61	23918	6.643888888888889	G3	480	AFU	485	515	naive HCA + JS006 HCK	+	+	-	0	3	sfGFP61485515
sfGFP	61	23918	6.643888888888889	G4	13437	AFU	485	515	naive HCK + JS006 HCA	+	+	-	0	1	sfGFP61485515
sfGFP	61	23918	6.643888888888889	G5	13148	AFU	485	515	naive HCK + JS006 HCA	+	+	-	0	2	sfGFP61485515
sfGFP	61	23918	6.643888888888889	G6	12949	AFU	485	515	naive HCK + JS006 HCA	+	+	-	0	3	sfGFP61485515
sfGFP	61	23918	6.643888888888889	H1	431	AFU	485	515	JS006 HCK	+	-	-	0	1	sfGFP61485515
sfGFP	61	23918	6.643888888888889	H2	412	AFU	485	515	JS006 HCK	+	-	-	0	2	sfGFP61485515
sfGFP	61	23918	6.643888888888889	H3	421	AFU	485	515	JS006 HCK	+	-	-	0	3	sfGFP61485515
sfGFP	61	23918	6.643888888888889	H4	204	AFU	485	515	JS006 HCA	-	+	-	0	1	sfGFP61485515
sfGFP	61	23918	6.643888888888889	H5	196	AFU	485	515	JS006 HCA	-	+	-	0	2	sfGFP61485515
sfGFP	61	23918	6.643888888888889	H6	212	AFU	485	515	JS006 HCA	-	+	-	0	3	sfGFP61485515
sfGFP	61	24518	6.810555555555555	A1	17342	AFU	485	515	naive HCA	-	+	-	0	1	sfGFP61485515
sfGFP	61	24518	6.810555555555555	A2	17107	AFU	485	515	naive HCA	-	+	-	0	2	sfGFP61485515
sfGFP	61	24518	6.810555555555555	A3	16654	AFU	485	515	naive HCA	-	+	-	0	3	sfGFP61485515
sfGFP	61	24518	6.810555555555555	A4	15462	AFU	485	515	naive HCK	+	-	-	0	1	sfGFP61485515
sfGFP	61	24518	6.810555555555555	A5	14998	AFU	485	515	naive HCK	+	-	-	0	2	sfGFP61485515
sfGFP	61	24518	6.810555555555555	A6	14328	AFU	485	515	naive HCK	+	-	-	0	3	sfGFP61485515
sfGFP	61	24518	6.810555555555555	B1	160	AFU	485	515	naive HCA	+	+	-	0	1	sfGFP61485515
sfGFP	61	24518	6.810555555555555	B2	154	AFU	485	515	naive HCA	+	+	-	0	2	sfGFP61485515
sfGFP	61	24518	6.810555555555555	B3	147	AFU	485	515	naive HCA	+	+	-	0	3	sfGFP61485515
sfGFP	61	24518	6.810555555555555	B4	248	AFU	485	515	naive HCK	+	+	-	0	1	sfGFP61485515
sfGFP	61	24518	6.810555555555555	B5	260	AFU	485	515	naive HCK	+	+	-	0	2	sfGFP61485515
sfGFP	61	24518	6.810555555555555	B6	256	AFU	485	515	naive HCK	+	+	-	0	3	sfGFP61485515
sfGFP	61	24518	6.810555555555555	C1	149	AFU	485	515	naive HCA	+	+	kan	1	1	sfGFP61485515
sfGFP	61	24518	6.810555555555555	C2	149	AFU	485	515	naive HCA	+	+	kan	1	2	sfGFP61485515
sfGFP	61	24518	6.810555555555555	C3	141	AFU	485	515	naive HCA	+	+	kan	1	3	sfGFP61485515
sfGFP	61	24518	6.810555555555555	C4	253	AFU	485	515	naive HCK	+	+	carb	1	1	sfGFP61485515
sfGFP	61	24518	6.810555555555555	C5	243	AFU	485	515	naive HCK	+	+	carb	1	2	sfGFP61485515
sfGFP	61	24518	6.810555555555555	C6	259	AFU	485	515	naive HCK	+	+	carb	1	3	sfGFP61485515
sfGFP	61	24518	6.810555555555555	D1	156	AFU	485	515	naive HCA	+	+	kan	2	1	sfGFP61485515
sfGFP	61	24518	6.810555555555555	D2	145	AFU	485	515	naive HCA	+	+	kan	2	2	sfGFP61485515
sfGFP	61	24518	6.810555555555555	D3	142	AFU	485	515	naive HCA	+	+	kan	2	3	sfGFP61485515
sfGFP	61	24518	6.810555555555555	D4	263	AFU	485	515	naive HCK	+	+	carb	2	1	sfGFP61485515
sfGFP	61	24518	6.810555555555555	D5	261	AFU	485	515	naive HCK	+	+	carb	2	2	sfGFP61485515
sfGFP	61	24518	6.810555555555555	D6	273	AFU	485	515	naive HCK	+	+	carb	2	3	sfGFP61485515
sfGFP	61	24518	6.810555555555555	E1	144	AFU	485	515	naive HCA	+	+	kan	5	1	sfGFP61485515
sfGFP	61	24518	6.810555555555555	E2	145	AFU	485	515	naive HCA	+	+	kan	5	2	sfGFP61485515
sfGFP	61	24518	6.810555555555555	E3	157	AFU	485	515	naive HCA	+	+	kan	5	3	sfGFP61485515
sfGFP	61	24518	6.810555555555555	E4	275	AFU	485	515	naive HCK	+	+	carb	5	1	sfGFP61485515
sfGFP	61	24518	6.810555555555555	E5	268	AFU	485	515	naive HCK	+	+	carb	5	2	sfGFP61485515
sfGFP	61	24518	6.810555555555555	E6	261	AFU	485	515	naive HCK	+	+	carb	5	3	sfGFP61485515
sfGFP	61	24518	6.810555555555555	F1	164	AFU	485	515	naive HCA	+	+	kan	10	1	sfGFP61485515
sfGFP	61	24518	6.810555555555555	F2	153	AFU	485	515	naive HCA	+	+	kan	10	2	sfGFP61485515
sfGFP	61	24518	6.810555555555555	F3	150	AFU	485	515	naive HCA	+	+	kan	10	3	sfGFP61485515
sfGFP	61	24518	6.810555555555555	F4	281	AFU	485	515	naive HCK	+	+	carb	10	1	sfGFP61485515
sfGFP	61	24518	6.810555555555555	F5	282	AFU	485	515	naive HCK	+	+	carb	10	2	sfGFP61485515
sfGFP	61	24518	6.810555555555555	F6	296	AFU	485	515	naive HCK	+	+	carb	10	3	sfGFP61485515
sfGFP	61	24518	6.810555555555555	G1	517	AFU	485	515	naive HCA + JS006 HCK	+	+	-	0	1	sfGFP61485515
sfGFP	61	24518	6.810555555555555	G2	500	AFU	485	515	naive HCA + JS006 HCK	+	+	-	0	2	sfGFP61485515
sfGFP	61	24518	6.810555555555555	G3	498	AFU	485	515	naive HCA + JS006 HCK	+	+	-	0	3	sfGFP61485515
sfGFP	61	24518	6.810555555555555	G4	14532	AFU	485	515	naive HCK + JS006 HCA	+	+	-	0	1	sfGFP61485515
sfGFP	61	24518	6.810555555555555	G5	14182	AFU	485	515	naive HCK + JS006 HCA	+	+	-	0	2	sfGFP61485515
sfGFP	61	24518	6.810555555555555	G6	14035	AFU	485	515	naive HCK + JS006 HCA	+	+	-	0	3	sfGFP61485515
sfGFP	61	24518	6.810555555555555	H1	458	AFU	485	515	JS006 HCK	+	-	-	0	1	sfGFP61485515
sfGFP	61	24518	6.810555555555555	H2	451	AFU	485	515	JS006 HCK	+	-	-	0	2	sfGFP61485515
sfGFP	61	24518	6.810555555555555	H3	455	AFU	485	515	JS006 HCK	+	-	-	0	3	sfGFP61485515
sfGFP	61	24518	6.810555555555555	H4	215	AFU	485	515	JS006 HCA	-	+	-	0	1	sfGFP61485515
sfGFP	61	24518	6.810555555555555	H5	211	AFU	485	515	JS006 HCA	-	+	-	0	2	sfGFP61485515
sfGFP	61	24518	6.810555555555555	H6	224	AFU	485	515	JS006 HCA	-	+	-	0	3	sfGFP61485515
sfGFP	61	25118	6.977222222222222	A1	18090	AFU	485	515	naive HCA	-	+	-	0	1	sfGFP61485515
sfGFP	61	25118	6.977222222222222	A2	17874	AFU	485	515	naive HCA	-	+	-	0	2	sfGFP61485515
sfGFP	61	25118	6.977222222222222	A3	17487	AFU	485	515	naive HCA	-	+	-	0	3	sfGFP61485515
sfGFP	61	25118	6.977222222222222	A4	16559	AFU	485	515	naive HCK	+	-	-	0	1	sfGFP61485515
sfGFP	61	25118	6.977222222222222	A5	16002	AFU	485	515	naive HCK	+	-	-	0	2	sfGFP61485515
sfGFP	61	25118	6.977222222222222	A6	15482	AFU	485	515	naive HCK	+	-	-	0	3	sfGFP61485515
sfGFP	61	25118	6.977222222222222	B1	156	AFU	485	515	naive HCA	+	+	-	0	1	sfGFP61485515
sfGFP	61	25118	6.977222222222222	B2	161	AFU	485	515	naive HCA	+	+	-	0	2	sfGFP61485515
sfGFP	61	25118	6.977222222222222	B3	152	AFU	485	515	naive HCA	+	+	-	0	3	sfGFP61485515
sfGFP	61	25118	6.977222222222222	B4	250	AFU	485	515	naive HCK	+	+	-	0	1	sfGFP61485515
sfGFP	61	25118	6.977222222222222	B5	272	AFU	485	515	naive HCK	+	+	-	0	2	sfGFP61485515
sfGFP	61	25118	6.977222222222222	B6	265	AFU	485	515	naive HCK	+	+	-	0	3	sfGFP61485515
sfGFP	61	25118	6.977222222222222	C1	145	AFU	485	515	naive HCA	+	+	kan	1	1	sfGFP61485515
sfGFP	61	25118	6.977222222222222	C2	147	AFU	485	515	naive HCA	+	+	kan	1	2	sfGFP61485515
sfGFP	61	25118	6.977222222222222	C3	151	AFU	485	515	naive HCA	+	+	kan	1	3	sfGFP61485515
sfGFP	61	25118	6.977222222222222	C4	254	AFU	485	515	naive HCK	+	+	carb	1	1	sfGFP61485515
sfGFP	61	25118	6.977222222222222	C5	246	AFU	485	515	naive HCK	+	+	carb	1	2	sfGFP61485515
sfGFP	61	25118	6.977222222222222	C6	253	AFU	485	515	naive HCK	+	+	carb	1	3	sfGFP61485515
sfGFP	61	25118	6.977222222222222	D1	157	AFU	485	515	naive HCA	+	+	kan	2	1	sfGFP61485515
sfGFP	61	25118	6.977222222222222	D2	149	AFU	485	515	naive HCA	+	+	kan	2	2	sfGFP61485515
sfGFP	61	25118	6.977222222222222	D3	143	AFU	485	515	naive HCA	+	+	kan	2	3	sfGFP61485515
sfGFP	61	25118	6.977222222222222	D4	270	AFU	485	515	naive HCK	+	+	carb	2	1	sfGFP61485515
sfGFP	61	25118	6.977222222222222	D5	270	AFU	485	515	naive HCK	+	+	carb	2	2	sfGFP61485515
sfGFP	61	25118	6.977222222222222	D6	271	AFU	485	515	naive HCK	+	+	carb	2	3	sfGFP61485515
sfGFP	61	25118	6.977222222222222	E1	154	AFU	485	515	naive HCA	+	+	kan	5	1	sfGFP61485515
sfGFP	61	25118	6.977222222222222	E2	145	AFU	485	515	naive HCA	+	+	kan	5	2	sfGFP61485515
sfGFP	61	25118	6.977222222222222	E3	147	AFU	485	515	naive HCA	+	+	kan	5	3	sfGFP61485515
sfGFP	61	25118	6.977222222222222	E4	264	AFU	485	515	naive HCK	+	+	carb	5	1	sfGFP61485515
sfGFP	61	25118	6.977222222222222	E5	271	AFU	485	515	naive HCK	+	+	carb	5	2	sfGFP61485515
sfGFP	61	25118	6.977222222222222	E6	263	AFU	485	515	naive HCK	+	+	carb	5	3	sfGFP61485515
sfGFP	61	25118	6.977222222222222	F1	160	AFU	485	515	naive HCA	+	+	kan	10	1	sfGFP61485515
[truncated: 13,697 more rows]
