# Supplementary material for: Integrase-mediated differentiation circuits improve evolutionary stability of burdensome and toxic functions in E. coli
Source: Nat Commun. 2022 Nov 10;13:6822. doi: 10.1038/s41467-022-34361-y (PMC9649629; doi:10.1038/s41467-022-34361-y)
Supplement: Supplementary file 8 — Source Data [file 41467_2022_34361_MOESM8_ESM.zip › Suppl Fig 29/figureS29_GFP_normGFP.csv]

	well	strain	plasmid	iptg	rep	channel	gain	measurement	GFP/OD
2	A1	JS006	HCA pT7 GFP	0	1	sfGFP	2	336.0	265.9630606860158
6	A2	JS006	HCA pT7 GFP	0	2	sfGFP	2	329.0	265.67967698519516
10	A3	JS006	HCA pT7 GFP	0	3	sfGFP	2	339.0	263.9501686997145
14	A4	JS006	HCK pT7 GFP	0	1	sfGFP	2	909.0	817.2010788133053
18	A5	JS006	HCK pT7 GFP	0	2	sfGFP	2	920.0	807.4897600936221
22	A6	JS006	HCK pT7 GFP	0	3	sfGFP	2	932.0	796.3543150099686
26	A7	JS006	HCK T13m pT7 GFP	0	1	sfGFP	2	1652.0	1360.4172385396653
30	A8	JS006	HCK T13m pT7 GFP	0	2	sfGFP	2	1498.0	1321.764705882353
34	A9	JS006	HCK T13m pT7 GFP	0	3	sfGFP	2	1636.0	1455.0844945152683
38	A10	JS006	HCK T13m T12m pT7 GFP	0	1	sfGFP	2	364.0	306.3113604488079
42	A11	JS006	HCK T13m T12m pT7 GFP	0	2	sfGFP	2	352.0	297.46478873239437
46	A12	JS006	HCK T13m T12m pT7 GFP	0	3	sfGFP	2	506.0	505.32623169107853
50	B1	naive 1x	HCA pT7 GFP	0	1	sfGFP	2	37027.0	35936.91362018764
54	B2	naive 1x	HCA pT7 GFP	0	2	sfGFP	2	37379.0	33604.135451003895
58	B3	naive 1x	HCA pT7 GFP	0	3	sfGFP	2	37947.0	33631.019202363364
62	B4	naive 1x	HCK pT7 GFP	0	1	sfGFP	2	37058.0	36788.21972203838
66	B5	naive 1x	HCK pT7 GFP	0	2	sfGFP	2	38558.0	37134.51043338684
70	B6	naive 1x	HCK pT7 GFP	0	3	sfGFP	2	40400.0	38759.19411576591
74	B7	naive 1x	HCK T13m pT7 GFP	0	1	sfGFP	2	26439.0	23084.109429569267
78	B8	naive 1x	HCK T13m pT7 GFP	0	2	sfGFP	2	27143.0	23493.652625504907
82	B9	naive 1x	HCK T13m pT7 GFP	0	3	sfGFP	2	25505.0	22806.259314456034
86	B10	naive 1x	HCK T13m T12m pT7 GFP	0	1	sfGFP	2	15164.0	12508.1110805609
90	B11	naive 1x	HCK T13m T12m pT7 GFP	0	2	sfGFP	2	13998.0	11565.40897824291
94	B12	naive 1x	HCK T13m T12m pT7 GFP	0	3	sfGFP	2	13162.0	11706.492736436407
98	C1	JS006	HCA pT7 GFP	10	1	sfGFP	2	371.0	291.3612565445026
102	C2	JS006	HCA pT7 GFP	10	2	sfGFP	2	380.0	292.45767060030784
106	C3	JS006	HCA pT7 GFP	10	3	sfGFP	2	366.0	279.53156822810587
110	C4	JS006	HCK pT7 GFP	10	1	sfGFP	2	1033.0	871.4848143982002
114	C5	JS006	HCK pT7 GFP	10	2	sfGFP	2	995.0	833.7988826815642
118	C6	JS006	HCK pT7 GFP	10	3	sfGFP	2	1034.0	882.0017059994312
122	C7	JS006	HCK T13m pT7 GFP	10	1	sfGFP	2	1515.0	1285.7142857142856
126	C8	JS006	HCK T13m pT7 GFP	10	2	sfGFP	2	1540.0	1336.4188602834827
130	C9	JS006	HCK T13m pT7 GFP	10	3	sfGFP	2	1529.0	1383.2931242460797
134	C10	JS006	HCK T13m T12m pT7 GFP	10	1	sfGFP	2	374.0	309.26130099228226
138	C11	JS006	HCK T13m T12m pT7 GFP	10	2	sfGFP	2	364.0	294.89603024574666
142	C12	JS006	HCK T13m T12m pT7 GFP	10	3	sfGFP	2	547.0	526.8057784911717
146	D1	naive 1x	HCA pT7 GFP	10	1	sfGFP	2	66537.0	77069.88416988416
150	D2	naive 1x	HCA pT7 GFP	10	2	sfGFP	2	64180.0	69209.20201294032
154	D3	naive 1x	HCA pT7 GFP	10	3	sfGFP	2	68048.0	71983.07475317348
158	D4	naive 1x	HCK pT7 GFP	10	1	sfGFP	2	70868.0	64056.64356733955
162	D5	naive 1x	HCK pT7 GFP	10	2	sfGFP	2	75251.0	68513.80880121396
166	D6	naive 1x	HCK pT7 GFP	10	3	sfGFP	2	79270.0	73239.91376655374
170	D7	naive 1x	HCK T13m pT7 GFP	10	1	sfGFP	2	47836.0	41476.30057803468
174	D8	naive 1x	HCK T13m pT7 GFP	10	2	sfGFP	2	46423.0	41362.934362934364
178	D9	naive 1x	HCK T13m pT7 GFP	10	3	sfGFP	2	46903.0	41239.449003517
182	D10	naive 1x	HCK T13m T12m pT7 GFP	10	1	sfGFP	2	22146.0	19102.357676825763
186	D11	naive 1x	HCK T13m T12m pT7 GFP	10	2	sfGFP	2	21753.0	18274.712965555864
190	D12	naive 1x	HCK T13m T12m pT7 GFP	10	3	sfGFP	2	22195.0	18819.954776710005
194	E1	JS006	HCA pT7 GFP	50	1	sfGFP	2	354.0	273.28872876994336
198	E2	JS006	HCA pT7 GFP	50	2	sfGFP	2	356.0	278.4876140808344
202	E3	JS006	HCA pT7 GFP	50	3	sfGFP	2	375.0	284.45006321112515
206	E4	JS006	HCK pT7 GFP	50	1	sfGFP	2	1038.0	869.1041027072284
210	E5	JS006	HCK pT7 GFP	50	2	sfGFP	2	1002.0	847.4767409078094
214	E6	JS006	HCK pT7 GFP	50	3	sfGFP	2	1030.0	860.9640568403454
218	E7	JS006	HCK T13m pT7 GFP	50	1	sfGFP	2	1497.0	1287.9265844565527
222	E8	JS006	HCK T13m pT7 GFP	50	2	sfGFP	2	1482.0	1307.6470588235295
226	E9	JS006	HCK T13m pT7 GFP	50	3	sfGFP	2	1565.0	1408.2183563287342
230	E10	JS006	HCK T13m T12m pT7 GFP	50	1	sfGFP	2	389.0	329.28893905191876
234	E11	JS006	HCK T13m T12m pT7 GFP	50	2	sfGFP	2	380.0	299.84218832193585
238	E12	JS006	HCK T13m T12m pT7 GFP	50	3	sfGFP	2	593.0	563.5096610706366
242	F1	naive 1x	HCA pT7 GFP	50	1	sfGFP	2	50567.0	39806.0876410391
246	F2	naive 1x	HCA pT7 GFP	50	2	sfGFP	2	49631.0	38824.77183833116
250	F3	naive 1x	HCA pT7 GFP	50	3	sfGFP	2	49002.0	38911.06405505558
254	F4	naive 1x	HCK pT7 GFP	50	1	sfGFP	2	40019.0	35752.53126861227
258	F5	naive 1x	HCK pT7 GFP	50	2	sfGFP	2	44181.0	52264.58990536277
262	F6	naive 1x	HCK pT7 GFP	50	3	sfGFP	2	42621.0	47656.72754379426
266	F7	naive 1x	HCK T13m pT7 GFP	50	1	sfGFP	2	51286.0	42060.68890103882
270	F8	naive 1x	HCK T13m pT7 GFP	50	2	sfGFP	2	53498.0	44680.957683741646
274	F9	naive 1x	HCK T13m pT7 GFP	50	3	sfGFP	2	51384.0	43905.44004557106
278	F10	naive 1x	HCK T13m T12m pT7 GFP	50	1	sfGFP	2	11973.0	10016.452872281094
282	F11	naive 1x	HCK T13m T12m pT7 GFP	50	2	sfGFP	2	12303.0	10148.199065163595
286	F12	naive 1x	HCK T13m T12m pT7 GFP	50	3	sfGFP	2	13087.0	10559.709521247982
302	G4	JS006	none	0	1	sfGFP	2	136.0	108.0794701986755
306	G5	JS006	none	0	2	sfGFP	2	135.0	104.30079835178985
310	G6	JS006	none	0	3	sfGFP	2	125.0	96.8741927150607
