# Supplementary material for: Integrase-mediated differentiation circuits improve evolutionary stability of burdensome and toxic functions in E. coli
Source: Nat Commun. 2022 Nov 10;13:6822. doi: 10.1038/s41467-022-34361-y (PMC9649629; doi:10.1038/s41467-022-34361-y)
Supplement: Supplementary file 8 — Source Data [file 41467_2022_34361_MOESM8_ESM.zip › Suppl Fig 29/figureS29_OD600.csv]

	well	strain	plasmid	iptg	rep	channel	gain	measurement
0	A1	JS006	HCA pT7 GFP	0	1	OD600	1	1.2633333333333334
4	A2	JS006	HCA pT7 GFP	0	2	OD600	1	1.2383333333333333
8	A3	JS006	HCA pT7 GFP	0	3	OD600	1	1.2843333333333333
12	A4	JS006	HCK pT7 GFP	0	1	OD600	1	1.1123333333333334
16	A5	JS006	HCK pT7 GFP	0	2	OD600	1	1.1393333333333333
20	A6	JS006	HCK pT7 GFP	0	3	OD600	1	1.1703333333333334
24	A7	JS006	HCK T13m pT7 GFP	0	1	OD600	1	1.2143333333333333
28	A8	JS006	HCK T13m pT7 GFP	0	2	OD600	1	1.1333333333333333
32	A9	JS006	HCK T13m pT7 GFP	0	3	OD600	1	1.1243333333333334
36	A10	JS006	HCK T13m T12m pT7 GFP	0	1	OD600	1	1.1883333333333332
40	A11	JS006	HCK T13m T12m pT7 GFP	0	2	OD600	1	1.1833333333333333
44	A12	JS006	HCK T13m T12m pT7 GFP	0	3	OD600	1	1.0013333333333334
48	B1	naive 1x	HCA pT7 GFP	0	1	OD600	1	1.0303333333333333
52	B2	naive 1x	HCA pT7 GFP	0	2	OD600	1	1.1123333333333334
56	B3	naive 1x	HCA pT7 GFP	0	3	OD600	1	1.1283333333333334
60	B4	naive 1x	HCK pT7 GFP	0	1	OD600	1	1.0073333333333334
64	B5	naive 1x	HCK pT7 GFP	0	2	OD600	1	1.0383333333333333
68	B6	naive 1x	HCK pT7 GFP	0	3	OD600	1	1.0423333333333333
72	B7	naive 1x	HCK T13m pT7 GFP	0	1	OD600	1	1.1453333333333333
76	B8	naive 1x	HCK T13m pT7 GFP	0	2	OD600	1	1.1553333333333333
80	B9	naive 1x	HCK T13m pT7 GFP	0	3	OD600	1	1.1183333333333334
84	B10	naive 1x	HCK T13m T12m pT7 GFP	0	1	OD600	1	1.2123333333333335
88	B11	naive 1x	HCK T13m T12m pT7 GFP	0	2	OD600	1	1.2103333333333333
92	B12	naive 1x	HCK T13m T12m pT7 GFP	0	3	OD600	1	1.1243333333333334
96	C1	JS006	HCA pT7 GFP	10	1	OD600	1	1.2733333333333334
100	C2	JS006	HCA pT7 GFP	10	2	OD600	1	1.2993333333333335
104	C3	JS006	HCA pT7 GFP	10	3	OD600	1	1.3093333333333335
108	C4	JS006	HCK pT7 GFP	10	1	OD600	1	1.1853333333333333
112	C5	JS006	HCK pT7 GFP	10	2	OD600	1	1.1933333333333334
116	C6	JS006	HCK pT7 GFP	10	3	OD600	1	1.1723333333333334
120	C7	JS006	HCK T13m pT7 GFP	10	1	OD600	1	1.1783333333333335
124	C8	JS006	HCK T13m pT7 GFP	10	2	OD600	1	1.1523333333333334
128	C9	JS006	HCK T13m pT7 GFP	10	3	OD600	1	1.1053333333333333
132	C10	JS006	HCK T13m T12m pT7 GFP	10	1	OD600	1	1.2093333333333334
136	C11	JS006	HCK T13m T12m pT7 GFP	10	2	OD600	1	1.2343333333333335
140	C12	JS006	HCK T13m T12m pT7 GFP	10	3	OD600	1	1.0383333333333333
144	D1	naive 1x	HCA pT7 GFP	10	1	OD600	1	0.8633333333333334
148	D2	naive 1x	HCA pT7 GFP	10	2	OD600	1	0.9273333333333333
152	D3	naive 1x	HCA pT7 GFP	10	3	OD600	1	0.9453333333333334
156	D4	naive 1x	HCK pT7 GFP	10	1	OD600	1	1.1063333333333334
160	D5	naive 1x	HCK pT7 GFP	10	2	OD600	1	1.0983333333333334
164	D6	naive 1x	HCK pT7 GFP	10	3	OD600	1	1.0823333333333334
168	D7	naive 1x	HCK T13m pT7 GFP	10	1	OD600	1	1.1533333333333333
172	D8	naive 1x	HCK T13m pT7 GFP	10	2	OD600	1	1.1223333333333334
176	D9	naive 1x	HCK T13m pT7 GFP	10	3	OD600	1	1.1373333333333333
180	D10	naive 1x	HCK T13m T12m pT7 GFP	10	1	OD600	1	1.1593333333333333
184	D11	naive 1x	HCK T13m T12m pT7 GFP	10	2	OD600	1	1.1903333333333335
188	D12	naive 1x	HCK T13m T12m pT7 GFP	10	3	OD600	1	1.1793333333333333
192	E1	JS006	HCA pT7 GFP	50	1	OD600	1	1.2953333333333334
196	E2	JS006	HCA pT7 GFP	50	2	OD600	1	1.2783333333333333
200	E3	JS006	HCA pT7 GFP	50	3	OD600	1	1.3183333333333334
204	E4	JS006	HCK pT7 GFP	50	1	OD600	1	1.1943333333333335
208	E5	JS006	HCK pT7 GFP	50	2	OD600	1	1.1823333333333335
212	E6	JS006	HCK pT7 GFP	50	3	OD600	1	1.1963333333333335
216	E7	JS006	HCK T13m pT7 GFP	50	1	OD600	1	1.1623333333333334
220	E8	JS006	HCK T13m pT7 GFP	50	2	OD600	1	1.1333333333333333
224	E9	JS006	HCK T13m pT7 GFP	50	3	OD600	1	1.1113333333333333
228	E10	JS006	HCK T13m T12m pT7 GFP	50	1	OD600	1	1.1813333333333333
232	E11	JS006	HCK T13m T12m pT7 GFP	50	2	OD600	1	1.2673333333333332
236	E12	JS006	HCK T13m T12m pT7 GFP	50	3	OD600	1	1.0523333333333333
240	F1	naive 1x	HCA pT7 GFP	50	1	OD600	1	1.2703333333333333
244	F2	naive 1x	HCA pT7 GFP	50	2	OD600	1	1.2783333333333333
248	F3	naive 1x	HCA pT7 GFP	50	3	OD600	1	1.2593333333333334
252	F4	naive 1x	HCK pT7 GFP	50	1	OD600	1	1.1193333333333333
256	F5	naive 1x	HCK pT7 GFP	50	2	OD600	1	0.8453333333333334
260	F6	naive 1x	HCK pT7 GFP	50	3	OD600	1	0.8943333333333333
264	F7	naive 1x	HCK T13m pT7 GFP	50	1	OD600	1	1.2193333333333334
268	F8	naive 1x	HCK T13m pT7 GFP	50	2	OD600	1	1.1973333333333334
272	F9	naive 1x	HCK T13m pT7 GFP	50	3	OD600	1	1.1703333333333334
276	F10	naive 1x	HCK T13m T12m pT7 GFP	50	1	OD600	1	1.1953333333333334
280	F11	naive 1x	HCK T13m T12m pT7 GFP	50	2	OD600	1	1.2123333333333335
284	F12	naive 1x	HCK T13m T12m pT7 GFP	50	3	OD600	1	1.2393333333333334
300	G4	JS006	none	0	1	OD600	1	1.2583333333333333
304	G5	JS006	none	0	2	OD600	1	1.2943333333333333
308	G6	JS006	none	0	3	OD600	1	1.2903333333333333
