# Supplementary material for: Integrase-mediated differentiation circuits improve evolutionary stability of burdensome and toxic functions in E. coli
Source: Nat Commun. 2022 Nov 10;13:6822. doi: 10.1038/s41467-022-34361-y (PMC9649629; doi:10.1038/s41467-022-34361-y)
Supplement: Supplementary file 8 — Source Data [file 41467_2022_34361_MOESM8_ESM.zip › Suppl Fig 3/figureS3_tidy.csv]

Channel	Gain	Time (sec)	Time (hr)	Well	Measurement	Units	Excitation	Emission	strain	cole1	carb	sal	rep	ChanStr
sfGFP	61	444	0.12333333333333334	A1	118	AFU	485	515	diff split T7RNAP	pT7 GFP	+	0	1	sfGFP61485515
sfGFP	61	444	0.12333333333333334	A2	119	AFU	485	515	diff split T7RNAP	pT7 GFP	+	0	2	sfGFP61485515
sfGFP	61	444	0.12333333333333334	A3	117	AFU	485	515	diff split T7RNAP	pT7 GFP	+	0	3	sfGFP61485515
sfGFP	61	444	0.12333333333333334	A4	117	AFU	485	515	diff split T7RNAP	pT7 GFP/pSal Bxb1	+	0	1	sfGFP61485515
sfGFP	61	444	0.12333333333333334	A5	121	AFU	485	515	diff split T7RNAP	pT7 GFP/pSal Bxb1	+	0	2	sfGFP61485515
sfGFP	61	444	0.12333333333333334	A6	118	AFU	485	515	diff split T7RNAP	pT7 GFP/pSal Bxb1	+	0	3	sfGFP61485515
sfGFP	61	444	0.12333333333333334	A7	119	AFU	485	515	diff FL T7RNAP 1	pT7 GFP	+	0	1	sfGFP61485515
sfGFP	61	444	0.12333333333333334	A8	111	AFU	485	515	diff FL T7RNAP 1	pT7 GFP	+	0	2	sfGFP61485515
sfGFP	61	444	0.12333333333333334	A9	110	AFU	485	515	diff FL T7RNAP 1	pT7 GFP	+	0	3	sfGFP61485515
sfGFP	61	444	0.12333333333333334	A10	116	AFU	485	515	diff FL T7RNAP 1	pT7 GFP/pSal Bxb1	+	0	1	sfGFP61485515
sfGFP	61	444	0.12333333333333334	A11	118	AFU	485	515	diff FL T7RNAP 1	pT7 GFP/pSal Bxb1	+	0	2	sfGFP61485515
sfGFP	61	444	0.12333333333333334	A12	112	AFU	485	515	diff FL T7RNAP 1	pT7 GFP/pSal Bxb1	+	0	3	sfGFP61485515
sfGFP	61	444	0.12333333333333334	B1	109	AFU	485	515	diff split T7RNAP	pT7 GFP	+	100	1	sfGFP61485515
sfGFP	61	444	0.12333333333333334	B2	113	AFU	485	515	diff split T7RNAP	pT7 GFP	+	100	2	sfGFP61485515
sfGFP	61	444	0.12333333333333334	B3	118	AFU	485	515	diff split T7RNAP	pT7 GFP	+	100	3	sfGFP61485515
sfGFP	61	444	0.12333333333333334	B4	111	AFU	485	515	diff split T7RNAP	pT7 GFP/pSal Bxb1	+	100	1	sfGFP61485515
sfGFP	61	444	0.12333333333333334	B5	118	AFU	485	515	diff split T7RNAP	pT7 GFP/pSal Bxb1	+	100	2	sfGFP61485515
sfGFP	61	444	0.12333333333333334	B6	118	AFU	485	515	diff split T7RNAP	pT7 GFP/pSal Bxb1	+	100	3	sfGFP61485515
sfGFP	61	444	0.12333333333333334	B7	125	AFU	485	515	diff FL T7RNAP 1	pT7 GFP	+	100	1	sfGFP61485515
sfGFP	61	444	0.12333333333333334	B8	119	AFU	485	515	diff FL T7RNAP 1	pT7 GFP	+	100	2	sfGFP61485515
sfGFP	61	444	0.12333333333333334	B9	109	AFU	485	515	diff FL T7RNAP 1	pT7 GFP	+	100	3	sfGFP61485515
sfGFP	61	444	0.12333333333333334	B10	120	AFU	485	515	diff FL T7RNAP 1	pT7 GFP/pSal Bxb1	+	100	1	sfGFP61485515
sfGFP	61	444	0.12333333333333334	B11	112	AFU	485	515	diff FL T7RNAP 1	pT7 GFP/pSal Bxb1	+	100	2	sfGFP61485515
sfGFP	61	444	0.12333333333333334	B12	117	AFU	485	515	diff FL T7RNAP 1	pT7 GFP/pSal Bxb1	+	100	3	sfGFP61485515
sfGFP	61	444	0.12333333333333334	C1	119	AFU	485	515	diff FL T7RNAP 2	pT7 GFP	+	0	1	sfGFP61485515
sfGFP	61	444	0.12333333333333334	C2	109	AFU	485	515	diff FL T7RNAP 2	pT7 GFP	+	0	2	sfGFP61485515
sfGFP	61	444	0.12333333333333334	C3	119	AFU	485	515	diff FL T7RNAP 2	pT7 GFP	+	0	3	sfGFP61485515
sfGFP	61	444	0.12333333333333334	C4	107	AFU	485	515	diff FL T7RNAP 2	pT7 GFP/pSal Bxb1	+	0	1	sfGFP61485515
sfGFP	61	444	0.12333333333333334	C5	115	AFU	485	515	diff FL T7RNAP 2	pT7 GFP/pSal Bxb1	+	0	2	sfGFP61485515
sfGFP	61	444	0.12333333333333334	C6	121	AFU	485	515	diff FL T7RNAP 2	pT7 GFP/pSal Bxb1	+	0	3	sfGFP61485515
sfGFP	61	444	0.12333333333333334	C7	111	AFU	485	515	diff T13m FL T7RNAP 1	pT7 GFP	+	0	1	sfGFP61485515
sfGFP	61	444	0.12333333333333334	C8	109	AFU	485	515	diff T13m FL T7RNAP 1	pT7 GFP	+	0	2	sfGFP61485515
sfGFP	61	444	0.12333333333333334	C9	118	AFU	485	515	diff T13m FL T7RNAP 1	pT7 GFP	+	0	3	sfGFP61485515
sfGFP	61	444	0.12333333333333334	C10	118	AFU	485	515	diff T13m FL T7RNAP 1	pT7 GFP/pSal Bxb1	+	0	1	sfGFP61485515
sfGFP	61	444	0.12333333333333334	C11	110	AFU	485	515	diff T13m FL T7RNAP 1	pT7 GFP/pSal Bxb1	+	0	2	sfGFP61485515
sfGFP	61	444	0.12333333333333334	C12	117	AFU	485	515	diff T13m FL T7RNAP 1	pT7 GFP/pSal Bxb1	+	0	3	sfGFP61485515
sfGFP	61	444	0.12333333333333334	D1	112	AFU	485	515	diff FL T7RNAP 2	pT7 GFP	+	100	1	sfGFP61485515
sfGFP	61	444	0.12333333333333334	D2	105	AFU	485	515	diff FL T7RNAP 2	pT7 GFP	+	100	2	sfGFP61485515
sfGFP	61	444	0.12333333333333334	D3	115	AFU	485	515	diff FL T7RNAP 2	pT7 GFP	+	100	3	sfGFP61485515
sfGFP	61	444	0.12333333333333334	D4	109	AFU	485	515	diff FL T7RNAP 2	pT7 GFP/pSal Bxb1	+	100	1	sfGFP61485515
sfGFP	61	444	0.12333333333333334	D5	114	AFU	485	515	diff FL T7RNAP 2	pT7 GFP/pSal Bxb1	+	100	2	sfGFP61485515
sfGFP	61	444	0.12333333333333334	D6	117	AFU	485	515	diff FL T7RNAP 2	pT7 GFP/pSal Bxb1	+	100	3	sfGFP61485515
sfGFP	61	444	0.12333333333333334	D7	113	AFU	485	515	diff T13m FL T7RNAP 1	pT7 GFP	+	100	1	sfGFP61485515
sfGFP	61	444	0.12333333333333334	D8	111	AFU	485	515	diff T13m FL T7RNAP 1	pT7 GFP	+	100	2	sfGFP61485515
sfGFP	61	444	0.12333333333333334	D9	114	AFU	485	515	diff T13m FL T7RNAP 1	pT7 GFP	+	100	3	sfGFP61485515
sfGFP	61	444	0.12333333333333334	D10	113	AFU	485	515	diff T13m FL T7RNAP 1	pT7 GFP/pSal Bxb1	+	100	1	sfGFP61485515
sfGFP	61	444	0.12333333333333334	D11	118	AFU	485	515	diff T13m FL T7RNAP 1	pT7 GFP/pSal Bxb1	+	100	2	sfGFP61485515
sfGFP	61	444	0.12333333333333334	D12	108	AFU	485	515	diff T13m FL T7RNAP 1	pT7 GFP/pSal Bxb1	+	100	3	sfGFP61485515
sfGFP	61	444	0.12333333333333334	E1	116	AFU	485	515	diff T13m FL T7RNAP 2	pT7 GFP	+	0	1	sfGFP61485515
sfGFP	61	444	0.12333333333333334	E2	116	AFU	485	515	diff T13m FL T7RNAP 2	pT7 GFP	+	0	2	sfGFP61485515
sfGFP	61	444	0.12333333333333334	E3	125	AFU	485	515	diff T13m FL T7RNAP 2	pT7 GFP	+	0	3	sfGFP61485515
sfGFP	61	444	0.12333333333333334	E4	114	AFU	485	515	diff T13m FL T7RNAP 2	pT7 GFP/pSal Bxb1	+	0	1	sfGFP61485515
sfGFP	61	444	0.12333333333333334	E5	109	AFU	485	515	diff T13m FL T7RNAP 2	pT7 GFP/pSal Bxb1	+	0	2	sfGFP61485515
sfGFP	61	444	0.12333333333333334	E6	112	AFU	485	515	diff T13m FL T7RNAP 2	pT7 GFP/pSal Bxb1	+	0	3	sfGFP61485515
sfGFP	61	444	0.12333333333333334	E7	114	AFU	485	515	JS006	pT7 GFP	+	0	1	sfGFP61485515
sfGFP	61	444	0.12333333333333334	E8	117	AFU	485	515	JS006	pT7 GFP	+	0	2	sfGFP61485515
sfGFP	61	444	0.12333333333333334	E9	120	AFU	485	515	JS006	pT7 GFP	+	0	3	sfGFP61485515
sfGFP	61	444	0.12333333333333334	E10	109	AFU	485	515	JS006	pT7 GFP/pSal Bxb1	+	0	1	sfGFP61485515
sfGFP	61	444	0.12333333333333334	E11	110	AFU	485	515	JS006	pT7 GFP/pSal Bxb1	+	0	2	sfGFP61485515
sfGFP	61	444	0.12333333333333334	E12	114	AFU	485	515	JS006	pT7 GFP/pSal Bxb1	+	0	3	sfGFP61485515
sfGFP	61	444	0.12333333333333334	F1	119	AFU	485	515	diff T13m FL T7RNAP 2	pT7 GFP	+	100	1	sfGFP61485515
sfGFP	61	444	0.12333333333333334	F2	107	AFU	485	515	diff T13m FL T7RNAP 2	pT7 GFP	+	100	2	sfGFP61485515
sfGFP	61	444	0.12333333333333334	F3	123	AFU	485	515	diff T13m FL T7RNAP 2	pT7 GFP	+	100	3	sfGFP61485515
sfGFP	61	444	0.12333333333333334	F4	117	AFU	485	515	diff T13m FL T7RNAP 2	pT7 GFP/pSal Bxb1	+	100	1	sfGFP61485515
sfGFP	61	444	0.12333333333333334	F5	107	AFU	485	515	diff T13m FL T7RNAP 2	pT7 GFP/pSal Bxb1	+	100	2	sfGFP61485515
sfGFP	61	444	0.12333333333333334	F6	115	AFU	485	515	diff T13m FL T7RNAP 2	pT7 GFP/pSal Bxb1	+	100	3	sfGFP61485515
sfGFP	61	444	0.12333333333333334	F7	111	AFU	485	515	JS006	pT7 GFP	+	100	1	sfGFP61485515
sfGFP	61	444	0.12333333333333334	F8	109	AFU	485	515	JS006	pT7 GFP	+	100	2	sfGFP61485515
sfGFP	61	444	0.12333333333333334	F9	111	AFU	485	515	JS006	pT7 GFP	+	100	3	sfGFP61485515
sfGFP	61	444	0.12333333333333334	F10	111	AFU	485	515	JS006	pT7 GFP/pSal Bxb1	+	100	1	sfGFP61485515
sfGFP	61	444	0.12333333333333334	F11	117	AFU	485	515	JS006	pT7 GFP/pSal Bxb1	+	100	2	sfGFP61485515
sfGFP	61	444	0.12333333333333334	F12	110	AFU	485	515	JS006	pT7 GFP/pSal Bxb1	+	100	3	sfGFP61485515
sfGFP	61	1044	0.29	A1	115	AFU	485	515	diff split T7RNAP	pT7 GFP	+	0	1	sfGFP61485515
sfGFP	61	1044	0.29	A2	122	AFU	485	515	diff split T7RNAP	pT7 GFP	+	0	2	sfGFP61485515
sfGFP	61	1044	0.29	A3	111	AFU	485	515	diff split T7RNAP	pT7 GFP	+	0	3	sfGFP61485515
sfGFP	61	1044	0.29	A4	120	AFU	485	515	diff split T7RNAP	pT7 GFP/pSal Bxb1	+	0	1	sfGFP61485515
sfGFP	61	1044	0.29	A5	113	AFU	485	515	diff split T7RNAP	pT7 GFP/pSal Bxb1	+	0	2	sfGFP61485515
sfGFP	61	1044	0.29	A6	112	AFU	485	515	diff split T7RNAP	pT7 GFP/pSal Bxb1	+	0	3	sfGFP61485515
sfGFP	61	1044	0.29	A7	114	AFU	485	515	diff FL T7RNAP 1	pT7 GFP	+	0	1	sfGFP61485515
sfGFP	61	1044	0.29	A8	114	AFU	485	515	diff FL T7RNAP 1	pT7 GFP	+	0	2	sfGFP61485515
sfGFP	61	1044	0.29	A9	112	AFU	485	515	diff FL T7RNAP 1	pT7 GFP	+	0	3	sfGFP61485515
sfGFP	61	1044	0.29	A10	103	AFU	485	515	diff FL T7RNAP 1	pT7 GFP/pSal Bxb1	+	0	1	sfGFP61485515
sfGFP	61	1044	0.29	A11	111	AFU	485	515	diff FL T7RNAP 1	pT7 GFP/pSal Bxb1	+	0	2	sfGFP61485515
sfGFP	61	1044	0.29	A12	111	AFU	485	515	diff FL T7RNAP 1	pT7 GFP/pSal Bxb1	+	0	3	sfGFP61485515
sfGFP	61	1044	0.29	B1	113	AFU	485	515	diff split T7RNAP	pT7 GFP	+	100	1	sfGFP61485515
sfGFP	61	1044	0.29	B2	110	AFU	485	515	diff split T7RNAP	pT7 GFP	+	100	2	sfGFP61485515
sfGFP	61	1044	0.29	B3	122	AFU	485	515	diff split T7RNAP	pT7 GFP	+	100	3	sfGFP61485515
sfGFP	61	1044	0.29	B4	119	AFU	485	515	diff split T7RNAP	pT7 GFP/pSal Bxb1	+	100	1	sfGFP61485515
sfGFP	61	1044	0.29	B5	124	AFU	485	515	diff split T7RNAP	pT7 GFP/pSal Bxb1	+	100	2	sfGFP61485515
sfGFP	61	1044	0.29	B6	111	AFU	485	515	diff split T7RNAP	pT7 GFP/pSal Bxb1	+	100	3	sfGFP61485515
sfGFP	61	1044	0.29	B7	109	AFU	485	515	diff FL T7RNAP 1	pT7 GFP	+	100	1	sfGFP61485515
sfGFP	61	1044	0.29	B8	113	AFU	485	515	diff FL T7RNAP 1	pT7 GFP	+	100	2	sfGFP61485515
sfGFP	61	1044	0.29	B9	110	AFU	485	515	diff FL T7RNAP 1	pT7 GFP	+	100	3	sfGFP61485515
sfGFP	61	1044	0.29	B10	112	AFU	485	515	diff FL T7RNAP 1	pT7 GFP/pSal Bxb1	+	100	1	sfGFP61485515
sfGFP	61	1044	0.29	B11	115	AFU	485	515	diff FL T7RNAP 1	pT7 GFP/pSal Bxb1	+	100	2	sfGFP61485515
sfGFP	61	1044	0.29	B12	119	AFU	485	515	diff FL T7RNAP 1	pT7 GFP/pSal Bxb1	+	100	3	sfGFP61485515
sfGFP	61	1044	0.29	C1	123	AFU	485	515	diff FL T7RNAP 2	pT7 GFP	+	0	1	sfGFP61485515
sfGFP	61	1044	0.29	C2	105	AFU	485	515	diff FL T7RNAP 2	pT7 GFP	+	0	2	sfGFP61485515
sfGFP	61	1044	0.29	C3	113	AFU	485	515	diff FL T7RNAP 2	pT7 GFP	+	0	3	sfGFP61485515
sfGFP	61	1044	0.29	C4	117	AFU	485	515	diff FL T7RNAP 2	pT7 GFP/pSal Bxb1	+	0	1	sfGFP61485515
sfGFP	61	1044	0.29	C5	113	AFU	485	515	diff FL T7RNAP 2	pT7 GFP/pSal Bxb1	+	0	2	sfGFP61485515
sfGFP	61	1044	0.29	C6	120	AFU	485	515	diff FL T7RNAP 2	pT7 GFP/pSal Bxb1	+	0	3	sfGFP61485515
sfGFP	61	1044	0.29	C7	111	AFU	485	515	diff T13m FL T7RNAP 1	pT7 GFP	+	0	1	sfGFP61485515
sfGFP	61	1044	0.29	C8	119	AFU	485	515	diff T13m FL T7RNAP 1	pT7 GFP	+	0	2	sfGFP61485515
sfGFP	61	1044	0.29	C9	104	AFU	485	515	diff T13m FL T7RNAP 1	pT7 GFP	+	0	3	sfGFP61485515
sfGFP	61	1044	0.29	C10	112	AFU	485	515	diff T13m FL T7RNAP 1	pT7 GFP/pSal Bxb1	+	0	1	sfGFP61485515
sfGFP	61	1044	0.29	C11	114	AFU	485	515	diff T13m FL T7RNAP 1	pT7 GFP/pSal Bxb1	+	0	2	sfGFP61485515
sfGFP	61	1044	0.29	C12	102	AFU	485	515	diff T13m FL T7RNAP 1	pT7 GFP/pSal Bxb1	+	0	3	sfGFP61485515
sfGFP	61	1044	0.29	D1	116	AFU	485	515	diff FL T7RNAP 2	pT7 GFP	+	100	1	sfGFP61485515
sfGFP	61	1044	0.29	D2	109	AFU	485	515	diff FL T7RNAP 2	pT7 GFP	+	100	2	sfGFP61485515
sfGFP	61	1044	0.29	D3	115	AFU	485	515	diff FL T7RNAP 2	pT7 GFP	+	100	3	sfGFP61485515
sfGFP	61	1044	0.29	D4	118	AFU	485	515	diff FL T7RNAP 2	pT7 GFP/pSal Bxb1	+	100	1	sfGFP61485515
sfGFP	61	1044	0.29	D5	110	AFU	485	515	diff FL T7RNAP 2	pT7 GFP/pSal Bxb1	+	100	2	sfGFP61485515
sfGFP	61	1044	0.29	D6	107	AFU	485	515	diff FL T7RNAP 2	pT7 GFP/pSal Bxb1	+	100	3	sfGFP61485515
sfGFP	61	1044	0.29	D7	117	AFU	485	515	diff T13m FL T7RNAP 1	pT7 GFP	+	100	1	sfGFP61485515
sfGFP	61	1044	0.29	D8	117	AFU	485	515	diff T13m FL T7RNAP 1	pT7 GFP	+	100	2	sfGFP61485515
sfGFP	61	1044	0.29	D9	111	AFU	485	515	diff T13m FL T7RNAP 1	pT7 GFP	+	100	3	sfGFP61485515
sfGFP	61	1044	0.29	D10	109	AFU	485	515	diff T13m FL T7RNAP 1	pT7 GFP/pSal Bxb1	+	100	1	sfGFP61485515
sfGFP	61	1044	0.29	D11	108	AFU	485	515	diff T13m FL T7RNAP 1	pT7 GFP/pSal Bxb1	+	100	2	sfGFP61485515
sfGFP	61	1044	0.29	D12	120	AFU	485	515	diff T13m FL T7RNAP 1	pT7 GFP/pSal Bxb1	+	100	3	sfGFP61485515
sfGFP	61	1044	0.29	E1	117	AFU	485	515	diff T13m FL T7RNAP 2	pT7 GFP	+	0	1	sfGFP61485515
sfGFP	61	1044	0.29	E2	112	AFU	485	515	diff T13m FL T7RNAP 2	pT7 GFP	+	0	2	sfGFP61485515
sfGFP	61	1044	0.29	E3	115	AFU	485	515	diff T13m FL T7RNAP 2	pT7 GFP	+	0	3	sfGFP61485515
sfGFP	61	1044	0.29	E4	113	AFU	485	515	diff T13m FL T7RNAP 2	pT7 GFP/pSal Bxb1	+	0	1	sfGFP61485515
sfGFP	61	1044	0.29	E5	119	AFU	485	515	diff T13m FL T7RNAP 2	pT7 GFP/pSal Bxb1	+	0	2	sfGFP61485515
sfGFP	61	1044	0.29	E6	120	AFU	485	515	diff T13m FL T7RNAP 2	pT7 GFP/pSal Bxb1	+	0	3	sfGFP61485515
sfGFP	61	1044	0.29	E7	104	AFU	485	515	JS006	pT7 GFP	+	0	1	sfGFP61485515
sfGFP	61	1044	0.29	E8	107	AFU	485	515	JS006	pT7 GFP	+	0	2	sfGFP61485515
sfGFP	61	1044	0.29	E9	109	AFU	485	515	JS006	pT7 GFP	+	0	3	sfGFP61485515
sfGFP	61	1044	0.29	E10	117	AFU	485	515	JS006	pT7 GFP/pSal Bxb1	+	0	1	sfGFP61485515
sfGFP	61	1044	0.29	E11	105	AFU	485	515	JS006	pT7 GFP/pSal Bxb1	+	0	2	sfGFP61485515
sfGFP	61	1044	0.29	E12	112	AFU	485	515	JS006	pT7 GFP/pSal Bxb1	+	0	3	sfGFP61485515
sfGFP	61	1044	0.29	F1	111	AFU	485	515	diff T13m FL T7RNAP 2	pT7 GFP	+	100	1	sfGFP61485515
sfGFP	61	1044	0.29	F2	114	AFU	485	515	diff T13m FL T7RNAP 2	pT7 GFP	+	100	2	sfGFP61485515
sfGFP	61	1044	0.29	F3	117	AFU	485	515	diff T13m FL T7RNAP 2	pT7 GFP	+	100	3	sfGFP61485515
sfGFP	61	1044	0.29	F4	118	AFU	485	515	diff T13m FL T7RNAP 2	pT7 GFP/pSal Bxb1	+	100	1	sfGFP61485515
sfGFP	61	1044	0.29	F5	118	AFU	485	515	diff T13m FL T7RNAP 2	pT7 GFP/pSal Bxb1	+	100	2	sfGFP61485515
sfGFP	61	1044	0.29	F6	110	AFU	485	515	diff T13m FL T7RNAP 2	pT7 GFP/pSal Bxb1	+	100	3	sfGFP61485515
sfGFP	61	1044	0.29	F7	111	AFU	485	515	JS006	pT7 GFP	+	100	1	sfGFP61485515
sfGFP	61	1044	0.29	F8	109	AFU	485	515	JS006	pT7 GFP	+	100	2	sfGFP61485515
sfGFP	61	1044	0.29	F9	112	AFU	485	515	JS006	pT7 GFP	+	100	3	sfGFP61485515
sfGFP	61	1044	0.29	F10	108	AFU	485	515	JS006	pT7 GFP/pSal Bxb1	+	100	1	sfGFP61485515
sfGFP	61	1044	0.29	F11	105	AFU	485	515	JS006	pT7 GFP/pSal Bxb1	+	100	2	sfGFP61485515
sfGFP	61	1044	0.29	F12	116	AFU	485	515	JS006	pT7 GFP/pSal Bxb1	+	100	3	sfGFP61485515
sfGFP	61	1644	0.45666666666666667	A1	116	AFU	485	515	diff split T7RNAP	pT7 GFP	+	0	1	sfGFP61485515
sfGFP	61	1644	0.45666666666666667	A2	116	AFU	485	515	diff split T7RNAP	pT7 GFP	+	0	2	sfGFP61485515
sfGFP	61	1644	0.45666666666666667	A3	115	AFU	485	515	diff split T7RNAP	pT7 GFP	+	0	3	sfGFP61485515
sfGFP	61	1644	0.45666666666666667	A4	114	AFU	485	515	diff split T7RNAP	pT7 GFP/pSal Bxb1	+	0	1	sfGFP61485515
sfGFP	61	1644	0.45666666666666667	A5	111	AFU	485	515	diff split T7RNAP	pT7 GFP/pSal Bxb1	+	0	2	sfGFP61485515
sfGFP	61	1644	0.45666666666666667	A6	120	AFU	485	515	diff split T7RNAP	pT7 GFP/pSal Bxb1	+	0	3	sfGFP61485515
sfGFP	61	1644	0.45666666666666667	A7	111	AFU	485	515	diff FL T7RNAP 1	pT7 GFP	+	0	1	sfGFP61485515
sfGFP	61	1644	0.45666666666666667	A8	120	AFU	485	515	diff FL T7RNAP 1	pT7 GFP	+	0	2	sfGFP61485515
sfGFP	61	1644	0.45666666666666667	A9	110	AFU	485	515	diff FL T7RNAP 1	pT7 GFP	+	0	3	sfGFP61485515
sfGFP	61	1644	0.45666666666666667	A10	113	AFU	485	515	diff FL T7RNAP 1	pT7 GFP/pSal Bxb1	+	0	1	sfGFP61485515
sfGFP	61	1644	0.45666666666666667	A11	115	AFU	485	515	diff FL T7RNAP 1	pT7 GFP/pSal Bxb1	+	0	2	sfGFP61485515
sfGFP	61	1644	0.45666666666666667	A12	106	AFU	485	515	diff FL T7RNAP 1	pT7 GFP/pSal Bxb1	+	0	3	sfGFP61485515
sfGFP	61	1644	0.45666666666666667	B1	110	AFU	485	515	diff split T7RNAP	pT7 GFP	+	100	1	sfGFP61485515
sfGFP	61	1644	0.45666666666666667	B2	108	AFU	485	515	diff split T7RNAP	pT7 GFP	+	100	2	sfGFP61485515
sfGFP	61	1644	0.45666666666666667	B3	107	AFU	485	515	diff split T7RNAP	pT7 GFP	+	100	3	sfGFP61485515
sfGFP	61	1644	0.45666666666666667	B4	120	AFU	485	515	diff split T7RNAP	pT7 GFP/pSal Bxb1	+	100	1	sfGFP61485515
sfGFP	61	1644	0.45666666666666667	B5	113	AFU	485	515	diff split T7RNAP	pT7 GFP/pSal Bxb1	+	100	2	sfGFP61485515
sfGFP	61	1644	0.45666666666666667	B6	108	AFU	485	515	diff split T7RNAP	pT7 GFP/pSal Bxb1	+	100	3	sfGFP61485515
sfGFP	61	1644	0.45666666666666667	B7	107	AFU	485	515	diff FL T7RNAP 1	pT7 GFP	+	100	1	sfGFP61485515
sfGFP	61	1644	0.45666666666666667	B8	109	AFU	485	515	diff FL T7RNAP 1	pT7 GFP	+	100	2	sfGFP61485515
sfGFP	61	1644	0.45666666666666667	B9	108	AFU	485	515	diff FL T7RNAP 1	pT7 GFP	+	100	3	sfGFP61485515
sfGFP	61	1644	0.45666666666666667	B10	112	AFU	485	515	diff FL T7RNAP 1	pT7 GFP/pSal Bxb1	+	100	1	sfGFP61485515
sfGFP	61	1644	0.45666666666666667	B11	106	AFU	485	515	diff FL T7RNAP 1	pT7 GFP/pSal Bxb1	+	100	2	sfGFP61485515
sfGFP	61	1644	0.45666666666666667	B12	107	AFU	485	515	diff FL T7RNAP 1	pT7 GFP/pSal Bxb1	+	100	3	sfGFP61485515
sfGFP	61	1644	0.45666666666666667	C1	107	AFU	485	515	diff FL T7RNAP 2	pT7 GFP	+	0	1	sfGFP61485515
sfGFP	61	1644	0.45666666666666667	C2	126	AFU	485	515	diff FL T7RNAP 2	pT7 GFP	+	0	2	sfGFP61485515
sfGFP	61	1644	0.45666666666666667	C3	114	AFU	485	515	diff FL T7RNAP 2	pT7 GFP	+	0	3	sfGFP61485515
sfGFP	61	1644	0.45666666666666667	C4	112	AFU	485	515	diff FL T7RNAP 2	pT7 GFP/pSal Bxb1	+	0	1	sfGFP61485515
sfGFP	61	1644	0.45666666666666667	C5	107	AFU	485	515	diff FL T7RNAP 2	pT7 GFP/pSal Bxb1	+	0	2	sfGFP61485515
sfGFP	61	1644	0.45666666666666667	C6	119	AFU	485	515	diff FL T7RNAP 2	pT7 GFP/pSal Bxb1	+	0	3	sfGFP61485515
sfGFP	61	1644	0.45666666666666667	C7	105	AFU	485	515	diff T13m FL T7RNAP 1	pT7 GFP	+	0	1	sfGFP61485515
sfGFP	61	1644	0.45666666666666667	C8	114	AFU	485	515	diff T13m FL T7RNAP 1	pT7 GFP	+	0	2	sfGFP61485515
sfGFP	61	1644	0.45666666666666667	C9	115	AFU	485	515	diff T13m FL T7RNAP 1	pT7 GFP	+	0	3	sfGFP61485515
sfGFP	61	1644	0.45666666666666667	C10	107	AFU	485	515	diff T13m FL T7RNAP 1	pT7 GFP/pSal Bxb1	+	0	1	sfGFP61485515
sfGFP	61	1644	0.45666666666666667	C11	125	AFU	485	515	diff T13m FL T7RNAP 1	pT7 GFP/pSal Bxb1	+	0	2	sfGFP61485515
sfGFP	61	1644	0.45666666666666667	C12	98	AFU	485	515	diff T13m FL T7RNAP 1	pT7 GFP/pSal Bxb1	+	0	3	sfGFP61485515
sfGFP	61	1644	0.45666666666666667	D1	116	AFU	485	515	diff FL T7RNAP 2	pT7 GFP	+	100	1	sfGFP61485515
sfGFP	61	1644	0.45666666666666667	D2	105	AFU	485	515	diff FL T7RNAP 2	pT7 GFP	+	100	2	sfGFP61485515
sfGFP	61	1644	0.45666666666666667	D3	115	AFU	485	515	diff FL T7RNAP 2	pT7 GFP	+	100	3	sfGFP61485515
sfGFP	61	1644	0.45666666666666667	D4	106	AFU	485	515	diff FL T7RNAP 2	pT7 GFP/pSal Bxb1	+	100	1	sfGFP61485515
sfGFP	61	1644	0.45666666666666667	D5	124	AFU	485	515	diff FL T7RNAP 2	pT7 GFP/pSal Bxb1	+	100	2	sfGFP61485515
sfGFP	61	1644	0.45666666666666667	D6	112	AFU	485	515	diff FL T7RNAP 2	pT7 GFP/pSal Bxb1	+	100	3	sfGFP61485515
sfGFP	61	1644	0.45666666666666667	D7	110	AFU	485	515	diff T13m FL T7RNAP 1	pT7 GFP	+	100	1	sfGFP61485515
sfGFP	61	1644	0.45666666666666667	D8	114	AFU	485	515	diff T13m FL T7RNAP 1	pT7 GFP	+	100	2	sfGFP61485515
sfGFP	61	1644	0.45666666666666667	D9	119	AFU	485	515	diff T13m FL T7RNAP 1	pT7 GFP	+	100	3	sfGFP61485515
sfGFP	61	1644	0.45666666666666667	D10	118	AFU	485	515	diff T13m FL T7RNAP 1	pT7 GFP/pSal Bxb1	+	100	1	sfGFP61485515
sfGFP	61	1644	0.45666666666666667	D11	112	AFU	485	515	diff T13m FL T7RNAP 1	pT7 GFP/pSal Bxb1	+	100	2	sfGFP61485515
sfGFP	61	1644	0.45666666666666667	D12	110	AFU	485	515	diff T13m FL T7RNAP 1	pT7 GFP/pSal Bxb1	+	100	3	sfGFP61485515
sfGFP	61	1644	0.45666666666666667	E1	120	AFU	485	515	diff T13m FL T7RNAP 2	pT7 GFP	+	0	1	sfGFP61485515
sfGFP	61	1644	0.45666666666666667	E2	106	AFU	485	515	diff T13m FL T7RNAP 2	pT7 GFP	+	0	2	sfGFP61485515
sfGFP	61	1644	0.45666666666666667	E3	115	AFU	485	515	diff T13m FL T7RNAP 2	pT7 GFP	+	0	3	sfGFP61485515
sfGFP	61	1644	0.45666666666666667	E4	109	AFU	485	515	diff T13m FL T7RNAP 2	pT7 GFP/pSal Bxb1	+	0	1	sfGFP61485515
sfGFP	61	1644	0.45666666666666667	E5	106	AFU	485	515	diff T13m FL T7RNAP 2	pT7 GFP/pSal Bxb1	+	0	2	sfGFP61485515
sfGFP	61	1644	0.45666666666666667	E6	111	AFU	485	515	diff T13m FL T7RNAP 2	pT7 GFP/pSal Bxb1	+	0	3	sfGFP61485515
sfGFP	61	1644	0.45666666666666667	E7	109	AFU	485	515	JS006	pT7 GFP	+	0	1	sfGFP61485515
sfGFP	61	1644	0.45666666666666667	E8	110	AFU	485	515	JS006	pT7 GFP	+	0	2	sfGFP61485515
sfGFP	61	1644	0.45666666666666667	E9	112	AFU	485	515	JS006	pT7 GFP	+	0	3	sfGFP61485515
sfGFP	61	1644	0.45666666666666667	E10	110	AFU	485	515	JS006	pT7 GFP/pSal Bxb1	+	0	1	sfGFP61485515
sfGFP	61	1644	0.45666666666666667	E11	118	AFU	485	515	JS006	pT7 GFP/pSal Bxb1	+	0	2	sfGFP61485515
sfGFP	61	1644	0.45666666666666667	E12	108	AFU	485	515	JS006	pT7 GFP/pSal Bxb1	+	0	3	sfGFP61485515
sfGFP	61	1644	0.45666666666666667	F1	110	AFU	485	515	diff T13m FL T7RNAP 2	pT7 GFP	+	100	1	sfGFP61485515
sfGFP	61	1644	0.45666666666666667	F2	106	AFU	485	515	diff T13m FL T7RNAP 2	pT7 GFP	+	100	2	sfGFP61485515
sfGFP	61	1644	0.45666666666666667	F3	116	AFU	485	515	diff T13m FL T7RNAP 2	pT7 GFP	+	100	3	sfGFP61485515
sfGFP	61	1644	0.45666666666666667	F4	115	AFU	485	515	diff T13m FL T7RNAP 2	pT7 GFP/pSal Bxb1	+	100	1	sfGFP61485515
sfGFP	61	1644	0.45666666666666667	F5	108	AFU	485	515	diff T13m FL T7RNAP 2	pT7 GFP/pSal Bxb1	+	100	2	sfGFP61485515
sfGFP	61	1644	0.45666666666666667	F6	107	AFU	485	515	diff T13m FL T7RNAP 2	pT7 GFP/pSal Bxb1	+	100	3	sfGFP61485515
sfGFP	61	1644	0.45666666666666667	F7	111	AFU	485	515	JS006	pT7 GFP	+	100	1	sfGFP61485515
sfGFP	61	1644	0.45666666666666667	F8	115	AFU	485	515	JS006	pT7 GFP	+	100	2	sfGFP61485515
sfGFP	61	1644	0.45666666666666667	F9	112	AFU	485	515	JS006	pT7 GFP	+	100	3	sfGFP61485515
sfGFP	61	1644	0.45666666666666667	F10	113	AFU	485	515	JS006	pT7 GFP/pSal Bxb1	+	100	1	sfGFP61485515
sfGFP	61	1644	0.45666666666666667	F11	112	AFU	485	515	JS006	pT7 GFP/pSal Bxb1	+	100	2	sfGFP61485515
sfGFP	61	1644	0.45666666666666667	F12	107	AFU	485	515	JS006	pT7 GFP/pSal Bxb1	+	100	3	sfGFP61485515
sfGFP	61	2244	0.6233333333333333	A1	111	AFU	485	515	diff split T7RNAP	pT7 GFP	+	0	1	sfGFP61485515
sfGFP	61	2244	0.6233333333333333	A2	112	AFU	485	515	diff split T7RNAP	pT7 GFP	+	0	2	sfGFP61485515
sfGFP	61	2244	0.6233333333333333	A3	114	AFU	485	515	diff split T7RNAP	pT7 GFP	+	0	3	sfGFP61485515
sfGFP	61	2244	0.6233333333333333	A4	115	AFU	485	515	diff split T7RNAP	pT7 GFP/pSal Bxb1	+	0	1	sfGFP61485515
sfGFP	61	2244	0.6233333333333333	A5	111	AFU	485	515	diff split T7RNAP	pT7 GFP/pSal Bxb1	+	0	2	sfGFP61485515
sfGFP	61	2244	0.6233333333333333	A6	112	AFU	485	515	diff split T7RNAP	pT7 GFP/pSal Bxb1	+	0	3	sfGFP61485515
sfGFP	61	2244	0.6233333333333333	A7	111	AFU	485	515	diff FL T7RNAP 1	pT7 GFP	+	0	1	sfGFP61485515
sfGFP	61	2244	0.6233333333333333	A8	113	AFU	485	515	diff FL T7RNAP 1	pT7 GFP	+	0	2	sfGFP61485515
sfGFP	61	2244	0.6233333333333333	A9	113	AFU	485	515	diff FL T7RNAP 1	pT7 GFP	+	0	3	sfGFP61485515
sfGFP	61	2244	0.6233333333333333	A10	106	AFU	485	515	diff FL T7RNAP 1	pT7 GFP/pSal Bxb1	+	0	1	sfGFP61485515
sfGFP	61	2244	0.6233333333333333	A11	112	AFU	485	515	diff FL T7RNAP 1	pT7 GFP/pSal Bxb1	+	0	2	sfGFP61485515
sfGFP	61	2244	0.6233333333333333	A12	104	AFU	485	515	diff FL T7RNAP 1	pT7 GFP/pSal Bxb1	+	0	3	sfGFP61485515
sfGFP	61	2244	0.6233333333333333	B1	121	AFU	485	515	diff split T7RNAP	pT7 GFP	+	100	1	sfGFP61485515
sfGFP	61	2244	0.6233333333333333	B2	117	AFU	485	515	diff split T7RNAP	pT7 GFP	+	100	2	sfGFP61485515
sfGFP	61	2244	0.6233333333333333	B3	125	AFU	485	515	diff split T7RNAP	pT7 GFP	+	100	3	sfGFP61485515
sfGFP	61	2244	0.6233333333333333	B4	114	AFU	485	515	diff split T7RNAP	pT7 GFP/pSal Bxb1	+	100	1	sfGFP61485515
sfGFP	61	2244	0.6233333333333333	B5	104	AFU	485	515	diff split T7RNAP	pT7 GFP/pSal Bxb1	+	100	2	sfGFP61485515
sfGFP	61	2244	0.6233333333333333	B6	123	AFU	485	515	diff split T7RNAP	pT7 GFP/pSal Bxb1	+	100	3	sfGFP61485515
sfGFP	61	2244	0.6233333333333333	B7	116	AFU	485	515	diff FL T7RNAP 1	pT7 GFP	+	100	1	sfGFP61485515
sfGFP	61	2244	0.6233333333333333	B8	107	AFU	485	515	diff FL T7RNAP 1	pT7 GFP	+	100	2	sfGFP61485515
sfGFP	61	2244	0.6233333333333333	B9	102	AFU	485	515	diff FL T7RNAP 1	pT7 GFP	+	100	3	sfGFP61485515
sfGFP	61	2244	0.6233333333333333	B10	109	AFU	485	515	diff FL T7RNAP 1	pT7 GFP/pSal Bxb1	+	100	1	sfGFP61485515
sfGFP	61	2244	0.6233333333333333	B11	122	AFU	485	515	diff FL T7RNAP 1	pT7 GFP/pSal Bxb1	+	100	2	sfGFP61485515
sfGFP	61	2244	0.6233333333333333	B12	108	AFU	485	515	diff FL T7RNAP 1	pT7 GFP/pSal Bxb1	+	100	3	sfGFP61485515
sfGFP	61	2244	0.6233333333333333	C1	112	AFU	485	515	diff FL T7RNAP 2	pT7 GFP	+	0	1	sfGFP61485515
sfGFP	61	2244	0.6233333333333333	C2	118	AFU	485	515	diff FL T7RNAP 2	pT7 GFP	+	0	2	sfGFP61485515
sfGFP	61	2244	0.6233333333333333	C3	113	AFU	485	515	diff FL T7RNAP 2	pT7 GFP	+	0	3	sfGFP61485515
sfGFP	61	2244	0.6233333333333333	C4	123	AFU	485	515	diff FL T7RNAP 2	pT7 GFP/pSal Bxb1	+	0	1	sfGFP61485515
sfGFP	61	2244	0.6233333333333333	C5	105	AFU	485	515	diff FL T7RNAP 2	pT7 GFP/pSal Bxb1	+	0	2	sfGFP61485515
sfGFP	61	2244	0.6233333333333333	C6	126	AFU	485	515	diff FL T7RNAP 2	pT7 GFP/pSal Bxb1	+	0	3	sfGFP61485515
sfGFP	61	2244	0.6233333333333333	C7	106	AFU	485	515	diff T13m FL T7RNAP 1	pT7 GFP	+	0	1	sfGFP61485515
sfGFP	61	2244	0.6233333333333333	C8	104	AFU	485	515	diff T13m FL T7RNAP 1	pT7 GFP	+	0	2	sfGFP61485515
sfGFP	61	2244	0.6233333333333333	C9	106	AFU	485	515	diff T13m FL T7RNAP 1	pT7 GFP	+	0	3	sfGFP61485515
sfGFP	61	2244	0.6233333333333333	C10	113	AFU	485	515	diff T13m FL T7RNAP 1	pT7 GFP/pSal Bxb1	+	0	1	sfGFP61485515
sfGFP	61	2244	0.6233333333333333	C11	112	AFU	485	515	diff T13m FL T7RNAP 1	pT7 GFP/pSal Bxb1	+	0	2	sfGFP61485515
sfGFP	61	2244	0.6233333333333333	C12	112	AFU	485	515	diff T13m FL T7RNAP 1	pT7 GFP/pSal Bxb1	+	0	3	sfGFP61485515
sfGFP	61	2244	0.6233333333333333	D1	115	AFU	485	515	diff FL T7RNAP 2	pT7 GFP	+	100	1	sfGFP61485515
sfGFP	61	2244	0.6233333333333333	D2	106	AFU	485	515	diff FL T7RNAP 2	pT7 GFP	+	100	2	sfGFP61485515
sfGFP	61	2244	0.6233333333333333	D3	111	AFU	485	515	diff FL T7RNAP 2	pT7 GFP	+	100	3	sfGFP61485515
sfGFP	61	2244	0.6233333333333333	D4	115	AFU	485	515	diff FL T7RNAP 2	pT7 GFP/pSal Bxb1	+	100	1	sfGFP61485515
sfGFP	61	2244	0.6233333333333333	D5	102	AFU	485	515	diff FL T7RNAP 2	pT7 GFP/pSal Bxb1	+	100	2	sfGFP61485515
sfGFP	61	2244	0.6233333333333333	D6	110	AFU	485	515	diff FL T7RNAP 2	pT7 GFP/pSal Bxb1	+	100	3	sfGFP61485515
sfGFP	61	2244	0.6233333333333333	D7	105	AFU	485	515	diff T13m FL T7RNAP 1	pT7 GFP	+	100	1	sfGFP61485515
sfGFP	61	2244	0.6233333333333333	D8	109	AFU	485	515	diff T13m FL T7RNAP 1	pT7 GFP	+	100	2	sfGFP61485515
sfGFP	61	2244	0.6233333333333333	D9	112	AFU	485	515	diff T13m FL T7RNAP 1	pT7 GFP	+	100	3	sfGFP61485515
sfGFP	61	2244	0.6233333333333333	D10	120	AFU	485	515	diff T13m FL T7RNAP 1	pT7 GFP/pSal Bxb1	+	100	1	sfGFP61485515
sfGFP	61	2244	0.6233333333333333	D11	112	AFU	485	515	diff T13m FL T7RNAP 1	pT7 GFP/pSal Bxb1	+	100	2	sfGFP61485515
sfGFP	61	2244	0.6233333333333333	D12	105	AFU	485	515	diff T13m FL T7RNAP 1	pT7 GFP/pSal Bxb1	+	100	3	sfGFP61485515
sfGFP	61	2244	0.6233333333333333	E1	109	AFU	485	515	diff T13m FL T7RNAP 2	pT7 GFP	+	0	1	sfGFP61485515
sfGFP	61	2244	0.6233333333333333	E2	106	AFU	485	515	diff T13m FL T7RNAP 2	pT7 GFP	+	0	2	sfGFP61485515
sfGFP	61	2244	0.6233333333333333	E3	110	AFU	485	515	diff T13m FL T7RNAP 2	pT7 GFP	+	0	3	sfGFP61485515
sfGFP	61	2244	0.6233333333333333	E4	119	AFU	485	515	diff T13m FL T7RNAP 2	pT7 GFP/pSal Bxb1	+	0	1	sfGFP61485515
sfGFP	61	2244	0.6233333333333333	E5	113	AFU	485	515	diff T13m FL T7RNAP 2	pT7 GFP/pSal Bxb1	+	0	2	sfGFP61485515
sfGFP	61	2244	0.6233333333333333	E6	119	AFU	485	515	diff T13m FL T7RNAP 2	pT7 GFP/pSal Bxb1	+	0	3	sfGFP61485515
sfGFP	61	2244	0.6233333333333333	E7	113	AFU	485	515	JS006	pT7 GFP	+	0	1	sfGFP61485515
sfGFP	61	2244	0.6233333333333333	E8	115	AFU	485	515	JS006	pT7 GFP	+	0	2	sfGFP61485515
sfGFP	61	2244	0.6233333333333333	E9	122	AFU	485	515	JS006	pT7 GFP	+	0	3	sfGFP61485515
sfGFP	61	2244	0.6233333333333333	E10	110	AFU	485	515	JS006	pT7 GFP/pSal Bxb1	+	0	1	sfGFP61485515
sfGFP	61	2244	0.6233333333333333	E11	113	AFU	485	515	JS006	pT7 GFP/pSal Bxb1	+	0	2	sfGFP61485515
sfGFP	61	2244	0.6233333333333333	E12	99	AFU	485	515	JS006	pT7 GFP/pSal Bxb1	+	0	3	sfGFP61485515
sfGFP	61	2244	0.6233333333333333	F1	106	AFU	485	515	diff T13m FL T7RNAP 2	pT7 GFP	+	100	1	sfGFP61485515
sfGFP	61	2244	0.6233333333333333	F2	116	AFU	485	515	diff T13m FL T7RNAP 2	pT7 GFP	+	100	2	sfGFP61485515
sfGFP	61	2244	0.6233333333333333	F3	109	AFU	485	515	diff T13m FL T7RNAP 2	pT7 GFP	+	100	3	sfGFP61485515
sfGFP	61	2244	0.6233333333333333	F4	118	AFU	485	515	diff T13m FL T7RNAP 2	pT7 GFP/pSal Bxb1	+	100	1	sfGFP61485515
sfGFP	61	2244	0.6233333333333333	F5	111	AFU	485	515	diff T13m FL T7RNAP 2	pT7 GFP/pSal Bxb1	+	100	2	sfGFP61485515
sfGFP	61	2244	0.6233333333333333	F6	113	AFU	485	515	diff T13m FL T7RNAP 2	pT7 GFP/pSal Bxb1	+	100	3	sfGFP61485515
sfGFP	61	2244	0.6233333333333333	F7	115	AFU	485	515	JS006	pT7 GFP	+	100	1	sfGFP61485515
sfGFP	61	2244	0.6233333333333333	F8	114	AFU	485	515	JS006	pT7 GFP	+	100	2	sfGFP61485515
sfGFP	61	2244	0.6233333333333333	F9	100	AFU	485	515	JS006	pT7 GFP	+	100	3	sfGFP61485515
sfGFP	61	2244	0.6233333333333333	F10	110	AFU	485	515	JS006	pT7 GFP/pSal Bxb1	+	100	1	sfGFP61485515
sfGFP	61	2244	0.6233333333333333	F11	110	AFU	485	515	JS006	pT7 GFP/pSal Bxb1	+	100	2	sfGFP61485515
sfGFP	61	2244	0.6233333333333333	F12	112	AFU	485	515	JS006	pT7 GFP/pSal Bxb1	+	100	3	sfGFP61485515
sfGFP	61	2844	0.79	A1	113	AFU	485	515	diff split T7RNAP	pT7 GFP	+	0	1	sfGFP61485515
sfGFP	61	2844	0.79	A2	107	AFU	485	515	diff split T7RNAP	pT7 GFP	+	0	2	sfGFP61485515
sfGFP	61	2844	0.79	A3	128	AFU	485	515	diff split T7RNAP	pT7 GFP	+	0	3	sfGFP61485515
sfGFP	61	2844	0.79	A4	121	AFU	485	515	diff split T7RNAP	pT7 GFP/pSal Bxb1	+	0	1	sfGFP61485515
sfGFP	61	2844	0.79	A5	118	AFU	485	515	diff split T7RNAP	pT7 GFP/pSal Bxb1	+	0	2	sfGFP61485515
sfGFP	61	2844	0.79	A6	113	AFU	485	515	diff split T7RNAP	pT7 GFP/pSal Bxb1	+	0	3	sfGFP61485515
sfGFP	61	2844	0.79	A7	107	AFU	485	515	diff FL T7RNAP 1	pT7 GFP	+	0	1	sfGFP61485515
sfGFP	61	2844	0.79	A8	106	AFU	485	515	diff FL T7RNAP 1	pT7 GFP	+	0	2	sfGFP61485515
sfGFP	61	2844	0.79	A9	116	AFU	485	515	diff FL T7RNAP 1	pT7 GFP	+	0	3	sfGFP61485515
sfGFP	61	2844	0.79	A10	113	AFU	485	515	diff FL T7RNAP 1	pT7 GFP/pSal Bxb1	+	0	1	sfGFP61485515
sfGFP	61	2844	0.79	A11	121	AFU	485	515	diff FL T7RNAP 1	pT7 GFP/pSal Bxb1	+	0	2	sfGFP61485515
sfGFP	61	2844	0.79	A12	120	AFU	485	515	diff FL T7RNAP 1	pT7 GFP/pSal Bxb1	+	0	3	sfGFP61485515
sfGFP	61	2844	0.79	B1	114	AFU	485	515	diff split T7RNAP	pT7 GFP	+	100	1	sfGFP61485515
sfGFP	61	2844	0.79	B2	114	AFU	485	515	diff split T7RNAP	pT7 GFP	+	100	2	sfGFP61485515
sfGFP	61	2844	0.79	B3	113	AFU	485	515	diff split T7RNAP	pT7 GFP	+	100	3	sfGFP61485515
sfGFP	61	2844	0.79	B4	114	AFU	485	515	diff split T7RNAP	pT7 GFP/pSal Bxb1	+	100	1	sfGFP61485515
sfGFP	61	2844	0.79	B5	109	AFU	485	515	diff split T7RNAP	pT7 GFP/pSal Bxb1	+	100	2	sfGFP61485515
sfGFP	61	2844	0.79	B6	111	AFU	485	515	diff split T7RNAP	pT7 GFP/pSal Bxb1	+	100	3	sfGFP61485515
sfGFP	61	2844	0.79	B7	109	AFU	485	515	diff FL T7RNAP 1	pT7 GFP	+	100	1	sfGFP61485515
sfGFP	61	2844	0.79	B8	119	AFU	485	515	diff FL T7RNAP 1	pT7 GFP	+	100	2	sfGFP61485515
sfGFP	61	2844	0.79	B9	112	AFU	485	515	diff FL T7RNAP 1	pT7 GFP	+	100	3	sfGFP61485515
sfGFP	61	2844	0.79	B10	104	AFU	485	515	diff FL T7RNAP 1	pT7 GFP/pSal Bxb1	+	100	1	sfGFP61485515
sfGFP	61	2844	0.79	B11	110	AFU	485	515	diff FL T7RNAP 1	pT7 GFP/pSal Bxb1	+	100	2	sfGFP61485515
sfGFP	61	2844	0.79	B12	105	AFU	485	515	diff FL T7RNAP 1	pT7 GFP/pSal Bxb1	+	100	3	sfGFP61485515
sfGFP	61	2844	0.79	C1	112	AFU	485	515	diff FL T7RNAP 2	pT7 GFP	+	0	1	sfGFP61485515
sfGFP	61	2844	0.79	C2	112	AFU	485	515	diff FL T7RNAP 2	pT7 GFP	+	0	2	sfGFP61485515
sfGFP	61	2844	0.79	C3	108	AFU	485	515	diff FL T7RNAP 2	pT7 GFP	+	0	3	sfGFP61485515
sfGFP	61	2844	0.79	C4	115	AFU	485	515	diff FL T7RNAP 2	pT7 GFP/pSal Bxb1	+	0	1	sfGFP61485515
sfGFP	61	2844	0.79	C5	108	AFU	485	515	diff FL T7RNAP 2	pT7 GFP/pSal Bxb1	+	0	2	sfGFP61485515
sfGFP	61	2844	0.79	C6	109	AFU	485	515	diff FL T7RNAP 2	pT7 GFP/pSal Bxb1	+	0	3	sfGFP61485515
sfGFP	61	2844	0.79	C7	107	AFU	485	515	diff T13m FL T7RNAP 1	pT7 GFP	+	0	1	sfGFP61485515
sfGFP	61	2844	0.79	C8	111	AFU	485	515	diff T13m FL T7RNAP 1	pT7 GFP	+	0	2	sfGFP61485515
sfGFP	61	2844	0.79	C9	107	AFU	485	515	diff T13m FL T7RNAP 1	pT7 GFP	+	0	3	sfGFP61485515
sfGFP	61	2844	0.79	C10	120	AFU	485	515	diff T13m FL T7RNAP 1	pT7 GFP/pSal Bxb1	+	0	1	sfGFP61485515
sfGFP	61	2844	0.79	C11	114	AFU	485	515	diff T13m FL T7RNAP 1	pT7 GFP/pSal Bxb1	+	0	2	sfGFP61485515
sfGFP	61	2844	0.79	C12	110	AFU	485	515	diff T13m FL T7RNAP 1	pT7 GFP/pSal Bxb1	+	0	3	sfGFP61485515
sfGFP	61	2844	0.79	D1	112	AFU	485	515	diff FL T7RNAP 2	pT7 GFP	+	100	1	sfGFP61485515
sfGFP	61	2844	0.79	D2	108	AFU	485	515	diff FL T7RNAP 2	pT7 GFP	+	100	2	sfGFP61485515
sfGFP	61	2844	0.79	D3	117	AFU	485	515	diff FL T7RNAP 2	pT7 GFP	+	100	3	sfGFP61485515
sfGFP	61	2844	0.79	D4	108	AFU	485	515	diff FL T7RNAP 2	pT7 GFP/pSal Bxb1	+	100	1	sfGFP61485515
sfGFP	61	2844	0.79	D5	109	AFU	485	515	diff FL T7RNAP 2	pT7 GFP/pSal Bxb1	+	100	2	sfGFP61485515
sfGFP	61	2844	0.79	D6	112	AFU	485	515	diff FL T7RNAP 2	pT7 GFP/pSal Bxb1	+	100	3	sfGFP61485515
sfGFP	61	2844	0.79	D7	110	AFU	485	515	diff T13m FL T7RNAP 1	pT7 GFP	+	100	1	sfGFP61485515
sfGFP	61	2844	0.79	D8	112	AFU	485	515	diff T13m FL T7RNAP 1	pT7 GFP	+	100	2	sfGFP61485515
sfGFP	61	2844	0.79	D9	103	AFU	485	515	diff T13m FL T7RNAP 1	pT7 GFP	+	100	3	sfGFP61485515
sfGFP	61	2844	0.79	D10	99	AFU	485	515	diff T13m FL T7RNAP 1	pT7 GFP/pSal Bxb1	+	100	1	sfGFP61485515
sfGFP	61	2844	0.79	D11	112	AFU	485	515	diff T13m FL T7RNAP 1	pT7 GFP/pSal Bxb1	+	100	2	sfGFP61485515
sfGFP	61	2844	0.79	D12	107	AFU	485	515	diff T13m FL T7RNAP 1	pT7 GFP/pSal Bxb1	+	100	3	sfGFP61485515
sfGFP	61	2844	0.79	E1	109	AFU	485	515	diff T13m FL T7RNAP 2	pT7 GFP	+	0	1	sfGFP61485515
sfGFP	61	2844	0.79	E2	108	AFU	485	515	diff T13m FL T7RNAP 2	pT7 GFP	+	0	2	sfGFP61485515
sfGFP	61	2844	0.79	E3	107	AFU	485	515	diff T13m FL T7RNAP 2	pT7 GFP	+	0	3	sfGFP61485515
sfGFP	61	2844	0.79	E4	113	AFU	485	515	diff T13m FL T7RNAP 2	pT7 GFP/pSal Bxb1	+	0	1	sfGFP61485515
sfGFP	61	2844	0.79	E5	106	AFU	485	515	diff T13m FL T7RNAP 2	pT7 GFP/pSal Bxb1	+	0	2	sfGFP61485515
sfGFP	61	2844	0.79	E6	111	AFU	485	515	diff T13m FL T7RNAP 2	pT7 GFP/pSal Bxb1	+	0	3	sfGFP61485515
sfGFP	61	2844	0.79	E7	111	AFU	485	515	JS006	pT7 GFP	+	0	1	sfGFP61485515
sfGFP	61	2844	0.79	E8	103	AFU	485	515	JS006	pT7 GFP	+	0	2	sfGFP61485515
sfGFP	61	2844	0.79	E9	112	AFU	485	515	JS006	pT7 GFP	+	0	3	sfGFP61485515
sfGFP	61	2844	0.79	E10	107	AFU	485	515	JS006	pT7 GFP/pSal Bxb1	+	0	1	sfGFP61485515
sfGFP	61	2844	0.79	E11	109	AFU	485	515	JS006	pT7 GFP/pSal Bxb1	+	0	2	sfGFP61485515
sfGFP	61	2844	0.79	E12	110	AFU	485	515	JS006	pT7 GFP/pSal Bxb1	+	0	3	sfGFP61485515
sfGFP	61	2844	0.79	F1	104	AFU	485	515	diff T13m FL T7RNAP 2	pT7 GFP	+	100	1	sfGFP61485515
sfGFP	61	2844	0.79	F2	119	AFU	485	515	diff T13m FL T7RNAP 2	pT7 GFP	+	100	2	sfGFP61485515
sfGFP	61	2844	0.79	F3	109	AFU	485	515	diff T13m FL T7RNAP 2	pT7 GFP	+	100	3	sfGFP61485515
sfGFP	61	2844	0.79	F4	107	AFU	485	515	diff T13m FL T7RNAP 2	pT7 GFP/pSal Bxb1	+	100	1	sfGFP61485515
sfGFP	61	2844	0.79	F5	110	AFU	485	515	diff T13m FL T7RNAP 2	pT7 GFP/pSal Bxb1	+	100	2	sfGFP61485515
sfGFP	61	2844	0.79	F6	114	AFU	485	515	diff T13m FL T7RNAP 2	pT7 GFP/pSal Bxb1	+	100	3	sfGFP61485515
sfGFP	61	2844	0.79	F7	104	AFU	485	515	JS006	pT7 GFP	+	100	1	sfGFP61485515
sfGFP	61	2844	0.79	F8	110	AFU	485	515	JS006	pT7 GFP	+	100	2	sfGFP61485515
sfGFP	61	2844	0.79	F9	112	AFU	485	515	JS006	pT7 GFP	+	100	3	sfGFP61485515
sfGFP	61	2844	0.79	F10	109	AFU	485	515	JS006	pT7 GFP/pSal Bxb1	+	100	1	sfGFP61485515
sfGFP	61	2844	0.79	F11	116	AFU	485	515	JS006	pT7 GFP/pSal Bxb1	+	100	2	sfGFP61485515
sfGFP	61	2844	0.79	F12	110	AFU	485	515	JS006	pT7 GFP/pSal Bxb1	+	100	3	sfGFP61485515
sfGFP	61	3444	0.9566666666666667	A1	110	AFU	485	515	diff split T7RNAP	pT7 GFP	+	0	1	sfGFP61485515
sfGFP	61	3444	0.9566666666666667	A2	110	AFU	485	515	diff split T7RNAP	pT7 GFP	+	0	2	sfGFP61485515
sfGFP	61	3444	0.9566666666666667	A3	105	AFU	485	515	diff split T7RNAP	pT7 GFP	+	0	3	sfGFP61485515
sfGFP	61	3444	0.9566666666666667	A4	109	AFU	485	515	diff split T7RNAP	pT7 GFP/pSal Bxb1	+	0	1	sfGFP61485515
sfGFP	61	3444	0.9566666666666667	A5	110	AFU	485	515	diff split T7RNAP	pT7 GFP/pSal Bxb1	+	0	2	sfGFP61485515
sfGFP	61	3444	0.9566666666666667	A6	122	AFU	485	515	diff split T7RNAP	pT7 GFP/pSal Bxb1	+	0	3	sfGFP61485515
sfGFP	61	3444	0.9566666666666667	A7	111	AFU	485	515	diff FL T7RNAP 1	pT7 GFP	+	0	1	sfGFP61485515
sfGFP	61	3444	0.9566666666666667	A8	104	AFU	485	515	diff FL T7RNAP 1	pT7 GFP	+	0	2	sfGFP61485515
sfGFP	61	3444	0.9566666666666667	A9	109	AFU	485	515	diff FL T7RNAP 1	pT7 GFP	+	0	3	sfGFP61485515
sfGFP	61	3444	0.9566666666666667	A10	109	AFU	485	515	diff FL T7RNAP 1	pT7 GFP/pSal Bxb1	+	0	1	sfGFP61485515
sfGFP	61	3444	0.9566666666666667	A11	110	AFU	485	515	diff FL T7RNAP 1	pT7 GFP/pSal Bxb1	+	0	2	sfGFP61485515
sfGFP	61	3444	0.9566666666666667	A12	110	AFU	485	515	diff FL T7RNAP 1	pT7 GFP/pSal Bxb1	+	0	3	sfGFP61485515
sfGFP	61	3444	0.9566666666666667	B1	113	AFU	485	515	diff split T7RNAP	pT7 GFP	+	100	1	sfGFP61485515
sfGFP	61	3444	0.9566666666666667	B2	107	AFU	485	515	diff split T7RNAP	pT7 GFP	+	100	2	sfGFP61485515
sfGFP	61	3444	0.9566666666666667	B3	118	AFU	485	515	diff split T7RNAP	pT7 GFP	+	100	3	sfGFP61485515
sfGFP	61	3444	0.9566666666666667	B4	118	AFU	485	515	diff split T7RNAP	pT7 GFP/pSal Bxb1	+	100	1	sfGFP61485515
sfGFP	61	3444	0.9566666666666667	B5	105	AFU	485	515	diff split T7RNAP	pT7 GFP/pSal Bxb1	+	100	2	sfGFP61485515
sfGFP	61	3444	0.9566666666666667	B6	111	AFU	485	515	diff split T7RNAP	pT7 GFP/pSal Bxb1	+	100	3	sfGFP61485515
sfGFP	61	3444	0.9566666666666667	B7	109	AFU	485	515	diff FL T7RNAP 1	pT7 GFP	+	100	1	sfGFP61485515
sfGFP	61	3444	0.9566666666666667	B8	111	AFU	485	515	diff FL T7RNAP 1	pT7 GFP	+	100	2	sfGFP61485515
sfGFP	61	3444	0.9566666666666667	B9	106	AFU	485	515	diff FL T7RNAP 1	pT7 GFP	+	100	3	sfGFP61485515
sfGFP	61	3444	0.9566666666666667	B10	116	AFU	485	515	diff FL T7RNAP 1	pT7 GFP/pSal Bxb1	+	100	1	sfGFP61485515
sfGFP	61	3444	0.9566666666666667	B11	108	AFU	485	515	diff FL T7RNAP 1	pT7 GFP/pSal Bxb1	+	100	2	sfGFP61485515
sfGFP	61	3444	0.9566666666666667	B12	114	AFU	485	515	diff FL T7RNAP 1	pT7 GFP/pSal Bxb1	+	100	3	sfGFP61485515
sfGFP	61	3444	0.9566666666666667	C1	113	AFU	485	515	diff FL T7RNAP 2	pT7 GFP	+	0	1	sfGFP61485515
sfGFP	61	3444	0.9566666666666667	C2	108	AFU	485	515	diff FL T7RNAP 2	pT7 GFP	+	0	2	sfGFP61485515
sfGFP	61	3444	0.9566666666666667	C3	101	AFU	485	515	diff FL T7RNAP 2	pT7 GFP	+	0	3	sfGFP61485515
sfGFP	61	3444	0.9566666666666667	C4	109	AFU	485	515	diff FL T7RNAP 2	pT7 GFP/pSal Bxb1	+	0	1	sfGFP61485515
sfGFP	61	3444	0.9566666666666667	C5	118	AFU	485	515	diff FL T7RNAP 2	pT7 GFP/pSal Bxb1	+	0	2	sfGFP61485515
sfGFP	61	3444	0.9566666666666667	C6	115	AFU	485	515	diff FL T7RNAP 2	pT7 GFP/pSal Bxb1	+	0	3	sfGFP61485515
sfGFP	61	3444	0.9566666666666667	C7	101	AFU	485	515	diff T13m FL T7RNAP 1	pT7 GFP	+	0	1	sfGFP61485515
sfGFP	61	3444	0.9566666666666667	C8	109	AFU	485	515	diff T13m FL T7RNAP 1	pT7 GFP	+	0	2	sfGFP61485515
sfGFP	61	3444	0.9566666666666667	C9	105	AFU	485	515	diff T13m FL T7RNAP 1	pT7 GFP	+	0	3	sfGFP61485515
sfGFP	61	3444	0.9566666666666667	C10	108	AFU	485	515	diff T13m FL T7RNAP 1	pT7 GFP/pSal Bxb1	+	0	1	sfGFP61485515
sfGFP	61	3444	0.9566666666666667	C11	119	AFU	485	515	diff T13m FL T7RNAP 1	pT7 GFP/pSal Bxb1	+	0	2	sfGFP61485515
sfGFP	61	3444	0.9566666666666667	C12	109	AFU	485	515	diff T13m FL T7RNAP 1	pT7 GFP/pSal Bxb1	+	0	3	sfGFP61485515
sfGFP	61	3444	0.9566666666666667	D1	109	AFU	485	515	diff FL T7RNAP 2	pT7 GFP	+	100	1	sfGFP61485515
sfGFP	61	3444	0.9566666666666667	D2	106	AFU	485	515	diff FL T7RNAP 2	pT7 GFP	+	100	2	sfGFP61485515
sfGFP	61	3444	0.9566666666666667	D3	113	AFU	485	515	diff FL T7RNAP 2	pT7 GFP	+	100	3	sfGFP61485515
sfGFP	61	3444	0.9566666666666667	D4	113	AFU	485	515	diff FL T7RNAP 2	pT7 GFP/pSal Bxb1	+	100	1	sfGFP61485515
sfGFP	61	3444	0.9566666666666667	D5	109	AFU	485	515	diff FL T7RNAP 2	pT7 GFP/pSal Bxb1	+	100	2	sfGFP61485515
sfGFP	61	3444	0.9566666666666667	D6	111	AFU	485	515	diff FL T7RNAP 2	pT7 GFP/pSal Bxb1	+	100	3	sfGFP61485515
sfGFP	61	3444	0.9566666666666667	D7	106	AFU	485	515	diff T13m FL T7RNAP 1	pT7 GFP	+	100	1	sfGFP61485515
sfGFP	61	3444	0.9566666666666667	D8	123	AFU	485	515	diff T13m FL T7RNAP 1	pT7 GFP	+	100	2	sfGFP61485515
sfGFP	61	3444	0.9566666666666667	D9	111	AFU	485	515	diff T13m FL T7RNAP 1	pT7 GFP	+	100	3	sfGFP61485515
sfGFP	61	3444	0.9566666666666667	D10	112	AFU	485	515	diff T13m FL T7RNAP 1	pT7 GFP/pSal Bxb1	+	100	1	sfGFP61485515
sfGFP	61	3444	0.9566666666666667	D11	111	AFU	485	515	diff T13m FL T7RNAP 1	pT7 GFP/pSal Bxb1	+	100	2	sfGFP61485515
sfGFP	61	3444	0.9566666666666667	D12	112	AFU	485	515	diff T13m FL T7RNAP 1	pT7 GFP/pSal Bxb1	+	100	3	sfGFP61485515
sfGFP	61	3444	0.9566666666666667	E1	113	AFU	485	515	diff T13m FL T7RNAP 2	pT7 GFP	+	0	1	sfGFP61485515
sfGFP	61	3444	0.9566666666666667	E2	107	AFU	485	515	diff T13m FL T7RNAP 2	pT7 GFP	+	0	2	sfGFP61485515
sfGFP	61	3444	0.9566666666666667	E3	119	AFU	485	515	diff T13m FL T7RNAP 2	pT7 GFP	+	0	3	sfGFP61485515
sfGFP	61	3444	0.9566666666666667	E4	107	AFU	485	515	diff T13m FL T7RNAP 2	pT7 GFP/pSal Bxb1	+	0	1	sfGFP61485515
sfGFP	61	3444	0.9566666666666667	E5	116	AFU	485	515	diff T13m FL T7RNAP 2	pT7 GFP/pSal Bxb1	+	0	2	sfGFP61485515
sfGFP	61	3444	0.9566666666666667	E6	104	AFU	485	515	diff T13m FL T7RNAP 2	pT7 GFP/pSal Bxb1	+	0	3	sfGFP61485515
sfGFP	61	3444	0.9566666666666667	E7	113	AFU	485	515	JS006	pT7 GFP	+	0	1	sfGFP61485515
sfGFP	61	3444	0.9566666666666667	E8	102	AFU	485	515	JS006	pT7 GFP	+	0	2	sfGFP61485515
sfGFP	61	3444	0.9566666666666667	E9	102	AFU	485	515	JS006	pT7 GFP	+	0	3	sfGFP61485515
sfGFP	61	3444	0.9566666666666667	E10	106	AFU	485	515	JS006	pT7 GFP/pSal Bxb1	+	0	1	sfGFP61485515
sfGFP	61	3444	0.9566666666666667	E11	110	AFU	485	515	JS006	pT7 GFP/pSal Bxb1	+	0	2	sfGFP61485515
sfGFP	61	3444	0.9566666666666667	E12	112	AFU	485	515	JS006	pT7 GFP/pSal Bxb1	+	0	3	sfGFP61485515
sfGFP	61	3444	0.9566666666666667	F1	117	AFU	485	515	diff T13m FL T7RNAP 2	pT7 GFP	+	100	1	sfGFP61485515
sfGFP	61	3444	0.9566666666666667	F2	112	AFU	485	515	diff T13m FL T7RNAP 2	pT7 GFP	+	100	2	sfGFP61485515
sfGFP	61	3444	0.9566666666666667	F3	114	AFU	485	515	diff T13m FL T7RNAP 2	pT7 GFP	+	100	3	sfGFP61485515
sfGFP	61	3444	0.9566666666666667	F4	102	AFU	485	515	diff T13m FL T7RNAP 2	pT7 GFP/pSal Bxb1	+	100	1	sfGFP61485515
sfGFP	61	3444	0.9566666666666667	F5	108	AFU	485	515	diff T13m FL T7RNAP 2	pT7 GFP/pSal Bxb1	+	100	2	sfGFP61485515
sfGFP	61	3444	0.9566666666666667	F6	120	AFU	485	515	diff T13m FL T7RNAP 2	pT7 GFP/pSal Bxb1	+	100	3	sfGFP61485515
sfGFP	61	3444	0.9566666666666667	F7	106	AFU	485	515	JS006	pT7 GFP	+	100	1	sfGFP61485515
sfGFP	61	3444	0.9566666666666667	F8	108	AFU	485	515	JS006	pT7 GFP	+	100	2	sfGFP61485515
sfGFP	61	3444	0.9566666666666667	F9	109	AFU	485	515	JS006	pT7 GFP	+	100	3	sfGFP61485515
sfGFP	61	3444	0.9566666666666667	F10	116	AFU	485	515	JS006	pT7 GFP/pSal Bxb1	+	100	1	sfGFP61485515
sfGFP	61	3444	0.9566666666666667	F11	109	AFU	485	515	JS006	pT7 GFP/pSal Bxb1	+	100	2	sfGFP61485515
sfGFP	61	3444	0.9566666666666667	F12	109	AFU	485	515	JS006	pT7 GFP/pSal Bxb1	+	100	3	sfGFP61485515
sfGFP	61	4044	1.1233333333333333	A1	107	AFU	485	515	diff split T7RNAP	pT7 GFP	+	0	1	sfGFP61485515
sfGFP	61	4044	1.1233333333333333	A2	113	AFU	485	515	diff split T7RNAP	pT7 GFP	+	0	2	sfGFP61485515
sfGFP	61	4044	1.1233333333333333	A3	108	AFU	485	515	diff split T7RNAP	pT7 GFP	+	0	3	sfGFP61485515
sfGFP	61	4044	1.1233333333333333	A4	112	AFU	485	515	diff split T7RNAP	pT7 GFP/pSal Bxb1	+	0	1	sfGFP61485515
sfGFP	61	4044	1.1233333333333333	A5	109	AFU	485	515	diff split T7RNAP	pT7 GFP/pSal Bxb1	+	0	2	sfGFP61485515
sfGFP	61	4044	1.1233333333333333	A6	121	AFU	485	515	diff split T7RNAP	pT7 GFP/pSal Bxb1	+	0	3	sfGFP61485515
sfGFP	61	4044	1.1233333333333333	A7	117	AFU	485	515	diff FL T7RNAP 1	pT7 GFP	+	0	1	sfGFP61485515
sfGFP	61	4044	1.1233333333333333	A8	104	AFU	485	515	diff FL T7RNAP 1	pT7 GFP	+	0	2	sfGFP61485515
sfGFP	61	4044	1.1233333333333333	A9	97	AFU	485	515	diff FL T7RNAP 1	pT7 GFP	+	0	3	sfGFP61485515
sfGFP	61	4044	1.1233333333333333	A10	104	AFU	485	515	diff FL T7RNAP 1	pT7 GFP/pSal Bxb1	+	0	1	sfGFP61485515
sfGFP	61	4044	1.1233333333333333	A11	115	AFU	485	515	diff FL T7RNAP 1	pT7 GFP/pSal Bxb1	+	0	2	sfGFP61485515
sfGFP	61	4044	1.1233333333333333	A12	113	AFU	485	515	diff FL T7RNAP 1	pT7 GFP/pSal Bxb1	+	0	3	sfGFP61485515
sfGFP	61	4044	1.1233333333333333	B1	114	AFU	485	515	diff split T7RNAP	pT7 GFP	+	100	1	sfGFP61485515
sfGFP	61	4044	1.1233333333333333	B2	110	AFU	485	515	diff split T7RNAP	pT7 GFP	+	100	2	sfGFP61485515
sfGFP	61	4044	1.1233333333333333	B3	109	AFU	485	515	diff split T7RNAP	pT7 GFP	+	100	3	sfGFP61485515
sfGFP	61	4044	1.1233333333333333	B4	104	AFU	485	515	diff split T7RNAP	pT7 GFP/pSal Bxb1	+	100	1	sfGFP61485515
sfGFP	61	4044	1.1233333333333333	B5	116	AFU	485	515	diff split T7RNAP	pT7 GFP/pSal Bxb1	+	100	2	sfGFP61485515
sfGFP	61	4044	1.1233333333333333	B6	109	AFU	485	515	diff split T7RNAP	pT7 GFP/pSal Bxb1	+	100	3	sfGFP61485515
sfGFP	61	4044	1.1233333333333333	B7	115	AFU	485	515	diff FL T7RNAP 1	pT7 GFP	+	100	1	sfGFP61485515
sfGFP	61	4044	1.1233333333333333	B8	111	AFU	485	515	diff FL T7RNAP 1	pT7 GFP	+	100	2	sfGFP61485515
sfGFP	61	4044	1.1233333333333333	B9	107	AFU	485	515	diff FL T7RNAP 1	pT7 GFP	+	100	3	sfGFP61485515
sfGFP	61	4044	1.1233333333333333	B10	109	AFU	485	515	diff FL T7RNAP 1	pT7 GFP/pSal Bxb1	+	100	1	sfGFP61485515
sfGFP	61	4044	1.1233333333333333	B11	117	AFU	485	515	diff FL T7RNAP 1	pT7 GFP/pSal Bxb1	+	100	2	sfGFP61485515
sfGFP	61	4044	1.1233333333333333	B12	110	AFU	485	515	diff FL T7RNAP 1	pT7 GFP/pSal Bxb1	+	100	3	sfGFP61485515
sfGFP	61	4044	1.1233333333333333	C1	118	AFU	485	515	diff FL T7RNAP 2	pT7 GFP	+	0	1	sfGFP61485515
sfGFP	61	4044	1.1233333333333333	C2	108	AFU	485	515	diff FL T7RNAP 2	pT7 GFP	+	0	2	sfGFP61485515
sfGFP	61	4044	1.1233333333333333	C3	108	AFU	485	515	diff FL T7RNAP 2	pT7 GFP	+	0	3	sfGFP61485515
sfGFP	61	4044	1.1233333333333333	C4	106	AFU	485	515	diff FL T7RNAP 2	pT7 GFP/pSal Bxb1	+	0	1	sfGFP61485515
sfGFP	61	4044	1.1233333333333333	C5	107	AFU	485	515	diff FL T7RNAP 2	pT7 GFP/pSal Bxb1	+	0	2	sfGFP61485515
sfGFP	61	4044	1.1233333333333333	C6	113	AFU	485	515	diff FL T7RNAP 2	pT7 GFP/pSal Bxb1	+	0	3	sfGFP61485515
sfGFP	61	4044	1.1233333333333333	C7	102	AFU	485	515	diff T13m FL T7RNAP 1	pT7 GFP	+	0	1	sfGFP61485515
sfGFP	61	4044	1.1233333333333333	C8	107	AFU	485	515	diff T13m FL T7RNAP 1	pT7 GFP	+	0	2	sfGFP61485515
sfGFP	61	4044	1.1233333333333333	C9	102	AFU	485	515	diff T13m FL T7RNAP 1	pT7 GFP	+	0	3	sfGFP61485515
sfGFP	61	4044	1.1233333333333333	C10	110	AFU	485	515	diff T13m FL T7RNAP 1	pT7 GFP/pSal Bxb1	+	0	1	sfGFP61485515
sfGFP	61	4044	1.1233333333333333	C11	121	AFU	485	515	diff T13m FL T7RNAP 1	pT7 GFP/pSal Bxb1	+	0	2	sfGFP61485515
sfGFP	61	4044	1.1233333333333333	C12	108	AFU	485	515	diff T13m FL T7RNAP 1	pT7 GFP/pSal Bxb1	+	0	3	sfGFP61485515
sfGFP	61	4044	1.1233333333333333	D1	98	AFU	485	515	diff FL T7RNAP 2	pT7 GFP	+	100	1	sfGFP61485515
sfGFP	61	4044	1.1233333333333333	D2	101	AFU	485	515	diff FL T7RNAP 2	pT7 GFP	+	100	2	sfGFP61485515
sfGFP	61	4044	1.1233333333333333	D3	105	AFU	485	515	diff FL T7RNAP 2	pT7 GFP	+	100	3	sfGFP61485515
sfGFP	61	4044	1.1233333333333333	D4	109	AFU	485	515	diff FL T7RNAP 2	pT7 GFP/pSal Bxb1	+	100	1	sfGFP61485515
sfGFP	61	4044	1.1233333333333333	D5	108	AFU	485	515	diff FL T7RNAP 2	pT7 GFP/pSal Bxb1	+	100	2	sfGFP61485515
sfGFP	61	4044	1.1233333333333333	D6	119	AFU	485	515	diff FL T7RNAP 2	pT7 GFP/pSal Bxb1	+	100	3	sfGFP61485515
sfGFP	61	4044	1.1233333333333333	D7	105	AFU	485	515	diff T13m FL T7RNAP 1	pT7 GFP	+	100	1	sfGFP61485515
sfGFP	61	4044	1.1233333333333333	D8	111	AFU	485	515	diff T13m FL T7RNAP 1	pT7 GFP	+	100	2	sfGFP61485515
sfGFP	61	4044	1.1233333333333333	D9	104	AFU	485	515	diff T13m FL T7RNAP 1	pT7 GFP	+	100	3	sfGFP61485515
sfGFP	61	4044	1.1233333333333333	D10	119	AFU	485	515	diff T13m FL T7RNAP 1	pT7 GFP/pSal Bxb1	+	100	1	sfGFP61485515
sfGFP	61	4044	1.1233333333333333	D11	111	AFU	485	515	diff T13m FL T7RNAP 1	pT7 GFP/pSal Bxb1	+	100	2	sfGFP61485515
sfGFP	61	4044	1.1233333333333333	D12	107	AFU	485	515	diff T13m FL T7RNAP 1	pT7 GFP/pSal Bxb1	+	100	3	sfGFP61485515
sfGFP	61	4044	1.1233333333333333	E1	124	AFU	485	515	diff T13m FL T7RNAP 2	pT7 GFP	+	0	1	sfGFP61485515
sfGFP	61	4044	1.1233333333333333	E2	111	AFU	485	515	diff T13m FL T7RNAP 2	pT7 GFP	+	0	2	sfGFP61485515
sfGFP	61	4044	1.1233333333333333	E3	103	AFU	485	515	diff T13m FL T7RNAP 2	pT7 GFP	+	0	3	sfGFP61485515
sfGFP	61	4044	1.1233333333333333	E4	106	AFU	485	515	diff T13m FL T7RNAP 2	pT7 GFP/pSal Bxb1	+	0	1	sfGFP61485515
sfGFP	61	4044	1.1233333333333333	E5	107	AFU	485	515	diff T13m FL T7RNAP 2	pT7 GFP/pSal Bxb1	+	0	2	sfGFP61485515
sfGFP	61	4044	1.1233333333333333	E6	106	AFU	485	515	diff T13m FL T7RNAP 2	pT7 GFP/pSal Bxb1	+	0	3	sfGFP61485515
sfGFP	61	4044	1.1233333333333333	E7	106	AFU	485	515	JS006	pT7 GFP	+	0	1	sfGFP61485515
sfGFP	61	4044	1.1233333333333333	E8	113	AFU	485	515	JS006	pT7 GFP	+	0	2	sfGFP61485515
sfGFP	61	4044	1.1233333333333333	E9	112	AFU	485	515	JS006	pT7 GFP	+	0	3	sfGFP61485515
sfGFP	61	4044	1.1233333333333333	E10	103	AFU	485	515	JS006	pT7 GFP/pSal Bxb1	+	0	1	sfGFP61485515
sfGFP	61	4044	1.1233333333333333	E11	112	AFU	485	515	JS006	pT7 GFP/pSal Bxb1	+	0	2	sfGFP61485515
sfGFP	61	4044	1.1233333333333333	E12	106	AFU	485	515	JS006	pT7 GFP/pSal Bxb1	+	0	3	sfGFP61485515
sfGFP	61	4044	1.1233333333333333	F1	104	AFU	485	515	diff T13m FL T7RNAP 2	pT7 GFP	+	100	1	sfGFP61485515
sfGFP	61	4044	1.1233333333333333	F2	106	AFU	485	515	diff T13m FL T7RNAP 2	pT7 GFP	+	100	2	sfGFP61485515
sfGFP	61	4044	1.1233333333333333	F3	111	AFU	485	515	diff T13m FL T7RNAP 2	pT7 GFP	+	100	3	sfGFP61485515
sfGFP	61	4044	1.1233333333333333	F4	115	AFU	485	515	diff T13m FL T7RNAP 2	pT7 GFP/pSal Bxb1	+	100	1	sfGFP61485515
sfGFP	61	4044	1.1233333333333333	F5	109	AFU	485	515	diff T13m FL T7RNAP 2	pT7 GFP/pSal Bxb1	+	100	2	sfGFP61485515
sfGFP	61	4044	1.1233333333333333	F6	107	AFU	485	515	diff T13m FL T7RNAP 2	pT7 GFP/pSal Bxb1	+	100	3	sfGFP61485515
sfGFP	61	4044	1.1233333333333333	F7	113	AFU	485	515	JS006	pT7 GFP	+	100	1	sfGFP61485515
sfGFP	61	4044	1.1233333333333333	F8	114	AFU	485	515	JS006	pT7 GFP	+	100	2	sfGFP61485515
sfGFP	61	4044	1.1233333333333333	F9	110	AFU	485	515	JS006	pT7 GFP	+	100	3	sfGFP61485515
sfGFP	61	4044	1.1233333333333333	F10	100	AFU	485	515	JS006	pT7 GFP/pSal Bxb1	+	100	1	sfGFP61485515
sfGFP	61	4044	1.1233333333333333	F11	94	AFU	485	515	JS006	pT7 GFP/pSal Bxb1	+	100	2	sfGFP61485515
sfGFP	61	4044	1.1233333333333333	F12	114	AFU	485	515	JS006	pT7 GFP/pSal Bxb1	+	100	3	sfGFP61485515
sfGFP	61	4644	1.29	A1	108	AFU	485	515	diff split T7RNAP	pT7 GFP	+	0	1	sfGFP61485515
sfGFP	61	4644	1.29	A2	101	AFU	485	515	diff split T7RNAP	pT7 GFP	+	0	2	sfGFP61485515
sfGFP	61	4644	1.29	A3	108	AFU	485	515	diff split T7RNAP	pT7 GFP	+	0	3	sfGFP61485515
sfGFP	61	4644	1.29	A4	111	AFU	485	515	diff split T7RNAP	pT7 GFP/pSal Bxb1	+	0	1	sfGFP61485515
sfGFP	61	4644	1.29	A5	107	AFU	485	515	diff split T7RNAP	pT7 GFP/pSal Bxb1	+	0	2	sfGFP61485515
sfGFP	61	4644	1.29	A6	114	AFU	485	515	diff split T7RNAP	pT7 GFP/pSal Bxb1	+	0	3	sfGFP61485515
sfGFP	61	4644	1.29	A7	115	AFU	485	515	diff FL T7RNAP 1	pT7 GFP	+	0	1	sfGFP61485515
sfGFP	61	4644	1.29	A8	109	AFU	485	515	diff FL T7RNAP 1	pT7 GFP	+	0	2	sfGFP61485515
sfGFP	61	4644	1.29	A9	117	AFU	485	515	diff FL T7RNAP 1	pT7 GFP	+	0	3	sfGFP61485515
sfGFP	61	4644	1.29	A10	109	AFU	485	515	diff FL T7RNAP 1	pT7 GFP/pSal Bxb1	+	0	1	sfGFP61485515
sfGFP	61	4644	1.29	A11	104	AFU	485	515	diff FL T7RNAP 1	pT7 GFP/pSal Bxb1	+	0	2	sfGFP61485515
sfGFP	61	4644	1.29	A12	110	AFU	485	515	diff FL T7RNAP 1	pT7 GFP/pSal Bxb1	+	0	3	sfGFP61485515
sfGFP	61	4644	1.29	B1	105	AFU	485	515	diff split T7RNAP	pT7 GFP	+	100	1	sfGFP61485515
sfGFP	61	4644	1.29	B2	103	AFU	485	515	diff split T7RNAP	pT7 GFP	+	100	2	sfGFP61485515
sfGFP	61	4644	1.29	B3	103	AFU	485	515	diff split T7RNAP	pT7 GFP	+	100	3	sfGFP61485515
sfGFP	61	4644	1.29	B4	101	AFU	485	515	diff split T7RNAP	pT7 GFP/pSal Bxb1	+	100	1	sfGFP61485515
sfGFP	61	4644	1.29	B5	114	AFU	485	515	diff split T7RNAP	pT7 GFP/pSal Bxb1	+	100	2	sfGFP61485515
sfGFP	61	4644	1.29	B6	105	AFU	485	515	diff split T7RNAP	pT7 GFP/pSal Bxb1	+	100	3	sfGFP61485515
sfGFP	61	4644	1.29	B7	96	AFU	485	515	diff FL T7RNAP 1	pT7 GFP	+	100	1	sfGFP61485515
sfGFP	61	4644	1.29	B8	109	AFU	485	515	diff FL T7RNAP 1	pT7 GFP	+	100	2	sfGFP61485515
sfGFP	61	4644	1.29	B9	112	AFU	485	515	diff FL T7RNAP 1	pT7 GFP	+	100	3	sfGFP61485515
sfGFP	61	4644	1.29	B10	112	AFU	485	515	diff FL T7RNAP 1	pT7 GFP/pSal Bxb1	+	100	1	sfGFP61485515
sfGFP	61	4644	1.29	B11	127	AFU	485	515	diff FL T7RNAP 1	pT7 GFP/pSal Bxb1	+	100	2	sfGFP61485515
sfGFP	61	4644	1.29	B12	120	AFU	485	515	diff FL T7RNAP 1	pT7 GFP/pSal Bxb1	+	100	3	sfGFP61485515
sfGFP	61	4644	1.29	C1	107	AFU	485	515	diff FL T7RNAP 2	pT7 GFP	+	0	1	sfGFP61485515
sfGFP	61	4644	1.29	C2	107	AFU	485	515	diff FL T7RNAP 2	pT7 GFP	+	0	2	sfGFP61485515
sfGFP	61	4644	1.29	C3	104	AFU	485	515	diff FL T7RNAP 2	pT7 GFP	+	0	3	sfGFP61485515
sfGFP	61	4644	1.29	C4	108	AFU	485	515	diff FL T7RNAP 2	pT7 GFP/pSal Bxb1	+	0	1	sfGFP61485515
sfGFP	61	4644	1.29	C5	106	AFU	485	515	diff FL T7RNAP 2	pT7 GFP/pSal Bxb1	+	0	2	sfGFP61485515
sfGFP	61	4644	1.29	C6	106	AFU	485	515	diff FL T7RNAP 2	pT7 GFP/pSal Bxb1	+	0	3	sfGFP61485515
sfGFP	61	4644	1.29	C7	116	AFU	485	515	diff T13m FL T7RNAP 1	pT7 GFP	+	0	1	sfGFP61485515
sfGFP	61	4644	1.29	C8	113	AFU	485	515	diff T13m FL T7RNAP 1	pT7 GFP	+	0	2	sfGFP61485515
sfGFP	61	4644	1.29	C9	117	AFU	485	515	diff T13m FL T7RNAP 1	pT7 GFP	+	0	3	sfGFP61485515
sfGFP	61	4644	1.29	C10	112	AFU	485	515	diff T13m FL T7RNAP 1	pT7 GFP/pSal Bxb1	+	0	1	sfGFP61485515
sfGFP	61	4644	1.29	C11	111	AFU	485	515	diff T13m FL T7RNAP 1	pT7 GFP/pSal Bxb1	+	0	2	sfGFP61485515
sfGFP	61	4644	1.29	C12	109	AFU	485	515	diff T13m FL T7RNAP 1	pT7 GFP/pSal Bxb1	+	0	3	sfGFP61485515
sfGFP	61	4644	1.29	D1	107	AFU	485	515	diff FL T7RNAP 2	pT7 GFP	+	100	1	sfGFP61485515
sfGFP	61	4644	1.29	D2	106	AFU	485	515	diff FL T7RNAP 2	pT7 GFP	+	100	2	sfGFP61485515
sfGFP	61	4644	1.29	D3	98	AFU	485	515	diff FL T7RNAP 2	pT7 GFP	+	100	3	sfGFP61485515
sfGFP	61	4644	1.29	D4	120	AFU	485	515	diff FL T7RNAP 2	pT7 GFP/pSal Bxb1	+	100	1	sfGFP61485515
sfGFP	61	4644	1.29	D5	107	AFU	485	515	diff FL T7RNAP 2	pT7 GFP/pSal Bxb1	+	100	2	sfGFP61485515
sfGFP	61	4644	1.29	D6	105	AFU	485	515	diff FL T7RNAP 2	pT7 GFP/pSal Bxb1	+	100	3	sfGFP61485515
sfGFP	61	4644	1.29	D7	111	AFU	485	515	diff T13m FL T7RNAP 1	pT7 GFP	+	100	1	sfGFP61485515
sfGFP	61	4644	1.29	D8	113	AFU	485	515	diff T13m FL T7RNAP 1	pT7 GFP	+	100	2	sfGFP61485515
sfGFP	61	4644	1.29	D9	106	AFU	485	515	diff T13m FL T7RNAP 1	pT7 GFP	+	100	3	sfGFP61485515
sfGFP	61	4644	1.29	D10	115	AFU	485	515	diff T13m FL T7RNAP 1	pT7 GFP/pSal Bxb1	+	100	1	sfGFP61485515
sfGFP	61	4644	1.29	D11	119	AFU	485	515	diff T13m FL T7RNAP 1	pT7 GFP/pSal Bxb1	+	100	2	sfGFP61485515
sfGFP	61	4644	1.29	D12	106	AFU	485	515	diff T13m FL T7RNAP 1	pT7 GFP/pSal Bxb1	+	100	3	sfGFP61485515
sfGFP	61	4644	1.29	E1	122	AFU	485	515	diff T13m FL T7RNAP 2	pT7 GFP	+	0	1	sfGFP61485515
sfGFP	61	4644	1.29	E2	110	AFU	485	515	diff T13m FL T7RNAP 2	pT7 GFP	+	0	2	sfGFP61485515
sfGFP	61	4644	1.29	E3	110	AFU	485	515	diff T13m FL T7RNAP 2	pT7 GFP	+	0	3	sfGFP61485515
sfGFP	61	4644	1.29	E4	107	AFU	485	515	diff T13m FL T7RNAP 2	pT7 GFP/pSal Bxb1	+	0	1	sfGFP61485515
sfGFP	61	4644	1.29	E5	111	AFU	485	515	diff T13m FL T7RNAP 2	pT7 GFP/pSal Bxb1	+	0	2	sfGFP61485515
sfGFP	61	4644	1.29	E6	113	AFU	485	515	diff T13m FL T7RNAP 2	pT7 GFP/pSal Bxb1	+	0	3	sfGFP61485515
sfGFP	61	4644	1.29	E7	112	AFU	485	515	JS006	pT7 GFP	+	0	1	sfGFP61485515
sfGFP	61	4644	1.29	E8	103	AFU	485	515	JS006	pT7 GFP	+	0	2	sfGFP61485515
sfGFP	61	4644	1.29	E9	107	AFU	485	515	JS006	pT7 GFP	+	0	3	sfGFP61485515
sfGFP	61	4644	1.29	E10	107	AFU	485	515	JS006	pT7 GFP/pSal Bxb1	+	0	1	sfGFP61485515
sfGFP	61	4644	1.29	E11	112	AFU	485	515	JS006	pT7 GFP/pSal Bxb1	+	0	2	sfGFP61485515
sfGFP	61	4644	1.29	E12	109	AFU	485	515	JS006	pT7 GFP/pSal Bxb1	+	0	3	sfGFP61485515
sfGFP	61	4644	1.29	F1	108	AFU	485	515	diff T13m FL T7RNAP 2	pT7 GFP	+	100	1	sfGFP61485515
sfGFP	61	4644	1.29	F2	102	AFU	485	515	diff T13m FL T7RNAP 2	pT7 GFP	+	100	2	sfGFP61485515
sfGFP	61	4644	1.29	F3	115	AFU	485	515	diff T13m FL T7RNAP 2	pT7 GFP	+	100	3	sfGFP61485515
sfGFP	61	4644	1.29	F4	110	AFU	485	515	diff T13m FL T7RNAP 2	pT7 GFP/pSal Bxb1	+	100	1	sfGFP61485515
sfGFP	61	4644	1.29	F5	112	AFU	485	515	diff T13m FL T7RNAP 2	pT7 GFP/pSal Bxb1	+	100	2	sfGFP61485515
sfGFP	61	4644	1.29	F6	113	AFU	485	515	diff T13m FL T7RNAP 2	pT7 GFP/pSal Bxb1	+	100	3	sfGFP61485515
sfGFP	61	4644	1.29	F7	98	AFU	485	515	JS006	pT7 GFP	+	100	1	sfGFP61485515
sfGFP	61	4644	1.29	F8	100	AFU	485	515	JS006	pT7 GFP	+	100	2	sfGFP61485515
sfGFP	61	4644	1.29	F9	108	AFU	485	515	JS006	pT7 GFP	+	100	3	sfGFP61485515
sfGFP	61	4644	1.29	F10	104	AFU	485	515	JS006	pT7 GFP/pSal Bxb1	+	100	1	sfGFP61485515
sfGFP	61	4644	1.29	F11	105	AFU	485	515	JS006	pT7 GFP/pSal Bxb1	+	100	2	sfGFP61485515
sfGFP	61	4644	1.29	F12	122	AFU	485	515	JS006	pT7 GFP/pSal Bxb1	+	100	3	sfGFP61485515
sfGFP	61	5244	1.4566666666666668	A1	110	AFU	485	515	diff split T7RNAP	pT7 GFP	+	0	1	sfGFP61485515
sfGFP	61	5244	1.4566666666666668	A2	107	AFU	485	515	diff split T7RNAP	pT7 GFP	+	0	2	sfGFP61485515
sfGFP	61	5244	1.4566666666666668	A3	111	AFU	485	515	diff split T7RNAP	pT7 GFP	+	0	3	sfGFP61485515
sfGFP	61	5244	1.4566666666666668	A4	101	AFU	485	515	diff split T7RNAP	pT7 GFP/pSal Bxb1	+	0	1	sfGFP61485515
sfGFP	61	5244	1.4566666666666668	A5	102	AFU	485	515	diff split T7RNAP	pT7 GFP/pSal Bxb1	+	0	2	sfGFP61485515
sfGFP	61	5244	1.4566666666666668	A6	120	AFU	485	515	diff split T7RNAP	pT7 GFP/pSal Bxb1	+	0	3	sfGFP61485515
sfGFP	61	5244	1.4566666666666668	A7	107	AFU	485	515	diff FL T7RNAP 1	pT7 GFP	+	0	1	sfGFP61485515
sfGFP	61	5244	1.4566666666666668	A8	104	AFU	485	515	diff FL T7RNAP 1	pT7 GFP	+	0	2	sfGFP61485515
sfGFP	61	5244	1.4566666666666668	A9	111	AFU	485	515	diff FL T7RNAP 1	pT7 GFP	+	0	3	sfGFP61485515
sfGFP	61	5244	1.4566666666666668	A10	109	AFU	485	515	diff FL T7RNAP 1	pT7 GFP/pSal Bxb1	+	0	1	sfGFP61485515
sfGFP	61	5244	1.4566666666666668	A11	112	AFU	485	515	diff FL T7RNAP 1	pT7 GFP/pSal Bxb1	+	0	2	sfGFP61485515
sfGFP	61	5244	1.4566666666666668	A12	109	AFU	485	515	diff FL T7RNAP 1	pT7 GFP/pSal Bxb1	+	0	3	sfGFP61485515
sfGFP	61	5244	1.4566666666666668	B1	110	AFU	485	515	diff split T7RNAP	pT7 GFP	+	100	1	sfGFP61485515
sfGFP	61	5244	1.4566666666666668	B2	115	AFU	485	515	diff split T7RNAP	pT7 GFP	+	100	2	sfGFP61485515
sfGFP	61	5244	1.4566666666666668	B3	114	AFU	485	515	diff split T7RNAP	pT7 GFP	+	100	3	sfGFP61485515
sfGFP	61	5244	1.4566666666666668	B4	107	AFU	485	515	diff split T7RNAP	pT7 GFP/pSal Bxb1	+	100	1	sfGFP61485515
sfGFP	61	5244	1.4566666666666668	B5	106	AFU	485	515	diff split T7RNAP	pT7 GFP/pSal Bxb1	+	100	2	sfGFP61485515
sfGFP	61	5244	1.4566666666666668	B6	122	AFU	485	515	diff split T7RNAP	pT7 GFP/pSal Bxb1	+	100	3	sfGFP61485515
sfGFP	61	5244	1.4566666666666668	B7	117	AFU	485	515	diff FL T7RNAP 1	pT7 GFP	+	100	1	sfGFP61485515
sfGFP	61	5244	1.4566666666666668	B8	107	AFU	485	515	diff FL T7RNAP 1	pT7 GFP	+	100	2	sfGFP61485515
sfGFP	61	5244	1.4566666666666668	B9	107	AFU	485	515	diff FL T7RNAP 1	pT7 GFP	+	100	3	sfGFP61485515
sfGFP	61	5244	1.4566666666666668	B10	120	AFU	485	515	diff FL T7RNAP 1	pT7 GFP/pSal Bxb1	+	100	1	sfGFP61485515
sfGFP	61	5244	1.4566666666666668	B11	112	AFU	485	515	diff FL T7RNAP 1	pT7 GFP/pSal Bxb1	+	100	2	sfGFP61485515
sfGFP	61	5244	1.4566666666666668	B12	109	AFU	485	515	diff FL T7RNAP 1	pT7 GFP/pSal Bxb1	+	100	3	sfGFP61485515
sfGFP	61	5244	1.4566666666666668	C1	109	AFU	485	515	diff FL T7RNAP 2	pT7 GFP	+	0	1	sfGFP61485515
sfGFP	61	5244	1.4566666666666668	C2	119	AFU	485	515	diff FL T7RNAP 2	pT7 GFP	+	0	2	sfGFP61485515
sfGFP	61	5244	1.4566666666666668	C3	108	AFU	485	515	diff FL T7RNAP 2	pT7 GFP	+	0	3	sfGFP61485515
sfGFP	61	5244	1.4566666666666668	C4	94	AFU	485	515	diff FL T7RNAP 2	pT7 GFP/pSal Bxb1	+	0	1	sfGFP61485515
sfGFP	61	5244	1.4566666666666668	C5	105	AFU	485	515	diff FL T7RNAP 2	pT7 GFP/pSal Bxb1	+	0	2	sfGFP61485515
sfGFP	61	5244	1.4566666666666668	C6	105	AFU	485	515	diff FL T7RNAP 2	pT7 GFP/pSal Bxb1	+	0	3	sfGFP61485515
sfGFP	61	5244	1.4566666666666668	C7	95	AFU	485	515	diff T13m FL T7RNAP 1	pT7 GFP	+	0	1	sfGFP61485515
sfGFP	61	5244	1.4566666666666668	C8	110	AFU	485	515	diff T13m FL T7RNAP 1	pT7 GFP	+	0	2	sfGFP61485515
sfGFP	61	5244	1.4566666666666668	C9	110	AFU	485	515	diff T13m FL T7RNAP 1	pT7 GFP	+	0	3	sfGFP61485515
sfGFP	61	5244	1.4566666666666668	C10	121	AFU	485	515	diff T13m FL T7RNAP 1	pT7 GFP/pSal Bxb1	+	0	1	sfGFP61485515
sfGFP	61	5244	1.4566666666666668	C11	106	AFU	485	515	diff T13m FL T7RNAP 1	pT7 GFP/pSal Bxb1	+	0	2	sfGFP61485515
sfGFP	61	5244	1.4566666666666668	C12	108	AFU	485	515	diff T13m FL T7RNAP 1	pT7 GFP/pSal Bxb1	+	0	3	sfGFP61485515
sfGFP	61	5244	1.4566666666666668	D1	109	AFU	485	515	diff FL T7RNAP 2	pT7 GFP	+	100	1	sfGFP61485515
sfGFP	61	5244	1.4566666666666668	D2	108	AFU	485	515	diff FL T7RNAP 2	pT7 GFP	+	100	2	sfGFP61485515
sfGFP	61	5244	1.4566666666666668	D3	113	AFU	485	515	diff FL T7RNAP 2	pT7 GFP	+	100	3	sfGFP61485515
sfGFP	61	5244	1.4566666666666668	D4	121	AFU	485	515	diff FL T7RNAP 2	pT7 GFP/pSal Bxb1	+	100	1	sfGFP61485515
sfGFP	61	5244	1.4566666666666668	D5	105	AFU	485	515	diff FL T7RNAP 2	pT7 GFP/pSal Bxb1	+	100	2	sfGFP61485515
sfGFP	61	5244	1.4566666666666668	D6	117	AFU	485	515	diff FL T7RNAP 2	pT7 GFP/pSal Bxb1	+	100	3	sfGFP61485515
sfGFP	61	5244	1.4566666666666668	D7	102	AFU	485	515	diff T13m FL T7RNAP 1	pT7 GFP	+	100	1	sfGFP61485515
sfGFP	61	5244	1.4566666666666668	D8	114	AFU	485	515	diff T13m FL T7RNAP 1	pT7 GFP	+	100	2	sfGFP61485515
sfGFP	61	5244	1.4566666666666668	D9	110	AFU	485	515	diff T13m FL T7RNAP 1	pT7 GFP	+	100	3	sfGFP61485515
sfGFP	61	5244	1.4566666666666668	D10	110	AFU	485	515	diff T13m FL T7RNAP 1	pT7 GFP/pSal Bxb1	+	100	1	sfGFP61485515
sfGFP	61	5244	1.4566666666666668	D11	124	AFU	485	515	diff T13m FL T7RNAP 1	pT7 GFP/pSal Bxb1	+	100	2	sfGFP61485515
sfGFP	61	5244	1.4566666666666668	D12	113	AFU	485	515	diff T13m FL T7RNAP 1	pT7 GFP/pSal Bxb1	+	100	3	sfGFP61485515
sfGFP	61	5244	1.4566666666666668	E1	112	AFU	485	515	diff T13m FL T7RNAP 2	pT7 GFP	+	0	1	sfGFP61485515
sfGFP	61	5244	1.4566666666666668	E2	113	AFU	485	515	diff T13m FL T7RNAP 2	pT7 GFP	+	0	2	sfGFP61485515
sfGFP	61	5244	1.4566666666666668	E3	100	AFU	485	515	diff T13m FL T7RNAP 2	pT7 GFP	+	0	3	sfGFP61485515
sfGFP	61	5244	1.4566666666666668	E4	103	AFU	485	515	diff T13m FL T7RNAP 2	pT7 GFP/pSal Bxb1	+	0	1	sfGFP61485515
sfGFP	61	5244	1.4566666666666668	E5	99	AFU	485	515	diff T13m FL T7RNAP 2	pT7 GFP/pSal Bxb1	+	0	2	sfGFP61485515
sfGFP	61	5244	1.4566666666666668	E6	100	AFU	485	515	diff T13m FL T7RNAP 2	pT7 GFP/pSal Bxb1	+	0	3	sfGFP61485515
sfGFP	61	5244	1.4566666666666668	E7	99	AFU	485	515	JS006	pT7 GFP	+	0	1	sfGFP61485515
sfGFP	61	5244	1.4566666666666668	E8	109	AFU	485	515	JS006	pT7 GFP	+	0	2	sfGFP61485515
sfGFP	61	5244	1.4566666666666668	E9	101	AFU	485	515	JS006	pT7 GFP	+	0	3	sfGFP61485515
sfGFP	61	5244	1.4566666666666668	E10	90	AFU	485	515	JS006	pT7 GFP/pSal Bxb1	+	0	1	sfGFP61485515
sfGFP	61	5244	1.4566666666666668	E11	113	AFU	485	515	JS006	pT7 GFP/pSal Bxb1	+	0	2	sfGFP61485515
sfGFP	61	5244	1.4566666666666668	E12	103	AFU	485	515	JS006	pT7 GFP/pSal Bxb1	+	0	3	sfGFP61485515
sfGFP	61	5244	1.4566666666666668	F1	122	AFU	485	515	diff T13m FL T7RNAP 2	pT7 GFP	+	100	1	sfGFP61485515
sfGFP	61	5244	1.4566666666666668	F2	110	AFU	485	515	diff T13m FL T7RNAP 2	pT7 GFP	+	100	2	sfGFP61485515
sfGFP	61	5244	1.4566666666666668	F3	102	AFU	485	515	diff T13m FL T7RNAP 2	pT7 GFP	+	100	3	sfGFP61485515
sfGFP	61	5244	1.4566666666666668	F4	113	AFU	485	515	diff T13m FL T7RNAP 2	pT7 GFP/pSal Bxb1	+	100	1	sfGFP61485515
sfGFP	61	5244	1.4566666666666668	F5	116	AFU	485	515	diff T13m FL T7RNAP 2	pT7 GFP/pSal Bxb1	+	100	2	sfGFP61485515
sfGFP	61	5244	1.4566666666666668	F6	112	AFU	485	515	diff T13m FL T7RNAP 2	pT7 GFP/pSal Bxb1	+	100	3	sfGFP61485515
sfGFP	61	5244	1.4566666666666668	F7	110	AFU	485	515	JS006	pT7 GFP	+	100	1	sfGFP61485515
sfGFP	61	5244	1.4566666666666668	F8	108	AFU	485	515	JS006	pT7 GFP	+	100	2	sfGFP61485515
sfGFP	61	5244	1.4566666666666668	F9	104	AFU	485	515	JS006	pT7 GFP	+	100	3	sfGFP61485515
sfGFP	61	5244	1.4566666666666668	F10	102	AFU	485	515	JS006	pT7 GFP/pSal Bxb1	+	100	1	sfGFP61485515
sfGFP	61	5244	1.4566666666666668	F11	103	AFU	485	515	JS006	pT7 GFP/pSal Bxb1	+	100	2	sfGFP61485515
sfGFP	61	5244	1.4566666666666668	F12	114	AFU	485	515	JS006	pT7 GFP/pSal Bxb1	+	100	3	sfGFP61485515
sfGFP	61	5844	1.6233333333333333	A1	104	AFU	485	515	diff split T7RNAP	pT7 GFP	+	0	1	sfGFP61485515
sfGFP	61	5844	1.6233333333333333	A2	96	AFU	485	515	diff split T7RNAP	pT7 GFP	+	0	2	sfGFP61485515
sfGFP	61	5844	1.6233333333333333	A3	106	AFU	485	515	diff split T7RNAP	pT7 GFP	+	0	3	sfGFP61485515
sfGFP	61	5844	1.6233333333333333	A4	96	AFU	485	515	diff split T7RNAP	pT7 GFP/pSal Bxb1	+	0	1	sfGFP61485515
sfGFP	61	5844	1.6233333333333333	A5	115	AFU	485	515	diff split T7RNAP	pT7 GFP/pSal Bxb1	+	0	2	sfGFP61485515
sfGFP	61	5844	1.6233333333333333	A6	104	AFU	485	515	diff split T7RNAP	pT7 GFP/pSal Bxb1	+	0	3	sfGFP61485515
sfGFP	61	5844	1.6233333333333333	A7	98	AFU	485	515	diff FL T7RNAP 1	pT7 GFP	+	0	1	sfGFP61485515
sfGFP	61	5844	1.6233333333333333	A8	106	AFU	485	515	diff FL T7RNAP 1	pT7 GFP	+	0	2	sfGFP61485515
sfGFP	61	5844	1.6233333333333333	A9	101	AFU	485	515	diff FL T7RNAP 1	pT7 GFP	+	0	3	sfGFP61485515
sfGFP	61	5844	1.6233333333333333	A10	107	AFU	485	515	diff FL T7RNAP 1	pT7 GFP/pSal Bxb1	+	0	1	sfGFP61485515
sfGFP	61	5844	1.6233333333333333	A11	113	AFU	485	515	diff FL T7RNAP 1	pT7 GFP/pSal Bxb1	+	0	2	sfGFP61485515
sfGFP	61	5844	1.6233333333333333	A12	111	AFU	485	515	diff FL T7RNAP 1	pT7 GFP/pSal Bxb1	+	0	3	sfGFP61485515
sfGFP	61	5844	1.6233333333333333	B1	104	AFU	485	515	diff split T7RNAP	pT7 GFP	+	100	1	sfGFP61485515
sfGFP	61	5844	1.6233333333333333	B2	106	AFU	485	515	diff split T7RNAP	pT7 GFP	+	100	2	sfGFP61485515
sfGFP	61	5844	1.6233333333333333	B3	102	AFU	485	515	diff split T7RNAP	pT7 GFP	+	100	3	sfGFP61485515
sfGFP	61	5844	1.6233333333333333	B4	113	AFU	485	515	diff split T7RNAP	pT7 GFP/pSal Bxb1	+	100	1	sfGFP61485515
sfGFP	61	5844	1.6233333333333333	B5	101	AFU	485	515	diff split T7RNAP	pT7 GFP/pSal Bxb1	+	100	2	sfGFP61485515
sfGFP	61	5844	1.6233333333333333	B6	108	AFU	485	515	diff split T7RNAP	pT7 GFP/pSal Bxb1	+	100	3	sfGFP61485515
sfGFP	61	5844	1.6233333333333333	B7	110	AFU	485	515	diff FL T7RNAP 1	pT7 GFP	+	100	1	sfGFP61485515
sfGFP	61	5844	1.6233333333333333	B8	114	AFU	485	515	diff FL T7RNAP 1	pT7 GFP	+	100	2	sfGFP61485515
sfGFP	61	5844	1.6233333333333333	B9	107	AFU	485	515	diff FL T7RNAP 1	pT7 GFP	+	100	3	sfGFP61485515
sfGFP	61	5844	1.6233333333333333	B10	114	AFU	485	515	diff FL T7RNAP 1	pT7 GFP/pSal Bxb1	+	100	1	sfGFP61485515
sfGFP	61	5844	1.6233333333333333	B11	109	AFU	485	515	diff FL T7RNAP 1	pT7 GFP/pSal Bxb1	+	100	2	sfGFP61485515
sfGFP	61	5844	1.6233333333333333	B12	105	AFU	485	515	diff FL T7RNAP 1	pT7 GFP/pSal Bxb1	+	100	3	sfGFP61485515
sfGFP	61	5844	1.6233333333333333	C1	108	AFU	485	515	diff FL T7RNAP 2	pT7 GFP	+	0	1	sfGFP61485515
sfGFP	61	5844	1.6233333333333333	C2	105	AFU	485	515	diff FL T7RNAP 2	pT7 GFP	+	0	2	sfGFP61485515
sfGFP	61	5844	1.6233333333333333	C3	107	AFU	485	515	diff FL T7RNAP 2	pT7 GFP	+	0	3	sfGFP61485515
sfGFP	61	5844	1.6233333333333333	C4	107	AFU	485	515	diff FL T7RNAP 2	pT7 GFP/pSal Bxb1	+	0	1	sfGFP61485515
sfGFP	61	5844	1.6233333333333333	C5	104	AFU	485	515	diff FL T7RNAP 2	pT7 GFP/pSal Bxb1	+	0	2	sfGFP61485515
sfGFP	61	5844	1.6233333333333333	C6	109	AFU	485	515	diff FL T7RNAP 2	pT7 GFP/pSal Bxb1	+	0	3	sfGFP61485515
sfGFP	61	5844	1.6233333333333333	C7	97	AFU	485	515	diff T13m FL T7RNAP 1	pT7 GFP	+	0	1	sfGFP61485515
sfGFP	61	5844	1.6233333333333333	C8	107	AFU	485	515	diff T13m FL T7RNAP 1	pT7 GFP	+	0	2	sfGFP61485515
sfGFP	61	5844	1.6233333333333333	C9	107	AFU	485	515	diff T13m FL T7RNAP 1	pT7 GFP	+	0	3	sfGFP61485515
sfGFP	61	5844	1.6233333333333333	C10	106	AFU	485	515	diff T13m FL T7RNAP 1	pT7 GFP/pSal Bxb1	+	0	1	sfGFP61485515
sfGFP	61	5844	1.6233333333333333	C11	102	AFU	485	515	diff T13m FL T7RNAP 1	pT7 GFP/pSal Bxb1	+	0	2	sfGFP61485515
sfGFP	61	5844	1.6233333333333333	C12	94	AFU	485	515	diff T13m FL T7RNAP 1	pT7 GFP/pSal Bxb1	+	0	3	sfGFP61485515
sfGFP	61	5844	1.6233333333333333	D1	109	AFU	485	515	diff FL T7RNAP 2	pT7 GFP	+	100	1	sfGFP61485515
sfGFP	61	5844	1.6233333333333333	D2	100	AFU	485	515	diff FL T7RNAP 2	pT7 GFP	+	100	2	sfGFP61485515
sfGFP	61	5844	1.6233333333333333	D3	103	AFU	485	515	diff FL T7RNAP 2	pT7 GFP	+	100	3	sfGFP61485515
sfGFP	61	5844	1.6233333333333333	D4	116	AFU	485	515	diff FL T7RNAP 2	pT7 GFP/pSal Bxb1	+	100	1	sfGFP61485515
sfGFP	61	5844	1.6233333333333333	D5	99	AFU	485	515	diff FL T7RNAP 2	pT7 GFP/pSal Bxb1	+	100	2	sfGFP61485515
sfGFP	61	5844	1.6233333333333333	D6	115	AFU	485	515	diff FL T7RNAP 2	pT7 GFP/pSal Bxb1	+	100	3	sfGFP61485515
sfGFP	61	5844	1.6233333333333333	D7	100	AFU	485	515	diff T13m FL T7RNAP 1	pT7 GFP	+	100	1	sfGFP61485515
sfGFP	61	5844	1.6233333333333333	D8	109	AFU	485	515	diff T13m FL T7RNAP 1	pT7 GFP	+	100	2	sfGFP61485515
sfGFP	61	5844	1.6233333333333333	D9	113	AFU	485	515	diff T13m FL T7RNAP 1	pT7 GFP	+	100	3	sfGFP61485515
sfGFP	61	5844	1.6233333333333333	D10	121	AFU	485	515	diff T13m FL T7RNAP 1	pT7 GFP/pSal Bxb1	+	100	1	sfGFP61485515
sfGFP	61	5844	1.6233333333333333	D11	123	AFU	485	515	diff T13m FL T7RNAP 1	pT7 GFP/pSal Bxb1	+	100	2	sfGFP61485515
sfGFP	61	5844	1.6233333333333333	D12	109	AFU	485	515	diff T13m FL T7RNAP 1	pT7 GFP/pSal Bxb1	+	100	3	sfGFP61485515
sfGFP	61	5844	1.6233333333333333	E1	109	AFU	485	515	diff T13m FL T7RNAP 2	pT7 GFP	+	0	1	sfGFP61485515
sfGFP	61	5844	1.6233333333333333	E2	104	AFU	485	515	diff T13m FL T7RNAP 2	pT7 GFP	+	0	2	sfGFP61485515
sfGFP	61	5844	1.6233333333333333	E3	112	AFU	485	515	diff T13m FL T7RNAP 2	pT7 GFP	+	0	3	sfGFP61485515
sfGFP	61	5844	1.6233333333333333	E4	110	AFU	485	515	diff T13m FL T7RNAP 2	pT7 GFP/pSal Bxb1	+	0	1	sfGFP61485515
sfGFP	61	5844	1.6233333333333333	E5	113	AFU	485	515	diff T13m FL T7RNAP 2	pT7 GFP/pSal Bxb1	+	0	2	sfGFP61485515
sfGFP	61	5844	1.6233333333333333	E6	106	AFU	485	515	diff T13m FL T7RNAP 2	pT7 GFP/pSal Bxb1	+	0	3	sfGFP61485515
sfGFP	61	5844	1.6233333333333333	E7	111	AFU	485	515	JS006	pT7 GFP	+	0	1	sfGFP61485515
sfGFP	61	5844	1.6233333333333333	E8	97	AFU	485	515	JS006	pT7 GFP	+	0	2	sfGFP61485515
sfGFP	61	5844	1.6233333333333333	E9	101	AFU	485	515	JS006	pT7 GFP	+	0	3	sfGFP61485515
sfGFP	61	5844	1.6233333333333333	E10	95	AFU	485	515	JS006	pT7 GFP/pSal Bxb1	+	0	1	sfGFP61485515
sfGFP	61	5844	1.6233333333333333	E11	108	AFU	485	515	JS006	pT7 GFP/pSal Bxb1	+	0	2	sfGFP61485515
sfGFP	61	5844	1.6233333333333333	E12	117	AFU	485	515	JS006	pT7 GFP/pSal Bxb1	+	0	3	sfGFP61485515
sfGFP	61	5844	1.6233333333333333	F1	111	AFU	485	515	diff T13m FL T7RNAP 2	pT7 GFP	+	100	1	sfGFP61485515
sfGFP	61	5844	1.6233333333333333	F2	107	AFU	485	515	diff T13m FL T7RNAP 2	pT7 GFP	+	100	2	sfGFP61485515
sfGFP	61	5844	1.6233333333333333	F3	101	AFU	485	515	diff T13m FL T7RNAP 2	pT7 GFP	+	100	3	sfGFP61485515
sfGFP	61	5844	1.6233333333333333	F4	114	AFU	485	515	diff T13m FL T7RNAP 2	pT7 GFP/pSal Bxb1	+	100	1	sfGFP61485515
sfGFP	61	5844	1.6233333333333333	F5	146	AFU	485	515	diff T13m FL T7RNAP 2	pT7 GFP/pSal Bxb1	+	100	2	sfGFP61485515
sfGFP	61	5844	1.6233333333333333	F6	114	AFU	485	515	diff T13m FL T7RNAP 2	pT7 GFP/pSal Bxb1	+	100	3	sfGFP61485515
sfGFP	61	5844	1.6233333333333333	F7	93	AFU	485	515	JS006	pT7 GFP	+	100	1	sfGFP61485515
sfGFP	61	5844	1.6233333333333333	F8	103	AFU	485	515	JS006	pT7 GFP	+	100	2	sfGFP61485515
sfGFP	61	5844	1.6233333333333333	F9	105	AFU	485	515	JS006	pT7 GFP	+	100	3	sfGFP61485515
sfGFP	61	5844	1.6233333333333333	F10	97	AFU	485	515	JS006	pT7 GFP/pSal Bxb1	+	100	1	sfGFP61485515
sfGFP	61	5844	1.6233333333333333	F11	109	AFU	485	515	JS006	pT7 GFP/pSal Bxb1	+	100	2	sfGFP61485515
sfGFP	61	5844	1.6233333333333333	F12	104	AFU	485	515	JS006	pT7 GFP/pSal Bxb1	+	100	3	sfGFP61485515
sfGFP	61	6444	1.79	A1	110	AFU	485	515	diff split T7RNAP	pT7 GFP	+	0	1	sfGFP61485515
sfGFP	61	6444	1.79	A2	100	AFU	485	515	diff split T7RNAP	pT7 GFP	+	0	2	sfGFP61485515
sfGFP	61	6444	1.79	A3	108	AFU	485	515	diff split T7RNAP	pT7 GFP	+	0	3	sfGFP61485515
sfGFP	61	6444	1.79	A4	109	AFU	485	515	diff split T7RNAP	pT7 GFP/pSal Bxb1	+	0	1	sfGFP61485515
sfGFP	61	6444	1.79	A5	112	AFU	485	515	diff split T7RNAP	pT7 GFP/pSal Bxb1	+	0	2	sfGFP61485515
sfGFP	61	6444	1.79	A6	116	AFU	485	515	diff split T7RNAP	pT7 GFP/pSal Bxb1	+	0	3	sfGFP61485515
sfGFP	61	6444	1.79	A7	103	AFU	485	515	diff FL T7RNAP 1	pT7 GFP	+	0	1	sfGFP61485515
sfGFP	61	6444	1.79	A8	111	AFU	485	515	diff FL T7RNAP 1	pT7 GFP	+	0	2	sfGFP61485515
sfGFP	61	6444	1.79	A9	111	AFU	485	515	diff FL T7RNAP 1	pT7 GFP	+	0	3	sfGFP61485515
sfGFP	61	6444	1.79	A10	105	AFU	485	515	diff FL T7RNAP 1	pT7 GFP/pSal Bxb1	+	0	1	sfGFP61485515
sfGFP	61	6444	1.79	A11	120	AFU	485	515	diff FL T7RNAP 1	pT7 GFP/pSal Bxb1	+	0	2	sfGFP61485515
sfGFP	61	6444	1.79	A12	106	AFU	485	515	diff FL T7RNAP 1	pT7 GFP/pSal Bxb1	+	0	3	sfGFP61485515
sfGFP	61	6444	1.79	B1	97	AFU	485	515	diff split T7RNAP	pT7 GFP	+	100	1	sfGFP61485515
sfGFP	61	6444	1.79	B2	107	AFU	485	515	diff split T7RNAP	pT7 GFP	+	100	2	sfGFP61485515
sfGFP	61	6444	1.79	B3	103	AFU	485	515	diff split T7RNAP	pT7 GFP	+	100	3	sfGFP61485515
sfGFP	61	6444	1.79	B4	114	AFU	485	515	diff split T7RNAP	pT7 GFP/pSal Bxb1	+	100	1	sfGFP61485515
sfGFP	61	6444	1.79	B5	121	AFU	485	515	diff split T7RNAP	pT7 GFP/pSal Bxb1	+	100	2	sfGFP61485515
sfGFP	61	6444	1.79	B6	111	AFU	485	515	diff split T7RNAP	pT7 GFP/pSal Bxb1	+	100	3	sfGFP61485515
sfGFP	61	6444	1.79	B7	103	AFU	485	515	diff FL T7RNAP 1	pT7 GFP	+	100	1	sfGFP61485515
sfGFP	61	6444	1.79	B8	107	AFU	485	515	diff FL T7RNAP 1	pT7 GFP	+	100	2	sfGFP61485515
sfGFP	61	6444	1.79	B9	101	AFU	485	515	diff FL T7RNAP 1	pT7 GFP	+	100	3	sfGFP61485515
sfGFP	61	6444	1.79	B10	115	AFU	485	515	diff FL T7RNAP 1	pT7 GFP/pSal Bxb1	+	100	1	sfGFP61485515
sfGFP	61	6444	1.79	B11	129	AFU	485	515	diff FL T7RNAP 1	pT7 GFP/pSal Bxb1	+	100	2	sfGFP61485515
sfGFP	61	6444	1.79	B12	118	AFU	485	515	diff FL T7RNAP 1	pT7 GFP/pSal Bxb1	+	100	3	sfGFP61485515
sfGFP	61	6444	1.79	C1	97	AFU	485	515	diff FL T7RNAP 2	pT7 GFP	+	0	1	sfGFP61485515
sfGFP	61	6444	1.79	C2	107	AFU	485	515	diff FL T7RNAP 2	pT7 GFP	+	0	2	sfGFP61485515
sfGFP	61	6444	1.79	C3	100	AFU	485	515	diff FL T7RNAP 2	pT7 GFP	+	0	3	sfGFP61485515
sfGFP	61	6444	1.79	C4	108	AFU	485	515	diff FL T7RNAP 2	pT7 GFP/pSal Bxb1	+	0	1	sfGFP61485515
sfGFP	61	6444	1.79	C5	101	AFU	485	515	diff FL T7RNAP 2	pT7 GFP/pSal Bxb1	+	0	2	sfGFP61485515
sfGFP	61	6444	1.79	C6	100	AFU	485	515	diff FL T7RNAP 2	pT7 GFP/pSal Bxb1	+	0	3	sfGFP61485515
sfGFP	61	6444	1.79	C7	104	AFU	485	515	diff T13m FL T7RNAP 1	pT7 GFP	+	0	1	sfGFP61485515
sfGFP	61	6444	1.79	C8	107	AFU	485	515	diff T13m FL T7RNAP 1	pT7 GFP	+	0	2	sfGFP61485515
sfGFP	61	6444	1.79	C9	111	AFU	485	515	diff T13m FL T7RNAP 1	pT7 GFP	+	0	3	sfGFP61485515
sfGFP	61	6444	1.79	C10	109	AFU	485	515	diff T13m FL T7RNAP 1	pT7 GFP/pSal Bxb1	+	0	1	sfGFP61485515
sfGFP	61	6444	1.79	C11	111	AFU	485	515	diff T13m FL T7RNAP 1	pT7 GFP/pSal Bxb1	+	0	2	sfGFP61485515
sfGFP	61	6444	1.79	C12	103	AFU	485	515	diff T13m FL T7RNAP 1	pT7 GFP/pSal Bxb1	+	0	3	sfGFP61485515
sfGFP	61	6444	1.79	D1	96	AFU	485	515	diff FL T7RNAP 2	pT7 GFP	+	100	1	sfGFP61485515
sfGFP	61	6444	1.79	D2	101	AFU	485	515	diff FL T7RNAP 2	pT7 GFP	+	100	2	sfGFP61485515
sfGFP	61	6444	1.79	D3	105	AFU	485	515	diff FL T7RNAP 2	pT7 GFP	+	100	3	sfGFP61485515
sfGFP	61	6444	1.79	D4	125	AFU	485	515	diff FL T7RNAP 2	pT7 GFP/pSal Bxb1	+	100	1	sfGFP61485515
sfGFP	61	6444	1.79	D5	96	AFU	485	515	diff FL T7RNAP 2	pT7 GFP/pSal Bxb1	+	100	2	sfGFP61485515
sfGFP	61	6444	1.79	D6	122	AFU	485	515	diff FL T7RNAP 2	pT7 GFP/pSal Bxb1	+	100	3	sfGFP61485515
sfGFP	61	6444	1.79	D7	97	AFU	485	515	diff T13m FL T7RNAP 1	pT7 GFP	+	100	1	sfGFP61485515
sfGFP	61	6444	1.79	D8	113	AFU	485	515	diff T13m FL T7RNAP 1	pT7 GFP	+	100	2	sfGFP61485515
sfGFP	61	6444	1.79	D9	110	AFU	485	515	diff T13m FL T7RNAP 1	pT7 GFP	+	100	3	sfGFP61485515
sfGFP	61	6444	1.79	D10	121	AFU	485	515	diff T13m FL T7RNAP 1	pT7 GFP/pSal Bxb1	+	100	1	sfGFP61485515
sfGFP	61	6444	1.79	D11	130	AFU	485	515	diff T13m FL T7RNAP 1	pT7 GFP/pSal Bxb1	+	100	2	sfGFP61485515
sfGFP	61	6444	1.79	D12	131	AFU	485	515	diff T13m FL T7RNAP 1	pT7 GFP/pSal Bxb1	+	100	3	sfGFP61485515
sfGFP	61	6444	1.79	E1	114	AFU	485	515	diff T13m FL T7RNAP 2	pT7 GFP	+	0	1	sfGFP61485515
sfGFP	61	6444	1.79	E2	107	AFU	485	515	diff T13m FL T7RNAP 2	pT7 GFP	+	0	2	sfGFP61485515
sfGFP	61	6444	1.79	E3	101	AFU	485	515	diff T13m FL T7RNAP 2	pT7 GFP	+	0	3	sfGFP61485515
sfGFP	61	6444	1.79	E4	109	AFU	485	515	diff T13m FL T7RNAP 2	pT7 GFP/pSal Bxb1	+	0	1	sfGFP61485515
sfGFP	61	6444	1.79	E5	100	AFU	485	515	diff T13m FL T7RNAP 2	pT7 GFP/pSal Bxb1	+	0	2	sfGFP61485515
sfGFP	61	6444	1.79	E6	112	AFU	485	515	diff T13m FL T7RNAP 2	pT7 GFP/pSal Bxb1	+	0	3	sfGFP61485515
sfGFP	61	6444	1.79	E7	108	AFU	485	515	JS006	pT7 GFP	+	0	1	sfGFP61485515
sfGFP	61	6444	1.79	E8	101	AFU	485	515	JS006	pT7 GFP	+	0	2	sfGFP61485515
sfGFP	61	6444	1.79	E9	99	AFU	485	515	JS006	pT7 GFP	+	0	3	sfGFP61485515
sfGFP	61	6444	1.79	E10	98	AFU	485	515	JS006	pT7 GFP/pSal Bxb1	+	0	1	sfGFP61485515
sfGFP	61	6444	1.79	E11	103	AFU	485	515	JS006	pT7 GFP/pSal Bxb1	+	0	2	sfGFP61485515
sfGFP	61	6444	1.79	E12	102	AFU	485	515	JS006	pT7 GFP/pSal Bxb1	+	0	3	sfGFP61485515
sfGFP	61	6444	1.79	F1	112	AFU	485	515	diff T13m FL T7RNAP 2	pT7 GFP	+	100	1	sfGFP61485515
sfGFP	61	6444	1.79	F2	105	AFU	485	515	diff T13m FL T7RNAP 2	pT7 GFP	+	100	2	sfGFP61485515
sfGFP	61	6444	1.79	F3	110	AFU	485	515	diff T13m FL T7RNAP 2	pT7 GFP	+	100	3	sfGFP61485515
sfGFP	61	6444	1.79	F4	139	AFU	485	515	diff T13m FL T7RNAP 2	pT7 GFP/pSal Bxb1	+	100	1	sfGFP61485515
sfGFP	61	6444	1.79	F5	173	AFU	485	515	diff T13m FL T7RNAP 2	pT7 GFP/pSal Bxb1	+	100	2	sfGFP61485515
sfGFP	61	6444	1.79	F6	134	AFU	485	515	diff T13m FL T7RNAP 2	pT7 GFP/pSal Bxb1	+	100	3	sfGFP61485515
sfGFP	61	6444	1.79	F7	99	AFU	485	515	JS006	pT7 GFP	+	100	1	sfGFP61485515
sfGFP	61	6444	1.79	F8	101	AFU	485	515	JS006	pT7 GFP	+	100	2	sfGFP61485515
sfGFP	61	6444	1.79	F9	115	AFU	485	515	JS006	pT7 GFP	+	100	3	sfGFP61485515
sfGFP	61	6444	1.79	F10	104	AFU	485	515	JS006	pT7 GFP/pSal Bxb1	+	100	1	sfGFP61485515
sfGFP	61	6444	1.79	F11	94	AFU	485	515	JS006	pT7 GFP/pSal Bxb1	+	100	2	sfGFP61485515
sfGFP	61	6444	1.79	F12	110	AFU	485	515	JS006	pT7 GFP/pSal Bxb1	+	100	3	sfGFP61485515
sfGFP	61	7044	1.9566666666666668	A1	99	AFU	485	515	diff split T7RNAP	pT7 GFP	+	0	1	sfGFP61485515
sfGFP	61	7044	1.9566666666666668	A2	107	AFU	485	515	diff split T7RNAP	pT7 GFP	+	0	2	sfGFP61485515
sfGFP	61	7044	1.9566666666666668	A3	106	AFU	485	515	diff split T7RNAP	pT7 GFP	+	0	3	sfGFP61485515
sfGFP	61	7044	1.9566666666666668	A4	100	AFU	485	515	diff split T7RNAP	pT7 GFP/pSal Bxb1	+	0	1	sfGFP61485515
sfGFP	61	7044	1.9566666666666668	A5	104	AFU	485	515	diff split T7RNAP	pT7 GFP/pSal Bxb1	+	0	2	sfGFP61485515
sfGFP	61	7044	1.9566666666666668	A6	106	AFU	485	515	diff split T7RNAP	pT7 GFP/pSal Bxb1	+	0	3	sfGFP61485515
sfGFP	61	7044	1.9566666666666668	A7	93	AFU	485	515	diff FL T7RNAP 1	pT7 GFP	+	0	1	sfGFP61485515
sfGFP	61	7044	1.9566666666666668	A8	121	AFU	485	515	diff FL T7RNAP 1	pT7 GFP	+	0	2	sfGFP61485515
sfGFP	61	7044	1.9566666666666668	A9	102	AFU	485	515	diff FL T7RNAP 1	pT7 GFP	+	0	3	sfGFP61485515
sfGFP	61	7044	1.9566666666666668	A10	102	AFU	485	515	diff FL T7RNAP 1	pT7 GFP/pSal Bxb1	+	0	1	sfGFP61485515
sfGFP	61	7044	1.9566666666666668	A11	106	AFU	485	515	diff FL T7RNAP 1	pT7 GFP/pSal Bxb1	+	0	2	sfGFP61485515
sfGFP	61	7044	1.9566666666666668	A12	109	AFU	485	515	diff FL T7RNAP 1	pT7 GFP/pSal Bxb1	+	0	3	sfGFP61485515
sfGFP	61	7044	1.9566666666666668	B1	98	AFU	485	515	diff split T7RNAP	pT7 GFP	+	100	1	sfGFP61485515
sfGFP	61	7044	1.9566666666666668	B2	104	AFU	485	515	diff split T7RNAP	pT7 GFP	+	100	2	sfGFP61485515
sfGFP	61	7044	1.9566666666666668	B3	112	AFU	485	515	diff split T7RNAP	pT7 GFP	+	100	3	sfGFP61485515
sfGFP	61	7044	1.9566666666666668	B4	139	AFU	485	515	diff split T7RNAP	pT7 GFP/pSal Bxb1	+	100	1	sfGFP61485515
sfGFP	61	7044	1.9566666666666668	B5	135	AFU	485	515	diff split T7RNAP	pT7 GFP/pSal Bxb1	+	100	2	sfGFP61485515
sfGFP	61	7044	1.9566666666666668	B6	107	AFU	485	515	diff split T7RNAP	pT7 GFP/pSal Bxb1	+	100	3	sfGFP61485515
sfGFP	61	7044	1.9566666666666668	B7	104	AFU	485	515	diff FL T7RNAP 1	pT7 GFP	+	100	1	sfGFP61485515
sfGFP	61	7044	1.9566666666666668	B8	102	AFU	485	515	diff FL T7RNAP 1	pT7 GFP	+	100	2	sfGFP61485515
sfGFP	61	7044	1.9566666666666668	B9	107	AFU	485	515	diff FL T7RNAP 1	pT7 GFP	+	100	3	sfGFP61485515
sfGFP	61	7044	1.9566666666666668	B10	136	AFU	485	515	diff FL T7RNAP 1	pT7 GFP/pSal Bxb1	+	100	1	sfGFP61485515
sfGFP	61	7044	1.9566666666666668	B11	133	AFU	485	515	diff FL T7RNAP 1	pT7 GFP/pSal Bxb1	+	100	2	sfGFP61485515
sfGFP	61	7044	1.9566666666666668	B12	136	AFU	485	515	diff FL T7RNAP 1	pT7 GFP/pSal Bxb1	+	100	3	sfGFP61485515
sfGFP	61	7044	1.9566666666666668	C1	95	AFU	485	515	diff FL T7RNAP 2	pT7 GFP	+	0	1	sfGFP61485515
sfGFP	61	7044	1.9566666666666668	C2	124	AFU	485	515	diff FL T7RNAP 2	pT7 GFP	+	0	2	sfGFP61485515
sfGFP	61	7044	1.9566666666666668	C3	105	AFU	485	515	diff FL T7RNAP 2	pT7 GFP	+	0	3	sfGFP61485515
sfGFP	61	7044	1.9566666666666668	C4	103	AFU	485	515	diff FL T7RNAP 2	pT7 GFP/pSal Bxb1	+	0	1	sfGFP61485515
sfGFP	61	7044	1.9566666666666668	C5	95	AFU	485	515	diff FL T7RNAP 2	pT7 GFP/pSal Bxb1	+	0	2	sfGFP61485515
sfGFP	61	7044	1.9566666666666668	C6	103	AFU	485	515	diff FL T7RNAP 2	pT7 GFP/pSal Bxb1	+	0	3	sfGFP61485515
sfGFP	61	7044	1.9566666666666668	C7	114	AFU	485	515	diff T13m FL T7RNAP 1	pT7 GFP	+	0	1	sfGFP61485515
sfGFP	61	7044	1.9566666666666668	C8	96	AFU	485	515	diff T13m FL T7RNAP 1	pT7 GFP	+	0	2	sfGFP61485515
sfGFP	61	7044	1.9566666666666668	C9	110	AFU	485	515	diff T13m FL T7RNAP 1	pT7 GFP	+	0	3	sfGFP61485515
sfGFP	61	7044	1.9566666666666668	C10	108	AFU	485	515	diff T13m FL T7RNAP 1	pT7 GFP/pSal Bxb1	+	0	1	sfGFP61485515
sfGFP	61	7044	1.9566666666666668	C11	112	AFU	485	515	diff T13m FL T7RNAP 1	pT7 GFP/pSal Bxb1	+	0	2	sfGFP61485515
sfGFP	61	7044	1.9566666666666668	C12	118	AFU	485	515	diff T13m FL T7RNAP 1	pT7 GFP/pSal Bxb1	+	0	3	sfGFP61485515
sfGFP	61	7044	1.9566666666666668	D1	100	AFU	485	515	diff FL T7RNAP 2	pT7 GFP	+	100	1	sfGFP61485515
sfGFP	61	7044	1.9566666666666668	D2	105	AFU	485	515	diff FL T7RNAP 2	pT7 GFP	+	100	2	sfGFP61485515
sfGFP	61	7044	1.9566666666666668	D3	110	AFU	485	515	diff FL T7RNAP 2	pT7 GFP	+	100	3	sfGFP61485515
sfGFP	61	7044	1.9566666666666668	D4	151	AFU	485	515	diff FL T7RNAP 2	pT7 GFP/pSal Bxb1	+	100	1	sfGFP61485515
sfGFP	61	7044	1.9566666666666668	D5	107	AFU	485	515	diff FL T7RNAP 2	pT7 GFP/pSal Bxb1	+	100	2	sfGFP61485515
sfGFP	61	7044	1.9566666666666668	D6	136	AFU	485	515	diff FL T7RNAP 2	pT7 GFP/pSal Bxb1	+	100	3	sfGFP61485515
sfGFP	61	7044	1.9566666666666668	D7	92	AFU	485	515	diff T13m FL T7RNAP 1	pT7 GFP	+	100	1	sfGFP61485515
sfGFP	61	7044	1.9566666666666668	D8	120	AFU	485	515	diff T13m FL T7RNAP 1	pT7 GFP	+	100	2	sfGFP61485515
sfGFP	61	7044	1.9566666666666668	D9	100	AFU	485	515	diff T13m FL T7RNAP 1	pT7 GFP	+	100	3	sfGFP61485515
sfGFP	61	7044	1.9566666666666668	D10	143	AFU	485	515	diff T13m FL T7RNAP 1	pT7 GFP/pSal Bxb1	+	100	1	sfGFP61485515
sfGFP	61	7044	1.9566666666666668	D11	142	AFU	485	515	diff T13m FL T7RNAP 1	pT7 GFP/pSal Bxb1	+	100	2	sfGFP61485515
sfGFP	61	7044	1.9566666666666668	D12	142	AFU	485	515	diff T13m FL T7RNAP 1	pT7 GFP/pSal Bxb1	+	100	3	sfGFP61485515
sfGFP	61	7044	1.9566666666666668	E1	110	AFU	485	515	diff T13m FL T7RNAP 2	pT7 GFP	+	0	1	sfGFP61485515
sfGFP	61	7044	1.9566666666666668	E2	106	AFU	485	515	diff T13m FL T7RNAP 2	pT7 GFP	+	0	2	sfGFP61485515
sfGFP	61	7044	1.9566666666666668	E3	102	AFU	485	515	diff T13m FL T7RNAP 2	pT7 GFP	+	0	3	sfGFP61485515
sfGFP	61	7044	1.9566666666666668	E4	109	AFU	485	515	diff T13m FL T7RNAP 2	pT7 GFP/pSal Bxb1	+	0	1	sfGFP61485515
sfGFP	61	7044	1.9566666666666668	E5	107	AFU	485	515	diff T13m FL T7RNAP 2	pT7 GFP/pSal Bxb1	+	0	2	sfGFP61485515
sfGFP	61	7044	1.9566666666666668	E6	114	AFU	485	515	diff T13m FL T7RNAP 2	pT7 GFP/pSal Bxb1	+	0	3	sfGFP61485515
sfGFP	61	7044	1.9566666666666668	E7	103	AFU	485	515	JS006	pT7 GFP	+	0	1	sfGFP61485515
sfGFP	61	7044	1.9566666666666668	E8	94	AFU	485	515	JS006	pT7 GFP	+	0	2	sfGFP61485515
sfGFP	61	7044	1.9566666666666668	E9	110	AFU	485	515	JS006	pT7 GFP	+	0	3	sfGFP61485515
sfGFP	61	7044	1.9566666666666668	E10	104	AFU	485	515	JS006	pT7 GFP/pSal Bxb1	+	0	1	sfGFP61485515
sfGFP	61	7044	1.9566666666666668	E11	103	AFU	485	515	JS006	pT7 GFP/pSal Bxb1	+	0	2	sfGFP61485515
sfGFP	61	7044	1.9566666666666668	E12	100	AFU	485	515	JS006	pT7 GFP/pSal Bxb1	+	0	3	sfGFP61485515
sfGFP	61	7044	1.9566666666666668	F1	107	AFU	485	515	diff T13m FL T7RNAP 2	pT7 GFP	+	100	1	sfGFP61485515
sfGFP	61	7044	1.9566666666666668	F2	102	AFU	485	515	diff T13m FL T7RNAP 2	pT7 GFP	+	100	2	sfGFP61485515
sfGFP	61	7044	1.9566666666666668	F3	108	AFU	485	515	diff T13m FL T7RNAP 2	pT7 GFP	+	100	3	sfGFP61485515
sfGFP	61	7044	1.9566666666666668	F4	155	AFU	485	515	diff T13m FL T7RNAP 2	pT7 GFP/pSal Bxb1	+	100	1	sfGFP61485515
sfGFP	61	7044	1.9566666666666668	F5	199	AFU	485	515	diff T13m FL T7RNAP 2	pT7 GFP/pSal Bxb1	+	100	2	sfGFP61485515
sfGFP	61	7044	1.9566666666666668	F6	152	AFU	485	515	diff T13m FL T7RNAP 2	pT7 GFP/pSal Bxb1	+	100	3	sfGFP61485515
sfGFP	61	7044	1.9566666666666668	F7	100	AFU	485	515	JS006	pT7 GFP	+	100	1	sfGFP61485515
sfGFP	61	7044	1.9566666666666668	F8	89	AFU	485	515	JS006	pT7 GFP	+	100	2	sfGFP61485515
sfGFP	61	7044	1.9566666666666668	F9	96	AFU	485	515	JS006	pT7 GFP	+	100	3	sfGFP61485515
sfGFP	61	7044	1.9566666666666668	F10	105	AFU	485	515	JS006	pT7 GFP/pSal Bxb1	+	100	1	sfGFP61485515
sfGFP	61	7044	1.9566666666666668	F11	99	AFU	485	515	JS006	pT7 GFP/pSal Bxb1	+	100	2	sfGFP61485515
sfGFP	61	7044	1.9566666666666668	F12	104	AFU	485	515	JS006	pT7 GFP/pSal Bxb1	+	100	3	sfGFP61485515
sfGFP	61	7644	2.1233333333333335	A1	103	AFU	485	515	diff split T7RNAP	pT7 GFP	+	0	1	sfGFP61485515
sfGFP	61	7644	2.1233333333333335	A2	107	AFU	485	515	diff split T7RNAP	pT7 GFP	+	0	2	sfGFP61485515
sfGFP	61	7644	2.1233333333333335	A3	97	AFU	485	515	diff split T7RNAP	pT7 GFP	+	0	3	sfGFP61485515
sfGFP	61	7644	2.1233333333333335	A4	98	AFU	485	515	diff split T7RNAP	pT7 GFP/pSal Bxb1	+	0	1	sfGFP61485515
sfGFP	61	7644	2.1233333333333335	A5	95	AFU	485	515	diff split T7RNAP	pT7 GFP/pSal Bxb1	+	0	2	sfGFP61485515
sfGFP	61	7644	2.1233333333333335	A6	118	AFU	485	515	diff split T7RNAP	pT7 GFP/pSal Bxb1	+	0	3	sfGFP61485515
sfGFP	61	7644	2.1233333333333335	A7	104	AFU	485	515	diff FL T7RNAP 1	pT7 GFP	+	0	1	sfGFP61485515
sfGFP	61	7644	2.1233333333333335	A8	106	AFU	485	515	diff FL T7RNAP 1	pT7 GFP	+	0	2	sfGFP61485515
sfGFP	61	7644	2.1233333333333335	A9	105	AFU	485	515	diff FL T7RNAP 1	pT7 GFP	+	0	3	sfGFP61485515
sfGFP	61	7644	2.1233333333333335	A10	96	AFU	485	515	diff FL T7RNAP 1	pT7 GFP/pSal Bxb1	+	0	1	sfGFP61485515
sfGFP	61	7644	2.1233333333333335	A11	112	AFU	485	515	diff FL T7RNAP 1	pT7 GFP/pSal Bxb1	+	0	2	sfGFP61485515
sfGFP	61	7644	2.1233333333333335	A12	111	AFU	485	515	diff FL T7RNAP 1	pT7 GFP/pSal Bxb1	+	0	3	sfGFP61485515
sfGFP	61	7644	2.1233333333333335	B1	108	AFU	485	515	diff split T7RNAP	pT7 GFP	+	100	1	sfGFP61485515
sfGFP	61	7644	2.1233333333333335	B2	99	AFU	485	515	diff split T7RNAP	pT7 GFP	+	100	2	sfGFP61485515
sfGFP	61	7644	2.1233333333333335	B3	103	AFU	485	515	diff split T7RNAP	pT7 GFP	+	100	3	sfGFP61485515
sfGFP	61	7644	2.1233333333333335	B4	149	AFU	485	515	diff split T7RNAP	pT7 GFP/pSal Bxb1	+	100	1	sfGFP61485515
sfGFP	61	7644	2.1233333333333335	B5	141	AFU	485	515	diff split T7RNAP	pT7 GFP/pSal Bxb1	+	100	2	sfGFP61485515
sfGFP	61	7644	2.1233333333333335	B6	110	AFU	485	515	diff split T7RNAP	pT7 GFP/pSal Bxb1	+	100	3	sfGFP61485515
sfGFP	61	7644	2.1233333333333335	B7	95	AFU	485	515	diff FL T7RNAP 1	pT7 GFP	+	100	1	sfGFP61485515
sfGFP	61	7644	2.1233333333333335	B8	99	AFU	485	515	diff FL T7RNAP 1	pT7 GFP	+	100	2	sfGFP61485515
sfGFP	61	7644	2.1233333333333335	B9	101	AFU	485	515	diff FL T7RNAP 1	pT7 GFP	+	100	3	sfGFP61485515
sfGFP	61	7644	2.1233333333333335	B10	163	AFU	485	515	diff FL T7RNAP 1	pT7 GFP/pSal Bxb1	+	100	1	sfGFP61485515
sfGFP	61	7644	2.1233333333333335	B11	156	AFU	485	515	diff FL T7RNAP 1	pT7 GFP/pSal Bxb1	+	100	2	sfGFP61485515
sfGFP	61	7644	2.1233333333333335	B12	157	AFU	485	515	diff FL T7RNAP 1	pT7 GFP/pSal Bxb1	+	100	3	sfGFP61485515
sfGFP	61	7644	2.1233333333333335	C1	100	AFU	485	515	diff FL T7RNAP 2	pT7 GFP	+	0	1	sfGFP61485515
sfGFP	61	7644	2.1233333333333335	C2	99	AFU	485	515	diff FL T7RNAP 2	pT7 GFP	+	0	2	sfGFP61485515
sfGFP	61	7644	2.1233333333333335	C3	102	AFU	485	515	diff FL T7RNAP 2	pT7 GFP	+	0	3	sfGFP61485515
sfGFP	61	7644	2.1233333333333335	C4	101	AFU	485	515	diff FL T7RNAP 2	pT7 GFP/pSal Bxb1	+	0	1	sfGFP61485515
sfGFP	61	7644	2.1233333333333335	C5	96	AFU	485	515	diff FL T7RNAP 2	pT7 GFP/pSal Bxb1	+	0	2	sfGFP61485515
sfGFP	61	7644	2.1233333333333335	C6	102	AFU	485	515	diff FL T7RNAP 2	pT7 GFP/pSal Bxb1	+	0	3	sfGFP61485515
sfGFP	61	7644	2.1233333333333335	C7	89	AFU	485	515	diff T13m FL T7RNAP 1	pT7 GFP	+	0	1	sfGFP61485515
sfGFP	61	7644	2.1233333333333335	C8	100	AFU	485	515	diff T13m FL T7RNAP 1	pT7 GFP	+	0	2	sfGFP61485515
sfGFP	61	7644	2.1233333333333335	C9	106	AFU	485	515	diff T13m FL T7RNAP 1	pT7 GFP	+	0	3	sfGFP61485515
sfGFP	61	7644	2.1233333333333335	C10	102	AFU	485	515	diff T13m FL T7RNAP 1	pT7 GFP/pSal Bxb1	+	0	1	sfGFP61485515
sfGFP	61	7644	2.1233333333333335	C11	104	AFU	485	515	diff T13m FL T7RNAP 1	pT7 GFP/pSal Bxb1	+	0	2	sfGFP61485515
sfGFP	61	7644	2.1233333333333335	C12	110	AFU	485	515	diff T13m FL T7RNAP 1	pT7 GFP/pSal Bxb1	+	0	3	sfGFP61485515
sfGFP	61	7644	2.1233333333333335	D1	106	AFU	485	515	diff FL T7RNAP 2	pT7 GFP	+	100	1	sfGFP61485515
sfGFP	61	7644	2.1233333333333335	D2	104	AFU	485	515	diff FL T7RNAP 2	pT7 GFP	+	100	2	sfGFP61485515
sfGFP	61	7644	2.1233333333333335	D3	108	AFU	485	515	diff FL T7RNAP 2	pT7 GFP	+	100	3	sfGFP61485515
sfGFP	61	7644	2.1233333333333335	D4	173	AFU	485	515	diff FL T7RNAP 2	pT7 GFP/pSal Bxb1	+	100	1	sfGFP61485515
sfGFP	61	7644	2.1233333333333335	D5	99	AFU	485	515	diff FL T7RNAP 2	pT7 GFP/pSal Bxb1	+	100	2	sfGFP61485515
sfGFP	61	7644	2.1233333333333335	D6	150	AFU	485	515	diff FL T7RNAP 2	pT7 GFP/pSal Bxb1	+	100	3	sfGFP61485515
sfGFP	61	7644	2.1233333333333335	D7	100	AFU	485	515	diff T13m FL T7RNAP 1	pT7 GFP	+	100	1	sfGFP61485515
sfGFP	61	7644	2.1233333333333335	D8	102	AFU	485	515	diff T13m FL T7RNAP 1	pT7 GFP	+	100	2	sfGFP61485515
sfGFP	61	7644	2.1233333333333335	D9	101	AFU	485	515	diff T13m FL T7RNAP 1	pT7 GFP	+	100	3	sfGFP61485515
sfGFP	61	7644	2.1233333333333335	D10	163	AFU	485	515	diff T13m FL T7RNAP 1	pT7 GFP/pSal Bxb1	+	100	1	sfGFP61485515
sfGFP	61	7644	2.1233333333333335	D11	169	AFU	485	515	diff T13m FL T7RNAP 1	pT7 GFP/pSal Bxb1	+	100	2	sfGFP61485515
sfGFP	61	7644	2.1233333333333335	D12	156	AFU	485	515	diff T13m FL T7RNAP 1	pT7 GFP/pSal Bxb1	+	100	3	sfGFP61485515
sfGFP	61	7644	2.1233333333333335	E1	114	AFU	485	515	diff T13m FL T7RNAP 2	pT7 GFP	+	0	1	sfGFP61485515
sfGFP	61	7644	2.1233333333333335	E2	103	AFU	485	515	diff T13m FL T7RNAP 2	pT7 GFP	+	0	2	sfGFP61485515
sfGFP	61	7644	2.1233333333333335	E3	97	AFU	485	515	diff T13m FL T7RNAP 2	pT7 GFP	+	0	3	sfGFP61485515
sfGFP	61	7644	2.1233333333333335	E4	104	AFU	485	515	diff T13m FL T7RNAP 2	pT7 GFP/pSal Bxb1	+	0	1	sfGFP61485515
sfGFP	61	7644	2.1233333333333335	E5	112	AFU	485	515	diff T13m FL T7RNAP 2	pT7 GFP/pSal Bxb1	+	0	2	sfGFP61485515
sfGFP	61	7644	2.1233333333333335	E6	108	AFU	485	515	diff T13m FL T7RNAP 2	pT7 GFP/pSal Bxb1	+	0	3	sfGFP61485515
sfGFP	61	7644	2.1233333333333335	E7	98	AFU	485	515	JS006	pT7 GFP	+	0	1	sfGFP61485515
sfGFP	61	7644	2.1233333333333335	E8	100	AFU	485	515	JS006	pT7 GFP	+	0	2	sfGFP61485515
sfGFP	61	7644	2.1233333333333335	E9	95	AFU	485	515	JS006	pT7 GFP	+	0	3	sfGFP61485515
sfGFP	61	7644	2.1233333333333335	E10	97	AFU	485	515	JS006	pT7 GFP/pSal Bxb1	+	0	1	sfGFP61485515
sfGFP	61	7644	2.1233333333333335	E11	102	AFU	485	515	JS006	pT7 GFP/pSal Bxb1	+	0	2	sfGFP61485515
sfGFP	61	7644	2.1233333333333335	E12	111	AFU	485	515	JS006	pT7 GFP/pSal Bxb1	+	0	3	sfGFP61485515
sfGFP	61	7644	2.1233333333333335	F1	110	AFU	485	515	diff T13m FL T7RNAP 2	pT7 GFP	+	100	1	sfGFP61485515
sfGFP	61	7644	2.1233333333333335	F2	105	AFU	485	515	diff T13m FL T7RNAP 2	pT7 GFP	+	100	2	sfGFP61485515
sfGFP	61	7644	2.1233333333333335	F3	109	AFU	485	515	diff T13m FL T7RNAP 2	pT7 GFP	+	100	3	sfGFP61485515
sfGFP	61	7644	2.1233333333333335	F4	188	AFU	485	515	diff T13m FL T7RNAP 2	pT7 GFP/pSal Bxb1	+	100	1	sfGFP61485515
sfGFP	61	7644	2.1233333333333335	F5	255	AFU	485	515	diff T13m FL T7RNAP 2	pT7 GFP/pSal Bxb1	+	100	2	sfGFP61485515
sfGFP	61	7644	2.1233333333333335	F6	183	AFU	485	515	diff T13m FL T7RNAP 2	pT7 GFP/pSal Bxb1	+	100	3	sfGFP61485515
sfGFP	61	7644	2.1233333333333335	F7	97	AFU	485	515	JS006	pT7 GFP	+	100	1	sfGFP61485515
sfGFP	61	7644	2.1233333333333335	F8	95	AFU	485	515	JS006	pT7 GFP	+	100	2	sfGFP61485515
sfGFP	61	7644	2.1233333333333335	F9	99	AFU	485	515	JS006	pT7 GFP	+	100	3	sfGFP61485515
sfGFP	61	7644	2.1233333333333335	F10	98	AFU	485	515	JS006	pT7 GFP/pSal Bxb1	+	100	1	sfGFP61485515
sfGFP	61	7644	2.1233333333333335	F11	99	AFU	485	515	JS006	pT7 GFP/pSal Bxb1	+	100	2	sfGFP61485515
sfGFP	61	7644	2.1233333333333335	F12	107	AFU	485	515	JS006	pT7 GFP/pSal Bxb1	+	100	3	sfGFP61485515
sfGFP	61	8244	2.29	A1	106	AFU	485	515	diff split T7RNAP	pT7 GFP	+	0	1	sfGFP61485515
sfGFP	61	8244	2.29	A2	97	AFU	485	515	diff split T7RNAP	pT7 GFP	+	0	2	sfGFP61485515
sfGFP	61	8244	2.29	A3	103	AFU	485	515	diff split T7RNAP	pT7 GFP	+	0	3	sfGFP61485515
sfGFP	61	8244	2.29	A4	105	AFU	485	515	diff split T7RNAP	pT7 GFP/pSal Bxb1	+	0	1	sfGFP61485515
sfGFP	61	8244	2.29	A5	100	AFU	485	515	diff split T7RNAP	pT7 GFP/pSal Bxb1	+	0	2	sfGFP61485515
sfGFP	61	8244	2.29	A6	112	AFU	485	515	diff split T7RNAP	pT7 GFP/pSal Bxb1	+	0	3	sfGFP61485515
sfGFP	61	8244	2.29	A7	103	AFU	485	515	diff FL T7RNAP 1	pT7 GFP	+	0	1	sfGFP61485515
sfGFP	61	8244	2.29	A8	102	AFU	485	515	diff FL T7RNAP 1	pT7 GFP	+	0	2	sfGFP61485515
sfGFP	61	8244	2.29	A9	108	AFU	485	515	diff FL T7RNAP 1	pT7 GFP	+	0	3	sfGFP61485515
sfGFP	61	8244	2.29	A10	106	AFU	485	515	diff FL T7RNAP 1	pT7 GFP/pSal Bxb1	+	0	1	sfGFP61485515
sfGFP	61	8244	2.29	A11	105	AFU	485	515	diff FL T7RNAP 1	pT7 GFP/pSal Bxb1	+	0	2	sfGFP61485515
sfGFP	61	8244	2.29	A12	101	AFU	485	515	diff FL T7RNAP 1	pT7 GFP/pSal Bxb1	+	0	3	sfGFP61485515
sfGFP	61	8244	2.29	B1	108	AFU	485	515	diff split T7RNAP	pT7 GFP	+	100	1	sfGFP61485515
sfGFP	61	8244	2.29	B2	106	AFU	485	515	diff split T7RNAP	pT7 GFP	+	100	2	sfGFP61485515
sfGFP	61	8244	2.29	B3	99	AFU	485	515	diff split T7RNAP	pT7 GFP	+	100	3	sfGFP61485515
sfGFP	61	8244	2.29	B4	165	AFU	485	515	diff split T7RNAP	pT7 GFP/pSal Bxb1	+	100	1	sfGFP61485515
sfGFP	61	8244	2.29	B5	176	AFU	485	515	diff split T7RNAP	pT7 GFP/pSal Bxb1	+	100	2	sfGFP61485515
sfGFP	61	8244	2.29	B6	131	AFU	485	515	diff split T7RNAP	pT7 GFP/pSal Bxb1	+	100	3	sfGFP61485515
sfGFP	61	8244	2.29	B7	100	AFU	485	515	diff FL T7RNAP 1	pT7 GFP	+	100	1	sfGFP61485515
sfGFP	61	8244	2.29	B8	109	AFU	485	515	diff FL T7RNAP 1	pT7 GFP	+	100	2	sfGFP61485515
sfGFP	61	8244	2.29	B9	101	AFU	485	515	diff FL T7RNAP 1	pT7 GFP	+	100	3	sfGFP61485515
sfGFP	61	8244	2.29	B10	192	AFU	485	515	diff FL T7RNAP 1	pT7 GFP/pSal Bxb1	+	100	1	sfGFP61485515
sfGFP	61	8244	2.29	B11	171	AFU	485	515	diff FL T7RNAP 1	pT7 GFP/pSal Bxb1	+	100	2	sfGFP61485515
sfGFP	61	8244	2.29	B12	178	AFU	485	515	diff FL T7RNAP 1	pT7 GFP/pSal Bxb1	+	100	3	sfGFP61485515
sfGFP	61	8244	2.29	C1	93	AFU	485	515	diff FL T7RNAP 2	pT7 GFP	+	0	1	sfGFP61485515
sfGFP	61	8244	2.29	C2	101	AFU	485	515	diff FL T7RNAP 2	pT7 GFP	+	0	2	sfGFP61485515
sfGFP	61	8244	2.29	C3	98	AFU	485	515	diff FL T7RNAP 2	pT7 GFP	+	0	3	sfGFP61485515
sfGFP	61	8244	2.29	C4	106	AFU	485	515	diff FL T7RNAP 2	pT7 GFP/pSal Bxb1	+	0	1	sfGFP61485515
sfGFP	61	8244	2.29	C5	100	AFU	485	515	diff FL T7RNAP 2	pT7 GFP/pSal Bxb1	+	0	2	sfGFP61485515
sfGFP	61	8244	2.29	C6	106	AFU	485	515	diff FL T7RNAP 2	pT7 GFP/pSal Bxb1	+	0	3	sfGFP61485515
sfGFP	61	8244	2.29	C7	84	AFU	485	515	diff T13m FL T7RNAP 1	pT7 GFP	+	0	1	sfGFP61485515
sfGFP	61	8244	2.29	C8	106	AFU	485	515	diff T13m FL T7RNAP 1	pT7 GFP	+	0	2	sfGFP61485515
sfGFP	61	8244	2.29	C9	111	AFU	485	515	diff T13m FL T7RNAP 1	pT7 GFP	+	0	3	sfGFP61485515
sfGFP	61	8244	2.29	C10	109	AFU	485	515	diff T13m FL T7RNAP 1	pT7 GFP/pSal Bxb1	+	0	1	sfGFP61485515
sfGFP	61	8244	2.29	C11	110	AFU	485	515	diff T13m FL T7RNAP 1	pT7 GFP/pSal Bxb1	+	0	2	sfGFP61485515
sfGFP	61	8244	2.29	C12	107	AFU	485	515	diff T13m FL T7RNAP 1	pT7 GFP/pSal Bxb1	+	0	3	sfGFP61485515
sfGFP	61	8244	2.29	D1	90	AFU	485	515	diff FL T7RNAP 2	pT7 GFP	+	100	1	sfGFP61485515
sfGFP	61	8244	2.29	D2	103	AFU	485	515	diff FL T7RNAP 2	pT7 GFP	+	100	2	sfGFP61485515
sfGFP	61	8244	2.29	D3	102	AFU	485	515	diff FL T7RNAP 2	pT7 GFP	+	100	3	sfGFP61485515
sfGFP	61	8244	2.29	D4	209	AFU	485	515	diff FL T7RNAP 2	pT7 GFP/pSal Bxb1	+	100	1	sfGFP61485515
sfGFP	61	8244	2.29	D5	102	AFU	485	515	diff FL T7RNAP 2	pT7 GFP/pSal Bxb1	+	100	2	sfGFP61485515
sfGFP	61	8244	2.29	D6	179	AFU	485	515	diff FL T7RNAP 2	pT7 GFP/pSal Bxb1	+	100	3	sfGFP61485515
sfGFP	61	8244	2.29	D7	100	AFU	485	515	diff T13m FL T7RNAP 1	pT7 GFP	+	100	1	sfGFP61485515
sfGFP	61	8244	2.29	D8	111	AFU	485	515	diff T13m FL T7RNAP 1	pT7 GFP	+	100	2	sfGFP61485515
sfGFP	61	8244	2.29	D9	93	AFU	485	515	diff T13m FL T7RNAP 1	pT7 GFP	+	100	3	sfGFP61485515
sfGFP	61	8244	2.29	D10	202	AFU	485	515	diff T13m FL T7RNAP 1	pT7 GFP/pSal Bxb1	+	100	1	sfGFP61485515
sfGFP	61	8244	2.29	D11	196	AFU	485	515	diff T13m FL T7RNAP 1	pT7 GFP/pSal Bxb1	+	100	2	sfGFP61485515
sfGFP	61	8244	2.29	D12	201	AFU	485	515	diff T13m FL T7RNAP 1	pT7 GFP/pSal Bxb1	+	100	3	sfGFP61485515
sfGFP	61	8244	2.29	E1	105	AFU	485	515	diff T13m FL T7RNAP 2	pT7 GFP	+	0	1	sfGFP61485515
sfGFP	61	8244	2.29	E2	107	AFU	485	515	diff T13m FL T7RNAP 2	pT7 GFP	+	0	2	sfGFP61485515
sfGFP	61	8244	2.29	E3	107	AFU	485	515	diff T13m FL T7RNAP 2	pT7 GFP	+	0	3	sfGFP61485515
sfGFP	61	8244	2.29	E4	102	AFU	485	515	diff T13m FL T7RNAP 2	pT7 GFP/pSal Bxb1	+	0	1	sfGFP61485515
sfGFP	61	8244	2.29	E5	110	AFU	485	515	diff T13m FL T7RNAP 2	pT7 GFP/pSal Bxb1	+	0	2	sfGFP61485515
sfGFP	61	8244	2.29	E6	110	AFU	485	515	diff T13m FL T7RNAP 2	pT7 GFP/pSal Bxb1	+	0	3	sfGFP61485515
sfGFP	61	8244	2.29	E7	93	AFU	485	515	JS006	pT7 GFP	+	0	1	sfGFP61485515
sfGFP	61	8244	2.29	E8	99	AFU	485	515	JS006	pT7 GFP	+	0	2	sfGFP61485515
sfGFP	61	8244	2.29	E9	100	AFU	485	515	JS006	pT7 GFP	+	0	3	sfGFP61485515
sfGFP	61	8244	2.29	E10	102	AFU	485	515	JS006	pT7 GFP/pSal Bxb1	+	0	1	sfGFP61485515
sfGFP	61	8244	2.29	E11	97	AFU	485	515	JS006	pT7 GFP/pSal Bxb1	+	0	2	sfGFP61485515
sfGFP	61	8244	2.29	E12	100	AFU	485	515	JS006	pT7 GFP/pSal Bxb1	+	0	3	sfGFP61485515
sfGFP	61	8244	2.29	F1	94	AFU	485	515	diff T13m FL T7RNAP 2	pT7 GFP	+	100	1	sfGFP61485515
sfGFP	61	8244	2.29	F2	107	AFU	485	515	diff T13m FL T7RNAP 2	pT7 GFP	+	100	2	sfGFP61485515
sfGFP	61	8244	2.29	F3	96	AFU	485	515	diff T13m FL T7RNAP 2	pT7 GFP	+	100	3	sfGFP61485515
sfGFP	61	8244	2.29	F4	226	AFU	485	515	diff T13m FL T7RNAP 2	pT7 GFP/pSal Bxb1	+	100	1	sfGFP61485515
sfGFP	61	8244	2.29	F5	330	AFU	485	515	diff T13m FL T7RNAP 2	pT7 GFP/pSal Bxb1	+	100	2	sfGFP61485515
sfGFP	61	8244	2.29	F6	226	AFU	485	515	diff T13m FL T7RNAP 2	pT7 GFP/pSal Bxb1	+	100	3	sfGFP61485515
sfGFP	61	8244	2.29	F7	101	AFU	485	515	JS006	pT7 GFP	+	100	1	sfGFP61485515
sfGFP	61	8244	2.29	F8	98	AFU	485	515	JS006	pT7 GFP	+	100	2	sfGFP61485515
sfGFP	61	8244	2.29	F9	99	AFU	485	515	JS006	pT7 GFP	+	100	3	sfGFP61485515
sfGFP	61	8244	2.29	F10	92	AFU	485	515	JS006	pT7 GFP/pSal Bxb1	+	100	1	sfGFP61485515
sfGFP	61	8244	2.29	F11	100	AFU	485	515	JS006	pT7 GFP/pSal Bxb1	+	100	2	sfGFP61485515
sfGFP	61	8244	2.29	F12	99	AFU	485	515	JS006	pT7 GFP/pSal Bxb1	+	100	3	sfGFP61485515
sfGFP	61	8844	2.4566666666666666	A1	94	AFU	485	515	diff split T7RNAP	pT7 GFP	+	0	1	sfGFP61485515
sfGFP	61	8844	2.4566666666666666	A2	101	AFU	485	515	diff split T7RNAP	pT7 GFP	+	0	2	sfGFP61485515
sfGFP	61	8844	2.4566666666666666	A3	100	AFU	485	515	diff split T7RNAP	pT7 GFP	+	0	3	sfGFP61485515
sfGFP	61	8844	2.4566666666666666	A4	108	AFU	485	515	diff split T7RNAP	pT7 GFP/pSal Bxb1	+	0	1	sfGFP61485515
sfGFP	61	8844	2.4566666666666666	A5	95	AFU	485	515	diff split T7RNAP	pT7 GFP/pSal Bxb1	+	0	2	sfGFP61485515
sfGFP	61	8844	2.4566666666666666	A6	119	AFU	485	515	diff split T7RNAP	pT7 GFP/pSal Bxb1	+	0	3	sfGFP61485515
sfGFP	61	8844	2.4566666666666666	A7	102	AFU	485	515	diff FL T7RNAP 1	pT7 GFP	+	0	1	sfGFP61485515
sfGFP	61	8844	2.4566666666666666	A8	97	AFU	485	515	diff FL T7RNAP 1	pT7 GFP	+	0	2	sfGFP61485515
sfGFP	61	8844	2.4566666666666666	A9	101	AFU	485	515	diff FL T7RNAP 1	pT7 GFP	+	0	3	sfGFP61485515
sfGFP	61	8844	2.4566666666666666	A10	102	AFU	485	515	diff FL T7RNAP 1	pT7 GFP/pSal Bxb1	+	0	1	sfGFP61485515
sfGFP	61	8844	2.4566666666666666	A11	106	AFU	485	515	diff FL T7RNAP 1	pT7 GFP/pSal Bxb1	+	0	2	sfGFP61485515
sfGFP	61	8844	2.4566666666666666	A12	111	AFU	485	515	diff FL T7RNAP 1	pT7 GFP/pSal Bxb1	+	0	3	sfGFP61485515
sfGFP	61	8844	2.4566666666666666	B1	94	AFU	485	515	diff split T7RNAP	pT7 GFP	+	100	1	sfGFP61485515
sfGFP	61	8844	2.4566666666666666	B2	100	AFU	485	515	diff split T7RNAP	pT7 GFP	+	100	2	sfGFP61485515
sfGFP	61	8844	2.4566666666666666	B3	91	AFU	485	515	diff split T7RNAP	pT7 GFP	+	100	3	sfGFP61485515
sfGFP	61	8844	2.4566666666666666	B4	211	AFU	485	515	diff split T7RNAP	pT7 GFP/pSal Bxb1	+	100	1	sfGFP61485515
sfGFP	61	8844	2.4566666666666666	B5	209	AFU	485	515	diff split T7RNAP	pT7 GFP/pSal Bxb1	+	100	2	sfGFP61485515
sfGFP	61	8844	2.4566666666666666	B6	122	AFU	485	515	diff split T7RNAP	pT7 GFP/pSal Bxb1	+	100	3	sfGFP61485515
sfGFP	61	8844	2.4566666666666666	B7	102	AFU	485	515	diff FL T7RNAP 1	pT7 GFP	+	100	1	sfGFP61485515
sfGFP	61	8844	2.4566666666666666	B8	95	AFU	485	515	diff FL T7RNAP 1	pT7 GFP	+	100	2	sfGFP61485515
sfGFP	61	8844	2.4566666666666666	B9	101	AFU	485	515	diff FL T7RNAP 1	pT7 GFP	+	100	3	sfGFP61485515
sfGFP	61	8844	2.4566666666666666	B10	229	AFU	485	515	diff FL T7RNAP 1	pT7 GFP/pSal Bxb1	+	100	1	sfGFP61485515
sfGFP	61	8844	2.4566666666666666	B11	212	AFU	485	515	diff FL T7RNAP 1	pT7 GFP/pSal Bxb1	+	100	2	sfGFP61485515
sfGFP	61	8844	2.4566666666666666	B12	229	AFU	485	515	diff FL T7RNAP 1	pT7 GFP/pSal Bxb1	+	100	3	sfGFP61485515
sfGFP	61	8844	2.4566666666666666	C1	89	AFU	485	515	diff FL T7RNAP 2	pT7 GFP	+	0	1	sfGFP61485515
sfGFP	61	8844	2.4566666666666666	C2	109	AFU	485	515	diff FL T7RNAP 2	pT7 GFP	+	0	2	sfGFP61485515
sfGFP	61	8844	2.4566666666666666	C3	95	AFU	485	515	diff FL T7RNAP 2	pT7 GFP	+	0	3	sfGFP61485515
sfGFP	61	8844	2.4566666666666666	C4	96	AFU	485	515	diff FL T7RNAP 2	pT7 GFP/pSal Bxb1	+	0	1	sfGFP61485515
sfGFP	61	8844	2.4566666666666666	C5	92	AFU	485	515	diff FL T7RNAP 2	pT7 GFP/pSal Bxb1	+	0	2	sfGFP61485515
sfGFP	61	8844	2.4566666666666666	C6	109	AFU	485	515	diff FL T7RNAP 2	pT7 GFP/pSal Bxb1	+	0	3	sfGFP61485515
sfGFP	61	8844	2.4566666666666666	C7	92	AFU	485	515	diff T13m FL T7RNAP 1	pT7 GFP	+	0	1	sfGFP61485515
sfGFP	61	8844	2.4566666666666666	C8	110	AFU	485	515	diff T13m FL T7RNAP 1	pT7 GFP	+	0	2	sfGFP61485515
sfGFP	61	8844	2.4566666666666666	C9	108	AFU	485	515	diff T13m FL T7RNAP 1	pT7 GFP	+	0	3	sfGFP61485515
sfGFP	61	8844	2.4566666666666666	C10	113	AFU	485	515	diff T13m FL T7RNAP 1	pT7 GFP/pSal Bxb1	+	0	1	sfGFP61485515
sfGFP	61	8844	2.4566666666666666	C11	105	AFU	485	515	diff T13m FL T7RNAP 1	pT7 GFP/pSal Bxb1	+	0	2	sfGFP61485515
sfGFP	61	8844	2.4566666666666666	C12	109	AFU	485	515	diff T13m FL T7RNAP 1	pT7 GFP/pSal Bxb1	+	0	3	sfGFP61485515
sfGFP	61	8844	2.4566666666666666	D1	103	AFU	485	515	diff FL T7RNAP 2	pT7 GFP	+	100	1	sfGFP61485515
sfGFP	61	8844	2.4566666666666666	D2	106	AFU	485	515	diff FL T7RNAP 2	pT7 GFP	+	100	2	sfGFP61485515
sfGFP	61	8844	2.4566666666666666	D3	98	AFU	485	515	diff FL T7RNAP 2	pT7 GFP	+	100	3	sfGFP61485515
sfGFP	61	8844	2.4566666666666666	D4	270	AFU	485	515	diff FL T7RNAP 2	pT7 GFP/pSal Bxb1	+	100	1	sfGFP61485515
sfGFP	61	8844	2.4566666666666666	D5	104	AFU	485	515	diff FL T7RNAP 2	pT7 GFP/pSal Bxb1	+	100	2	sfGFP61485515
sfGFP	61	8844	2.4566666666666666	D6	223	AFU	485	515	diff FL T7RNAP 2	pT7 GFP/pSal Bxb1	+	100	3	sfGFP61485515
sfGFP	61	8844	2.4566666666666666	D7	90	AFU	485	515	diff T13m FL T7RNAP 1	pT7 GFP	+	100	1	sfGFP61485515
sfGFP	61	8844	2.4566666666666666	D8	102	AFU	485	515	diff T13m FL T7RNAP 1	pT7 GFP	+	100	2	sfGFP61485515
sfGFP	61	8844	2.4566666666666666	D9	108	AFU	485	515	diff T13m FL T7RNAP 1	pT7 GFP	+	100	3	sfGFP61485515
sfGFP	61	8844	2.4566666666666666	D10	265	AFU	485	515	diff T13m FL T7RNAP 1	pT7 GFP/pSal Bxb1	+	100	1	sfGFP61485515
sfGFP	61	8844	2.4566666666666666	D11	260	AFU	485	515	diff T13m FL T7RNAP 1	pT7 GFP/pSal Bxb1	+	100	2	sfGFP61485515
sfGFP	61	8844	2.4566666666666666	D12	257	AFU	485	515	diff T13m FL T7RNAP 1	pT7 GFP/pSal Bxb1	+	100	3	sfGFP61485515
sfGFP	61	8844	2.4566666666666666	E1	110	AFU	485	515	diff T13m FL T7RNAP 2	pT7 GFP	+	0	1	sfGFP61485515
sfGFP	61	8844	2.4566666666666666	E2	96	AFU	485	515	diff T13m FL T7RNAP 2	pT7 GFP	+	0	2	sfGFP61485515
sfGFP	61	8844	2.4566666666666666	E3	105	AFU	485	515	diff T13m FL T7RNAP 2	pT7 GFP	+	0	3	sfGFP61485515
sfGFP	61	8844	2.4566666666666666	E4	109	AFU	485	515	diff T13m FL T7RNAP 2	pT7 GFP/pSal Bxb1	+	0	1	sfGFP61485515
sfGFP	61	8844	2.4566666666666666	E5	117	AFU	485	515	diff T13m FL T7RNAP 2	pT7 GFP/pSal Bxb1	+	0	2	sfGFP61485515
sfGFP	61	8844	2.4566666666666666	E6	101	AFU	485	515	diff T13m FL T7RNAP 2	pT7 GFP/pSal Bxb1	+	0	3	sfGFP61485515
sfGFP	61	8844	2.4566666666666666	E7	99	AFU	485	515	JS006	pT7 GFP	+	0	1	sfGFP61485515
sfGFP	61	8844	2.4566666666666666	E8	89	AFU	485	515	JS006	pT7 GFP	+	0	2	sfGFP61485515
sfGFP	61	8844	2.4566666666666666	E9	101	AFU	485	515	JS006	pT7 GFP	+	0	3	sfGFP61485515
sfGFP	61	8844	2.4566666666666666	E10	102	AFU	485	515	JS006	pT7 GFP/pSal Bxb1	+	0	1	sfGFP61485515
sfGFP	61	8844	2.4566666666666666	E11	109	AFU	485	515	JS006	pT7 GFP/pSal Bxb1	+	0	2	sfGFP61485515
sfGFP	61	8844	2.4566666666666666	E12	87	AFU	485	515	JS006	pT7 GFP/pSal Bxb1	+	0	3	sfGFP61485515
sfGFP	61	8844	2.4566666666666666	F1	103	AFU	485	515	diff T13m FL T7RNAP 2	pT7 GFP	+	100	1	sfGFP61485515
sfGFP	61	8844	2.4566666666666666	F2	110	AFU	485	515	diff T13m FL T7RNAP 2	pT7 GFP	+	100	2	sfGFP61485515
sfGFP	61	8844	2.4566666666666666	F3	115	AFU	485	515	diff T13m FL T7RNAP 2	pT7 GFP	+	100	3	sfGFP61485515
sfGFP	61	8844	2.4566666666666666	F4	305	AFU	485	515	diff T13m FL T7RNAP 2	pT7 GFP/pSal Bxb1	+	100	1	sfGFP61485515
sfGFP	61	8844	2.4566666666666666	F5	435	AFU	485	515	diff T13m FL T7RNAP 2	pT7 GFP/pSal Bxb1	+	100	2	sfGFP61485515
sfGFP	61	8844	2.4566666666666666	F6	272	AFU	485	515	diff T13m FL T7RNAP 2	pT7 GFP/pSal Bxb1	+	100	3	sfGFP61485515
sfGFP	61	8844	2.4566666666666666	F7	100	AFU	485	515	JS006	pT7 GFP	+	100	1	sfGFP61485515
sfGFP	61	8844	2.4566666666666666	F8	95	AFU	485	515	JS006	pT7 GFP	+	100	2	sfGFP61485515
sfGFP	61	8844	2.4566666666666666	F9	92	AFU	485	515	JS006	pT7 GFP	+	100	3	sfGFP61485515
sfGFP	61	8844	2.4566666666666666	F10	96	AFU	485	515	JS006	pT7 GFP/pSal Bxb1	+	100	1	sfGFP61485515
sfGFP	61	8844	2.4566666666666666	F11	103	AFU	485	515	JS006	pT7 GFP/pSal Bxb1	+	100	2	sfGFP61485515
sfGFP	61	8844	2.4566666666666666	F12	94	AFU	485	515	JS006	pT7 GFP/pSal Bxb1	+	100	3	sfGFP61485515
sfGFP	61	9444	2.6233333333333335	A1	103	AFU	485	515	diff split T7RNAP	pT7 GFP	+	0	1	sfGFP61485515
sfGFP	61	9444	2.6233333333333335	A2	98	AFU	485	515	diff split T7RNAP	pT7 GFP	+	0	2	sfGFP61485515
sfGFP	61	9444	2.6233333333333335	A3	92	AFU	485	515	diff split T7RNAP	pT7 GFP	+	0	3	sfGFP61485515
sfGFP	61	9444	2.6233333333333335	A4	95	AFU	485	515	diff split T7RNAP	pT7 GFP/pSal Bxb1	+	0	1	sfGFP61485515
sfGFP	61	9444	2.6233333333333335	A5	110	AFU	485	515	diff split T7RNAP	pT7 GFP/pSal Bxb1	+	0	2	sfGFP61485515
sfGFP	61	9444	2.6233333333333335	A6	111	AFU	485	515	diff split T7RNAP	pT7 GFP/pSal Bxb1	+	0	3	sfGFP61485515
sfGFP	61	9444	2.6233333333333335	A7	112	AFU	485	515	diff FL T7RNAP 1	pT7 GFP	+	0	1	sfGFP61485515
sfGFP	61	9444	2.6233333333333335	A8	108	AFU	485	515	diff FL T7RNAP 1	pT7 GFP	+	0	2	sfGFP61485515
sfGFP	61	9444	2.6233333333333335	A9	99	AFU	485	515	diff FL T7RNAP 1	pT7 GFP	+	0	3	sfGFP61485515
sfGFP	61	9444	2.6233333333333335	A10	102	AFU	485	515	diff FL T7RNAP 1	pT7 GFP/pSal Bxb1	+	0	1	sfGFP61485515
sfGFP	61	9444	2.6233333333333335	A11	108	AFU	485	515	diff FL T7RNAP 1	pT7 GFP/pSal Bxb1	+	0	2	sfGFP61485515
sfGFP	61	9444	2.6233333333333335	A12	101	AFU	485	515	diff FL T7RNAP 1	pT7 GFP/pSal Bxb1	+	0	3	sfGFP61485515
sfGFP	61	9444	2.6233333333333335	B1	101	AFU	485	515	diff split T7RNAP	pT7 GFP	+	100	1	sfGFP61485515
sfGFP	61	9444	2.6233333333333335	B2	104	AFU	485	515	diff split T7RNAP	pT7 GFP	+	100	2	sfGFP61485515
sfGFP	61	9444	2.6233333333333335	B3	98	AFU	485	515	diff split T7RNAP	pT7 GFP	+	100	3	sfGFP61485515
sfGFP	61	9444	2.6233333333333335	B4	274	AFU	485	515	diff split T7RNAP	pT7 GFP/pSal Bxb1	+	100	1	sfGFP61485515
sfGFP	61	9444	2.6233333333333335	B5	246	AFU	485	515	diff split T7RNAP	pT7 GFP/pSal Bxb1	+	100	2	sfGFP61485515
sfGFP	61	9444	2.6233333333333335	B6	126	AFU	485	515	diff split T7RNAP	pT7 GFP/pSal Bxb1	+	100	3	sfGFP61485515
sfGFP	61	9444	2.6233333333333335	B7	96	AFU	485	515	diff FL T7RNAP 1	pT7 GFP	+	100	1	sfGFP61485515
sfGFP	61	9444	2.6233333333333335	B8	100	AFU	485	515	diff FL T7RNAP 1	pT7 GFP	+	100	2	sfGFP61485515
sfGFP	61	9444	2.6233333333333335	B9	102	AFU	485	515	diff FL T7RNAP 1	pT7 GFP	+	100	3	sfGFP61485515
sfGFP	61	9444	2.6233333333333335	B10	297	AFU	485	515	diff FL T7RNAP 1	pT7 GFP/pSal Bxb1	+	100	1	sfGFP61485515
sfGFP	61	9444	2.6233333333333335	B11	265	AFU	485	515	diff FL T7RNAP 1	pT7 GFP/pSal Bxb1	+	100	2	sfGFP61485515
sfGFP	61	9444	2.6233333333333335	B12	293	AFU	485	515	diff FL T7RNAP 1	pT7 GFP/pSal Bxb1	+	100	3	sfGFP61485515
sfGFP	61	9444	2.6233333333333335	C1	106	AFU	485	515	diff FL T7RNAP 2	pT7 GFP	+	0	1	sfGFP61485515
sfGFP	61	9444	2.6233333333333335	C2	94	AFU	485	515	diff FL T7RNAP 2	pT7 GFP	+	0	2	sfGFP61485515
sfGFP	61	9444	2.6233333333333335	C3	116	AFU	485	515	diff FL T7RNAP 2	pT7 GFP	+	0	3	sfGFP61485515
sfGFP	61	9444	2.6233333333333335	C4	103	AFU	485	515	diff FL T7RNAP 2	pT7 GFP/pSal Bxb1	+	0	1	sfGFP61485515
sfGFP	61	9444	2.6233333333333335	C5	96	AFU	485	515	diff FL T7RNAP 2	pT7 GFP/pSal Bxb1	+	0	2	sfGFP61485515
sfGFP	61	9444	2.6233333333333335	C6	101	AFU	485	515	diff FL T7RNAP 2	pT7 GFP/pSal Bxb1	+	0	3	sfGFP61485515
sfGFP	61	9444	2.6233333333333335	C7	97	AFU	485	515	diff T13m FL T7RNAP 1	pT7 GFP	+	0	1	sfGFP61485515
sfGFP	61	9444	2.6233333333333335	C8	115	AFU	485	515	diff T13m FL T7RNAP 1	pT7 GFP	+	0	2	sfGFP61485515
sfGFP	61	9444	2.6233333333333335	C9	98	AFU	485	515	diff T13m FL T7RNAP 1	pT7 GFP	+	0	3	sfGFP61485515
sfGFP	61	9444	2.6233333333333335	C10	120	AFU	485	515	diff T13m FL T7RNAP 1	pT7 GFP/pSal Bxb1	+	0	1	sfGFP61485515
sfGFP	61	9444	2.6233333333333335	C11	103	AFU	485	515	diff T13m FL T7RNAP 1	pT7 GFP/pSal Bxb1	+	0	2	sfGFP61485515
sfGFP	61	9444	2.6233333333333335	C12	111	AFU	485	515	diff T13m FL T7RNAP 1	pT7 GFP/pSal Bxb1	+	0	3	sfGFP61485515
sfGFP	61	9444	2.6233333333333335	D1	95	AFU	485	515	diff FL T7RNAP 2	pT7 GFP	+	100	1	sfGFP61485515
sfGFP	61	9444	2.6233333333333335	D2	102	AFU	485	515	diff FL T7RNAP 2	pT7 GFP	+	100	2	sfGFP61485515
sfGFP	61	9444	2.6233333333333335	D3	108	AFU	485	515	diff FL T7RNAP 2	pT7 GFP	+	100	3	sfGFP61485515
sfGFP	61	9444	2.6233333333333335	D4	350	AFU	485	515	diff FL T7RNAP 2	pT7 GFP/pSal Bxb1	+	100	1	sfGFP61485515
sfGFP	61	9444	2.6233333333333335	D5	98	AFU	485	515	diff FL T7RNAP 2	pT7 GFP/pSal Bxb1	+	100	2	sfGFP61485515
sfGFP	61	9444	2.6233333333333335	D6	292	AFU	485	515	diff FL T7RNAP 2	pT7 GFP/pSal Bxb1	+	100	3	sfGFP61485515
sfGFP	61	9444	2.6233333333333335	D7	95	AFU	485	515	diff T13m FL T7RNAP 1	pT7 GFP	+	100	1	sfGFP61485515
sfGFP	61	9444	2.6233333333333335	D8	113	AFU	485	515	diff T13m FL T7RNAP 1	pT7 GFP	+	100	2	sfGFP61485515
sfGFP	61	9444	2.6233333333333335	D9	95	AFU	485	515	diff T13m FL T7RNAP 1	pT7 GFP	+	100	3	sfGFP61485515
sfGFP	61	9444	2.6233333333333335	D10	327	AFU	485	515	diff T13m FL T7RNAP 1	pT7 GFP/pSal Bxb1	+	100	1	sfGFP61485515
sfGFP	61	9444	2.6233333333333335	D11	330	AFU	485	515	diff T13m FL T7RNAP 1	pT7 GFP/pSal Bxb1	+	100	2	sfGFP61485515
sfGFP	61	9444	2.6233333333333335	D12	317	AFU	485	515	diff T13m FL T7RNAP 1	pT7 GFP/pSal Bxb1	+	100	3	sfGFP61485515
sfGFP	61	9444	2.6233333333333335	E1	104	AFU	485	515	diff T13m FL T7RNAP 2	pT7 GFP	+	0	1	sfGFP61485515
sfGFP	61	9444	2.6233333333333335	E2	111	AFU	485	515	diff T13m FL T7RNAP 2	pT7 GFP	+	0	2	sfGFP61485515
sfGFP	61	9444	2.6233333333333335	E3	119	AFU	485	515	diff T13m FL T7RNAP 2	pT7 GFP	+	0	3	sfGFP61485515
sfGFP	61	9444	2.6233333333333335	E4	117	AFU	485	515	diff T13m FL T7RNAP 2	pT7 GFP/pSal Bxb1	+	0	1	sfGFP61485515
sfGFP	61	9444	2.6233333333333335	E5	114	AFU	485	515	diff T13m FL T7RNAP 2	pT7 GFP/pSal Bxb1	+	0	2	sfGFP61485515
sfGFP	61	9444	2.6233333333333335	E6	118	AFU	485	515	diff T13m FL T7RNAP 2	pT7 GFP/pSal Bxb1	+	0	3	sfGFP61485515
sfGFP	61	9444	2.6233333333333335	E7	98	AFU	485	515	JS006	pT7 GFP	+	0	1	sfGFP61485515
sfGFP	61	9444	2.6233333333333335	E8	102	AFU	485	515	JS006	pT7 GFP	+	0	2	sfGFP61485515
sfGFP	61	9444	2.6233333333333335	E9	93	AFU	485	515	JS006	pT7 GFP	+	0	3	sfGFP61485515
sfGFP	61	9444	2.6233333333333335	E10	95	AFU	485	515	JS006	pT7 GFP/pSal Bxb1	+	0	1	sfGFP61485515
sfGFP	61	9444	2.6233333333333335	E11	99	AFU	485	515	JS006	pT7 GFP/pSal Bxb1	+	0	2	sfGFP61485515
sfGFP	61	9444	2.6233333333333335	E12	96	AFU	485	515	JS006	pT7 GFP/pSal Bxb1	+	0	3	sfGFP61485515
sfGFP	61	9444	2.6233333333333335	F1	109	AFU	485	515	diff T13m FL T7RNAP 2	pT7 GFP	+	100	1	sfGFP61485515
sfGFP	61	9444	2.6233333333333335	F2	112	AFU	485	515	diff T13m FL T7RNAP 2	pT7 GFP	+	100	2	sfGFP61485515
sfGFP	61	9444	2.6233333333333335	F3	105	AFU	485	515	diff T13m FL T7RNAP 2	pT7 GFP	+	100	3	sfGFP61485515
sfGFP	61	9444	2.6233333333333335	F4	384	AFU	485	515	diff T13m FL T7RNAP 2	pT7 GFP/pSal Bxb1	+	100	1	sfGFP61485515
sfGFP	61	9444	2.6233333333333335	F5	580	AFU	485	515	diff T13m FL T7RNAP 2	pT7 GFP/pSal Bxb1	+	100	2	sfGFP61485515
sfGFP	61	9444	2.6233333333333335	F6	368	AFU	485	515	diff T13m FL T7RNAP 2	pT7 GFP/pSal Bxb1	+	100	3	sfGFP61485515
sfGFP	61	9444	2.6233333333333335	F7	102	AFU	485	515	JS006	pT7 GFP	+	100	1	sfGFP61485515
sfGFP	61	9444	2.6233333333333335	F8	93	AFU	485	515	JS006	pT7 GFP	+	100	2	sfGFP61485515
sfGFP	61	9444	2.6233333333333335	F9	92	AFU	485	515	JS006	pT7 GFP	+	100	3	sfGFP61485515
sfGFP	61	9444	2.6233333333333335	F10	88	AFU	485	515	JS006	pT7 GFP/pSal Bxb1	+	100	1	sfGFP61485515
sfGFP	61	9444	2.6233333333333335	F11	111	AFU	485	515	JS006	pT7 GFP/pSal Bxb1	+	100	2	sfGFP61485515
sfGFP	61	9444	2.6233333333333335	F12	113	AFU	485	515	JS006	pT7 GFP/pSal Bxb1	+	100	3	sfGFP61485515
sfGFP	61	10044	2.79	A1	103	AFU	485	515	diff split T7RNAP	pT7 GFP	+	0	1	sfGFP61485515
sfGFP	61	10044	2.79	A2	105	AFU	485	515	diff split T7RNAP	pT7 GFP	+	0	2	sfGFP61485515
sfGFP	61	10044	2.79	A3	100	AFU	485	515	diff split T7RNAP	pT7 GFP	+	0	3	sfGFP61485515
sfGFP	61	10044	2.79	A4	99	AFU	485	515	diff split T7RNAP	pT7 GFP/pSal Bxb1	+	0	1	sfGFP61485515
sfGFP	61	10044	2.79	A5	102	AFU	485	515	diff split T7RNAP	pT7 GFP/pSal Bxb1	+	0	2	sfGFP61485515
sfGFP	61	10044	2.79	A6	105	AFU	485	515	diff split T7RNAP	pT7 GFP/pSal Bxb1	+	0	3	sfGFP61485515
sfGFP	61	10044	2.79	A7	101	AFU	485	515	diff FL T7RNAP 1	pT7 GFP	+	0	1	sfGFP61485515
sfGFP	61	10044	2.79	A8	102	AFU	485	515	diff FL T7RNAP 1	pT7 GFP	+	0	2	sfGFP61485515
sfGFP	61	10044	2.79	A9	104	AFU	485	515	diff FL T7RNAP 1	pT7 GFP	+	0	3	sfGFP61485515
sfGFP	61	10044	2.79	A10	114	AFU	485	515	diff FL T7RNAP 1	pT7 GFP/pSal Bxb1	+	0	1	sfGFP61485515
sfGFP	61	10044	2.79	A11	108	AFU	485	515	diff FL T7RNAP 1	pT7 GFP/pSal Bxb1	+	0	2	sfGFP61485515
sfGFP	61	10044	2.79	A12	104	AFU	485	515	diff FL T7RNAP 1	pT7 GFP/pSal Bxb1	+	0	3	sfGFP61485515
sfGFP	61	10044	2.79	B1	95	AFU	485	515	diff split T7RNAP	pT7 GFP	+	100	1	sfGFP61485515
sfGFP	61	10044	2.79	B2	89	AFU	485	515	diff split T7RNAP	pT7 GFP	+	100	2	sfGFP61485515
sfGFP	61	10044	2.79	B3	104	AFU	485	515	diff split T7RNAP	pT7 GFP	+	100	3	sfGFP61485515
sfGFP	61	10044	2.79	B4	352	AFU	485	515	diff split T7RNAP	pT7 GFP/pSal Bxb1	+	100	1	sfGFP61485515
sfGFP	61	10044	2.79	B5	346	AFU	485	515	diff split T7RNAP	pT7 GFP/pSal Bxb1	+	100	2	sfGFP61485515
sfGFP	61	10044	2.79	B6	119	AFU	485	515	diff split T7RNAP	pT7 GFP/pSal Bxb1	+	100	3	sfGFP61485515
sfGFP	61	10044	2.79	B7	109	AFU	485	515	diff FL T7RNAP 1	pT7 GFP	+	100	1	sfGFP61485515
sfGFP	61	10044	2.79	B8	104	AFU	485	515	diff FL T7RNAP 1	pT7 GFP	+	100	2	sfGFP61485515
sfGFP	61	10044	2.79	B9	100	AFU	485	515	diff FL T7RNAP 1	pT7 GFP	+	100	3	sfGFP61485515
sfGFP	61	10044	2.79	B10	394	AFU	485	515	diff FL T7RNAP 1	pT7 GFP/pSal Bxb1	+	100	1	sfGFP61485515
sfGFP	61	10044	2.79	B11	349	AFU	485	515	diff FL T7RNAP 1	pT7 GFP/pSal Bxb1	+	100	2	sfGFP61485515
sfGFP	61	10044	2.79	B12	372	AFU	485	515	diff FL T7RNAP 1	pT7 GFP/pSal Bxb1	+	100	3	sfGFP61485515
sfGFP	61	10044	2.79	C1	97	AFU	485	515	diff FL T7RNAP 2	pT7 GFP	+	0	1	sfGFP61485515
sfGFP	61	10044	2.79	C2	111	AFU	485	515	diff FL T7RNAP 2	pT7 GFP	+	0	2	sfGFP61485515
sfGFP	61	10044	2.79	C3	91	AFU	485	515	diff FL T7RNAP 2	pT7 GFP	+	0	3	sfGFP61485515
sfGFP	61	10044	2.79	C4	106	AFU	485	515	diff FL T7RNAP 2	pT7 GFP/pSal Bxb1	+	0	1	sfGFP61485515
sfGFP	61	10044	2.79	C5	107	AFU	485	515	diff FL T7RNAP 2	pT7 GFP/pSal Bxb1	+	0	2	sfGFP61485515
sfGFP	61	10044	2.79	C6	113	AFU	485	515	diff FL T7RNAP 2	pT7 GFP/pSal Bxb1	+	0	3	sfGFP61485515
sfGFP	61	10044	2.79	C7	90	AFU	485	515	diff T13m FL T7RNAP 1	pT7 GFP	+	0	1	sfGFP61485515
sfGFP	61	10044	2.79	C8	108	AFU	485	515	diff T13m FL T7RNAP 1	pT7 GFP	+	0	2	sfGFP61485515
sfGFP	61	10044	2.79	C9	106	AFU	485	515	diff T13m FL T7RNAP 1	pT7 GFP	+	0	3	sfGFP61485515
sfGFP	61	10044	2.79	C10	118	AFU	485	515	diff T13m FL T7RNAP 1	pT7 GFP/pSal Bxb1	+	0	1	sfGFP61485515
sfGFP	61	10044	2.79	C11	119	AFU	485	515	diff T13m FL T7RNAP 1	pT7 GFP/pSal Bxb1	+	0	2	sfGFP61485515
sfGFP	61	10044	2.79	C12	126	AFU	485	515	diff T13m FL T7RNAP 1	pT7 GFP/pSal Bxb1	+	0	3	sfGFP61485515
sfGFP	61	10044	2.79	D1	96	AFU	485	515	diff FL T7RNAP 2	pT7 GFP	+	100	1	sfGFP61485515
sfGFP	61	10044	2.79	D2	106	AFU	485	515	diff FL T7RNAP 2	pT7 GFP	+	100	2	sfGFP61485515
sfGFP	61	10044	2.79	D3	104	AFU	485	515	diff FL T7RNAP 2	pT7 GFP	+	100	3	sfGFP61485515
sfGFP	61	10044	2.79	D4	457	AFU	485	515	diff FL T7RNAP 2	pT7 GFP/pSal Bxb1	+	100	1	sfGFP61485515
sfGFP	61	10044	2.79	D5	102	AFU	485	515	diff FL T7RNAP 2	pT7 GFP/pSal Bxb1	+	100	2	sfGFP61485515
sfGFP	61	10044	2.79	D6	375	AFU	485	515	diff FL T7RNAP 2	pT7 GFP/pSal Bxb1	+	100	3	sfGFP61485515
sfGFP	61	10044	2.79	D7	98	AFU	485	515	diff T13m FL T7RNAP 1	pT7 GFP	+	100	1	sfGFP61485515
sfGFP	61	10044	2.79	D8	107	AFU	485	515	diff T13m FL T7RNAP 1	pT7 GFP	+	100	2	sfGFP61485515
sfGFP	61	10044	2.79	D9	101	AFU	485	515	diff T13m FL T7RNAP 1	pT7 GFP	+	100	3	sfGFP61485515
sfGFP	61	10044	2.79	D10	438	AFU	485	515	diff T13m FL T7RNAP 1	pT7 GFP/pSal Bxb1	+	100	1	sfGFP61485515
sfGFP	61	10044	2.79	D11	430	AFU	485	515	diff T13m FL T7RNAP 1	pT7 GFP/pSal Bxb1	+	100	2	sfGFP61485515
sfGFP	61	10044	2.79	D12	420	AFU	485	515	diff T13m FL T7RNAP 1	pT7 GFP/pSal Bxb1	+	100	3	sfGFP61485515
sfGFP	61	10044	2.79	E1	117	AFU	485	515	diff T13m FL T7RNAP 2	pT7 GFP	+	0	1	sfGFP61485515
sfGFP	61	10044	2.79	E2	113	AFU	485	515	diff T13m FL T7RNAP 2	pT7 GFP	+	0	2	sfGFP61485515
sfGFP	61	10044	2.79	E3	119	AFU	485	515	diff T13m FL T7RNAP 2	pT7 GFP	+	0	3	sfGFP61485515
sfGFP	61	10044	2.79	E4	122	AFU	485	515	diff T13m FL T7RNAP 2	pT7 GFP/pSal Bxb1	+	0	1	sfGFP61485515
sfGFP	61	10044	2.79	E5	137	AFU	485	515	diff T13m FL T7RNAP 2	pT7 GFP/pSal Bxb1	+	0	2	sfGFP61485515
sfGFP	61	10044	2.79	E6	124	AFU	485	515	diff T13m FL T7RNAP 2	pT7 GFP/pSal Bxb1	+	0	3	sfGFP61485515
sfGFP	61	10044	2.79	E7	97	AFU	485	515	JS006	pT7 GFP	+	0	1	sfGFP61485515
sfGFP	61	10044	2.79	E8	89	AFU	485	515	JS006	pT7 GFP	+	0	2	sfGFP61485515
sfGFP	61	10044	2.79	E9	99	AFU	485	515	JS006	pT7 GFP	+	0	3	sfGFP61485515
sfGFP	61	10044	2.79	E10	100	AFU	485	515	JS006	pT7 GFP/pSal Bxb1	+	0	1	sfGFP61485515
sfGFP	61	10044	2.79	E11	97	AFU	485	515	JS006	pT7 GFP/pSal Bxb1	+	0	2	sfGFP61485515
sfGFP	61	10044	2.79	E12	97	AFU	485	515	JS006	pT7 GFP/pSal Bxb1	+	0	3	sfGFP61485515
sfGFP	61	10044	2.79	F1	117	AFU	485	515	diff T13m FL T7RNAP 2	pT7 GFP	+	100	1	sfGFP61485515
sfGFP	61	10044	2.79	F2	116	AFU	485	515	diff T13m FL T7RNAP 2	pT7 GFP	+	100	2	sfGFP61485515
sfGFP	61	10044	2.79	F3	116	AFU	485	515	diff T13m FL T7RNAP 2	pT7 GFP	+	100	3	sfGFP61485515
sfGFP	61	10044	2.79	F4	501	AFU	485	515	diff T13m FL T7RNAP 2	pT7 GFP/pSal Bxb1	+	100	1	sfGFP61485515
sfGFP	61	10044	2.79	F5	784	AFU	485	515	diff T13m FL T7RNAP 2	pT7 GFP/pSal Bxb1	+	100	2	sfGFP61485515
sfGFP	61	10044	2.79	F6	466	AFU	485	515	diff T13m FL T7RNAP 2	pT7 GFP/pSal Bxb1	+	100	3	sfGFP61485515
sfGFP	61	10044	2.79	F7	93	AFU	485	515	JS006	pT7 GFP	+	100	1	sfGFP61485515
sfGFP	61	10044	2.79	F8	104	AFU	485	515	JS006	pT7 GFP	+	100	2	sfGFP61485515
sfGFP	61	10044	2.79	F9	99	AFU	485	515	JS006	pT7 GFP	+	100	3	sfGFP61485515
sfGFP	61	10044	2.79	F10	99	AFU	485	515	JS006	pT7 GFP/pSal Bxb1	+	100	1	sfGFP61485515
sfGFP	61	10044	2.79	F11	102	AFU	485	515	JS006	pT7 GFP/pSal Bxb1	+	100	2	sfGFP61485515
sfGFP	61	10044	2.79	F12	100	AFU	485	515	JS006	pT7 GFP/pSal Bxb1	+	100	3	sfGFP61485515
sfGFP	61	10644	2.9566666666666666	A1	102	AFU	485	515	diff split T7RNAP	pT7 GFP	+	0	1	sfGFP61485515
sfGFP	61	10644	2.9566666666666666	A2	104	AFU	485	515	diff split T7RNAP	pT7 GFP	+	0	2	sfGFP61485515
sfGFP	61	10644	2.9566666666666666	A3	93	AFU	485	515	diff split T7RNAP	pT7 GFP	+	0	3	sfGFP61485515
sfGFP	61	10644	2.9566666666666666	A4	110	AFU	485	515	diff split T7RNAP	pT7 GFP/pSal Bxb1	+	0	1	sfGFP61485515
sfGFP	61	10644	2.9566666666666666	A5	123	AFU	485	515	diff split T7RNAP	pT7 GFP/pSal Bxb1	+	0	2	sfGFP61485515
sfGFP	61	10644	2.9566666666666666	A6	112	AFU	485	515	diff split T7RNAP	pT7 GFP/pSal Bxb1	+	0	3	sfGFP61485515
sfGFP	61	10644	2.9566666666666666	A7	110	AFU	485	515	diff FL T7RNAP 1	pT7 GFP	+	0	1	sfGFP61485515
sfGFP	61	10644	2.9566666666666666	A8	119	AFU	485	515	diff FL T7RNAP 1	pT7 GFP	+	0	2	sfGFP61485515
sfGFP	61	10644	2.9566666666666666	A9	109	AFU	485	515	diff FL T7RNAP 1	pT7 GFP	+	0	3	sfGFP61485515
sfGFP	61	10644	2.9566666666666666	A10	122	AFU	485	515	diff FL T7RNAP 1	pT7 GFP/pSal Bxb1	+	0	1	sfGFP61485515
sfGFP	61	10644	2.9566666666666666	A11	114	AFU	485	515	diff FL T7RNAP 1	pT7 GFP/pSal Bxb1	+	0	2	sfGFP61485515
sfGFP	61	10644	2.9566666666666666	A12	108	AFU	485	515	diff FL T7RNAP 1	pT7 GFP/pSal Bxb1	+	0	3	sfGFP61485515
sfGFP	61	10644	2.9566666666666666	B1	98	AFU	485	515	diff split T7RNAP	pT7 GFP	+	100	1	sfGFP61485515
sfGFP	61	10644	2.9566666666666666	B2	107	AFU	485	515	diff split T7RNAP	pT7 GFP	+	100	2	sfGFP61485515
sfGFP	61	10644	2.9566666666666666	B3	100	AFU	485	515	diff split T7RNAP	pT7 GFP	+	100	3	sfGFP61485515
sfGFP	61	10644	2.9566666666666666	B4	452	AFU	485	515	diff split T7RNAP	pT7 GFP/pSal Bxb1	+	100	1	sfGFP61485515
sfGFP	61	10644	2.9566666666666666	B5	428	AFU	485	515	diff split T7RNAP	pT7 GFP/pSal Bxb1	+	100	2	sfGFP61485515
sfGFP	61	10644	2.9566666666666666	B6	134	AFU	485	515	diff split T7RNAP	pT7 GFP/pSal Bxb1	+	100	3	sfGFP61485515
sfGFP	61	10644	2.9566666666666666	B7	109	AFU	485	515	diff FL T7RNAP 1	pT7 GFP	+	100	1	sfGFP61485515
sfGFP	61	10644	2.9566666666666666	B8	106	AFU	485	515	diff FL T7RNAP 1	pT7 GFP	+	100	2	sfGFP61485515
sfGFP	61	10644	2.9566666666666666	B9	108	AFU	485	515	diff FL T7RNAP 1	pT7 GFP	+	100	3	sfGFP61485515
sfGFP	61	10644	2.9566666666666666	B10	506	AFU	485	515	diff FL T7RNAP 1	pT7 GFP/pSal Bxb1	+	100	1	sfGFP61485515
sfGFP	61	10644	2.9566666666666666	B11	440	AFU	485	515	diff FL T7RNAP 1	pT7 GFP/pSal Bxb1	+	100	2	sfGFP61485515
sfGFP	61	10644	2.9566666666666666	B12	471	AFU	485	515	diff FL T7RNAP 1	pT7 GFP/pSal Bxb1	+	100	3	sfGFP61485515
sfGFP	61	10644	2.9566666666666666	C1	99	AFU	485	515	diff FL T7RNAP 2	pT7 GFP	+	0	1	sfGFP61485515
sfGFP	61	10644	2.9566666666666666	C2	107	AFU	485	515	diff FL T7RNAP 2	pT7 GFP	+	0	2	sfGFP61485515
sfGFP	61	10644	2.9566666666666666	C3	105	AFU	485	515	diff FL T7RNAP 2	pT7 GFP	+	0	3	sfGFP61485515
sfGFP	61	10644	2.9566666666666666	C4	120	AFU	485	515	diff FL T7RNAP 2	pT7 GFP/pSal Bxb1	+	0	1	sfGFP61485515
sfGFP	61	10644	2.9566666666666666	C5	105	AFU	485	515	diff FL T7RNAP 2	pT7 GFP/pSal Bxb1	+	0	2	sfGFP61485515
sfGFP	61	10644	2.9566666666666666	C6	112	AFU	485	515	diff FL T7RNAP 2	pT7 GFP/pSal Bxb1	+	0	3	sfGFP61485515
sfGFP	61	10644	2.9566666666666666	C7	102	AFU	485	515	diff T13m FL T7RNAP 1	pT7 GFP	+	0	1	sfGFP61485515
sfGFP	61	10644	2.9566666666666666	C8	117	AFU	485	515	diff T13m FL T7RNAP 1	pT7 GFP	+	0	2	sfGFP61485515
sfGFP	61	10644	2.9566666666666666	C9	115	AFU	485	515	diff T13m FL T7RNAP 1	pT7 GFP	+	0	3	sfGFP61485515
sfGFP	61	10644	2.9566666666666666	C10	126	AFU	485	515	diff T13m FL T7RNAP 1	pT7 GFP/pSal Bxb1	+	0	1	sfGFP61485515
sfGFP	61	10644	2.9566666666666666	C11	118	AFU	485	515	diff T13m FL T7RNAP 1	pT7 GFP/pSal Bxb1	+	0	2	sfGFP61485515
sfGFP	61	10644	2.9566666666666666	C12	128	AFU	485	515	diff T13m FL T7RNAP 1	pT7 GFP/pSal Bxb1	+	0	3	sfGFP61485515
sfGFP	61	10644	2.9566666666666666	D1	97	AFU	485	515	diff FL T7RNAP 2	pT7 GFP	+	100	1	sfGFP61485515
sfGFP	61	10644	2.9566666666666666	D2	106	AFU	485	515	diff FL T7RNAP 2	pT7 GFP	+	100	2	sfGFP61485515
sfGFP	61	10644	2.9566666666666666	D3	105	AFU	485	515	diff FL T7RNAP 2	pT7 GFP	+	100	3	sfGFP61485515
sfGFP	61	10644	2.9566666666666666	D4	588	AFU	485	515	diff FL T7RNAP 2	pT7 GFP/pSal Bxb1	+	100	1	sfGFP61485515
sfGFP	61	10644	2.9566666666666666	D5	111	AFU	485	515	diff FL T7RNAP 2	pT7 GFP/pSal Bxb1	+	100	2	sfGFP61485515
sfGFP	61	10644	2.9566666666666666	D6	467	AFU	485	515	diff FL T7RNAP 2	pT7 GFP/pSal Bxb1	+	100	3	sfGFP61485515
sfGFP	61	10644	2.9566666666666666	D7	93	AFU	485	515	diff T13m FL T7RNAP 1	pT7 GFP	+	100	1	sfGFP61485515
sfGFP	61	10644	2.9566666666666666	D8	120	AFU	485	515	diff T13m FL T7RNAP 1	pT7 GFP	+	100	2	sfGFP61485515
sfGFP	61	10644	2.9566666666666666	D9	111	AFU	485	515	diff T13m FL T7RNAP 1	pT7 GFP	+	100	3	sfGFP61485515
sfGFP	61	10644	2.9566666666666666	D10	576	AFU	485	515	diff T13m FL T7RNAP 1	pT7 GFP/pSal Bxb1	+	100	1	sfGFP61485515
sfGFP	61	10644	2.9566666666666666	D11	558	AFU	485	515	diff T13m FL T7RNAP 1	pT7 GFP/pSal Bxb1	+	100	2	sfGFP61485515
sfGFP	61	10644	2.9566666666666666	D12	552	AFU	485	515	diff T13m FL T7RNAP 1	pT7 GFP/pSal Bxb1	+	100	3	sfGFP61485515
sfGFP	61	10644	2.9566666666666666	E1	121	AFU	485	515	diff T13m FL T7RNAP 2	pT7 GFP	+	0	1	sfGFP61485515
sfGFP	61	10644	2.9566666666666666	E2	107	AFU	485	515	diff T13m FL T7RNAP 2	pT7 GFP	+	0	2	sfGFP61485515
sfGFP	61	10644	2.9566666666666666	E3	113	AFU	485	515	diff T13m FL T7RNAP 2	pT7 GFP	+	0	3	sfGFP61485515
sfGFP	61	10644	2.9566666666666666	E4	127	AFU	485	515	diff T13m FL T7RNAP 2	pT7 GFP/pSal Bxb1	+	0	1	sfGFP61485515
sfGFP	61	10644	2.9566666666666666	E5	147	AFU	485	515	diff T13m FL T7RNAP 2	pT7 GFP/pSal Bxb1	+	0	2	sfGFP61485515
sfGFP	61	10644	2.9566666666666666	E6	143	AFU	485	515	diff T13m FL T7RNAP 2	pT7 GFP/pSal Bxb1	+	0	3	sfGFP61485515
sfGFP	61	10644	2.9566666666666666	E7	99	AFU	485	515	JS006	pT7 GFP	+	0	1	sfGFP61485515
sfGFP	61	10644	2.9566666666666666	E8	96	AFU	485	515	JS006	pT7 GFP	+	0	2	sfGFP61485515
sfGFP	61	10644	2.9566666666666666	E9	102	AFU	485	515	JS006	pT7 GFP	+	0	3	sfGFP61485515
sfGFP	61	10644	2.9566666666666666	E10	97	AFU	485	515	JS006	pT7 GFP/pSal Bxb1	+	0	1	sfGFP61485515
sfGFP	61	10644	2.9566666666666666	E11	112	AFU	485	515	JS006	pT7 GFP/pSal Bxb1	+	0	2	sfGFP61485515
sfGFP	61	10644	2.9566666666666666	E12	99	AFU	485	515	JS006	pT7 GFP/pSal Bxb1	+	0	3	sfGFP61485515
sfGFP	61	10644	2.9566666666666666	F1	118	AFU	485	515	diff T13m FL T7RNAP 2	pT7 GFP	+	100	1	sfGFP61485515
sfGFP	61	10644	2.9566666666666666	F2	119	AFU	485	515	diff T13m FL T7RNAP 2	pT7 GFP	+	100	2	sfGFP61485515
sfGFP	61	10644	2.9566666666666666	F3	128	AFU	485	515	diff T13m FL T7RNAP 2	pT7 GFP	+	100	3	sfGFP61485515
sfGFP	61	10644	2.9566666666666666	F4	649	AFU	485	515	diff T13m FL T7RNAP 2	pT7 GFP/pSal Bxb1	+	100	1	sfGFP61485515
sfGFP	61	10644	2.9566666666666666	F5	1046	AFU	485	515	diff T13m FL T7RNAP 2	pT7 GFP/pSal Bxb1	+	100	2	sfGFP61485515
sfGFP	61	10644	2.9566666666666666	F6	600	AFU	485	515	diff T13m FL T7RNAP 2	pT7 GFP/pSal Bxb1	+	100	3	sfGFP61485515
sfGFP	61	10644	2.9566666666666666	F7	101	AFU	485	515	JS006	pT7 GFP	+	100	1	sfGFP61485515
sfGFP	61	10644	2.9566666666666666	F8	85	AFU	485	515	JS006	pT7 GFP	+	100	2	sfGFP61485515
sfGFP	61	10644	2.9566666666666666	F9	101	AFU	485	515	JS006	pT7 GFP	+	100	3	sfGFP61485515
sfGFP	61	10644	2.9566666666666666	F10	104	AFU	485	515	JS006	pT7 GFP/pSal Bxb1	+	100	1	sfGFP61485515
sfGFP	61	10644	2.9566666666666666	F11	104	AFU	485	515	JS006	pT7 GFP/pSal Bxb1	+	100	2	sfGFP61485515
sfGFP	61	10644	2.9566666666666666	F12	95	AFU	485	515	JS006	pT7 GFP/pSal Bxb1	+	100	3	sfGFP61485515
sfGFP	61	11244	3.1233333333333335	A1	104	AFU	485	515	diff split T7RNAP	pT7 GFP	+	0	1	sfGFP61485515
sfGFP	61	11244	3.1233333333333335	A2	100	AFU	485	515	diff split T7RNAP	pT7 GFP	+	0	2	sfGFP61485515
sfGFP	61	11244	3.1233333333333335	A3	99	AFU	485	515	diff split T7RNAP	pT7 GFP	+	0	3	sfGFP61485515
sfGFP	61	11244	3.1233333333333335	A4	111	AFU	485	515	diff split T7RNAP	pT7 GFP/pSal Bxb1	+	0	1	sfGFP61485515
sfGFP	61	11244	3.1233333333333335	A5	100	AFU	485	515	diff split T7RNAP	pT7 GFP/pSal Bxb1	+	0	2	sfGFP61485515
sfGFP	61	11244	3.1233333333333335	A6	110	AFU	485	515	diff split T7RNAP	pT7 GFP/pSal Bxb1	+	0	3	sfGFP61485515
sfGFP	61	11244	3.1233333333333335	A7	118	AFU	485	515	diff FL T7RNAP 1	pT7 GFP	+	0	1	sfGFP61485515
sfGFP	61	11244	3.1233333333333335	A8	111	AFU	485	515	diff FL T7RNAP 1	pT7 GFP	+	0	2	sfGFP61485515
sfGFP	61	11244	3.1233333333333335	A9	113	AFU	485	515	diff FL T7RNAP 1	pT7 GFP	+	0	3	sfGFP61485515
sfGFP	61	11244	3.1233333333333335	A10	122	AFU	485	515	diff FL T7RNAP 1	pT7 GFP/pSal Bxb1	+	0	1	sfGFP61485515
sfGFP	61	11244	3.1233333333333335	A11	117	AFU	485	515	diff FL T7RNAP 1	pT7 GFP/pSal Bxb1	+	0	2	sfGFP61485515
sfGFP	61	11244	3.1233333333333335	A12	111	AFU	485	515	diff FL T7RNAP 1	pT7 GFP/pSal Bxb1	+	0	3	sfGFP61485515
sfGFP	61	11244	3.1233333333333335	B1	102	AFU	485	515	diff split T7RNAP	pT7 GFP	+	100	1	sfGFP61485515
sfGFP	61	11244	3.1233333333333335	B2	106	AFU	485	515	diff split T7RNAP	pT7 GFP	+	100	2	sfGFP61485515
sfGFP	61	11244	3.1233333333333335	B3	106	AFU	485	515	diff split T7RNAP	pT7 GFP	+	100	3	sfGFP61485515
sfGFP	61	11244	3.1233333333333335	B4	562	AFU	485	515	diff split T7RNAP	pT7 GFP/pSal Bxb1	+	100	1	sfGFP61485515
sfGFP	61	11244	3.1233333333333335	B5	495	AFU	485	515	diff split T7RNAP	pT7 GFP/pSal Bxb1	+	100	2	sfGFP61485515
sfGFP	61	11244	3.1233333333333335	B6	141	AFU	485	515	diff split T7RNAP	pT7 GFP/pSal Bxb1	+	100	3	sfGFP61485515
sfGFP	61	11244	3.1233333333333335	B7	113	AFU	485	515	diff FL T7RNAP 1	pT7 GFP	+	100	1	sfGFP61485515
sfGFP	61	11244	3.1233333333333335	B8	112	AFU	485	515	diff FL T7RNAP 1	pT7 GFP	+	100	2	sfGFP61485515
sfGFP	61	11244	3.1233333333333335	B9	117	AFU	485	515	diff FL T7RNAP 1	pT7 GFP	+	100	3	sfGFP61485515
sfGFP	61	11244	3.1233333333333335	B10	639	AFU	485	515	diff FL T7RNAP 1	pT7 GFP/pSal Bxb1	+	100	1	sfGFP61485515
sfGFP	61	11244	3.1233333333333335	B11	554	AFU	485	515	diff FL T7RNAP 1	pT7 GFP/pSal Bxb1	+	100	2	sfGFP61485515
sfGFP	61	11244	3.1233333333333335	B12	583	AFU	485	515	diff FL T7RNAP 1	pT7 GFP/pSal Bxb1	+	100	3	sfGFP61485515
sfGFP	61	11244	3.1233333333333335	C1	102	AFU	485	515	diff FL T7RNAP 2	pT7 GFP	+	0	1	sfGFP61485515
sfGFP	61	11244	3.1233333333333335	C2	98	AFU	485	515	diff FL T7RNAP 2	pT7 GFP	+	0	2	sfGFP61485515
sfGFP	61	11244	3.1233333333333335	C3	117	AFU	485	515	diff FL T7RNAP 2	pT7 GFP	+	0	3	sfGFP61485515
sfGFP	61	11244	3.1233333333333335	C4	121	AFU	485	515	diff FL T7RNAP 2	pT7 GFP/pSal Bxb1	+	0	1	sfGFP61485515
sfGFP	61	11244	3.1233333333333335	C5	98	AFU	485	515	diff FL T7RNAP 2	pT7 GFP/pSal Bxb1	+	0	2	sfGFP61485515
sfGFP	61	11244	3.1233333333333335	C6	124	AFU	485	515	diff FL T7RNAP 2	pT7 GFP/pSal Bxb1	+	0	3	sfGFP61485515
sfGFP	61	11244	3.1233333333333335	C7	100	AFU	485	515	diff T13m FL T7RNAP 1	pT7 GFP	+	0	1	sfGFP61485515
sfGFP	61	11244	3.1233333333333335	C8	120	AFU	485	515	diff T13m FL T7RNAP 1	pT7 GFP	+	0	2	sfGFP61485515
sfGFP	61	11244	3.1233333333333335	C9	121	AFU	485	515	diff T13m FL T7RNAP 1	pT7 GFP	+	0	3	sfGFP61485515
sfGFP	61	11244	3.1233333333333335	C10	144	AFU	485	515	diff T13m FL T7RNAP 1	pT7 GFP/pSal Bxb1	+	0	1	sfGFP61485515
sfGFP	61	11244	3.1233333333333335	C11	130	AFU	485	515	diff T13m FL T7RNAP 1	pT7 GFP/pSal Bxb1	+	0	2	sfGFP61485515
sfGFP	61	11244	3.1233333333333335	C12	141	AFU	485	515	diff T13m FL T7RNAP 1	pT7 GFP/pSal Bxb1	+	0	3	sfGFP61485515
sfGFP	61	11244	3.1233333333333335	D1	104	AFU	485	515	diff FL T7RNAP 2	pT7 GFP	+	100	1	sfGFP61485515
sfGFP	61	11244	3.1233333333333335	D2	109	AFU	485	515	diff FL T7RNAP 2	pT7 GFP	+	100	2	sfGFP61485515
sfGFP	61	11244	3.1233333333333335	D3	114	AFU	485	515	diff FL T7RNAP 2	pT7 GFP	+	100	3	sfGFP61485515
sfGFP	61	11244	3.1233333333333335	D4	696	AFU	485	515	diff FL T7RNAP 2	pT7 GFP/pSal Bxb1	+	100	1	sfGFP61485515
sfGFP	61	11244	3.1233333333333335	D5	103	AFU	485	515	diff FL T7RNAP 2	pT7 GFP/pSal Bxb1	+	100	2	sfGFP61485515
sfGFP	61	11244	3.1233333333333335	D6	593	AFU	485	515	diff FL T7RNAP 2	pT7 GFP/pSal Bxb1	+	100	3	sfGFP61485515
sfGFP	61	11244	3.1233333333333335	D7	94	AFU	485	515	diff T13m FL T7RNAP 1	pT7 GFP	+	100	1	sfGFP61485515
sfGFP	61	11244	3.1233333333333335	D8	111	AFU	485	515	diff T13m FL T7RNAP 1	pT7 GFP	+	100	2	sfGFP61485515
sfGFP	61	11244	3.1233333333333335	D9	124	AFU	485	515	diff T13m FL T7RNAP 1	pT7 GFP	+	100	3	sfGFP61485515
sfGFP	61	11244	3.1233333333333335	D10	711	AFU	485	515	diff T13m FL T7RNAP 1	pT7 GFP/pSal Bxb1	+	100	1	sfGFP61485515
sfGFP	61	11244	3.1233333333333335	D11	708	AFU	485	515	diff T13m FL T7RNAP 1	pT7 GFP/pSal Bxb1	+	100	2	sfGFP61485515
sfGFP	61	11244	3.1233333333333335	D12	716	AFU	485	515	diff T13m FL T7RNAP 1	pT7 GFP/pSal Bxb1	+	100	3	sfGFP61485515
sfGFP	61	11244	3.1233333333333335	E1	142	AFU	485	515	diff T13m FL T7RNAP 2	pT7 GFP	+	0	1	sfGFP61485515
sfGFP	61	11244	3.1233333333333335	E2	130	AFU	485	515	diff T13m FL T7RNAP 2	pT7 GFP	+	0	2	sfGFP61485515
sfGFP	61	11244	3.1233333333333335	E3	133	AFU	485	515	diff T13m FL T7RNAP 2	pT7 GFP	+	0	3	sfGFP61485515
sfGFP	61	11244	3.1233333333333335	E4	146	AFU	485	515	diff T13m FL T7RNAP 2	pT7 GFP/pSal Bxb1	+	0	1	sfGFP61485515
sfGFP	61	11244	3.1233333333333335	E5	170	AFU	485	515	diff T13m FL T7RNAP 2	pT7 GFP/pSal Bxb1	+	0	2	sfGFP61485515
sfGFP	61	11244	3.1233333333333335	E6	141	AFU	485	515	diff T13m FL T7RNAP 2	pT7 GFP/pSal Bxb1	+	0	3	sfGFP61485515
sfGFP	61	11244	3.1233333333333335	E7	99	AFU	485	515	JS006	pT7 GFP	+	0	1	sfGFP61485515
sfGFP	61	11244	3.1233333333333335	E8	109	AFU	485	515	JS006	pT7 GFP	+	0	2	sfGFP61485515
sfGFP	61	11244	3.1233333333333335	E9	97	AFU	485	515	JS006	pT7 GFP	+	0	3	sfGFP61485515
sfGFP	61	11244	3.1233333333333335	E10	91	AFU	485	515	JS006	pT7 GFP/pSal Bxb1	+	0	1	sfGFP61485515
sfGFP	61	11244	3.1233333333333335	E11	94	AFU	485	515	JS006	pT7 GFP/pSal Bxb1	+	0	2	sfGFP61485515
sfGFP	61	11244	3.1233333333333335	E12	98	AFU	485	515	JS006	pT7 GFP/pSal Bxb1	+	0	3	sfGFP61485515
sfGFP	61	11244	3.1233333333333335	F1	130	AFU	485	515	diff T13m FL T7RNAP 2	pT7 GFP	+	100	1	sfGFP61485515
sfGFP	61	11244	3.1233333333333335	F2	137	AFU	485	515	diff T13m FL T7RNAP 2	pT7 GFP	+	100	2	sfGFP61485515
sfGFP	61	11244	3.1233333333333335	F3	120	AFU	485	515	diff T13m FL T7RNAP 2	pT7 GFP	+	100	3	sfGFP61485515
sfGFP	61	11244	3.1233333333333335	F4	799	AFU	485	515	diff T13m FL T7RNAP 2	pT7 GFP/pSal Bxb1	+	100	1	sfGFP61485515
sfGFP	61	11244	3.1233333333333335	F5	1287	AFU	485	515	diff T13m FL T7RNAP 2	pT7 GFP/pSal Bxb1	+	100	2	sfGFP61485515
sfGFP	61	11244	3.1233333333333335	F6	768	AFU	485	515	diff T13m FL T7RNAP 2	pT7 GFP/pSal Bxb1	+	100	3	sfGFP61485515
sfGFP	61	11244	3.1233333333333335	F7	94	AFU	485	515	JS006	pT7 GFP	+	100	1	sfGFP61485515
sfGFP	61	11244	3.1233333333333335	F8	100	AFU	485	515	JS006	pT7 GFP	+	100	2	sfGFP61485515
sfGFP	61	11244	3.1233333333333335	F9	109	AFU	485	515	JS006	pT7 GFP	+	100	3	sfGFP61485515
sfGFP	61	11244	3.1233333333333335	F10	99	AFU	485	515	JS006	pT7 GFP/pSal Bxb1	+	100	1	sfGFP61485515
sfGFP	61	11244	3.1233333333333335	F11	97	AFU	485	515	JS006	pT7 GFP/pSal Bxb1	+	100	2	sfGFP61485515
sfGFP	61	11244	3.1233333333333335	F12	111	AFU	485	515	JS006	pT7 GFP/pSal Bxb1	+	100	3	sfGFP61485515
sfGFP	61	11844	3.29	A1	103	AFU	485	515	diff split T7RNAP	pT7 GFP	+	0	1	sfGFP61485515
sfGFP	61	11844	3.29	A2	105	AFU	485	515	diff split T7RNAP	pT7 GFP	+	0	2	sfGFP61485515
sfGFP	61	11844	3.29	A3	112	AFU	485	515	diff split T7RNAP	pT7 GFP	+	0	3	sfGFP61485515
sfGFP	61	11844	3.29	A4	104	AFU	485	515	diff split T7RNAP	pT7 GFP/pSal Bxb1	+	0	1	sfGFP61485515
sfGFP	61	11844	3.29	A5	120	AFU	485	515	diff split T7RNAP	pT7 GFP/pSal Bxb1	+	0	2	sfGFP61485515
sfGFP	61	11844	3.29	A6	111	AFU	485	515	diff split T7RNAP	pT7 GFP/pSal Bxb1	+	0	3	sfGFP61485515
sfGFP	61	11844	3.29	A7	120	AFU	485	515	diff FL T7RNAP 1	pT7 GFP	+	0	1	sfGFP61485515
sfGFP	61	11844	3.29	A8	120	AFU	485	515	diff FL T7RNAP 1	pT7 GFP	+	0	2	sfGFP61485515
sfGFP	61	11844	3.29	A9	117	AFU	485	515	diff FL T7RNAP 1	pT7 GFP	+	0	3	sfGFP61485515
sfGFP	61	11844	3.29	A10	131	AFU	485	515	diff FL T7RNAP 1	pT7 GFP/pSal Bxb1	+	0	1	sfGFP61485515
sfGFP	61	11844	3.29	A11	122	AFU	485	515	diff FL T7RNAP 1	pT7 GFP/pSal Bxb1	+	0	2	sfGFP61485515
sfGFP	61	11844	3.29	A12	130	AFU	485	515	diff FL T7RNAP 1	pT7 GFP/pSal Bxb1	+	0	3	sfGFP61485515
sfGFP	61	11844	3.29	B1	107	AFU	485	515	diff split T7RNAP	pT7 GFP	+	100	1	sfGFP61485515
sfGFP	61	11844	3.29	B2	100	AFU	485	515	diff split T7RNAP	pT7 GFP	+	100	2	sfGFP61485515
sfGFP	61	11844	3.29	B3	101	AFU	485	515	diff split T7RNAP	pT7 GFP	+	100	3	sfGFP61485515
sfGFP	61	11844	3.29	B4	629	AFU	485	515	diff split T7RNAP	pT7 GFP/pSal Bxb1	+	100	1	sfGFP61485515
sfGFP	61	11844	3.29	B5	551	AFU	485	515	diff split T7RNAP	pT7 GFP/pSal Bxb1	+	100	2	sfGFP61485515
sfGFP	61	11844	3.29	B6	157	AFU	485	515	diff split T7RNAP	pT7 GFP/pSal Bxb1	+	100	3	sfGFP61485515
sfGFP	61	11844	3.29	B7	115	AFU	485	515	diff FL T7RNAP 1	pT7 GFP	+	100	1	sfGFP61485515
sfGFP	61	11844	3.29	B8	117	AFU	485	515	diff FL T7RNAP 1	pT7 GFP	+	100	2	sfGFP61485515
sfGFP	61	11844	3.29	B9	120	AFU	485	515	diff FL T7RNAP 1	pT7 GFP	+	100	3	sfGFP61485515
sfGFP	61	11844	3.29	B10	746	AFU	485	515	diff FL T7RNAP 1	pT7 GFP/pSal Bxb1	+	100	1	sfGFP61485515
sfGFP	61	11844	3.29	B11	646	AFU	485	515	diff FL T7RNAP 1	pT7 GFP/pSal Bxb1	+	100	2	sfGFP61485515
sfGFP	61	11844	3.29	B12	675	AFU	485	515	diff FL T7RNAP 1	pT7 GFP/pSal Bxb1	+	100	3	sfGFP61485515
sfGFP	61	11844	3.29	C1	109	AFU	485	515	diff FL T7RNAP 2	pT7 GFP	+	0	1	sfGFP61485515
sfGFP	61	11844	3.29	C2	117	AFU	485	515	diff FL T7RNAP 2	pT7 GFP	+	0	2	sfGFP61485515
sfGFP	61	11844	3.29	C3	116	AFU	485	515	diff FL T7RNAP 2	pT7 GFP	+	0	3	sfGFP61485515
sfGFP	61	11844	3.29	C4	130	AFU	485	515	diff FL T7RNAP 2	pT7 GFP/pSal Bxb1	+	0	1	sfGFP61485515
sfGFP	61	11844	3.29	C5	107	AFU	485	515	diff FL T7RNAP 2	pT7 GFP/pSal Bxb1	+	0	2	sfGFP61485515
sfGFP	61	11844	3.29	C6	122	AFU	485	515	diff FL T7RNAP 2	pT7 GFP/pSal Bxb1	+	0	3	sfGFP61485515
sfGFP	61	11844	3.29	C7	100	AFU	485	515	diff T13m FL T7RNAP 1	pT7 GFP	+	0	1	sfGFP61485515
sfGFP	61	11844	3.29	C8	128	AFU	485	515	diff T13m FL T7RNAP 1	pT7 GFP	+	0	2	sfGFP61485515
sfGFP	61	11844	3.29	C9	116	AFU	485	515	diff T13m FL T7RNAP 1	pT7 GFP	+	0	3	sfGFP61485515
sfGFP	61	11844	3.29	C10	155	AFU	485	515	diff T13m FL T7RNAP 1	pT7 GFP/pSal Bxb1	+	0	1	sfGFP61485515
sfGFP	61	11844	3.29	C11	130	AFU	485	515	diff T13m FL T7RNAP 1	pT7 GFP/pSal Bxb1	+	0	2	sfGFP61485515
sfGFP	61	11844	3.29	C12	144	AFU	485	515	diff T13m FL T7RNAP 1	pT7 GFP/pSal Bxb1	+	0	3	sfGFP61485515
sfGFP	61	11844	3.29	D1	108	AFU	485	515	diff FL T7RNAP 2	pT7 GFP	+	100	1	sfGFP61485515
sfGFP	61	11844	3.29	D2	117	AFU	485	515	diff FL T7RNAP 2	pT7 GFP	+	100	2	sfGFP61485515
sfGFP	61	11844	3.29	D3	115	AFU	485	515	diff FL T7RNAP 2	pT7 GFP	+	100	3	sfGFP61485515
sfGFP	61	11844	3.29	D4	776	AFU	485	515	diff FL T7RNAP 2	pT7 GFP/pSal Bxb1	+	100	1	sfGFP61485515
sfGFP	61	11844	3.29	D5	97	AFU	485	515	diff FL T7RNAP 2	pT7 GFP/pSal Bxb1	+	100	2	sfGFP61485515
sfGFP	61	11844	3.29	D6	703	AFU	485	515	diff FL T7RNAP 2	pT7 GFP/pSal Bxb1	+	100	3	sfGFP61485515
sfGFP	61	11844	3.29	D7	115	AFU	485	515	diff T13m FL T7RNAP 1	pT7 GFP	+	100	1	sfGFP61485515
sfGFP	61	11844	3.29	D8	137	AFU	485	515	diff T13m FL T7RNAP 1	pT7 GFP	+	100	2	sfGFP61485515
sfGFP	61	11844	3.29	D9	125	AFU	485	515	diff T13m FL T7RNAP 1	pT7 GFP	+	100	3	sfGFP61485515
sfGFP	61	11844	3.29	D10	839	AFU	485	515	diff T13m FL T7RNAP 1	pT7 GFP/pSal Bxb1	+	100	1	sfGFP61485515
sfGFP	61	11844	3.29	D11	815	AFU	485	515	diff T13m FL T7RNAP 1	pT7 GFP/pSal Bxb1	+	100	2	sfGFP61485515
sfGFP	61	11844	3.29	D12	856	AFU	485	515	diff T13m FL T7RNAP 1	pT7 GFP/pSal Bxb1	+	100	3	sfGFP61485515
sfGFP	61	11844	3.29	E1	139	AFU	485	515	diff T13m FL T7RNAP 2	pT7 GFP	+	0	1	sfGFP61485515
sfGFP	61	11844	3.29	E2	135	AFU	485	515	diff T13m FL T7RNAP 2	pT7 GFP	+	0	2	sfGFP61485515
sfGFP	61	11844	3.29	E3	147	AFU	485	515	diff T13m FL T7RNAP 2	pT7 GFP	+	0	3	sfGFP61485515
sfGFP	61	11844	3.29	E4	152	AFU	485	515	diff T13m FL T7RNAP 2	pT7 GFP/pSal Bxb1	+	0	1	sfGFP61485515
sfGFP	61	11844	3.29	E5	200	AFU	485	515	diff T13m FL T7RNAP 2	pT7 GFP/pSal Bxb1	+	0	2	sfGFP61485515
sfGFP	61	11844	3.29	E6	155	AFU	485	515	diff T13m FL T7RNAP 2	pT7 GFP/pSal Bxb1	+	0	3	sfGFP61485515
sfGFP	61	11844	3.29	E7	103	AFU	485	515	JS006	pT7 GFP	+	0	1	sfGFP61485515
sfGFP	61	11844	3.29	E8	101	AFU	485	515	JS006	pT7 GFP	+	0	2	sfGFP61485515
sfGFP	61	11844	3.29	E9	106	AFU	485	515	JS006	pT7 GFP	+	0	3	sfGFP61485515
sfGFP	61	11844	3.29	E10	102	AFU	485	515	JS006	pT7 GFP/pSal Bxb1	+	0	1	sfGFP61485515
sfGFP	61	11844	3.29	E11	106	AFU	485	515	JS006	pT7 GFP/pSal Bxb1	+	0	2	sfGFP61485515
sfGFP	61	11844	3.29	E12	104	AFU	485	515	JS006	pT7 GFP/pSal Bxb1	+	0	3	sfGFP61485515
sfGFP	61	11844	3.29	F1	142	AFU	485	515	diff T13m FL T7RNAP 2	pT7 GFP	+	100	1	sfGFP61485515
sfGFP	61	11844	3.29	F2	138	AFU	485	515	diff T13m FL T7RNAP 2	pT7 GFP	+	100	2	sfGFP61485515
sfGFP	61	11844	3.29	F3	141	AFU	485	515	diff T13m FL T7RNAP 2	pT7 GFP	+	100	3	sfGFP61485515
sfGFP	61	11844	3.29	F4	919	AFU	485	515	diff T13m FL T7RNAP 2	pT7 GFP/pSal Bxb1	+	100	1	sfGFP61485515
sfGFP	61	11844	3.29	F5	1511	AFU	485	515	diff T13m FL T7RNAP 2	pT7 GFP/pSal Bxb1	+	100	2	sfGFP61485515
sfGFP	61	11844	3.29	F6	879	AFU	485	515	diff T13m FL T7RNAP 2	pT7 GFP/pSal Bxb1	+	100	3	sfGFP61485515
sfGFP	61	11844	3.29	F7	108	AFU	485	515	JS006	pT7 GFP	+	100	1	sfGFP61485515
sfGFP	61	11844	3.29	F8	106	AFU	485	515	JS006	pT7 GFP	+	100	2	sfGFP61485515
sfGFP	61	11844	3.29	F9	110	AFU	485	515	JS006	pT7 GFP	+	100	3	sfGFP61485515
sfGFP	61	11844	3.29	F10	106	AFU	485	515	JS006	pT7 GFP/pSal Bxb1	+	100	1	sfGFP61485515
sfGFP	61	11844	3.29	F11	111	AFU	485	515	JS006	pT7 GFP/pSal Bxb1	+	100	2	sfGFP61485515
sfGFP	61	11844	3.29	F12	107	AFU	485	515	JS006	pT7 GFP/pSal Bxb1	+	100	3	sfGFP61485515
sfGFP	61	12444	3.4566666666666666	A1	112	AFU	485	515	diff split T7RNAP	pT7 GFP	+	0	1	sfGFP61485515
sfGFP	61	12444	3.4566666666666666	A2	113	AFU	485	515	diff split T7RNAP	pT7 GFP	+	0	2	sfGFP61485515
sfGFP	61	12444	3.4566666666666666	A3	101	AFU	485	515	diff split T7RNAP	pT7 GFP	+	0	3	sfGFP61485515
sfGFP	61	12444	3.4566666666666666	A4	127	AFU	485	515	diff split T7RNAP	pT7 GFP/pSal Bxb1	+	0	1	sfGFP61485515
sfGFP	61	12444	3.4566666666666666	A5	119	AFU	485	515	diff split T7RNAP	pT7 GFP/pSal Bxb1	+	0	2	sfGFP61485515
sfGFP	61	12444	3.4566666666666666	A6	110	AFU	485	515	diff split T7RNAP	pT7 GFP/pSal Bxb1	+	0	3	sfGFP61485515
sfGFP	61	12444	3.4566666666666666	A7	132	AFU	485	515	diff FL T7RNAP 1	pT7 GFP	+	0	1	sfGFP61485515
sfGFP	61	12444	3.4566666666666666	A8	121	AFU	485	515	diff FL T7RNAP 1	pT7 GFP	+	0	2	sfGFP61485515
sfGFP	61	12444	3.4566666666666666	A9	125	AFU	485	515	diff FL T7RNAP 1	pT7 GFP	+	0	3	sfGFP61485515
sfGFP	61	12444	3.4566666666666666	A10	140	AFU	485	515	diff FL T7RNAP 1	pT7 GFP/pSal Bxb1	+	0	1	sfGFP61485515
sfGFP	61	12444	3.4566666666666666	A11	138	AFU	485	515	diff FL T7RNAP 1	pT7 GFP/pSal Bxb1	+	0	2	sfGFP61485515
sfGFP	61	12444	3.4566666666666666	A12	135	AFU	485	515	diff FL T7RNAP 1	pT7 GFP/pSal Bxb1	+	0	3	sfGFP61485515
sfGFP	61	12444	3.4566666666666666	B1	111	AFU	485	515	diff split T7RNAP	pT7 GFP	+	100	1	sfGFP61485515
sfGFP	61	12444	3.4566666666666666	B2	104	AFU	485	515	diff split T7RNAP	pT7 GFP	+	100	2	sfGFP61485515
sfGFP	61	12444	3.4566666666666666	B3	109	AFU	485	515	diff split T7RNAP	pT7 GFP	+	100	3	sfGFP61485515
sfGFP	61	12444	3.4566666666666666	B4	686	AFU	485	515	diff split T7RNAP	pT7 GFP/pSal Bxb1	+	100	1	sfGFP61485515
sfGFP	61	12444	3.4566666666666666	B5	602	AFU	485	515	diff split T7RNAP	pT7 GFP/pSal Bxb1	+	100	2	sfGFP61485515
sfGFP	61	12444	3.4566666666666666	B6	166	AFU	485	515	diff split T7RNAP	pT7 GFP/pSal Bxb1	+	100	3	sfGFP61485515
sfGFP	61	12444	3.4566666666666666	B7	124	AFU	485	515	diff FL T7RNAP 1	pT7 GFP	+	100	1	sfGFP61485515
sfGFP	61	12444	3.4566666666666666	B8	117	AFU	485	515	diff FL T7RNAP 1	pT7 GFP	+	100	2	sfGFP61485515
sfGFP	61	12444	3.4566666666666666	B9	118	AFU	485	515	diff FL T7RNAP 1	pT7 GFP	+	100	3	sfGFP61485515
sfGFP	61	12444	3.4566666666666666	B10	829	AFU	485	515	diff FL T7RNAP 1	pT7 GFP/pSal Bxb1	+	100	1	sfGFP61485515
sfGFP	61	12444	3.4566666666666666	B11	737	AFU	485	515	diff FL T7RNAP 1	pT7 GFP/pSal Bxb1	+	100	2	sfGFP61485515
sfGFP	61	12444	3.4566666666666666	B12	759	AFU	485	515	diff FL T7RNAP 1	pT7 GFP/pSal Bxb1	+	100	3	sfGFP61485515
sfGFP	61	12444	3.4566666666666666	C1	113	AFU	485	515	diff FL T7RNAP 2	pT7 GFP	+	0	1	sfGFP61485515
sfGFP	61	12444	3.4566666666666666	C2	123	AFU	485	515	diff FL T7RNAP 2	pT7 GFP	+	0	2	sfGFP61485515
sfGFP	61	12444	3.4566666666666666	C3	125	AFU	485	515	diff FL T7RNAP 2	pT7 GFP	+	0	3	sfGFP61485515
sfGFP	61	12444	3.4566666666666666	C4	140	AFU	485	515	diff FL T7RNAP 2	pT7 GFP/pSal Bxb1	+	0	1	sfGFP61485515
sfGFP	61	12444	3.4566666666666666	C5	115	AFU	485	515	diff FL T7RNAP 2	pT7 GFP/pSal Bxb1	+	0	2	sfGFP61485515
sfGFP	61	12444	3.4566666666666666	C6	140	AFU	485	515	diff FL T7RNAP 2	pT7 GFP/pSal Bxb1	+	0	3	sfGFP61485515
sfGFP	61	12444	3.4566666666666666	C7	111	AFU	485	515	diff T13m FL T7RNAP 1	pT7 GFP	+	0	1	sfGFP61485515
sfGFP	61	12444	3.4566666666666666	C8	147	AFU	485	515	diff T13m FL T7RNAP 1	pT7 GFP	+	0	2	sfGFP61485515
sfGFP	61	12444	3.4566666666666666	C9	133	AFU	485	515	diff T13m FL T7RNAP 1	pT7 GFP	+	0	3	sfGFP61485515
sfGFP	61	12444	3.4566666666666666	C10	161	AFU	485	515	diff T13m FL T7RNAP 1	pT7 GFP/pSal Bxb1	+	0	1	sfGFP61485515
sfGFP	61	12444	3.4566666666666666	C11	165	AFU	485	515	diff T13m FL T7RNAP 1	pT7 GFP/pSal Bxb1	+	0	2	sfGFP61485515
sfGFP	61	12444	3.4566666666666666	C12	165	AFU	485	515	diff T13m FL T7RNAP 1	pT7 GFP/pSal Bxb1	+	0	3	sfGFP61485515
sfGFP	61	12444	3.4566666666666666	D1	111	AFU	485	515	diff FL T7RNAP 2	pT7 GFP	+	100	1	sfGFP61485515
sfGFP	61	12444	3.4566666666666666	D2	124	AFU	485	515	diff FL T7RNAP 2	pT7 GFP	+	100	2	sfGFP61485515
sfGFP	61	12444	3.4566666666666666	D3	121	AFU	485	515	diff FL T7RNAP 2	pT7 GFP	+	100	3	sfGFP61485515
sfGFP	61	12444	3.4566666666666666	D4	833	AFU	485	515	diff FL T7RNAP 2	pT7 GFP/pSal Bxb1	+	100	1	sfGFP61485515
sfGFP	61	12444	3.4566666666666666	D5	99	AFU	485	515	diff FL T7RNAP 2	pT7 GFP/pSal Bxb1	+	100	2	sfGFP61485515
sfGFP	61	12444	3.4566666666666666	D6	785	AFU	485	515	diff FL T7RNAP 2	pT7 GFP/pSal Bxb1	+	100	3	sfGFP61485515
sfGFP	61	12444	3.4566666666666666	D7	107	AFU	485	515	diff T13m FL T7RNAP 1	pT7 GFP	+	100	1	sfGFP61485515
sfGFP	61	12444	3.4566666666666666	D8	138	AFU	485	515	diff T13m FL T7RNAP 1	pT7 GFP	+	100	2	sfGFP61485515
sfGFP	61	12444	3.4566666666666666	D9	121	AFU	485	515	diff T13m FL T7RNAP 1	pT7 GFP	+	100	3	sfGFP61485515
sfGFP	61	12444	3.4566666666666666	D10	943	AFU	485	515	diff T13m FL T7RNAP 1	pT7 GFP/pSal Bxb1	+	100	1	sfGFP61485515
sfGFP	61	12444	3.4566666666666666	D11	916	AFU	485	515	diff T13m FL T7RNAP 1	pT7 GFP/pSal Bxb1	+	100	2	sfGFP61485515
sfGFP	61	12444	3.4566666666666666	D12	973	AFU	485	515	diff T13m FL T7RNAP 1	pT7 GFP/pSal Bxb1	+	100	3	sfGFP61485515
sfGFP	61	12444	3.4566666666666666	E1	142	AFU	485	515	diff T13m FL T7RNAP 2	pT7 GFP	+	0	1	sfGFP61485515
sfGFP	61	12444	3.4566666666666666	E2	136	AFU	485	515	diff T13m FL T7RNAP 2	pT7 GFP	+	0	2	sfGFP61485515
sfGFP	61	12444	3.4566666666666666	E3	155	AFU	485	515	diff T13m FL T7RNAP 2	pT7 GFP	+	0	3	sfGFP61485515
sfGFP	61	12444	3.4566666666666666	E4	176	AFU	485	515	diff T13m FL T7RNAP 2	pT7 GFP/pSal Bxb1	+	0	1	sfGFP61485515
sfGFP	61	12444	3.4566666666666666	E5	208	AFU	485	515	diff T13m FL T7RNAP 2	pT7 GFP/pSal Bxb1	+	0	2	sfGFP61485515
sfGFP	61	12444	3.4566666666666666	E6	170	AFU	485	515	diff T13m FL T7RNAP 2	pT7 GFP/pSal Bxb1	+	0	3	sfGFP61485515
sfGFP	61	12444	3.4566666666666666	E7	107	AFU	485	515	JS006	pT7 GFP	+	0	1	sfGFP61485515
sfGFP	61	12444	3.4566666666666666	E8	102	AFU	485	515	JS006	pT7 GFP	+	0	2	sfGFP61485515
sfGFP	61	12444	3.4566666666666666	E9	120	AFU	485	515	JS006	pT7 GFP	+	0	3	sfGFP61485515
sfGFP	61	12444	3.4566666666666666	E10	112	AFU	485	515	JS006	pT7 GFP/pSal Bxb1	+	0	1	sfGFP61485515
sfGFP	61	12444	3.4566666666666666	E11	113	AFU	485	515	JS006	pT7 GFP/pSal Bxb1	+	0	2	sfGFP61485515
sfGFP	61	12444	3.4566666666666666	E12	108	AFU	485	515	JS006	pT7 GFP/pSal Bxb1	+	0	3	sfGFP61485515
sfGFP	61	12444	3.4566666666666666	F1	150	AFU	485	515	diff T13m FL T7RNAP 2	pT7 GFP	+	100	1	sfGFP61485515
sfGFP	61	12444	3.4566666666666666	F2	146	AFU	485	515	diff T13m FL T7RNAP 2	pT7 GFP	+	100	2	sfGFP61485515
sfGFP	61	12444	3.4566666666666666	F3	146	AFU	485	515	diff T13m FL T7RNAP 2	pT7 GFP	+	100	3	sfGFP61485515
sfGFP	61	12444	3.4566666666666666	F4	988	AFU	485	515	diff T13m FL T7RNAP 2	pT7 GFP/pSal Bxb1	+	100	1	sfGFP61485515
sfGFP	61	12444	3.4566666666666666	F5	1679	AFU	485	515	diff T13m FL T7RNAP 2	pT7 GFP/pSal Bxb1	+	100	2	sfGFP61485515
sfGFP	61	12444	3.4566666666666666	F6	972	AFU	485	515	diff T13m FL T7RNAP 2	pT7 GFP/pSal Bxb1	+	100	3	sfGFP61485515
sfGFP	61	12444	3.4566666666666666	F7	102	AFU	485	515	JS006	pT7 GFP	+	100	1	sfGFP61485515
sfGFP	61	12444	3.4566666666666666	F8	105	AFU	485	515	JS006	pT7 GFP	+	100	2	sfGFP61485515
sfGFP	61	12444	3.4566666666666666	F9	119	AFU	485	515	JS006	pT7 GFP	+	100	3	sfGFP61485515
sfGFP	61	12444	3.4566666666666666	F10	102	AFU	485	515	JS006	pT7 GFP/pSal Bxb1	+	100	1	sfGFP61485515
sfGFP	61	12444	3.4566666666666666	F11	103	AFU	485	515	JS006	pT7 GFP/pSal Bxb1	+	100	2	sfGFP61485515
sfGFP	61	12444	3.4566666666666666	F12	107	AFU	485	515	JS006	pT7 GFP/pSal Bxb1	+	100	3	sfGFP61485515
sfGFP	61	13044	3.6233333333333335	A1	115	AFU	485	515	diff split T7RNAP	pT7 GFP	+	0	1	sfGFP61485515
sfGFP	61	13044	3.6233333333333335	A2	121	AFU	485	515	diff split T7RNAP	pT7 GFP	+	0	2	sfGFP61485515
sfGFP	61	13044	3.6233333333333335	A3	123	AFU	485	515	diff split T7RNAP	pT7 GFP	+	0	3	sfGFP61485515
sfGFP	61	13044	3.6233333333333335	A4	131	AFU	485	515	diff split T7RNAP	pT7 GFP/pSal Bxb1	+	0	1	sfGFP61485515
sfGFP	61	13044	3.6233333333333335	A5	140	AFU	485	515	diff split T7RNAP	pT7 GFP/pSal Bxb1	+	0	2	sfGFP61485515
sfGFP	61	13044	3.6233333333333335	A6	110	AFU	485	515	diff split T7RNAP	pT7 GFP/pSal Bxb1	+	0	3	sfGFP61485515
sfGFP	61	13044	3.6233333333333335	A7	137	AFU	485	515	diff FL T7RNAP 1	pT7 GFP	+	0	1	sfGFP61485515
sfGFP	61	13044	3.6233333333333335	A8	130	AFU	485	515	diff FL T7RNAP 1	pT7 GFP	+	0	2	sfGFP61485515
sfGFP	61	13044	3.6233333333333335	A9	127	AFU	485	515	diff FL T7RNAP 1	pT7 GFP	+	0	3	sfGFP61485515
sfGFP	61	13044	3.6233333333333335	A10	147	AFU	485	515	diff FL T7RNAP 1	pT7 GFP/pSal Bxb1	+	0	1	sfGFP61485515
sfGFP	61	13044	3.6233333333333335	A11	152	AFU	485	515	diff FL T7RNAP 1	pT7 GFP/pSal Bxb1	+	0	2	sfGFP61485515
sfGFP	61	13044	3.6233333333333335	A12	143	AFU	485	515	diff FL T7RNAP 1	pT7 GFP/pSal Bxb1	+	0	3	sfGFP61485515
sfGFP	61	13044	3.6233333333333335	B1	114	AFU	485	515	diff split T7RNAP	pT7 GFP	+	100	1	sfGFP61485515
sfGFP	61	13044	3.6233333333333335	B2	114	AFU	485	515	diff split T7RNAP	pT7 GFP	+	100	2	sfGFP61485515
sfGFP	61	13044	3.6233333333333335	B3	114	AFU	485	515	diff split T7RNAP	pT7 GFP	+	100	3	sfGFP61485515
sfGFP	61	13044	3.6233333333333335	B4	747	AFU	485	515	diff split T7RNAP	pT7 GFP/pSal Bxb1	+	100	1	sfGFP61485515
sfGFP	61	13044	3.6233333333333335	B5	629	AFU	485	515	diff split T7RNAP	pT7 GFP/pSal Bxb1	+	100	2	sfGFP61485515
sfGFP	61	13044	3.6233333333333335	B6	177	AFU	485	515	diff split T7RNAP	pT7 GFP/pSal Bxb1	+	100	3	sfGFP61485515
sfGFP	61	13044	3.6233333333333335	B7	136	AFU	485	515	diff FL T7RNAP 1	pT7 GFP	+	100	1	sfGFP61485515
sfGFP	61	13044	3.6233333333333335	B8	127	AFU	485	515	diff FL T7RNAP 1	pT7 GFP	+	100	2	sfGFP61485515
sfGFP	61	13044	3.6233333333333335	B9	122	AFU	485	515	diff FL T7RNAP 1	pT7 GFP	+	100	3	sfGFP61485515
sfGFP	61	13044	3.6233333333333335	B10	893	AFU	485	515	diff FL T7RNAP 1	pT7 GFP/pSal Bxb1	+	100	1	sfGFP61485515
sfGFP	61	13044	3.6233333333333335	B11	788	AFU	485	515	diff FL T7RNAP 1	pT7 GFP/pSal Bxb1	+	100	2	sfGFP61485515
sfGFP	61	13044	3.6233333333333335	B12	812	AFU	485	515	diff FL T7RNAP 1	pT7 GFP/pSal Bxb1	+	100	3	sfGFP61485515
sfGFP	61	13044	3.6233333333333335	C1	110	AFU	485	515	diff FL T7RNAP 2	pT7 GFP	+	0	1	sfGFP61485515
sfGFP	61	13044	3.6233333333333335	C2	132	AFU	485	515	diff FL T7RNAP 2	pT7 GFP	+	0	2	sfGFP61485515
sfGFP	61	13044	3.6233333333333335	C3	131	AFU	485	515	diff FL T7RNAP 2	pT7 GFP	+	0	3	sfGFP61485515
sfGFP	61	13044	3.6233333333333335	C4	144	AFU	485	515	diff FL T7RNAP 2	pT7 GFP/pSal Bxb1	+	0	1	sfGFP61485515
sfGFP	61	13044	3.6233333333333335	C5	121	AFU	485	515	diff FL T7RNAP 2	pT7 GFP/pSal Bxb1	+	0	2	sfGFP61485515
sfGFP	61	13044	3.6233333333333335	C6	146	AFU	485	515	diff FL T7RNAP 2	pT7 GFP/pSal Bxb1	+	0	3	sfGFP61485515
sfGFP	61	13044	3.6233333333333335	C7	110	AFU	485	515	diff T13m FL T7RNAP 1	pT7 GFP	+	0	1	sfGFP61485515
sfGFP	61	13044	3.6233333333333335	C8	157	AFU	485	515	diff T13m FL T7RNAP 1	pT7 GFP	+	0	2	sfGFP61485515
sfGFP	61	13044	3.6233333333333335	C9	137	AFU	485	515	diff T13m FL T7RNAP 1	pT7 GFP	+	0	3	sfGFP61485515
sfGFP	61	13044	3.6233333333333335	C10	180	AFU	485	515	diff T13m FL T7RNAP 1	pT7 GFP/pSal Bxb1	+	0	1	sfGFP61485515
sfGFP	61	13044	3.6233333333333335	C11	165	AFU	485	515	diff T13m FL T7RNAP 1	pT7 GFP/pSal Bxb1	+	0	2	sfGFP61485515
sfGFP	61	13044	3.6233333333333335	C12	174	AFU	485	515	diff T13m FL T7RNAP 1	pT7 GFP/pSal Bxb1	+	0	3	sfGFP61485515
sfGFP	61	13044	3.6233333333333335	D1	112	AFU	485	515	diff FL T7RNAP 2	pT7 GFP	+	100	1	sfGFP61485515
sfGFP	61	13044	3.6233333333333335	D2	140	AFU	485	515	diff FL T7RNAP 2	pT7 GFP	+	100	2	sfGFP61485515
sfGFP	61	13044	3.6233333333333335	D3	134	AFU	485	515	diff FL T7RNAP 2	pT7 GFP	+	100	3	sfGFP61485515
sfGFP	61	13044	3.6233333333333335	D4	889	AFU	485	515	diff FL T7RNAP 2	pT7 GFP/pSal Bxb1	+	100	1	sfGFP61485515
sfGFP	61	13044	3.6233333333333335	D5	116	AFU	485	515	diff FL T7RNAP 2	pT7 GFP/pSal Bxb1	+	100	2	sfGFP61485515
sfGFP	61	13044	3.6233333333333335	D6	830	AFU	485	515	diff FL T7RNAP 2	pT7 GFP/pSal Bxb1	+	100	3	sfGFP61485515
sfGFP	61	13044	3.6233333333333335	D7	116	AFU	485	515	diff T13m FL T7RNAP 1	pT7 GFP	+	100	1	sfGFP61485515
sfGFP	61	13044	3.6233333333333335	D8	149	AFU	485	515	diff T13m FL T7RNAP 1	pT7 GFP	+	100	2	sfGFP61485515
sfGFP	61	13044	3.6233333333333335	D9	135	AFU	485	515	diff T13m FL T7RNAP 1	pT7 GFP	+	100	3	sfGFP61485515
sfGFP	61	13044	3.6233333333333335	D10	997	AFU	485	515	diff T13m FL T7RNAP 1	pT7 GFP/pSal Bxb1	+	100	1	sfGFP61485515
sfGFP	61	13044	3.6233333333333335	D11	979	AFU	485	515	diff T13m FL T7RNAP 1	pT7 GFP/pSal Bxb1	+	100	2	sfGFP61485515
sfGFP	61	13044	3.6233333333333335	D12	1063	AFU	485	515	diff T13m FL T7RNAP 1	pT7 GFP/pSal Bxb1	+	100	3	sfGFP61485515
sfGFP	61	13044	3.6233333333333335	E1	152	AFU	485	515	diff T13m FL T7RNAP 2	pT7 GFP	+	0	1	sfGFP61485515
sfGFP	61	13044	3.6233333333333335	E2	156	AFU	485	515	diff T13m FL T7RNAP 2	pT7 GFP	+	0	2	sfGFP61485515
sfGFP	61	13044	3.6233333333333335	E3	161	AFU	485	515	diff T13m FL T7RNAP 2	pT7 GFP	+	0	3	sfGFP61485515
sfGFP	61	13044	3.6233333333333335	E4	179	AFU	485	515	diff T13m FL T7RNAP 2	pT7 GFP/pSal Bxb1	+	0	1	sfGFP61485515
sfGFP	61	13044	3.6233333333333335	E5	239	AFU	485	515	diff T13m FL T7RNAP 2	pT7 GFP/pSal Bxb1	+	0	2	sfGFP61485515
sfGFP	61	13044	3.6233333333333335	E6	186	AFU	485	515	diff T13m FL T7RNAP 2	pT7 GFP/pSal Bxb1	+	0	3	sfGFP61485515
sfGFP	61	13044	3.6233333333333335	E7	107	AFU	485	515	JS006	pT7 GFP	+	0	1	sfGFP61485515
sfGFP	61	13044	3.6233333333333335	E8	118	AFU	485	515	JS006	pT7 GFP	+	0	2	sfGFP61485515
sfGFP	61	13044	3.6233333333333335	E9	106	AFU	485	515	JS006	pT7 GFP	+	0	3	sfGFP61485515
sfGFP	61	13044	3.6233333333333335	E10	111	AFU	485	515	JS006	pT7 GFP/pSal Bxb1	+	0	1	sfGFP61485515
sfGFP	61	13044	3.6233333333333335	E11	113	AFU	485	515	JS006	pT7 GFP/pSal Bxb1	+	0	2	sfGFP61485515
sfGFP	61	13044	3.6233333333333335	E12	109	AFU	485	515	JS006	pT7 GFP/pSal Bxb1	+	0	3	sfGFP61485515
sfGFP	61	13044	3.6233333333333335	F1	167	AFU	485	515	diff T13m FL T7RNAP 2	pT7 GFP	+	100	1	sfGFP61485515
sfGFP	61	13044	3.6233333333333335	F2	167	AFU	485	515	diff T13m FL T7RNAP 2	pT7 GFP	+	100	2	sfGFP61485515
sfGFP	61	13044	3.6233333333333335	F3	158	AFU	485	515	diff T13m FL T7RNAP 2	pT7 GFP	+	100	3	sfGFP61485515
sfGFP	61	13044	3.6233333333333335	F4	1055	AFU	485	515	diff T13m FL T7RNAP 2	pT7 GFP/pSal Bxb1	+	100	1	sfGFP61485515
sfGFP	61	13044	3.6233333333333335	F5	1754	AFU	485	515	diff T13m FL T7RNAP 2	pT7 GFP/pSal Bxb1	+	100	2	sfGFP61485515
sfGFP	61	13044	3.6233333333333335	F6	1045	AFU	485	515	diff T13m FL T7RNAP 2	pT7 GFP/pSal Bxb1	+	100	3	sfGFP61485515
sfGFP	61	13044	3.6233333333333335	F7	112	AFU	485	515	JS006	pT7 GFP	+	100	1	sfGFP61485515
sfGFP	61	13044	3.6233333333333335	F8	119	AFU	485	515	JS006	pT7 GFP	+	100	2	sfGFP61485515
sfGFP	61	13044	3.6233333333333335	F9	119	AFU	485	515	JS006	pT7 GFP	+	100	3	sfGFP61485515
sfGFP	61	13044	3.6233333333333335	F10	111	AFU	485	515	JS006	pT7 GFP/pSal Bxb1	+	100	1	sfGFP61485515
sfGFP	61	13044	3.6233333333333335	F11	109	AFU	485	515	JS006	pT7 GFP/pSal Bxb1	+	100	2	sfGFP61485515
sfGFP	61	13044	3.6233333333333335	F12	114	AFU	485	515	JS006	pT7 GFP/pSal Bxb1	+	100	3	sfGFP61485515
sfGFP	61	13644	3.79	A1	128	AFU	485	515	diff split T7RNAP	pT7 GFP	+	0	1	sfGFP61485515
sfGFP	61	13644	3.79	A2	124	AFU	485	515	diff split T7RNAP	pT7 GFP	+	0	2	sfGFP61485515
sfGFP	61	13644	3.79	A3	117	AFU	485	515	diff split T7RNAP	pT7 GFP	+	0	3	sfGFP61485515
sfGFP	61	13644	3.79	A4	139	AFU	485	515	diff split T7RNAP	pT7 GFP/pSal Bxb1	+	0	1	sfGFP61485515
sfGFP	61	13644	3.79	A5	133	AFU	485	515	diff split T7RNAP	pT7 GFP/pSal Bxb1	+	0	2	sfGFP61485515
sfGFP	61	13644	3.79	A6	107	AFU	485	515	diff split T7RNAP	pT7 GFP/pSal Bxb1	+	0	3	sfGFP61485515
sfGFP	61	13644	3.79	A7	138	AFU	485	515	diff FL T7RNAP 1	pT7 GFP	+	0	1	sfGFP61485515
sfGFP	61	13644	3.79	A8	140	AFU	485	515	diff FL T7RNAP 1	pT7 GFP	+	0	2	sfGFP61485515
sfGFP	61	13644	3.79	A9	138	AFU	485	515	diff FL T7RNAP 1	pT7 GFP	+	0	3	sfGFP61485515
sfGFP	61	13644	3.79	A10	154	AFU	485	515	diff FL T7RNAP 1	pT7 GFP/pSal Bxb1	+	0	1	sfGFP61485515
sfGFP	61	13644	3.79	A11	150	AFU	485	515	diff FL T7RNAP 1	pT7 GFP/pSal Bxb1	+	0	2	sfGFP61485515
sfGFP	61	13644	3.79	A12	157	AFU	485	515	diff FL T7RNAP 1	pT7 GFP/pSal Bxb1	+	0	3	sfGFP61485515
sfGFP	61	13644	3.79	B1	115	AFU	485	515	diff split T7RNAP	pT7 GFP	+	100	1	sfGFP61485515
sfGFP	61	13644	3.79	B2	120	AFU	485	515	diff split T7RNAP	pT7 GFP	+	100	2	sfGFP61485515
sfGFP	61	13644	3.79	B3	106	AFU	485	515	diff split T7RNAP	pT7 GFP	+	100	3	sfGFP61485515
sfGFP	61	13644	3.79	B4	764	AFU	485	515	diff split T7RNAP	pT7 GFP/pSal Bxb1	+	100	1	sfGFP61485515
sfGFP	61	13644	3.79	B5	655	AFU	485	515	diff split T7RNAP	pT7 GFP/pSal Bxb1	+	100	2	sfGFP61485515
sfGFP	61	13644	3.79	B6	191	AFU	485	515	diff split T7RNAP	pT7 GFP/pSal Bxb1	+	100	3	sfGFP61485515
sfGFP	61	13644	3.79	B7	137	AFU	485	515	diff FL T7RNAP 1	pT7 GFP	+	100	1	sfGFP61485515
sfGFP	61	13644	3.79	B8	123	AFU	485	515	diff FL T7RNAP 1	pT7 GFP	+	100	2	sfGFP61485515
sfGFP	61	13644	3.79	B9	131	AFU	485	515	diff FL T7RNAP 1	pT7 GFP	+	100	3	sfGFP61485515
sfGFP	61	13644	3.79	B10	947	AFU	485	515	diff FL T7RNAP 1	pT7 GFP/pSal Bxb1	+	100	1	sfGFP61485515
sfGFP	61	13644	3.79	B11	825	AFU	485	515	diff FL T7RNAP 1	pT7 GFP/pSal Bxb1	+	100	2	sfGFP61485515
sfGFP	61	13644	3.79	B12	854	AFU	485	515	diff FL T7RNAP 1	pT7 GFP/pSal Bxb1	+	100	3	sfGFP61485515
sfGFP	61	13644	3.79	C1	119	AFU	485	515	diff FL T7RNAP 2	pT7 GFP	+	0	1	sfGFP61485515
sfGFP	61	13644	3.79	C2	143	AFU	485	515	diff FL T7RNAP 2	pT7 GFP	+	0	2	sfGFP61485515
sfGFP	61	13644	3.79	C3	141	AFU	485	515	diff FL T7RNAP 2	pT7 GFP	+	0	3	sfGFP61485515
sfGFP	61	13644	3.79	C4	169	AFU	485	515	diff FL T7RNAP 2	pT7 GFP/pSal Bxb1	+	0	1	sfGFP61485515
sfGFP	61	13644	3.79	C5	119	AFU	485	515	diff FL T7RNAP 2	pT7 GFP/pSal Bxb1	+	0	2	sfGFP61485515
sfGFP	61	13644	3.79	C6	155	AFU	485	515	diff FL T7RNAP 2	pT7 GFP/pSal Bxb1	+	0	3	sfGFP61485515
sfGFP	61	13644	3.79	C7	106	AFU	485	515	diff T13m FL T7RNAP 1	pT7 GFP	+	0	1	sfGFP61485515
sfGFP	61	13644	3.79	C8	162	AFU	485	515	diff T13m FL T7RNAP 1	pT7 GFP	+	0	2	sfGFP61485515
sfGFP	61	13644	3.79	C9	148	AFU	485	515	diff T13m FL T7RNAP 1	pT7 GFP	+	0	3	sfGFP61485515
sfGFP	61	13644	3.79	C10	176	AFU	485	515	diff T13m FL T7RNAP 1	pT7 GFP/pSal Bxb1	+	0	1	sfGFP61485515
sfGFP	61	13644	3.79	C11	181	AFU	485	515	diff T13m FL T7RNAP 1	pT7 GFP/pSal Bxb1	+	0	2	sfGFP61485515
sfGFP	61	13644	3.79	C12	191	AFU	485	515	diff T13m FL T7RNAP 1	pT7 GFP/pSal Bxb1	+	0	3	sfGFP61485515
sfGFP	61	13644	3.79	D1	112	AFU	485	515	diff FL T7RNAP 2	pT7 GFP	+	100	1	sfGFP61485515
sfGFP	61	13644	3.79	D2	134	AFU	485	515	diff FL T7RNAP 2	pT7 GFP	+	100	2	sfGFP61485515
sfGFP	61	13644	3.79	D3	135	AFU	485	515	diff FL T7RNAP 2	pT7 GFP	+	100	3	sfGFP61485515
sfGFP	61	13644	3.79	D4	916	AFU	485	515	diff FL T7RNAP 2	pT7 GFP/pSal Bxb1	+	100	1	sfGFP61485515
sfGFP	61	13644	3.79	D5	111	AFU	485	515	diff FL T7RNAP 2	pT7 GFP/pSal Bxb1	+	100	2	sfGFP61485515
sfGFP	61	13644	3.79	D6	885	AFU	485	515	diff FL T7RNAP 2	pT7 GFP/pSal Bxb1	+	100	3	sfGFP61485515
sfGFP	61	13644	3.79	D7	116	AFU	485	515	diff T13m FL T7RNAP 1	pT7 GFP	+	100	1	sfGFP61485515
sfGFP	61	13644	3.79	D8	139	AFU	485	515	diff T13m FL T7RNAP 1	pT7 GFP	+	100	2	sfGFP61485515
sfGFP	61	13644	3.79	D9	142	AFU	485	515	diff T13m FL T7RNAP 1	pT7 GFP	+	100	3	sfGFP61485515
sfGFP	61	13644	3.79	D10	1042	AFU	485	515	diff T13m FL T7RNAP 1	pT7 GFP/pSal Bxb1	+	100	1	sfGFP61485515
sfGFP	61	13644	3.79	D11	1031	AFU	485	515	diff T13m FL T7RNAP 1	pT7 GFP/pSal Bxb1	+	100	2	sfGFP61485515
sfGFP	61	13644	3.79	D12	1108	AFU	485	515	diff T13m FL T7RNAP 1	pT7 GFP/pSal Bxb1	+	100	3	sfGFP61485515
sfGFP	61	13644	3.79	E1	173	AFU	485	515	diff T13m FL T7RNAP 2	pT7 GFP	+	0	1	sfGFP61485515
sfGFP	61	13644	3.79	E2	168	AFU	485	515	diff T13m FL T7RNAP 2	pT7 GFP	+	0	2	sfGFP61485515
sfGFP	61	13644	3.79	E3	162	AFU	485	515	diff T13m FL T7RNAP 2	pT7 GFP	+	0	3	sfGFP61485515
sfGFP	61	13644	3.79	E4	197	AFU	485	515	diff T13m FL T7RNAP 2	pT7 GFP/pSal Bxb1	+	0	1	sfGFP61485515
sfGFP	61	13644	3.79	E5	256	AFU	485	515	diff T13m FL T7RNAP 2	pT7 GFP/pSal Bxb1	+	0	2	sfGFP61485515
sfGFP	61	13644	3.79	E6	193	AFU	485	515	diff T13m FL T7RNAP 2	pT7 GFP/pSal Bxb1	+	0	3	sfGFP61485515
sfGFP	61	13644	3.79	E7	121	AFU	485	515	JS006	pT7 GFP	+	0	1	sfGFP61485515
sfGFP	61	13644	3.79	E8	119	AFU	485	515	JS006	pT7 GFP	+	0	2	sfGFP61485515
sfGFP	61	13644	3.79	E9	118	AFU	485	515	JS006	pT7 GFP	+	0	3	sfGFP61485515
sfGFP	61	13644	3.79	E10	110	AFU	485	515	JS006	pT7 GFP/pSal Bxb1	+	0	1	sfGFP61485515
sfGFP	61	13644	3.79	E11	119	AFU	485	515	JS006	pT7 GFP/pSal Bxb1	+	0	2	sfGFP61485515
sfGFP	61	13644	3.79	E12	126	AFU	485	515	JS006	pT7 GFP/pSal Bxb1	+	0	3	sfGFP61485515
sfGFP	61	13644	3.79	F1	169	AFU	485	515	diff T13m FL T7RNAP 2	pT7 GFP	+	100	1	sfGFP61485515
sfGFP	61	13644	3.79	F2	167	AFU	485	515	diff T13m FL T7RNAP 2	pT7 GFP	+	100	2	sfGFP61485515
sfGFP	61	13644	3.79	F3	161	AFU	485	515	diff T13m FL T7RNAP 2	pT7 GFP	+	100	3	sfGFP61485515
sfGFP	61	13644	3.79	F4	1112	AFU	485	515	diff T13m FL T7RNAP 2	pT7 GFP/pSal Bxb1	+	100	1	sfGFP61485515
sfGFP	61	13644	3.79	F5	1810	AFU	485	515	diff T13m FL T7RNAP 2	pT7 GFP/pSal Bxb1	+	100	2	sfGFP61485515
sfGFP	61	13644	3.79	F6	1085	AFU	485	515	diff T13m FL T7RNAP 2	pT7 GFP/pSal Bxb1	+	100	3	sfGFP61485515
sfGFP	61	13644	3.79	F7	113	AFU	485	515	JS006	pT7 GFP	+	100	1	sfGFP61485515
sfGFP	61	13644	3.79	F8	114	AFU	485	515	JS006	pT7 GFP	+	100	2	sfGFP61485515
sfGFP	61	13644	3.79	F9	110	AFU	485	515	JS006	pT7 GFP	+	100	3	sfGFP61485515
sfGFP	61	13644	3.79	F10	109	AFU	485	515	JS006	pT7 GFP/pSal Bxb1	+	100	1	sfGFP61485515
sfGFP	61	13644	3.79	F11	110	AFU	485	515	JS006	pT7 GFP/pSal Bxb1	+	100	2	sfGFP61485515
sfGFP	61	13644	3.79	F12	117	AFU	485	515	JS006	pT7 GFP/pSal Bxb1	+	100	3	sfGFP61485515
sfGFP	61	14244	3.9566666666666666	A1	123	AFU	485	515	diff split T7RNAP	pT7 GFP	+	0	1	sfGFP61485515
sfGFP	61	14244	3.9566666666666666	A2	114	AFU	485	515	diff split T7RNAP	pT7 GFP	+	0	2	sfGFP61485515
sfGFP	61	14244	3.9566666666666666	A3	113	AFU	485	515	diff split T7RNAP	pT7 GFP	+	0	3	sfGFP61485515
sfGFP	61	14244	3.9566666666666666	A4	150	AFU	485	515	diff split T7RNAP	pT7 GFP/pSal Bxb1	+	0	1	sfGFP61485515
sfGFP	61	14244	3.9566666666666666	A5	142	AFU	485	515	diff split T7RNAP	pT7 GFP/pSal Bxb1	+	0	2	sfGFP61485515
sfGFP	61	14244	3.9566666666666666	A6	106	AFU	485	515	diff split T7RNAP	pT7 GFP/pSal Bxb1	+	0	3	sfGFP61485515
sfGFP	61	14244	3.9566666666666666	A7	146	AFU	485	515	diff FL T7RNAP 1	pT7 GFP	+	0	1	sfGFP61485515
sfGFP	61	14244	3.9566666666666666	A8	144	AFU	485	515	diff FL T7RNAP 1	pT7 GFP	+	0	2	sfGFP61485515
sfGFP	61	14244	3.9566666666666666	A9	147	AFU	485	515	diff FL T7RNAP 1	pT7 GFP	+	0	3	sfGFP61485515
sfGFP	61	14244	3.9566666666666666	A10	168	AFU	485	515	diff FL T7RNAP 1	pT7 GFP/pSal Bxb1	+	0	1	sfGFP61485515
sfGFP	61	14244	3.9566666666666666	A11	174	AFU	485	515	diff FL T7RNAP 1	pT7 GFP/pSal Bxb1	+	0	2	sfGFP61485515
sfGFP	61	14244	3.9566666666666666	A12	165	AFU	485	515	diff FL T7RNAP 1	pT7 GFP/pSal Bxb1	+	0	3	sfGFP61485515
sfGFP	61	14244	3.9566666666666666	B1	129	AFU	485	515	diff split T7RNAP	pT7 GFP	+	100	1	sfGFP61485515
sfGFP	61	14244	3.9566666666666666	B2	115	AFU	485	515	diff split T7RNAP	pT7 GFP	+	100	2	sfGFP61485515
sfGFP	61	14244	3.9566666666666666	B3	111	AFU	485	515	diff split T7RNAP	pT7 GFP	+	100	3	sfGFP61485515
sfGFP	61	14244	3.9566666666666666	B4	802	AFU	485	515	diff split T7RNAP	pT7 GFP/pSal Bxb1	+	100	1	sfGFP61485515
sfGFP	61	14244	3.9566666666666666	B5	669	AFU	485	515	diff split T7RNAP	pT7 GFP/pSal Bxb1	+	100	2	sfGFP61485515
sfGFP	61	14244	3.9566666666666666	B6	227	AFU	485	515	diff split T7RNAP	pT7 GFP/pSal Bxb1	+	100	3	sfGFP61485515
sfGFP	61	14244	3.9566666666666666	B7	147	AFU	485	515	diff FL T7RNAP 1	pT7 GFP	+	100	1	sfGFP61485515
sfGFP	61	14244	3.9566666666666666	B8	137	AFU	485	515	diff FL T7RNAP 1	pT7 GFP	+	100	2	sfGFP61485515
sfGFP	61	14244	3.9566666666666666	B9	146	AFU	485	515	diff FL T7RNAP 1	pT7 GFP	+	100	3	sfGFP61485515
sfGFP	61	14244	3.9566666666666666	B10	972	AFU	485	515	diff FL T7RNAP 1	pT7 GFP/pSal Bxb1	+	100	1	sfGFP61485515
sfGFP	61	14244	3.9566666666666666	B11	875	AFU	485	515	diff FL T7RNAP 1	pT7 GFP/pSal Bxb1	+	100	2	sfGFP61485515
sfGFP	61	14244	3.9566666666666666	B12	880	AFU	485	515	diff FL T7RNAP 1	pT7 GFP/pSal Bxb1	+	100	3	sfGFP61485515
sfGFP	61	14244	3.9566666666666666	C1	115	AFU	485	515	diff FL T7RNAP 2	pT7 GFP	+	0	1	sfGFP61485515
sfGFP	61	14244	3.9566666666666666	C2	147	AFU	485	515	diff FL T7RNAP 2	pT7 GFP	+	0	2	sfGFP61485515
sfGFP	61	14244	3.9566666666666666	C3	150	AFU	485	515	diff FL T7RNAP 2	pT7 GFP	+	0	3	sfGFP61485515
sfGFP	61	14244	3.9566666666666666	C4	169	AFU	485	515	diff FL T7RNAP 2	pT7 GFP/pSal Bxb1	+	0	1	sfGFP61485515
sfGFP	61	14244	3.9566666666666666	C5	124	AFU	485	515	diff FL T7RNAP 2	pT7 GFP/pSal Bxb1	+	0	2	sfGFP61485515
sfGFP	61	14244	3.9566666666666666	C6	187	AFU	485	515	diff FL T7RNAP 2	pT7 GFP/pSal Bxb1	+	0	3	sfGFP61485515
sfGFP	61	14244	3.9566666666666666	C7	123	AFU	485	515	diff T13m FL T7RNAP 1	pT7 GFP	+	0	1	sfGFP61485515
sfGFP	61	14244	3.9566666666666666	C8	169	AFU	485	515	diff T13m FL T7RNAP 1	pT7 GFP	+	0	2	sfGFP61485515
sfGFP	61	14244	3.9566666666666666	C9	163	AFU	485	515	diff T13m FL T7RNAP 1	pT7 GFP	+	0	3	sfGFP61485515
sfGFP	61	14244	3.9566666666666666	C10	197	AFU	485	515	diff T13m FL T7RNAP 1	pT7 GFP/pSal Bxb1	+	0	1	sfGFP61485515
sfGFP	61	14244	3.9566666666666666	C11	199	AFU	485	515	diff T13m FL T7RNAP 1	pT7 GFP/pSal Bxb1	+	0	2	sfGFP61485515
sfGFP	61	14244	3.9566666666666666	C12	196	AFU	485	515	diff T13m FL T7RNAP 1	pT7 GFP/pSal Bxb1	+	0	3	sfGFP61485515
sfGFP	61	14244	3.9566666666666666	D1	122	AFU	485	515	diff FL T7RNAP 2	pT7 GFP	+	100	1	sfGFP61485515
sfGFP	61	14244	3.9566666666666666	D2	140	AFU	485	515	diff FL T7RNAP 2	pT7 GFP	+	100	2	sfGFP61485515
sfGFP	61	14244	3.9566666666666666	D3	141	AFU	485	515	diff FL T7RNAP 2	pT7 GFP	+	100	3	sfGFP61485515
sfGFP	61	14244	3.9566666666666666	D4	954	AFU	485	515	diff FL T7RNAP 2	pT7 GFP/pSal Bxb1	+	100	1	sfGFP61485515
sfGFP	61	14244	3.9566666666666666	D5	124	AFU	485	515	diff FL T7RNAP 2	pT7 GFP/pSal Bxb1	+	100	2	sfGFP61485515
sfGFP	61	14244	3.9566666666666666	D6	903	AFU	485	515	diff FL T7RNAP 2	pT7 GFP/pSal Bxb1	+	100	3	sfGFP61485515
sfGFP	61	14244	3.9566666666666666	D7	125	AFU	485	515	diff T13m FL T7RNAP 1	pT7 GFP	+	100	1	sfGFP61485515
sfGFP	61	14244	3.9566666666666666	D8	166	AFU	485	515	diff T13m FL T7RNAP 1	pT7 GFP	+	100	2	sfGFP61485515
sfGFP	61	14244	3.9566666666666666	D9	150	AFU	485	515	diff T13m FL T7RNAP 1	pT7 GFP	+	100	3	sfGFP61485515
sfGFP	61	14244	3.9566666666666666	D10	1088	AFU	485	515	diff T13m FL T7RNAP 1	pT7 GFP/pSal Bxb1	+	100	1	sfGFP61485515
sfGFP	61	14244	3.9566666666666666	D11	1058	AFU	485	515	diff T13m FL T7RNAP 1	pT7 GFP/pSal Bxb1	+	100	2	sfGFP61485515
sfGFP	61	14244	3.9566666666666666	D12	1144	AFU	485	515	diff T13m FL T7RNAP 1	pT7 GFP/pSal Bxb1	+	100	3	sfGFP61485515
sfGFP	61	14244	3.9566666666666666	E1	168	AFU	485	515	diff T13m FL T7RNAP 2	pT7 GFP	+	0	1	sfGFP61485515
sfGFP	61	14244	3.9566666666666666	E2	171	AFU	485	515	diff T13m FL T7RNAP 2	pT7 GFP	+	0	2	sfGFP61485515
sfGFP	61	14244	3.9566666666666666	E3	173	AFU	485	515	diff T13m FL T7RNAP 2	pT7 GFP	+	0	3	sfGFP61485515
sfGFP	61	14244	3.9566666666666666	E4	204	AFU	485	515	diff T13m FL T7RNAP 2	pT7 GFP/pSal Bxb1	+	0	1	sfGFP61485515
sfGFP	61	14244	3.9566666666666666	E5	273	AFU	485	515	diff T13m FL T7RNAP 2	pT7 GFP/pSal Bxb1	+	0	2	sfGFP61485515
sfGFP	61	14244	3.9566666666666666	E6	218	AFU	485	515	diff T13m FL T7RNAP 2	pT7 GFP/pSal Bxb1	+	0	3	sfGFP61485515
sfGFP	61	14244	3.9566666666666666	E7	124	AFU	485	515	JS006	pT7 GFP	+	0	1	sfGFP61485515
sfGFP	61	14244	3.9566666666666666	E8	120	AFU	485	515	JS006	pT7 GFP	+	0	2	sfGFP61485515
sfGFP	61	14244	3.9566666666666666	E9	124	AFU	485	515	JS006	pT7 GFP	+	0	3	sfGFP61485515
sfGFP	61	14244	3.9566666666666666	E10	118	AFU	485	515	JS006	pT7 GFP/pSal Bxb1	+	0	1	sfGFP61485515
sfGFP	61	14244	3.9566666666666666	E11	123	AFU	485	515	JS006	pT7 GFP/pSal Bxb1	+	0	2	sfGFP61485515
sfGFP	61	14244	3.9566666666666666	E12	126	AFU	485	515	JS006	pT7 GFP/pSal Bxb1	+	0	3	sfGFP61485515
sfGFP	61	14244	3.9566666666666666	F1	183	AFU	485	515	diff T13m FL T7RNAP 2	pT7 GFP	+	100	1	sfGFP61485515
sfGFP	61	14244	3.9566666666666666	F2	173	AFU	485	515	diff T13m FL T7RNAP 2	pT7 GFP	+	100	2	sfGFP61485515
sfGFP	61	14244	3.9566666666666666	F3	169	AFU	485	515	diff T13m FL T7RNAP 2	pT7 GFP	+	100	3	sfGFP61485515
sfGFP	61	14244	3.9566666666666666	F4	1136	AFU	485	515	diff T13m FL T7RNAP 2	pT7 GFP/pSal Bxb1	+	100	1	sfGFP61485515
sfGFP	61	14244	3.9566666666666666	F5	1883	AFU	485	515	diff T13m FL T7RNAP 2	pT7 GFP/pSal Bxb1	+	100	2	sfGFP61485515
sfGFP	61	14244	3.9566666666666666	F6	1120	AFU	485	515	diff T13m FL T7RNAP 2	pT7 GFP/pSal Bxb1	+	100	3	sfGFP61485515
sfGFP	61	14244	3.9566666666666666	F7	124	AFU	485	515	JS006	pT7 GFP	+	100	1	sfGFP61485515
sfGFP	61	14244	3.9566666666666666	F8	131	AFU	485	515	JS006	pT7 GFP	+	100	2	sfGFP61485515
sfGFP	61	14244	3.9566666666666666	F9	119	AFU	485	515	JS006	pT7 GFP	+	100	3	sfGFP61485515
sfGFP	61	14244	3.9566666666666666	F10	126	AFU	485	515	JS006	pT7 GFP/pSal Bxb1	+	100	1	sfGFP61485515
sfGFP	61	14244	3.9566666666666666	F11	115	AFU	485	515	JS006	pT7 GFP/pSal Bxb1	+	100	2	sfGFP61485515
sfGFP	61	14244	3.9566666666666666	F12	115	AFU	485	515	JS006	pT7 GFP/pSal Bxb1	+	100	3	sfGFP61485515
sfGFP	61	14844	4.123333333333333	A1	123	AFU	485	515	diff split T7RNAP	pT7 GFP	+	0	1	sfGFP61485515
sfGFP	61	14844	4.123333333333333	A2	133	AFU	485	515	diff split T7RNAP	pT7 GFP	+	0	2	sfGFP61485515
sfGFP	61	14844	4.123333333333333	A3	130	AFU	485	515	diff split T7RNAP	pT7 GFP	+	0	3	sfGFP61485515
sfGFP	61	14844	4.123333333333333	A4	145	AFU	485	515	diff split T7RNAP	pT7 GFP/pSal Bxb1	+	0	1	sfGFP61485515
sfGFP	61	14844	4.123333333333333	A5	146	AFU	485	515	diff split T7RNAP	pT7 GFP/pSal Bxb1	+	0	2	sfGFP61485515
sfGFP	61	14844	4.123333333333333	A6	113	AFU	485	515	diff split T7RNAP	pT7 GFP/pSal Bxb1	+	0	3	sfGFP61485515
sfGFP	61	14844	4.123333333333333	A7	160	AFU	485	515	diff FL T7RNAP 1	pT7 GFP	+	0	1	sfGFP61485515
sfGFP	61	14844	4.123333333333333	A8	147	AFU	485	515	diff FL T7RNAP 1	pT7 GFP	+	0	2	sfGFP61485515
sfGFP	61	14844	4.123333333333333	A9	152	AFU	485	515	diff FL T7RNAP 1	pT7 GFP	+	0	3	sfGFP61485515
sfGFP	61	14844	4.123333333333333	A10	178	AFU	485	515	diff FL T7RNAP 1	pT7 GFP/pSal Bxb1	+	0	1	sfGFP61485515
sfGFP	61	14844	4.123333333333333	A11	178	AFU	485	515	diff FL T7RNAP 1	pT7 GFP/pSal Bxb1	+	0	2	sfGFP61485515
sfGFP	61	14844	4.123333333333333	A12	172	AFU	485	515	diff FL T7RNAP 1	pT7 GFP/pSal Bxb1	+	0	3	sfGFP61485515
sfGFP	61	14844	4.123333333333333	B1	129	AFU	485	515	diff split T7RNAP	pT7 GFP	+	100	1	sfGFP61485515
sfGFP	61	14844	4.123333333333333	B2	127	AFU	485	515	diff split T7RNAP	pT7 GFP	+	100	2	sfGFP61485515
sfGFP	61	14844	4.123333333333333	B3	115	AFU	485	515	diff split T7RNAP	pT7 GFP	+	100	3	sfGFP61485515
sfGFP	61	14844	4.123333333333333	B4	836	AFU	485	515	diff split T7RNAP	pT7 GFP/pSal Bxb1	+	100	1	sfGFP61485515
sfGFP	61	14844	4.123333333333333	B5	687	AFU	485	515	diff split T7RNAP	pT7 GFP/pSal Bxb1	+	100	2	sfGFP61485515
sfGFP	61	14844	4.123333333333333	B6	258	AFU	485	515	diff split T7RNAP	pT7 GFP/pSal Bxb1	+	100	3	sfGFP61485515
sfGFP	61	14844	4.123333333333333	B7	155	AFU	485	515	diff FL T7RNAP 1	pT7 GFP	+	100	1	sfGFP61485515
sfGFP	61	14844	4.123333333333333	B8	143	AFU	485	515	diff FL T7RNAP 1	pT7 GFP	+	100	2	sfGFP61485515
sfGFP	61	14844	4.123333333333333	B9	152	AFU	485	515	diff FL T7RNAP 1	pT7 GFP	+	100	3	sfGFP61485515
sfGFP	61	14844	4.123333333333333	B10	1021	AFU	485	515	diff FL T7RNAP 1	pT7 GFP/pSal Bxb1	+	100	1	sfGFP61485515
sfGFP	61	14844	4.123333333333333	B11	903	AFU	485	515	diff FL T7RNAP 1	pT7 GFP/pSal Bxb1	+	100	2	sfGFP61485515
sfGFP	61	14844	4.123333333333333	B12	923	AFU	485	515	diff FL T7RNAP 1	pT7 GFP/pSal Bxb1	+	100	3	sfGFP61485515
sfGFP	61	14844	4.123333333333333	C1	126	AFU	485	515	diff FL T7RNAP 2	pT7 GFP	+	0	1	sfGFP61485515
sfGFP	61	14844	4.123333333333333	C2	153	AFU	485	515	diff FL T7RNAP 2	pT7 GFP	+	0	2	sfGFP61485515
sfGFP	61	14844	4.123333333333333	C3	155	AFU	485	515	diff FL T7RNAP 2	pT7 GFP	+	0	3	sfGFP61485515
sfGFP	61	14844	4.123333333333333	C4	183	AFU	485	515	diff FL T7RNAP 2	pT7 GFP/pSal Bxb1	+	0	1	sfGFP61485515
sfGFP	61	14844	4.123333333333333	C5	129	AFU	485	515	diff FL T7RNAP 2	pT7 GFP/pSal Bxb1	+	0	2	sfGFP61485515
sfGFP	61	14844	4.123333333333333	C6	182	AFU	485	515	diff FL T7RNAP 2	pT7 GFP/pSal Bxb1	+	0	3	sfGFP61485515
sfGFP	61	14844	4.123333333333333	C7	126	AFU	485	515	diff T13m FL T7RNAP 1	pT7 GFP	+	0	1	sfGFP61485515
sfGFP	61	14844	4.123333333333333	C8	173	AFU	485	515	diff T13m FL T7RNAP 1	pT7 GFP	+	0	2	sfGFP61485515
sfGFP	61	14844	4.123333333333333	C9	166	AFU	485	515	diff T13m FL T7RNAP 1	pT7 GFP	+	0	3	sfGFP61485515
sfGFP	61	14844	4.123333333333333	C10	205	AFU	485	515	diff T13m FL T7RNAP 1	pT7 GFP/pSal Bxb1	+	0	1	sfGFP61485515
sfGFP	61	14844	4.123333333333333	C11	210	AFU	485	515	diff T13m FL T7RNAP 1	pT7 GFP/pSal Bxb1	+	0	2	sfGFP61485515
sfGFP	61	14844	4.123333333333333	C12	214	AFU	485	515	diff T13m FL T7RNAP 1	pT7 GFP/pSal Bxb1	+	0	3	sfGFP61485515
sfGFP	61	14844	4.123333333333333	D1	121	AFU	485	515	diff FL T7RNAP 2	pT7 GFP	+	100	1	sfGFP61485515
sfGFP	61	14844	4.123333333333333	D2	153	AFU	485	515	diff FL T7RNAP 2	pT7 GFP	+	100	2	sfGFP61485515
sfGFP	61	14844	4.123333333333333	D3	154	AFU	485	515	diff FL T7RNAP 2	pT7 GFP	+	100	3	sfGFP61485515
sfGFP	61	14844	4.123333333333333	D4	990	AFU	485	515	diff FL T7RNAP 2	pT7 GFP/pSal Bxb1	+	100	1	sfGFP61485515
sfGFP	61	14844	4.123333333333333	D5	121	AFU	485	515	diff FL T7RNAP 2	pT7 GFP/pSal Bxb1	+	100	2	sfGFP61485515
sfGFP	61	14844	4.123333333333333	D6	942	AFU	485	515	diff FL T7RNAP 2	pT7 GFP/pSal Bxb1	+	100	3	sfGFP61485515
sfGFP	61	14844	4.123333333333333	D7	109	AFU	485	515	diff T13m FL T7RNAP 1	pT7 GFP	+	100	1	sfGFP61485515
sfGFP	61	14844	4.123333333333333	D8	182	AFU	485	515	diff T13m FL T7RNAP 1	pT7 GFP	+	100	2	sfGFP61485515
sfGFP	61	14844	4.123333333333333	D9	161	AFU	485	515	diff T13m FL T7RNAP 1	pT7 GFP	+	100	3	sfGFP61485515
sfGFP	61	14844	4.123333333333333	D10	1127	AFU	485	515	diff T13m FL T7RNAP 1	pT7 GFP/pSal Bxb1	+	100	1	sfGFP61485515
sfGFP	61	14844	4.123333333333333	D11	1109	AFU	485	515	diff T13m FL T7RNAP 1	pT7 GFP/pSal Bxb1	+	100	2	sfGFP61485515
sfGFP	61	14844	4.123333333333333	D12	1186	AFU	485	515	diff T13m FL T7RNAP 1	pT7 GFP/pSal Bxb1	+	100	3	sfGFP61485515
sfGFP	61	14844	4.123333333333333	E1	177	AFU	485	515	diff T13m FL T7RNAP 2	pT7 GFP	+	0	1	sfGFP61485515
sfGFP	61	14844	4.123333333333333	E2	187	AFU	485	515	diff T13m FL T7RNAP 2	pT7 GFP	+	0	2	sfGFP61485515
sfGFP	61	14844	4.123333333333333	E3	182	AFU	485	515	diff T13m FL T7RNAP 2	pT7 GFP	+	0	3	sfGFP61485515
sfGFP	61	14844	4.123333333333333	E4	225	AFU	485	515	diff T13m FL T7RNAP 2	pT7 GFP/pSal Bxb1	+	0	1	sfGFP61485515
sfGFP	61	14844	4.123333333333333	E5	297	AFU	485	515	diff T13m FL T7RNAP 2	pT7 GFP/pSal Bxb1	+	0	2	sfGFP61485515
sfGFP	61	14844	4.123333333333333	E6	226	AFU	485	515	diff T13m FL T7RNAP 2	pT7 GFP/pSal Bxb1	+	0	3	sfGFP61485515
sfGFP	61	14844	4.123333333333333	E7	126	AFU	485	515	JS006	pT7 GFP	+	0	1	sfGFP61485515
sfGFP	61	14844	4.123333333333333	E8	130	AFU	485	515	JS006	pT7 GFP	+	0	2	sfGFP61485515
sfGFP	61	14844	4.123333333333333	E9	122	AFU	485	515	JS006	pT7 GFP	+	0	3	sfGFP61485515
sfGFP	61	14844	4.123333333333333	E10	124	AFU	485	515	JS006	pT7 GFP/pSal Bxb1	+	0	1	sfGFP61485515
sfGFP	61	14844	4.123333333333333	E11	115	AFU	485	515	JS006	pT7 GFP/pSal Bxb1	+	0	2	sfGFP61485515
sfGFP	61	14844	4.123333333333333	E12	131	AFU	485	515	JS006	pT7 GFP/pSal Bxb1	+	0	3	sfGFP61485515
sfGFP	61	14844	4.123333333333333	F1	188	AFU	485	515	diff T13m FL T7RNAP 2	pT7 GFP	+	100	1	sfGFP61485515
sfGFP	61	14844	4.123333333333333	F2	179	AFU	485	515	diff T13m FL T7RNAP 2	pT7 GFP	+	100	2	sfGFP61485515
sfGFP	61	14844	4.123333333333333	F3	191	AFU	485	515	diff T13m FL T7RNAP 2	pT7 GFP	+	100	3	sfGFP61485515
sfGFP	61	14844	4.123333333333333	F4	1198	AFU	485	515	diff T13m FL T7RNAP 2	pT7 GFP/pSal Bxb1	+	100	1	sfGFP61485515
sfGFP	61	14844	4.123333333333333	F5	1957	AFU	485	515	diff T13m FL T7RNAP 2	pT7 GFP/pSal Bxb1	+	100	2	sfGFP61485515
sfGFP	61	14844	4.123333333333333	F6	1180	AFU	485	515	diff T13m FL T7RNAP 2	pT7 GFP/pSal Bxb1	+	100	3	sfGFP61485515
sfGFP	61	14844	4.123333333333333	F7	118	AFU	485	515	JS006	pT7 GFP	+	100	1	sfGFP61485515
sfGFP	61	14844	4.123333333333333	F8	115	AFU	485	515	JS006	pT7 GFP	+	100	2	sfGFP61485515
sfGFP	61	14844	4.123333333333333	F9	124	AFU	485	515	JS006	pT7 GFP	+	100	3	sfGFP61485515
sfGFP	61	14844	4.123333333333333	F10	117	AFU	485	515	JS006	pT7 GFP/pSal Bxb1	+	100	1	sfGFP61485515
sfGFP	61	14844	4.123333333333333	F11	124	AFU	485	515	JS006	pT7 GFP/pSal Bxb1	+	100	2	sfGFP61485515
sfGFP	61	14844	4.123333333333333	F12	127	AFU	485	515	JS006	pT7 GFP/pSal Bxb1	+	100	3	sfGFP61485515
sfGFP	61	15444	4.29	A1	142	AFU	485	515	diff split T7RNAP	pT7 GFP	+	0	1	sfGFP61485515
sfGFP	61	15444	4.29	A2	126	AFU	485	515	diff split T7RNAP	pT7 GFP	+	0	2	sfGFP61485515
sfGFP	61	15444	4.29	A3	143	AFU	485	515	diff split T7RNAP	pT7 GFP	+	0	3	sfGFP61485515
sfGFP	61	15444	4.29	A4	154	AFU	485	515	diff split T7RNAP	pT7 GFP/pSal Bxb1	+	0	1	sfGFP61485515
sfGFP	61	15444	4.29	A5	152	AFU	485	515	diff split T7RNAP	pT7 GFP/pSal Bxb1	+	0	2	sfGFP61485515
sfGFP	61	15444	4.29	A6	132	AFU	485	515	diff split T7RNAP	pT7 GFP/pSal Bxb1	+	0	3	sfGFP61485515
sfGFP	61	15444	4.29	A7	152	AFU	485	515	diff FL T7RNAP 1	pT7 GFP	+	0	1	sfGFP61485515
sfGFP	61	15444	4.29	A8	162	AFU	485	515	diff FL T7RNAP 1	pT7 GFP	+	0	2	sfGFP61485515
sfGFP	61	15444	4.29	A9	170	AFU	485	515	diff FL T7RNAP 1	pT7 GFP	+	0	3	sfGFP61485515
sfGFP	61	15444	4.29	A10	191	AFU	485	515	diff FL T7RNAP 1	pT7 GFP/pSal Bxb1	+	0	1	sfGFP61485515
sfGFP	61	15444	4.29	A11	191	AFU	485	515	diff FL T7RNAP 1	pT7 GFP/pSal Bxb1	+	0	2	sfGFP61485515
sfGFP	61	15444	4.29	A12	193	AFU	485	515	diff FL T7RNAP 1	pT7 GFP/pSal Bxb1	+	0	3	sfGFP61485515
sfGFP	61	15444	4.29	B1	132	AFU	485	515	diff split T7RNAP	pT7 GFP	+	100	1	sfGFP61485515
sfGFP	61	15444	4.29	B2	130	AFU	485	515	diff split T7RNAP	pT7 GFP	+	100	2	sfGFP61485515
sfGFP	61	15444	4.29	B3	123	AFU	485	515	diff split T7RNAP	pT7 GFP	+	100	3	sfGFP61485515
sfGFP	61	15444	4.29	B4	873	AFU	485	515	diff split T7RNAP	pT7 GFP/pSal Bxb1	+	100	1	sfGFP61485515
sfGFP	61	15444	4.29	B5	726	AFU	485	515	diff split T7RNAP	pT7 GFP/pSal Bxb1	+	100	2	sfGFP61485515
sfGFP	61	15444	4.29	B6	316	AFU	485	515	diff split T7RNAP	pT7 GFP/pSal Bxb1	+	100	3	sfGFP61485515
sfGFP	61	15444	4.29	B7	160	AFU	485	515	diff FL T7RNAP 1	pT7 GFP	+	100	1	sfGFP61485515
sfGFP	61	15444	4.29	B8	160	AFU	485	515	diff FL T7RNAP 1	pT7 GFP	+	100	2	sfGFP61485515
sfGFP	61	15444	4.29	B9	167	AFU	485	515	diff FL T7RNAP 1	pT7 GFP	+	100	3	sfGFP61485515
sfGFP	61	15444	4.29	B10	1033	AFU	485	515	diff FL T7RNAP 1	pT7 GFP/pSal Bxb1	+	100	1	sfGFP61485515
sfGFP	61	15444	4.29	B11	924	AFU	485	515	diff FL T7RNAP 1	pT7 GFP/pSal Bxb1	+	100	2	sfGFP61485515
sfGFP	61	15444	4.29	B12	961	AFU	485	515	diff FL T7RNAP 1	pT7 GFP/pSal Bxb1	+	100	3	sfGFP61485515
sfGFP	61	15444	4.29	C1	126	AFU	485	515	diff FL T7RNAP 2	pT7 GFP	+	0	1	sfGFP61485515
sfGFP	61	15444	4.29	C2	158	AFU	485	515	diff FL T7RNAP 2	pT7 GFP	+	0	2	sfGFP61485515
sfGFP	61	15444	4.29	C3	158	AFU	485	515	diff FL T7RNAP 2	pT7 GFP	+	0	3	sfGFP61485515
sfGFP	61	15444	4.29	C4	186	AFU	485	515	diff FL T7RNAP 2	pT7 GFP/pSal Bxb1	+	0	1	sfGFP61485515
sfGFP	61	15444	4.29	C5	138	AFU	485	515	diff FL T7RNAP 2	pT7 GFP/pSal Bxb1	+	0	2	sfGFP61485515
sfGFP	61	15444	4.29	C6	193	AFU	485	515	diff FL T7RNAP 2	pT7 GFP/pSal Bxb1	+	0	3	sfGFP61485515
sfGFP	61	15444	4.29	C7	123	AFU	485	515	diff T13m FL T7RNAP 1	pT7 GFP	+	0	1	sfGFP61485515
sfGFP	61	15444	4.29	C8	184	AFU	485	515	diff T13m FL T7RNAP 1	pT7 GFP	+	0	2	sfGFP61485515
sfGFP	61	15444	4.29	C9	171	AFU	485	515	diff T13m FL T7RNAP 1	pT7 GFP	+	0	3	sfGFP61485515
sfGFP	61	15444	4.29	C10	221	AFU	485	515	diff T13m FL T7RNAP 1	pT7 GFP/pSal Bxb1	+	0	1	sfGFP61485515
sfGFP	61	15444	4.29	C11	220	AFU	485	515	diff T13m FL T7RNAP 1	pT7 GFP/pSal Bxb1	+	0	2	sfGFP61485515
sfGFP	61	15444	4.29	C12	231	AFU	485	515	diff T13m FL T7RNAP 1	pT7 GFP/pSal Bxb1	+	0	3	sfGFP61485515
sfGFP	61	15444	4.29	D1	126	AFU	485	515	diff FL T7RNAP 2	pT7 GFP	+	100	1	sfGFP61485515
sfGFP	61	15444	4.29	D2	159	AFU	485	515	diff FL T7RNAP 2	pT7 GFP	+	100	2	sfGFP61485515
sfGFP	61	15444	4.29	D3	162	AFU	485	515	diff FL T7RNAP 2	pT7 GFP	+	100	3	sfGFP61485515
sfGFP	61	15444	4.29	D4	1040	AFU	485	515	diff FL T7RNAP 2	pT7 GFP/pSal Bxb1	+	100	1	sfGFP61485515
sfGFP	61	15444	4.29	D5	124	AFU	485	515	diff FL T7RNAP 2	pT7 GFP/pSal Bxb1	+	100	2	sfGFP61485515
sfGFP	61	15444	4.29	D6	964	AFU	485	515	diff FL T7RNAP 2	pT7 GFP/pSal Bxb1	+	100	3	sfGFP61485515
sfGFP	61	15444	4.29	D7	130	AFU	485	515	diff T13m FL T7RNAP 1	pT7 GFP	+	100	1	sfGFP61485515
sfGFP	61	15444	4.29	D8	181	AFU	485	515	diff T13m FL T7RNAP 1	pT7 GFP	+	100	2	sfGFP61485515
sfGFP	61	15444	4.29	D9	172	AFU	485	515	diff T13m FL T7RNAP 1	pT7 GFP	+	100	3	sfGFP61485515
sfGFP	61	15444	4.29	D10	1158	AFU	485	515	diff T13m FL T7RNAP 1	pT7 GFP/pSal Bxb1	+	100	1	sfGFP61485515
sfGFP	61	15444	4.29	D11	1185	AFU	485	515	diff T13m FL T7RNAP 1	pT7 GFP/pSal Bxb1	+	100	2	sfGFP61485515
sfGFP	61	15444	4.29	D12	1236	AFU	485	515	diff T13m FL T7RNAP 1	pT7 GFP/pSal Bxb1	+	100	3	sfGFP61485515
sfGFP	61	15444	4.29	E1	190	AFU	485	515	diff T13m FL T7RNAP 2	pT7 GFP	+	0	1	sfGFP61485515
sfGFP	61	15444	4.29	E2	187	AFU	485	515	diff T13m FL T7RNAP 2	pT7 GFP	+	0	2	sfGFP61485515
sfGFP	61	15444	4.29	E3	193	AFU	485	515	diff T13m FL T7RNAP 2	pT7 GFP	+	0	3	sfGFP61485515
sfGFP	61	15444	4.29	E4	247	AFU	485	515	diff T13m FL T7RNAP 2	pT7 GFP/pSal Bxb1	+	0	1	sfGFP61485515
sfGFP	61	15444	4.29	E5	330	AFU	485	515	diff T13m FL T7RNAP 2	pT7 GFP/pSal Bxb1	+	0	2	sfGFP61485515
sfGFP	61	15444	4.29	E6	244	AFU	485	515	diff T13m FL T7RNAP 2	pT7 GFP/pSal Bxb1	+	0	3	sfGFP61485515
sfGFP	61	15444	4.29	E7	129	AFU	485	515	JS006	pT7 GFP	+	0	1	sfGFP61485515
sfGFP	61	15444	4.29	E8	124	AFU	485	515	JS006	pT7 GFP	+	0	2	sfGFP61485515
sfGFP	61	15444	4.29	E9	138	AFU	485	515	JS006	pT7 GFP	+	0	3	sfGFP61485515
sfGFP	61	15444	4.29	E10	123	AFU	485	515	JS006	pT7 GFP/pSal Bxb1	+	0	1	sfGFP61485515
sfGFP	61	15444	4.29	E11	133	AFU	485	515	JS006	pT7 GFP/pSal Bxb1	+	0	2	sfGFP61485515
sfGFP	61	15444	4.29	E12	123	AFU	485	515	JS006	pT7 GFP/pSal Bxb1	+	0	3	sfGFP61485515
sfGFP	61	15444	4.29	F1	201	AFU	485	515	diff T13m FL T7RNAP 2	pT7 GFP	+	100	1	sfGFP61485515
sfGFP	61	15444	4.29	F2	191	AFU	485	515	diff T13m FL T7RNAP 2	pT7 GFP	+	100	2	sfGFP61485515
sfGFP	61	15444	4.29	F3	190	AFU	485	515	diff T13m FL T7RNAP 2	pT7 GFP	+	100	3	sfGFP61485515
sfGFP	61	15444	4.29	F4	1217	AFU	485	515	diff T13m FL T7RNAP 2	pT7 GFP/pSal Bxb1	+	100	1	sfGFP61485515
sfGFP	61	15444	4.29	F5	2015	AFU	485	515	diff T13m FL T7RNAP 2	pT7 GFP/pSal Bxb1	+	100	2	sfGFP61485515
sfGFP	61	15444	4.29	F6	1209	AFU	485	515	diff T13m FL T7RNAP 2	pT7 GFP/pSal Bxb1	+	100	3	sfGFP61485515
sfGFP	61	15444	4.29	F7	128	AFU	485	515	JS006	pT7 GFP	+	100	1	sfGFP61485515
sfGFP	61	15444	4.29	F8	126	AFU	485	515	JS006	pT7 GFP	+	100	2	sfGFP61485515
sfGFP	61	15444	4.29	F9	133	AFU	485	515	JS006	pT7 GFP	+	100	3	sfGFP61485515
sfGFP	61	15444	4.29	F10	125	AFU	485	515	JS006	pT7 GFP/pSal Bxb1	+	100	1	sfGFP61485515
sfGFP	61	15444	4.29	F11	117	AFU	485	515	JS006	pT7 GFP/pSal Bxb1	+	100	2	sfGFP61485515
sfGFP	61	15444	4.29	F12	128	AFU	485	515	JS006	pT7 GFP/pSal Bxb1	+	100	3	sfGFP61485515
sfGFP	61	16044	4.456666666666667	A1	132	AFU	485	515	diff split T7RNAP	pT7 GFP	+	0	1	sfGFP61485515
sfGFP	61	16044	4.456666666666667	A2	134	AFU	485	515	diff split T7RNAP	pT7 GFP	+	0	2	sfGFP61485515
sfGFP	61	16044	4.456666666666667	A3	135	AFU	485	515	diff split T7RNAP	pT7 GFP	+	0	3	sfGFP61485515
sfGFP	61	16044	4.456666666666667	A4	154	AFU	485	515	diff split T7RNAP	pT7 GFP/pSal Bxb1	+	0	1	sfGFP61485515
sfGFP	61	16044	4.456666666666667	A5	152	AFU	485	515	diff split T7RNAP	pT7 GFP/pSal Bxb1	+	0	2	sfGFP61485515
sfGFP	61	16044	4.456666666666667	A6	110	AFU	485	515	diff split T7RNAP	pT7 GFP/pSal Bxb1	+	0	3	sfGFP61485515
sfGFP	61	16044	4.456666666666667	A7	172	AFU	485	515	diff FL T7RNAP 1	pT7 GFP	+	0	1	sfGFP61485515
sfGFP	61	16044	4.456666666666667	A8	161	AFU	485	515	diff FL T7RNAP 1	pT7 GFP	+	0	2	sfGFP61485515
sfGFP	61	16044	4.456666666666667	A9	161	AFU	485	515	diff FL T7RNAP 1	pT7 GFP	+	0	3	sfGFP61485515
sfGFP	61	16044	4.456666666666667	A10	184	AFU	485	515	diff FL T7RNAP 1	pT7 GFP/pSal Bxb1	+	0	1	sfGFP61485515
sfGFP	61	16044	4.456666666666667	A11	196	AFU	485	515	diff FL T7RNAP 1	pT7 GFP/pSal Bxb1	+	0	2	sfGFP61485515
sfGFP	61	16044	4.456666666666667	A12	206	AFU	485	515	diff FL T7RNAP 1	pT7 GFP/pSal Bxb1	+	0	3	sfGFP61485515
sfGFP	61	16044	4.456666666666667	B1	126	AFU	485	515	diff split T7RNAP	pT7 GFP	+	100	1	sfGFP61485515
sfGFP	61	16044	4.456666666666667	B2	135	AFU	485	515	diff split T7RNAP	pT7 GFP	+	100	2	sfGFP61485515
sfGFP	61	16044	4.456666666666667	B3	126	AFU	485	515	diff split T7RNAP	pT7 GFP	+	100	3	sfGFP61485515
sfGFP	61	16044	4.456666666666667	B4	899	AFU	485	515	diff split T7RNAP	pT7 GFP/pSal Bxb1	+	100	1	sfGFP61485515
sfGFP	61	16044	4.456666666666667	B5	775	AFU	485	515	diff split T7RNAP	pT7 GFP/pSal Bxb1	+	100	2	sfGFP61485515
sfGFP	61	16044	4.456666666666667	B6	373	AFU	485	515	diff split T7RNAP	pT7 GFP/pSal Bxb1	+	100	3	sfGFP61485515
sfGFP	61	16044	4.456666666666667	B7	166	AFU	485	515	diff FL T7RNAP 1	pT7 GFP	+	100	1	sfGFP61485515
sfGFP	61	16044	4.456666666666667	B8	167	AFU	485	515	diff FL T7RNAP 1	pT7 GFP	+	100	2	sfGFP61485515
sfGFP	61	16044	4.456666666666667	B9	161	AFU	485	515	diff FL T7RNAP 1	pT7 GFP	+	100	3	sfGFP61485515
sfGFP	61	16044	4.456666666666667	B10	1071	AFU	485	515	diff FL T7RNAP 1	pT7 GFP/pSal Bxb1	+	100	1	sfGFP61485515
sfGFP	61	16044	4.456666666666667	B11	960	AFU	485	515	diff FL T7RNAP 1	pT7 GFP/pSal Bxb1	+	100	2	sfGFP61485515
sfGFP	61	16044	4.456666666666667	B12	998	AFU	485	515	diff FL T7RNAP 1	pT7 GFP/pSal Bxb1	+	100	3	sfGFP61485515
sfGFP	61	16044	4.456666666666667	C1	130	AFU	485	515	diff FL T7RNAP 2	pT7 GFP	+	0	1	sfGFP61485515
sfGFP	61	16044	4.456666666666667	C2	151	AFU	485	515	diff FL T7RNAP 2	pT7 GFP	+	0	2	sfGFP61485515
sfGFP	61	16044	4.456666666666667	C3	174	AFU	485	515	diff FL T7RNAP 2	pT7 GFP	+	0	3	sfGFP61485515
sfGFP	61	16044	4.456666666666667	C4	198	AFU	485	515	diff FL T7RNAP 2	pT7 GFP/pSal Bxb1	+	0	1	sfGFP61485515
sfGFP	61	16044	4.456666666666667	C5	128	AFU	485	515	diff FL T7RNAP 2	pT7 GFP/pSal Bxb1	+	0	2	sfGFP61485515
sfGFP	61	16044	4.456666666666667	C6	202	AFU	485	515	diff FL T7RNAP 2	pT7 GFP/pSal Bxb1	+	0	3	sfGFP61485515
sfGFP	61	16044	4.456666666666667	C7	127	AFU	485	515	diff T13m FL T7RNAP 1	pT7 GFP	+	0	1	sfGFP61485515
sfGFP	61	16044	4.456666666666667	C8	196	AFU	485	515	diff T13m FL T7RNAP 1	pT7 GFP	+	0	2	sfGFP61485515
sfGFP	61	16044	4.456666666666667	C9	174	AFU	485	515	diff T13m FL T7RNAP 1	pT7 GFP	+	0	3	sfGFP61485515
sfGFP	61	16044	4.456666666666667	C10	236	AFU	485	515	diff T13m FL T7RNAP 1	pT7 GFP/pSal Bxb1	+	0	1	sfGFP61485515
sfGFP	61	16044	4.456666666666667	C11	229	AFU	485	515	diff T13m FL T7RNAP 1	pT7 GFP/pSal Bxb1	+	0	2	sfGFP61485515
sfGFP	61	16044	4.456666666666667	C12	246	AFU	485	515	diff T13m FL T7RNAP 1	pT7 GFP/pSal Bxb1	+	0	3	sfGFP61485515
sfGFP	61	16044	4.456666666666667	D1	136	AFU	485	515	diff FL T7RNAP 2	pT7 GFP	+	100	1	sfGFP61485515
sfGFP	61	16044	4.456666666666667	D2	164	AFU	485	515	diff FL T7RNAP 2	pT7 GFP	+	100	2	sfGFP61485515
sfGFP	61	16044	4.456666666666667	D3	168	AFU	485	515	diff FL T7RNAP 2	pT7 GFP	+	100	3	sfGFP61485515
sfGFP	61	16044	4.456666666666667	D4	1070	AFU	485	515	diff FL T7RNAP 2	pT7 GFP/pSal Bxb1	+	100	1	sfGFP61485515
sfGFP	61	16044	4.456666666666667	D5	124	AFU	485	515	diff FL T7RNAP 2	pT7 GFP/pSal Bxb1	+	100	2	sfGFP61485515
sfGFP	61	16044	4.456666666666667	D6	1015	AFU	485	515	diff FL T7RNAP 2	pT7 GFP/pSal Bxb1	+	100	3	sfGFP61485515
sfGFP	61	16044	4.456666666666667	D7	124	AFU	485	515	diff T13m FL T7RNAP 1	pT7 GFP	+	100	1	sfGFP61485515
sfGFP	61	16044	4.456666666666667	D8	192	AFU	485	515	diff T13m FL T7RNAP 1	pT7 GFP	+	100	2	sfGFP61485515
sfGFP	61	16044	4.456666666666667	D9	174	AFU	485	515	diff T13m FL T7RNAP 1	pT7 GFP	+	100	3	sfGFP61485515
sfGFP	61	16044	4.456666666666667	D10	1196	AFU	485	515	diff T13m FL T7RNAP 1	pT7 GFP/pSal Bxb1	+	100	1	sfGFP61485515
sfGFP	61	16044	4.456666666666667	D11	1220	AFU	485	515	diff T13m FL T7RNAP 1	pT7 GFP/pSal Bxb1	+	100	2	sfGFP61485515
sfGFP	61	16044	4.456666666666667	D12	1277	AFU	485	515	diff T13m FL T7RNAP 1	pT7 GFP/pSal Bxb1	+	100	3	sfGFP61485515
sfGFP	61	16044	4.456666666666667	E1	197	AFU	485	515	diff T13m FL T7RNAP 2	pT7 GFP	+	0	1	sfGFP61485515
sfGFP	61	16044	4.456666666666667	E2	199	AFU	485	515	diff T13m FL T7RNAP 2	pT7 GFP	+	0	2	sfGFP61485515
sfGFP	61	16044	4.456666666666667	E3	199	AFU	485	515	diff T13m FL T7RNAP 2	pT7 GFP	+	0	3	sfGFP61485515
sfGFP	61	16044	4.456666666666667	E4	253	AFU	485	515	diff T13m FL T7RNAP 2	pT7 GFP/pSal Bxb1	+	0	1	sfGFP61485515
sfGFP	61	16044	4.456666666666667	E5	353	AFU	485	515	diff T13m FL T7RNAP 2	pT7 GFP/pSal Bxb1	+	0	2	sfGFP61485515
sfGFP	61	16044	4.456666666666667	E6	250	AFU	485	515	diff T13m FL T7RNAP 2	pT7 GFP/pSal Bxb1	+	0	3	sfGFP61485515
sfGFP	61	16044	4.456666666666667	E7	130	AFU	485	515	JS006	pT7 GFP	+	0	1	sfGFP61485515
sfGFP	61	16044	4.456666666666667	E8	123	AFU	485	515	JS006	pT7 GFP	+	0	2	sfGFP61485515
sfGFP	61	16044	4.456666666666667	E9	123	AFU	485	515	JS006	pT7 GFP	+	0	3	sfGFP61485515
sfGFP	61	16044	4.456666666666667	E10	128	AFU	485	515	JS006	pT7 GFP/pSal Bxb1	+	0	1	sfGFP61485515
sfGFP	61	16044	4.456666666666667	E11	136	AFU	485	515	JS006	pT7 GFP/pSal Bxb1	+	0	2	sfGFP61485515
sfGFP	61	16044	4.456666666666667	E12	137	AFU	485	515	JS006	pT7 GFP/pSal Bxb1	+	0	3	sfGFP61485515
sfGFP	61	16044	4.456666666666667	F1	209	AFU	485	515	diff T13m FL T7RNAP 2	pT7 GFP	+	100	1	sfGFP61485515
sfGFP	61	16044	4.456666666666667	F2	200	AFU	485	515	diff T13m FL T7RNAP 2	pT7 GFP	+	100	2	sfGFP61485515
sfGFP	61	16044	4.456666666666667	F3	205	AFU	485	515	diff T13m FL T7RNAP 2	pT7 GFP	+	100	3	sfGFP61485515
sfGFP	61	16044	4.456666666666667	F4	1274	AFU	485	515	diff T13m FL T7RNAP 2	pT7 GFP/pSal Bxb1	+	100	1	sfGFP61485515
sfGFP	61	16044	4.456666666666667	F5	2085	AFU	485	515	diff T13m FL T7RNAP 2	pT7 GFP/pSal Bxb1	+	100	2	sfGFP61485515
sfGFP	61	16044	4.456666666666667	F6	1260	AFU	485	515	diff T13m FL T7RNAP 2	pT7 GFP/pSal Bxb1	+	100	3	sfGFP61485515
sfGFP	61	16044	4.456666666666667	F7	136	AFU	485	515	JS006	pT7 GFP	+	100	1	sfGFP61485515
sfGFP	61	16044	4.456666666666667	F8	128	AFU	485	515	JS006	pT7 GFP	+	100	2	sfGFP61485515
sfGFP	61	16044	4.456666666666667	F9	135	AFU	485	515	JS006	pT7 GFP	+	100	3	sfGFP61485515
sfGFP	61	16044	4.456666666666667	F10	129	AFU	485	515	JS006	pT7 GFP/pSal Bxb1	+	100	1	sfGFP61485515
sfGFP	61	16044	4.456666666666667	F11	124	AFU	485	515	JS006	pT7 GFP/pSal Bxb1	+	100	2	sfGFP61485515
sfGFP	61	16044	4.456666666666667	F12	129	AFU	485	515	JS006	pT7 GFP/pSal Bxb1	+	100	3	sfGFP61485515
sfGFP	61	16644	4.623333333333333	A1	139	AFU	485	515	diff split T7RNAP	pT7 GFP	+	0	1	sfGFP61485515
sfGFP	61	16644	4.623333333333333	A2	141	AFU	485	515	diff split T7RNAP	pT7 GFP	+	0	2	sfGFP61485515
sfGFP	61	16644	4.623333333333333	A3	141	AFU	485	515	diff split T7RNAP	pT7 GFP	+	0	3	sfGFP61485515
sfGFP	61	16644	4.623333333333333	A4	174	AFU	485	515	diff split T7RNAP	pT7 GFP/pSal Bxb1	+	0	1	sfGFP61485515
sfGFP	61	16644	4.623333333333333	A5	160	AFU	485	515	diff split T7RNAP	pT7 GFP/pSal Bxb1	+	0	2	sfGFP61485515
sfGFP	61	16644	4.623333333333333	A6	129	AFU	485	515	diff split T7RNAP	pT7 GFP/pSal Bxb1	+	0	3	sfGFP61485515
sfGFP	61	16644	4.623333333333333	A7	181	AFU	485	515	diff FL T7RNAP 1	pT7 GFP	+	0	1	sfGFP61485515
sfGFP	61	16644	4.623333333333333	A8	181	AFU	485	515	diff FL T7RNAP 1	pT7 GFP	+	0	2	sfGFP61485515
sfGFP	61	16644	4.623333333333333	A9	178	AFU	485	515	diff FL T7RNAP 1	pT7 GFP	+	0	3	sfGFP61485515
sfGFP	61	16644	4.623333333333333	A10	209	AFU	485	515	diff FL T7RNAP 1	pT7 GFP/pSal Bxb1	+	0	1	sfGFP61485515
sfGFP	61	16644	4.623333333333333	A11	210	AFU	485	515	diff FL T7RNAP 1	pT7 GFP/pSal Bxb1	+	0	2	sfGFP61485515
sfGFP	61	16644	4.623333333333333	A12	216	AFU	485	515	diff FL T7RNAP 1	pT7 GFP/pSal Bxb1	+	0	3	sfGFP61485515
sfGFP	61	16644	4.623333333333333	B1	129	AFU	485	515	diff split T7RNAP	pT7 GFP	+	100	1	sfGFP61485515
sfGFP	61	16644	4.623333333333333	B2	129	AFU	485	515	diff split T7RNAP	pT7 GFP	+	100	2	sfGFP61485515
sfGFP	61	16644	4.623333333333333	B3	127	AFU	485	515	diff split T7RNAP	pT7 GFP	+	100	3	sfGFP61485515
sfGFP	61	16644	4.623333333333333	B4	952	AFU	485	515	diff split T7RNAP	pT7 GFP/pSal Bxb1	+	100	1	sfGFP61485515
sfGFP	61	16644	4.623333333333333	B5	828	AFU	485	515	diff split T7RNAP	pT7 GFP/pSal Bxb1	+	100	2	sfGFP61485515
sfGFP	61	16644	4.623333333333333	B6	468	AFU	485	515	diff split T7RNAP	pT7 GFP/pSal Bxb1	+	100	3	sfGFP61485515
sfGFP	61	16644	4.623333333333333	B7	166	AFU	485	515	diff FL T7RNAP 1	pT7 GFP	+	100	1	sfGFP61485515
sfGFP	61	16644	4.623333333333333	B8	166	AFU	485	515	diff FL T7RNAP 1	pT7 GFP	+	100	2	sfGFP61485515
sfGFP	61	16644	4.623333333333333	B9	172	AFU	485	515	diff FL T7RNAP 1	pT7 GFP	+	100	3	sfGFP61485515
sfGFP	61	16644	4.623333333333333	B10	1112	AFU	485	515	diff FL T7RNAP 1	pT7 GFP/pSal Bxb1	+	100	1	sfGFP61485515
sfGFP	61	16644	4.623333333333333	B11	1000	AFU	485	515	diff FL T7RNAP 1	pT7 GFP/pSal Bxb1	+	100	2	sfGFP61485515
sfGFP	61	16644	4.623333333333333	B12	1046	AFU	485	515	diff FL T7RNAP 1	pT7 GFP/pSal Bxb1	+	100	3	sfGFP61485515
sfGFP	61	16644	4.623333333333333	C1	140	AFU	485	515	diff FL T7RNAP 2	pT7 GFP	+	0	1	sfGFP61485515
sfGFP	61	16644	4.623333333333333	C2	179	AFU	485	515	diff FL T7RNAP 2	pT7 GFP	+	0	2	sfGFP61485515
sfGFP	61	16644	4.623333333333333	C3	171	AFU	485	515	diff FL T7RNAP 2	pT7 GFP	+	0	3	sfGFP61485515
sfGFP	61	16644	4.623333333333333	C4	203	AFU	485	515	diff FL T7RNAP 2	pT7 GFP/pSal Bxb1	+	0	1	sfGFP61485515
sfGFP	61	16644	4.623333333333333	C5	126	AFU	485	515	diff FL T7RNAP 2	pT7 GFP/pSal Bxb1	+	0	2	sfGFP61485515
sfGFP	61	16644	4.623333333333333	C6	214	AFU	485	515	diff FL T7RNAP 2	pT7 GFP/pSal Bxb1	+	0	3	sfGFP61485515
sfGFP	61	16644	4.623333333333333	C7	129	AFU	485	515	diff T13m FL T7RNAP 1	pT7 GFP	+	0	1	sfGFP61485515
sfGFP	61	16644	4.623333333333333	C8	205	AFU	485	515	diff T13m FL T7RNAP 1	pT7 GFP	+	0	2	sfGFP61485515
sfGFP	61	16644	4.623333333333333	C9	179	AFU	485	515	diff T13m FL T7RNAP 1	pT7 GFP	+	0	3	sfGFP61485515
sfGFP	61	16644	4.623333333333333	C10	243	AFU	485	515	diff T13m FL T7RNAP 1	pT7 GFP/pSal Bxb1	+	0	1	sfGFP61485515
sfGFP	61	16644	4.623333333333333	C11	243	AFU	485	515	diff T13m FL T7RNAP 1	pT7 GFP/pSal Bxb1	+	0	2	sfGFP61485515
sfGFP	61	16644	4.623333333333333	C12	261	AFU	485	515	diff T13m FL T7RNAP 1	pT7 GFP/pSal Bxb1	+	0	3	sfGFP61485515
sfGFP	61	16644	4.623333333333333	D1	138	AFU	485	515	diff FL T7RNAP 2	pT7 GFP	+	100	1	sfGFP61485515
sfGFP	61	16644	4.623333333333333	D2	171	AFU	485	515	diff FL T7RNAP 2	pT7 GFP	+	100	2	sfGFP61485515
sfGFP	61	16644	4.623333333333333	D3	174	AFU	485	515	diff FL T7RNAP 2	pT7 GFP	+	100	3	sfGFP61485515
sfGFP	61	16644	4.623333333333333	D4	1123	AFU	485	515	diff FL T7RNAP 2	pT7 GFP/pSal Bxb1	+	100	1	sfGFP61485515
sfGFP	61	16644	4.623333333333333	D5	124	AFU	485	515	diff FL T7RNAP 2	pT7 GFP/pSal Bxb1	+	100	2	sfGFP61485515
sfGFP	61	16644	4.623333333333333	D6	1037	AFU	485	515	diff FL T7RNAP 2	pT7 GFP/pSal Bxb1	+	100	3	sfGFP61485515
sfGFP	61	16644	4.623333333333333	D7	135	AFU	485	515	diff T13m FL T7RNAP 1	pT7 GFP	+	100	1	sfGFP61485515
sfGFP	61	16644	4.623333333333333	D8	202	AFU	485	515	diff T13m FL T7RNAP 1	pT7 GFP	+	100	2	sfGFP61485515
sfGFP	61	16644	4.623333333333333	D9	186	AFU	485	515	diff T13m FL T7RNAP 1	pT7 GFP	+	100	3	sfGFP61485515
sfGFP	61	16644	4.623333333333333	D10	1248	AFU	485	515	diff T13m FL T7RNAP 1	pT7 GFP/pSal Bxb1	+	100	1	sfGFP61485515
sfGFP	61	16644	4.623333333333333	D11	1253	AFU	485	515	diff T13m FL T7RNAP 1	pT7 GFP/pSal Bxb1	+	100	2	sfGFP61485515
sfGFP	61	16644	4.623333333333333	D12	1317	AFU	485	515	diff T13m FL T7RNAP 1	pT7 GFP/pSal Bxb1	+	100	3	sfGFP61485515
sfGFP	61	16644	4.623333333333333	E1	216	AFU	485	515	diff T13m FL T7RNAP 2	pT7 GFP	+	0	1	sfGFP61485515
sfGFP	61	16644	4.623333333333333	E2	213	AFU	485	515	diff T13m FL T7RNAP 2	pT7 GFP	+	0	2	sfGFP61485515
sfGFP	61	16644	4.623333333333333	E3	213	AFU	485	515	diff T13m FL T7RNAP 2	pT7 GFP	+	0	3	sfGFP61485515
sfGFP	61	16644	4.623333333333333	E4	265	AFU	485	515	diff T13m FL T7RNAP 2	pT7 GFP/pSal Bxb1	+	0	1	sfGFP61485515
sfGFP	61	16644	4.623333333333333	E5	375	AFU	485	515	diff T13m FL T7RNAP 2	pT7 GFP/pSal Bxb1	+	0	2	sfGFP61485515
sfGFP	61	16644	4.623333333333333	E6	263	AFU	485	515	diff T13m FL T7RNAP 2	pT7 GFP/pSal Bxb1	+	0	3	sfGFP61485515
sfGFP	61	16644	4.623333333333333	E7	132	AFU	485	515	JS006	pT7 GFP	+	0	1	sfGFP61485515
[truncated: 18,953 more rows]
