# Supplementary material for: Integrase-mediated differentiation circuits improve evolutionary stability of burdensome and toxic functions in E. coli
Source: Nat Commun. 2022 Nov 10;13:6822. doi: 10.1038/s41467-022-34361-y (PMC9649629; doi:10.1038/s41467-022-34361-y)
Supplement: Supplementary file 8 — Source Data [file 41467_2022_34361_MOESM8_ESM.zip › Suppl Fig 4/figureS4_GFP_normed.csv]

	Unnamed: 0	index	Channel	Gain	Time (sec)	Time (hr)	Well	Measurement	Units	Excitation	Emission	strain	kan	chlor	carb	las	sal	rep	ChanStr
12204	12204	6072	sfGFP	61	43541	12.094722222222225	C1	798.8165680473372	AFU/OD	485	515	diff + p15a split pir 1	+	+	+	0.03	0	1	sfGFP61485515
12205	12205	6073	sfGFP	61	43541	12.094722222222225	C2	792.9984779299847	AFU/OD	485	515	diff + p15a split pir 1	+	+	+	0.03	0	2	sfGFP61485515
12206	12206	6074	sfGFP	61	43541	12.094722222222225	C3	848.4398216939079	AFU/OD	485	515	diff + p15a split pir 1	+	+	+	0.03	0	3	sfGFP61485515
12207	12207	6075	sfGFP	61	43541	12.094722222222225	C4	1347.2622478386165	AFU/OD	485	515	diff + p15a split pir 1	+	+	+	0.1	0	1	sfGFP61485515
12208	12208	6076	sfGFP	61	43541	12.094722222222225	C5	1402.9629629629626	AFU/OD	485	515	diff + p15a split pir 1	+	+	+	0.1	0	2	sfGFP61485515
12209	12209	6077	sfGFP	61	43541	12.094722222222225	C6	1353.2763532763533	AFU/OD	485	515	diff + p15a split pir 1	+	+	+	0.1	0	3	sfGFP61485515
12210	12210	6078	sfGFP	61	43541	12.094722222222225	C7	3145.833333333333	AFU/OD	485	515	diff + p15a split pir 1	+	+	+	0.03	100	1	sfGFP61485515
12211	12211	6079	sfGFP	61	43541	12.094722222222225	C8	3098.746081504702	AFU/OD	485	515	diff + p15a split pir 1	+	+	+	0.03	100	2	sfGFP61485515
12212	12212	6080	sfGFP	61	43541	12.094722222222225	C9	3125.2006420545745	AFU/OD	485	515	diff + p15a split pir 1	+	+	+	0.03	100	3	sfGFP61485515
12213	12213	6081	sfGFP	61	43541	12.094722222222225	C10	2305.555555555556	AFU/OD	485	515	diff + p15a split pir 1	+	+	+	0.1	100	1	sfGFP61485515
12214	12214	6082	sfGFP	61	43541	12.094722222222225	C11	2155.354449472097	AFU/OD	485	515	diff + p15a split pir 1	+	+	+	0.1	100	2	sfGFP61485515
12215	12215	6083	sfGFP	61	43541	12.094722222222225	C12	2058.641975308642	AFU/OD	485	515	diff + p15a split pir 1	+	+	+	0.1	100	3	sfGFP61485515
12228	12228	6096	sfGFP	61	43541	12.094722222222225	E1	490.98474341192787	AFU/OD	485	515	pir excision	-	+	+	0.03	0	1	sfGFP61485515
12229	12229	6097	sfGFP	61	43541	12.094722222222225	E2	515.3733528550514	AFU/OD	485	515	pir excision	-	+	+	0.03	0	2	sfGFP61485515
12230	12230	6098	sfGFP	61	43541	12.094722222222225	E3	477.27272727272725	AFU/OD	485	515	pir excision	-	+	+	0.03	0	3	sfGFP61485515
12231	12231	6099	sfGFP	61	43541	12.094722222222225	E4	640.2188782489742	AFU/OD	485	515	pir excision	-	+	+	0.1	0	1	sfGFP61485515
12232	12232	6100	sfGFP	61	43541	12.094722222222225	E5	649.171270718232	AFU/OD	485	515	pir excision	-	+	+	0.1	0	2	sfGFP61485515
12233	12233	6101	sfGFP	61	43541	12.094722222222225	E6	1121.3450292397658	AFU/OD	485	515	pir excision	-	+	+	0.1	0	3	sfGFP61485515
12234	12234	6102	sfGFP	61	43541	12.094722222222225	E7	3427.5147928994093	AFU/OD	485	515	pir excision	-	+	+	0.03	100	1	sfGFP61485515
12235	12235	6103	sfGFP	61	43541	12.094722222222225	E8	3466.7697063369396	AFU/OD	485	515	pir excision	-	+	+	0.03	100	2	sfGFP61485515
12236	12236	6104	sfGFP	61	43541	12.094722222222225	E9	3370.257966616085	AFU/OD	485	515	pir excision	-	+	+	0.03	100	3	sfGFP61485515
12237	12237	6105	sfGFP	61	43541	12.094722222222225	E10	3394.618834080717	AFU/OD	485	515	pir excision	-	+	+	0.1	100	1	sfGFP61485515
12238	12238	6106	sfGFP	61	43541	12.094722222222225	E11	3353.8461538461543	AFU/OD	485	515	pir excision	-	+	+	0.1	100	2	sfGFP61485515
12239	12239	6107	sfGFP	61	43541	12.094722222222225	E12	2870.216306156406	AFU/OD	485	515	pir excision	-	+	+	0.1	100	3	sfGFP61485515
12240	12240	6108	sfGFP	61	43541	12.094722222222225	F1	475.50432276657057	AFU/OD	485	515	pirR excision	-	+	+	0.03	0	1	sfGFP61485515
12241	12241	6109	sfGFP	61	43541	12.094722222222225	F2	501.497005988024	AFU/OD	485	515	pirR excision	-	+	+	0.03	0	2	sfGFP61485515
12242	12242	6110	sfGFP	61	43541	12.094722222222225	F3	445.6233421750663	AFU/OD	485	515	pirR excision	-	+	+	0.03	0	3	sfGFP61485515
12243	12243	6111	sfGFP	61	43541	12.094722222222225	F4	1211.9883040935672	AFU/OD	485	515	pirR excision	-	+	+	0.1	0	1	sfGFP61485515
12244	12244	6112	sfGFP	61	43541	12.094722222222225	F5	663.7806637806639	AFU/OD	485	515	pirR excision	-	+	+	0.1	0	2	sfGFP61485515
12245	12245	6113	sfGFP	61	43541	12.094722222222225	F6	1028.8065843621398	AFU/OD	485	515	pirR excision	-	+	+	0.1	0	3	sfGFP61485515
12246	12246	6114	sfGFP	61	43541	12.094722222222225	F7	3864.6496815286628	AFU/OD	485	515	pirR excision	-	+	+	0.03	100	1	sfGFP61485515
12247	12247	6115	sfGFP	61	43541	12.094722222222225	F8	3785.16228748068	AFU/OD	485	515	pirR excision	-	+	+	0.03	100	2	sfGFP61485515
12248	12248	6116	sfGFP	61	43541	12.094722222222225	F9	3649.2537313432845	AFU/OD	485	515	pirR excision	-	+	+	0.03	100	3	sfGFP61485515
12249	12249	6117	sfGFP	61	43541	12.094722222222225	F10	3278.91156462585	AFU/OD	485	515	pirR excision	-	+	+	0.1	100	1	sfGFP61485515
12250	12250	6118	sfGFP	61	43541	12.094722222222225	F11	3694.805194805195	AFU/OD	485	515	pirR excision	-	+	+	0.1	100	2	sfGFP61485515
12251	12251	6119	sfGFP	61	43541	12.094722222222225	F12	1609.5380029806258	AFU/OD	485	515	pirR excision	-	+	+	0.1	100	3	sfGFP61485515
12252	12252	6120	sfGFP	61	43541	12.094722222222225	G1	416.6666666666666	AFU/OD	485	515	pirL excision	-	+	+	0.03	0	1	sfGFP61485515
12253	12253	6121	sfGFP	61	43541	12.094722222222225	G2	431.71806167400877	AFU/OD	485	515	pirL excision	-	+	+	0.03	0	2	sfGFP61485515
12254	12254	6122	sfGFP	61	43541	12.094722222222225	G3	506.1728395061728	AFU/OD	485	515	pirL excision	-	+	+	0.03	0	3	sfGFP61485515
12255	12255	6123	sfGFP	61	43541	12.094722222222225	G4	425.8160237388724	AFU/OD	485	515	pirL excision	-	+	+	0.1	0	1	sfGFP61485515
12256	12256	6124	sfGFP	61	43541	12.094722222222225	G5	443.6310395314788	AFU/OD	485	515	pirL excision	-	+	+	0.1	0	2	sfGFP61485515
12257	12257	6125	sfGFP	61	43541	12.094722222222225	G6	430.4538799414349	AFU/OD	485	515	pirL excision	-	+	+	0.1	0	3	sfGFP61485515
12258	12258	6126	sfGFP	61	43541	12.094722222222225	G7	3654.723127035831	AFU/OD	485	515	pirL excision	-	+	+	0.03	100	1	sfGFP61485515
12259	12259	6127	sfGFP	61	43541	12.094722222222225	G8	3487.5	AFU/OD	485	515	pirL excision	-	+	+	0.03	100	2	sfGFP61485515
12260	12260	6128	sfGFP	61	43541	12.094722222222225	G9	3702.803738317757	AFU/OD	485	515	pirL excision	-	+	+	0.03	100	3	sfGFP61485515
12261	12261	6129	sfGFP	61	43541	12.094722222222225	G10	3487.381703470032	AFU/OD	485	515	pirL excision	-	+	+	0.1	100	1	sfGFP61485515
12262	12262	6130	sfGFP	61	43541	12.094722222222225	G11	3339.652448657188	AFU/OD	485	515	pirL excision	-	+	+	0.1	100	2	sfGFP61485515
12263	12263	6131	sfGFP	61	43541	12.094722222222225	G12	3264.566929133858	AFU/OD	485	515	pirL excision	-	+	+	0.1	100	3	sfGFP61485515
