# Supplementary material for: Integrase-mediated differentiation circuits improve evolutionary stability of burdensome and toxic functions in E. coli
Source: Nat Commun. 2022 Nov 10;13:6822. doi: 10.1038/s41467-022-34361-y (PMC9649629; doi:10.1038/s41467-022-34361-y)
Supplement: Supplementary file 8 — Source Data [file 41467_2022_34361_MOESM8_ESM.zip › Suppl Fig 4/figureS4_RFP_normed.csv]

	Unnamed: 0	index	Channel	Gain	Time (sec)	Time (hr)	Well	Measurement	Units	Excitation	Emission	strain	kan	chlor	carb	las	sal	rep	ChanStr
30600	30600	24468	mScarlet	100	43696	12.137777777777774	C1	49727.81065088758	AFU/OD	565	595	diff + p15a split pir 1	+	+	+	0.03	0	1	mScarlet100565595
30601	30601	24469	mScarlet	100	43696	12.137777777777774	C2	48608.82800608828	AFU/OD	565	595	diff + p15a split pir 1	+	+	+	0.03	0	2	mScarlet100565595
30602	30602	24470	mScarlet	100	43696	12.137777777777774	C3	47213.967310549786	AFU/OD	565	595	diff + p15a split pir 1	+	+	+	0.03	0	3	mScarlet100565595
30603	30603	24471	mScarlet	100	43696	12.137777777777774	C4	85053.31412103746	AFU/OD	565	595	diff + p15a split pir 1	+	+	+	0.1	0	1	mScarlet100565595
30604	30604	24472	mScarlet	100	43696	12.137777777777774	C5	86216.29629629629	AFU/OD	565	595	diff + p15a split pir 1	+	+	+	0.1	0	2	mScarlet100565595
30605	30605	24473	mScarlet	100	43696	12.137777777777774	C6	86226.49572649572	AFU/OD	565	595	diff + p15a split pir 1	+	+	+	0.1	0	3	mScarlet100565595
30606	30606	24474	mScarlet	100	43696	12.137777777777774	C7	34833.333333333336	AFU/OD	565	595	diff + p15a split pir 1	+	+	+	0.03	100	1	mScarlet100565595
30607	30607	24475	mScarlet	100	43696	12.137777777777774	C8	32750.78369905956	AFU/OD	565	595	diff + p15a split pir 1	+	+	+	0.03	100	2	mScarlet100565595
30608	30608	24476	mScarlet	100	43696	12.137777777777774	C9	34009.63081861958	AFU/OD	565	595	diff + p15a split pir 1	+	+	+	0.03	100	3	mScarlet100565595
30609	30609	24477	mScarlet	100	43696	12.137777777777774	C10	68055.55555555555	AFU/OD	565	595	diff + p15a split pir 1	+	+	+	0.1	100	1	mScarlet100565595
30610	30610	24478	mScarlet	100	43696	12.137777777777774	C11	68149.32126696833	AFU/OD	565	595	diff + p15a split pir 1	+	+	+	0.1	100	2	mScarlet100565595
30611	30611	24479	mScarlet	100	43696	12.137777777777774	C12	79467.59259259258	AFU/OD	565	595	diff + p15a split pir 1	+	+	+	0.1	100	3	mScarlet100565595
30624	30624	24492	mScarlet	100	43696	12.137777777777774	E1	20000.0	AFU/OD	565	595	pir excision	-	+	+	0.03	0	1	mScarlet100565595
30625	30625	24493	mScarlet	100	43696	12.137777777777774	E2	19554.904831625183	AFU/OD	565	595	pir excision	-	+	+	0.03	0	2	mScarlet100565595
30626	30626	24494	mScarlet	100	43696	12.137777777777774	E3	19369.31818181818	AFU/OD	565	595	pir excision	-	+	+	0.03	0	3	mScarlet100565595
30627	30627	24495	mScarlet	100	43696	12.137777777777774	E4	50731.874145006834	AFU/OD	565	595	pir excision	-	+	+	0.1	0	1	mScarlet100565595
30628	30628	24496	mScarlet	100	43696	12.137777777777774	E5	50243.093922651926	AFU/OD	565	595	pir excision	-	+	+	0.1	0	2	mScarlet100565595
30629	30629	24497	mScarlet	100	43696	12.137777777777774	E6	38782.163742690056	AFU/OD	565	595	pir excision	-	+	+	0.1	0	3	mScarlet100565595
30630	30630	24498	mScarlet	100	43696	12.137777777777774	E7	1452.6627218934912	AFU/OD	565	595	pir excision	-	+	+	0.03	100	1	mScarlet100565595
30631	30631	24499	mScarlet	100	43696	12.137777777777774	E8	1278.2071097372486	AFU/OD	565	595	pir excision	-	+	+	0.03	100	2	mScarlet100565595
30632	30632	24500	mScarlet	100	43696	12.137777777777774	E9	1550.8345978755688	AFU/OD	565	595	pir excision	-	+	+	0.03	100	3	mScarlet100565595
30633	30633	24501	mScarlet	100	43696	12.137777777777774	E10	2723.467862481315	AFU/OD	565	595	pir excision	-	+	+	0.1	100	1	mScarlet100565595
30634	30634	24502	mScarlet	100	43696	12.137777777777774	E11	2507.692307692308	AFU/OD	565	595	pir excision	-	+	+	0.1	100	2	mScarlet100565595
30635	30635	24503	mScarlet	100	43696	12.137777777777774	E12	1965.0582362728785	AFU/OD	565	595	pir excision	-	+	+	0.1	100	3	mScarlet100565595
30636	30636	24504	mScarlet	100	43696	12.137777777777774	F1	21201.72910662824	AFU/OD	565	595	pirR excision	-	+	+	0.03	0	1	mScarlet100565595
30637	30637	24505	mScarlet	100	43696	12.137777777777774	F2	19564.371257485032	AFU/OD	565	595	pirR excision	-	+	+	0.03	0	2	mScarlet100565595
30638	30638	24506	mScarlet	100	43696	12.137777777777774	F3	20538.46153846154	AFU/OD	565	595	pirR excision	-	+	+	0.03	0	3	mScarlet100565595
30639	30639	24507	mScarlet	100	43696	12.137777777777774	F4	41619.88304093567	AFU/OD	565	595	pirR excision	-	+	+	0.1	0	1	mScarlet100565595
30640	30640	24508	mScarlet	100	43696	12.137777777777774	F5	51787.87878787879	AFU/OD	565	595	pirR excision	-	+	+	0.1	0	2	mScarlet100565595
30641	30641	24509	mScarlet	100	43696	12.137777777777774	F6	47230.45267489711	AFU/OD	565	595	pirR excision	-	+	+	0.1	0	3	mScarlet100565595
30642	30642	24510	mScarlet	100	43696	12.137777777777774	F7	2678.3439490445858	AFU/OD	565	595	pirR excision	-	+	+	0.03	100	1	mScarlet100565595
30643	30643	24511	mScarlet	100	43696	12.137777777777774	F8	2574.9613601236474	AFU/OD	565	595	pirR excision	-	+	+	0.03	100	2	mScarlet100565595
30644	30644	24512	mScarlet	100	43696	12.137777777777774	F9	2546.2686567164183	AFU/OD	565	595	pirR excision	-	+	+	0.03	100	3	mScarlet100565595
30645	30645	24513	mScarlet	100	43696	12.137777777777774	F10	4006.802721088436	AFU/OD	565	595	pirR excision	-	+	+	0.1	100	1	mScarlet100565595
30646	30646	24514	mScarlet	100	43696	12.137777777777774	F11	4095.7792207792213	AFU/OD	565	595	pirR excision	-	+	+	0.1	100	2	mScarlet100565595
30647	30647	24515	mScarlet	100	43696	12.137777777777774	F12	34666.169895678104	AFU/OD	565	595	pirR excision	-	+	+	0.1	100	3	mScarlet100565595
30648	30648	24516	mScarlet	100	43696	12.137777777777774	G1	8028.273809523808	AFU/OD	565	595	pirL excision	-	+	+	0.03	0	1	mScarlet100565595
30649	30649	24517	mScarlet	100	43696	12.137777777777774	G2	7675.4772393538915	AFU/OD	565	595	pirL excision	-	+	+	0.03	0	2	mScarlet100565595
30650	30650	24518	mScarlet	100	43696	12.137777777777774	G3	7992.945326278658	AFU/OD	565	595	pirL excision	-	+	+	0.03	0	3	mScarlet100565595
30651	30651	24519	mScarlet	100	43696	12.137777777777774	G4	11572.700296735904	AFU/OD	565	595	pirL excision	-	+	+	0.1	0	1	mScarlet100565595
30652	30652	24520	mScarlet	100	43696	12.137777777777774	G5	11560.761346998535	AFU/OD	565	595	pirL excision	-	+	+	0.1	0	2	mScarlet100565595
30653	30653	24521	mScarlet	100	43696	12.137777777777774	G6	11465.592972181556	AFU/OD	565	595	pirL excision	-	+	+	0.1	0	3	mScarlet100565595
30654	30654	24522	mScarlet	100	43696	12.137777777777774	G7	1467.42671009772	AFU/OD	565	595	pirL excision	-	+	+	0.03	100	1	mScarlet100565595
30655	30655	24523	mScarlet	100	43696	12.137777777777774	G8	1593.75	AFU/OD	565	595	pirL excision	-	+	+	0.03	100	2	mScarlet100565595
30656	30656	24524	mScarlet	100	43696	12.137777777777774	G9	1441.1214953271026	AFU/OD	565	595	pirL excision	-	+	+	0.03	100	3	mScarlet100565595
30657	30657	24525	mScarlet	100	43696	12.137777777777774	G10	3369.085173501577	AFU/OD	565	595	pirL excision	-	+	+	0.1	100	1	mScarlet100565595
30658	30658	24526	mScarlet	100	43696	12.137777777777774	G11	3584.5181674565556	AFU/OD	565	595	pirL excision	-	+	+	0.1	100	2	mScarlet100565595
30659	30659	24527	mScarlet	100	43696	12.137777777777774	G12	4274.015748031496	AFU/OD	565	595	pirL excision	-	+	+	0.1	100	3	mScarlet100565595
