# Supplementary material for: Integrase-mediated differentiation circuits improve evolutionary stability of burdensome and toxic functions in E. coli
Source: Nat Commun. 2022 Nov 10;13:6822. doi: 10.1038/s41467-022-34361-y (PMC9649629; doi:10.1038/s41467-022-34361-y)
Supplement: Supplementary file 8 — Source Data [file 41467_2022_34361_MOESM8_ESM.zip › Suppl Fig 6-9/figureS6-S9_plate1.csv]

	well	strain	sal	las	iptg	chlor	cole1	plate	channel	gain	measurement
0	A1	1x diff 2x bxb1	0	0.3	10	+	carb	1	OD600	-1	1.553
1	A1	1x diff 2x bxb1	0	0.3	10	+	carb	1	OD700	-1	1.3900000000000001
2	A1	1x diff 2x bxb1	0	0.3	10	+	carb	1	mScarlet	50	385.163297181878
3	A1	1x diff 2x bxb1	0	0.3	10	+	carb	1	sfGFP	50	476.0
4	A10	split pir 2x bxb1	0	0.03	10	+	carb	1	OD600	-1	1.587
5	A10	split pir 2x bxb1	0	0.03	10	+	carb	1	OD700	-1	1.436
6	A10	split pir 2x bxb1	0	0.03	10	+	carb	1	mScarlet	50	2034.618989481381
7	A10	split pir 2x bxb1	0	0.03	10	+	carb	1	sfGFP	50	592.5
8	A11	split pir 2x bxb1	0	0.3	10	+	carb	1	OD600	-1	1.3395000000000001
9	A11	split pir 2x bxb1	0	0.3	10	+	carb	1	OD700	-1	1.165
10	A11	split pir 2x bxb1	0	0.3	10	+	carb	1	mScarlet	50	1887.565195240541
11	A11	split pir 2x bxb1	0	0.3	10	+	carb	1	sfGFP	50	4690.5
12	A12	split pir 2x bxb1	0	0.03	10	+	carb	1	OD600	-1	1.5710000000000002
13	A12	split pir 2x bxb1	0	0.03	10	+	carb	1	OD700	-1	1.416
14	A12	split pir 2x bxb1	0	0.03	10	+	carb	1	mScarlet	50	1994.0256556183244
15	A12	split pir 2x bxb1	0	0.03	10	+	carb	1	sfGFP	50	893.5
16	A13	1x diff 2x bxb1	0	0.3	10	+	kan	1	OD600	-1	1.508
17	A13	1x diff 2x bxb1	0	0.3	10	+	kan	1	OD700	-1	1.3290000000000002
18	A13	1x diff 2x bxb1	0	0.3	10	+	kan	1	mScarlet	50	344.1041664576641
19	A13	1x diff 2x bxb1	0	0.3	10	+	kan	1	sfGFP	50	308.0
20	A14	1x diff 2x bxb1	0	0.03	10	+	kan	1	OD600	-1	1.5625
21	A14	1x diff 2x bxb1	0	0.03	10	+	kan	1	OD700	-1	1.394
22	A14	1x diff 2x bxb1	0	0.03	10	+	kan	1	mScarlet	50	349.7109805271471
23	A14	1x diff 2x bxb1	0	0.03	10	+	kan	1	sfGFP	50	321.5
24	A15	1x diff 2x bxb1	0	0.3	10	+	kan	1	OD600	-1	1.6219999999999999
25	A15	1x diff 2x bxb1	0	0.3	10	+	kan	1	OD700	-1	1.4569999999999999
26	A15	1x diff 2x bxb1	0	0.3	10	+	kan	1	mScarlet	50	421.2711797893485
27	A15	1x diff 2x bxb1	0	0.3	10	+	kan	1	sfGFP	50	339.5
28	A16	1x diff 2x bxb1	0	0.03	10	+	kan	1	OD600	-1	1.5750000000000002
29	A16	1x diff 2x bxb1	0	0.03	10	+	kan	1	OD700	-1	1.4075000000000002
30	A16	1x diff 2x bxb1	0	0.03	10	+	kan	1	mScarlet	50	346.2433816718668
31	A16	1x diff 2x bxb1	0	0.03	10	+	kan	1	sfGFP	50	345.0
32	A17	1x diff 2x bxb1	0	0.3	10	+	kan	1	OD600	-1	1.6375000000000002
33	A17	1x diff 2x bxb1	0	0.3	10	+	kan	1	OD700	-1	1.476
34	A17	1x diff 2x bxb1	0	0.3	10	+	kan	1	mScarlet	50	614.2663459287523
35	A17	1x diff 2x bxb1	0	0.3	10	+	kan	1	sfGFP	50	336.0
36	A18	1x diff 2x bxb1	0	0.03	10	+	kan	1	OD600	-1	1.5759999999999998
37	A18	1x diff 2x bxb1	0	0.03	10	+	kan	1	OD700	-1	1.413
38	A18	1x diff 2x bxb1	0	0.03	10	+	kan	1	mScarlet	50	378.5903859188841
39	A18	1x diff 2x bxb1	0	0.03	10	+	kan	1	sfGFP	50	345.0
40	A19	split pir 2x bxb1	0	0.3	10	+	kan	1	OD600	-1	0.6859999999999999
41	A19	split pir 2x bxb1	0	0.3	10	+	kan	1	OD700	-1	0.5675
42	A19	split pir 2x bxb1	0	0.3	10	+	kan	1	mScarlet	50	610.2121880631262
43	A19	split pir 2x bxb1	0	0.3	10	+	kan	1	sfGFP	50	257.5
44	A2	1x diff 2x bxb1	0	0.03	10	+	carb	1	OD600	-1	1.6025
45	A2	1x diff 2x bxb1	0	0.03	10	+	carb	1	OD700	-1	1.447
46	A2	1x diff 2x bxb1	0	0.03	10	+	carb	1	mScarlet	50	448.3909081500478
47	A2	1x diff 2x bxb1	0	0.03	10	+	carb	1	sfGFP	50	487.0
48	A20	split pir 2x bxb1	0	0.03	10	+	kan	1	OD600	-1	0.9715
49	A20	split pir 2x bxb1	0	0.03	10	+	kan	1	OD700	-1	0.8029999999999999
50	A20	split pir 2x bxb1	0	0.03	10	+	kan	1	mScarlet	50	131.49377694286898
51	A20	split pir 2x bxb1	0	0.03	10	+	kan	1	sfGFP	50	202.5
52	A21	split pir 2x bxb1	0	0.3	10	+	kan	1	OD600	-1	0.7125
53	A21	split pir 2x bxb1	0	0.3	10	+	kan	1	OD700	-1	0.596
54	A21	split pir 2x bxb1	0	0.3	10	+	kan	1	mScarlet	50	572.3101249534211
55	A21	split pir 2x bxb1	0	0.3	10	+	kan	1	sfGFP	50	280.5
56	A22	split pir 2x bxb1	0	0.03	10	+	kan	1	OD600	-1	0.47550000000000003
57	A22	split pir 2x bxb1	0	0.03	10	+	kan	1	OD700	-1	0.383
58	A22	split pir 2x bxb1	0	0.03	10	+	kan	1	mScarlet	50	20.478858367105698
59	A22	split pir 2x bxb1	0	0.03	10	+	kan	1	sfGFP	50	180.0
60	A23	split pir 2x bxb1	0	0.3	10	+	kan	1	OD600	-1	1.0755000000000001
61	A23	split pir 2x bxb1	0	0.3	10	+	kan	1	OD700	-1	0.915
62	A23	split pir 2x bxb1	0	0.3	10	+	kan	1	mScarlet	50	1677.5598178011055
63	A23	split pir 2x bxb1	0	0.3	10	+	kan	1	sfGFP	50	323.5
64	A24	split pir 2x bxb1	0	0.03	10	+	kan	1	OD600	-1	1.4380000000000002
65	A24	split pir 2x bxb1	0	0.03	10	+	kan	1	OD700	-1	1.262
66	A24	split pir 2x bxb1	0	0.03	10	+	kan	1	mScarlet	50	915.4816494769772
67	A24	split pir 2x bxb1	0	0.03	10	+	kan	1	sfGFP	50	340.5
68	A3	1x diff 2x bxb1	0	0.3	10	+	carb	1	OD600	-1	1.545
69	A3	1x diff 2x bxb1	0	0.3	10	+	carb	1	OD700	-1	1.38
70	A3	1x diff 2x bxb1	0	0.3	10	+	carb	1	mScarlet	50	374.2256968124866
71	A3	1x diff 2x bxb1	0	0.3	10	+	carb	1	sfGFP	50	548.0
72	A4	1x diff 2x bxb1	0	0.03	10	+	carb	1	OD600	-1	1.601
73	A4	1x diff 2x bxb1	0	0.03	10	+	carb	1	OD700	-1	1.4455
74	A4	1x diff 2x bxb1	0	0.03	10	+	carb	1	mScarlet	50	443.6294291248868
75	A4	1x diff 2x bxb1	0	0.03	10	+	carb	1	sfGFP	50	370.5
76	A5	1x diff 2x bxb1	0	0.3	10	+	carb	1	OD600	-1	1.5655000000000001
77	A5	1x diff 2x bxb1	0	0.3	10	+	carb	1	OD700	-1	1.406
78	A5	1x diff 2x bxb1	0	0.3	10	+	carb	1	mScarlet	50	356.37015046813303
79	A5	1x diff 2x bxb1	0	0.3	10	+	carb	1	sfGFP	50	510.0
80	A6	1x diff 2x bxb1	0	0.03	10	+	carb	1	OD600	-1	1.586
81	A6	1x diff 2x bxb1	0	0.03	10	+	carb	1	OD700	-1	1.4295
82	A6	1x diff 2x bxb1	0	0.03	10	+	carb	1	mScarlet	50	419.63226490749963
83	A6	1x diff 2x bxb1	0	0.03	10	+	carb	1	sfGFP	50	367.0
84	A7	split pir 2x bxb1	0	0.3	10	+	carb	1	OD600	-1	1.3165
85	A7	split pir 2x bxb1	0	0.3	10	+	carb	1	OD700	-1	1.153
86	A7	split pir 2x bxb1	0	0.3	10	+	carb	1	mScarlet	50	2200.6151894092745
87	A7	split pir 2x bxb1	0	0.3	10	+	carb	1	sfGFP	50	1072.0
88	A8	split pir 2x bxb1	0	0.03	10	+	carb	1	OD600	-1	1.5885
89	A8	split pir 2x bxb1	0	0.03	10	+	carb	1	OD700	-1	1.4375
90	A8	split pir 2x bxb1	0	0.03	10	+	carb	1	mScarlet	50	2286.080287563794
91	A8	split pir 2x bxb1	0	0.03	10	+	carb	1	sfGFP	50	481.0
92	A9	split pir 2x bxb1	0	0.3	10	+	carb	1	OD600	-1	1.3025
93	A9	split pir 2x bxb1	0	0.3	10	+	carb	1	OD700	-1	1.1375000000000002
94	A9	split pir 2x bxb1	0	0.3	10	+	carb	1	mScarlet	50	2164.7660828357803
95	A9	split pir 2x bxb1	0	0.3	10	+	carb	1	sfGFP	50	1539.5
96	B1	1x diff 2x bxb1	15	0.3	10	+	carb	1	OD600	-1	1.5269999999999997
97	B1	1x diff 2x bxb1	15	0.3	10	+	carb	1	OD700	-1	1.3605
98	B1	1x diff 2x bxb1	15	0.3	10	+	carb	1	mScarlet	50	380.0050282379537
99	B1	1x diff 2x bxb1	15	0.3	10	+	carb	1	sfGFP	50	11104.5
100	B10	split pir 2x bxb1	15	0.03	10	+	carb	1	OD600	-1	1.421
101	B10	split pir 2x bxb1	15	0.03	10	+	carb	1	OD700	-1	1.2429999999999999
102	B10	split pir 2x bxb1	15	0.03	10	+	carb	1	mScarlet	50	263.05551261633764
103	B10	split pir 2x bxb1	15	0.03	10	+	carb	1	sfGFP	50	18683.0
104	B11	split pir 2x bxb1	15	0.3	10	+	carb	1	OD600	-1	1.224
105	B11	split pir 2x bxb1	15	0.3	10	+	carb	1	OD700	-1	1.0255
106	B11	split pir 2x bxb1	15	0.3	10	+	carb	1	mScarlet	50	369.1709382821527
107	B11	split pir 2x bxb1	15	0.3	10	+	carb	1	sfGFP	50	10056.5
108	B12	split pir 2x bxb1	15	0.03	10	+	carb	1	OD600	-1	1.4420000000000002
109	B12	split pir 2x bxb1	15	0.03	10	+	carb	1	OD700	-1	1.264
110	B12	split pir 2x bxb1	15	0.03	10	+	carb	1	mScarlet	50	289.1746403123292
111	B12	split pir 2x bxb1	15	0.03	10	+	carb	1	sfGFP	50	18144.0
112	B13	1x diff 2x bxb1	15	0.3	10	+	kan	1	OD600	-1	1.4055
113	B13	1x diff 2x bxb1	15	0.3	10	+	kan	1	OD700	-1	1.218
114	B13	1x diff 2x bxb1	15	0.3	10	+	kan	1	mScarlet	50	241.54259832512133
115	B13	1x diff 2x bxb1	15	0.3	10	+	kan	1	sfGFP	50	8092.5
116	B14	1x diff 2x bxb1	15	0.03	10	+	kan	1	OD600	-1	1.5215
117	B14	1x diff 2x bxb1	15	0.03	10	+	kan	1	OD700	-1	1.3439999999999999
118	B14	1x diff 2x bxb1	15	0.03	10	+	kan	1	mScarlet	50	311.36037229188344
119	B14	1x diff 2x bxb1	15	0.03	10	+	kan	1	sfGFP	50	9325.5
120	B15	1x diff 2x bxb1	15	0.3	10	+	kan	1	OD600	-1	1.4689999999999999
121	B15	1x diff 2x bxb1	15	0.3	10	+	kan	1	OD700	-1	1.3025
122	B15	1x diff 2x bxb1	15	0.3	10	+	kan	1	mScarlet	50	314.2069086656209
123	B15	1x diff 2x bxb1	15	0.3	10	+	kan	1	sfGFP	50	11534.5
124	B16	1x diff 2x bxb1	15	0.03	10	+	kan	1	OD600	-1	1.5659999999999998
125	B16	1x diff 2x bxb1	15	0.03	10	+	kan	1	OD700	-1	1.4010000000000002
126	B16	1x diff 2x bxb1	15	0.03	10	+	kan	1	mScarlet	50	340.7918332227695
127	B16	1x diff 2x bxb1	15	0.03	10	+	kan	1	sfGFP	50	9436.5
128	B17	1x diff 2x bxb1	15	0.3	10	+	kan	1	OD600	-1	1.4475
129	B17	1x diff 2x bxb1	15	0.3	10	+	kan	1	OD700	-1	1.2735
130	B17	1x diff 2x bxb1	15	0.3	10	+	kan	1	mScarlet	50	308.5310876537443
131	B17	1x diff 2x bxb1	15	0.3	10	+	kan	1	sfGFP	50	10923.0
132	B18	1x diff 2x bxb1	15	0.03	10	+	kan	1	OD600	-1	1.5545
133	B18	1x diff 2x bxb1	15	0.03	10	+	kan	1	OD700	-1	1.3904999999999998
134	B18	1x diff 2x bxb1	15	0.03	10	+	kan	1	mScarlet	50	350.19402912390257
135	B18	1x diff 2x bxb1	15	0.03	10	+	kan	1	sfGFP	50	9069.5
136	B19	split pir 2x bxb1	15	0.3	10	+	kan	1	OD600	-1	0.623
137	B19	split pir 2x bxb1	15	0.3	10	+	kan	1	OD700	-1	0.506
138	B19	split pir 2x bxb1	15	0.3	10	+	kan	1	mScarlet	50	72.56184813870311
139	B19	split pir 2x bxb1	15	0.3	10	+	kan	1	sfGFP	50	1743.0
140	B2	1x diff 2x bxb1	15	0.03	10	+	carb	1	OD600	-1	1.5675
141	B2	1x diff 2x bxb1	15	0.03	10	+	carb	1	OD700	-1	1.408
142	B2	1x diff 2x bxb1	15	0.03	10	+	carb	1	mScarlet	50	457.08578289164603
143	B2	1x diff 2x bxb1	15	0.03	10	+	carb	1	sfGFP	50	8707.5
144	B20	split pir 2x bxb1	15	0.03	10	+	kan	1	OD600	-1	0.6305000000000001
145	B20	split pir 2x bxb1	15	0.03	10	+	kan	1	OD700	-1	0.507
146	B20	split pir 2x bxb1	15	0.03	10	+	kan	1	mScarlet	50	33.91796039826647
147	B20	split pir 2x bxb1	15	0.03	10	+	kan	1	sfGFP	50	1455.5
148	B21	split pir 2x bxb1	15	0.3	10	+	kan	1	OD600	-1	0.617
149	B21	split pir 2x bxb1	15	0.3	10	+	kan	1	OD700	-1	0.5045
150	B21	split pir 2x bxb1	15	0.3	10	+	kan	1	mScarlet	50	58.20840412082664
151	B21	split pir 2x bxb1	15	0.3	10	+	kan	1	sfGFP	50	1739.0
152	B22	split pir 2x bxb1	15	0.03	10	+	kan	1	OD600	-1	0.2865
153	B22	split pir 2x bxb1	15	0.03	10	+	kan	1	OD700	-1	0.2315
154	B22	split pir 2x bxb1	15	0.03	10	+	kan	1	mScarlet	50	15.820889755535209
155	B22	split pir 2x bxb1	15	0.03	10	+	kan	1	sfGFP	50	278.5
156	B23	split pir 2x bxb1	15	0.3	10	+	kan	1	OD600	-1	0.972
157	B23	split pir 2x bxb1	15	0.3	10	+	kan	1	OD700	-1	0.7905
158	B23	split pir 2x bxb1	15	0.3	10	+	kan	1	mScarlet	50	105.3228940400822
159	B23	split pir 2x bxb1	15	0.3	10	+	kan	1	sfGFP	50	7060.5
160	B24	split pir 2x bxb1	15	0.03	10	+	kan	1	OD600	-1	1.2894999999999999
161	B24	split pir 2x bxb1	15	0.03	10	+	kan	1	OD700	-1	1.0935
162	B24	split pir 2x bxb1	15	0.03	10	+	kan	1	mScarlet	50	256.620615238131
163	B24	split pir 2x bxb1	15	0.03	10	+	kan	1	sfGFP	50	10405.0
164	B3	1x diff 2x bxb1	15	0.3	10	+	carb	1	OD600	-1	1.542
165	B3	1x diff 2x bxb1	15	0.3	10	+	carb	1	OD700	-1	1.3820000000000001
166	B3	1x diff 2x bxb1	15	0.3	10	+	carb	1	mScarlet	50	371.56892953033156
167	B3	1x diff 2x bxb1	15	0.3	10	+	carb	1	sfGFP	50	10434.5
168	B4	1x diff 2x bxb1	15	0.03	10	+	carb	1	OD600	-1	1.5565000000000002
169	B4	1x diff 2x bxb1	15	0.03	10	+	carb	1	OD700	-1	1.392
170	B4	1x diff 2x bxb1	15	0.03	10	+	carb	1	mScarlet	50	422.84108772880376
171	B4	1x diff 2x bxb1	15	0.03	10	+	carb	1	sfGFP	50	9443.5
172	B5	1x diff 2x bxb1	15	0.3	10	+	carb	1	OD600	-1	1.5165000000000002
173	B5	1x diff 2x bxb1	15	0.3	10	+	carb	1	OD700	-1	1.35
174	B5	1x diff 2x bxb1	15	0.3	10	+	carb	1	mScarlet	50	344.0696629864673
175	B5	1x diff 2x bxb1	15	0.3	10	+	carb	1	sfGFP	50	10125.0
176	B6	1x diff 2x bxb1	15	0.03	10	+	carb	1	OD600	-1	1.5755
177	B6	1x diff 2x bxb1	15	0.03	10	+	carb	1	OD700	-1	1.4155000000000002
178	B6	1x diff 2x bxb1	15	0.03	10	+	carb	1	mScarlet	50	408.3151263549432
179	B6	1x diff 2x bxb1	15	0.03	10	+	carb	1	sfGFP	50	9693.0
180	B7	split pir 2x bxb1	15	0.3	10	+	carb	1	OD600	-1	1.1684999999999999
181	B7	split pir 2x bxb1	15	0.3	10	+	carb	1	OD700	-1	0.9690000000000001
182	B7	split pir 2x bxb1	15	0.3	10	+	carb	1	mScarlet	50	250.15121438872754
183	B7	split pir 2x bxb1	15	0.3	10	+	carb	1	sfGFP	50	9851.5
184	B8	split pir 2x bxb1	15	0.03	10	+	carb	1	OD600	-1	1.4405
185	B8	split pir 2x bxb1	15	0.03	10	+	carb	1	OD700	-1	1.2650000000000001
186	B8	split pir 2x bxb1	15	0.03	10	+	carb	1	mScarlet	50	442.02501771423476
187	B8	split pir 2x bxb1	15	0.03	10	+	carb	1	sfGFP	50	18636.5
188	B9	split pir 2x bxb1	15	0.3	10	+	carb	1	OD600	-1	1.177
189	B9	split pir 2x bxb1	15	0.3	10	+	carb	1	OD700	-1	0.982
190	B9	split pir 2x bxb1	15	0.3	10	+	carb	1	mScarlet	50	276.63262853228565
191	B9	split pir 2x bxb1	15	0.3	10	+	carb	1	sfGFP	50	10493.0
192	C1	1x diff 2x bxb1	20	0.3	10	+	carb	1	OD600	-1	1.503
193	C1	1x diff 2x bxb1	20	0.3	10	+	carb	1	OD700	-1	1.3375
194	C1	1x diff 2x bxb1	20	0.3	10	+	carb	1	mScarlet	50	387.8028127284346
195	C1	1x diff 2x bxb1	20	0.3	10	+	carb	1	sfGFP	50	15614.5
196	C10	split pir 2x bxb1	20	0.03	10	+	carb	1	OD600	-1	1.4395
197	C10	split pir 2x bxb1	20	0.03	10	+	carb	1	OD700	-1	1.261
198	C10	split pir 2x bxb1	20	0.03	10	+	carb	1	mScarlet	50	176.52080685471702
199	C10	split pir 2x bxb1	20	0.03	10	+	carb	1	sfGFP	50	19244.0
200	C11	split pir 2x bxb1	20	0.3	10	+	carb	1	OD600	-1	1.2275
201	C11	split pir 2x bxb1	20	0.3	10	+	carb	1	OD700	-1	1.023
202	C11	split pir 2x bxb1	20	0.3	10	+	carb	1	mScarlet	50	338.8768905713461
203	C11	split pir 2x bxb1	20	0.3	10	+	carb	1	sfGFP	50	8616.0
204	C12	split pir 2x bxb1	20	0.03	10	+	carb	1	OD600	-1	1.3915
205	C12	split pir 2x bxb1	20	0.03	10	+	carb	1	OD700	-1	1.213
206	C12	split pir 2x bxb1	20	0.03	10	+	carb	1	mScarlet	50	172.25962816190994
207	C12	split pir 2x bxb1	20	0.03	10	+	carb	1	sfGFP	50	18986.0
208	C13	1x diff 2x bxb1	20	0.3	10	+	kan	1	OD600	-1	1.3735
209	C13	1x diff 2x bxb1	20	0.3	10	+	kan	1	OD700	-1	1.1825
210	C13	1x diff 2x bxb1	20	0.3	10	+	kan	1	mScarlet	50	183.00745943971887
211	C13	1x diff 2x bxb1	20	0.3	10	+	kan	1	sfGFP	50	9470.5
212	C14	1x diff 2x bxb1	20	0.03	10	+	kan	1	OD600	-1	1.5259999999999998
213	C14	1x diff 2x bxb1	20	0.03	10	+	kan	1	OD700	-1	1.3465
214	C14	1x diff 2x bxb1	20	0.03	10	+	kan	1	mScarlet	50	245.83828048912522
215	C14	1x diff 2x bxb1	20	0.03	10	+	kan	1	sfGFP	50	13336.5
216	C15	1x diff 2x bxb1	20	0.3	10	+	kan	1	OD600	-1	1.5314999999999999
217	C15	1x diff 2x bxb1	20	0.3	10	+	kan	1	OD700	-1	1.3605
218	C15	1x diff 2x bxb1	20	0.3	10	+	kan	1	mScarlet	50	344.43194943403387
219	C15	1x diff 2x bxb1	20	0.3	10	+	kan	1	sfGFP	50	12523.0
220	C16	1x diff 2x bxb1	20	0.03	10	+	kan	1	OD600	-1	1.4900000000000002
221	C16	1x diff 2x bxb1	20	0.03	10	+	kan	1	OD700	-1	1.3094999999999999
222	C16	1x diff 2x bxb1	20	0.03	10	+	kan	1	mScarlet	50	235.71151169285903
223	C16	1x diff 2x bxb1	20	0.03	10	+	kan	1	sfGFP	50	14135.5
224	C17	1x diff 2x bxb1	20	0.3	10	+	kan	1	OD600	-1	1.45
225	C17	1x diff 2x bxb1	20	0.3	10	+	kan	1	OD700	-1	1.275
226	C17	1x diff 2x bxb1	20	0.3	10	+	kan	1	mScarlet	50	315.3282714795175
227	C17	1x diff 2x bxb1	20	0.3	10	+	kan	1	sfGFP	50	14166.5
228	C18	1x diff 2x bxb1	20	0.03	10	+	kan	1	OD600	-1	1.4915
229	C18	1x diff 2x bxb1	20	0.03	10	+	kan	1	OD700	-1	1.3145
230	C18	1x diff 2x bxb1	20	0.03	10	+	kan	1	mScarlet	50	254.9471968850853
231	C18	1x diff 2x bxb1	20	0.03	10	+	kan	1	sfGFP	50	13840.0
232	C19	split pir 2x bxb1	20	0.3	10	+	kan	1	OD600	-1	0.5985
233	C19	split pir 2x bxb1	20	0.3	10	+	kan	1	OD700	-1	0.483
234	C19	split pir 2x bxb1	20	0.3	10	+	kan	1	mScarlet	50	67.05854448281058
235	C19	split pir 2x bxb1	20	0.3	10	+	kan	1	sfGFP	50	946.5
236	C2	1x diff 2x bxb1	20	0.03	10	+	carb	1	OD600	-1	1.5495
237	C2	1x diff 2x bxb1	20	0.03	10	+	carb	1	OD700	-1	1.388
238	C2	1x diff 2x bxb1	20	0.03	10	+	carb	1	mScarlet	50	379.43572096320617
239	C2	1x diff 2x bxb1	20	0.03	10	+	carb	1	sfGFP	50	14441.5
240	C20	split pir 2x bxb1	20	0.03	10	+	kan	1	OD600	-1	0.6425000000000001
241	C20	split pir 2x bxb1	20	0.03	10	+	kan	1	OD700	-1	0.519
242	C20	split pir 2x bxb1	20	0.03	10	+	kan	1	mScarlet	50	29.311746993491212
243	C20	split pir 2x bxb1	20	0.03	10	+	kan	1	sfGFP	50	3115.5
244	C21	split pir 2x bxb1	20	0.3	10	+	kan	1	OD600	-1	0.5854999999999999
245	C21	split pir 2x bxb1	20	0.3	10	+	kan	1	OD700	-1	0.4745
246	C21	split pir 2x bxb1	20	0.3	10	+	kan	1	mScarlet	50	51.04893384748682
247	C21	split pir 2x bxb1	20	0.3	10	+	kan	1	sfGFP	50	1038.5
248	C22	split pir 2x bxb1	20	0.03	10	+	kan	1	OD600	-1	0.2635
249	C22	split pir 2x bxb1	20	0.03	10	+	kan	1	OD700	-1	0.212
250	C22	split pir 2x bxb1	20	0.03	10	+	kan	1	mScarlet	50	16.25218314549544
251	C22	split pir 2x bxb1	20	0.03	10	+	kan	1	sfGFP	50	277.5
252	C23	split pir 2x bxb1	20	0.3	10	+	kan	1	OD600	-1	0.971
253	C23	split pir 2x bxb1	20	0.3	10	+	kan	1	OD700	-1	0.7905
254	C23	split pir 2x bxb1	20	0.3	10	+	kan	1	mScarlet	50	89.88259067950595
255	C23	split pir 2x bxb1	20	0.3	10	+	kan	1	sfGFP	50	5543.5
256	C24	split pir 2x bxb1	20	0.03	10	+	kan	1	OD600	-1	1.2305000000000001
257	C24	split pir 2x bxb1	20	0.03	10	+	kan	1	OD700	-1	1.034
258	C24	split pir 2x bxb1	20	0.03	10	+	kan	1	mScarlet	50	92.74637878884188
259	C24	split pir 2x bxb1	20	0.03	10	+	kan	1	sfGFP	50	12199.5
260	C3	1x diff 2x bxb1	20	0.3	10	+	carb	1	OD600	-1	1.501
261	C3	1x diff 2x bxb1	20	0.3	10	+	carb	1	OD700	-1	1.3290000000000002
262	C3	1x diff 2x bxb1	20	0.3	10	+	carb	1	mScarlet	50	388.2513578539933
263	C3	1x diff 2x bxb1	20	0.3	10	+	carb	1	sfGFP	50	15528.0
264	C4	1x diff 2x bxb1	20	0.03	10	+	carb	1	OD600	-1	1.533
265	C4	1x diff 2x bxb1	20	0.03	10	+	carb	1	OD700	-1	1.366
266	C4	1x diff 2x bxb1	20	0.03	10	+	carb	1	mScarlet	50	346.1398712582764
267	C4	1x diff 2x bxb1	20	0.03	10	+	carb	1	sfGFP	50	14881.0
268	C5	1x diff 2x bxb1	20	0.3	10	+	carb	1	OD600	-1	1.531
269	C5	1x diff 2x bxb1	20	0.3	10	+	carb	1	OD700	-1	1.3639999999999999
270	C5	1x diff 2x bxb1	20	0.3	10	+	carb	1	mScarlet	50	358.8371486587056
271	C5	1x diff 2x bxb1	20	0.3	10	+	carb	1	sfGFP	50	14902.0
272	C6	1x diff 2x bxb1	20	0.03	10	+	carb	1	OD600	-1	1.536
273	C6	1x diff 2x bxb1	20	0.03	10	+	carb	1	OD700	-1	1.37
274	C6	1x diff 2x bxb1	20	0.03	10	+	carb	1	mScarlet	50	334.149915017382
275	C6	1x diff 2x bxb1	20	0.03	10	+	carb	1	sfGFP	50	15111.0
276	C7	split pir 2x bxb1	20	0.3	10	+	carb	1	OD600	-1	1.175
277	C7	split pir 2x bxb1	20	0.3	10	+	carb	1	OD700	-1	0.9710000000000001
278	C7	split pir 2x bxb1	20	0.3	10	+	carb	1	mScarlet	50	219.30511113877185
279	C7	split pir 2x bxb1	20	0.3	10	+	carb	1	sfGFP	50	8269.5
280	C8	split pir 2x bxb1	20	0.03	10	+	carb	1	OD600	-1	1.4205
281	C8	split pir 2x bxb1	20	0.03	10	+	carb	1	OD700	-1	1.2429999999999999
282	C8	split pir 2x bxb1	20	0.03	10	+	carb	1	mScarlet	50	234.90068011973378
283	C8	split pir 2x bxb1	20	0.03	10	+	carb	1	sfGFP	50	20680.5
284	C9	split pir 2x bxb1	20	0.3	10	+	carb	1	OD600	-1	1.209
285	C9	split pir 2x bxb1	20	0.3	10	+	carb	1	OD700	-1	1.01
286	C9	split pir 2x bxb1	20	0.3	10	+	carb	1	mScarlet	50	248.09825785251684
287	C9	split pir 2x bxb1	20	0.3	10	+	carb	1	sfGFP	50	8850.0
288	D1	1x diff 2x bxb1	30	0.3	10	+	carb	1	OD600	-1	1.511
289	D1	1x diff 2x bxb1	30	0.3	10	+	carb	1	OD700	-1	1.339
290	D1	1x diff 2x bxb1	30	0.3	10	+	carb	1	mScarlet	50	384.68024858512257
291	D1	1x diff 2x bxb1	30	0.3	10	+	carb	1	sfGFP	50	17774.5
292	D10	split pir 2x bxb1	30	0.03	10	+	carb	1	OD600	-1	1.3555
293	D10	split pir 2x bxb1	30	0.03	10	+	carb	1	OD700	-1	1.172
294	D10	split pir 2x bxb1	30	0.03	10	+	carb	1	mScarlet	50	136.807311507179
295	D10	split pir 2x bxb1	30	0.03	10	+	carb	1	sfGFP	50	18371.5
296	D11	split pir 2x bxb1	30	0.3	10	+	carb	1	OD600	-1	1.217
297	D11	split pir 2x bxb1	30	0.3	10	+	carb	1	OD700	-1	1.0219999999999998
298	D11	split pir 2x bxb1	30	0.3	10	+	carb	1	mScarlet	50	325.8518301945472
299	D11	split pir 2x bxb1	30	0.3	10	+	carb	1	sfGFP	50	8225.5
300	D12	split pir 2x bxb1	30	0.03	10	+	carb	1	OD600	-1	1.392
301	D12	split pir 2x bxb1	30	0.03	10	+	carb	1	OD700	-1	1.2015
302	D12	split pir 2x bxb1	30	0.03	10	+	carb	1	mScarlet	50	135.2719070389206
303	D12	split pir 2x bxb1	30	0.03	10	+	carb	1	sfGFP	50	18236.0
304	D13	1x diff 2x bxb1	30	0.3	10	+	kan	1	OD600	-1	1.3479999999999999
305	D13	1x diff 2x bxb1	30	0.3	10	+	kan	1	OD700	-1	1.1525
306	D13	1x diff 2x bxb1	30	0.3	10	+	kan	1	mScarlet	50	138.5152333314215
307	D13	1x diff 2x bxb1	30	0.3	10	+	kan	1	sfGFP	50	10078.0
308	D14	1x diff 2x bxb1	30	0.03	10	+	kan	1	OD600	-1	1.512
309	D14	1x diff 2x bxb1	30	0.03	10	+	kan	1	OD700	-1	1.3319999999999999
310	D14	1x diff 2x bxb1	30	0.03	10	+	kan	1	mScarlet	50	163.59925689150853
311	D14	1x diff 2x bxb1	30	0.03	10	+	kan	1	sfGFP	50	16091.5
312	D15	1x diff 2x bxb1	30	0.3	10	+	kan	1	OD600	-1	1.5265
313	D15	1x diff 2x bxb1	30	0.3	10	+	kan	1	OD700	-1	1.3505
314	D15	1x diff 2x bxb1	30	0.3	10	+	kan	1	mScarlet	50	336.2546267603879
315	D15	1x diff 2x bxb1	30	0.3	10	+	kan	1	sfGFP	50	14292.5
316	D16	1x diff 2x bxb1	30	0.03	10	+	kan	1	OD600	-1	1.4609999999999999
317	D16	1x diff 2x bxb1	30	0.03	10	+	kan	1	OD700	-1	1.271
318	D16	1x diff 2x bxb1	30	0.03	10	+	kan	1	mScarlet	50	164.2893263154449
319	D16	1x diff 2x bxb1	30	0.03	10	+	kan	1	sfGFP	50	16701.0
320	D17	1x diff 2x bxb1	30	0.3	10	+	kan	1	OD600	-1	1.5105
321	D17	1x diff 2x bxb1	30	0.3	10	+	kan	1	OD700	-1	1.33
322	D17	1x diff 2x bxb1	30	0.3	10	+	kan	1	mScarlet	50	322.556748695251
323	D17	1x diff 2x bxb1	30	0.3	10	+	kan	1	sfGFP	50	14453.5
324	D18	1x diff 2x bxb1	30	0.03	10	+	kan	1	OD600	-1	1.4625
325	D18	1x diff 2x bxb1	30	0.03	10	+	kan	1	OD700	-1	1.274
326	D18	1x diff 2x bxb1	30	0.03	10	+	kan	1	mScarlet	50	172.725425023067
327	D18	1x diff 2x bxb1	30	0.03	10	+	kan	1	sfGFP	50	17088.5
328	D19	split pir 2x bxb1	30	0.3	10	+	kan	1	OD600	-1	0.584
329	D19	split pir 2x bxb1	30	0.3	10	+	kan	1	OD700	-1	0.47250000000000003
330	D19	split pir 2x bxb1	30	0.3	10	+	kan	1	mScarlet	50	65.17810530258396
331	D19	split pir 2x bxb1	30	0.3	10	+	kan	1	sfGFP	50	743.5
332	D2	1x diff 2x bxb1	30	0.03	10	+	carb	1	OD600	-1	1.512
333	D2	1x diff 2x bxb1	30	0.03	10	+	carb	1	OD700	-1	1.343
334	D2	1x diff 2x bxb1	30	0.03	10	+	carb	1	mScarlet	50	315.9838374322571
335	D2	1x diff 2x bxb1	30	0.03	10	+	carb	1	sfGFP	50	17982.0
336	D20	split pir 2x bxb1	30	0.03	10	+	kan	1	OD600	-1	0.5415000000000001
337	D20	split pir 2x bxb1	30	0.03	10	+	kan	1	OD700	-1	0.4305
338	D20	split pir 2x bxb1	30	0.03	10	+	kan	1	mScarlet	50	16.30393835229067
339	D20	split pir 2x bxb1	30	0.03	10	+	kan	1	sfGFP	50	1200.0
340	D21	split pir 2x bxb1	30	0.3	10	+	kan	1	OD600	-1	0.5780000000000001
341	D21	split pir 2x bxb1	30	0.3	10	+	kan	1	OD700	-1	0.471
342	D21	split pir 2x bxb1	30	0.3	10	+	kan	1	mScarlet	50	50.39336789474727
343	D21	split pir 2x bxb1	30	0.3	10	+	kan	1	sfGFP	50	829.0
344	D22	split pir 2x bxb1	30	0.03	10	+	kan	1	OD600	-1	0.22949999999999998
345	D22	split pir 2x bxb1	30	0.03	10	+	kan	1	OD700	-1	0.1855
346	D22	split pir 2x bxb1	30	0.03	10	+	kan	1	mScarlet	50	15.286085951984525
347	D22	split pir 2x bxb1	30	0.03	10	+	kan	1	sfGFP	50	263.5
348	D23	split pir 2x bxb1	30	0.3	10	+	kan	1	OD600	-1	0.9595
349	D23	split pir 2x bxb1	30	0.3	10	+	kan	1	OD700	-1	0.782
350	D23	split pir 2x bxb1	30	0.3	10	+	kan	1	mScarlet	50	88.89924175039663
351	D23	split pir 2x bxb1	30	0.3	10	+	kan	1	sfGFP	50	5104.5
352	D24	split pir 2x bxb1	30	0.03	10	+	kan	1	OD600	-1	1.1535
353	D24	split pir 2x bxb1	30	0.03	10	+	kan	1	OD700	-1	0.9545
354	D24	split pir 2x bxb1	30	0.03	10	+	kan	1	mScarlet	50	46.45997217830997
355	D24	split pir 2x bxb1	30	0.03	10	+	kan	1	sfGFP	50	11831.0
356	D3	1x diff 2x bxb1	30	0.3	10	+	carb	1	OD600	-1	1.4985
357	D3	1x diff 2x bxb1	30	0.3	10	+	carb	1	OD700	-1	1.326
358	D3	1x diff 2x bxb1	30	0.3	10	+	carb	1	mScarlet	50	378.10733732212867
359	D3	1x diff 2x bxb1	30	0.3	10	+	carb	1	sfGFP	50	17451.5
360	D4	1x diff 2x bxb1	30	0.03	10	+	carb	1	OD600	-1	1.508
361	D4	1x diff 2x bxb1	30	0.03	10	+	carb	1	OD700	-1	1.339
362	D4	1x diff 2x bxb1	30	0.03	10	+	carb	1	mScarlet	50	289.6921923802814
363	D4	1x diff 2x bxb1	30	0.03	10	+	carb	1	sfGFP	50	17677.5
364	D5	1x diff 2x bxb1	30	0.3	10	+	carb	1	OD600	-1	1.5230000000000001
365	D5	1x diff 2x bxb1	30	0.3	10	+	carb	1	OD700	-1	1.3559999999999999
366	D5	1x diff 2x bxb1	30	0.3	10	+	carb	1	mScarlet	50	356.1113744341569
367	D5	1x diff 2x bxb1	30	0.3	10	+	carb	1	sfGFP	50	16821.5
368	D6	1x diff 2x bxb1	30	0.03	10	+	carb	1	OD600	-1	1.522
369	D6	1x diff 2x bxb1	30	0.03	10	+	carb	1	OD700	-1	1.355
370	D6	1x diff 2x bxb1	30	0.03	10	+	carb	1	mScarlet	50	279.78969614679454
371	D6	1x diff 2x bxb1	30	0.03	10	+	carb	1	sfGFP	50	17542.0
372	D7	split pir 2x bxb1	30	0.3	10	+	carb	1	OD600	-1	1.1435
373	D7	split pir 2x bxb1	30	0.3	10	+	carb	1	OD700	-1	0.9464999999999999
374	D7	split pir 2x bxb1	30	0.3	10	+	carb	1	mScarlet	50	219.25335593197664
375	D7	split pir 2x bxb1	30	0.3	10	+	carb	1	sfGFP	50	7787.5
376	D8	split pir 2x bxb1	30	0.03	10	+	carb	1	OD600	-1	1.3519999999999999
377	D8	split pir 2x bxb1	30	0.03	10	+	carb	1	OD700	-1	1.167
378	D8	split pir 2x bxb1	30	0.03	10	+	carb	1	mScarlet	50	161.64981076888827
379	D8	split pir 2x bxb1	30	0.03	10	+	carb	1	sfGFP	50	20085.5
380	D9	split pir 2x bxb1	30	0.3	10	+	carb	1	OD600	-1	1.1709999999999998
381	D9	split pir 2x bxb1	30	0.3	10	+	carb	1	OD700	-1	0.9715
382	D9	split pir 2x bxb1	30	0.3	10	+	carb	1	mScarlet	50	242.69846461021476
383	D9	split pir 2x bxb1	30	0.3	10	+	carb	1	sfGFP	50	8303.0
384	E1	1x diff 2x bxb1	0	0.3	50	+	carb	1	OD600	-1	1.5425
385	E1	1x diff 2x bxb1	0	0.3	50	+	carb	1	OD700	-1	1.3770000000000002
386	E1	1x diff 2x bxb1	0	0.3	50	+	carb	1	mScarlet	50	390.8908734005499
387	E1	1x diff 2x bxb1	0	0.3	50	+	carb	1	sfGFP	50	339.5
388	E10	split pir 2x bxb1	0	0.03	50	+	carb	1	OD600	-1	1.538
389	E10	split pir 2x bxb1	0	0.03	50	+	carb	1	OD700	-1	1.3805
390	E10	split pir 2x bxb1	0	0.03	50	+	carb	1	mScarlet	50	1774.324802772583
391	E10	split pir 2x bxb1	0	0.03	50	+	carb	1	sfGFP	50	499.0
392	E11	split pir 2x bxb1	0	0.3	50	+	carb	1	OD600	-1	1.1745
393	E11	split pir 2x bxb1	0	0.3	50	+	carb	1	OD700	-1	1.0115
394	E11	split pir 2x bxb1	0	0.3	50	+	carb	1	mScarlet	50	1736.5262500764684
395	E11	split pir 2x bxb1	0	0.3	50	+	carb	1	sfGFP	50	1798.5
396	E12	split pir 2x bxb1	0	0.03	50	+	carb	1	OD600	-1	1.5535
397	E12	split pir 2x bxb1	0	0.03	50	+	carb	1	OD700	-1	1.3985
398	E12	split pir 2x bxb1	0	0.03	50	+	carb	1	mScarlet	50	1924.1561264447669
399	E12	split pir 2x bxb1	0	0.03	50	+	carb	1	sfGFP	50	649.0
400	E13	1x diff 2x bxb1	0	0.3	50	+	kan	1	OD600	-1	1.3965
401	E13	1x diff 2x bxb1	0	0.3	50	+	kan	1	OD700	-1	1.214
402	E13	1x diff 2x bxb1	0	0.3	50	+	kan	1	mScarlet	50	237.95423732065223
403	E13	1x diff 2x bxb1	0	0.3	50	+	kan	1	sfGFP	50	259.5
404	E14	1x diff 2x bxb1	0	0.03	50	+	kan	1	OD600	-1	1.5645
405	E14	1x diff 2x bxb1	0	0.03	50	+	kan	1	OD700	-1	1.398
406	E14	1x diff 2x bxb1	0	0.03	50	+	kan	1	mScarlet	50	317.07069677495684
407	E14	1x diff 2x bxb1	0	0.03	50	+	kan	1	sfGFP	50	282.5
408	E15	1x diff 2x bxb1	0	0.3	50	+	kan	1	OD600	-1	1.533
409	E15	1x diff 2x bxb1	0	0.3	50	+	kan	1	OD700	-1	1.3639999999999999
410	E15	1x diff 2x bxb1	0	0.3	50	+	kan	1	mScarlet	50	358.07807229237557
411	E15	1x diff 2x bxb1	0	0.3	50	+	kan	1	sfGFP	50	305.5
412	E16	1x diff 2x bxb1	0	0.03	50	+	kan	1	OD600	-1	1.5405000000000002
413	E16	1x diff 2x bxb1	0	0.03	50	+	kan	1	OD700	-1	1.3764999999999998
414	E16	1x diff 2x bxb1	0	0.03	50	+	kan	1	mScarlet	50	305.356768303637
415	E16	1x diff 2x bxb1	0	0.03	50	+	kan	1	sfGFP	50	300.0
416	E17	1x diff 2x bxb1	0	0.3	50	+	kan	1	OD600	-1	1.516
417	E17	1x diff 2x bxb1	0	0.3	50	+	kan	1	OD700	-1	1.347
418	E17	1x diff 2x bxb1	0	0.3	50	+	kan	1	mScarlet	50	334.99525006170404
419	E17	1x diff 2x bxb1	0	0.3	50	+	kan	1	sfGFP	50	293.5
420	E18	1x diff 2x bxb1	0	0.03	50	+	kan	1	OD600	-1	1.546
421	E18	1x diff 2x bxb1	0	0.03	50	+	kan	1	OD700	-1	1.3815
422	E18	1x diff 2x bxb1	0	0.03	50	+	kan	1	mScarlet	50	341.89594430106774
423	E18	1x diff 2x bxb1	0	0.03	50	+	kan	1	sfGFP	50	314.5
424	E19	split pir 2x bxb1	0	0.3	50	+	kan	1	OD600	-1	0.5355000000000001
425	E19	split pir 2x bxb1	0	0.3	50	+	kan	1	OD700	-1	0.4455
426	E19	split pir 2x bxb1	0	0.3	50	+	kan	1	mScarlet	50	378.65939286127775
427	E19	split pir 2x bxb1	0	0.3	50	+	kan	1	sfGFP	50	263.5
428	E2	1x diff 2x bxb1	0	0.03	50	+	carb	1	OD600	-1	1.5885
429	E2	1x diff 2x bxb1	0	0.03	50	+	carb	1	OD700	-1	1.4344999999999999
430	E2	1x diff 2x bxb1	0	0.03	50	+	carb	1	mScarlet	50	440.5413684527716
431	E2	1x diff 2x bxb1	0	0.03	50	+	carb	1	sfGFP	50	353.5
432	E20	split pir 2x bxb1	0	0.03	50	+	kan	1	OD600	-1	0.867
433	E20	split pir 2x bxb1	0	0.03	50	+	kan	1	OD700	-1	0.706
434	E20	split pir 2x bxb1	0	0.03	50	+	kan	1	mScarlet	50	126.3182562633462
435	E20	split pir 2x bxb1	0	0.03	50	+	kan	1	sfGFP	50	203.0
436	E21	split pir 2x bxb1	0	0.3	50	+	kan	1	OD600	-1	0.574
437	E21	split pir 2x bxb1	0	0.3	50	+	kan	1	OD700	-1	0.477
438	E21	split pir 2x bxb1	0	0.3	50	+	kan	1	mScarlet	50	339.29093222570793
439	E21	split pir 2x bxb1	0	0.3	50	+	kan	1	sfGFP	50	272.5
440	E22	split pir 2x bxb1	0	0.03	50	+	kan	1	OD600	-1	0.47
441	E22	split pir 2x bxb1	0	0.03	50	+	kan	1	OD700	-1	0.383
442	E22	split pir 2x bxb1	0	0.03	50	+	kan	1	mScarlet	50	22.514563167717984
443	E22	split pir 2x bxb1	0	0.03	50	+	kan	1	sfGFP	50	187.0
444	E23	split pir 2x bxb1	0	0.3	50	+	kan	1	OD600	-1	0.989
445	E23	split pir 2x bxb1	0	0.3	50	+	kan	1	OD700	-1	0.8435
446	E23	split pir 2x bxb1	0	0.3	50	+	kan	1	mScarlet	50	1122.4679731866909
447	E23	split pir 2x bxb1	0	0.3	50	+	kan	1	sfGFP	50	317.0
448	E24	split pir 2x bxb1	0	0.03	50	+	kan	1	OD600	-1	1.3650000000000002
449	E24	split pir 2x bxb1	0	0.03	50	+	kan	1	OD700	-1	1.185
450	E24	split pir 2x bxb1	0	0.03	50	+	kan	1	mScarlet	50	740.3765331531237
451	E24	split pir 2x bxb1	0	0.03	50	+	kan	1	sfGFP	50	316.0
452	E3	1x diff 2x bxb1	0	0.3	50	+	carb	1	OD600	-1	1.5354999999999999
453	E3	1x diff 2x bxb1	0	0.3	50	+	carb	1	OD700	-1	1.3685
454	E3	1x diff 2x bxb1	0	0.3	50	+	carb	1	mScarlet	50	387.8890714064267
455	E3	1x diff 2x bxb1	0	0.3	50	+	carb	1	sfGFP	50	367.5
456	E4	1x diff 2x bxb1	0	0.03	50	+	carb	1	OD600	-1	1.5685
457	E4	1x diff 2x bxb1	0	0.03	50	+	carb	1	OD700	-1	1.4085
458	E4	1x diff 2x bxb1	0	0.03	50	+	carb	1	mScarlet	50	387.1127433044983
459	E4	1x diff 2x bxb1	0	0.03	50	+	carb	1	sfGFP	50	290.0
460	E5	1x diff 2x bxb1	0	0.3	50	+	carb	1	OD600	-1	1.555
461	E5	1x diff 2x bxb1	0	0.3	50	+	carb	1	OD700	-1	1.392
462	E5	1x diff 2x bxb1	0	0.3	50	+	carb	1	mScarlet	50	375.51957698236725
463	E5	1x diff 2x bxb1	0	0.3	50	+	carb	1	sfGFP	50	358.5
464	E6	1x diff 2x bxb1	0	0.03	50	+	carb	1	OD600	-1	1.5825
465	E6	1x diff 2x bxb1	0	0.03	50	+	carb	1	OD700	-1	1.4220000000000002
466	E6	1x diff 2x bxb1	0	0.03	50	+	carb	1	mScarlet	50	386.18114958218416
467	E6	1x diff 2x bxb1	0	0.03	50	+	carb	1	sfGFP	50	300.0
468	E7	split pir 2x bxb1	0	0.3	50	+	carb	1	OD600	-1	1.19
469	E7	split pir 2x bxb1	0	0.3	50	+	carb	1	OD700	-1	1.0285
470	E7	split pir 2x bxb1	0	0.3	50	+	carb	1	mScarlet	50	1753.4329509629092
471	E7	split pir 2x bxb1	0	0.3	50	+	carb	1	sfGFP	50	638.0
472	E8	split pir 2x bxb1	0	0.03	50	+	carb	1	OD600	-1	1.5534999999999999
473	E8	split pir 2x bxb1	0	0.03	50	+	carb	1	OD700	-1	1.3940000000000001
474	E8	split pir 2x bxb1	0	0.03	50	+	carb	1	mScarlet	50	2140.510142584417
475	E8	split pir 2x bxb1	0	0.03	50	+	carb	1	sfGFP	50	472.0
476	E9	split pir 2x bxb1	0	0.3	50	+	carb	1	OD600	-1	1.2235
477	E9	split pir 2x bxb1	0	0.3	50	+	carb	1	OD700	-1	1.0619999999999998
478	E9	split pir 2x bxb1	0	0.3	50	+	carb	1	mScarlet	50	1970.75306429607
479	E9	split pir 2x bxb1	0	0.3	50	+	carb	1	sfGFP	50	795.0
480	F1	1x diff 2x bxb1	15	0.3	50	+	carb	1	OD600	-1	1.492
481	F1	1x diff 2x bxb1	15	0.3	50	+	carb	1	OD700	-1	1.3195000000000001
482	F1	1x diff 2x bxb1	15	0.3	50	+	carb	1	mScarlet	50	354.9037529422683
483	F1	1x diff 2x bxb1	15	0.3	50	+	carb	1	sfGFP	50	14734.5
484	F10	split pir 2x bxb1	15	0.03	50	+	carb	1	OD600	-1	0.946
485	F10	split pir 2x bxb1	15	0.03	50	+	carb	1	OD700	-1	0.7815
486	F10	split pir 2x bxb1	15	0.03	50	+	carb	1	mScarlet	50	222.3931718108871
487	F10	split pir 2x bxb1	15	0.03	50	+	carb	1	sfGFP	50	19706.0
488	F11	split pir 2x bxb1	15	0.3	50	+	carb	1	OD600	-1	0.56
489	F11	split pir 2x bxb1	15	0.3	50	+	carb	1	OD700	-1	0.46299999999999997
490	F11	split pir 2x bxb1	15	0.3	50	+	carb	1	mScarlet	50	487.1728097752717
491	F11	split pir 2x bxb1	15	0.3	50	+	carb	1	sfGFP	50	6287.5
492	F12	split pir 2x bxb1	15	0.03	50	+	carb	1	OD600	-1	0.992
493	F12	split pir 2x bxb1	15	0.03	50	+	carb	1	OD700	-1	0.8255000000000001
494	F12	split pir 2x bxb1	15	0.03	50	+	carb	1	mScarlet	50	213.11173805894296
495	F12	split pir 2x bxb1	15	0.03	50	+	carb	1	sfGFP	50	20590.0
496	F13	1x diff 2x bxb1	15	0.3	50	+	kan	1	OD600	-1	1.2694999999999999
497	F13	1x diff 2x bxb1	15	0.3	50	+	kan	1	OD700	-1	1.0795
498	F13	1x diff 2x bxb1	15	0.3	50	+	kan	1	mScarlet	50	258.0180058216021
499	F13	1x diff 2x bxb1	15	0.3	50	+	kan	1	sfGFP	50	8155.0
500	F14	1x diff 2x bxb1	15	0.03	50	+	kan	1	OD600	-1	1.4665000000000001
501	F14	1x diff 2x bxb1	15	0.03	50	+	kan	1	OD700	-1	1.283
502	F14	1x diff 2x bxb1	15	0.03	50	+	kan	1	mScarlet	50	284.2061404599873
503	F14	1x diff 2x bxb1	15	0.03	50	+	kan	1	sfGFP	50	11927.0
504	F15	1x diff 2x bxb1	15	0.3	50	+	kan	1	OD600	-1	1.4085
505	F15	1x diff 2x bxb1	15	0.3	50	+	kan	1	OD700	-1	1.2215
506	F15	1x diff 2x bxb1	15	0.3	50	+	kan	1	mScarlet	50	307.16820054146996
507	F15	1x diff 2x bxb1	15	0.3	50	+	kan	1	sfGFP	50	13742.0
508	F16	1x diff 2x bxb1	15	0.03	50	+	kan	1	OD600	-1	1.5130000000000001
509	F16	1x diff 2x bxb1	15	0.03	50	+	kan	1	OD700	-1	1.3365
510	F16	1x diff 2x bxb1	15	0.03	50	+	kan	1	mScarlet	50	324.4199361398792
511	F16	1x diff 2x bxb1	15	0.03	50	+	kan	1	sfGFP	50	12461.0
512	F17	1x diff 2x bxb1	15	0.3	50	+	kan	1	OD600	-1	1.4075
513	F17	1x diff 2x bxb1	15	0.3	50	+	kan	1	OD700	-1	1.2189999999999999
514	F17	1x diff 2x bxb1	15	0.3	50	+	kan	1	mScarlet	50	313.87912568925117
515	F17	1x diff 2x bxb1	15	0.3	50	+	kan	1	sfGFP	50	13860.5
516	F18	1x diff 2x bxb1	15	0.03	50	+	kan	1	OD600	-1	1.5095
517	F18	1x diff 2x bxb1	15	0.03	50	+	kan	1	OD700	-1	1.3264999999999998
518	F18	1x diff 2x bxb1	15	0.03	50	+	kan	1	mScarlet	50	306.3228654971479
519	F18	1x diff 2x bxb1	15	0.03	50	+	kan	1	sfGFP	50	12632.5
520	F19	split pir 2x bxb1	15	0.3	50	+	kan	1	OD600	-1	0.15
521	F19	split pir 2x bxb1	15	0.3	50	+	kan	1	OD700	-1	0.123
522	F19	split pir 2x bxb1	15	0.3	50	+	kan	1	mScarlet	50	81.18771593790771
523	F19	split pir 2x bxb1	15	0.3	50	+	kan	1	sfGFP	50	682.0
524	F2	1x diff 2x bxb1	15	0.03	50	+	carb	1	OD600	-1	1.513
525	F2	1x diff 2x bxb1	15	0.03	50	+	carb	1	OD700	-1	1.3465000000000003
526	F2	1x diff 2x bxb1	15	0.03	50	+	carb	1	mScarlet	50	423.99695401389715
527	F2	1x diff 2x bxb1	15	0.03	50	+	carb	1	sfGFP	50	20657.5
528	F20	split pir 2x bxb1	15	0.03	50	+	kan	1	OD600	-1	0.41350000000000003
529	F20	split pir 2x bxb1	15	0.03	50	+	kan	1	OD700	-1	0.3325
530	F20	split pir 2x bxb1	15	0.03	50	+	kan	1	mScarlet	50	21.030913906254792
531	F20	split pir 2x bxb1	15	0.03	50	+	kan	1	sfGFP	50	877.0
532	F21	split pir 2x bxb1	15	0.3	50	+	kan	1	OD600	-1	0.175
533	F21	split pir 2x bxb1	15	0.3	50	+	kan	1	OD700	-1	0.14500000000000002
534	F21	split pir 2x bxb1	15	0.3	50	+	kan	1	mScarlet	50	61.6760029761069
535	F21	split pir 2x bxb1	15	0.3	50	+	kan	1	sfGFP	50	853.0
536	F22	split pir 2x bxb1	15	0.03	50	+	kan	1	OD600	-1	0.1885
537	F22	split pir 2x bxb1	15	0.03	50	+	kan	1	OD700	-1	0.15400000000000003
538	F22	split pir 2x bxb1	15	0.03	50	+	kan	1	mScarlet	50	15.751882813141574
539	F22	split pir 2x bxb1	15	0.03	50	+	kan	1	sfGFP	50	316.0
540	F23	split pir 2x bxb1	15	0.3	50	+	kan	1	OD600	-1	0.35950000000000004
541	F23	split pir 2x bxb1	15	0.3	50	+	kan	1	OD700	-1	0.295
542	F23	split pir 2x bxb1	15	0.3	50	+	kan	1	mScarlet	50	119.03802384081753
543	F23	split pir 2x bxb1	15	0.3	50	+	kan	1	sfGFP	50	3360.5
544	F24	split pir 2x bxb1	15	0.03	50	+	kan	1	OD600	-1	0.9625
545	F24	split pir 2x bxb1	15	0.03	50	+	kan	1	OD700	-1	0.7869999999999999
546	F24	split pir 2x bxb1	15	0.03	50	+	kan	1	mScarlet	50	273.44105744658
547	F24	split pir 2x bxb1	15	0.03	50	+	kan	1	sfGFP	50	8595.5
548	F3	1x diff 2x bxb1	15	0.3	50	+	carb	1	OD600	-1	1.459
549	F3	1x diff 2x bxb1	15	0.3	50	+	carb	1	OD700	-1	1.2839999999999998
550	F3	1x diff 2x bxb1	15	0.3	50	+	carb	1	mScarlet	50	346.3813955566541
551	F3	1x diff 2x bxb1	15	0.3	50	+	carb	1	sfGFP	50	15021.5
552	F4	1x diff 2x bxb1	15	0.03	50	+	carb	1	OD600	-1	1.4805
553	F4	1x diff 2x bxb1	15	0.03	50	+	carb	1	OD700	-1	1.3115
554	F4	1x diff 2x bxb1	15	0.03	50	+	carb	1	mScarlet	50	382.6445437845103
555	F4	1x diff 2x bxb1	15	0.03	50	+	carb	1	sfGFP	50	21431.5
556	F5	1x diff 2x bxb1	15	0.3	50	+	carb	1	OD600	-1	1.4674999999999998
557	F5	1x diff 2x bxb1	15	0.3	50	+	carb	1	OD700	-1	1.2959999999999998
558	F5	1x diff 2x bxb1	15	0.3	50	+	carb	1	mScarlet	50	339.9464981784475
559	F5	1x diff 2x bxb1	15	0.3	50	+	carb	1	sfGFP	50	15266.5
560	F6	1x diff 2x bxb1	15	0.03	50	+	carb	1	OD600	-1	1.48
561	F6	1x diff 2x bxb1	15	0.03	50	+	carb	1	OD700	-1	1.3125
562	F6	1x diff 2x bxb1	15	0.03	50	+	carb	1	mScarlet	50	381.29890840783435
563	F6	1x diff 2x bxb1	15	0.03	50	+	carb	1	sfGFP	50	22195.0
564	F7	split pir 2x bxb1	15	0.3	50	+	carb	1	OD600	-1	0.4925
565	F7	split pir 2x bxb1	15	0.3	50	+	carb	1	OD700	-1	0.41000000000000003
566	F7	split pir 2x bxb1	15	0.3	50	+	carb	1	mScarlet	50	328.0082971443483
567	F7	split pir 2x bxb1	15	0.3	50	+	carb	1	sfGFP	50	6485.0
568	F8	split pir 2x bxb1	15	0.03	50	+	carb	1	OD600	-1	1.0305
569	F8	split pir 2x bxb1	15	0.03	50	+	carb	1	OD700	-1	0.847
570	F8	split pir 2x bxb1	15	0.03	50	+	carb	1	mScarlet	50	286.1900900538044
571	F8	split pir 2x bxb1	15	0.03	50	+	carb	1	sfGFP	50	22544.5
572	F9	split pir 2x bxb1	15	0.3	50	+	carb	1	OD600	-1	0.5445
573	F9	split pir 2x bxb1	15	0.3	50	+	carb	1	OD700	-1	0.45349999999999996
574	F9	split pir 2x bxb1	15	0.3	50	+	carb	1	mScarlet	50	382.76530593369915
575	F9	split pir 2x bxb1	15	0.3	50	+	carb	1	sfGFP	50	7130.0
576	G1	1x diff 2x bxb1	20	0.3	50	+	carb	1	OD600	-1	1.4685000000000001
577	G1	1x diff 2x bxb1	20	0.3	50	+	carb	1	OD700	-1	1.2945000000000002
578	G1	1x diff 2x bxb1	20	0.3	50	+	carb	1	mScarlet	50	397.9640849958977
579	G1	1x diff 2x bxb1	20	0.3	50	+	carb	1	sfGFP	50	19962.5
580	G10	split pir 2x bxb1	20	0.03	50	+	carb	1	OD600	-1	0.9795
581	G10	split pir 2x bxb1	20	0.03	50	+	carb	1	OD700	-1	0.812
582	G10	split pir 2x bxb1	20	0.03	50	+	carb	1	mScarlet	50	230.89827746090285
583	G10	split pir 2x bxb1	20	0.03	50	+	carb	1	sfGFP	50	20160.0
584	G11	split pir 2x bxb1	20	0.3	50	+	carb	1	OD600	-1	0.532
585	G11	split pir 2x bxb1	20	0.3	50	+	carb	1	OD700	-1	0.44599999999999995
586	G11	split pir 2x bxb1	20	0.3	50	+	carb	1	mScarlet	50	467.74735549146294
587	G11	split pir 2x bxb1	20	0.3	50	+	carb	1	sfGFP	50	5946.5
588	G12	split pir 2x bxb1	20	0.03	50	+	carb	1	OD600	-1	1.0074999999999998
589	G12	split pir 2x bxb1	20	0.03	50	+	carb	1	OD700	-1	0.835
590	G12	split pir 2x bxb1	20	0.03	50	+	carb	1	mScarlet	50	219.70190105753528
591	G12	split pir 2x bxb1	20	0.03	50	+	carb	1	sfGFP	50	20876.0
592	G13	1x diff 2x bxb1	20	0.3	50	+	kan	1	OD600	-1	1.162
593	G13	1x diff 2x bxb1	20	0.3	50	+	kan	1	OD700	-1	0.97
594	G13	1x diff 2x bxb1	20	0.3	50	+	kan	1	mScarlet	50	279.6344305264089
595	G13	1x diff 2x bxb1	20	0.3	50	+	kan	1	sfGFP	50	9995.0
596	G14	1x diff 2x bxb1	20	0.03	50	+	kan	1	OD600	-1	1.492
597	G14	1x diff 2x bxb1	20	0.03	50	+	kan	1	OD700	-1	1.3085
598	G14	1x diff 2x bxb1	20	0.03	50	+	kan	1	mScarlet	50	383.7659065984069
599	G14	1x diff 2x bxb1	20	0.03	50	+	kan	1	sfGFP	50	16396.5
600	G15	1x diff 2x bxb1	20	0.3	50	+	kan	1	OD600	-1	1.396
601	G15	1x diff 2x bxb1	20	0.3	50	+	kan	1	OD700	-1	1.2120000000000002
602	G15	1x diff 2x bxb1	20	0.3	50	+	kan	1	mScarlet	50	392.7023056383828
603	G15	1x diff 2x bxb1	20	0.3	50	+	kan	1	sfGFP	50	18043.0
604	G16	1x diff 2x bxb1	20	0.03	50	+	kan	1	OD600	-1	1.4740000000000002
605	G16	1x diff 2x bxb1	20	0.03	50	+	kan	1	OD700	-1	1.2895
606	G16	1x diff 2x bxb1	20	0.03	50	+	kan	1	mScarlet	50	363.08107561591424
607	G16	1x diff 2x bxb1	20	0.03	50	+	kan	1	sfGFP	50	16089.0
608	G17	1x diff 2x bxb1	20	0.3	50	+	kan	1	OD600	-1	1.355
609	G17	1x diff 2x bxb1	20	0.3	50	+	kan	1	OD700	-1	1.1665
610	G17	1x diff 2x bxb1	20	0.3	50	+	kan	1	mScarlet	50	342.32723769102796
611	G17	1x diff 2x bxb1	20	0.3	50	+	kan	1	sfGFP	50	17820.5
612	G18	1x diff 2x bxb1	20	0.03	50	+	kan	1	OD600	-1	1.4409999999999998
613	G18	1x diff 2x bxb1	20	0.03	50	+	kan	1	OD700	-1	1.2585
614	G18	1x diff 2x bxb1	20	0.03	50	+	kan	1	mScarlet	50	315.5180405711
615	G18	1x diff 2x bxb1	20	0.03	50	+	kan	1	sfGFP	50	16767.5
616	G19	split pir 2x bxb1	20	0.3	50	+	kan	1	OD600	-1	0.1395
617	G19	split pir 2x bxb1	20	0.3	50	+	kan	1	OD700	-1	0.114
618	G19	split pir 2x bxb1	20	0.3	50	+	kan	1	mScarlet	50	77.01279592309268
619	G19	split pir 2x bxb1	20	0.3	50	+	kan	1	sfGFP	50	591.5
620	G2	1x diff 2x bxb1	20	0.03	50	+	carb	1	OD600	-1	1.5395
621	G2	1x diff 2x bxb1	20	0.03	50	+	carb	1	OD700	-1	1.374
622	G2	1x diff 2x bxb1	20	0.03	50	+	carb	1	mScarlet	50	439.9893129136225
623	G2	1x diff 2x bxb1	20	0.03	50	+	carb	1	sfGFP	50	18630.5
624	G20	split pir 2x bxb1	20	0.03	50	+	kan	1	OD600	-1	0.2915
625	G20	split pir 2x bxb1	20	0.03	50	+	kan	1	OD700	-1	0.2365
626	G20	split pir 2x bxb1	20	0.03	50	+	kan	1	mScarlet	50	16.64897306425885
627	G20	split pir 2x bxb1	20	0.03	50	+	kan	1	sfGFP	50	899.5
628	G21	split pir 2x bxb1	20	0.3	50	+	kan	1	OD600	-1	0.156
629	G21	split pir 2x bxb1	20	0.3	50	+	kan	1	OD700	-1	0.129
630	G21	split pir 2x bxb1	20	0.3	50	+	kan	1	mScarlet	50	57.846117673260046
631	G21	split pir 2x bxb1	20	0.3	50	+	kan	1	sfGFP	50	771.0
632	G22	split pir 2x bxb1	20	0.03	50	+	kan	1	OD600	-1	0.11449999999999999
633	G22	split pir 2x bxb1	20	0.03	50	+	kan	1	OD700	-1	0.095
634	G22	split pir 2x bxb1	20	0.03	50	+	kan	1	mScarlet	50	16.25218314549544
635	G22	split pir 2x bxb1	20	0.03	50	+	kan	1	sfGFP	50	323.0
636	G23	split pir 2x bxb1	20	0.3	50	+	kan	1	OD600	-1	0.3295
637	G23	split pir 2x bxb1	20	0.3	50	+	kan	1	OD700	-1	0.27249999999999996
638	G23	split pir 2x bxb1	20	0.3	50	+	kan	1	mScarlet	50	112.7928955541934
639	G23	split pir 2x bxb1	20	0.3	50	+	kan	1	sfGFP	50	2935.0
640	G24	split pir 2x bxb1	20	0.03	50	+	kan	1	OD600	-1	0.775
641	G24	split pir 2x bxb1	20	0.03	50	+	kan	1	OD700	-1	0.629
642	G24	split pir 2x bxb1	20	0.03	50	+	kan	1	mScarlet	50	123.14393691323892
643	G24	split pir 2x bxb1	20	0.03	50	+	kan	1	sfGFP	50	9863.5
644	G3	1x diff 2x bxb1	20	0.3	50	+	carb	1	OD600	-1	1.4649999999999999
645	G3	1x diff 2x bxb1	20	0.3	50	+	carb	1	OD700	-1	1.288
646	G3	1x diff 2x bxb1	20	0.3	50	+	carb	1	mScarlet	50	386.54343602975075
647	G3	1x diff 2x bxb1	20	0.3	50	+	carb	1	sfGFP	50	20155.0
648	G4	1x diff 2x bxb1	20	0.03	50	+	carb	1	OD600	-1	1.4825
649	G4	1x diff 2x bxb1	20	0.03	50	+	carb	1	OD700	-1	1.3045
650	G4	1x diff 2x bxb1	20	0.03	50	+	carb	1	mScarlet	50	405.8308764287723
651	G4	1x diff 2x bxb1	20	0.03	50	+	carb	1	sfGFP	50	19015.5
652	G5	1x diff 2x bxb1	20	0.3	50	+	carb	1	OD600	-1	1.489
653	G5	1x diff 2x bxb1	20	0.3	50	+	carb	1	OD700	-1	1.3125
654	G5	1x diff 2x bxb1	20	0.3	50	+	carb	1	mScarlet	50	404.0884511333329
655	G5	1x diff 2x bxb1	20	0.3	50	+	carb	1	sfGFP	50	20177.5
656	G6	1x diff 2x bxb1	20	0.03	50	+	carb	1	OD600	-1	1.476
657	G6	1x diff 2x bxb1	20	0.03	50	+	carb	1	OD700	-1	1.306
658	G6	1x diff 2x bxb1	20	0.03	50	+	carb	1	mScarlet	50	387.26800892488393
659	G6	1x diff 2x bxb1	20	0.03	50	+	carb	1	sfGFP	50	19181.0
660	G7	split pir 2x bxb1	20	0.3	50	+	carb	1	OD600	-1	0.508
661	G7	split pir 2x bxb1	20	0.3	50	+	carb	1	OD700	-1	0.4215
662	G7	split pir 2x bxb1	20	0.3	50	+	carb	1	mScarlet	50	313.5685944484798
663	G7	split pir 2x bxb1	20	0.3	50	+	carb	1	sfGFP	50	6199.5
664	G8	split pir 2x bxb1	20	0.03	50	+	carb	1	OD600	-1	1.0745
665	G8	split pir 2x bxb1	20	0.03	50	+	carb	1	OD700	-1	0.8919999999999999
666	G8	split pir 2x bxb1	20	0.03	50	+	carb	1	mScarlet	50	340.13626727003
667	G8	split pir 2x bxb1	20	0.03	50	+	carb	1	sfGFP	50	23110.5
668	G9	split pir 2x bxb1	20	0.3	50	+	carb	1	OD600	-1	0.5554999999999999
669	G9	split pir 2x bxb1	20	0.3	50	+	carb	1	OD700	-1	0.4565
670	G9	split pir 2x bxb1	20	0.3	50	+	carb	1	mScarlet	50	375.7956047519418
671	G9	split pir 2x bxb1	20	0.3	50	+	carb	1	sfGFP	50	7033.0
672	H1	1x diff 2x bxb1	30	0.3	50	+	carb	1	OD600	-1	1.4325
673	H1	1x diff 2x bxb1	30	0.3	50	+	carb	1	OD700	-1	1.2535
674	H1	1x diff 2x bxb1	30	0.3	50	+	carb	1	mScarlet	50	438.1261254689943
675	H1	1x diff 2x bxb1	30	0.3	50	+	carb	1	sfGFP	50	24609.0
676	H10	split pir 2x bxb1	30	0.03	50	+	carb	1	OD600	-1	0.9359999999999999
677	H10	split pir 2x bxb1	30	0.03	50	+	carb	1	OD700	-1	0.7725
678	H10	split pir 2x bxb1	30	0.03	50	+	carb	1	mScarlet	50	198.74104230546808
679	H10	split pir 2x bxb1	30	0.03	50	+	carb	1	sfGFP	50	19439.5
680	H11	split pir 2x bxb1	30	0.3	50	+	carb	1	OD600	-1	0.5435
681	H11	split pir 2x bxb1	30	0.3	50	+	carb	1	OD700	-1	0.45199999999999996
682	H11	split pir 2x bxb1	30	0.3	50	+	carb	1	mScarlet	50	478.8229697456416
683	H11	split pir 2x bxb1	30	0.3	50	+	carb	1	sfGFP	50	6065.0
684	H12	split pir 2x bxb1	30	0.03	50	+	carb	1	OD600	-1	0.9715
685	H12	split pir 2x bxb1	30	0.03	50	+	carb	1	OD700	-1	0.8075000000000001
686	H12	split pir 2x bxb1	30	0.03	50	+	carb	1	mScarlet	50	194.54887055505463
687	H12	split pir 2x bxb1	30	0.03	50	+	carb	1	sfGFP	50	20223.0
688	H13	1x diff 2x bxb1	30	0.3	50	+	kan	1	OD600	-1	0.9884999999999999
689	H13	1x diff 2x bxb1	30	0.3	50	+	kan	1	OD700	-1	0.806
690	H13	1x diff 2x bxb1	30	0.3	50	+	kan	1	mScarlet	50	238.76506889377745
691	H13	1x diff 2x bxb1	30	0.3	50	+	kan	1	sfGFP	50	12388.0
692	H14	1x diff 2x bxb1	30	0.03	50	+	kan	1	OD600	-1	1.333
693	H14	1x diff 2x bxb1	30	0.03	50	+	kan	1	OD700	-1	1.1375
694	H14	1x diff 2x bxb1	30	0.03	50	+	kan	1	mScarlet	50	320.40028174544983
695	H14	1x diff 2x bxb1	30	0.03	50	+	kan	1	sfGFP	50	20243.5
696	H15	1x diff 2x bxb1	30	0.3	50	+	kan	1	OD600	-1	1.3435000000000001
697	H15	1x diff 2x bxb1	30	0.3	50	+	kan	1	OD700	-1	1.1575000000000002
698	H15	1x diff 2x bxb1	30	0.3	50	+	kan	1	mScarlet	50	425.4288480685651
699	H15	1x diff 2x bxb1	30	0.3	50	+	kan	1	sfGFP	50	21963.5
700	H16	1x diff 2x bxb1	30	0.03	50	+	kan	1	OD600	-1	1.329
701	H16	1x diff 2x bxb1	30	0.03	50	+	kan	1	OD700	-1	1.1355
702	H16	1x diff 2x bxb1	30	0.03	50	+	kan	1	mScarlet	50	355.524815423811
703	H16	1x diff 2x bxb1	30	0.03	50	+	kan	1	sfGFP	50	21114.0
704	H17	1x diff 2x bxb1	30	0.3	50	+	kan	1	OD600	-1	1.3599999999999999
705	H17	1x diff 2x bxb1	30	0.3	50	+	kan	1	OD700	-1	1.1755
706	H17	1x diff 2x bxb1	30	0.3	50	+	kan	1	mScarlet	50	456.37846173211125
707	H17	1x diff 2x bxb1	30	0.3	50	+	kan	1	sfGFP	50	22140.5
708	H18	1x diff 2x bxb1	30	0.03	50	+	kan	1	OD600	-1	1.3815
709	H18	1x diff 2x bxb1	30	0.03	50	+	kan	1	OD700	-1	1.1925
710	H18	1x diff 2x bxb1	30	0.03	50	+	kan	1	mScarlet	50	355.0935220338508
711	H18	1x diff 2x bxb1	30	0.03	50	+	kan	1	sfGFP	50	21511.5
712	H19	split pir 2x bxb1	30	0.3	50	+	kan	1	OD600	-1	0.133
713	H19	split pir 2x bxb1	30	0.3	50	+	kan	1	OD700	-1	0.10949999999999999
714	H19	split pir 2x bxb1	30	0.3	50	+	kan	1	mScarlet	50	75.1668602140629
715	H19	split pir 2x bxb1	30	0.3	50	+	kan	1	sfGFP	50	570.5
716	H2	1x diff 2x bxb1	30	0.03	50	+	carb	1	OD600	-1	1.4514999999999998
717	H2	1x diff 2x bxb1	30	0.03	50	+	carb	1	OD700	-1	1.2805
718	H2	1x diff 2x bxb1	30	0.03	50	+	carb	1	mScarlet	50	382.24775386574686
719	H2	1x diff 2x bxb1	30	0.03	50	+	carb	1	sfGFP	50	22914.0
720	H20	split pir 2x bxb1	30	0.03	50	+	kan	1	OD600	-1	0.132
721	H20	split pir 2x bxb1	30	0.03	50	+	kan	1	OD700	-1	0.10750000000000001
722	H20	split pir 2x bxb1	30	0.03	50	+	kan	1	mScarlet	50	15.717379341944753
723	H20	split pir 2x bxb1	30	0.03	50	+	kan	1	sfGFP	50	575.5
724	H21	split pir 2x bxb1	30	0.3	50	+	kan	1	OD600	-1	0.1535
725	H21	split pir 2x bxb1	30	0.3	50	+	kan	1	OD700	-1	0.127
726	H21	split pir 2x bxb1	30	0.3	50	+	kan	1	mScarlet	50	57.673600317275955
727	H21	split pir 2x bxb1	30	0.3	50	+	kan	1	sfGFP	50	735.5
728	H22	split pir 2x bxb1	30	0.03	50	+	kan	1	OD600	-1	0.077
729	H22	split pir 2x bxb1	30	0.03	50	+	kan	1	OD700	-1	0.064
730	H22	split pir 2x bxb1	30	0.03	50	+	kan	1	mScarlet	50	16.441952237077942
731	H22	split pir 2x bxb1	30	0.03	50	+	kan	1	sfGFP	50	269.5
732	H23	split pir 2x bxb1	30	0.3	50	+	kan	1	OD600	-1	0.3315
733	H23	split pir 2x bxb1	30	0.3	50	+	kan	1	OD700	-1	0.2725
734	H23	split pir 2x bxb1	30	0.3	50	+	kan	1	mScarlet	50	112.49961604902043
735	H23	split pir 2x bxb1	30	0.3	50	+	kan	1	sfGFP	50	2802.5
736	H24	split pir 2x bxb1	30	0.03	50	+	kan	1	OD600	-1	0.5589999999999999
737	H24	split pir 2x bxb1	30	0.03	50	+	kan	1	OD700	-1	0.4505
738	H24	split pir 2x bxb1	30	0.03	50	+	kan	1	mScarlet	50	54.292260139987754
739	H24	split pir 2x bxb1	30	0.03	50	+	kan	1	sfGFP	50	8488.0
740	H3	1x diff 2x bxb1	30	0.3	50	+	carb	1	OD600	-1	1.4434999999999998
741	H3	1x diff 2x bxb1	30	0.3	50	+	carb	1	OD700	-1	1.2610000000000001
742	H3	1x diff 2x bxb1	30	0.3	50	+	carb	1	mScarlet	50	442.28379374821094
743	H3	1x diff 2x bxb1	30	0.3	50	+	carb	1	sfGFP	50	24854.5
744	H4	1x diff 2x bxb1	30	0.03	50	+	carb	1	OD600	-1	1.45
745	H4	1x diff 2x bxb1	30	0.03	50	+	carb	1	OD700	-1	1.275
746	H4	1x diff 2x bxb1	30	0.03	50	+	carb	1	mScarlet	50	380.3673146855203
747	H4	1x diff 2x bxb1	30	0.03	50	+	carb	1	sfGFP	50	22538.5
748	H5	1x diff 2x bxb1	30	0.3	50	+	carb	1	OD600	-1	1.44
749	H5	1x diff 2x bxb1	30	0.3	50	+	carb	1	OD700	-1	1.2650000000000001
750	H5	1x diff 2x bxb1	30	0.3	50	+	carb	1	mScarlet	50	416.7512250625653
751	H5	1x diff 2x bxb1	30	0.3	50	+	carb	1	sfGFP	50	24130.5
752	H6	1x diff 2x bxb1	30	0.03	50	+	carb	1	OD600	-1	1.433
753	H6	1x diff 2x bxb1	30	0.03	50	+	carb	1	OD700	-1	1.2570000000000001
754	H6	1x diff 2x bxb1	30	0.03	50	+	carb	1	mScarlet	50	352.67827905007346
755	H6	1x diff 2x bxb1	30	0.03	50	+	carb	1	sfGFP	50	22592.5
756	H7	split pir 2x bxb1	30	0.3	50	+	carb	1	OD600	-1	0.5275000000000001
757	H7	split pir 2x bxb1	30	0.3	50	+	carb	1	OD700	-1	0.4385
758	H7	split pir 2x bxb1	30	0.3	50	+	carb	1	mScarlet	50	317.3467245445314
759	H7	split pir 2x bxb1	30	0.3	50	+	carb	1	sfGFP	50	6755.0
760	H8	split pir 2x bxb1	30	0.03	50	+	carb	1	OD600	-1	1.028
761	H8	split pir 2x bxb1	30	0.03	50	+	carb	1	OD700	-1	0.847
762	H8	split pir 2x bxb1	30	0.03	50	+	carb	1	mScarlet	50	247.06315371661228
763	H8	split pir 2x bxb1	30	0.03	50	+	carb	1	sfGFP	50	22651.5
764	H9	split pir 2x bxb1	30	0.3	50	+	carb	1	OD600	-1	0.5660000000000001
765	H9	split pir 2x bxb1	30	0.3	50	+	carb	1	OD700	-1	0.471
766	H9	split pir 2x bxb1	30	0.3	50	+	carb	1	mScarlet	50	367.20424042393404
767	H9	split pir 2x bxb1	30	0.3	50	+	carb	1	sfGFP	50	7337.5
768	I1	1x diff 2x bxb1	0	0.1	10	+	carb	1	OD600	-1	1.586
769	I1	1x diff 2x bxb1	0	0.1	10	+	carb	1	OD700	-1	1.428
770	I1	1x diff 2x bxb1	0	0.1	10	+	carb	1	mScarlet	50	424.34198872586535
771	I1	1x diff 2x bxb1	0	0.1	10	+	carb	1	sfGFP	50	389.5
772	I10	split pir 2x bxb1	0	0.01	10	+	carb	1	OD600	-1	1.6185
773	I10	split pir 2x bxb1	0	0.01	10	+	carb	1	OD700	-1	1.4620000000000002
774	I10	split pir 2x bxb1	0	0.01	10	+	carb	1	mScarlet	50	1697.847858864835
775	I10	split pir 2x bxb1	0	0.01	10	+	carb	1	sfGFP	50	441.0
776	I11	split pir 2x bxb1	0	0.1	10	+	carb	1	OD600	-1	1.4705000000000001
777	I11	split pir 2x bxb1	0	0.1	10	+	carb	1	OD700	-1	1.323
778	I11	split pir 2x bxb1	0	0.1	10	+	carb	1	mScarlet	50	3019.1065331402015
779	I11	split pir 2x bxb1	0	0.1	10	+	carb	1	sfGFP	50	623.0
780	I12	split pir 2x bxb1	0	0.01	10	+	carb	1	OD600	-1	1.641
781	I12	split pir 2x bxb1	0	0.01	10	+	carb	1	OD700	-1	1.489
782	I12	split pir 2x bxb1	0	0.01	10	+	carb	1	mScarlet	50	1792.0768387033459
783	I12	split pir 2x bxb1	0	0.01	10	+	carb	1	sfGFP	50	453.0
784	I13	1x diff 2x bxb1	0	0.1	10	+	kan	1	OD600	-1	1.5045
785	I13	1x diff 2x bxb1	0	0.1	10	+	kan	1	OD700	-1	1.33
786	I13	1x diff 2x bxb1	0	0.1	10	+	kan	1	mScarlet	50	317.2949693377362
787	I13	1x diff 2x bxb1	0	0.1	10	+	kan	1	sfGFP	50	299.5
788	I14	1x diff 2x bxb1	0	0.01	10	+	kan	1	OD600	-1	1.5635
789	I14	1x diff 2x bxb1	0	0.01	10	+	kan	1	OD700	-1	1.3985
790	I14	1x diff 2x bxb1	0	0.01	10	+	kan	1	mScarlet	50	242.49144378303384
791	I14	1x diff 2x bxb1	0	0.01	10	+	kan	1	sfGFP	50	338.5
792	I15	1x diff 2x bxb1	0	0.1	10	+	kan	1	OD600	-1	1.5255
793	I15	1x diff 2x bxb1	0	0.1	10	+	kan	1	OD700	-1	1.3595000000000002
794	I15	1x diff 2x bxb1	0	0.1	10	+	kan	1	mScarlet	50	332.20046889476174
795	I15	1x diff 2x bxb1	0	0.1	10	+	kan	1	sfGFP	50	350.0
796	I16	1x diff 2x bxb1	0	0.01	10	+	kan	1	OD600	-1	1.6205
797	I16	1x diff 2x bxb1	0	0.01	10	+	kan	1	OD700	-1	1.4649999999999999
798	I16	1x diff 2x bxb1	0	0.01	10	+	kan	1	mScarlet	50	437.8846011706166
799	I16	1x diff 2x bxb1	0	0.01	10	+	kan	1	sfGFP	50	420.0
800	I17	1x diff 2x bxb1	0	0.1	10	+	kan	1	OD600	-1	1.4
801	I17	1x diff 2x bxb1	0	0.1	10	+	kan	1	OD700	-1	1.218
802	I17	1x diff 2x bxb1	0	0.1	10	+	kan	1	mScarlet	50	218.9945798980005
803	I17	1x diff 2x bxb1	0	0.1	10	+	kan	1	sfGFP	50	287.0
804	I18	1x diff 2x bxb1	0	0.01	10	+	kan	1	OD600	-1	1.5935
805	I18	1x diff 2x bxb1	0	0.01	10	+	kan	1	OD700	-1	1.4304999999999999
806	I18	1x diff 2x bxb1	0	0.01	10	+	kan	1	mScarlet	50	373.6218860665423
807	I18	1x diff 2x bxb1	0	0.01	10	+	kan	1	sfGFP	50	353.5
808	I19	split pir 2x bxb1	0	0.1	10	+	kan	1	OD600	-1	0.8215000000000001
809	I19	split pir 2x bxb1	0	0.1	10	+	kan	1	OD700	-1	0.6844999999999999
810	I19	split pir 2x bxb1	0	0.1	10	+	kan	1	mScarlet	50	398.1366023518818
811	I19	split pir 2x bxb1	0	0.1	10	+	kan	1	sfGFP	50	250.5
812	I2	1x diff 2x bxb1	0	0.01	10	+	carb	1	OD600	-1	1.623
813	I2	1x diff 2x bxb1	0	0.01	10	+	carb	1	OD700	-1	1.468
814	I2	1x diff 2x bxb1	0	0.01	10	+	carb	1	mScarlet	50	570.4814409799898
815	I2	1x diff 2x bxb1	0	0.01	10	+	carb	1	sfGFP	50	351.5
816	I20	split pir 2x bxb1	0	0.01	10	+	kan	1	OD600	-1	1.456
817	I20	split pir 2x bxb1	0	0.01	10	+	kan	1	OD700	-1	1.2784999999999997
818	I20	split pir 2x bxb1	0	0.01	10	+	kan	1	mScarlet	50	240.83527716558655
819	I20	split pir 2x bxb1	0	0.01	10	+	kan	1	sfGFP	50	256.0
820	I21	split pir 2x bxb1	0	0.1	10	+	kan	1	OD600	-1	1.1760000000000002
821	I21	split pir 2x bxb1	0	0.1	10	+	kan	1	OD700	-1	1.0105
822	I21	split pir 2x bxb1	0	0.1	10	+	kan	1	mScarlet	50	1215.7481075672895
823	I21	split pir 2x bxb1	0	0.1	10	+	kan	1	sfGFP	50	322.0
824	I22	split pir 2x bxb1	0	0.01	10	+	kan	1	OD600	-1	1.4375
825	I22	split pir 2x bxb1	0	0.01	10	+	kan	1	OD700	-1	1.26
826	I22	split pir 2x bxb1	0	0.01	10	+	kan	1	mScarlet	50	240.62825633840563
827	I22	split pir 2x bxb1	0	0.01	10	+	kan	1	sfGFP	50	262.5
828	I23	split pir 2x bxb1	0	0.1	10	+	kan	1	OD600	-1	0.8785000000000001
829	I23	split pir 2x bxb1	0	0.1	10	+	kan	1	OD700	-1	0.738
830	I23	split pir 2x bxb1	0	0.1	10	+	kan	1	mScarlet	50	446.8900071529862
831	I23	split pir 2x bxb1	0	0.1	10	+	kan	1	sfGFP	50	248.5
832	I24	split pir 2x bxb1	0	0.01	10	+	kan	1	OD600	-1	1.4595
833	I24	split pir 2x bxb1	0	0.01	10	+	kan	1	OD700	-1	1.283
834	I24	split pir 2x bxb1	0	0.01	10	+	kan	1	mScarlet	50	246.40758776387273
835	I24	split pir 2x bxb1	0	0.01	10	+	kan	1	sfGFP	50	283.0
836	I3	1x diff 2x bxb1	0	0.1	10	+	carb	1	OD600	-1	1.2745000000000002
837	I3	1x diff 2x bxb1	0	0.1	10	+	carb	1	OD700	-1	1.1165
838	I3	1x diff 2x bxb1	0	0.1	10	+	carb	1	mScarlet	50	467.76460722706133
839	I3	1x diff 2x bxb1	0	0.1	10	+	carb	1	sfGFP	50	385.0
840	I4	1x diff 2x bxb1	0	0.01	10	+	carb	1	OD600	-1	1.633
841	I4	1x diff 2x bxb1	0	0.01	10	+	carb	1	OD700	-1	1.4795
842	I4	1x diff 2x bxb1	0	0.01	10	+	carb	1	mScarlet	50	574.9323887643793
843	I4	1x diff 2x bxb1	0	0.01	10	+	carb	1	sfGFP	50	453.0
844	I5	1x diff 2x bxb1	0	0.1	10	+	carb	1	OD600	-1	1.5785
845	I5	1x diff 2x bxb1	0	0.1	10	+	carb	1	OD700	-1	1.4245
846	I5	1x diff 2x bxb1	0	0.1	10	+	carb	1	mScarlet	50	392.73680910957967
847	I5	1x diff 2x bxb1	0	0.1	10	+	carb	1	sfGFP	50	381.0
848	I6	1x diff 2x bxb1	0	0.01	10	+	carb	1	OD600	-1	1.6324999999999998
849	I6	1x diff 2x bxb1	0	0.01	10	+	carb	1	OD700	-1	1.4815
850	I6	1x diff 2x bxb1	0	0.01	10	+	carb	1	mScarlet	50	602.1038723318738
851	I6	1x diff 2x bxb1	0	0.01	10	+	carb	1	sfGFP	50	493.5
852	I7	split pir 2x bxb1	0	0.1	10	+	carb	1	OD600	-1	1.3365
853	I7	split pir 2x bxb1	0	0.1	10	+	carb	1	OD700	-1	1.1815000000000002
854	I7	split pir 2x bxb1	0	0.1	10	+	carb	1	mScarlet	50	2305.0744484576426
855	I7	split pir 2x bxb1	0	0.1	10	+	carb	1	sfGFP	50	914.0
856	I8	split pir 2x bxb1	0	0.01	10	+	carb	1	OD600	-1	1.6165
857	I8	split pir 2x bxb1	0	0.01	10	+	carb	1	OD700	-1	1.4609999999999999
858	I8	split pir 2x bxb1	0	0.01	10	+	carb	1	mScarlet	50	1707.508830799944
859	I8	split pir 2x bxb1	0	0.01	10	+	carb	1	sfGFP	50	413.0
860	I9	split pir 2x bxb1	0	0.1	10	+	carb	1	OD600	-1	1.3725
861	I9	split pir 2x bxb1	0	0.1	10	+	carb	1	OD700	-1	1.2135
862	I9	split pir 2x bxb1	0	0.1	10	+	carb	1	mScarlet	50	2270.916011972792
863	I9	split pir 2x bxb1	0	0.1	10	+	carb	1	sfGFP	50	656.0
864	J1	1x diff 2x bxb1	15	0.1	10	+	carb	1	OD600	-1	1.5175
865	J1	1x diff 2x bxb1	15	0.1	10	+	carb	1	OD700	-1	1.3485
866	J1	1x diff 2x bxb1	15	0.1	10	+	carb	1	mScarlet	50	380.1947973295362
867	J1	1x diff 2x bxb1	15	0.1	10	+	carb	1	sfGFP	50	10719.0
868	J10	split pir 2x bxb1	15	0.01	10	+	carb	1	OD600	-1	1.5
869	J10	split pir 2x bxb1	15	0.01	10	+	carb	1	OD700	-1	1.327
870	J10	split pir 2x bxb1	15	0.01	10	+	carb	1	mScarlet	50	340.06726032763635
871	J10	split pir 2x bxb1	15	0.01	10	+	carb	1	sfGFP	50	14813.5
872	J11	split pir 2x bxb1	15	0.1	10	+	carb	1	OD600	-1	1.307
873	J11	split pir 2x bxb1	15	0.1	10	+	carb	1	OD700	-1	1.1164999999999998
874	J11	split pir 2x bxb1	15	0.1	10	+	carb	1	mScarlet	50	306.6851519447145
875	J11	split pir 2x bxb1	15	0.1	10	+	carb	1	sfGFP	50	14261.0
876	J12	split pir 2x bxb1	15	0.01	10	+	carb	1	OD600	-1	1.5245000000000002
877	J12	split pir 2x bxb1	15	0.01	10	+	carb	1	OD700	-1	1.3605
878	J12	split pir 2x bxb1	15	0.01	10	+	carb	1	mScarlet	50	341.58541306029633
879	J12	split pir 2x bxb1	15	0.01	10	+	carb	1	sfGFP	50	15274.0
880	J13	1x diff 2x bxb1	15	0.1	10	+	kan	1	OD600	-1	1.4100000000000001
881	J13	1x diff 2x bxb1	15	0.1	10	+	kan	1	OD700	-1	1.222
882	J13	1x diff 2x bxb1	15	0.1	10	+	kan	1	mScarlet	50	247.37368495738366
883	J13	1x diff 2x bxb1	15	0.1	10	+	kan	1	sfGFP	50	11365.0
884	J14	1x diff 2x bxb1	15	0.01	10	+	kan	1	OD600	-1	1.5405
885	J14	1x diff 2x bxb1	15	0.01	10	+	kan	1	OD700	-1	1.373
886	J14	1x diff 2x bxb1	15	0.01	10	+	kan	1	mScarlet	50	273.63082653816247
887	J14	1x diff 2x bxb1	15	0.01	10	+	kan	1	sfGFP	50	9159.0
888	J15	1x diff 2x bxb1	15	0.1	10	+	kan	1	OD600	-1	1.4285
889	J15	1x diff 2x bxb1	15	0.1	10	+	kan	1	OD700	-1	1.2429999999999999
890	J15	1x diff 2x bxb1	15	0.1	10	+	kan	1	mScarlet	50	274.0276164569259
891	J15	1x diff 2x bxb1	15	0.1	10	+	kan	1	sfGFP	50	11549.5
892	J16	1x diff 2x bxb1	15	0.01	10	+	kan	1	OD600	-1	1.558
893	J16	1x diff 2x bxb1	15	0.01	10	+	kan	1	OD700	-1	1.3875
894	J16	1x diff 2x bxb1	15	0.01	10	+	kan	1	mScarlet	50	366.8074505051706
895	J16	1x diff 2x bxb1	15	0.01	10	+	kan	1	sfGFP	50	9246.5
896	J17	1x diff 2x bxb1	15	0.1	10	+	kan	1	OD600	-1	1.2805
897	J17	1x diff 2x bxb1	15	0.1	10	+	kan	1	OD700	-1	1.0865
898	J17	1x diff 2x bxb1	15	0.1	10	+	kan	1	mScarlet	50	165.51419954293195
899	J17	1x diff 2x bxb1	15	0.1	10	+	kan	1	sfGFP	50	7207.0
900	J18	1x diff 2x bxb1	15	0.01	10	+	kan	1	OD600	-1	1.584
901	J18	1x diff 2x bxb1	15	0.01	10	+	kan	1	OD700	-1	1.417
902	J18	1x diff 2x bxb1	15	0.01	10	+	kan	1	mScarlet	50	431.34619337881946
903	J18	1x diff 2x bxb1	15	0.01	10	+	kan	1	sfGFP	50	9060.0
904	J19	split pir 2x bxb1	15	0.1	10	+	kan	1	OD600	-1	0.598
905	J19	split pir 2x bxb1	15	0.1	10	+	kan	1	OD700	-1	0.48350000000000004
906	J19	split pir 2x bxb1	15	0.1	10	+	kan	1	mScarlet	50	41.62948621075539
907	J19	split pir 2x bxb1	15	0.1	10	+	kan	1	sfGFP	50	1549.0
908	J2	1x diff 2x bxb1	15	0.01	10	+	carb	1	OD600	-1	1.5945
909	J2	1x diff 2x bxb1	15	0.01	10	+	carb	1	OD700	-1	1.4395
910	J2	1x diff 2x bxb1	15	0.01	10	+	carb	1	mScarlet	50	306.54713805992725
911	J2	1x diff 2x bxb1	15	0.01	10	+	carb	1	sfGFP	50	10057.0
912	J20	split pir 2x bxb1	15	0.01	10	+	kan	1	OD600	-1	1.4125
913	J20	split pir 2x bxb1	15	0.01	10	+	kan	1	OD700	-1	1.2235
914	J20	split pir 2x bxb1	15	0.01	10	+	kan	1	mScarlet	50	439.1784813404973
915	J20	split pir 2x bxb1	15	0.01	10	+	kan	1	sfGFP	50	10564.0
916	J21	split pir 2x bxb1	15	0.1	10	+	kan	1	OD600	-1	0.942
917	J21	split pir 2x bxb1	15	0.1	10	+	kan	1	OD700	-1	0.7634999999999998
918	J21	split pir 2x bxb1	15	0.1	10	+	kan	1	mScarlet	50	76.15020914317222
919	J21	split pir 2x bxb1	15	0.1	10	+	kan	1	sfGFP	50	8010.0
920	J22	split pir 2x bxb1	15	0.01	10	+	kan	1	OD600	-1	1.3824999999999998
921	J22	split pir 2x bxb1	15	0.01	10	+	kan	1	OD700	-1	1.19
922	J22	split pir 2x bxb1	15	0.01	10	+	kan	1	mScarlet	50	463.48617679865583
923	J22	split pir 2x bxb1	15	0.01	10	+	kan	1	sfGFP	50	10645.5
924	J23	split pir 2x bxb1	15	0.1	10	+	kan	1	OD600	-1	0.6125
925	J23	split pir 2x bxb1	15	0.1	10	+	kan	1	OD700	-1	0.496
926	J23	split pir 2x bxb1	15	0.1	10	+	kan	1	mScarlet	50	46.01142705275133
927	J23	split pir 2x bxb1	15	0.1	10	+	kan	1	sfGFP	50	2142.0
928	J24	split pir 2x bxb1	15	0.01	10	+	kan	1	OD600	-1	1.408
929	J24	split pir 2x bxb1	15	0.01	10	+	kan	1	OD700	-1	1.221
930	J24	split pir 2x bxb1	15	0.01	10	+	kan	1	mScarlet	50	460.67414389611514
931	J24	split pir 2x bxb1	15	0.01	10	+	kan	1	sfGFP	50	10974.0
932	J3	1x diff 2x bxb1	15	0.1	10	+	carb	1	OD600	-1	1.2455
933	J3	1x diff 2x bxb1	15	0.1	10	+	carb	1	OD700	-1	1.0859999999999999
934	J3	1x diff 2x bxb1	15	0.1	10	+	carb	1	mScarlet	50	403.1396056754204
935	J3	1x diff 2x bxb1	15	0.1	10	+	carb	1	sfGFP	50	8316.0
936	J4	1x diff 2x bxb1	15	0.01	10	+	carb	1	OD600	-1	1.582
937	J4	1x diff 2x bxb1	15	0.01	10	+	carb	1	OD700	-1	1.4220000000000002
938	J4	1x diff 2x bxb1	15	0.01	10	+	carb	1	mScarlet	50	372.5005232526457
939	J4	1x diff 2x bxb1	15	0.01	10	+	carb	1	sfGFP	50	10345.0
940	J5	1x diff 2x bxb1	15	0.1	10	+	carb	1	OD600	-1	1.5110000000000001
941	J5	1x diff 2x bxb1	15	0.1	10	+	carb	1	OD700	-1	1.3405
942	J5	1x diff 2x bxb1	15	0.1	10	+	carb	1	mScarlet	50	336.91019271312746
943	J5	1x diff 2x bxb1	15	0.1	10	+	carb	1	sfGFP	50	11407.0
944	J6	1x diff 2x bxb1	15	0.01	10	+	carb	1	OD600	-1	1.6085
945	J6	1x diff 2x bxb1	15	0.01	10	+	carb	1	OD700	-1	1.4535
946	J6	1x diff 2x bxb1	15	0.01	10	+	carb	1	mScarlet	50	437.608573401042
947	J6	1x diff 2x bxb1	15	0.01	10	+	carb	1	sfGFP	50	11178.0
948	J7	split pir 2x bxb1	15	0.1	10	+	carb	1	OD600	-1	1.1880000000000002
949	J7	split pir 2x bxb1	15	0.1	10	+	carb	1	OD700	-1	0.991
950	J7	split pir 2x bxb1	15	0.1	10	+	carb	1	mScarlet	50	179.24658107926567
951	J7	split pir 2x bxb1	15	0.1	10	+	carb	1	sfGFP	50	10607.5
952	J8	split pir 2x bxb1	15	0.01	10	+	carb	1	OD600	-1	1.5305
953	J8	split pir 2x bxb1	15	0.01	10	+	carb	1	OD700	-1	1.365
954	J8	split pir 2x bxb1	15	0.01	10	+	carb	1	mScarlet	50	401.4316838511779
955	J8	split pir 2x bxb1	15	0.01	10	+	carb	1	sfGFP	50	15127.5
956	J9	split pir 2x bxb1	15	0.1	10	+	carb	1	OD600	-1	1.1835
957	J9	split pir 2x bxb1	15	0.1	10	+	carb	1	OD700	-1	0.983
958	J9	split pir 2x bxb1	15	0.1	10	+	carb	1	mScarlet	50	190.85699913699509
959	J9	split pir 2x bxb1	15	0.1	10	+	carb	1	sfGFP	50	11236.5
960	K1	1x diff 2x bxb1	20	0.1	10	+	carb	1	OD600	-1	1.5015
961	K1	1x diff 2x bxb1	20	0.1	10	+	carb	1	OD700	-1	1.3359999999999999
962	K1	1x diff 2x bxb1	20	0.1	10	+	carb	1	mScarlet	50	378.03833037973504
963	K1	1x diff 2x bxb1	20	0.1	10	+	carb	1	sfGFP	50	14881.5
964	K10	split pir 2x bxb1	20	0.01	10	+	carb	1	OD600	-1	1.4905
965	K10	split pir 2x bxb1	20	0.01	10	+	carb	1	OD700	-1	1.3159999999999998
966	K10	split pir 2x bxb1	20	0.01	10	+	carb	1	mScarlet	50	171.51780353117834
967	K10	split pir 2x bxb1	20	0.01	10	+	carb	1	sfGFP	50	17704.5
968	K11	split pir 2x bxb1	20	0.1	10	+	carb	1	OD600	-1	1.2970000000000002
969	K11	split pir 2x bxb1	20	0.1	10	+	carb	1	OD700	-1	1.105
970	K11	split pir 2x bxb1	20	0.1	10	+	carb	1	mScarlet	50	280.2382412723532
971	K11	split pir 2x bxb1	20	0.1	10	+	carb	1	sfGFP	50	13329.0
972	K12	split pir 2x bxb1	20	0.01	10	+	carb	1	OD600	-1	1.5070000000000001
973	K12	split pir 2x bxb1	20	0.01	10	+	carb	1	OD700	-1	1.3395000000000001
974	K12	split pir 2x bxb1	20	0.01	10	+	carb	1	mScarlet	50	183.55951497886798
975	K12	split pir 2x bxb1	20	0.01	10	+	carb	1	sfGFP	50	18012.5
976	K13	1x diff 2x bxb1	20	0.1	10	+	kan	1	OD600	-1	1.387
977	K13	1x diff 2x bxb1	20	0.1	10	+	kan	1	OD700	-1	1.1995
978	K13	1x diff 2x bxb1	20	0.1	10	+	kan	1	mScarlet	50	221.94462668532847
979	K13	1x diff 2x bxb1	20	0.1	10	+	kan	1	sfGFP	50	13758.0
980	K14	1x diff 2x bxb1	20	0.01	10	+	kan	1	OD600	-1	1.483
981	K14	1x diff 2x bxb1	20	0.01	10	+	kan	1	OD700	-1	1.3015
982	K14	1x diff 2x bxb1	20	0.01	10	+	kan	1	mScarlet	50	141.32726623396223
983	K14	1x diff 2x bxb1	20	0.01	10	+	kan	1	sfGFP	50	13067.0
984	K15	1x diff 2x bxb1	20	0.1	10	+	kan	1	OD600	-1	1.4164999999999999
985	K15	1x diff 2x bxb1	20	0.1	10	+	kan	1	OD700	-1	1.229
986	K15	1x diff 2x bxb1	20	0.1	10	+	kan	1	mScarlet	50	249.875186619153
987	K15	1x diff 2x bxb1	20	0.1	10	+	kan	1	sfGFP	50	14049.0
988	K16	1x diff 2x bxb1	20	0.01	10	+	kan	1	OD600	-1	1.5270000000000001
989	K16	1x diff 2x bxb1	20	0.01	10	+	kan	1	OD700	-1	1.3479999999999999
990	K16	1x diff 2x bxb1	20	0.01	10	+	kan	1	mScarlet	50	173.38099097580655
991	K16	1x diff 2x bxb1	20	0.01	10	+	kan	1	sfGFP	50	13772.0
992	K17	1x diff 2x bxb1	20	0.1	10	+	kan	1	OD600	-1	1.267
993	K17	1x diff 2x bxb1	20	0.1	10	+	kan	1	OD700	-1	1.069
994	K17	1x diff 2x bxb1	20	0.1	10	+	kan	1	mScarlet	50	135.53068307289672
995	K17	1x diff 2x bxb1	20	0.1	10	+	kan	1	sfGFP	50	9260.0
996	K18	1x diff 2x bxb1	20	0.01	10	+	kan	1	OD600	-1	1.5135
997	K18	1x diff 2x bxb1	20	0.01	10	+	kan	1	OD700	-1	1.3345
998	K18	1x diff 2x bxb1	20	0.01	10	+	kan	1	mScarlet	50	180.31618868636704
999	K18	1x diff 2x bxb1	20	0.01	10	+	kan	1	sfGFP	50	13037.0
1000	K19	split pir 2x bxb1	20	0.1	10	+	kan	1	OD600	-1	0.595
1001	K19	split pir 2x bxb1	20	0.1	10	+	kan	1	OD700	-1	0.48050000000000004
1002	K19	split pir 2x bxb1	20	0.1	10	+	kan	1	mScarlet	50	36.03992387687081
1003	K19	split pir 2x bxb1	20	0.1	10	+	kan	1	sfGFP	50	1300.5
1004	K2	1x diff 2x bxb1	20	0.01	10	+	carb	1	OD600	-1	1.552
1005	K2	1x diff 2x bxb1	20	0.01	10	+	carb	1	OD700	-1	1.3835000000000002
1006	K2	1x diff 2x bxb1	20	0.01	10	+	carb	1	mScarlet	50	297.21394910118784
1007	K2	1x diff 2x bxb1	20	0.01	10	+	carb	1	sfGFP	50	14028.5
1008	K20	split pir 2x bxb1	20	0.01	10	+	kan	1	OD600	-1	1.3045
1009	K20	split pir 2x bxb1	20	0.01	10	+	kan	1	OD700	-1	1.111
1010	K20	split pir 2x bxb1	20	0.01	10	+	kan	1	mScarlet	50	59.93357768066756
1011	K20	split pir 2x bxb1	20	0.01	10	+	kan	1	sfGFP	50	13652.5
1012	K21	split pir 2x bxb1	20	0.1	10	+	kan	1	OD600	-1	0.9645
1013	K21	split pir 2x bxb1	20	0.1	10	+	kan	1	OD700	-1	0.784
1014	K21	split pir 2x bxb1	20	0.1	10	+	kan	1	mScarlet	50	60.606395369005526
1015	K21	split pir 2x bxb1	20	0.1	10	+	kan	1	sfGFP	50	7193.0
1016	K22	split pir 2x bxb1	20	0.01	10	+	kan	1	OD600	-1	1.327
1017	K22	split pir 2x bxb1	20	0.01	10	+	kan	1	OD700	-1	1.133
1018	K22	split pir 2x bxb1	20	0.01	10	+	kan	1	mScarlet	50	67.50708960836921
1019	K22	split pir 2x bxb1	20	0.01	10	+	kan	1	sfGFP	50	14211.5
1020	K23	split pir 2x bxb1	20	0.1	10	+	kan	1	OD600	-1	0.611
1021	K23	split pir 2x bxb1	20	0.1	10	+	kan	1	OD700	-1	0.49350000000000005
1022	K23	split pir 2x bxb1	20	0.1	10	+	kan	1	mScarlet	50	38.696691159025825
1023	K23	split pir 2x bxb1	20	0.1	10	+	kan	1	sfGFP	50	1848.0
1024	K24	split pir 2x bxb1	20	0.01	10	+	kan	1	OD600	-1	1.3395000000000001
1025	K24	split pir 2x bxb1	20	0.01	10	+	kan	1	OD700	-1	1.147
1026	K24	split pir 2x bxb1	20	0.01	10	+	kan	1	mScarlet	50	72.25131689793174
1027	K24	split pir 2x bxb1	20	0.01	10	+	kan	1	sfGFP	50	14890.5
1028	K3	1x diff 2x bxb1	20	0.1	10	+	carb	1	OD600	-1	1.26
1029	K3	1x diff 2x bxb1	20	0.1	10	+	carb	1	OD700	-1	1.089
1030	K3	1x diff 2x bxb1	20	0.1	10	+	carb	1	mScarlet	50	374.6569902024468
1031	K3	1x diff 2x bxb1	20	0.1	10	+	carb	1	sfGFP	50	11700.0
1032	K4	1x diff 2x bxb1	20	0.01	10	+	carb	1	OD600	-1	1.546
1033	K4	1x diff 2x bxb1	20	0.01	10	+	carb	1	OD700	-1	1.3729999999999998
1034	K4	1x diff 2x bxb1	20	0.01	10	+	carb	1	mScarlet	50	284.86170641272685
1035	K4	1x diff 2x bxb1	20	0.01	10	+	carb	1	sfGFP	50	13940.0
1036	K5	1x diff 2x bxb1	20	0.1	10	+	carb	1	OD600	-1	1.5185
1037	K5	1x diff 2x bxb1	20	0.1	10	+	carb	1	OD700	-1	1.354
1038	K5	1x diff 2x bxb1	20	0.1	10	+	carb	1	mScarlet	50	335.374788244869
1039	K5	1x diff 2x bxb1	20	0.1	10	+	carb	1	sfGFP	50	15226.5
1040	K6	1x diff 2x bxb1	20	0.01	10	+	carb	1	OD600	-1	1.57
1041	K6	1x diff 2x bxb1	20	0.01	10	+	carb	1	OD700	-1	1.4045
1042	K6	1x diff 2x bxb1	20	0.01	10	+	carb	1	mScarlet	50	343.67287306770385
1043	K6	1x diff 2x bxb1	20	0.01	10	+	carb	1	sfGFP	50	14597.5
1044	K7	split pir 2x bxb1	20	0.1	10	+	carb	1	OD600	-1	1.2015
1045	K7	split pir 2x bxb1	20	0.1	10	+	carb	1	OD700	-1	1.0070000000000001
1046	K7	split pir 2x bxb1	20	0.1	10	+	carb	1	mScarlet	50	167.15311442478082
1047	K7	split pir 2x bxb1	20	0.1	10	+	carb	1	sfGFP	50	9897.5
1048	K8	split pir 2x bxb1	20	0.01	10	+	carb	1	OD600	-1	1.4680000000000002
1049	K8	split pir 2x bxb1	20	0.01	10	+	carb	1	OD700	-1	1.2970000000000002
1050	K8	split pir 2x bxb1	20	0.01	10	+	carb	1	mScarlet	50	177.19362454305497
1051	K8	split pir 2x bxb1	20	0.01	10	+	carb	1	sfGFP	50	17453.0
1052	K9	split pir 2x bxb1	20	0.1	10	+	carb	1	OD600	-1	1.2035
1053	K9	split pir 2x bxb1	20	0.1	10	+	carb	1	OD700	-1	1.0085
1054	K9	split pir 2x bxb1	20	0.1	10	+	carb	1	mScarlet	50	173.57076006738905
1055	K9	split pir 2x bxb1	20	0.1	10	+	carb	1	sfGFP	50	10380.5
1056	L1	1x diff 2x bxb1	30	0.1	10	+	carb	1	OD600	-1	1.4685000000000001
1057	L1	1x diff 2x bxb1	30	0.1	10	+	carb	1	OD700	-1	1.293
1058	L1	1x diff 2x bxb1	30	0.1	10	+	carb	1	mScarlet	50	359.23393857746896
1059	L1	1x diff 2x bxb1	30	0.1	10	+	carb	1	sfGFP	50	16774.0
1060	L10	split pir 2x bxb1	30	0.01	10	+	carb	1	OD600	-1	1.481
1061	L10	split pir 2x bxb1	30	0.01	10	+	carb	1	OD700	-1	1.3064999999999998
1062	L10	split pir 2x bxb1	30	0.01	10	+	carb	1	mScarlet	50	77.37508237065927
1063	L10	split pir 2x bxb1	30	0.01	10	+	carb	1	sfGFP	50	18775.0
1064	L11	split pir 2x bxb1	30	0.1	10	+	carb	1	OD600	-1	1.298
1065	L11	split pir 2x bxb1	30	0.1	10	+	carb	1	OD700	-1	1.1105
1066	L11	split pir 2x bxb1	30	0.1	10	+	carb	1	mScarlet	50	281.5493731778323
1067	L11	split pir 2x bxb1	30	0.1	10	+	carb	1	sfGFP	50	13154.0
1068	L12	split pir 2x bxb1	30	0.01	10	+	carb	1	OD600	-1	1.509
1069	L12	split pir 2x bxb1	30	0.01	10	+	carb	1	OD700	-1	1.343
1070	L12	split pir 2x bxb1	30	0.01	10	+	carb	1	mScarlet	50	78.47919344895746
1071	L12	split pir 2x bxb1	30	0.01	10	+	carb	1	sfGFP	50	19457.5
1072	L13	1x diff 2x bxb1	30	0.1	10	+	kan	1	OD600	-1	1.3775
1073	L13	1x diff 2x bxb1	30	0.1	10	+	kan	1	OD700	-1	1.1855
1074	L13	1x diff 2x bxb1	30	0.1	10	+	kan	1	mScarlet	50	184.61187085037093
1075	L13	1x diff 2x bxb1	30	0.1	10	+	kan	1	sfGFP	50	15341.0
1076	L14	1x diff 2x bxb1	30	0.01	10	+	kan	1	OD600	-1	1.4815
1077	L14	1x diff 2x bxb1	30	0.01	10	+	kan	1	OD700	-1	1.2995
1078	L14	1x diff 2x bxb1	30	0.01	10	+	kan	1	mScarlet	50	82.03305098222977
1079	L14	1x diff 2x bxb1	30	0.01	10	+	kan	1	sfGFP	50	15251.0
1080	L15	1x diff 2x bxb1	30	0.1	10	+	kan	1	OD600	-1	1.4049999999999998
1081	L15	1x diff 2x bxb1	30	0.1	10	+	kan	1	OD700	-1	1.2165
1082	L15	1x diff 2x bxb1	30	0.1	10	+	kan	1	mScarlet	50	218.90832122000845
1083	L15	1x diff 2x bxb1	30	0.1	10	+	kan	1	sfGFP	50	16212.5
1084	L16	1x diff 2x bxb1	30	0.01	10	+	kan	1	OD600	-1	1.5275
1085	L16	1x diff 2x bxb1	30	0.01	10	+	kan	1	OD700	-1	1.3570000000000002
1086	L16	1x diff 2x bxb1	30	0.01	10	+	kan	1	mScarlet	50	126.38726320573986
1087	L16	1x diff 2x bxb1	30	0.01	10	+	kan	1	sfGFP	50	15408.0
1088	L17	1x diff 2x bxb1	30	0.1	10	+	kan	1	OD600	-1	1.2069999999999999
1089	L17	1x diff 2x bxb1	30	0.1	10	+	kan	1	OD700	-1	1.0085
1090	L17	1x diff 2x bxb1	30	0.1	10	+	kan	1	mScarlet	50	82.67136519937091
1091	L17	1x diff 2x bxb1	30	0.1	10	+	kan	1	sfGFP	50	10759.0
1092	L18	1x diff 2x bxb1	30	0.01	10	+	kan	1	OD600	-1	1.467
1093	L18	1x diff 2x bxb1	30	0.01	10	+	kan	1	OD700	-1	1.2905
1094	L18	1x diff 2x bxb1	30	0.01	10	+	kan	1	mScarlet	50	96.00695681694123
1095	L18	1x diff 2x bxb1	30	0.01	10	+	kan	1	sfGFP	50	15021.5
1096	L19	split pir 2x bxb1	30	0.1	10	+	kan	1	OD600	-1	0.595
1097	L19	split pir 2x bxb1	30	0.1	10	+	kan	1	OD700	-1	0.4795
1098	L19	split pir 2x bxb1	30	0.1	10	+	kan	1	mScarlet	50	36.35045511764217
1099	L19	split pir 2x bxb1	30	0.1	10	+	kan	1	sfGFP	50	1388.0
1100	L2	1x diff 2x bxb1	30	0.01	10	+	carb	1	OD600	-1	1.5354999999999999
1101	L2	1x diff 2x bxb1	30	0.01	10	+	carb	1	OD700	-1	1.367
1102	L2	1x diff 2x bxb1	30	0.01	10	+	carb	1	mScarlet	50	162.65041143359602
1103	L2	1x diff 2x bxb1	30	0.01	10	+	carb	1	sfGFP	50	17447.0
1104	L20	split pir 2x bxb1	30	0.01	10	+	kan	1	OD600	-1	1.217
1105	L20	split pir 2x bxb1	30	0.01	10	+	kan	1	OD700	-1	1.0194999999999999
1106	L20	split pir 2x bxb1	30	0.01	10	+	kan	1	mScarlet	50	19.253985139618642
1107	L20	split pir 2x bxb1	30	0.01	10	+	kan	1	sfGFP	50	13844.0
1108	L21	split pir 2x bxb1	30	0.1	10	+	kan	1	OD600	-1	0.9615
1109	L21	split pir 2x bxb1	30	0.1	10	+	kan	1	OD700	-1	0.781
1110	L21	split pir 2x bxb1	30	0.1	10	+	kan	1	mScarlet	50	59.554039497502565
1111	L21	split pir 2x bxb1	30	0.1	10	+	kan	1	sfGFP	50	7027.0
1112	L22	split pir 2x bxb1	30	0.01	10	+	kan	1	OD600	-1	1.214
1113	L22	split pir 2x bxb1	30	0.01	10	+	kan	1	OD700	-1	1.018
1114	L22	split pir 2x bxb1	30	0.01	10	+	kan	1	mScarlet	50	19.840544149964558
1115	L22	split pir 2x bxb1	30	0.01	10	+	kan	1	sfGFP	50	14729.0
1116	L23	split pir 2x bxb1	30	0.1	10	+	kan	1	OD600	-1	0.62
1117	L23	split pir 2x bxb1	30	0.1	10	+	kan	1	OD700	-1	0.501
1118	L23	split pir 2x bxb1	30	0.1	10	+	kan	1	mScarlet	50	38.834705043813095
1119	L23	split pir 2x bxb1	30	0.1	10	+	kan	1	sfGFP	50	1851.5
1120	L24	split pir 2x bxb1	30	0.01	10	+	kan	1	OD600	-1	1.282
1121	L24	split pir 2x bxb1	30	0.01	10	+	kan	1	OD700	-1	1.092
1122	L24	split pir 2x bxb1	30	0.01	10	+	kan	1	mScarlet	50	24.498512761535043
1123	L24	split pir 2x bxb1	30	0.01	10	+	kan	1	sfGFP	50	15487.0
1124	L3	1x diff 2x bxb1	30	0.1	10	+	carb	1	OD600	-1	1.2475
1125	L3	1x diff 2x bxb1	30	0.1	10	+	carb	1	OD700	-1	1.0675
1126	L3	1x diff 2x bxb1	30	0.1	10	+	carb	1	mScarlet	50	319.9344848842928
1127	L3	1x diff 2x bxb1	30	0.1	10	+	carb	1	sfGFP	50	13626.5
1128	L4	1x diff 2x bxb1	30	0.01	10	+	carb	1	OD600	-1	1.559
1129	L4	1x diff 2x bxb1	30	0.01	10	+	carb	1	OD700	-1	1.3944999999999999
1130	L4	1x diff 2x bxb1	30	0.01	10	+	carb	1	mScarlet	50	174.69212288128563
1131	L4	1x diff 2x bxb1	30	0.01	10	+	carb	1	sfGFP	50	17550.0
1132	L5	1x diff 2x bxb1	30	0.1	10	+	carb	1	OD600	-1	1.4745
1133	L5	1x diff 2x bxb1	30	0.1	10	+	carb	1	OD700	-1	1.302
1134	L5	1x diff 2x bxb1	30	0.1	10	+	carb	1	mScarlet	50	321.86667927131464
1135	L5	1x diff 2x bxb1	30	0.1	10	+	carb	1	sfGFP	50	17091.5
1136	L6	1x diff 2x bxb1	30	0.01	10	+	carb	1	OD600	-1	1.581
1137	L6	1x diff 2x bxb1	30	0.01	10	+	carb	1	OD700	-1	1.4205
1138	L6	1x diff 2x bxb1	30	0.01	10	+	carb	1	mScarlet	50	209.55788052567067
1139	L6	1x diff 2x bxb1	30	0.01	10	+	carb	1	sfGFP	50	17813.5
1140	L7	split pir 2x bxb1	30	0.1	10	+	carb	1	OD600	-1	1.182
1141	L7	split pir 2x bxb1	30	0.1	10	+	carb	1	OD700	-1	0.9855
1142	L7	split pir 2x bxb1	30	0.1	10	+	carb	1	mScarlet	50	170.36193724608492
1143	L7	split pir 2x bxb1	30	0.1	10	+	carb	1	sfGFP	50	9939.5
1144	L8	split pir 2x bxb1	30	0.01	10	+	carb	1	OD600	-1	1.4695
1145	L8	split pir 2x bxb1	30	0.01	10	+	carb	1	OD700	-1	1.292
1146	L8	split pir 2x bxb1	30	0.01	10	+	carb	1	mScarlet	50	75.87418137359768
1147	L8	split pir 2x bxb1	30	0.01	10	+	carb	1	sfGFP	50	19519.5
1148	L9	split pir 2x bxb1	30	0.1	10	+	carb	1	OD600	-1	1.1925
1149	L9	split pir 2x bxb1	30	0.1	10	+	carb	1	OD700	-1	0.9994999999999999
1150	L9	split pir 2x bxb1	30	0.1	10	+	carb	1	mScarlet	50	177.46965231262953
1151	L9	split pir 2x bxb1	30	0.1	10	+	carb	1	sfGFP	50	10370.0
1152	M1	1x diff 2x bxb1	0	0.1	50	+	carb	1	OD600	-1	1.607
1153	M1	1x diff 2x bxb1	0	0.1	50	+	carb	1	OD700	-1	1.456
1154	M1	1x diff 2x bxb1	0	0.1	50	+	carb	1	mScarlet	50	428.44790179828675
1155	M1	1x diff 2x bxb1	0	0.1	50	+	carb	1	sfGFP	50	318.5
1156	M10	split pir 2x bxb1	0	0.01	50	+	carb	1	OD600	-1	1.6179999999999999
1157	M10	split pir 2x bxb1	0	0.01	50	+	carb	1	OD700	-1	1.4609999999999999
1158	M10	split pir 2x bxb1	0	0.01	50	+	carb	1	mScarlet	50	1667.9333493371932
1159	M10	split pir 2x bxb1	0	0.01	50	+	carb	1	sfGFP	50	415.5
1160	M11	split pir 2x bxb1	0	0.1	50	+	carb	1	OD600	-1	1.426
1161	M11	split pir 2x bxb1	0	0.1	50	+	carb	1	OD700	-1	1.272
1162	M11	split pir 2x bxb1	0	0.1	50	+	carb	1	mScarlet	50	2866.3251626806896
1163	M11	split pir 2x bxb1	0	0.1	50	+	carb	1	sfGFP	50	524.0
1164	M12	split pir 2x bxb1	0	0.01	50	+	carb	1	OD600	-1	1.6264999999999998
1165	M12	split pir 2x bxb1	0	0.01	50	+	carb	1	OD700	-1	1.4714999999999998
1166	M12	split pir 2x bxb1	0	0.01	50	+	carb	1	mScarlet	50	1770.529420940933
1167	M12	split pir 2x bxb1	0	0.01	50	+	carb	1	sfGFP	50	428.5
1168	M13	1x diff 2x bxb1	0	0.1	50	+	kan	1	OD600	-1	1.488
1169	M13	1x diff 2x bxb1	0	0.1	50	+	kan	1	OD700	-1	1.3144999999999998
1170	M13	1x diff 2x bxb1	0	0.1	50	+	kan	1	mScarlet	50	298.2145497658956
1171	M13	1x diff 2x bxb1	0	0.1	50	+	kan	1	sfGFP	50	283.0
1172	M14	1x diff 2x bxb1	0	0.01	50	+	kan	1	OD600	-1	1.596
1173	M14	1x diff 2x bxb1	0	0.01	50	+	kan	1	OD700	-1	1.4304999999999999
1174	M14	1x diff 2x bxb1	0	0.01	50	+	kan	1	mScarlet	50	287.1389355117169
1175	M14	1x diff 2x bxb1	0	0.01	50	+	kan	1	sfGFP	50	305.0
1176	M15	1x diff 2x bxb1	0	0.1	50	+	kan	1	OD600	-1	1.4954999999999998
1177	M15	1x diff 2x bxb1	0	0.1	50	+	kan	1	OD700	-1	1.3245
1178	M15	1x diff 2x bxb1	0	0.1	50	+	kan	1	mScarlet	50	310.29076468478206
1179	M15	1x diff 2x bxb1	0	0.1	50	+	kan	1	sfGFP	50	306.5
1180	M16	1x diff 2x bxb1	0	0.01	50	+	kan	1	OD600	-1	1.5915
1181	M16	1x diff 2x bxb1	0	0.01	50	+	kan	1	OD700	-1	1.427
1182	M16	1x diff 2x bxb1	0	0.01	50	+	kan	1	mScarlet	50	315.3282714795175
1183	M16	1x diff 2x bxb1	0	0.01	50	+	kan	1	sfGFP	50	332.5
1184	M17	1x diff 2x bxb1	0	0.1	50	+	kan	1	OD600	-1	1.3565
1185	M17	1x diff 2x bxb1	0	0.1	50	+	kan	1	OD700	-1	1.1644999999999999
1186	M17	1x diff 2x bxb1	0	0.1	50	+	kan	1	mScarlet	50	216.25155393785343
1187	M17	1x diff 2x bxb1	0	0.1	50	+	kan	1	sfGFP	50	259.5
1188	M18	1x diff 2x bxb1	0	0.01	50	+	kan	1	OD600	-1	1.608
1189	M18	1x diff 2x bxb1	0	0.01	50	+	kan	1	OD700	-1	1.444
1190	M18	1x diff 2x bxb1	0	0.01	50	+	kan	1	mScarlet	50	395.63510069011244
1191	M18	1x diff 2x bxb1	0	0.01	50	+	kan	1	sfGFP	50	313.5
1192	M19	split pir 2x bxb1	0	0.1	50	+	kan	1	OD600	-1	0.758
1193	M19	split pir 2x bxb1	0	0.1	50	+	kan	1	OD700	-1	0.626
1194	M19	split pir 2x bxb1	0	0.1	50	+	kan	1	mScarlet	50	327.870283259561
1195	M19	split pir 2x bxb1	0	0.1	50	+	kan	1	sfGFP	50	234.5
1196	M2	1x diff 2x bxb1	0	0.01	50	+	carb	1	OD600	-1	1.614
1197	M2	1x diff 2x bxb1	0	0.01	50	+	carb	1	OD700	-1	1.4575
1198	M2	1x diff 2x bxb1	0	0.01	50	+	carb	1	mScarlet	50	602.3281448946532
1199	M2	1x diff 2x bxb1	0	0.01	50	+	carb	1	sfGFP	50	302.5
1200	M20	split pir 2x bxb1	0	0.01	50	+	kan	1	OD600	-1	1.4340000000000002
1201	M20	split pir 2x bxb1	0	0.01	50	+	kan	1	OD700	-1	1.25
1202	M20	split pir 2x bxb1	0	0.01	50	+	kan	1	mScarlet	50	304.5631884661102
1203	M20	split pir 2x bxb1	0	0.01	50	+	kan	1	sfGFP	50	258.0
1204	M21	split pir 2x bxb1	0	0.1	50	+	kan	1	OD600	-1	1.1065
1205	M21	split pir 2x bxb1	0	0.1	50	+	kan	1	OD700	-1	0.9295
1206	M21	split pir 2x bxb1	0	0.1	50	+	kan	1	mScarlet	50	1176.2243813113341
1207	M21	split pir 2x bxb1	0	0.1	50	+	kan	1	sfGFP	50	308.0
1208	M22	split pir 2x bxb1	0	0.01	50	+	kan	1	OD600	-1	1.4455
1209	M22	split pir 2x bxb1	0	0.01	50	+	kan	1	OD700	-1	1.262
1210	M22	split pir 2x bxb1	0	0.01	50	+	kan	1	mScarlet	50	291.4518694113192
1211	M22	split pir 2x bxb1	0	0.01	50	+	kan	1	sfGFP	50	261.0
1212	M23	split pir 2x bxb1	0	0.1	50	+	kan	1	OD600	-1	0.808
1213	M23	split pir 2x bxb1	0	0.1	50	+	kan	1	OD700	-1	0.67
1214	M23	split pir 2x bxb1	0	0.1	50	+	kan	1	mScarlet	50	383.57613750682435
1215	M23	split pir 2x bxb1	0	0.1	50	+	kan	1	sfGFP	50	232.5
1216	M24	split pir 2x bxb1	0	0.01	50	+	kan	1	OD600	-1	1.446
1217	M24	split pir 2x bxb1	0	0.01	50	+	kan	1	OD700	-1	1.2650000000000001
1218	M24	split pir 2x bxb1	0	0.01	50	+	kan	1	mScarlet	50	275.13172753522406
1219	M24	split pir 2x bxb1	0	0.01	50	+	kan	1	sfGFP	50	280.0
1220	M3	1x diff 2x bxb1	0	0.1	50	+	carb	1	OD600	-1	1.2680000000000002
1221	M3	1x diff 2x bxb1	0	0.1	50	+	carb	1	OD700	-1	1.1045
1222	M3	1x diff 2x bxb1	0	0.1	50	+	carb	1	mScarlet	50	452.151786510501
1223	M3	1x diff 2x bxb1	0	0.1	50	+	carb	1	sfGFP	50	304.0
1224	M4	1x diff 2x bxb1	0	0.01	50	+	carb	1	OD600	-1	1.6019999999999999
1225	M4	1x diff 2x bxb1	0	0.01	50	+	carb	1	OD700	-1	1.444
1226	M4	1x diff 2x bxb1	0	0.01	50	+	carb	1	mScarlet	50	500.1116114740786
1227	M4	1x diff 2x bxb1	0	0.01	50	+	carb	1	sfGFP	50	329.0
1228	M5	1x diff 2x bxb1	0	0.1	50	+	carb	1	OD600	-1	1.596
1229	M5	1x diff 2x bxb1	0	0.1	50	+	carb	1	OD700	-1	1.442
1230	M5	1x diff 2x bxb1	0	0.1	50	+	carb	1	mScarlet	50	394.96228300177444
1231	M5	1x diff 2x bxb1	0	0.1	50	+	carb	1	sfGFP	50	325.5
1232	M6	1x diff 2x bxb1	0	0.01	50	+	carb	1	OD600	-1	1.5955000000000001
1233	M6	1x diff 2x bxb1	0	0.01	50	+	carb	1	OD700	-1	1.4409999999999998
1234	M6	1x diff 2x bxb1	0	0.01	50	+	carb	1	mScarlet	50	573.0001943773575
1235	M6	1x diff 2x bxb1	0	0.01	50	+	carb	1	sfGFP	50	346.5
1236	M7	split pir 2x bxb1	0	0.1	50	+	carb	1	OD600	-1	1.3085
1237	M7	split pir 2x bxb1	0	0.1	50	+	carb	1	OD700	-1	1.1435
1238	M7	split pir 2x bxb1	0	0.1	50	+	carb	1	mScarlet	50	2401.4426435103564
1239	M7	split pir 2x bxb1	0	0.1	50	+	carb	1	sfGFP	50	621.0
1240	M8	split pir 2x bxb1	0	0.01	50	+	carb	1	OD600	-1	1.5865
1241	M8	split pir 2x bxb1	0	0.01	50	+	carb	1	OD700	-1	1.4285
1242	M8	split pir 2x bxb1	0	0.01	50	+	carb	1	mScarlet	50	1520.5000169131881
1243	M8	split pir 2x bxb1	0	0.01	50	+	carb	1	sfGFP	50	390.5
1244	M9	split pir 2x bxb1	0	0.1	50	+	carb	1	OD600	-1	1.326
1245	M9	split pir 2x bxb1	0	0.1	50	+	carb	1	OD700	-1	1.1644999999999999
1246	M9	split pir 2x bxb1	0	0.1	50	+	carb	1	mScarlet	50	2331.659373014791
1247	M9	split pir 2x bxb1	0	0.1	50	+	carb	1	sfGFP	50	518.0
1248	N1	1x diff 2x bxb1	15	0.1	50	+	carb	1	OD600	-1	1.4975
1249	N1	1x diff 2x bxb1	15	0.1	50	+	carb	1	OD700	-1	1.3265
1250	N1	1x diff 2x bxb1	15	0.1	50	+	carb	1	mScarlet	50	429.43125072739605
1251	N1	1x diff 2x bxb1	15	0.1	50	+	carb	1	sfGFP	50	12420.0
1252	N10	split pir 2x bxb1	15	0.01	50	+	carb	1	OD600	-1	1.393
1253	N10	split pir 2x bxb1	15	0.01	50	+	carb	1	OD700	-1	1.2135
1254	N10	split pir 2x bxb1	15	0.01	50	+	carb	1	mScarlet	50	461.5884858828308
1255	N10	split pir 2x bxb1	15	0.01	50	+	carb	1	sfGFP	50	20319.5
1256	N11	split pir 2x bxb1	15	0.1	50	+	carb	1	OD600	-1	0.8545
1257	N11	split pir 2x bxb1	15	0.1	50	+	carb	1	OD700	-1	0.7095
1258	N11	split pir 2x bxb1	15	0.1	50	+	carb	1	mScarlet	50	401.8112220343429
1259	N11	split pir 2x bxb1	15	0.1	50	+	carb	1	sfGFP	50	15747.5
1260	N12	split pir 2x bxb1	15	0.01	50	+	carb	1	OD600	-1	1.4474999999999998
1261	N12	split pir 2x bxb1	15	0.01	50	+	carb	1	OD700	-1	1.2734999999999999
1262	N12	split pir 2x bxb1	15	0.01	50	+	carb	1	mScarlet	50	464.5385326701588
1263	N12	split pir 2x bxb1	15	0.01	50	+	carb	1	sfGFP	50	20833.0
1264	N13	1x diff 2x bxb1	15	0.1	50	+	kan	1	OD600	-1	1.38
1265	N13	1x diff 2x bxb1	15	0.1	50	+	kan	1	OD700	-1	1.1905000000000001
1266	N13	1x diff 2x bxb1	15	0.1	50	+	kan	1	mScarlet	50	297.5762355487545
1267	N13	1x diff 2x bxb1	15	0.1	50	+	kan	1	sfGFP	50	13382.0
1268	N14	1x diff 2x bxb1	15	0.01	50	+	kan	1	OD600	-1	1.5034999999999998
1269	N14	1x diff 2x bxb1	15	0.01	50	+	kan	1	OD700	-1	1.318
1270	N14	1x diff 2x bxb1	15	0.01	50	+	kan	1	mScarlet	50	222.41042354648553
1271	N14	1x diff 2x bxb1	15	0.01	50	+	kan	1	sfGFP	50	11783.0
1272	N15	1x diff 2x bxb1	15	0.1	50	+	kan	1	OD600	-1	1.3940000000000001
1273	N15	1x diff 2x bxb1	15	0.1	50	+	kan	1	OD700	-1	1.2025
1274	N15	1x diff 2x bxb1	15	0.1	50	+	kan	1	mScarlet	50	319.0201428975771
1275	N15	1x diff 2x bxb1	15	0.1	50	+	kan	1	sfGFP	50	13206.0
1276	N16	1x diff 2x bxb1	15	0.01	50	+	kan	1	OD600	-1	1.5139999999999998
1277	N16	1x diff 2x bxb1	15	0.01	50	+	kan	1	OD700	-1	1.3315000000000001
1278	N16	1x diff 2x bxb1	15	0.01	50	+	kan	1	mScarlet	50	251.2380737314273
1279	N16	1x diff 2x bxb1	15	0.01	50	+	kan	1	sfGFP	50	11366.5
1280	N17	1x diff 2x bxb1	15	0.1	50	+	kan	1	OD600	-1	1.2105
1281	N17	1x diff 2x bxb1	15	0.1	50	+	kan	1	OD700	-1	1.017
1282	N17	1x diff 2x bxb1	15	0.1	50	+	kan	1	mScarlet	50	201.51857173681196
1283	N17	1x diff 2x bxb1	15	0.1	50	+	kan	1	sfGFP	50	7536.5
1284	N18	1x diff 2x bxb1	15	0.01	50	+	kan	1	OD600	-1	1.5310000000000001
1285	N18	1x diff 2x bxb1	15	0.01	50	+	kan	1	OD700	-1	1.351
1286	N18	1x diff 2x bxb1	15	0.01	50	+	kan	1	mScarlet	50	219.13259378278778
1287	N18	1x diff 2x bxb1	15	0.01	50	+	kan	1	sfGFP	50	11509.0
1288	N19	split pir 2x bxb1	15	0.1	50	+	kan	1	OD600	-1	0.2175
1289	N19	split pir 2x bxb1	15	0.1	50	+	kan	1	OD700	-1	0.178
1290	N19	split pir 2x bxb1	15	0.1	50	+	kan	1	mScarlet	50	45.5801336627911
1291	N19	split pir 2x bxb1	15	0.1	50	+	kan	1	sfGFP	50	919.0
1292	N2	1x diff 2x bxb1	15	0.01	50	+	carb	1	OD600	-1	1.5655000000000001
1293	N2	1x diff 2x bxb1	15	0.01	50	+	carb	1	OD700	-1	1.3995000000000002
1294	N2	1x diff 2x bxb1	15	0.01	50	+	carb	1	mScarlet	50	417.5275531644937
1295	N2	1x diff 2x bxb1	15	0.01	50	+	carb	1	sfGFP	50	11822.5
1296	N20	split pir 2x bxb1	15	0.01	50	+	kan	1	OD600	-1	1.0575
1297	N20	split pir 2x bxb1	15	0.01	50	+	kan	1	OD700	-1	0.864
1298	N20	split pir 2x bxb1	15	0.01	50	+	kan	1	mScarlet	50	93.64346903995916
1299	N20	split pir 2x bxb1	15	0.01	50	+	kan	1	sfGFP	50	13112.5
1300	N21	split pir 2x bxb1	15	0.1	50	+	kan	1	OD600	-1	0.4715
1301	N21	split pir 2x bxb1	15	0.1	50	+	kan	1	OD700	-1	0.383
1302	N21	split pir 2x bxb1	15	0.1	50	+	kan	1	mScarlet	50	99.18127616704852
1303	N21	split pir 2x bxb1	15	0.1	50	+	kan	1	sfGFP	50	5141.0
1304	N22	split pir 2x bxb1	15	0.01	50	+	kan	1	OD600	-1	1.1444999999999999
1305	N22	split pir 2x bxb1	15	0.01	50	+	kan	1	OD700	-1	0.9450000000000001
1306	N22	split pir 2x bxb1	15	0.01	50	+	kan	1	mScarlet	50	126.18024237855894
1307	N22	split pir 2x bxb1	15	0.01	50	+	kan	1	sfGFP	50	13704.0
1308	N23	split pir 2x bxb1	15	0.1	50	+	kan	1	OD600	-1	0.2555
1309	N23	split pir 2x bxb1	15	0.1	50	+	kan	1	OD700	-1	0.20950000000000002
1310	N23	split pir 2x bxb1	15	0.1	50	+	kan	1	mScarlet	50	51.083437318683636
1311	N23	split pir 2x bxb1	15	0.1	50	+	kan	1	sfGFP	50	1092.5
1312	N24	split pir 2x bxb1	15	0.01	50	+	kan	1	OD600	-1	1.2189999999999999
1313	N24	split pir 2x bxb1	15	0.01	50	+	kan	1	OD700	-1	1.0245
1314	N24	split pir 2x bxb1	15	0.01	50	+	kan	1	mScarlet	50	139.15354754856267
1315	N24	split pir 2x bxb1	15	0.01	50	+	kan	1	sfGFP	50	13993.0
1316	N3	1x diff 2x bxb1	15	0.1	50	+	carb	1	OD600	-1	1.2435
1317	N3	1x diff 2x bxb1	15	0.1	50	+	carb	1	OD700	-1	1.069
1318	N3	1x diff 2x bxb1	15	0.1	50	+	carb	1	mScarlet	50	397.2395121007645
1319	N3	1x diff 2x bxb1	15	0.1	50	+	carb	1	sfGFP	50	13067.0
1320	N4	1x diff 2x bxb1	15	0.01	50	+	carb	1	OD600	-1	1.521
1321	N4	1x diff 2x bxb1	15	0.01	50	+	carb	1	OD700	-1	1.346
1322	N4	1x diff 2x bxb1	15	0.01	50	+	carb	1	mScarlet	50	335.9095920484197
1323	N4	1x diff 2x bxb1	15	0.01	50	+	carb	1	sfGFP	50	11857.5
1324	N5	1x diff 2x bxb1	15	0.1	50	+	carb	1	OD600	-1	1.5030000000000001
1325	N5	1x diff 2x bxb1	15	0.1	50	+	carb	1	OD700	-1	1.335
1326	N5	1x diff 2x bxb1	15	0.1	50	+	carb	1	mScarlet	50	377.3827644269955
1327	N5	1x diff 2x bxb1	15	0.1	50	+	carb	1	sfGFP	50	14486.5
1328	N6	1x diff 2x bxb1	15	0.01	50	+	carb	1	OD600	-1	1.542
1329	N6	1x diff 2x bxb1	15	0.01	50	+	carb	1	OD700	-1	1.3739999999999999
1330	N6	1x diff 2x bxb1	15	0.01	50	+	carb	1	mScarlet	50	392.6160469603908
1331	N6	1x diff 2x bxb1	15	0.01	50	+	carb	1	sfGFP	50	12750.5
1332	N7	split pir 2x bxb1	15	0.1	50	+	carb	1	OD600	-1	0.6555
1333	N7	split pir 2x bxb1	15	0.1	50	+	carb	1	OD700	-1	0.537
1334	N7	split pir 2x bxb1	15	0.1	50	+	carb	1	mScarlet	50	208.6952937457502
1335	N7	split pir 2x bxb1	15	0.1	50	+	carb	1	sfGFP	50	9776.5
1336	N8	split pir 2x bxb1	15	0.01	50	+	carb	1	OD600	-1	1.42
1337	N8	split pir 2x bxb1	15	0.01	50	+	carb	1	OD700	-1	1.2374999999999998
1338	N8	split pir 2x bxb1	15	0.01	50	+	carb	1	mScarlet	50	461.36421332005153
1339	N8	split pir 2x bxb1	15	0.01	50	+	carb	1	sfGFP	50	20325.5
1340	N9	split pir 2x bxb1	15	0.1	50	+	carb	1	OD600	-1	0.6965000000000001
1341	N9	split pir 2x bxb1	15	0.1	50	+	carb	1	OD700	-1	0.5825
1342	N9	split pir 2x bxb1	15	0.1	50	+	carb	1	mScarlet	50	238.14400641223472
1343	N9	split pir 2x bxb1	15	0.1	50	+	carb	1	sfGFP	50	11247.0
1344	O1	1x diff 2x bxb1	20	0.1	50	+	carb	1	OD600	-1	1.4634999999999998
1345	O1	1x diff 2x bxb1	20	0.1	50	+	carb	1	OD700	-1	1.286
1346	O1	1x diff 2x bxb1	20	0.1	50	+	carb	1	mScarlet	50	443.9399603656582
1347	O1	1x diff 2x bxb1	20	0.1	50	+	carb	1	sfGFP	50	17041.0
1348	O10	split pir 2x bxb1	20	0.01	50	+	carb	1	OD600	-1	1.2605
1349	O10	split pir 2x bxb1	20	0.01	50	+	carb	1	OD700	-1	1.069
1350	O10	split pir 2x bxb1	20	0.01	50	+	carb	1	mScarlet	50	237.1779092187238
1351	O10	split pir 2x bxb1	20	0.01	50	+	carb	1	sfGFP	50	23982.5
1352	O11	split pir 2x bxb1	20	0.1	50	+	carb	1	OD600	-1	0.8474999999999999
1353	O11	split pir 2x bxb1	20	0.1	50	+	carb	1	OD700	-1	0.7205000000000001
1354	O11	split pir 2x bxb1	20	0.1	50	+	carb	1	mScarlet	50	396.27341490725354
1355	O11	split pir 2x bxb1	20	0.1	50	+	carb	1	sfGFP	50	15814.5
1356	O12	split pir 2x bxb1	20	0.01	50	+	carb	1	OD600	-1	1.318
1357	O12	split pir 2x bxb1	20	0.01	50	+	carb	1	OD700	-1	1.1285
1358	O12	split pir 2x bxb1	20	0.01	50	+	carb	1	mScarlet	50	254.03285489836958
1359	O12	split pir 2x bxb1	20	0.01	50	+	carb	1	sfGFP	50	24479.5
1360	O13	1x diff 2x bxb1	20	0.1	50	+	kan	1	OD600	-1	1.3399999999999999
1361	O13	1x diff 2x bxb1	20	0.1	50	+	kan	1	OD700	-1	1.146
1362	O13	1x diff 2x bxb1	20	0.1	50	+	kan	1	mScarlet	50	329.04340128025285
1363	O13	1x diff 2x bxb1	20	0.1	50	+	kan	1	sfGFP	50	17978.5
1364	O14	1x diff 2x bxb1	20	0.01	50	+	kan	1	OD600	-1	1.4915000000000003
1365	O14	1x diff 2x bxb1	20	0.01	50	+	kan	1	OD700	-1	1.31
1366	O14	1x diff 2x bxb1	20	0.01	50	+	kan	1	mScarlet	50	231.24331217287104
1367	O14	1x diff 2x bxb1	20	0.01	50	+	kan	1	sfGFP	50	16902.5
1368	O15	1x diff 2x bxb1	20	0.1	50	+	kan	1	OD600	-1	1.3544999999999998
1369	O15	1x diff 2x bxb1	20	0.1	50	+	kan	1	OD700	-1	1.1665
1370	O15	1x diff 2x bxb1	20	0.1	50	+	kan	1	mScarlet	50	344.98400497318295
1371	O15	1x diff 2x bxb1	20	0.1	50	+	kan	1	sfGFP	50	18352.0
1372	O16	1x diff 2x bxb1	20	0.01	50	+	kan	1	OD600	-1	1.4615
1373	O16	1x diff 2x bxb1	20	0.01	50	+	kan	1	OD700	-1	1.2759999999999998
1374	O16	1x diff 2x bxb1	20	0.01	50	+	kan	1	mScarlet	50	248.08100611691842
1375	O16	1x diff 2x bxb1	20	0.01	50	+	kan	1	sfGFP	50	16723.5
1376	O17	1x diff 2x bxb1	20	0.1	50	+	kan	1	OD600	-1	1.1480000000000001
1377	O17	1x diff 2x bxb1	20	0.1	50	+	kan	1	OD700	-1	0.95
1378	O17	1x diff 2x bxb1	20	0.1	50	+	kan	1	mScarlet	50	249.04710331042935
1379	O17	1x diff 2x bxb1	20	0.1	50	+	kan	1	sfGFP	50	10946.5
1380	O18	1x diff 2x bxb1	20	0.01	50	+	kan	1	OD600	-1	1.4605000000000001
1381	O18	1x diff 2x bxb1	20	0.01	50	+	kan	1	OD700	-1	1.2735
1382	O18	1x diff 2x bxb1	20	0.01	50	+	kan	1	mScarlet	50	235.22846309610355
1383	O18	1x diff 2x bxb1	20	0.01	50	+	kan	1	sfGFP	50	16106.5
1384	O19	split pir 2x bxb1	20	0.1	50	+	kan	1	OD600	-1	0.1745
1385	O19	split pir 2x bxb1	20	0.1	50	+	kan	1	OD700	-1	0.14300000000000002
1386	O19	split pir 2x bxb1	20	0.1	50	+	kan	1	mScarlet	50	41.18094108519675
1387	O19	split pir 2x bxb1	20	0.1	50	+	kan	1	sfGFP	50	788.5
1388	O2	1x diff 2x bxb1	20	0.01	50	+	carb	1	OD600	-1	1.5154999999999998
1389	O2	1x diff 2x bxb1	20	0.01	50	+	carb	1	OD700	-1	1.3415
1390	O2	1x diff 2x bxb1	20	0.01	50	+	carb	1	mScarlet	50	329.73347070418924
1391	O2	1x diff 2x bxb1	20	0.01	50	+	carb	1	sfGFP	50	17910.5
1392	O20	split pir 2x bxb1	20	0.01	50	+	kan	1	OD600	-1	0.8919999999999999
1393	O20	split pir 2x bxb1	20	0.01	50	+	kan	1	OD700	-1	0.722
1394	O20	split pir 2x bxb1	20	0.01	50	+	kan	1	mScarlet	50	36.281448175248535
1395	O20	split pir 2x bxb1	20	0.01	50	+	kan	1	sfGFP	50	15352.0
1396	O21	split pir 2x bxb1	20	0.1	50	+	kan	1	OD600	-1	0.40650000000000003
1397	O21	split pir 2x bxb1	20	0.1	50	+	kan	1	OD700	-1	0.3295
1398	O21	split pir 2x bxb1	20	0.1	50	+	kan	1	mScarlet	50	70.57789854488605
1399	O21	split pir 2x bxb1	20	0.1	50	+	kan	1	sfGFP	50	4525.5
1400	O22	split pir 2x bxb1	20	0.01	50	+	kan	1	OD600	-1	0.968
1401	O22	split pir 2x bxb1	20	0.01	50	+	kan	1	OD700	-1	0.789
1402	O22	split pir 2x bxb1	20	0.01	50	+	kan	1	mScarlet	50	48.61643912811112
1403	O22	split pir 2x bxb1	20	0.01	50	+	kan	1	sfGFP	50	16166.5
1404	O23	split pir 2x bxb1	20	0.1	50	+	kan	1	OD600	-1	0.196
1405	O23	split pir 2x bxb1	20	0.1	50	+	kan	1	OD700	-1	0.1605
1406	O23	split pir 2x bxb1	20	0.1	50	+	kan	1	mScarlet	50	43.665191011367675
1407	O23	split pir 2x bxb1	20	0.1	50	+	kan	1	sfGFP	50	938.5
1408	O24	split pir 2x bxb1	20	0.01	50	+	kan	1	OD600	-1	1.0
1409	O24	split pir 2x bxb1	20	0.01	50	+	kan	1	OD700	-1	0.8185
1410	O24	split pir 2x bxb1	20	0.01	50	+	kan	1	mScarlet	50	55.344616011490714
1411	O24	split pir 2x bxb1	20	0.01	50	+	kan	1	sfGFP	50	16165.0
1412	O3	1x diff 2x bxb1	20	0.1	50	+	carb	1	OD600	-1	1.2425000000000002
1413	O3	1x diff 2x bxb1	20	0.1	50	+	carb	1	OD700	-1	1.0695
1414	O3	1x diff 2x bxb1	20	0.1	50	+	carb	1	mScarlet	50	387.6993023148442
1415	O3	1x diff 2x bxb1	20	0.1	50	+	carb	1	sfGFP	50	17965.5
1416	O4	1x diff 2x bxb1	20	0.01	50	+	carb	1	OD600	-1	1.4954999999999998
1417	O4	1x diff 2x bxb1	20	0.01	50	+	carb	1	OD700	-1	1.3184999999999998
1418	O4	1x diff 2x bxb1	20	0.01	50	+	carb	1	mScarlet	50	280.70403813351027
1419	O4	1x diff 2x bxb1	20	0.01	50	+	carb	1	sfGFP	50	18322.5
1420	O5	1x diff 2x bxb1	20	0.1	50	+	carb	1	OD600	-1	1.4335
1421	O5	1x diff 2x bxb1	20	0.1	50	+	carb	1	OD700	-1	1.2585000000000002
1422	O5	1x diff 2x bxb1	20	0.1	50	+	carb	1	mScarlet	50	364.4439627281886
1423	O5	1x diff 2x bxb1	20	0.1	50	+	carb	1	sfGFP	50	19435.5
1424	O6	1x diff 2x bxb1	20	0.01	50	+	carb	1	OD600	-1	1.5205
1425	O6	1x diff 2x bxb1	20	0.01	50	+	carb	1	OD700	-1	1.3505000000000003
1426	O6	1x diff 2x bxb1	20	0.01	50	+	carb	1	mScarlet	50	332.7007692271156
1427	O6	1x diff 2x bxb1	20	0.01	50	+	carb	1	sfGFP	50	19166.5
1428	O7	split pir 2x bxb1	20	0.1	50	+	carb	1	OD600	-1	0.6684999999999999
1429	O7	split pir 2x bxb1	20	0.1	50	+	carb	1	OD700	-1	0.5529999999999999
1430	O7	split pir 2x bxb1	20	0.1	50	+	carb	1	mScarlet	50	208.45376944737248
1431	O7	split pir 2x bxb1	20	0.1	50	+	carb	1	sfGFP	50	10027.5
1432	O8	split pir 2x bxb1	20	0.01	50	+	carb	1	OD600	-1	1.2730000000000001
1433	O8	split pir 2x bxb1	20	0.01	50	+	carb	1	OD700	-1	1.0865
1434	O8	split pir 2x bxb1	20	0.01	50	+	carb	1	mScarlet	50	244.42363817005568
1435	O8	split pir 2x bxb1	20	0.01	50	+	carb	1	sfGFP	50	24319.0
1436	O9	split pir 2x bxb1	20	0.1	50	+	carb	1	OD600	-1	0.6935
1437	O9	split pir 2x bxb1	20	0.1	50	+	carb	1	OD700	-1	0.5785
1438	O9	split pir 2x bxb1	20	0.1	50	+	carb	1	mScarlet	50	225.99878455095464
1439	O9	split pir 2x bxb1	20	0.1	50	+	carb	1	sfGFP	50	11034.0
1440	P1	1x diff 2x bxb1	30	0.1	50	+	carb	1	OD600	-1	1.4035000000000002
1441	P1	1x diff 2x bxb1	30	0.1	50	+	carb	1	OD700	-1	1.2215
1442	P1	1x diff 2x bxb1	30	0.1	50	+	carb	1	mScarlet	50	502.9063926410209
1443	P1	1x diff 2x bxb1	30	0.1	50	+	carb	1	sfGFP	50	20826.5
1444	P10	split pir 2x bxb1	30	0.01	50	+	carb	1	OD600	-1	1.178
1445	P10	split pir 2x bxb1	30	0.01	50	+	carb	1	OD700	-1	0.986
1446	P10	split pir 2x bxb1	30	0.01	50	+	carb	1	mScarlet	50	106.23723602679789
1447	P10	split pir 2x bxb1	30	0.01	50	+	carb	1	sfGFP	50	25077.5
1448	P11	split pir 2x bxb1	30	0.1	50	+	carb	1	OD600	-1	0.874
1449	P11	split pir 2x bxb1	30	0.1	50	+	carb	1	OD700	-1	0.7364999999999999
1450	P11	split pir 2x bxb1	30	0.1	50	+	carb	1	mScarlet	50	379.6944969971823
1451	P11	split pir 2x bxb1	30	0.1	50	+	carb	1	sfGFP	50	15858.0
1452	P12	split pir 2x bxb1	30	0.01	50	+	carb	1	OD600	-1	1.229
1453	P12	split pir 2x bxb1	30	0.01	50	+	carb	1	OD700	-1	1.0390000000000001
1454	P12	split pir 2x bxb1	30	0.01	50	+	carb	1	mScarlet	50	113.87975489689317
1455	P12	split pir 2x bxb1	30	0.01	50	+	carb	1	sfGFP	50	25910.0
1456	P13	1x diff 2x bxb1	30	0.1	50	+	kan	1	OD600	-1	1.2850000000000001
1457	P13	1x diff 2x bxb1	30	0.1	50	+	kan	1	OD700	-1	1.0915
1458	P13	1x diff 2x bxb1	30	0.1	50	+	kan	1	mScarlet	50	384.42147255114645
1459	P13	1x diff 2x bxb1	30	0.1	50	+	kan	1	sfGFP	50	21353.5
1460	P14	1x diff 2x bxb1	30	0.01	50	+	kan	1	OD600	-1	1.3624999999999998
1461	P14	1x diff 2x bxb1	30	0.01	50	+	kan	1	OD700	-1	1.166
1462	P14	1x diff 2x bxb1	30	0.01	50	+	kan	1	mScarlet	50	179.16032240127362
1463	P14	1x diff 2x bxb1	30	0.01	50	+	kan	1	sfGFP	50	21075.5
1464	P15	1x diff 2x bxb1	30	0.1	50	+	kan	1	OD600	-1	1.3115
1465	P15	1x diff 2x bxb1	30	0.1	50	+	kan	1	OD700	-1	1.121
1466	P15	1x diff 2x bxb1	30	0.1	50	+	kan	1	mScarlet	50	420.42584474502644
1467	P15	1x diff 2x bxb1	30	0.1	50	+	kan	1	sfGFP	50	22379.0
1468	P16	1x diff 2x bxb1	30	0.01	50	+	kan	1	OD600	-1	1.365
1469	P16	1x diff 2x bxb1	30	0.01	50	+	kan	1	OD700	-1	1.1724999999999999
1470	P16	1x diff 2x bxb1	30	0.01	50	+	kan	1	mScarlet	50	203.0712279406688
1471	P16	1x diff 2x bxb1	30	0.01	50	+	kan	1	sfGFP	50	21704.0
1472	P17	1x diff 2x bxb1	30	0.1	50	+	kan	1	OD600	-1	0.9735
1473	P17	1x diff 2x bxb1	30	0.1	50	+	kan	1	OD700	-1	0.7905
1474	P17	1x diff 2x bxb1	30	0.1	50	+	kan	1	mScarlet	50	222.09989230571415
1475	P17	1x diff 2x bxb1	30	0.1	50	+	kan	1	sfGFP	50	13197.0
1476	P18	1x diff 2x bxb1	30	0.01	50	+	kan	1	OD600	-1	1.384
1477	P18	1x diff 2x bxb1	30	0.01	50	+	kan	1	OD700	-1	1.186
1478	P18	1x diff 2x bxb1	30	0.01	50	+	kan	1	mScarlet	50	188.89030127877643
1479	P18	1x diff 2x bxb1	30	0.01	50	+	kan	1	sfGFP	50	21627.0
1480	P19	split pir 2x bxb1	30	0.1	50	+	kan	1	OD600	-1	0.16249999999999998
1481	P19	split pir 2x bxb1	30	0.1	50	+	kan	1	OD700	-1	0.1325
1482	P19	split pir 2x bxb1	30	0.1	50	+	kan	1	mScarlet	50	40.07683000689856
1483	P19	split pir 2x bxb1	30	0.1	50	+	kan	1	sfGFP	50	742.0
1484	P2	1x diff 2x bxb1	30	0.01	50	+	carb	1	OD600	-1	1.5105
1485	P2	1x diff 2x bxb1	30	0.01	50	+	carb	1	OD700	-1	1.3385000000000002
1486	P2	1x diff 2x bxb1	30	0.01	50	+	carb	1	mScarlet	50	254.343386139141
1487	P2	1x diff 2x bxb1	30	0.01	50	+	carb	1	sfGFP	50	23930.0
1488	P20	split pir 2x bxb1	30	0.01	50	+	kan	1	OD600	-1	0.735
1489	P20	split pir 2x bxb1	30	0.01	50	+	kan	1	OD700	-1	0.5885
1490	P20	split pir 2x bxb1	30	0.01	50	+	kan	1	mScarlet	50	18.21888100371409
1491	P20	split pir 2x bxb1	30	0.01	50	+	kan	1	sfGFP	50	15507.5
1492	P21	split pir 2x bxb1	30	0.1	50	+	kan	1	OD600	-1	0.40599999999999997
1493	P21	split pir 2x bxb1	30	0.1	50	+	kan	1	OD700	-1	0.32999999999999996
1494	P21	split pir 2x bxb1	30	0.1	50	+	kan	1	mScarlet	50	64.78131538382056
1495	P21	split pir 2x bxb1	30	0.1	50	+	kan	1	sfGFP	50	4310.0
1496	P22	split pir 2x bxb1	30	0.01	50	+	kan	1	OD600	-1	0.7689999999999999
1497	P22	split pir 2x bxb1	30	0.01	50	+	kan	1	OD700	-1	0.6174999999999999
1498	P22	split pir 2x bxb1	30	0.01	50	+	kan	1	mScarlet	50	17.61507025776977
1499	P22	split pir 2x bxb1	30	0.01	50	+	kan	1	sfGFP	50	16838.0
1500	P23	split pir 2x bxb1	30	0.1	50	+	kan	1	OD600	-1	0.183
1501	P23	split pir 2x bxb1	30	0.1	50	+	kan	1	OD700	-1	0.15
1502	P23	split pir 2x bxb1	30	0.1	50	+	kan	1	mScarlet	50	41.57773100396016
1503	P23	split pir 2x bxb1	30	0.1	50	+	kan	1	sfGFP	50	881.0
1504	P24	split pir 2x bxb1	30	0.01	50	+	kan	1	OD600	-1	0.816
1505	P24	split pir 2x bxb1	30	0.01	50	+	kan	1	OD700	-1	0.6565
1506	P24	split pir 2x bxb1	30	0.01	50	+	kan	1	mScarlet	50	21.49671076741184
1507	P24	split pir 2x bxb1	30	0.01	50	+	kan	1	sfGFP	50	17491.5
1508	P3	1x diff 2x bxb1	30	0.1	50	+	carb	1	OD600	-1	1.2045
1509	P3	1x diff 2x bxb1	30	0.1	50	+	carb	1	OD700	-1	1.0215
1510	P3	1x diff 2x bxb1	30	0.1	50	+	carb	1	mScarlet	50	371.6896916795204
1511	P3	1x diff 2x bxb1	30	0.1	50	+	carb	1	sfGFP	50	22617.0
1512	P4	1x diff 2x bxb1	30	0.01	50	+	carb	1	OD600	-1	1.4815
1513	P4	1x diff 2x bxb1	30	0.01	50	+	carb	1	OD700	-1	1.304
1514	P4	1x diff 2x bxb1	30	0.01	50	+	carb	1	mScarlet	50	235.34922524529242
1515	P4	1x diff 2x bxb1	30	0.01	50	+	carb	1	sfGFP	50	23377.0
1516	P5	1x diff 2x bxb1	30	0.1	50	+	carb	1	OD600	-1	1.4055
1517	P5	1x diff 2x bxb1	30	0.1	50	+	carb	1	OD700	-1	1.2265
1518	P5	1x diff 2x bxb1	30	0.1	50	+	carb	1	mScarlet	50	406.1931628763389
1519	P5	1x diff 2x bxb1	30	0.1	50	+	carb	1	sfGFP	50	23803.0
1520	P6	1x diff 2x bxb1	30	0.01	50	+	carb	1	OD600	-1	1.5019999999999998
1521	P6	1x diff 2x bxb1	30	0.01	50	+	carb	1	OD700	-1	1.333
1522	P6	1x diff 2x bxb1	30	0.01	50	+	carb	1	mScarlet	50	279.8759548247866
1523	P6	1x diff 2x bxb1	30	0.01	50	+	carb	1	sfGFP	50	24792.5
1524	P7	split pir 2x bxb1	30	0.1	50	+	carb	1	OD600	-1	0.675
1525	P7	split pir 2x bxb1	30	0.1	50	+	carb	1	OD700	-1	0.5625
1526	P7	split pir 2x bxb1	30	0.1	50	+	carb	1	mScarlet	50	197.91295899674444
1527	P7	split pir 2x bxb1	30	0.1	50	+	carb	1	sfGFP	50	10323.5
1528	P8	split pir 2x bxb1	30	0.01	50	+	carb	1	OD600	-1	1.169
1529	P8	split pir 2x bxb1	30	0.01	50	+	carb	1	OD700	-1	0.9815
1530	P8	split pir 2x bxb1	30	0.01	50	+	carb	1	mScarlet	50	107.5656196678754
1531	P8	split pir 2x bxb1	30	0.01	50	+	carb	1	sfGFP	50	25574.5
1532	P9	split pir 2x bxb1	30	0.1	50	+	carb	1	OD600	-1	0.727
1533	P9	split pir 2x bxb1	30	0.1	50	+	carb	1	OD700	-1	0.609
1534	P9	split pir 2x bxb1	30	0.1	50	+	carb	1	mScarlet	50	221.39257114617936
1535	P9	split pir 2x bxb1	30	0.1	50	+	carb	1	sfGFP	50	11683.0
