# Supplementary material for: Integrase-mediated differentiation circuits improve evolutionary stability of burdensome and toxic functions in E. coli
Source: Nat Commun. 2022 Nov 10;13:6822. doi: 10.1038/s41467-022-34361-y (PMC9649629; doi:10.1038/s41467-022-34361-y)
Supplement: Supplementary file 8 — Source Data [file 41467_2022_34361_MOESM8_ESM.zip › Suppl Fig 6-9/figureS6-S9_plate2.csv]

	well	strain	sal	las	iptg	chlor	cole1	plate	channel	gain	measurement
0	A1	1x diff 2x bxb1	0	0.3	10	+	carb	2	OD700	-1	1.4795
1	A1	1x diff 2x bxb1	0	0.3	10	+	carb	2	mScarlet	50	691.5
2	A1	1x diff 2x bxb1	0	0.3	10	+	carb	2	sfGFP	50	263.0
3	A10	split pir 2x bxb1	0	0.03	10	+	carb	2	OD700	-1	1.522
4	A10	split pir 2x bxb1	0	0.03	10	+	carb	2	mScarlet	50	4173.0
5	A10	split pir 2x bxb1	0	0.03	10	+	carb	2	sfGFP	50	501.0
6	A11	split pir 2x bxb1	0	0.3	10	+	carb	2	OD700	-1	1.4785
7	A11	split pir 2x bxb1	0	0.3	10	+	carb	2	mScarlet	50	3140.0
8	A11	split pir 2x bxb1	0	0.3	10	+	carb	2	sfGFP	50	10438.0
9	A12	split pir 2x bxb1	0	0.03	10	+	carb	2	OD700	-1	1.5070000000000001
10	A12	split pir 2x bxb1	0	0.03	10	+	carb	2	mScarlet	50	4344.0
11	A12	split pir 2x bxb1	0	0.03	10	+	carb	2	sfGFP	50	746.5
12	A13	1x diff 2x bxb1	0	0.3	10	+	kan	2	OD700	-1	1.46
13	A13	1x diff 2x bxb1	0	0.3	10	+	kan	2	mScarlet	50	692.0
14	A13	1x diff 2x bxb1	0	0.3	10	+	kan	2	sfGFP	50	467.0
15	A14	1x diff 2x bxb1	0	0.03	10	+	kan	2	OD700	-1	1.4689999999999999
16	A14	1x diff 2x bxb1	0	0.03	10	+	kan	2	mScarlet	50	562.0
17	A14	1x diff 2x bxb1	0	0.03	10	+	kan	2	sfGFP	50	392.0
18	A15	1x diff 2x bxb1	0	0.3	10	+	kan	2	OD700	-1	1.5015
19	A15	1x diff 2x bxb1	0	0.3	10	+	kan	2	mScarlet	50	689.0
20	A15	1x diff 2x bxb1	0	0.3	10	+	kan	2	sfGFP	50	329.0
21	A16	1x diff 2x bxb1	0	0.03	10	+	kan	2	OD700	-1	1.46
22	A16	1x diff 2x bxb1	0	0.03	10	+	kan	2	mScarlet	50	558.0
23	A16	1x diff 2x bxb1	0	0.03	10	+	kan	2	sfGFP	50	388.0
24	A17	1x diff 2x bxb1	0	0.3	10	+	kan	2	OD700	-1	1.4889999999999999
25	A17	1x diff 2x bxb1	0	0.3	10	+	kan	2	mScarlet	50	696.5
26	A17	1x diff 2x bxb1	0	0.3	10	+	kan	2	sfGFP	50	335.0
27	A18	1x diff 2x bxb1	0	0.03	10	+	kan	2	OD700	-1	1.404
28	A18	1x diff 2x bxb1	0	0.03	10	+	kan	2	mScarlet	50	457.5
29	A18	1x diff 2x bxb1	0	0.03	10	+	kan	2	sfGFP	50	319.5
30	A19	split pir 2x bxb1	0	0.3	10	+	kan	2	OD700	-1	1.516
31	A19	split pir 2x bxb1	0	0.3	10	+	kan	2	mScarlet	50	8334.0
32	A19	split pir 2x bxb1	0	0.3	10	+	kan	2	sfGFP	50	561.5
33	A2	1x diff 2x bxb1	0	0.03	10	+	carb	2	OD700	-1	1.46
34	A2	1x diff 2x bxb1	0	0.03	10	+	carb	2	mScarlet	50	590.0
35	A2	1x diff 2x bxb1	0	0.03	10	+	carb	2	sfGFP	50	282.0
36	A20	split pir 2x bxb1	0	0.03	10	+	kan	2	OD700	-1	1.2225000000000001
37	A20	split pir 2x bxb1	0	0.03	10	+	kan	2	mScarlet	50	2280.0
38	A20	split pir 2x bxb1	0	0.03	10	+	kan	2	sfGFP	50	510.0
39	A21	split pir 2x bxb1	0	0.3	10	+	kan	2	OD700	-1	1.5035
40	A21	split pir 2x bxb1	0	0.3	10	+	kan	2	mScarlet	50	7045.5
41	A21	split pir 2x bxb1	0	0.3	10	+	kan	2	sfGFP	50	521.0
42	A22	split pir 2x bxb1	0	0.03	10	+	kan	2	OD700	-1	1.2395
43	A22	split pir 2x bxb1	0	0.03	10	+	kan	2	mScarlet	50	1393.5
44	A22	split pir 2x bxb1	0	0.03	10	+	kan	2	sfGFP	50	487.0
45	A23	split pir 2x bxb1	0	0.3	10	+	kan	2	OD700	-1	1.463
46	A23	split pir 2x bxb1	0	0.3	10	+	kan	2	mScarlet	50	7155.0
47	A23	split pir 2x bxb1	0	0.3	10	+	kan	2	sfGFP	50	629.0
48	A24	split pir 2x bxb1	0	0.03	10	+	kan	2	OD700	-1	1.448
49	A24	split pir 2x bxb1	0	0.03	10	+	kan	2	mScarlet	50	3250.5
50	A24	split pir 2x bxb1	0	0.03	10	+	kan	2	sfGFP	50	505.0
51	A3	1x diff 2x bxb1	0	0.3	10	+	carb	2	OD700	-1	1.4855
52	A3	1x diff 2x bxb1	0	0.3	10	+	carb	2	mScarlet	50	681.5
53	A3	1x diff 2x bxb1	0	0.3	10	+	carb	2	sfGFP	50	269.5
54	A4	1x diff 2x bxb1	0	0.03	10	+	carb	2	OD700	-1	1.46
55	A4	1x diff 2x bxb1	0	0.03	10	+	carb	2	mScarlet	50	573.5
56	A4	1x diff 2x bxb1	0	0.03	10	+	carb	2	sfGFP	50	279.5
57	A5	1x diff 2x bxb1	0	0.3	10	+	carb	2	OD700	-1	1.4895
58	A5	1x diff 2x bxb1	0	0.3	10	+	carb	2	mScarlet	50	686.5
59	A5	1x diff 2x bxb1	0	0.3	10	+	carb	2	sfGFP	50	270.0
60	A6	1x diff 2x bxb1	0	0.03	10	+	carb	2	OD700	-1	1.4705
61	A6	1x diff 2x bxb1	0	0.03	10	+	carb	2	mScarlet	50	597.5
62	A6	1x diff 2x bxb1	0	0.03	10	+	carb	2	sfGFP	50	283.5
63	A7	split pir 2x bxb1	0	0.3	10	+	carb	2	OD700	-1	1.199
64	A7	split pir 2x bxb1	0	0.3	10	+	carb	2	mScarlet	50	4788.5
65	A7	split pir 2x bxb1	0	0.3	10	+	carb	2	sfGFP	50	2313.0
66	A8	split pir 2x bxb1	0	0.03	10	+	carb	2	OD700	-1	1.479
67	A8	split pir 2x bxb1	0	0.03	10	+	carb	2	mScarlet	50	4124.0
68	A8	split pir 2x bxb1	0	0.03	10	+	carb	2	sfGFP	50	491.0
69	A9	split pir 2x bxb1	0	0.3	10	+	carb	2	OD700	-1	1.216
70	A9	split pir 2x bxb1	0	0.3	10	+	carb	2	mScarlet	50	4665.5
71	A9	split pir 2x bxb1	0	0.3	10	+	carb	2	sfGFP	50	2162.0
72	B1	1x diff 2x bxb1	15	0.3	10	+	carb	2	OD700	-1	1.432
73	B1	1x diff 2x bxb1	15	0.3	10	+	carb	2	mScarlet	50	565.0
74	B1	1x diff 2x bxb1	15	0.3	10	+	carb	2	sfGFP	50	15300.5
75	B10	split pir 2x bxb1	15	0.03	10	+	carb	2	OD700	-1	1.0575
76	B10	split pir 2x bxb1	15	0.03	10	+	carb	2	mScarlet	50	126.0
77	B10	split pir 2x bxb1	15	0.03	10	+	carb	2	sfGFP	50	22136.5
78	B11	split pir 2x bxb1	15	0.3	10	+	carb	2	OD700	-1	1.3719999999999999
79	B11	split pir 2x bxb1	15	0.3	10	+	carb	2	mScarlet	50	1410.5
80	B11	split pir 2x bxb1	15	0.3	10	+	carb	2	sfGFP	50	19838.0
81	B12	split pir 2x bxb1	15	0.03	10	+	carb	2	OD700	-1	1.0815000000000001
82	B12	split pir 2x bxb1	15	0.03	10	+	carb	2	mScarlet	50	151.5
83	B12	split pir 2x bxb1	15	0.03	10	+	carb	2	sfGFP	50	22150.5
84	B13	1x diff 2x bxb1	15	0.3	10	+	kan	2	OD700	-1	1.2960000000000003
85	B13	1x diff 2x bxb1	15	0.3	10	+	kan	2	mScarlet	50	613.0
86	B13	1x diff 2x bxb1	15	0.3	10	+	kan	2	sfGFP	50	13325.5
87	B14	1x diff 2x bxb1	15	0.03	10	+	kan	2	OD700	-1	1.295
88	B14	1x diff 2x bxb1	15	0.03	10	+	kan	2	mScarlet	50	335.5
89	B14	1x diff 2x bxb1	15	0.03	10	+	kan	2	sfGFP	50	15972.0
90	B15	1x diff 2x bxb1	15	0.3	10	+	kan	2	OD700	-1	1.395
91	B15	1x diff 2x bxb1	15	0.3	10	+	kan	2	mScarlet	50	568.0
92	B15	1x diff 2x bxb1	15	0.3	10	+	kan	2	sfGFP	50	15500.5
93	B16	1x diff 2x bxb1	15	0.03	10	+	kan	2	OD700	-1	1.3515000000000001
94	B16	1x diff 2x bxb1	15	0.03	10	+	kan	2	mScarlet	50	355.5
95	B16	1x diff 2x bxb1	15	0.03	10	+	kan	2	sfGFP	50	15262.5
96	B17	1x diff 2x bxb1	15	0.3	10	+	kan	2	OD700	-1	1.4024999999999999
97	B17	1x diff 2x bxb1	15	0.3	10	+	kan	2	mScarlet	50	585.0
98	B17	1x diff 2x bxb1	15	0.3	10	+	kan	2	sfGFP	50	14300.5
99	B18	1x diff 2x bxb1	15	0.03	10	+	kan	2	OD700	-1	1.0505
100	B18	1x diff 2x bxb1	15	0.03	10	+	kan	2	mScarlet	50	286.5
101	B18	1x diff 2x bxb1	15	0.03	10	+	kan	2	sfGFP	50	12756.5
102	B19	split pir 2x bxb1	15	0.3	10	+	kan	2	OD700	-1	0.3475
103	B19	split pir 2x bxb1	15	0.3	10	+	kan	2	mScarlet	50	101.0
104	B19	split pir 2x bxb1	15	0.3	10	+	kan	2	sfGFP	50	1492.0
105	B2	1x diff 2x bxb1	15	0.03	10	+	carb	2	OD700	-1	1.3905
106	B2	1x diff 2x bxb1	15	0.03	10	+	carb	2	mScarlet	50	404.5
107	B2	1x diff 2x bxb1	15	0.03	10	+	carb	2	sfGFP	50	14417.0
108	B20	split pir 2x bxb1	15	0.03	10	+	kan	2	OD700	-1	0.781
109	B20	split pir 2x bxb1	15	0.03	10	+	kan	2	mScarlet	50	229.5
110	B20	split pir 2x bxb1	15	0.03	10	+	kan	2	sfGFP	50	15923.5
111	B21	split pir 2x bxb1	15	0.3	10	+	kan	2	OD700	-1	0.6074999999999999
112	B21	split pir 2x bxb1	15	0.3	10	+	kan	2	mScarlet	50	86.5
113	B21	split pir 2x bxb1	15	0.3	10	+	kan	2	sfGFP	50	5538.0
114	B22	split pir 2x bxb1	15	0.03	10	+	kan	2	OD700	-1	0.5475
115	B22	split pir 2x bxb1	15	0.03	10	+	kan	2	mScarlet	50	41.5
116	B22	split pir 2x bxb1	15	0.03	10	+	kan	2	sfGFP	50	9517.0
117	B23	split pir 2x bxb1	15	0.3	10	+	kan	2	OD700	-1	0.8465
118	B23	split pir 2x bxb1	15	0.3	10	+	kan	2	mScarlet	50	73.0
119	B23	split pir 2x bxb1	15	0.3	10	+	kan	2	sfGFP	50	15945.0
120	B24	split pir 2x bxb1	15	0.03	10	+	kan	2	OD700	-1	0.8935
121	B24	split pir 2x bxb1	15	0.03	10	+	kan	2	mScarlet	50	513.5
122	B24	split pir 2x bxb1	15	0.03	10	+	kan	2	sfGFP	50	17665.5
123	B3	1x diff 2x bxb1	15	0.3	10	+	carb	2	OD700	-1	1.4325
124	B3	1x diff 2x bxb1	15	0.3	10	+	carb	2	mScarlet	50	562.0
125	B3	1x diff 2x bxb1	15	0.3	10	+	carb	2	sfGFP	50	14398.5
126	B4	1x diff 2x bxb1	15	0.03	10	+	carb	2	OD700	-1	1.323
127	B4	1x diff 2x bxb1	15	0.03	10	+	carb	2	mScarlet	50	370.0
128	B4	1x diff 2x bxb1	15	0.03	10	+	carb	2	sfGFP	50	15421.0
129	B5	1x diff 2x bxb1	15	0.3	10	+	carb	2	OD700	-1	1.4409999999999998
130	B5	1x diff 2x bxb1	15	0.3	10	+	carb	2	mScarlet	50	558.5
131	B5	1x diff 2x bxb1	15	0.3	10	+	carb	2	sfGFP	50	13960.0
132	B6	1x diff 2x bxb1	15	0.03	10	+	carb	2	OD700	-1	1.342
133	B6	1x diff 2x bxb1	15	0.03	10	+	carb	2	mScarlet	50	353.5
134	B6	1x diff 2x bxb1	15	0.03	10	+	carb	2	sfGFP	50	16382.5
135	B7	split pir 2x bxb1	15	0.3	10	+	carb	2	OD700	-1	1.3035
136	B7	split pir 2x bxb1	15	0.3	10	+	carb	2	mScarlet	50	43.5
137	B7	split pir 2x bxb1	15	0.3	10	+	carb	2	sfGFP	50	24334.0
138	B8	split pir 2x bxb1	15	0.03	10	+	carb	2	OD700	-1	1.083
139	B8	split pir 2x bxb1	15	0.03	10	+	carb	2	mScarlet	50	230.0
140	B8	split pir 2x bxb1	15	0.03	10	+	carb	2	sfGFP	50	22313.5
141	B9	split pir 2x bxb1	15	0.3	10	+	carb	2	OD700	-1	1.3010000000000002
142	B9	split pir 2x bxb1	15	0.3	10	+	carb	2	mScarlet	50	42.5
143	B9	split pir 2x bxb1	15	0.3	10	+	carb	2	sfGFP	50	23646.5
144	C1	1x diff 2x bxb1	20	0.3	10	+	carb	2	OD700	-1	1.3915
145	C1	1x diff 2x bxb1	20	0.3	10	+	carb	2	mScarlet	50	385.0
146	C1	1x diff 2x bxb1	20	0.3	10	+	carb	2	sfGFP	50	20191.0
147	C10	split pir 2x bxb1	20	0.03	10	+	carb	2	OD700	-1	1.0145
148	C10	split pir 2x bxb1	20	0.03	10	+	carb	2	mScarlet	50	17.5
149	C10	split pir 2x bxb1	20	0.03	10	+	carb	2	sfGFP	50	21452.5
150	C11	split pir 2x bxb1	20	0.3	10	+	carb	2	OD700	-1	1.395
151	C11	split pir 2x bxb1	20	0.3	10	+	carb	2	mScarlet	50	1414.0
152	C11	split pir 2x bxb1	20	0.3	10	+	carb	2	sfGFP	50	19157.5
153	C12	split pir 2x bxb1	20	0.03	10	+	carb	2	OD700	-1	0.992
154	C12	split pir 2x bxb1	20	0.03	10	+	carb	2	mScarlet	50	22.5
155	C12	split pir 2x bxb1	20	0.03	10	+	carb	2	sfGFP	50	20482.0
156	C13	1x diff 2x bxb1	20	0.3	10	+	kan	2	OD700	-1	1.2105000000000001
157	C13	1x diff 2x bxb1	20	0.3	10	+	kan	2	mScarlet	50	345.0
158	C13	1x diff 2x bxb1	20	0.3	10	+	kan	2	sfGFP	50	19468.0
159	C14	1x diff 2x bxb1	20	0.03	10	+	kan	2	OD700	-1	1.2429999999999999
160	C14	1x diff 2x bxb1	20	0.03	10	+	kan	2	mScarlet	50	193.5
161	C14	1x diff 2x bxb1	20	0.03	10	+	kan	2	sfGFP	50	21718.0
162	C15	1x diff 2x bxb1	20	0.3	10	+	kan	2	OD700	-1	1.373
163	C15	1x diff 2x bxb1	20	0.3	10	+	kan	2	mScarlet	50	380.5
164	C15	1x diff 2x bxb1	20	0.3	10	+	kan	2	sfGFP	50	19298.0
165	C16	1x diff 2x bxb1	20	0.03	10	+	kan	2	OD700	-1	1.2575
166	C16	1x diff 2x bxb1	20	0.03	10	+	kan	2	mScarlet	50	193.0
167	C16	1x diff 2x bxb1	20	0.03	10	+	kan	2	sfGFP	50	21441.5
168	C17	1x diff 2x bxb1	20	0.3	10	+	kan	2	OD700	-1	1.3375
169	C17	1x diff 2x bxb1	20	0.3	10	+	kan	2	mScarlet	50	409.5
170	C17	1x diff 2x bxb1	20	0.3	10	+	kan	2	sfGFP	50	18671.0
171	C18	1x diff 2x bxb1	20	0.03	10	+	kan	2	OD700	-1	0.8625
172	C18	1x diff 2x bxb1	20	0.03	10	+	kan	2	mScarlet	50	172.0
173	C18	1x diff 2x bxb1	20	0.03	10	+	kan	2	sfGFP	50	17081.5
174	C19	split pir 2x bxb1	20	0.3	10	+	kan	2	OD700	-1	0.2855
175	C19	split pir 2x bxb1	20	0.3	10	+	kan	2	mScarlet	50	12.5
176	C19	split pir 2x bxb1	20	0.3	10	+	kan	2	sfGFP	50	1186.5
177	C2	1x diff 2x bxb1	20	0.03	10	+	carb	2	OD700	-1	1.289
178	C2	1x diff 2x bxb1	20	0.03	10	+	carb	2	mScarlet	50	242.0
179	C2	1x diff 2x bxb1	20	0.03	10	+	carb	2	sfGFP	50	21465.5
180	C20	split pir 2x bxb1	20	0.03	10	+	kan	2	OD700	-1	0.607
181	C20	split pir 2x bxb1	20	0.03	10	+	kan	2	mScarlet	50	21.0
182	C20	split pir 2x bxb1	20	0.03	10	+	kan	2	sfGFP	50	11620.0
183	C21	split pir 2x bxb1	20	0.3	10	+	kan	2	OD700	-1	0.2915
184	C21	split pir 2x bxb1	20	0.3	10	+	kan	2	mScarlet	50	28.5
185	C21	split pir 2x bxb1	20	0.3	10	+	kan	2	sfGFP	50	756.5
186	C22	split pir 2x bxb1	20	0.03	10	+	kan	2	OD700	-1	0.3245
187	C22	split pir 2x bxb1	20	0.03	10	+	kan	2	mScarlet	50	6.5
188	C22	split pir 2x bxb1	20	0.03	10	+	kan	2	sfGFP	50	1541.0
189	C23	split pir 2x bxb1	20	0.3	10	+	kan	2	OD700	-1	0.813
190	C23	split pir 2x bxb1	20	0.3	10	+	kan	2	mScarlet	50	15.0
191	C23	split pir 2x bxb1	20	0.3	10	+	kan	2	sfGFP	50	15198.0
192	C24	split pir 2x bxb1	20	0.03	10	+	kan	2	OD700	-1	0.73
193	C24	split pir 2x bxb1	20	0.03	10	+	kan	2	mScarlet	50	61.0
194	C24	split pir 2x bxb1	20	0.03	10	+	kan	2	sfGFP	50	16660.0
195	C3	1x diff 2x bxb1	20	0.3	10	+	carb	2	OD700	-1	1.3965
196	C3	1x diff 2x bxb1	20	0.3	10	+	carb	2	mScarlet	50	368.0
197	C3	1x diff 2x bxb1	20	0.3	10	+	carb	2	sfGFP	50	19976.5
198	C4	1x diff 2x bxb1	20	0.03	10	+	carb	2	OD700	-1	1.2555
199	C4	1x diff 2x bxb1	20	0.03	10	+	carb	2	mScarlet	50	208.0
200	C4	1x diff 2x bxb1	20	0.03	10	+	carb	2	sfGFP	50	21952.5
201	C5	1x diff 2x bxb1	20	0.3	10	+	carb	2	OD700	-1	1.386
202	C5	1x diff 2x bxb1	20	0.3	10	+	carb	2	mScarlet	50	337.0
203	C5	1x diff 2x bxb1	20	0.3	10	+	carb	2	sfGFP	50	20370.0
204	C6	1x diff 2x bxb1	20	0.03	10	+	carb	2	OD700	-1	1.2395
205	C6	1x diff 2x bxb1	20	0.03	10	+	carb	2	mScarlet	50	201.0
206	C6	1x diff 2x bxb1	20	0.03	10	+	carb	2	sfGFP	50	22887.5
207	C7	split pir 2x bxb1	20	0.3	10	+	carb	2	OD700	-1	1.291
208	C7	split pir 2x bxb1	20	0.3	10	+	carb	2	mScarlet	50	16.0
209	C7	split pir 2x bxb1	20	0.3	10	+	carb	2	sfGFP	50	23298.0
210	C8	split pir 2x bxb1	20	0.03	10	+	carb	2	OD700	-1	1.005
211	C8	split pir 2x bxb1	20	0.03	10	+	carb	2	mScarlet	50	33.0
212	C8	split pir 2x bxb1	20	0.03	10	+	carb	2	sfGFP	50	20963.5
213	C9	split pir 2x bxb1	20	0.3	10	+	carb	2	OD700	-1	1.3450000000000002
214	C9	split pir 2x bxb1	20	0.3	10	+	carb	2	mScarlet	50	18.5
215	C9	split pir 2x bxb1	20	0.3	10	+	carb	2	sfGFP	50	23483.0
216	D1	1x diff 2x bxb1	30	0.3	10	+	carb	2	OD700	-1	1.3680000000000003
217	D1	1x diff 2x bxb1	30	0.3	10	+	carb	2	mScarlet	50	251.0
218	D1	1x diff 2x bxb1	30	0.3	10	+	carb	2	sfGFP	50	21257.5
219	D10	split pir 2x bxb1	30	0.03	10	+	carb	2	OD700	-1	0.9835
220	D10	split pir 2x bxb1	30	0.03	10	+	carb	2	mScarlet	50	10.5
221	D10	split pir 2x bxb1	30	0.03	10	+	carb	2	sfGFP	50	19546.0
222	D11	split pir 2x bxb1	30	0.3	10	+	carb	2	OD700	-1	1.3725
223	D11	split pir 2x bxb1	30	0.3	10	+	carb	2	mScarlet	50	1278.5
224	D11	split pir 2x bxb1	30	0.3	10	+	carb	2	sfGFP	50	18549.5
225	D12	split pir 2x bxb1	30	0.03	10	+	carb	2	OD700	-1	1.0179999999999998
226	D12	split pir 2x bxb1	30	0.03	10	+	carb	2	mScarlet	50	14.0
227	D12	split pir 2x bxb1	30	0.03	10	+	carb	2	sfGFP	50	19907.5
228	D13	1x diff 2x bxb1	30	0.3	10	+	kan	2	OD700	-1	1.1535
229	D13	1x diff 2x bxb1	30	0.3	10	+	kan	2	mScarlet	50	149.0
230	D13	1x diff 2x bxb1	30	0.3	10	+	kan	2	sfGFP	50	21268.0
231	D14	1x diff 2x bxb1	30	0.03	10	+	kan	2	OD700	-1	1.214
232	D14	1x diff 2x bxb1	30	0.03	10	+	kan	2	mScarlet	50	76.0
233	D14	1x diff 2x bxb1	30	0.03	10	+	kan	2	sfGFP	50	23288.0
234	D15	1x diff 2x bxb1	30	0.3	10	+	kan	2	OD700	-1	1.3399999999999999
235	D15	1x diff 2x bxb1	30	0.3	10	+	kan	2	mScarlet	50	236.5
236	D15	1x diff 2x bxb1	30	0.3	10	+	kan	2	sfGFP	50	20854.0
237	D16	1x diff 2x bxb1	30	0.03	10	+	kan	2	OD700	-1	1.2095
238	D16	1x diff 2x bxb1	30	0.03	10	+	kan	2	mScarlet	50	77.5
239	D16	1x diff 2x bxb1	30	0.03	10	+	kan	2	sfGFP	50	22803.0
240	D17	1x diff 2x bxb1	30	0.3	10	+	kan	2	OD700	-1	1.327
241	D17	1x diff 2x bxb1	30	0.3	10	+	kan	2	mScarlet	50	270.5
242	D17	1x diff 2x bxb1	30	0.3	10	+	kan	2	sfGFP	50	20625.5
243	D18	1x diff 2x bxb1	30	0.03	10	+	kan	2	OD700	-1	0.857
244	D18	1x diff 2x bxb1	30	0.03	10	+	kan	2	mScarlet	50	70.0
245	D18	1x diff 2x bxb1	30	0.03	10	+	kan	2	sfGFP	50	19132.0
246	D19	split pir 2x bxb1	30	0.3	10	+	kan	2	OD700	-1	0.306
247	D19	split pir 2x bxb1	30	0.3	10	+	kan	2	mScarlet	50	17.0
248	D19	split pir 2x bxb1	30	0.3	10	+	kan	2	sfGFP	50	1179.5
249	D2	1x diff 2x bxb1	30	0.03	10	+	carb	2	OD700	-1	1.2075
250	D2	1x diff 2x bxb1	30	0.03	10	+	carb	2	mScarlet	50	113.0
251	D2	1x diff 2x bxb1	30	0.03	10	+	carb	2	sfGFP	50	22914.5
252	D20	split pir 2x bxb1	30	0.03	10	+	kan	2	OD700	-1	0.28
253	D20	split pir 2x bxb1	30	0.03	10	+	kan	2	mScarlet	50	14.0
254	D20	split pir 2x bxb1	30	0.03	10	+	kan	2	sfGFP	50	884.5
255	D21	split pir 2x bxb1	30	0.3	10	+	kan	2	OD700	-1	0.166
256	D21	split pir 2x bxb1	30	0.3	10	+	kan	2	mScarlet	50	11.5
257	D21	split pir 2x bxb1	30	0.3	10	+	kan	2	sfGFP	50	452.5
258	D22	split pir 2x bxb1	30	0.03	10	+	kan	2	OD700	-1	0.061
259	D22	split pir 2x bxb1	30	0.03	10	+	kan	2	mScarlet	50	5.5
260	D22	split pir 2x bxb1	30	0.03	10	+	kan	2	sfGFP	50	227.0
261	D23	split pir 2x bxb1	30	0.3	10	+	kan	2	OD700	-1	0.8305
262	D23	split pir 2x bxb1	30	0.3	10	+	kan	2	mScarlet	50	11.5
263	D23	split pir 2x bxb1	30	0.3	10	+	kan	2	sfGFP	50	14007.0
264	D24	split pir 2x bxb1	30	0.03	10	+	kan	2	OD700	-1	0.61
265	D24	split pir 2x bxb1	30	0.03	10	+	kan	2	mScarlet	50	20.5
266	D24	split pir 2x bxb1	30	0.03	10	+	kan	2	sfGFP	50	11008.5
267	D3	1x diff 2x bxb1	30	0.3	10	+	carb	2	OD700	-1	1.371
268	D3	1x diff 2x bxb1	30	0.3	10	+	carb	2	mScarlet	50	242.0
269	D3	1x diff 2x bxb1	30	0.3	10	+	carb	2	sfGFP	50	20764.0
270	D4	1x diff 2x bxb1	30	0.03	10	+	carb	2	OD700	-1	1.1915
271	D4	1x diff 2x bxb1	30	0.03	10	+	carb	2	mScarlet	50	94.5
272	D4	1x diff 2x bxb1	30	0.03	10	+	carb	2	sfGFP	50	22595.5
273	D5	1x diff 2x bxb1	30	0.3	10	+	carb	2	OD700	-1	1.393
274	D5	1x diff 2x bxb1	30	0.3	10	+	carb	2	mScarlet	50	218.0
275	D5	1x diff 2x bxb1	30	0.3	10	+	carb	2	sfGFP	50	20849.5
276	D6	1x diff 2x bxb1	30	0.03	10	+	carb	2	OD700	-1	1.195
277	D6	1x diff 2x bxb1	30	0.03	10	+	carb	2	mScarlet	50	88.0
278	D6	1x diff 2x bxb1	30	0.03	10	+	carb	2	sfGFP	50	22819.5
279	D7	split pir 2x bxb1	30	0.3	10	+	carb	2	OD700	-1	1.3239999999999998
280	D7	split pir 2x bxb1	30	0.3	10	+	carb	2	mScarlet	50	14.0
281	D7	split pir 2x bxb1	30	0.3	10	+	carb	2	sfGFP	50	22816.0
282	D8	split pir 2x bxb1	30	0.03	10	+	carb	2	OD700	-1	0.95
283	D8	split pir 2x bxb1	30	0.03	10	+	carb	2	mScarlet	50	12.0
284	D8	split pir 2x bxb1	30	0.03	10	+	carb	2	sfGFP	50	19296.0
285	D9	split pir 2x bxb1	30	0.3	10	+	carb	2	OD700	-1	1.315
286	D9	split pir 2x bxb1	30	0.3	10	+	carb	2	mScarlet	50	15.5
287	D9	split pir 2x bxb1	30	0.3	10	+	carb	2	sfGFP	50	22052.5
288	E1	1x diff 2x bxb1	0	0.3	50	+	carb	2	OD700	-1	1.486
289	E1	1x diff 2x bxb1	0	0.3	50	+	carb	2	mScarlet	50	663.0
290	E1	1x diff 2x bxb1	0	0.3	50	+	carb	2	sfGFP	50	337.5
291	E10	split pir 2x bxb1	0	0.03	50	+	carb	2	OD700	-1	1.444
292	E10	split pir 2x bxb1	0	0.03	50	+	carb	2	mScarlet	50	3506.5
293	E10	split pir 2x bxb1	0	0.03	50	+	carb	2	sfGFP	50	596.0
294	E11	split pir 2x bxb1	0	0.3	50	+	carb	2	OD700	-1	1.2570000000000001
295	E11	split pir 2x bxb1	0	0.3	50	+	carb	2	mScarlet	50	5522.0
296	E11	split pir 2x bxb1	0	0.3	50	+	carb	2	sfGFP	50	1544.5
297	E12	split pir 2x bxb1	0	0.03	50	+	carb	2	OD700	-1	1.465
298	E12	split pir 2x bxb1	0	0.03	50	+	carb	2	mScarlet	50	3576.0
299	E12	split pir 2x bxb1	0	0.03	50	+	carb	2	sfGFP	50	590.5
300	E13	1x diff 2x bxb1	0	0.3	50	+	kan	2	OD700	-1	1.4355
301	E13	1x diff 2x bxb1	0	0.3	50	+	kan	2	mScarlet	50	645.0
302	E13	1x diff 2x bxb1	0	0.3	50	+	kan	2	sfGFP	50	501.0
303	E14	1x diff 2x bxb1	0	0.03	50	+	kan	2	OD700	-1	1.428
304	E14	1x diff 2x bxb1	0	0.03	50	+	kan	2	mScarlet	50	485.0
305	E14	1x diff 2x bxb1	0	0.03	50	+	kan	2	sfGFP	50	454.5
306	E15	1x diff 2x bxb1	0	0.3	50	+	kan	2	OD700	-1	1.4865
307	E15	1x diff 2x bxb1	0	0.3	50	+	kan	2	mScarlet	50	651.5
308	E15	1x diff 2x bxb1	0	0.3	50	+	kan	2	sfGFP	50	400.5
309	E16	1x diff 2x bxb1	0	0.03	50	+	kan	2	OD700	-1	1.4405000000000001
310	E16	1x diff 2x bxb1	0	0.03	50	+	kan	2	mScarlet	50	463.0
311	E16	1x diff 2x bxb1	0	0.03	50	+	kan	2	sfGFP	50	433.5
312	E17	1x diff 2x bxb1	0	0.3	50	+	kan	2	OD700	-1	1.4835
313	E17	1x diff 2x bxb1	0	0.3	50	+	kan	2	mScarlet	50	662.5
314	E17	1x diff 2x bxb1	0	0.3	50	+	kan	2	sfGFP	50	404.5
315	E18	1x diff 2x bxb1	0	0.03	50	+	kan	2	OD700	-1	1.3145
316	E18	1x diff 2x bxb1	0	0.03	50	+	kan	2	mScarlet	50	406.5
317	E18	1x diff 2x bxb1	0	0.03	50	+	kan	2	sfGFP	50	374.0
318	E19	split pir 2x bxb1	0	0.3	50	+	kan	2	OD700	-1	1.4585
319	E19	split pir 2x bxb1	0	0.3	50	+	kan	2	mScarlet	50	7532.0
320	E19	split pir 2x bxb1	0	0.3	50	+	kan	2	sfGFP	50	537.0
321	E2	1x diff 2x bxb1	0	0.03	50	+	carb	2	OD700	-1	1.428
322	E2	1x diff 2x bxb1	0	0.03	50	+	carb	2	mScarlet	50	562.5
323	E2	1x diff 2x bxb1	0	0.03	50	+	carb	2	sfGFP	50	378.5
324	E20	split pir 2x bxb1	0	0.03	50	+	kan	2	OD700	-1	1.2069999999999999
325	E20	split pir 2x bxb1	0	0.03	50	+	kan	2	mScarlet	50	2356.0
326	E20	split pir 2x bxb1	0	0.03	50	+	kan	2	sfGFP	50	475.5
327	E21	split pir 2x bxb1	0	0.3	50	+	kan	2	OD700	-1	1.463
328	E21	split pir 2x bxb1	0	0.3	50	+	kan	2	mScarlet	50	6452.0
329	E21	split pir 2x bxb1	0	0.3	50	+	kan	2	sfGFP	50	488.5
330	E22	split pir 2x bxb1	0	0.03	50	+	kan	2	OD700	-1	1.168
331	E22	split pir 2x bxb1	0	0.03	50	+	kan	2	mScarlet	50	1928.0
332	E22	split pir 2x bxb1	0	0.03	50	+	kan	2	sfGFP	50	450.5
333	E23	split pir 2x bxb1	0	0.3	50	+	kan	2	OD700	-1	1.448
334	E23	split pir 2x bxb1	0	0.3	50	+	kan	2	mScarlet	50	6842.0
335	E23	split pir 2x bxb1	0	0.3	50	+	kan	2	sfGFP	50	618.5
336	E24	split pir 2x bxb1	0	0.03	50	+	kan	2	OD700	-1	1.2685
337	E24	split pir 2x bxb1	0	0.03	50	+	kan	2	mScarlet	50	3038.0
338	E24	split pir 2x bxb1	0	0.03	50	+	kan	2	sfGFP	50	471.5
339	E3	1x diff 2x bxb1	0	0.3	50	+	carb	2	OD700	-1	1.4929999999999999
340	E3	1x diff 2x bxb1	0	0.3	50	+	carb	2	mScarlet	50	656.0
341	E3	1x diff 2x bxb1	0	0.3	50	+	carb	2	sfGFP	50	345.5
342	E4	1x diff 2x bxb1	0	0.03	50	+	carb	2	OD700	-1	1.3965
343	E4	1x diff 2x bxb1	0	0.03	50	+	carb	2	mScarlet	50	481.5
344	E4	1x diff 2x bxb1	0	0.03	50	+	carb	2	sfGFP	50	382.0
345	E5	1x diff 2x bxb1	0	0.3	50	+	carb	2	OD700	-1	1.4875
346	E5	1x diff 2x bxb1	0	0.3	50	+	carb	2	mScarlet	50	655.5
347	E5	1x diff 2x bxb1	0	0.3	50	+	carb	2	sfGFP	50	336.0
348	E6	1x diff 2x bxb1	0	0.03	50	+	carb	2	OD700	-1	1.414
349	E6	1x diff 2x bxb1	0	0.03	50	+	carb	2	mScarlet	50	495.5
350	E6	1x diff 2x bxb1	0	0.03	50	+	carb	2	sfGFP	50	381.5
351	E7	split pir 2x bxb1	0	0.3	50	+	carb	2	OD700	-1	1.1945000000000001
352	E7	split pir 2x bxb1	0	0.3	50	+	carb	2	mScarlet	50	5147.0
353	E7	split pir 2x bxb1	0	0.3	50	+	carb	2	sfGFP	50	890.0
354	E8	split pir 2x bxb1	0	0.03	50	+	carb	2	OD700	-1	1.455
355	E8	split pir 2x bxb1	0	0.03	50	+	carb	2	mScarlet	50	4086.5
356	E8	split pir 2x bxb1	0	0.03	50	+	carb	2	sfGFP	50	587.5
357	E9	split pir 2x bxb1	0	0.3	50	+	carb	2	OD700	-1	1.194
358	E9	split pir 2x bxb1	0	0.3	50	+	carb	2	mScarlet	50	5192.5
359	E9	split pir 2x bxb1	0	0.3	50	+	carb	2	sfGFP	50	881.5
360	F1	1x diff 2x bxb1	15	0.3	50	+	carb	2	OD700	-1	1.3844999999999998
361	F1	1x diff 2x bxb1	15	0.3	50	+	carb	2	mScarlet	50	669.5
362	F1	1x diff 2x bxb1	15	0.3	50	+	carb	2	sfGFP	50	16021.5
363	F10	split pir 2x bxb1	15	0.03	50	+	carb	2	OD700	-1	0.3085
364	F10	split pir 2x bxb1	15	0.03	50	+	carb	2	mScarlet	50	43.5
365	F10	split pir 2x bxb1	15	0.03	50	+	carb	2	sfGFP	50	4774.0
366	F11	split pir 2x bxb1	15	0.3	50	+	carb	2	OD700	-1	0.6014999999999999
367	F11	split pir 2x bxb1	15	0.3	50	+	carb	2	mScarlet	50	936.0
368	F11	split pir 2x bxb1	15	0.3	50	+	carb	2	sfGFP	50	11228.5
369	F12	split pir 2x bxb1	15	0.03	50	+	carb	2	OD700	-1	0.308
370	F12	split pir 2x bxb1	15	0.03	50	+	carb	2	mScarlet	50	35.0
371	F12	split pir 2x bxb1	15	0.03	50	+	carb	2	sfGFP	50	5521.0
372	F13	1x diff 2x bxb1	15	0.3	50	+	kan	2	OD700	-1	1.2815
373	F13	1x diff 2x bxb1	15	0.3	50	+	kan	2	mScarlet	50	714.0
374	F13	1x diff 2x bxb1	15	0.3	50	+	kan	2	sfGFP	50	17935.5
375	F14	1x diff 2x bxb1	15	0.03	50	+	kan	2	OD700	-1	1.246
376	F14	1x diff 2x bxb1	15	0.03	50	+	kan	2	mScarlet	50	409.5
377	F14	1x diff 2x bxb1	15	0.03	50	+	kan	2	sfGFP	50	14904.5
378	F15	1x diff 2x bxb1	15	0.3	50	+	kan	2	OD700	-1	1.383
379	F15	1x diff 2x bxb1	15	0.3	50	+	kan	2	mScarlet	50	723.5
380	F15	1x diff 2x bxb1	15	0.3	50	+	kan	2	sfGFP	50	17997.5
381	F16	1x diff 2x bxb1	15	0.03	50	+	kan	2	OD700	-1	1.3014999999999999
382	F16	1x diff 2x bxb1	15	0.03	50	+	kan	2	mScarlet	50	430.5
383	F16	1x diff 2x bxb1	15	0.03	50	+	kan	2	sfGFP	50	14431.0
384	F17	1x diff 2x bxb1	15	0.3	50	+	kan	2	OD700	-1	1.3715000000000002
385	F17	1x diff 2x bxb1	15	0.3	50	+	kan	2	mScarlet	50	704.5
386	F17	1x diff 2x bxb1	15	0.3	50	+	kan	2	sfGFP	50	16116.5
387	F18	1x diff 2x bxb1	15	0.03	50	+	kan	2	OD700	-1	0.9855
388	F18	1x diff 2x bxb1	15	0.03	50	+	kan	2	mScarlet	50	282.0
389	F18	1x diff 2x bxb1	15	0.03	50	+	kan	2	sfGFP	50	10431.5
390	F19	split pir 2x bxb1	15	0.3	50	+	kan	2	OD700	-1	0.099
391	F19	split pir 2x bxb1	15	0.3	50	+	kan	2	mScarlet	50	93.0
392	F19	split pir 2x bxb1	15	0.3	50	+	kan	2	sfGFP	50	1024.0
393	F2	1x diff 2x bxb1	15	0.03	50	+	carb	2	OD700	-1	1.181
394	F2	1x diff 2x bxb1	15	0.03	50	+	carb	2	mScarlet	50	344.0
395	F2	1x diff 2x bxb1	15	0.03	50	+	carb	2	sfGFP	50	21448.5
396	F20	split pir 2x bxb1	15	0.03	50	+	kan	2	OD700	-1	0.5489999999999999
397	F20	split pir 2x bxb1	15	0.03	50	+	kan	2	mScarlet	50	186.0
398	F20	split pir 2x bxb1	15	0.03	50	+	kan	2	sfGFP	50	14336.5
399	F21	split pir 2x bxb1	15	0.3	50	+	kan	2	OD700	-1	0.165
400	F21	split pir 2x bxb1	15	0.3	50	+	kan	2	mScarlet	50	62.0
401	F21	split pir 2x bxb1	15	0.3	50	+	kan	2	sfGFP	50	2107.0
402	F22	split pir 2x bxb1	15	0.03	50	+	kan	2	OD700	-1	0.2915
403	F22	split pir 2x bxb1	15	0.03	50	+	kan	2	mScarlet	50	41.5
404	F22	split pir 2x bxb1	15	0.03	50	+	kan	2	sfGFP	50	6897.5
405	F23	split pir 2x bxb1	15	0.3	50	+	kan	2	OD700	-1	0.262
406	F23	split pir 2x bxb1	15	0.3	50	+	kan	2	mScarlet	50	74.0
407	F23	split pir 2x bxb1	15	0.3	50	+	kan	2	sfGFP	50	6038.0
408	F24	split pir 2x bxb1	15	0.03	50	+	kan	2	OD700	-1	0.8225
409	F24	split pir 2x bxb1	15	0.03	50	+	kan	2	mScarlet	50	786.0
410	F24	split pir 2x bxb1	15	0.03	50	+	kan	2	sfGFP	50	21577.0
411	F3	1x diff 2x bxb1	15	0.3	50	+	carb	2	OD700	-1	1.361
412	F3	1x diff 2x bxb1	15	0.3	50	+	carb	2	mScarlet	50	651.0
413	F3	1x diff 2x bxb1	15	0.3	50	+	carb	2	sfGFP	50	16169.0
414	F4	1x diff 2x bxb1	15	0.03	50	+	carb	2	OD700	-1	1.1109999999999998
415	F4	1x diff 2x bxb1	15	0.03	50	+	carb	2	mScarlet	50	305.5
416	F4	1x diff 2x bxb1	15	0.03	50	+	carb	2	sfGFP	50	20968.5
417	F5	1x diff 2x bxb1	15	0.3	50	+	carb	2	OD700	-1	1.387
418	F5	1x diff 2x bxb1	15	0.3	50	+	carb	2	mScarlet	50	652.0
419	F5	1x diff 2x bxb1	15	0.3	50	+	carb	2	sfGFP	50	17324.5
420	F6	1x diff 2x bxb1	15	0.03	50	+	carb	2	OD700	-1	1.1215000000000002
421	F6	1x diff 2x bxb1	15	0.03	50	+	carb	2	mScarlet	50	292.5
422	F6	1x diff 2x bxb1	15	0.03	50	+	carb	2	sfGFP	50	21299.5
423	F7	split pir 2x bxb1	15	0.3	50	+	carb	2	OD700	-1	0.401
424	F7	split pir 2x bxb1	15	0.3	50	+	carb	2	mScarlet	50	56.5
425	F7	split pir 2x bxb1	15	0.3	50	+	carb	2	sfGFP	50	10703.5
426	F8	split pir 2x bxb1	15	0.03	50	+	carb	2	OD700	-1	0.345
427	F8	split pir 2x bxb1	15	0.03	50	+	carb	2	mScarlet	50	40.0
428	F8	split pir 2x bxb1	15	0.03	50	+	carb	2	sfGFP	50	6223.5
429	F9	split pir 2x bxb1	15	0.3	50	+	carb	2	OD700	-1	0.457
430	F9	split pir 2x bxb1	15	0.3	50	+	carb	2	mScarlet	50	58.0
431	F9	split pir 2x bxb1	15	0.3	50	+	carb	2	sfGFP	50	12256.5
432	G1	1x diff 2x bxb1	20	0.3	50	+	carb	2	OD700	-1	1.3544999999999998
433	G1	1x diff 2x bxb1	20	0.3	50	+	carb	2	mScarlet	50	665.5
434	G1	1x diff 2x bxb1	20	0.3	50	+	carb	2	sfGFP	50	22384.5
435	G10	split pir 2x bxb1	20	0.03	50	+	carb	2	OD700	-1	0.4095
436	G10	split pir 2x bxb1	20	0.03	50	+	carb	2	mScarlet	50	32.0
437	G10	split pir 2x bxb1	20	0.03	50	+	carb	2	sfGFP	50	8078.0
438	G11	split pir 2x bxb1	20	0.3	50	+	carb	2	OD700	-1	0.5485
439	G11	split pir 2x bxb1	20	0.3	50	+	carb	2	mScarlet	50	786.0
440	G11	split pir 2x bxb1	20	0.3	50	+	carb	2	sfGFP	50	11445.5
441	G12	split pir 2x bxb1	20	0.03	50	+	carb	2	OD700	-1	0.384
442	G12	split pir 2x bxb1	20	0.03	50	+	carb	2	mScarlet	50	29.0
443	G12	split pir 2x bxb1	20	0.03	50	+	carb	2	sfGFP	50	7857.0
444	G13	1x diff 2x bxb1	20	0.3	50	+	kan	2	OD700	-1	1.077
445	G13	1x diff 2x bxb1	20	0.3	50	+	kan	2	mScarlet	50	643.5
446	G13	1x diff 2x bxb1	20	0.3	50	+	kan	2	sfGFP	50	22698.0
447	G14	1x diff 2x bxb1	20	0.03	50	+	kan	2	OD700	-1	1.0825
448	G14	1x diff 2x bxb1	20	0.03	50	+	kan	2	mScarlet	50	335.0
449	G14	1x diff 2x bxb1	20	0.03	50	+	kan	2	sfGFP	50	20249.0
450	G15	1x diff 2x bxb1	20	0.3	50	+	kan	2	OD700	-1	1.2349999999999999
451	G15	1x diff 2x bxb1	20	0.3	50	+	kan	2	mScarlet	50	645.5
452	G15	1x diff 2x bxb1	20	0.3	50	+	kan	2	sfGFP	50	22788.5
453	G16	1x diff 2x bxb1	20	0.03	50	+	kan	2	OD700	-1	1.014
454	G16	1x diff 2x bxb1	20	0.03	50	+	kan	2	mScarlet	50	316.5
455	G16	1x diff 2x bxb1	20	0.03	50	+	kan	2	sfGFP	50	18366.0
456	G17	1x diff 2x bxb1	20	0.3	50	+	kan	2	OD700	-1	1.241
457	G17	1x diff 2x bxb1	20	0.3	50	+	kan	2	mScarlet	50	646.0
458	G17	1x diff 2x bxb1	20	0.3	50	+	kan	2	sfGFP	50	22344.5
459	G18	1x diff 2x bxb1	20	0.03	50	+	kan	2	OD700	-1	0.9315
460	G18	1x diff 2x bxb1	20	0.03	50	+	kan	2	mScarlet	50	292.5
461	G18	1x diff 2x bxb1	20	0.03	50	+	kan	2	sfGFP	50	16750.5
462	G19	split pir 2x bxb1	20	0.3	50	+	kan	2	OD700	-1	0.076
463	G19	split pir 2x bxb1	20	0.3	50	+	kan	2	mScarlet	50	8.0
464	G19	split pir 2x bxb1	20	0.3	50	+	kan	2	sfGFP	50	772.0
465	G2	1x diff 2x bxb1	20	0.03	50	+	carb	2	OD700	-1	1.0025
466	G2	1x diff 2x bxb1	20	0.03	50	+	carb	2	mScarlet	50	316.0
467	G2	1x diff 2x bxb1	20	0.03	50	+	carb	2	sfGFP	50	15686.0
468	G20	split pir 2x bxb1	20	0.03	50	+	kan	2	OD700	-1	0.346
469	G20	split pir 2x bxb1	20	0.03	50	+	kan	2	mScarlet	50	35.0
470	G20	split pir 2x bxb1	20	0.03	50	+	kan	2	sfGFP	50	9018.0
471	G21	split pir 2x bxb1	20	0.3	50	+	kan	2	OD700	-1	0.068
472	G21	split pir 2x bxb1	20	0.3	50	+	kan	2	mScarlet	50	5.5
473	G21	split pir 2x bxb1	20	0.3	50	+	kan	2	sfGFP	50	690.5
474	G22	split pir 2x bxb1	20	0.03	50	+	kan	2	OD700	-1	0.1255
475	G22	split pir 2x bxb1	20	0.03	50	+	kan	2	mScarlet	50	10.0
476	G22	split pir 2x bxb1	20	0.03	50	+	kan	2	sfGFP	50	1423.0
477	G23	split pir 2x bxb1	20	0.3	50	+	kan	2	OD700	-1	0.20400000000000001
478	G23	split pir 2x bxb1	20	0.3	50	+	kan	2	mScarlet	50	12.0
479	G23	split pir 2x bxb1	20	0.3	50	+	kan	2	sfGFP	50	5087.0
480	G24	split pir 2x bxb1	20	0.03	50	+	kan	2	OD700	-1	0.657
481	G24	split pir 2x bxb1	20	0.03	50	+	kan	2	mScarlet	50	172.0
482	G24	split pir 2x bxb1	20	0.03	50	+	kan	2	sfGFP	50	23853.0
483	G3	1x diff 2x bxb1	20	0.3	50	+	carb	2	OD700	-1	1.3280000000000003
484	G3	1x diff 2x bxb1	20	0.3	50	+	carb	2	mScarlet	50	630.5
485	G3	1x diff 2x bxb1	20	0.3	50	+	carb	2	sfGFP	50	22690.5
486	G4	1x diff 2x bxb1	20	0.03	50	+	carb	2	OD700	-1	0.9269999999999999
487	G4	1x diff 2x bxb1	20	0.03	50	+	carb	2	mScarlet	50	280.0
488	G4	1x diff 2x bxb1	20	0.03	50	+	carb	2	sfGFP	50	15032.5
489	G5	1x diff 2x bxb1	20	0.3	50	+	carb	2	OD700	-1	1.342
490	G5	1x diff 2x bxb1	20	0.3	50	+	carb	2	mScarlet	50	629.5
491	G5	1x diff 2x bxb1	20	0.3	50	+	carb	2	sfGFP	50	23816.5
492	G6	1x diff 2x bxb1	20	0.03	50	+	carb	2	OD700	-1	0.97
493	G6	1x diff 2x bxb1	20	0.03	50	+	carb	2	mScarlet	50	282.0
494	G6	1x diff 2x bxb1	20	0.03	50	+	carb	2	sfGFP	50	16156.5
495	G7	split pir 2x bxb1	20	0.3	50	+	carb	2	OD700	-1	0.4325
496	G7	split pir 2x bxb1	20	0.3	50	+	carb	2	mScarlet	50	18.5
497	G7	split pir 2x bxb1	20	0.3	50	+	carb	2	sfGFP	50	11883.5
498	G8	split pir 2x bxb1	20	0.03	50	+	carb	2	OD700	-1	0.543
499	G8	split pir 2x bxb1	20	0.03	50	+	carb	2	mScarlet	50	53.5
500	G8	split pir 2x bxb1	20	0.03	50	+	carb	2	sfGFP	50	9164.0
501	G9	split pir 2x bxb1	20	0.3	50	+	carb	2	OD700	-1	0.4905
502	G9	split pir 2x bxb1	20	0.3	50	+	carb	2	mScarlet	50	25.0
503	G9	split pir 2x bxb1	20	0.3	50	+	carb	2	sfGFP	50	13354.0
504	H1	1x diff 2x bxb1	30	0.3	50	+	carb	2	OD700	-1	1.213
505	H1	1x diff 2x bxb1	30	0.3	50	+	carb	2	mScarlet	50	539.5
506	H1	1x diff 2x bxb1	30	0.3	50	+	carb	2	sfGFP	50	25989.5
507	H10	split pir 2x bxb1	30	0.03	50	+	carb	2	OD700	-1	0.2215
508	H10	split pir 2x bxb1	30	0.03	50	+	carb	2	mScarlet	50	18.0
509	H10	split pir 2x bxb1	30	0.03	50	+	carb	2	sfGFP	50	3262.5
510	H11	split pir 2x bxb1	30	0.3	50	+	carb	2	OD700	-1	0.5555
511	H11	split pir 2x bxb1	30	0.3	50	+	carb	2	mScarlet	50	703.5
512	H11	split pir 2x bxb1	30	0.3	50	+	carb	2	sfGFP	50	11417.5
513	H12	split pir 2x bxb1	30	0.03	50	+	carb	2	OD700	-1	0.23249999999999998
514	H12	split pir 2x bxb1	30	0.03	50	+	carb	2	mScarlet	50	13.0
515	H12	split pir 2x bxb1	30	0.03	50	+	carb	2	sfGFP	50	3800.0
516	H13	1x diff 2x bxb1	30	0.3	50	+	kan	2	OD700	-1	0.854
517	H13	1x diff 2x bxb1	30	0.3	50	+	kan	2	mScarlet	50	359.5
518	H13	1x diff 2x bxb1	30	0.3	50	+	kan	2	sfGFP	50	22949.5
519	H14	1x diff 2x bxb1	30	0.03	50	+	kan	2	OD700	-1	0.8305
520	H14	1x diff 2x bxb1	30	0.03	50	+	kan	2	mScarlet	50	227.0
521	H14	1x diff 2x bxb1	30	0.03	50	+	kan	2	sfGFP	50	22457.5
522	H15	1x diff 2x bxb1	30	0.3	50	+	kan	2	OD700	-1	1.091
523	H15	1x diff 2x bxb1	30	0.3	50	+	kan	2	mScarlet	50	527.5
524	H15	1x diff 2x bxb1	30	0.3	50	+	kan	2	sfGFP	50	25347.0
525	H16	1x diff 2x bxb1	30	0.03	50	+	kan	2	OD700	-1	0.8714999999999999
526	H16	1x diff 2x bxb1	30	0.03	50	+	kan	2	mScarlet	50	240.5
527	H16	1x diff 2x bxb1	30	0.03	50	+	kan	2	sfGFP	50	22481.5
528	H17	1x diff 2x bxb1	30	0.3	50	+	kan	2	OD700	-1	1.076
529	H17	1x diff 2x bxb1	30	0.3	50	+	kan	2	mScarlet	50	569.0
530	H17	1x diff 2x bxb1	30	0.3	50	+	kan	2	sfGFP	50	25374.5
531	H18	1x diff 2x bxb1	30	0.03	50	+	kan	2	OD700	-1	0.8215
532	H18	1x diff 2x bxb1	30	0.03	50	+	kan	2	mScarlet	50	239.0
533	H18	1x diff 2x bxb1	30	0.03	50	+	kan	2	sfGFP	50	21003.5
534	H19	split pir 2x bxb1	30	0.3	50	+	kan	2	OD700	-1	0.0795
535	H19	split pir 2x bxb1	30	0.3	50	+	kan	2	mScarlet	50	6.0
536	H19	split pir 2x bxb1	30	0.3	50	+	kan	2	sfGFP	50	717.0
537	H2	1x diff 2x bxb1	30	0.03	50	+	carb	2	OD700	-1	0.962
538	H2	1x diff 2x bxb1	30	0.03	50	+	carb	2	mScarlet	50	268.0
539	H2	1x diff 2x bxb1	30	0.03	50	+	carb	2	sfGFP	50	18886.0
540	H20	split pir 2x bxb1	30	0.03	50	+	kan	2	OD700	-1	0.054000000000000006
541	H20	split pir 2x bxb1	30	0.03	50	+	kan	2	mScarlet	50	5.0
542	H20	split pir 2x bxb1	30	0.03	50	+	kan	2	sfGFP	50	401.0
543	H21	split pir 2x bxb1	30	0.3	50	+	kan	2	OD700	-1	0.062
544	H21	split pir 2x bxb1	30	0.3	50	+	kan	2	mScarlet	50	4.5
545	H21	split pir 2x bxb1	30	0.3	50	+	kan	2	sfGFP	50	603.5
546	H22	split pir 2x bxb1	30	0.03	50	+	kan	2	OD700	-1	0.043
547	H22	split pir 2x bxb1	30	0.03	50	+	kan	2	mScarlet	50	5.5
548	H22	split pir 2x bxb1	30	0.03	50	+	kan	2	sfGFP	50	209.0
549	H23	split pir 2x bxb1	30	0.3	50	+	kan	2	OD700	-1	0.197
550	H23	split pir 2x bxb1	30	0.3	50	+	kan	2	mScarlet	50	7.0
551	H23	split pir 2x bxb1	30	0.3	50	+	kan	2	sfGFP	50	4694.0
552	H24	split pir 2x bxb1	30	0.03	50	+	kan	2	OD700	-1	0.33999999999999997
553	H24	split pir 2x bxb1	30	0.03	50	+	kan	2	mScarlet	50	14.0
554	H24	split pir 2x bxb1	30	0.03	50	+	kan	2	sfGFP	50	8922.5
555	H3	1x diff 2x bxb1	30	0.3	50	+	carb	2	OD700	-1	1.19
556	H3	1x diff 2x bxb1	30	0.3	50	+	carb	2	mScarlet	50	518.0
557	H3	1x diff 2x bxb1	30	0.3	50	+	carb	2	sfGFP	50	25996.5
558	H4	1x diff 2x bxb1	30	0.03	50	+	carb	2	OD700	-1	0.885
559	H4	1x diff 2x bxb1	30	0.03	50	+	carb	2	mScarlet	50	242.5
560	H4	1x diff 2x bxb1	30	0.03	50	+	carb	2	sfGFP	50	16668.0
561	H5	1x diff 2x bxb1	30	0.3	50	+	carb	2	OD700	-1	1.1455000000000002
562	H5	1x diff 2x bxb1	30	0.3	50	+	carb	2	mScarlet	50	455.0
563	H5	1x diff 2x bxb1	30	0.3	50	+	carb	2	sfGFP	50	25765.5
564	H6	1x diff 2x bxb1	30	0.03	50	+	carb	2	OD700	-1	0.8635
565	H6	1x diff 2x bxb1	30	0.03	50	+	carb	2	mScarlet	50	225.5
566	H6	1x diff 2x bxb1	30	0.03	50	+	carb	2	sfGFP	50	16995.5
567	H7	split pir 2x bxb1	30	0.3	50	+	carb	2	OD700	-1	0.4395
568	H7	split pir 2x bxb1	30	0.3	50	+	carb	2	mScarlet	50	20.5
569	H7	split pir 2x bxb1	30	0.3	50	+	carb	2	sfGFP	50	12352.0
570	H8	split pir 2x bxb1	30	0.03	50	+	carb	2	OD700	-1	0.3155
571	H8	split pir 2x bxb1	30	0.03	50	+	carb	2	mScarlet	50	23.0
572	H8	split pir 2x bxb1	30	0.03	50	+	carb	2	sfGFP	50	5052.0
573	H9	split pir 2x bxb1	30	0.3	50	+	carb	2	OD700	-1	0.47
574	H9	split pir 2x bxb1	30	0.3	50	+	carb	2	mScarlet	50	22.0
575	H9	split pir 2x bxb1	30	0.3	50	+	carb	2	sfGFP	50	13151.5
576	I1	1x diff 2x bxb1	0	0.1	10	+	carb	2	OD700	-1	1.4955000000000003
577	I1	1x diff 2x bxb1	0	0.1	10	+	carb	2	mScarlet	50	695.0
578	I1	1x diff 2x bxb1	0	0.1	10	+	carb	2	sfGFP	50	284.5
579	I10	split pir 2x bxb1	0	0.01	10	+	carb	2	OD700	-1	1.504
580	I10	split pir 2x bxb1	0	0.01	10	+	carb	2	mScarlet	50	2581.0
581	I10	split pir 2x bxb1	0	0.01	10	+	carb	2	sfGFP	50	360.0
582	I11	split pir 2x bxb1	0	0.1	10	+	carb	2	OD700	-1	1.3900000000000001
583	I11	split pir 2x bxb1	0	0.1	10	+	carb	2	mScarlet	50	5368.0
584	I11	split pir 2x bxb1	0	0.1	10	+	carb	2	sfGFP	50	930.5
585	I12	split pir 2x bxb1	0	0.01	10	+	carb	2	OD700	-1	1.527
586	I12	split pir 2x bxb1	0	0.01	10	+	carb	2	mScarlet	50	2824.0
587	I12	split pir 2x bxb1	0	0.01	10	+	carb	2	sfGFP	50	375.0
588	I13	1x diff 2x bxb1	0	0.1	10	+	kan	2	OD700	-1	1.4945
589	I13	1x diff 2x bxb1	0	0.1	10	+	kan	2	mScarlet	50	676.0
590	I13	1x diff 2x bxb1	0	0.1	10	+	kan	2	sfGFP	50	334.0
591	I14	1x diff 2x bxb1	0	0.01	10	+	kan	2	OD700	-1	1.443
592	I14	1x diff 2x bxb1	0	0.01	10	+	kan	2	mScarlet	50	579.0
593	I14	1x diff 2x bxb1	0	0.01	10	+	kan	2	sfGFP	50	366.5
594	I15	1x diff 2x bxb1	0	0.1	10	+	kan	2	OD700	-1	1.489
595	I15	1x diff 2x bxb1	0	0.1	10	+	kan	2	mScarlet	50	646.5
596	I15	1x diff 2x bxb1	0	0.1	10	+	kan	2	sfGFP	50	342.0
597	I16	1x diff 2x bxb1	0	0.01	10	+	kan	2	OD700	-1	1.479
598	I16	1x diff 2x bxb1	0	0.01	10	+	kan	2	mScarlet	50	605.0
599	I16	1x diff 2x bxb1	0	0.01	10	+	kan	2	sfGFP	50	369.0
600	I17	1x diff 2x bxb1	0	0.1	10	+	kan	2	OD700	-1	1.4475
601	I17	1x diff 2x bxb1	0	0.1	10	+	kan	2	mScarlet	50	616.0
602	I17	1x diff 2x bxb1	0	0.1	10	+	kan	2	sfGFP	50	497.5
603	I18	1x diff 2x bxb1	0	0.01	10	+	kan	2	OD700	-1	1.4535
604	I18	1x diff 2x bxb1	0	0.01	10	+	kan	2	mScarlet	50	537.5
605	I18	1x diff 2x bxb1	0	0.01	10	+	kan	2	sfGFP	50	372.0
606	I19	split pir 2x bxb1	0	0.1	10	+	kan	2	OD700	-1	1.5110000000000001
607	I19	split pir 2x bxb1	0	0.1	10	+	kan	2	mScarlet	50	6340.5
608	I19	split pir 2x bxb1	0	0.1	10	+	kan	2	sfGFP	50	514.5
609	I2	1x diff 2x bxb1	0	0.01	10	+	carb	2	OD700	-1	1.4474999999999998
610	I2	1x diff 2x bxb1	0	0.01	10	+	carb	2	mScarlet	50	613.5
611	I2	1x diff 2x bxb1	0	0.01	10	+	carb	2	sfGFP	50	274.0
612	I20	split pir 2x bxb1	0	0.01	10	+	kan	2	OD700	-1	1.3780000000000001
613	I20	split pir 2x bxb1	0	0.01	10	+	kan	2	mScarlet	50	1212.0
614	I20	split pir 2x bxb1	0	0.01	10	+	kan	2	sfGFP	50	422.5
615	I21	split pir 2x bxb1	0	0.1	10	+	kan	2	OD700	-1	1.477
616	I21	split pir 2x bxb1	0	0.1	10	+	kan	2	mScarlet	50	6249.0
617	I21	split pir 2x bxb1	0	0.1	10	+	kan	2	sfGFP	50	559.0
618	I22	split pir 2x bxb1	0	0.01	10	+	kan	2	OD700	-1	1.4314999999999998
619	I22	split pir 2x bxb1	0	0.01	10	+	kan	2	mScarlet	50	1223.5
620	I22	split pir 2x bxb1	0	0.01	10	+	kan	2	sfGFP	50	431.0
621	I23	split pir 2x bxb1	0	0.1	10	+	kan	2	OD700	-1	1.514
622	I23	split pir 2x bxb1	0	0.1	10	+	kan	2	mScarlet	50	6304.0
623	I23	split pir 2x bxb1	0	0.1	10	+	kan	2	sfGFP	50	512.0
624	I24	split pir 2x bxb1	0	0.01	10	+	kan	2	OD700	-1	1.3925
625	I24	split pir 2x bxb1	0	0.01	10	+	kan	2	mScarlet	50	1172.0
626	I24	split pir 2x bxb1	0	0.01	10	+	kan	2	sfGFP	50	437.5
627	I3	1x diff 2x bxb1	0	0.1	10	+	carb	2	OD700	-1	1.0939999999999999
628	I3	1x diff 2x bxb1	0	0.1	10	+	carb	2	mScarlet	50	506.0
629	I3	1x diff 2x bxb1	0	0.1	10	+	carb	2	sfGFP	50	242.5
630	I4	1x diff 2x bxb1	0	0.01	10	+	carb	2	OD700	-1	1.4465
631	I4	1x diff 2x bxb1	0	0.01	10	+	carb	2	mScarlet	50	620.0
632	I4	1x diff 2x bxb1	0	0.01	10	+	carb	2	sfGFP	50	280.5
633	I5	1x diff 2x bxb1	0	0.1	10	+	carb	2	OD700	-1	1.4985
634	I5	1x diff 2x bxb1	0	0.1	10	+	carb	2	mScarlet	50	696.0
635	I5	1x diff 2x bxb1	0	0.1	10	+	carb	2	sfGFP	50	272.5
636	I6	1x diff 2x bxb1	0	0.01	10	+	carb	2	OD700	-1	1.4689999999999999
637	I6	1x diff 2x bxb1	0	0.01	10	+	carb	2	mScarlet	50	654.0
638	I6	1x diff 2x bxb1	0	0.01	10	+	carb	2	sfGFP	50	282.0
639	I7	split pir 2x bxb1	0	0.1	10	+	carb	2	OD700	-1	1.404
640	I7	split pir 2x bxb1	0	0.1	10	+	carb	2	mScarlet	50	5868.0
641	I7	split pir 2x bxb1	0	0.1	10	+	carb	2	sfGFP	50	778.0
642	I8	split pir 2x bxb1	0	0.01	10	+	carb	2	OD700	-1	1.4765000000000001
643	I8	split pir 2x bxb1	0	0.01	10	+	carb	2	mScarlet	50	2554.5
644	I8	split pir 2x bxb1	0	0.01	10	+	carb	2	sfGFP	50	358.5
645	I9	split pir 2x bxb1	0	0.1	10	+	carb	2	OD700	-1	1.4009999999999998
646	I9	split pir 2x bxb1	0	0.1	10	+	carb	2	mScarlet	50	5741.5
647	I9	split pir 2x bxb1	0	0.1	10	+	carb	2	sfGFP	50	782.5
648	J1	1x diff 2x bxb1	15	0.1	10	+	carb	2	OD700	-1	1.3864999999999998
649	J1	1x diff 2x bxb1	15	0.1	10	+	carb	2	mScarlet	50	471.5
650	J1	1x diff 2x bxb1	15	0.1	10	+	carb	2	sfGFP	50	14428.5
651	J10	split pir 2x bxb1	15	0.01	10	+	carb	2	OD700	-1	1.3245
652	J10	split pir 2x bxb1	15	0.01	10	+	carb	2	mScarlet	50	311.5
653	J10	split pir 2x bxb1	15	0.01	10	+	carb	2	sfGFP	50	20864.0
654	J11	split pir 2x bxb1	15	0.1	10	+	carb	2	OD700	-1	1.27
655	J11	split pir 2x bxb1	15	0.1	10	+	carb	2	mScarlet	50	49.0
656	J11	split pir 2x bxb1	15	0.1	10	+	carb	2	sfGFP	50	24265.5
657	J12	split pir 2x bxb1	15	0.01	10	+	carb	2	OD700	-1	1.3359999999999999
658	J12	split pir 2x bxb1	15	0.01	10	+	carb	2	mScarlet	50	310.5
659	J12	split pir 2x bxb1	15	0.01	10	+	carb	2	sfGFP	50	21242.5
660	J13	1x diff 2x bxb1	15	0.1	10	+	kan	2	OD700	-1	1.343
661	J13	1x diff 2x bxb1	15	0.1	10	+	kan	2	mScarlet	50	323.5
662	J13	1x diff 2x bxb1	15	0.1	10	+	kan	2	sfGFP	50	18497.0
663	J14	1x diff 2x bxb1	15	0.01	10	+	kan	2	OD700	-1	1.359
664	J14	1x diff 2x bxb1	15	0.01	10	+	kan	2	mScarlet	50	341.0
665	J14	1x diff 2x bxb1	15	0.01	10	+	kan	2	sfGFP	50	14398.5
666	J15	1x diff 2x bxb1	15	0.1	10	+	kan	2	OD700	-1	1.3595000000000002
667	J15	1x diff 2x bxb1	15	0.1	10	+	kan	2	mScarlet	50	364.5
668	J15	1x diff 2x bxb1	15	0.1	10	+	kan	2	sfGFP	50	17280.5
669	J16	1x diff 2x bxb1	15	0.01	10	+	kan	2	OD700	-1	1.3459999999999999
670	J16	1x diff 2x bxb1	15	0.01	10	+	kan	2	mScarlet	50	347.5
671	J16	1x diff 2x bxb1	15	0.01	10	+	kan	2	sfGFP	50	14155.5
672	J17	1x diff 2x bxb1	15	0.1	10	+	kan	2	OD700	-1	1.2505000000000002
673	J17	1x diff 2x bxb1	15	0.1	10	+	kan	2	mScarlet	50	433.0
674	J17	1x diff 2x bxb1	15	0.1	10	+	kan	2	sfGFP	50	14646.0
675	J18	1x diff 2x bxb1	15	0.01	10	+	kan	2	OD700	-1	1.411
676	J18	1x diff 2x bxb1	15	0.01	10	+	kan	2	mScarlet	50	440.0
677	J18	1x diff 2x bxb1	15	0.01	10	+	kan	2	sfGFP	50	14132.5
678	J19	split pir 2x bxb1	15	0.1	10	+	kan	2	OD700	-1	0.5714999999999999
679	J19	split pir 2x bxb1	15	0.1	10	+	kan	2	mScarlet	50	74.5
680	J19	split pir 2x bxb1	15	0.1	10	+	kan	2	sfGFP	50	6287.0
681	J2	1x diff 2x bxb1	15	0.01	10	+	carb	2	OD700	-1	1.42
682	J2	1x diff 2x bxb1	15	0.01	10	+	carb	2	mScarlet	50	323.5
683	J2	1x diff 2x bxb1	15	0.01	10	+	carb	2	sfGFP	50	15238.5
684	J20	split pir 2x bxb1	15	0.01	10	+	kan	2	OD700	-1	1.323
685	J20	split pir 2x bxb1	15	0.01	10	+	kan	2	mScarlet	50	660.5
686	J20	split pir 2x bxb1	15	0.01	10	+	kan	2	sfGFP	50	20842.0
687	J21	split pir 2x bxb1	15	0.1	10	+	kan	2	OD700	-1	0.697
688	J21	split pir 2x bxb1	15	0.1	10	+	kan	2	mScarlet	50	69.5
689	J21	split pir 2x bxb1	15	0.1	10	+	kan	2	sfGFP	50	11302.5
690	J22	split pir 2x bxb1	15	0.01	10	+	kan	2	OD700	-1	1.2999999999999998
691	J22	split pir 2x bxb1	15	0.01	10	+	kan	2	mScarlet	50	709.5
692	J22	split pir 2x bxb1	15	0.01	10	+	kan	2	sfGFP	50	20147.0
693	J23	split pir 2x bxb1	15	0.1	10	+	kan	2	OD700	-1	0.6955
694	J23	split pir 2x bxb1	15	0.1	10	+	kan	2	mScarlet	50	74.5
695	J23	split pir 2x bxb1	15	0.1	10	+	kan	2	sfGFP	50	8828.5
696	J24	split pir 2x bxb1	15	0.01	10	+	kan	2	OD700	-1	1.2890000000000001
697	J24	split pir 2x bxb1	15	0.01	10	+	kan	2	mScarlet	50	737.0
698	J24	split pir 2x bxb1	15	0.01	10	+	kan	2	sfGFP	50	20107.0
699	J3	1x diff 2x bxb1	15	0.1	10	+	carb	2	OD700	-1	1.037
700	J3	1x diff 2x bxb1	15	0.1	10	+	carb	2	mScarlet	50	289.0
701	J3	1x diff 2x bxb1	15	0.1	10	+	carb	2	sfGFP	50	17174.5
702	J4	1x diff 2x bxb1	15	0.01	10	+	carb	2	OD700	-1	1.4104999999999999
703	J4	1x diff 2x bxb1	15	0.01	10	+	carb	2	mScarlet	50	289.0
704	J4	1x diff 2x bxb1	15	0.01	10	+	carb	2	sfGFP	50	15697.5
705	J5	1x diff 2x bxb1	15	0.1	10	+	carb	2	OD700	-1	1.395
706	J5	1x diff 2x bxb1	15	0.1	10	+	carb	2	mScarlet	50	376.5
707	J5	1x diff 2x bxb1	15	0.1	10	+	carb	2	sfGFP	50	17613.0
708	J6	1x diff 2x bxb1	15	0.01	10	+	carb	2	OD700	-1	1.4344999999999999
709	J6	1x diff 2x bxb1	15	0.01	10	+	carb	2	mScarlet	50	297.0
710	J6	1x diff 2x bxb1	15	0.01	10	+	carb	2	sfGFP	50	16089.5
711	J7	split pir 2x bxb1	15	0.1	10	+	carb	2	OD700	-1	1.1524999999999999
712	J7	split pir 2x bxb1	15	0.1	10	+	carb	2	mScarlet	50	44.5
713	J7	split pir 2x bxb1	15	0.1	10	+	carb	2	sfGFP	50	22394.0
714	J8	split pir 2x bxb1	15	0.01	10	+	carb	2	OD700	-1	1.3405
715	J8	split pir 2x bxb1	15	0.01	10	+	carb	2	mScarlet	50	359.5
716	J8	split pir 2x bxb1	15	0.01	10	+	carb	2	sfGFP	50	20606.5
717	J9	split pir 2x bxb1	15	0.1	10	+	carb	2	OD700	-1	1.146
718	J9	split pir 2x bxb1	15	0.1	10	+	carb	2	mScarlet	50	43.0
719	J9	split pir 2x bxb1	15	0.1	10	+	carb	2	sfGFP	50	22032.0
720	K1	1x diff 2x bxb1	20	0.1	10	+	carb	2	OD700	-1	1.3335
721	K1	1x diff 2x bxb1	20	0.1	10	+	carb	2	mScarlet	50	296.5
722	K1	1x diff 2x bxb1	20	0.1	10	+	carb	2	sfGFP	50	19244.0
723	K10	split pir 2x bxb1	20	0.01	10	+	carb	2	OD700	-1	1.1949999999999998
724	K10	split pir 2x bxb1	20	0.01	10	+	carb	2	mScarlet	50	62.0
725	K10	split pir 2x bxb1	20	0.01	10	+	carb	2	sfGFP	50	21430.0
726	K11	split pir 2x bxb1	20	0.1	10	+	carb	2	OD700	-1	1.295
727	K11	split pir 2x bxb1	20	0.1	10	+	carb	2	mScarlet	50	20.0
728	K11	split pir 2x bxb1	20	0.1	10	+	carb	2	sfGFP	50	23900.5
729	K12	split pir 2x bxb1	20	0.01	10	+	carb	2	OD700	-1	1.201
730	K12	split pir 2x bxb1	20	0.01	10	+	carb	2	mScarlet	50	60.5
731	K12	split pir 2x bxb1	20	0.01	10	+	carb	2	sfGFP	50	21388.5
732	K13	1x diff 2x bxb1	20	0.1	10	+	kan	2	OD700	-1	1.319
733	K13	1x diff 2x bxb1	20	0.1	10	+	kan	2	mScarlet	50	189.5
734	K13	1x diff 2x bxb1	20	0.1	10	+	kan	2	sfGFP	50	21473.0
735	K14	1x diff 2x bxb1	20	0.01	10	+	kan	2	OD700	-1	1.246
736	K14	1x diff 2x bxb1	20	0.01	10	+	kan	2	mScarlet	50	114.0
737	K14	1x diff 2x bxb1	20	0.01	10	+	kan	2	sfGFP	50	19578.0
738	K15	1x diff 2x bxb1	20	0.1	10	+	kan	2	OD700	-1	1.3225
739	K15	1x diff 2x bxb1	20	0.1	10	+	kan	2	mScarlet	50	207.0
740	K15	1x diff 2x bxb1	20	0.1	10	+	kan	2	sfGFP	50	21336.5
741	K16	1x diff 2x bxb1	20	0.01	10	+	kan	2	OD700	-1	1.241
742	K16	1x diff 2x bxb1	20	0.01	10	+	kan	2	mScarlet	50	122.0
743	K16	1x diff 2x bxb1	20	0.01	10	+	kan	2	sfGFP	50	19989.5
744	K17	1x diff 2x bxb1	20	0.1	10	+	kan	2	OD700	-1	1.1815
745	K17	1x diff 2x bxb1	20	0.1	10	+	kan	2	mScarlet	50	235.0
746	K17	1x diff 2x bxb1	20	0.1	10	+	kan	2	sfGFP	50	19492.0
747	K18	1x diff 2x bxb1	20	0.01	10	+	kan	2	OD700	-1	1.2325
748	K18	1x diff 2x bxb1	20	0.01	10	+	kan	2	mScarlet	50	130.0
749	K18	1x diff 2x bxb1	20	0.01	10	+	kan	2	sfGFP	50	19034.5
750	K19	split pir 2x bxb1	20	0.1	10	+	kan	2	OD700	-1	0.2175
751	K19	split pir 2x bxb1	20	0.1	10	+	kan	2	mScarlet	50	20.5
752	K19	split pir 2x bxb1	20	0.1	10	+	kan	2	sfGFP	50	443.0
753	K2	1x diff 2x bxb1	20	0.01	10	+	carb	2	OD700	-1	1.4005
754	K2	1x diff 2x bxb1	20	0.01	10	+	carb	2	mScarlet	50	164.0
755	K2	1x diff 2x bxb1	20	0.01	10	+	carb	2	sfGFP	50	19872.0
756	K20	split pir 2x bxb1	20	0.01	10	+	kan	2	OD700	-1	1.045
757	K20	split pir 2x bxb1	20	0.01	10	+	kan	2	mScarlet	50	62.0
758	K20	split pir 2x bxb1	20	0.01	10	+	kan	2	sfGFP	50	18392.0
759	K21	split pir 2x bxb1	20	0.1	10	+	kan	2	OD700	-1	0.6034999999999999
760	K21	split pir 2x bxb1	20	0.1	10	+	kan	2	mScarlet	50	10.0
761	K21	split pir 2x bxb1	20	0.1	10	+	kan	2	sfGFP	50	8011.5
762	K22	split pir 2x bxb1	20	0.01	10	+	kan	2	OD700	-1	1.0755
763	K22	split pir 2x bxb1	20	0.01	10	+	kan	2	mScarlet	50	76.0
764	K22	split pir 2x bxb1	20	0.01	10	+	kan	2	sfGFP	50	19520.5
765	K23	split pir 2x bxb1	20	0.1	10	+	kan	2	OD700	-1	0.3135
766	K23	split pir 2x bxb1	20	0.1	10	+	kan	2	mScarlet	50	37.0
767	K23	split pir 2x bxb1	20	0.1	10	+	kan	2	sfGFP	50	700.5
768	K24	split pir 2x bxb1	20	0.01	10	+	kan	2	OD700	-1	1.1455
769	K24	split pir 2x bxb1	20	0.01	10	+	kan	2	mScarlet	50	91.5
770	K24	split pir 2x bxb1	20	0.01	10	+	kan	2	sfGFP	50	21477.5
771	K3	1x diff 2x bxb1	20	0.1	10	+	carb	2	OD700	-1	1.0505
772	K3	1x diff 2x bxb1	20	0.1	10	+	carb	2	mScarlet	50	188.5
773	K3	1x diff 2x bxb1	20	0.1	10	+	carb	2	sfGFP	50	18585.5
774	K4	1x diff 2x bxb1	20	0.01	10	+	carb	2	OD700	-1	1.3475000000000001
775	K4	1x diff 2x bxb1	20	0.01	10	+	carb	2	mScarlet	50	135.5
776	K4	1x diff 2x bxb1	20	0.01	10	+	carb	2	sfGFP	50	20215.0
777	K5	1x diff 2x bxb1	20	0.1	10	+	carb	2	OD700	-1	1.3845
778	K5	1x diff 2x bxb1	20	0.1	10	+	carb	2	mScarlet	50	234.0
779	K5	1x diff 2x bxb1	20	0.1	10	+	carb	2	sfGFP	50	22061.5
780	K6	1x diff 2x bxb1	20	0.01	10	+	carb	2	OD700	-1	1.3845
781	K6	1x diff 2x bxb1	20	0.01	10	+	carb	2	mScarlet	50	148.5
782	K6	1x diff 2x bxb1	20	0.01	10	+	carb	2	sfGFP	50	20652.5
783	K7	split pir 2x bxb1	20	0.1	10	+	carb	2	OD700	-1	1.2025000000000001
784	K7	split pir 2x bxb1	20	0.1	10	+	carb	2	mScarlet	50	14.0
785	K7	split pir 2x bxb1	20	0.1	10	+	carb	2	sfGFP	50	22447.0
786	K8	split pir 2x bxb1	20	0.01	10	+	carb	2	OD700	-1	1.222
787	K8	split pir 2x bxb1	20	0.01	10	+	carb	2	mScarlet	50	71.0
788	K8	split pir 2x bxb1	20	0.01	10	+	carb	2	sfGFP	50	21482.0
789	K9	split pir 2x bxb1	20	0.1	10	+	carb	2	OD700	-1	1.1945000000000001
790	K9	split pir 2x bxb1	20	0.1	10	+	carb	2	mScarlet	50	15.5
791	K9	split pir 2x bxb1	20	0.1	10	+	carb	2	sfGFP	50	21552.5
792	L1	1x diff 2x bxb1	30	0.1	10	+	carb	2	OD700	-1	1.2930000000000001
793	L1	1x diff 2x bxb1	30	0.1	10	+	carb	2	mScarlet	50	173.0
794	L1	1x diff 2x bxb1	30	0.1	10	+	carb	2	sfGFP	50	19990.5
795	L10	split pir 2x bxb1	30	0.01	10	+	carb	2	OD700	-1	1.049
796	L10	split pir 2x bxb1	30	0.01	10	+	carb	2	mScarlet	50	9.5
797	L10	split pir 2x bxb1	30	0.01	10	+	carb	2	sfGFP	50	17912.5
798	L11	split pir 2x bxb1	30	0.1	10	+	carb	2	OD700	-1	1.259
799	L11	split pir 2x bxb1	30	0.1	10	+	carb	2	mScarlet	50	16.0
800	L11	split pir 2x bxb1	30	0.1	10	+	carb	2	sfGFP	50	23384.0
801	L12	split pir 2x bxb1	30	0.01	10	+	carb	2	OD700	-1	1.0899999999999999
802	L12	split pir 2x bxb1	30	0.01	10	+	carb	2	mScarlet	50	13.5
803	L12	split pir 2x bxb1	30	0.01	10	+	carb	2	sfGFP	50	18151.5
804	L13	1x diff 2x bxb1	30	0.1	10	+	kan	2	OD700	-1	1.262
805	L13	1x diff 2x bxb1	30	0.1	10	+	kan	2	mScarlet	50	91.0
806	L13	1x diff 2x bxb1	30	0.1	10	+	kan	2	sfGFP	50	21342.5
807	L14	1x diff 2x bxb1	30	0.01	10	+	kan	2	OD700	-1	1.2054999999999998
808	L14	1x diff 2x bxb1	30	0.01	10	+	kan	2	mScarlet	50	32.5
809	L14	1x diff 2x bxb1	30	0.01	10	+	kan	2	sfGFP	50	21318.0
810	L15	1x diff 2x bxb1	30	0.1	10	+	kan	2	OD700	-1	1.275
811	L15	1x diff 2x bxb1	30	0.1	10	+	kan	2	mScarlet	50	102.5
812	L15	1x diff 2x bxb1	30	0.1	10	+	kan	2	sfGFP	50	21789.0
813	L16	1x diff 2x bxb1	30	0.01	10	+	kan	2	OD700	-1	1.2195
814	L16	1x diff 2x bxb1	30	0.01	10	+	kan	2	mScarlet	50	29.5
815	L16	1x diff 2x bxb1	30	0.01	10	+	kan	2	sfGFP	50	21512.0
816	L17	1x diff 2x bxb1	30	0.1	10	+	kan	2	OD700	-1	1.044
817	L17	1x diff 2x bxb1	30	0.1	10	+	kan	2	mScarlet	50	72.5
818	L17	1x diff 2x bxb1	30	0.1	10	+	kan	2	sfGFP	50	18110.5
819	L18	1x diff 2x bxb1	30	0.01	10	+	kan	2	OD700	-1	1.213
820	L18	1x diff 2x bxb1	30	0.01	10	+	kan	2	mScarlet	50	34.5
821	L18	1x diff 2x bxb1	30	0.01	10	+	kan	2	sfGFP	50	20694.0
822	L19	split pir 2x bxb1	30	0.1	10	+	kan	2	OD700	-1	0.2015
823	L19	split pir 2x bxb1	30	0.1	10	+	kan	2	mScarlet	50	18.0
824	L19	split pir 2x bxb1	30	0.1	10	+	kan	2	sfGFP	50	324.5
825	L2	1x diff 2x bxb1	30	0.01	10	+	carb	2	OD700	-1	1.3645
826	L2	1x diff 2x bxb1	30	0.01	10	+	carb	2	mScarlet	50	49.5
827	L2	1x diff 2x bxb1	30	0.01	10	+	carb	2	sfGFP	50	21506.0
828	L20	split pir 2x bxb1	30	0.01	10	+	kan	2	OD700	-1	0.5555000000000001
829	L20	split pir 2x bxb1	30	0.01	10	+	kan	2	mScarlet	50	9.0
830	L20	split pir 2x bxb1	30	0.01	10	+	kan	2	sfGFP	50	6083.5
831	L21	split pir 2x bxb1	30	0.1	10	+	kan	2	OD700	-1	0.571
832	L21	split pir 2x bxb1	30	0.1	10	+	kan	2	mScarlet	50	8.0
833	L21	split pir 2x bxb1	30	0.1	10	+	kan	2	sfGFP	50	6935.5
834	L22	split pir 2x bxb1	30	0.01	10	+	kan	2	OD700	-1	0.6134999999999999
835	L22	split pir 2x bxb1	30	0.01	10	+	kan	2	mScarlet	50	7.5
836	L22	split pir 2x bxb1	30	0.01	10	+	kan	2	sfGFP	50	7653.5
837	L23	split pir 2x bxb1	30	0.1	10	+	kan	2	OD700	-1	0.11349999999999999
838	L23	split pir 2x bxb1	30	0.1	10	+	kan	2	mScarlet	50	8.5
839	L23	split pir 2x bxb1	30	0.1	10	+	kan	2	sfGFP	50	319.0
840	L24	split pir 2x bxb1	30	0.01	10	+	kan	2	OD700	-1	0.713
841	L24	split pir 2x bxb1	30	0.01	10	+	kan	2	mScarlet	50	7.0
842	L24	split pir 2x bxb1	30	0.01	10	+	kan	2	sfGFP	50	10651.5
843	L3	1x diff 2x bxb1	30	0.1	10	+	carb	2	OD700	-1	1.0175
844	L3	1x diff 2x bxb1	30	0.1	10	+	carb	2	mScarlet	50	119.0
845	L3	1x diff 2x bxb1	30	0.1	10	+	carb	2	sfGFP	50	18963.0
846	L4	1x diff 2x bxb1	30	0.01	10	+	carb	2	OD700	-1	1.3305
847	L4	1x diff 2x bxb1	30	0.01	10	+	carb	2	mScarlet	50	43.5
848	L4	1x diff 2x bxb1	30	0.01	10	+	carb	2	sfGFP	50	21610.5
849	L5	1x diff 2x bxb1	30	0.1	10	+	carb	2	OD700	-1	1.334
850	L5	1x diff 2x bxb1	30	0.1	10	+	carb	2	mScarlet	50	147.0
851	L5	1x diff 2x bxb1	30	0.1	10	+	carb	2	sfGFP	50	21371.0
852	L6	1x diff 2x bxb1	30	0.01	10	+	carb	2	OD700	-1	1.3545
853	L6	1x diff 2x bxb1	30	0.01	10	+	carb	2	mScarlet	50	47.0
854	L6	1x diff 2x bxb1	30	0.01	10	+	carb	2	sfGFP	50	21596.0
855	L7	split pir 2x bxb1	30	0.1	10	+	carb	2	OD700	-1	1.1895
856	L7	split pir 2x bxb1	30	0.1	10	+	carb	2	mScarlet	50	14.0
857	L7	split pir 2x bxb1	30	0.1	10	+	carb	2	sfGFP	50	21745.0
858	L8	split pir 2x bxb1	30	0.01	10	+	carb	2	OD700	-1	1.0665
859	L8	split pir 2x bxb1	30	0.01	10	+	carb	2	mScarlet	50	14.5
860	L8	split pir 2x bxb1	30	0.01	10	+	carb	2	sfGFP	50	18232.0
861	L9	split pir 2x bxb1	30	0.1	10	+	carb	2	OD700	-1	1.2080000000000002
862	L9	split pir 2x bxb1	30	0.1	10	+	carb	2	mScarlet	50	11.5
863	L9	split pir 2x bxb1	30	0.1	10	+	carb	2	sfGFP	50	21325.0
864	M1	1x diff 2x bxb1	0	0.1	50	+	carb	2	OD700	-1	1.4905
865	M1	1x diff 2x bxb1	0	0.1	50	+	carb	2	mScarlet	50	697.5
866	M1	1x diff 2x bxb1	0	0.1	50	+	carb	2	sfGFP	50	334.5
867	M10	split pir 2x bxb1	0	0.01	50	+	carb	2	OD700	-1	1.46
868	M10	split pir 2x bxb1	0	0.01	50	+	carb	2	mScarlet	50	1917.5
869	M10	split pir 2x bxb1	0	0.01	50	+	carb	2	sfGFP	50	424.5
870	M11	split pir 2x bxb1	0	0.1	50	+	carb	2	OD700	-1	1.36
871	M11	split pir 2x bxb1	0	0.1	50	+	carb	2	mScarlet	50	4973.0
872	M11	split pir 2x bxb1	0	0.1	50	+	carb	2	sfGFP	50	670.5
873	M12	split pir 2x bxb1	0	0.01	50	+	carb	2	OD700	-1	1.4605000000000001
874	M12	split pir 2x bxb1	0	0.01	50	+	carb	2	mScarlet	50	1993.5
875	M12	split pir 2x bxb1	0	0.01	50	+	carb	2	sfGFP	50	437.5
876	M13	1x diff 2x bxb1	0	0.1	50	+	kan	2	OD700	-1	1.4665
877	M13	1x diff 2x bxb1	0	0.1	50	+	kan	2	mScarlet	50	628.5
878	M13	1x diff 2x bxb1	0	0.1	50	+	kan	2	sfGFP	50	409.0
879	M14	1x diff 2x bxb1	0	0.01	50	+	kan	2	OD700	-1	1.419
880	M14	1x diff 2x bxb1	0	0.01	50	+	kan	2	mScarlet	50	437.0
881	M14	1x diff 2x bxb1	0	0.01	50	+	kan	2	sfGFP	50	411.5
882	M15	1x diff 2x bxb1	0	0.1	50	+	kan	2	OD700	-1	1.478
883	M15	1x diff 2x bxb1	0	0.1	50	+	kan	2	mScarlet	50	601.5
884	M15	1x diff 2x bxb1	0	0.1	50	+	kan	2	sfGFP	50	417.5
885	M16	1x diff 2x bxb1	0	0.01	50	+	kan	2	OD700	-1	1.4329999999999998
886	M16	1x diff 2x bxb1	0	0.01	50	+	kan	2	mScarlet	50	468.0
887	M16	1x diff 2x bxb1	0	0.01	50	+	kan	2	sfGFP	50	409.5
888	M17	1x diff 2x bxb1	0	0.1	50	+	kan	2	OD700	-1	1.4175
889	M17	1x diff 2x bxb1	0	0.1	50	+	kan	2	mScarlet	50	561.0
890	M17	1x diff 2x bxb1	0	0.1	50	+	kan	2	sfGFP	50	544.5
891	M18	1x diff 2x bxb1	0	0.01	50	+	kan	2	OD700	-1	1.4215
892	M18	1x diff 2x bxb1	0	0.01	50	+	kan	2	mScarlet	50	467.0
893	M18	1x diff 2x bxb1	0	0.01	50	+	kan	2	sfGFP	50	429.0
894	M19	split pir 2x bxb1	0	0.1	50	+	kan	2	OD700	-1	1.467
895	M19	split pir 2x bxb1	0	0.1	50	+	kan	2	mScarlet	50	5659.0
896	M19	split pir 2x bxb1	0	0.1	50	+	kan	2	sfGFP	50	487.5
897	M2	1x diff 2x bxb1	0	0.01	50	+	carb	2	OD700	-1	1.4905000000000002
898	M2	1x diff 2x bxb1	0	0.01	50	+	carb	2	mScarlet	50	625.5
899	M2	1x diff 2x bxb1	0	0.01	50	+	carb	2	sfGFP	50	343.5
900	M20	split pir 2x bxb1	0	0.01	50	+	kan	2	OD700	-1	1.396
901	M20	split pir 2x bxb1	0	0.01	50	+	kan	2	mScarlet	50	1229.5
902	M20	split pir 2x bxb1	0	0.01	50	+	kan	2	sfGFP	50	437.0
903	M21	split pir 2x bxb1	0	0.1	50	+	kan	2	OD700	-1	1.4385
904	M21	split pir 2x bxb1	0	0.1	50	+	kan	2	mScarlet	50	5947.0
905	M21	split pir 2x bxb1	0	0.1	50	+	kan	2	sfGFP	50	558.5
906	M22	split pir 2x bxb1	0	0.01	50	+	kan	2	OD700	-1	1.4235000000000002
907	M22	split pir 2x bxb1	0	0.01	50	+	kan	2	mScarlet	50	1248.0
908	M22	split pir 2x bxb1	0	0.01	50	+	kan	2	sfGFP	50	446.0
909	M23	split pir 2x bxb1	0	0.1	50	+	kan	2	OD700	-1	1.4649999999999999
910	M23	split pir 2x bxb1	0	0.1	50	+	kan	2	mScarlet	50	5784.5
911	M23	split pir 2x bxb1	0	0.1	50	+	kan	2	sfGFP	50	489.5
912	M24	split pir 2x bxb1	0	0.01	50	+	kan	2	OD700	-1	1.4300000000000002
913	M24	split pir 2x bxb1	0	0.01	50	+	kan	2	mScarlet	50	1296.0
914	M24	split pir 2x bxb1	0	0.01	50	+	kan	2	sfGFP	50	478.5
915	M3	1x diff 2x bxb1	0	0.1	50	+	carb	2	OD700	-1	1.0659999999999998
916	M3	1x diff 2x bxb1	0	0.1	50	+	carb	2	mScarlet	50	484.0
917	M3	1x diff 2x bxb1	0	0.1	50	+	carb	2	sfGFP	50	300.0
918	M4	1x diff 2x bxb1	0	0.01	50	+	carb	2	OD700	-1	1.4514999999999998
919	M4	1x diff 2x bxb1	0	0.01	50	+	carb	2	mScarlet	50	635.0
920	M4	1x diff 2x bxb1	0	0.01	50	+	carb	2	sfGFP	50	325.0
921	M5	1x diff 2x bxb1	0	0.1	50	+	carb	2	OD700	-1	1.5070000000000001
922	M5	1x diff 2x bxb1	0	0.1	50	+	carb	2	mScarlet	50	688.0
923	M5	1x diff 2x bxb1	0	0.1	50	+	carb	2	sfGFP	50	350.5
924	M6	1x diff 2x bxb1	0	0.01	50	+	carb	2	OD700	-1	1.4649999999999999
925	M6	1x diff 2x bxb1	0	0.01	50	+	carb	2	mScarlet	50	641.0
926	M6	1x diff 2x bxb1	0	0.01	50	+	carb	2	sfGFP	50	330.0
927	M7	split pir 2x bxb1	0	0.1	50	+	carb	2	OD700	-1	1.3895
928	M7	split pir 2x bxb1	0	0.1	50	+	carb	2	mScarlet	50	5797.0
929	M7	split pir 2x bxb1	0	0.1	50	+	carb	2	sfGFP	50	678.5
930	M8	split pir 2x bxb1	0	0.01	50	+	carb	2	OD700	-1	1.4700000000000002
931	M8	split pir 2x bxb1	0	0.01	50	+	carb	2	mScarlet	50	2473.0
932	M8	split pir 2x bxb1	0	0.01	50	+	carb	2	sfGFP	50	416.5
933	M9	split pir 2x bxb1	0	0.1	50	+	carb	2	OD700	-1	1.3805
934	M9	split pir 2x bxb1	0	0.1	50	+	carb	2	mScarlet	50	5252.5
935	M9	split pir 2x bxb1	0	0.1	50	+	carb	2	sfGFP	50	648.5
936	N1	1x diff 2x bxb1	15	0.1	50	+	carb	2	OD700	-1	1.387
937	N1	1x diff 2x bxb1	15	0.1	50	+	carb	2	mScarlet	50	609.5
938	N1	1x diff 2x bxb1	15	0.1	50	+	carb	2	sfGFP	50	11695.5
939	N10	split pir 2x bxb1	15	0.01	50	+	carb	2	OD700	-1	1.2475
940	N10	split pir 2x bxb1	15	0.01	50	+	carb	2	mScarlet	50	558.5
941	N10	split pir 2x bxb1	15	0.01	50	+	carb	2	sfGFP	50	20363.0
942	N11	split pir 2x bxb1	15	0.1	50	+	carb	2	OD700	-1	0.3875
943	N11	split pir 2x bxb1	15	0.1	50	+	carb	2	mScarlet	50	61.5
944	N11	split pir 2x bxb1	15	0.1	50	+	carb	2	sfGFP	50	9775.5
945	N12	split pir 2x bxb1	15	0.01	50	+	carb	2	OD700	-1	1.252
946	N12	split pir 2x bxb1	15	0.01	50	+	carb	2	mScarlet	50	579.5
947	N12	split pir 2x bxb1	15	0.01	50	+	carb	2	sfGFP	50	20548.0
948	N13	1x diff 2x bxb1	15	0.1	50	+	kan	2	OD700	-1	1.2814999999999999
949	N13	1x diff 2x bxb1	15	0.1	50	+	kan	2	mScarlet	50	510.5
950	N13	1x diff 2x bxb1	15	0.1	50	+	kan	2	sfGFP	50	17863.0
951	N14	1x diff 2x bxb1	15	0.01	50	+	kan	2	OD700	-1	1.267
952	N14	1x diff 2x bxb1	15	0.01	50	+	kan	2	mScarlet	50	310.0
953	N14	1x diff 2x bxb1	15	0.01	50	+	kan	2	sfGFP	50	12782.5
954	N15	1x diff 2x bxb1	15	0.1	50	+	kan	2	OD700	-1	1.2945
955	N15	1x diff 2x bxb1	15	0.1	50	+	kan	2	mScarlet	50	510.0
956	N15	1x diff 2x bxb1	15	0.1	50	+	kan	2	sfGFP	50	15630.5
957	N16	1x diff 2x bxb1	15	0.01	50	+	kan	2	OD700	-1	1.247
958	N16	1x diff 2x bxb1	15	0.01	50	+	kan	2	mScarlet	50	318.5
959	N16	1x diff 2x bxb1	15	0.01	50	+	kan	2	sfGFP	50	11612.5
960	N17	1x diff 2x bxb1	15	0.1	50	+	kan	2	OD700	-1	1.2240000000000002
961	N17	1x diff 2x bxb1	15	0.1	50	+	kan	2	mScarlet	50	519.0
962	N17	1x diff 2x bxb1	15	0.1	50	+	kan	2	sfGFP	50	13919.0
963	N18	1x diff 2x bxb1	15	0.01	50	+	kan	2	OD700	-1	1.3195000000000001
964	N18	1x diff 2x bxb1	15	0.01	50	+	kan	2	mScarlet	50	365.0
965	N18	1x diff 2x bxb1	15	0.01	50	+	kan	2	sfGFP	50	11465.0
966	N19	split pir 2x bxb1	15	0.1	50	+	kan	2	OD700	-1	0.3815
967	N19	split pir 2x bxb1	15	0.1	50	+	kan	2	mScarlet	50	74.0
968	N19	split pir 2x bxb1	15	0.1	50	+	kan	2	sfGFP	50	8446.0
969	N2	1x diff 2x bxb1	15	0.01	50	+	carb	2	OD700	-1	1.4020000000000001
970	N2	1x diff 2x bxb1	15	0.01	50	+	carb	2	mScarlet	50	443.0
971	N2	1x diff 2x bxb1	15	0.01	50	+	carb	2	sfGFP	50	11168.5
972	N20	split pir 2x bxb1	15	0.01	50	+	kan	2	OD700	-1	1.1395
973	N20	split pir 2x bxb1	15	0.01	50	+	kan	2	mScarlet	50	341.0
974	N20	split pir 2x bxb1	15	0.01	50	+	kan	2	sfGFP	50	18058.5
975	N21	split pir 2x bxb1	15	0.1	50	+	kan	2	OD700	-1	0.5345
976	N21	split pir 2x bxb1	15	0.1	50	+	kan	2	mScarlet	50	114.5
977	N21	split pir 2x bxb1	15	0.1	50	+	kan	2	sfGFP	50	15394.5
978	N22	split pir 2x bxb1	15	0.01	50	+	kan	2	OD700	-1	1.183
979	N22	split pir 2x bxb1	15	0.01	50	+	kan	2	mScarlet	50	440.0
980	N22	split pir 2x bxb1	15	0.01	50	+	kan	2	sfGFP	50	17814.5
981	N23	split pir 2x bxb1	15	0.1	50	+	kan	2	OD700	-1	0.5005
982	N23	split pir 2x bxb1	15	0.1	50	+	kan	2	mScarlet	50	134.5
983	N23	split pir 2x bxb1	15	0.1	50	+	kan	2	sfGFP	50	13194.0
984	N24	split pir 2x bxb1	15	0.01	50	+	kan	2	OD700	-1	1.2435
985	N24	split pir 2x bxb1	15	0.01	50	+	kan	2	mScarlet	50	467.5
986	N24	split pir 2x bxb1	15	0.01	50	+	kan	2	sfGFP	50	17372.5
987	N3	1x diff 2x bxb1	15	0.1	50	+	carb	2	OD700	-1	0.9725
988	N3	1x diff 2x bxb1	15	0.1	50	+	carb	2	mScarlet	50	363.5
989	N3	1x diff 2x bxb1	15	0.1	50	+	carb	2	sfGFP	50	27374.0
990	N4	1x diff 2x bxb1	15	0.01	50	+	carb	2	OD700	-1	1.419
991	N4	1x diff 2x bxb1	15	0.01	50	+	carb	2	mScarlet	50	469.5
992	N4	1x diff 2x bxb1	15	0.01	50	+	carb	2	sfGFP	50	12531.5
993	N5	1x diff 2x bxb1	15	0.1	50	+	carb	2	OD700	-1	1.339
994	N5	1x diff 2x bxb1	15	0.1	50	+	carb	2	mScarlet	50	509.5
995	N5	1x diff 2x bxb1	15	0.1	50	+	carb	2	sfGFP	50	16517.0
996	N6	1x diff 2x bxb1	15	0.01	50	+	carb	2	OD700	-1	1.4295
997	N6	1x diff 2x bxb1	15	0.01	50	+	carb	2	mScarlet	50	459.0
998	N6	1x diff 2x bxb1	15	0.01	50	+	carb	2	sfGFP	50	13582.0
999	N7	split pir 2x bxb1	15	0.1	50	+	carb	2	OD700	-1	0.3405
1000	N7	split pir 2x bxb1	15	0.1	50	+	carb	2	mScarlet	50	68.0
1001	N7	split pir 2x bxb1	15	0.1	50	+	carb	2	sfGFP	50	8445.0
1002	N8	split pir 2x bxb1	15	0.01	50	+	carb	2	OD700	-1	1.267
1003	N8	split pir 2x bxb1	15	0.01	50	+	carb	2	mScarlet	50	624.5
1004	N8	split pir 2x bxb1	15	0.01	50	+	carb	2	sfGFP	50	19608.5
1005	N9	split pir 2x bxb1	15	0.1	50	+	carb	2	OD700	-1	0.3375
1006	N9	split pir 2x bxb1	15	0.1	50	+	carb	2	mScarlet	50	52.5
1007	N9	split pir 2x bxb1	15	0.1	50	+	carb	2	sfGFP	50	9391.0
1008	O1	1x diff 2x bxb1	20	0.1	50	+	carb	2	OD700	-1	1.3105
1009	O1	1x diff 2x bxb1	20	0.1	50	+	carb	2	mScarlet	50	546.5
1010	O1	1x diff 2x bxb1	20	0.1	50	+	carb	2	sfGFP	50	16253.5
1011	O10	split pir 2x bxb1	20	0.01	50	+	carb	2	OD700	-1	0.995
1012	O10	split pir 2x bxb1	20	0.01	50	+	carb	2	mScarlet	50	118.5
1013	O10	split pir 2x bxb1	20	0.01	50	+	carb	2	sfGFP	50	20140.0
1014	O11	split pir 2x bxb1	20	0.1	50	+	carb	2	OD700	-1	0.363
1015	O11	split pir 2x bxb1	20	0.1	50	+	carb	2	mScarlet	50	20.5
1016	O11	split pir 2x bxb1	20	0.1	50	+	carb	2	sfGFP	50	10198.5
1017	O12	split pir 2x bxb1	20	0.01	50	+	carb	2	OD700	-1	0.9924999999999999
1018	O12	split pir 2x bxb1	20	0.01	50	+	carb	2	mScarlet	50	137.5
1019	O12	split pir 2x bxb1	20	0.01	50	+	carb	2	sfGFP	50	20279.5
1020	O13	1x diff 2x bxb1	20	0.1	50	+	kan	2	OD700	-1	1.206
1021	O13	1x diff 2x bxb1	20	0.1	50	+	kan	2	mScarlet	50	526.5
1022	O13	1x diff 2x bxb1	20	0.1	50	+	kan	2	sfGFP	50	24891.5
1023	O14	1x diff 2x bxb1	20	0.01	50	+	kan	2	OD700	-1	1.2755
1024	O14	1x diff 2x bxb1	20	0.01	50	+	kan	2	mScarlet	50	307.0
1025	O14	1x diff 2x bxb1	20	0.01	50	+	kan	2	sfGFP	50	21526.5
1026	O15	1x diff 2x bxb1	20	0.1	50	+	kan	2	OD700	-1	1.2145000000000001
1027	O15	1x diff 2x bxb1	20	0.1	50	+	kan	2	mScarlet	50	540.5
1028	O15	1x diff 2x bxb1	20	0.1	50	+	kan	2	sfGFP	50	23428.0
1029	O16	1x diff 2x bxb1	20	0.01	50	+	kan	2	OD700	-1	1.233
1030	O16	1x diff 2x bxb1	20	0.01	50	+	kan	2	mScarlet	50	275.0
1031	O16	1x diff 2x bxb1	20	0.01	50	+	kan	2	sfGFP	50	19536.0
1032	O17	1x diff 2x bxb1	20	0.1	50	+	kan	2	OD700	-1	1.06
1033	O17	1x diff 2x bxb1	20	0.1	50	+	kan	2	mScarlet	50	571.0
1034	O17	1x diff 2x bxb1	20	0.1	50	+	kan	2	sfGFP	50	20220.0
1035	O18	1x diff 2x bxb1	20	0.01	50	+	kan	2	OD700	-1	1.2155
1036	O18	1x diff 2x bxb1	20	0.01	50	+	kan	2	mScarlet	50	272.5
1037	O18	1x diff 2x bxb1	20	0.01	50	+	kan	2	sfGFP	50	17993.5
1038	O19	split pir 2x bxb1	20	0.1	50	+	kan	2	OD700	-1	0.0875
1039	O19	split pir 2x bxb1	20	0.1	50	+	kan	2	mScarlet	50	5.5
1040	O19	split pir 2x bxb1	20	0.1	50	+	kan	2	sfGFP	50	768.0
1041	O2	1x diff 2x bxb1	20	0.01	50	+	carb	2	OD700	-1	1.3304999999999998
1042	O2	1x diff 2x bxb1	20	0.01	50	+	carb	2	mScarlet	50	303.5
1043	O2	1x diff 2x bxb1	20	0.01	50	+	carb	2	sfGFP	50	17403.0
1044	O20	split pir 2x bxb1	20	0.01	50	+	kan	2	OD700	-1	0.7175
1045	O20	split pir 2x bxb1	20	0.01	50	+	kan	2	mScarlet	50	43.0
1046	O20	split pir 2x bxb1	20	0.01	50	+	kan	2	sfGFP	50	16376.0
1047	O21	split pir 2x bxb1	20	0.1	50	+	kan	2	OD700	-1	0.195
1048	O21	split pir 2x bxb1	20	0.1	50	+	kan	2	mScarlet	50	12.0
1049	O21	split pir 2x bxb1	20	0.1	50	+	kan	2	sfGFP	50	3384.5
1050	O22	split pir 2x bxb1	20	0.01	50	+	kan	2	OD700	-1	0.8415
1051	O22	split pir 2x bxb1	20	0.01	50	+	kan	2	mScarlet	50	78.5
1052	O22	split pir 2x bxb1	20	0.01	50	+	kan	2	sfGFP	50	17769.5
1053	O23	split pir 2x bxb1	20	0.1	50	+	kan	2	OD700	-1	0.1625
1054	O23	split pir 2x bxb1	20	0.1	50	+	kan	2	mScarlet	50	8.5
1055	O23	split pir 2x bxb1	20	0.1	50	+	kan	2	sfGFP	50	2102.5
1056	O24	split pir 2x bxb1	20	0.01	50	+	kan	2	OD700	-1	0.9165
1057	O24	split pir 2x bxb1	20	0.01	50	+	kan	2	mScarlet	50	93.5
1058	O24	split pir 2x bxb1	20	0.01	50	+	kan	2	sfGFP	50	18798.5
1059	O3	1x diff 2x bxb1	20	0.1	50	+	carb	2	OD700	-1	0.9550000000000001
1060	O3	1x diff 2x bxb1	20	0.1	50	+	carb	2	mScarlet	50	329.5
1061	O3	1x diff 2x bxb1	20	0.1	50	+	carb	2	sfGFP	50	31831.0
1062	O4	1x diff 2x bxb1	20	0.01	50	+	carb	2	OD700	-1	1.322
1063	O4	1x diff 2x bxb1	20	0.01	50	+	carb	2	mScarlet	50	295.0
1064	O4	1x diff 2x bxb1	20	0.01	50	+	carb	2	sfGFP	50	19548.5
1065	O5	1x diff 2x bxb1	20	0.1	50	+	carb	2	OD700	-1	1.2725
1066	O5	1x diff 2x bxb1	20	0.1	50	+	carb	2	mScarlet	50	503.0
1067	O5	1x diff 2x bxb1	20	0.1	50	+	carb	2	sfGFP	50	22653.0
1068	O6	1x diff 2x bxb1	20	0.01	50	+	carb	2	OD700	-1	1.3175
1069	O6	1x diff 2x bxb1	20	0.01	50	+	carb	2	mScarlet	50	297.5
1070	O6	1x diff 2x bxb1	20	0.01	50	+	carb	2	sfGFP	50	20210.0
1071	O7	split pir 2x bxb1	20	0.1	50	+	carb	2	OD700	-1	0.301
1072	O7	split pir 2x bxb1	20	0.1	50	+	carb	2	mScarlet	50	18.0
1073	O7	split pir 2x bxb1	20	0.1	50	+	carb	2	sfGFP	50	8456.0
1074	O8	split pir 2x bxb1	20	0.01	50	+	carb	2	OD700	-1	1.0305
1075	O8	split pir 2x bxb1	20	0.01	50	+	carb	2	mScarlet	50	148.0
1076	O8	split pir 2x bxb1	20	0.01	50	+	carb	2	sfGFP	50	20515.5
1077	O9	split pir 2x bxb1	20	0.1	50	+	carb	2	OD700	-1	0.3145
1078	O9	split pir 2x bxb1	20	0.1	50	+	carb	2	mScarlet	50	17.5
1079	O9	split pir 2x bxb1	20	0.1	50	+	carb	2	sfGFP	50	8869.5
1080	P1	1x diff 2x bxb1	30	0.1	50	+	carb	2	OD700	-1	1.2095
1081	P1	1x diff 2x bxb1	30	0.1	50	+	carb	2	mScarlet	50	485.5
1082	P1	1x diff 2x bxb1	30	0.1	50	+	carb	2	sfGFP	50	18841.0
1083	P10	split pir 2x bxb1	30	0.01	50	+	carb	2	OD700	-1	0.474
1084	P10	split pir 2x bxb1	30	0.01	50	+	carb	2	mScarlet	50	16.5
1085	P10	split pir 2x bxb1	30	0.01	50	+	carb	2	sfGFP	50	8573.0
1086	P11	split pir 2x bxb1	30	0.1	50	+	carb	2	OD700	-1	0.3855
1087	P11	split pir 2x bxb1	30	0.1	50	+	carb	2	mScarlet	50	19.0
1088	P11	split pir 2x bxb1	30	0.1	50	+	carb	2	sfGFP	50	10055.0
1089	P12	split pir 2x bxb1	30	0.01	50	+	carb	2	OD700	-1	0.5095000000000001
1090	P12	split pir 2x bxb1	30	0.01	50	+	carb	2	mScarlet	50	18.5
1091	P12	split pir 2x bxb1	30	0.01	50	+	carb	2	sfGFP	50	9584.5
1092	P13	1x diff 2x bxb1	30	0.1	50	+	kan	2	OD700	-1	1.044
1093	P13	1x diff 2x bxb1	30	0.1	50	+	kan	2	mScarlet	50	410.0
1094	P13	1x diff 2x bxb1	30	0.1	50	+	kan	2	sfGFP	50	27034.5
1095	P14	1x diff 2x bxb1	30	0.01	50	+	kan	2	OD700	-1	1.131
1096	P14	1x diff 2x bxb1	30	0.01	50	+	kan	2	mScarlet	50	181.0
1097	P14	1x diff 2x bxb1	30	0.01	50	+	kan	2	sfGFP	50	27172.5
1098	P15	1x diff 2x bxb1	30	0.1	50	+	kan	2	OD700	-1	1.0375
1099	P15	1x diff 2x bxb1	30	0.1	50	+	kan	2	mScarlet	50	448.5
1100	P15	1x diff 2x bxb1	30	0.1	50	+	kan	2	sfGFP	50	25297.5
1101	P16	1x diff 2x bxb1	30	0.01	50	+	kan	2	OD700	-1	1.1325
1102	P16	1x diff 2x bxb1	30	0.01	50	+	kan	2	mScarlet	50	180.0
1103	P16	1x diff 2x bxb1	30	0.01	50	+	kan	2	sfGFP	50	26568.0
1104	P17	1x diff 2x bxb1	30	0.1	50	+	kan	2	OD700	-1	0.8205
1105	P17	1x diff 2x bxb1	30	0.1	50	+	kan	2	mScarlet	50	319.5
1106	P17	1x diff 2x bxb1	30	0.1	50	+	kan	2	sfGFP	50	18985.5
1107	P18	1x diff 2x bxb1	30	0.01	50	+	kan	2	OD700	-1	1.1360000000000001
1108	P18	1x diff 2x bxb1	30	0.01	50	+	kan	2	mScarlet	50	184.0
1109	P18	1x diff 2x bxb1	30	0.01	50	+	kan	2	sfGFP	50	25871.0
1110	P19	split pir 2x bxb1	30	0.1	50	+	kan	2	OD700	-1	0.048
1111	P19	split pir 2x bxb1	30	0.1	50	+	kan	2	mScarlet	50	4.5
1112	P19	split pir 2x bxb1	30	0.1	50	+	kan	2	sfGFP	50	308.5
1113	P2	1x diff 2x bxb1	30	0.01	50	+	carb	2	OD700	-1	1.274
1114	P2	1x diff 2x bxb1	30	0.01	50	+	carb	2	mScarlet	50	181.5
1115	P2	1x diff 2x bxb1	30	0.01	50	+	carb	2	sfGFP	50	23513.0
1116	P20	split pir 2x bxb1	30	0.01	50	+	kan	2	OD700	-1	0.174
1117	P20	split pir 2x bxb1	30	0.01	50	+	kan	2	mScarlet	50	9.0
1118	P20	split pir 2x bxb1	30	0.01	50	+	kan	2	sfGFP	50	2661.0
1119	P21	split pir 2x bxb1	30	0.1	50	+	kan	2	OD700	-1	0.081
1120	P21	split pir 2x bxb1	30	0.1	50	+	kan	2	mScarlet	50	4.0
1121	P21	split pir 2x bxb1	30	0.1	50	+	kan	2	sfGFP	50	1155.0
1122	P22	split pir 2x bxb1	30	0.01	50	+	kan	2	OD700	-1	0.2405
1123	P22	split pir 2x bxb1	30	0.01	50	+	kan	2	mScarlet	50	15.5
1124	P22	split pir 2x bxb1	30	0.01	50	+	kan	2	sfGFP	50	4410.5
1125	P23	split pir 2x bxb1	30	0.1	50	+	kan	2	OD700	-1	0.0555
1126	P23	split pir 2x bxb1	30	0.1	50	+	kan	2	mScarlet	50	5.0
1127	P23	split pir 2x bxb1	30	0.1	50	+	kan	2	sfGFP	50	388.5
1128	P24	split pir 2x bxb1	30	0.01	50	+	kan	2	OD700	-1	0.2535
1129	P24	split pir 2x bxb1	30	0.01	50	+	kan	2	mScarlet	50	9.5
1130	P24	split pir 2x bxb1	30	0.01	50	+	kan	2	sfGFP	50	5146.5
1131	P3	1x diff 2x bxb1	30	0.1	50	+	carb	2	OD700	-1	0.8534999999999999
1132	P3	1x diff 2x bxb1	30	0.1	50	+	carb	2	mScarlet	50	247.0
1133	P3	1x diff 2x bxb1	30	0.1	50	+	carb	2	sfGFP	50	30761.5
1134	P4	1x diff 2x bxb1	30	0.01	50	+	carb	2	OD700	-1	1.249
1135	P4	1x diff 2x bxb1	30	0.01	50	+	carb	2	mScarlet	50	172.0
1136	P4	1x diff 2x bxb1	30	0.01	50	+	carb	2	sfGFP	50	23627.0
1137	P5	1x diff 2x bxb1	30	0.1	50	+	carb	2	OD700	-1	1.1235
1138	P5	1x diff 2x bxb1	30	0.1	50	+	carb	2	mScarlet	50	409.5
1139	P5	1x diff 2x bxb1	30	0.1	50	+	carb	2	sfGFP	50	24390.0
1140	P6	1x diff 2x bxb1	30	0.01	50	+	carb	2	OD700	-1	1.229
1141	P6	1x diff 2x bxb1	30	0.01	50	+	carb	2	mScarlet	50	169.0
1142	P6	1x diff 2x bxb1	30	0.01	50	+	carb	2	sfGFP	50	23985.5
1143	P7	split pir 2x bxb1	30	0.1	50	+	carb	2	OD700	-1	0.2995
1144	P7	split pir 2x bxb1	30	0.1	50	+	carb	2	mScarlet	50	11.0
1145	P7	split pir 2x bxb1	30	0.1	50	+	carb	2	sfGFP	50	8101.5
1146	P8	split pir 2x bxb1	30	0.01	50	+	carb	2	OD700	-1	0.4815
1147	P8	split pir 2x bxb1	30	0.01	50	+	carb	2	mScarlet	50	20.0
1148	P8	split pir 2x bxb1	30	0.01	50	+	carb	2	sfGFP	50	9557.5
1149	P9	split pir 2x bxb1	30	0.1	50	+	carb	2	OD700	-1	0.3275
1150	P9	split pir 2x bxb1	30	0.1	50	+	carb	2	mScarlet	50	11.0
1151	P9	split pir 2x bxb1	30	0.1	50	+	carb	2	sfGFP	50	8977.0
