# Supplementary material for: Integrase-mediated differentiation circuits improve evolutionary stability of burdensome and toxic functions in E. coli
Source: Nat Commun. 2022 Nov 10;13:6822. doi: 10.1038/s41467-022-34361-y (PMC9649629; doi:10.1038/s41467-022-34361-y)
Supplement: Supplementary file 8 — Source Data [file 41467_2022_34361_MOESM8_ESM.zip › Suppl Fig 6-9/figureS6-S9_plate3.csv]

	well	strain	sal	las	iptg	chlor	cole1	plate	channel	gain	measurement
0	A1	1x diff 2x bxb1	0	0.3	10	+	carb	3	OD700	-1	1.5550000000000002
1	A1	1x diff 2x bxb1	0	0.3	10	+	carb	3	mScarlet	50	480.0
2	A1	1x diff 2x bxb1	0	0.3	10	+	carb	3	sfGFP	50	235.5
3	A10	split pir 2x bxb1	0	0.03	10	+	carb	3	OD700	-1	1.492
4	A10	split pir 2x bxb1	0	0.03	10	+	carb	3	mScarlet	50	3219.5
5	A10	split pir 2x bxb1	0	0.03	10	+	carb	3	sfGFP	50	472.0
6	A11	split pir 2x bxb1	0	0.3	10	+	carb	3	OD700	-1	1.468
7	A11	split pir 2x bxb1	0	0.3	10	+	carb	3	mScarlet	50	1897.5
8	A11	split pir 2x bxb1	0	0.3	10	+	carb	3	sfGFP	50	11538.5
9	A12	split pir 2x bxb1	0	0.03	10	+	carb	3	OD700	-1	1.4569999999999999
10	A12	split pir 2x bxb1	0	0.03	10	+	carb	3	mScarlet	50	2769.0
11	A12	split pir 2x bxb1	0	0.03	10	+	carb	3	sfGFP	50	545.0
12	A13	1x diff 2x bxb1	0	0.3	10	+	kan	3	OD700	-1	1.472
13	A13	1x diff 2x bxb1	0	0.3	10	+	kan	3	mScarlet	50	383.0
14	A13	1x diff 2x bxb1	0	0.3	10	+	kan	3	sfGFP	50	414.0
15	A14	1x diff 2x bxb1	0	0.03	10	+	kan	3	OD700	-1	1.459
16	A14	1x diff 2x bxb1	0	0.03	10	+	kan	3	mScarlet	50	386.0
17	A14	1x diff 2x bxb1	0	0.03	10	+	kan	3	sfGFP	50	364.0
18	A15	1x diff 2x bxb1	0	0.3	10	+	kan	3	OD700	-1	1.5154999999999998
19	A15	1x diff 2x bxb1	0	0.3	10	+	kan	3	mScarlet	50	354.5
20	A15	1x diff 2x bxb1	0	0.3	10	+	kan	3	sfGFP	50	306.5
21	A16	1x diff 2x bxb1	0	0.03	10	+	kan	3	OD700	-1	1.389
22	A16	1x diff 2x bxb1	0	0.03	10	+	kan	3	mScarlet	50	349.0
23	A16	1x diff 2x bxb1	0	0.03	10	+	kan	3	sfGFP	50	364.0
24	A17	1x diff 2x bxb1	0	0.3	10	+	kan	3	OD700	-1	1.52
25	A17	1x diff 2x bxb1	0	0.3	10	+	kan	3	mScarlet	50	361.5
26	A17	1x diff 2x bxb1	0	0.3	10	+	kan	3	sfGFP	50	308.5
27	A18	1x diff 2x bxb1	0	0.03	10	+	kan	3	OD700	-1	1.4175
28	A18	1x diff 2x bxb1	0	0.03	10	+	kan	3	mScarlet	50	371.5
29	A18	1x diff 2x bxb1	0	0.03	10	+	kan	3	sfGFP	50	345.0
30	A19	split pir 2x bxb1	0	0.3	10	+	kan	3	OD700	-1	1.2495
31	A19	split pir 2x bxb1	0	0.3	10	+	kan	3	mScarlet	50	4146.5
32	A19	split pir 2x bxb1	0	0.3	10	+	kan	3	sfGFP	50	910.5
33	A2	1x diff 2x bxb1	0	0.03	10	+	carb	3	OD700	-1	1.4695
34	A2	1x diff 2x bxb1	0	0.03	10	+	carb	3	mScarlet	50	443.5
35	A2	1x diff 2x bxb1	0	0.03	10	+	carb	3	sfGFP	50	294.0
36	A20	split pir 2x bxb1	0	0.03	10	+	kan	3	OD700	-1	1.375
37	A20	split pir 2x bxb1	0	0.03	10	+	kan	3	mScarlet	50	1721.0
38	A20	split pir 2x bxb1	0	0.03	10	+	kan	3	sfGFP	50	545.0
39	A21	split pir 2x bxb1	0	0.3	10	+	kan	3	OD700	-1	1.205
40	A21	split pir 2x bxb1	0	0.3	10	+	kan	3	mScarlet	50	3833.5
41	A21	split pir 2x bxb1	0	0.3	10	+	kan	3	sfGFP	50	887.5
42	A22	split pir 2x bxb1	0	0.03	10	+	kan	3	OD700	-1	1.2974999999999999
43	A22	split pir 2x bxb1	0	0.03	10	+	kan	3	mScarlet	50	1555.5
44	A22	split pir 2x bxb1	0	0.03	10	+	kan	3	sfGFP	50	535.5
45	A23	split pir 2x bxb1	0	0.3	10	+	kan	3	OD700	-1	1.238
46	A23	split pir 2x bxb1	0	0.3	10	+	kan	3	mScarlet	50	3963.5
47	A23	split pir 2x bxb1	0	0.3	10	+	kan	3	sfGFP	50	1303.0
48	A24	split pir 2x bxb1	0	0.03	10	+	kan	3	OD700	-1	1.454
49	A24	split pir 2x bxb1	0	0.03	10	+	kan	3	mScarlet	50	2404.5
50	A24	split pir 2x bxb1	0	0.03	10	+	kan	3	sfGFP	50	518.5
51	A3	1x diff 2x bxb1	0	0.3	10	+	carb	3	OD700	-1	1.5375
52	A3	1x diff 2x bxb1	0	0.3	10	+	carb	3	mScarlet	50	400.0
53	A3	1x diff 2x bxb1	0	0.3	10	+	carb	3	sfGFP	50	230.0
54	A4	1x diff 2x bxb1	0	0.03	10	+	carb	3	OD700	-1	1.4625
55	A4	1x diff 2x bxb1	0	0.03	10	+	carb	3	mScarlet	50	429.5
56	A4	1x diff 2x bxb1	0	0.03	10	+	carb	3	sfGFP	50	248.5
57	A5	1x diff 2x bxb1	0	0.3	10	+	carb	3	OD700	-1	1.524
58	A5	1x diff 2x bxb1	0	0.3	10	+	carb	3	mScarlet	50	343.5
59	A5	1x diff 2x bxb1	0	0.3	10	+	carb	3	sfGFP	50	210.5
60	A6	1x diff 2x bxb1	0	0.03	10	+	carb	3	OD700	-1	1.4805
61	A6	1x diff 2x bxb1	0	0.03	10	+	carb	3	mScarlet	50	428.5
62	A6	1x diff 2x bxb1	0	0.03	10	+	carb	3	sfGFP	50	280.5
63	A7	split pir 2x bxb1	0	0.3	10	+	carb	3	OD700	-1	1.2774999999999999
64	A7	split pir 2x bxb1	0	0.3	10	+	carb	3	mScarlet	50	4062.5
65	A7	split pir 2x bxb1	0	0.3	10	+	carb	3	sfGFP	50	2403.5
66	A8	split pir 2x bxb1	0	0.03	10	+	carb	3	OD700	-1	1.462
67	A8	split pir 2x bxb1	0	0.03	10	+	carb	3	mScarlet	50	2880.0
68	A8	split pir 2x bxb1	0	0.03	10	+	carb	3	sfGFP	50	453.0
69	A9	split pir 2x bxb1	0	0.3	10	+	carb	3	OD700	-1	1.254
70	A9	split pir 2x bxb1	0	0.3	10	+	carb	3	mScarlet	50	4072.5
71	A9	split pir 2x bxb1	0	0.3	10	+	carb	3	sfGFP	50	2442.0
72	B1	1x diff 2x bxb1	15	0.3	10	+	carb	3	OD700	-1	1.4609999999999999
73	B1	1x diff 2x bxb1	15	0.3	10	+	carb	3	mScarlet	50	333.0
74	B1	1x diff 2x bxb1	15	0.3	10	+	carb	3	sfGFP	50	16397.0
75	B10	split pir 2x bxb1	15	0.03	10	+	carb	3	OD700	-1	0.756
76	B10	split pir 2x bxb1	15	0.03	10	+	carb	3	mScarlet	50	112.0
77	B10	split pir 2x bxb1	15	0.03	10	+	carb	3	sfGFP	50	5856.0
78	B11	split pir 2x bxb1	15	0.3	10	+	carb	3	OD700	-1	1.2025000000000001
79	B11	split pir 2x bxb1	15	0.3	10	+	carb	3	mScarlet	50	1491.5
80	B11	split pir 2x bxb1	15	0.3	10	+	carb	3	sfGFP	50	10056.0
81	B12	split pir 2x bxb1	15	0.03	10	+	carb	3	OD700	-1	0.7695
82	B12	split pir 2x bxb1	15	0.03	10	+	carb	3	mScarlet	50	112.5
83	B12	split pir 2x bxb1	15	0.03	10	+	carb	3	sfGFP	50	6508.5
84	B13	1x diff 2x bxb1	15	0.3	10	+	kan	3	OD700	-1	1.3395000000000001
85	B13	1x diff 2x bxb1	15	0.3	10	+	kan	3	mScarlet	50	332.5
86	B13	1x diff 2x bxb1	15	0.3	10	+	kan	3	sfGFP	50	9306.5
87	B14	1x diff 2x bxb1	15	0.03	10	+	kan	3	OD700	-1	1.147
88	B14	1x diff 2x bxb1	15	0.03	10	+	kan	3	mScarlet	50	229.0
89	B14	1x diff 2x bxb1	15	0.03	10	+	kan	3	sfGFP	50	11211.5
90	B15	1x diff 2x bxb1	15	0.3	10	+	kan	3	OD700	-1	1.345
91	B15	1x diff 2x bxb1	15	0.3	10	+	kan	3	mScarlet	50	248.5
92	B15	1x diff 2x bxb1	15	0.3	10	+	kan	3	sfGFP	50	14734.0
93	B16	1x diff 2x bxb1	15	0.03	10	+	kan	3	OD700	-1	1.211
94	B16	1x diff 2x bxb1	15	0.03	10	+	kan	3	mScarlet	50	247.0
95	B16	1x diff 2x bxb1	15	0.03	10	+	kan	3	sfGFP	50	11572.5
96	B17	1x diff 2x bxb1	15	0.3	10	+	kan	3	OD700	-1	1.3585
97	B17	1x diff 2x bxb1	15	0.3	10	+	kan	3	mScarlet	50	274.0
98	B17	1x diff 2x bxb1	15	0.3	10	+	kan	3	sfGFP	50	13441.0
99	B18	1x diff 2x bxb1	15	0.03	10	+	kan	3	OD700	-1	1.169
100	B18	1x diff 2x bxb1	15	0.03	10	+	kan	3	mScarlet	50	228.5
101	B18	1x diff 2x bxb1	15	0.03	10	+	kan	3	sfGFP	50	11086.0
102	B19	split pir 2x bxb1	15	0.3	10	+	kan	3	OD700	-1	0.8345
103	B19	split pir 2x bxb1	15	0.3	10	+	kan	3	mScarlet	50	357.5
104	B19	split pir 2x bxb1	15	0.3	10	+	kan	3	sfGFP	50	6214.5
105	B2	1x diff 2x bxb1	15	0.03	10	+	carb	3	OD700	-1	1.263
106	B2	1x diff 2x bxb1	15	0.03	10	+	carb	3	mScarlet	50	274.0
107	B2	1x diff 2x bxb1	15	0.03	10	+	carb	3	sfGFP	50	11457.0
108	B20	split pir 2x bxb1	15	0.03	10	+	kan	3	OD700	-1	0.841
109	B20	split pir 2x bxb1	15	0.03	10	+	kan	3	mScarlet	50	193.5
110	B20	split pir 2x bxb1	15	0.03	10	+	kan	3	sfGFP	50	6714.5
111	B21	split pir 2x bxb1	15	0.3	10	+	kan	3	OD700	-1	0.6625000000000001
112	B21	split pir 2x bxb1	15	0.3	10	+	kan	3	mScarlet	50	146.0
113	B21	split pir 2x bxb1	15	0.3	10	+	kan	3	sfGFP	50	4092.5
114	B22	split pir 2x bxb1	15	0.03	10	+	kan	3	OD700	-1	0.5705
115	B22	split pir 2x bxb1	15	0.03	10	+	kan	3	mScarlet	50	49.0
116	B22	split pir 2x bxb1	15	0.03	10	+	kan	3	sfGFP	50	4645.5
117	B23	split pir 2x bxb1	15	0.3	10	+	kan	3	OD700	-1	0.4405
118	B23	split pir 2x bxb1	15	0.3	10	+	kan	3	mScarlet	50	66.0
119	B23	split pir 2x bxb1	15	0.3	10	+	kan	3	sfGFP	50	925.0
120	B24	split pir 2x bxb1	15	0.03	10	+	kan	3	OD700	-1	0.912
121	B24	split pir 2x bxb1	15	0.03	10	+	kan	3	mScarlet	50	348.0
122	B24	split pir 2x bxb1	15	0.03	10	+	kan	3	sfGFP	50	10922.5
123	B3	1x diff 2x bxb1	15	0.3	10	+	carb	3	OD700	-1	1.4505
124	B3	1x diff 2x bxb1	15	0.3	10	+	carb	3	mScarlet	50	269.0
125	B3	1x diff 2x bxb1	15	0.3	10	+	carb	3	sfGFP	50	15846.5
126	B4	1x diff 2x bxb1	15	0.03	10	+	carb	3	OD700	-1	1.275
127	B4	1x diff 2x bxb1	15	0.03	10	+	carb	3	mScarlet	50	261.0
128	B4	1x diff 2x bxb1	15	0.03	10	+	carb	3	sfGFP	50	12079.0
129	B5	1x diff 2x bxb1	15	0.3	10	+	carb	3	OD700	-1	1.4064999999999999
130	B5	1x diff 2x bxb1	15	0.3	10	+	carb	3	mScarlet	50	253.5
131	B5	1x diff 2x bxb1	15	0.3	10	+	carb	3	sfGFP	50	14389.5
132	B6	1x diff 2x bxb1	15	0.03	10	+	carb	3	OD700	-1	1.3080000000000003
133	B6	1x diff 2x bxb1	15	0.03	10	+	carb	3	mScarlet	50	244.5
134	B6	1x diff 2x bxb1	15	0.03	10	+	carb	3	sfGFP	50	12633.5
135	B7	split pir 2x bxb1	15	0.3	10	+	carb	3	OD700	-1	0.14
136	B7	split pir 2x bxb1	15	0.3	10	+	carb	3	mScarlet	50	51.0
137	B7	split pir 2x bxb1	15	0.3	10	+	carb	3	sfGFP	50	1183.0
138	B8	split pir 2x bxb1	15	0.03	10	+	carb	3	OD700	-1	0.8705
139	B8	split pir 2x bxb1	15	0.03	10	+	carb	3	mScarlet	50	163.5
140	B8	split pir 2x bxb1	15	0.03	10	+	carb	3	sfGFP	50	8146.5
141	B9	split pir 2x bxb1	15	0.3	10	+	carb	3	OD700	-1	0.1655
142	B9	split pir 2x bxb1	15	0.3	10	+	carb	3	mScarlet	50	60.0
143	B9	split pir 2x bxb1	15	0.3	10	+	carb	3	sfGFP	50	1144.0
144	C1	1x diff 2x bxb1	20	0.3	10	+	carb	3	OD700	-1	1.4089999999999998
145	C1	1x diff 2x bxb1	20	0.3	10	+	carb	3	mScarlet	50	126.5
146	C1	1x diff 2x bxb1	20	0.3	10	+	carb	3	sfGFP	50	19377.5
147	C10	split pir 2x bxb1	20	0.03	10	+	carb	3	OD700	-1	0.14200000000000002
148	C10	split pir 2x bxb1	20	0.03	10	+	carb	3	mScarlet	50	10.5
149	C10	split pir 2x bxb1	20	0.03	10	+	carb	3	sfGFP	50	931.0
150	C11	split pir 2x bxb1	20	0.3	10	+	carb	3	OD700	-1	1.2
151	C11	split pir 2x bxb1	20	0.3	10	+	carb	3	mScarlet	50	1471.5
152	C11	split pir 2x bxb1	20	0.3	10	+	carb	3	sfGFP	50	10035.0
153	C12	split pir 2x bxb1	20	0.03	10	+	carb	3	OD700	-1	0.131
154	C12	split pir 2x bxb1	20	0.03	10	+	carb	3	mScarlet	50	10.0
155	C12	split pir 2x bxb1	20	0.03	10	+	carb	3	sfGFP	50	877.0
156	C13	1x diff 2x bxb1	20	0.3	10	+	kan	3	OD700	-1	1.0785
157	C13	1x diff 2x bxb1	20	0.3	10	+	kan	3	mScarlet	50	212.0
158	C13	1x diff 2x bxb1	20	0.3	10	+	kan	3	sfGFP	50	9686.5
159	C14	1x diff 2x bxb1	20	0.03	10	+	kan	3	OD700	-1	1.0005
160	C14	1x diff 2x bxb1	20	0.03	10	+	kan	3	mScarlet	50	123.5
161	C14	1x diff 2x bxb1	20	0.03	10	+	kan	3	sfGFP	50	13275.5
162	C15	1x diff 2x bxb1	20	0.3	10	+	kan	3	OD700	-1	1.3225
163	C15	1x diff 2x bxb1	20	0.3	10	+	kan	3	mScarlet	50	145.5
164	C15	1x diff 2x bxb1	20	0.3	10	+	kan	3	sfGFP	50	16497.5
165	C16	1x diff 2x bxb1	20	0.03	10	+	kan	3	OD700	-1	1.135
166	C16	1x diff 2x bxb1	20	0.03	10	+	kan	3	mScarlet	50	128.5
167	C16	1x diff 2x bxb1	20	0.03	10	+	kan	3	sfGFP	50	15312.0
168	C17	1x diff 2x bxb1	20	0.3	10	+	kan	3	OD700	-1	1.282
169	C17	1x diff 2x bxb1	20	0.3	10	+	kan	3	mScarlet	50	153.5
170	C17	1x diff 2x bxb1	20	0.3	10	+	kan	3	sfGFP	50	17205.5
171	C18	1x diff 2x bxb1	20	0.03	10	+	kan	3	OD700	-1	1.0975000000000001
172	C18	1x diff 2x bxb1	20	0.03	10	+	kan	3	mScarlet	50	110.5
173	C18	1x diff 2x bxb1	20	0.03	10	+	kan	3	sfGFP	50	12274.0
174	C19	split pir 2x bxb1	20	0.3	10	+	kan	3	OD700	-1	0.2445
175	C19	split pir 2x bxb1	20	0.3	10	+	kan	3	mScarlet	50	23.0
176	C19	split pir 2x bxb1	20	0.3	10	+	kan	3	sfGFP	50	312.0
177	C2	1x diff 2x bxb1	20	0.03	10	+	carb	3	OD700	-1	1.0670000000000002
178	C2	1x diff 2x bxb1	20	0.03	10	+	carb	3	mScarlet	50	134.5
179	C2	1x diff 2x bxb1	20	0.03	10	+	carb	3	sfGFP	50	14559.5
180	C20	split pir 2x bxb1	20	0.03	10	+	kan	3	OD700	-1	0.2415
181	C20	split pir 2x bxb1	20	0.03	10	+	kan	3	mScarlet	50	9.5
182	C20	split pir 2x bxb1	20	0.03	10	+	kan	3	sfGFP	50	690.0
183	C21	split pir 2x bxb1	20	0.3	10	+	kan	3	OD700	-1	1.0495
184	C21	split pir 2x bxb1	20	0.3	10	+	kan	3	mScarlet	50	691.0
185	C21	split pir 2x bxb1	20	0.3	10	+	kan	3	sfGFP	50	8509.0
186	C22	split pir 2x bxb1	20	0.03	10	+	kan	3	OD700	-1	0.4955
187	C22	split pir 2x bxb1	20	0.03	10	+	kan	3	mScarlet	50	82.0
188	C22	split pir 2x bxb1	20	0.03	10	+	kan	3	sfGFP	50	2875.5
189	C23	split pir 2x bxb1	20	0.3	10	+	kan	3	OD700	-1	0.29100000000000004
190	C23	split pir 2x bxb1	20	0.3	10	+	kan	3	mScarlet	50	19.5
191	C23	split pir 2x bxb1	20	0.3	10	+	kan	3	sfGFP	50	751.0
192	C24	split pir 2x bxb1	20	0.03	10	+	kan	3	OD700	-1	0.6255
193	C24	split pir 2x bxb1	20	0.03	10	+	kan	3	mScarlet	50	26.5
194	C24	split pir 2x bxb1	20	0.03	10	+	kan	3	sfGFP	50	5248.5
195	C3	1x diff 2x bxb1	20	0.3	10	+	carb	3	OD700	-1	1.3585
196	C3	1x diff 2x bxb1	20	0.3	10	+	carb	3	mScarlet	50	104.5
197	C3	1x diff 2x bxb1	20	0.3	10	+	carb	3	sfGFP	50	18443.5
198	C4	1x diff 2x bxb1	20	0.03	10	+	carb	3	OD700	-1	1.164
199	C4	1x diff 2x bxb1	20	0.03	10	+	carb	3	mScarlet	50	115.5
200	C4	1x diff 2x bxb1	20	0.03	10	+	carb	3	sfGFP	50	15174.5
201	C5	1x diff 2x bxb1	20	0.3	10	+	carb	3	OD700	-1	1.362
202	C5	1x diff 2x bxb1	20	0.3	10	+	carb	3	mScarlet	50	88.5
203	C5	1x diff 2x bxb1	20	0.3	10	+	carb	3	sfGFP	50	17537.0
204	C6	1x diff 2x bxb1	20	0.03	10	+	carb	3	OD700	-1	0.976
205	C6	1x diff 2x bxb1	20	0.03	10	+	carb	3	mScarlet	50	97.0
206	C6	1x diff 2x bxb1	20	0.03	10	+	carb	3	sfGFP	50	12553.0
207	C7	split pir 2x bxb1	20	0.3	10	+	carb	3	OD700	-1	0.127
208	C7	split pir 2x bxb1	20	0.3	10	+	carb	3	mScarlet	50	12.5
209	C7	split pir 2x bxb1	20	0.3	10	+	carb	3	sfGFP	50	1114.5
210	C8	split pir 2x bxb1	20	0.03	10	+	carb	3	OD700	-1	0.243
211	C8	split pir 2x bxb1	20	0.03	10	+	carb	3	mScarlet	50	10.5
212	C8	split pir 2x bxb1	20	0.03	10	+	carb	3	sfGFP	50	945.5
213	C9	split pir 2x bxb1	20	0.3	10	+	carb	3	OD700	-1	0.185
214	C9	split pir 2x bxb1	20	0.3	10	+	carb	3	mScarlet	50	14.0
215	C9	split pir 2x bxb1	20	0.3	10	+	carb	3	sfGFP	50	1122.5
216	D1	1x diff 2x bxb1	30	0.3	10	+	carb	3	OD700	-1	1.3304999999999998
217	D1	1x diff 2x bxb1	30	0.3	10	+	carb	3	mScarlet	50	35.5
218	D1	1x diff 2x bxb1	30	0.3	10	+	carb	3	sfGFP	50	18355.5
219	D10	split pir 2x bxb1	30	0.03	10	+	carb	3	OD700	-1	0.0665
220	D10	split pir 2x bxb1	30	0.03	10	+	carb	3	mScarlet	50	6.0
221	D10	split pir 2x bxb1	30	0.03	10	+	carb	3	sfGFP	50	803.5
222	D11	split pir 2x bxb1	30	0.3	10	+	carb	3	OD700	-1	1.221
223	D11	split pir 2x bxb1	30	0.3	10	+	carb	3	mScarlet	50	1338.0
224	D11	split pir 2x bxb1	30	0.3	10	+	carb	3	sfGFP	50	9891.5
225	D12	split pir 2x bxb1	30	0.03	10	+	carb	3	OD700	-1	0.073
226	D12	split pir 2x bxb1	30	0.03	10	+	carb	3	mScarlet	50	2.0
227	D12	split pir 2x bxb1	30	0.03	10	+	carb	3	sfGFP	50	818.0
228	D13	1x diff 2x bxb1	30	0.3	10	+	kan	3	OD700	-1	0.834
229	D13	1x diff 2x bxb1	30	0.3	10	+	kan	3	mScarlet	50	39.0
230	D13	1x diff 2x bxb1	30	0.3	10	+	kan	3	sfGFP	50	5416.0
231	D14	1x diff 2x bxb1	30	0.03	10	+	kan	3	OD700	-1	0.816
232	D14	1x diff 2x bxb1	30	0.03	10	+	kan	3	mScarlet	50	25.0
233	D14	1x diff 2x bxb1	30	0.03	10	+	kan	3	sfGFP	50	10339.0
234	D15	1x diff 2x bxb1	30	0.3	10	+	kan	3	OD700	-1	1.2365
235	D15	1x diff 2x bxb1	30	0.3	10	+	kan	3	mScarlet	50	40.5
236	D15	1x diff 2x bxb1	30	0.3	10	+	kan	3	sfGFP	50	14363.0
237	D16	1x diff 2x bxb1	30	0.03	10	+	kan	3	OD700	-1	0.8285
238	D16	1x diff 2x bxb1	30	0.03	10	+	kan	3	mScarlet	50	26.5
239	D16	1x diff 2x bxb1	30	0.03	10	+	kan	3	sfGFP	50	11101.5
240	D17	1x diff 2x bxb1	30	0.3	10	+	kan	3	OD700	-1	1.234
241	D17	1x diff 2x bxb1	30	0.3	10	+	kan	3	mScarlet	50	53.0
242	D17	1x diff 2x bxb1	30	0.3	10	+	kan	3	sfGFP	50	15363.5
243	D18	1x diff 2x bxb1	30	0.03	10	+	kan	3	OD700	-1	0.796
244	D18	1x diff 2x bxb1	30	0.03	10	+	kan	3	mScarlet	50	28.5
245	D18	1x diff 2x bxb1	30	0.03	10	+	kan	3	sfGFP	50	8340.5
246	D19	split pir 2x bxb1	30	0.3	10	+	kan	3	OD700	-1	0.944
247	D19	split pir 2x bxb1	30	0.3	10	+	kan	3	mScarlet	50	350.5
248	D19	split pir 2x bxb1	30	0.3	10	+	kan	3	sfGFP	50	6571.5
249	D2	1x diff 2x bxb1	30	0.03	10	+	carb	3	OD700	-1	0.841
250	D2	1x diff 2x bxb1	30	0.03	10	+	carb	3	mScarlet	50	32.0
251	D2	1x diff 2x bxb1	30	0.03	10	+	carb	3	sfGFP	50	11802.0
252	D20	split pir 2x bxb1	30	0.03	10	+	kan	3	OD700	-1	0.509
253	D20	split pir 2x bxb1	30	0.03	10	+	kan	3	mScarlet	50	524.0
254	D20	split pir 2x bxb1	30	0.03	10	+	kan	3	sfGFP	50	2279.0
255	D21	split pir 2x bxb1	30	0.3	10	+	kan	3	OD700	-1	0.8785000000000001
256	D21	split pir 2x bxb1	30	0.3	10	+	kan	3	mScarlet	50	360.0
257	D21	split pir 2x bxb1	30	0.3	10	+	kan	3	sfGFP	50	5527.5
258	D22	split pir 2x bxb1	30	0.03	10	+	kan	3	OD700	-1	0.0655
259	D22	split pir 2x bxb1	30	0.03	10	+	kan	3	mScarlet	50	6.5
260	D22	split pir 2x bxb1	30	0.03	10	+	kan	3	sfGFP	50	212.5
261	D23	split pir 2x bxb1	30	0.3	10	+	kan	3	OD700	-1	0.23349999999999999
262	D23	split pir 2x bxb1	30	0.3	10	+	kan	3	mScarlet	50	9.0
263	D23	split pir 2x bxb1	30	0.3	10	+	kan	3	sfGFP	50	665.5
264	D24	split pir 2x bxb1	30	0.03	10	+	kan	3	OD700	-1	0.5545
265	D24	split pir 2x bxb1	30	0.03	10	+	kan	3	mScarlet	50	67.5
266	D24	split pir 2x bxb1	30	0.03	10	+	kan	3	sfGFP	50	2778.0
267	D3	1x diff 2x bxb1	30	0.3	10	+	carb	3	OD700	-1	1.298
268	D3	1x diff 2x bxb1	30	0.3	10	+	carb	3	mScarlet	50	32.5
269	D3	1x diff 2x bxb1	30	0.3	10	+	carb	3	sfGFP	50	17492.5
270	D4	1x diff 2x bxb1	30	0.03	10	+	carb	3	OD700	-1	0.872
271	D4	1x diff 2x bxb1	30	0.03	10	+	carb	3	mScarlet	50	24.0
272	D4	1x diff 2x bxb1	30	0.03	10	+	carb	3	sfGFP	50	11269.5
273	D5	1x diff 2x bxb1	30	0.3	10	+	carb	3	OD700	-1	1.338
274	D5	1x diff 2x bxb1	30	0.3	10	+	carb	3	mScarlet	50	27.5
275	D5	1x diff 2x bxb1	30	0.3	10	+	carb	3	sfGFP	50	16211.0
276	D6	1x diff 2x bxb1	30	0.03	10	+	carb	3	OD700	-1	0.8140000000000001
277	D6	1x diff 2x bxb1	30	0.03	10	+	carb	3	mScarlet	50	20.5
278	D6	1x diff 2x bxb1	30	0.03	10	+	carb	3	sfGFP	50	9980.5
279	D7	split pir 2x bxb1	30	0.3	10	+	carb	3	OD700	-1	0.14100000000000001
280	D7	split pir 2x bxb1	30	0.3	10	+	carb	3	mScarlet	50	7.5
281	D7	split pir 2x bxb1	30	0.3	10	+	carb	3	sfGFP	50	1129.5
282	D8	split pir 2x bxb1	30	0.03	10	+	carb	3	OD700	-1	0.0655
283	D8	split pir 2x bxb1	30	0.03	10	+	carb	3	mScarlet	50	3.5
284	D8	split pir 2x bxb1	30	0.03	10	+	carb	3	sfGFP	50	777.5
285	D9	split pir 2x bxb1	30	0.3	10	+	carb	3	OD700	-1	0.1665
286	D9	split pir 2x bxb1	30	0.3	10	+	carb	3	mScarlet	50	5.0
287	D9	split pir 2x bxb1	30	0.3	10	+	carb	3	sfGFP	50	1087.5
288	E1	1x diff 2x bxb1	0	0.3	50	+	carb	3	OD700	-1	1.5259999999999998
289	E1	1x diff 2x bxb1	0	0.3	50	+	carb	3	mScarlet	50	396.0
290	E1	1x diff 2x bxb1	0	0.3	50	+	carb	3	sfGFP	50	316.0
291	E10	split pir 2x bxb1	0	0.03	50	+	carb	3	OD700	-1	1.3875
292	E10	split pir 2x bxb1	0	0.03	50	+	carb	3	mScarlet	50	2303.0
293	E10	split pir 2x bxb1	0	0.03	50	+	carb	3	sfGFP	50	395.0
294	E11	split pir 2x bxb1	0	0.3	50	+	carb	3	OD700	-1	1.1484999999999999
295	E11	split pir 2x bxb1	0	0.3	50	+	carb	3	mScarlet	50	3890.0
296	E11	split pir 2x bxb1	0	0.3	50	+	carb	3	sfGFP	50	1066.0
297	E12	split pir 2x bxb1	0	0.03	50	+	carb	3	OD700	-1	1.4104999999999999
298	E12	split pir 2x bxb1	0	0.03	50	+	carb	3	mScarlet	50	2424.0
299	E12	split pir 2x bxb1	0	0.03	50	+	carb	3	sfGFP	50	404.5
300	E13	1x diff 2x bxb1	0	0.3	50	+	kan	3	OD700	-1	1.4495
301	E13	1x diff 2x bxb1	0	0.3	50	+	kan	3	mScarlet	50	345.5
302	E13	1x diff 2x bxb1	0	0.3	50	+	kan	3	sfGFP	50	376.0
303	E14	1x diff 2x bxb1	0	0.03	50	+	kan	3	OD700	-1	1.359
304	E14	1x diff 2x bxb1	0	0.03	50	+	kan	3	mScarlet	50	302.5
305	E14	1x diff 2x bxb1	0	0.03	50	+	kan	3	sfGFP	50	338.0
306	E15	1x diff 2x bxb1	0	0.3	50	+	kan	3	OD700	-1	1.5034999999999998
307	E15	1x diff 2x bxb1	0	0.3	50	+	kan	3	mScarlet	50	349.5
308	E15	1x diff 2x bxb1	0	0.3	50	+	kan	3	sfGFP	50	360.0
309	E16	1x diff 2x bxb1	0	0.03	50	+	kan	3	OD700	-1	1.3905
310	E16	1x diff 2x bxb1	0	0.03	50	+	kan	3	mScarlet	50	312.0
311	E16	1x diff 2x bxb1	0	0.03	50	+	kan	3	sfGFP	50	316.0
312	E17	1x diff 2x bxb1	0	0.3	50	+	kan	3	OD700	-1	1.5155
313	E17	1x diff 2x bxb1	0	0.3	50	+	kan	3	mScarlet	50	386.5
314	E17	1x diff 2x bxb1	0	0.3	50	+	kan	3	sfGFP	50	367.0
315	E18	1x diff 2x bxb1	0	0.03	50	+	kan	3	OD700	-1	1.423
316	E18	1x diff 2x bxb1	0	0.03	50	+	kan	3	mScarlet	50	347.0
317	E18	1x diff 2x bxb1	0	0.03	50	+	kan	3	sfGFP	50	332.5
318	E19	split pir 2x bxb1	0	0.3	50	+	kan	3	OD700	-1	1.2295
319	E19	split pir 2x bxb1	0	0.3	50	+	kan	3	mScarlet	50	4113.5
320	E19	split pir 2x bxb1	0	0.3	50	+	kan	3	sfGFP	50	536.0
321	E2	1x diff 2x bxb1	0	0.03	50	+	carb	3	OD700	-1	1.475
322	E2	1x diff 2x bxb1	0	0.03	50	+	carb	3	mScarlet	50	402.5
323	E2	1x diff 2x bxb1	0	0.03	50	+	carb	3	sfGFP	50	297.5
324	E20	split pir 2x bxb1	0	0.03	50	+	kan	3	OD700	-1	1.282
325	E20	split pir 2x bxb1	0	0.03	50	+	kan	3	mScarlet	50	1574.0
326	E20	split pir 2x bxb1	0	0.03	50	+	kan	3	sfGFP	50	451.5
327	E21	split pir 2x bxb1	0	0.3	50	+	kan	3	OD700	-1	1.1545
328	E21	split pir 2x bxb1	0	0.3	50	+	kan	3	mScarlet	50	3622.0
329	E21	split pir 2x bxb1	0	0.3	50	+	kan	3	sfGFP	50	503.5
330	E22	split pir 2x bxb1	0	0.03	50	+	kan	3	OD700	-1	1.3425
331	E22	split pir 2x bxb1	0	0.03	50	+	kan	3	mScarlet	50	1669.5
332	E22	split pir 2x bxb1	0	0.03	50	+	kan	3	sfGFP	50	486.0
333	E23	split pir 2x bxb1	0	0.3	50	+	kan	3	OD700	-1	1.0985
334	E23	split pir 2x bxb1	0	0.3	50	+	kan	3	mScarlet	50	4041.5
335	E23	split pir 2x bxb1	0	0.3	50	+	kan	3	sfGFP	50	556.0
336	E24	split pir 2x bxb1	0	0.03	50	+	kan	3	OD700	-1	1.3775
337	E24	split pir 2x bxb1	0	0.03	50	+	kan	3	mScarlet	50	2064.5
338	E24	split pir 2x bxb1	0	0.03	50	+	kan	3	sfGFP	50	459.0
339	E3	1x diff 2x bxb1	0	0.3	50	+	carb	3	OD700	-1	1.4865
340	E3	1x diff 2x bxb1	0	0.3	50	+	carb	3	mScarlet	50	342.0
341	E3	1x diff 2x bxb1	0	0.3	50	+	carb	3	sfGFP	50	282.0
342	E4	1x diff 2x bxb1	0	0.03	50	+	carb	3	OD700	-1	1.44
343	E4	1x diff 2x bxb1	0	0.03	50	+	carb	3	mScarlet	50	373.0
344	E4	1x diff 2x bxb1	0	0.03	50	+	carb	3	sfGFP	50	273.5
345	E5	1x diff 2x bxb1	0	0.3	50	+	carb	3	OD700	-1	1.5154999999999998
346	E5	1x diff 2x bxb1	0	0.3	50	+	carb	3	mScarlet	50	391.0
347	E5	1x diff 2x bxb1	0	0.3	50	+	carb	3	sfGFP	50	332.5
348	E6	1x diff 2x bxb1	0	0.03	50	+	carb	3	OD700	-1	1.4729999999999999
349	E6	1x diff 2x bxb1	0	0.03	50	+	carb	3	mScarlet	50	386.0
350	E6	1x diff 2x bxb1	0	0.03	50	+	carb	3	sfGFP	50	264.5
351	E7	split pir 2x bxb1	0	0.3	50	+	carb	3	OD700	-1	1.1764999999999999
352	E7	split pir 2x bxb1	0	0.3	50	+	carb	3	mScarlet	50	4277.5
353	E7	split pir 2x bxb1	0	0.3	50	+	carb	3	sfGFP	50	885.5
354	E8	split pir 2x bxb1	0	0.03	50	+	carb	3	OD700	-1	1.4329999999999998
355	E8	split pir 2x bxb1	0	0.03	50	+	carb	3	mScarlet	50	2589.0
356	E8	split pir 2x bxb1	0	0.03	50	+	carb	3	sfGFP	50	427.5
357	E9	split pir 2x bxb1	0	0.3	50	+	carb	3	OD700	-1	1.1585
358	E9	split pir 2x bxb1	0	0.3	50	+	carb	3	mScarlet	50	3970.5
359	E9	split pir 2x bxb1	0	0.3	50	+	carb	3	sfGFP	50	843.0
360	F1	1x diff 2x bxb1	15	0.3	50	+	carb	3	OD700	-1	1.4175
361	F1	1x diff 2x bxb1	15	0.3	50	+	carb	3	mScarlet	50	417.0
362	F1	1x diff 2x bxb1	15	0.3	50	+	carb	3	sfGFP	50	14070.5
363	F10	split pir 2x bxb1	15	0.03	50	+	carb	3	OD700	-1	0.5285
364	F10	split pir 2x bxb1	15	0.03	50	+	carb	3	mScarlet	50	62.5
365	F10	split pir 2x bxb1	15	0.03	50	+	carb	3	sfGFP	50	2603.5
366	F11	split pir 2x bxb1	15	0.3	50	+	carb	3	OD700	-1	1.062
367	F11	split pir 2x bxb1	15	0.3	50	+	carb	3	mScarlet	50	841.5
368	F11	split pir 2x bxb1	15	0.3	50	+	carb	3	sfGFP	50	1793.0
369	F12	split pir 2x bxb1	15	0.03	50	+	carb	3	OD700	-1	0.5205
370	F12	split pir 2x bxb1	15	0.03	50	+	carb	3	mScarlet	50	123.0
371	F12	split pir 2x bxb1	15	0.03	50	+	carb	3	sfGFP	50	673.5
372	F13	1x diff 2x bxb1	15	0.3	50	+	kan	3	OD700	-1	1.3405
373	F13	1x diff 2x bxb1	15	0.3	50	+	kan	3	mScarlet	50	365.5
374	F13	1x diff 2x bxb1	15	0.3	50	+	kan	3	sfGFP	50	11212.0
375	F14	1x diff 2x bxb1	15	0.03	50	+	kan	3	OD700	-1	1.1590000000000003
376	F14	1x diff 2x bxb1	15	0.03	50	+	kan	3	mScarlet	50	248.5
377	F14	1x diff 2x bxb1	15	0.03	50	+	kan	3	sfGFP	50	10389.5
378	F15	1x diff 2x bxb1	15	0.3	50	+	kan	3	OD700	-1	1.392
379	F15	1x diff 2x bxb1	15	0.3	50	+	kan	3	mScarlet	50	392.0
380	F15	1x diff 2x bxb1	15	0.3	50	+	kan	3	sfGFP	50	14871.5
381	F16	1x diff 2x bxb1	15	0.03	50	+	kan	3	OD700	-1	1.2005
382	F16	1x diff 2x bxb1	15	0.03	50	+	kan	3	mScarlet	50	257.0
383	F16	1x diff 2x bxb1	15	0.03	50	+	kan	3	sfGFP	50	10760.0
384	F17	1x diff 2x bxb1	15	0.3	50	+	kan	3	OD700	-1	1.4045
385	F17	1x diff 2x bxb1	15	0.3	50	+	kan	3	mScarlet	50	384.0
386	F17	1x diff 2x bxb1	15	0.3	50	+	kan	3	sfGFP	50	14087.0
387	F18	1x diff 2x bxb1	15	0.03	50	+	kan	3	OD700	-1	1.08
388	F18	1x diff 2x bxb1	15	0.03	50	+	kan	3	mScarlet	50	217.0
389	F18	1x diff 2x bxb1	15	0.03	50	+	kan	3	sfGFP	50	10220.5
390	F19	split pir 2x bxb1	15	0.3	50	+	kan	3	OD700	-1	0.0795
391	F19	split pir 2x bxb1	15	0.3	50	+	kan	3	mScarlet	50	35.0
392	F19	split pir 2x bxb1	15	0.3	50	+	kan	3	sfGFP	50	265.5
393	F2	1x diff 2x bxb1	15	0.03	50	+	carb	3	OD700	-1	1.0355
394	F2	1x diff 2x bxb1	15	0.03	50	+	carb	3	mScarlet	50	216.5
395	F2	1x diff 2x bxb1	15	0.03	50	+	carb	3	sfGFP	50	15205.5
396	F20	split pir 2x bxb1	15	0.03	50	+	kan	3	OD700	-1	0.5735
397	F20	split pir 2x bxb1	15	0.03	50	+	kan	3	mScarlet	50	146.5
398	F20	split pir 2x bxb1	15	0.03	50	+	kan	3	sfGFP	50	9107.5
399	F21	split pir 2x bxb1	15	0.3	50	+	kan	3	OD700	-1	0.154
400	F21	split pir 2x bxb1	15	0.3	50	+	kan	3	mScarlet	50	56.5
401	F21	split pir 2x bxb1	15	0.3	50	+	kan	3	sfGFP	50	948.0
402	F22	split pir 2x bxb1	15	0.03	50	+	kan	3	OD700	-1	0.256
403	F22	split pir 2x bxb1	15	0.03	50	+	kan	3	mScarlet	50	20.5
404	F22	split pir 2x bxb1	15	0.03	50	+	kan	3	sfGFP	50	1866.5
405	F23	split pir 2x bxb1	15	0.3	50	+	kan	3	OD700	-1	0.1135
406	F23	split pir 2x bxb1	15	0.3	50	+	kan	3	mScarlet	50	145.5
407	F23	split pir 2x bxb1	15	0.3	50	+	kan	3	sfGFP	50	674.5
408	F24	split pir 2x bxb1	15	0.03	50	+	kan	3	OD700	-1	0.8305
409	F24	split pir 2x bxb1	15	0.03	50	+	kan	3	mScarlet	50	448.0
410	F24	split pir 2x bxb1	15	0.03	50	+	kan	3	sfGFP	50	13447.5
411	F3	1x diff 2x bxb1	15	0.3	50	+	carb	3	OD700	-1	1.3755
412	F3	1x diff 2x bxb1	15	0.3	50	+	carb	3	mScarlet	50	395.5
413	F3	1x diff 2x bxb1	15	0.3	50	+	carb	3	sfGFP	50	13953.5
414	F4	1x diff 2x bxb1	15	0.03	50	+	carb	3	OD700	-1	1.0575
415	F4	1x diff 2x bxb1	15	0.03	50	+	carb	3	mScarlet	50	205.0
416	F4	1x diff 2x bxb1	15	0.03	50	+	carb	3	sfGFP	50	15983.0
417	F5	1x diff 2x bxb1	15	0.3	50	+	carb	3	OD700	-1	1.3845
418	F5	1x diff 2x bxb1	15	0.3	50	+	carb	3	mScarlet	50	385.5
419	F5	1x diff 2x bxb1	15	0.3	50	+	carb	3	sfGFP	50	14206.0
420	F6	1x diff 2x bxb1	15	0.03	50	+	carb	3	OD700	-1	0.9135
421	F6	1x diff 2x bxb1	15	0.03	50	+	carb	3	mScarlet	50	172.0
422	F6	1x diff 2x bxb1	15	0.03	50	+	carb	3	sfGFP	50	13191.5
423	F7	split pir 2x bxb1	15	0.3	50	+	carb	3	OD700	-1	0.128
424	F7	split pir 2x bxb1	15	0.3	50	+	carb	3	mScarlet	50	35.5
425	F7	split pir 2x bxb1	15	0.3	50	+	carb	3	sfGFP	50	484.0
426	F8	split pir 2x bxb1	15	0.03	50	+	carb	3	OD700	-1	0.5775
427	F8	split pir 2x bxb1	15	0.03	50	+	carb	3	mScarlet	50	72.5
428	F8	split pir 2x bxb1	15	0.03	50	+	carb	3	sfGFP	50	3939.5
429	F9	split pir 2x bxb1	15	0.3	50	+	carb	3	OD700	-1	0.058
430	F9	split pir 2x bxb1	15	0.3	50	+	carb	3	mScarlet	50	28.5
431	F9	split pir 2x bxb1	15	0.3	50	+	carb	3	sfGFP	50	513.5
432	G1	1x diff 2x bxb1	20	0.3	50	+	carb	3	OD700	-1	1.3145
433	G1	1x diff 2x bxb1	20	0.3	50	+	carb	3	mScarlet	50	415.5
434	G1	1x diff 2x bxb1	20	0.3	50	+	carb	3	sfGFP	50	19610.5
435	G10	split pir 2x bxb1	20	0.03	50	+	carb	3	OD700	-1	0.6970000000000001
436	G10	split pir 2x bxb1	20	0.03	50	+	carb	3	mScarlet	50	108.5
437	G10	split pir 2x bxb1	20	0.03	50	+	carb	3	sfGFP	50	3560.5
438	G11	split pir 2x bxb1	20	0.3	50	+	carb	3	OD700	-1	0.6475
439	G11	split pir 2x bxb1	20	0.3	50	+	carb	3	mScarlet	50	545.0
440	G11	split pir 2x bxb1	20	0.3	50	+	carb	3	sfGFP	50	2435.0
441	G12	split pir 2x bxb1	20	0.03	50	+	carb	3	OD700	-1	0.256
442	G12	split pir 2x bxb1	20	0.03	50	+	carb	3	mScarlet	50	13.5
443	G12	split pir 2x bxb1	20	0.03	50	+	carb	3	sfGFP	50	1650.0
444	G13	1x diff 2x bxb1	20	0.3	50	+	kan	3	OD700	-1	1.0844999999999998
445	G13	1x diff 2x bxb1	20	0.3	50	+	kan	3	mScarlet	50	385.0
446	G13	1x diff 2x bxb1	20	0.3	50	+	kan	3	sfGFP	50	13512.0
447	G14	1x diff 2x bxb1	20	0.03	50	+	kan	3	OD700	-1	1.0465
448	G14	1x diff 2x bxb1	20	0.03	50	+	kan	3	mScarlet	50	220.0
449	G14	1x diff 2x bxb1	20	0.03	50	+	kan	3	sfGFP	50	14988.5
450	G15	1x diff 2x bxb1	20	0.3	50	+	kan	3	OD700	-1	1.2535
451	G15	1x diff 2x bxb1	20	0.3	50	+	kan	3	mScarlet	50	442.0
452	G15	1x diff 2x bxb1	20	0.3	50	+	kan	3	sfGFP	50	18790.5
453	G16	1x diff 2x bxb1	20	0.03	50	+	kan	3	OD700	-1	1.0295
454	G16	1x diff 2x bxb1	20	0.03	50	+	kan	3	mScarlet	50	211.0
455	G16	1x diff 2x bxb1	20	0.03	50	+	kan	3	sfGFP	50	14652.5
456	G17	1x diff 2x bxb1	20	0.3	50	+	kan	3	OD700	-1	1.291
457	G17	1x diff 2x bxb1	20	0.3	50	+	kan	3	mScarlet	50	432.0
458	G17	1x diff 2x bxb1	20	0.3	50	+	kan	3	sfGFP	50	18306.0
459	G18	1x diff 2x bxb1	20	0.03	50	+	kan	3	OD700	-1	1.0350000000000001
460	G18	1x diff 2x bxb1	20	0.03	50	+	kan	3	mScarlet	50	204.5
461	G18	1x diff 2x bxb1	20	0.03	50	+	kan	3	sfGFP	50	13898.0
462	G19	split pir 2x bxb1	20	0.3	50	+	kan	3	OD700	-1	0.059
463	G19	split pir 2x bxb1	20	0.3	50	+	kan	3	mScarlet	50	6.0
464	G19	split pir 2x bxb1	20	0.3	50	+	kan	3	sfGFP	50	197.0
465	G2	1x diff 2x bxb1	20	0.03	50	+	carb	3	OD700	-1	1.08
466	G2	1x diff 2x bxb1	20	0.03	50	+	carb	3	mScarlet	50	218.0
467	G2	1x diff 2x bxb1	20	0.03	50	+	carb	3	sfGFP	50	14782.5
468	G20	split pir 2x bxb1	20	0.03	50	+	kan	3	OD700	-1	0.2245
469	G20	split pir 2x bxb1	20	0.03	50	+	kan	3	mScarlet	50	14.5
470	G20	split pir 2x bxb1	20	0.03	50	+	kan	3	sfGFP	50	1996.5
471	G21	split pir 2x bxb1	20	0.3	50	+	kan	3	OD700	-1	0.0755
472	G21	split pir 2x bxb1	20	0.3	50	+	kan	3	mScarlet	50	12.0
473	G21	split pir 2x bxb1	20	0.3	50	+	kan	3	sfGFP	50	360.0
474	G22	split pir 2x bxb1	20	0.03	50	+	kan	3	OD700	-1	0.1095
475	G22	split pir 2x bxb1	20	0.03	50	+	kan	3	mScarlet	50	4.5
476	G22	split pir 2x bxb1	20	0.03	50	+	kan	3	sfGFP	50	418.0
477	G23	split pir 2x bxb1	20	0.3	50	+	kan	3	OD700	-1	0.067
478	G23	split pir 2x bxb1	20	0.3	50	+	kan	3	mScarlet	50	16.0
479	G23	split pir 2x bxb1	20	0.3	50	+	kan	3	sfGFP	50	390.5
480	G24	split pir 2x bxb1	20	0.03	50	+	kan	3	OD700	-1	0.4405
481	G24	split pir 2x bxb1	20	0.03	50	+	kan	3	mScarlet	50	47.5
482	G24	split pir 2x bxb1	20	0.03	50	+	kan	3	sfGFP	50	7910.0
483	G3	1x diff 2x bxb1	20	0.3	50	+	carb	3	OD700	-1	1.279
484	G3	1x diff 2x bxb1	20	0.3	50	+	carb	3	mScarlet	50	399.5
485	G3	1x diff 2x bxb1	20	0.3	50	+	carb	3	sfGFP	50	18786.0
486	G4	1x diff 2x bxb1	20	0.03	50	+	carb	3	OD700	-1	0.9865000000000002
487	G4	1x diff 2x bxb1	20	0.03	50	+	carb	3	mScarlet	50	196.5
488	G4	1x diff 2x bxb1	20	0.03	50	+	carb	3	sfGFP	50	13685.5
489	G5	1x diff 2x bxb1	20	0.3	50	+	carb	3	OD700	-1	1.3255
490	G5	1x diff 2x bxb1	20	0.3	50	+	carb	3	mScarlet	50	392.5
491	G5	1x diff 2x bxb1	20	0.3	50	+	carb	3	sfGFP	50	18844.0
492	G6	1x diff 2x bxb1	20	0.03	50	+	carb	3	OD700	-1	0.9535
493	G6	1x diff 2x bxb1	20	0.03	50	+	carb	3	mScarlet	50	181.0
494	G6	1x diff 2x bxb1	20	0.03	50	+	carb	3	sfGFP	50	12714.5
495	G7	split pir 2x bxb1	20	0.3	50	+	carb	3	OD700	-1	0.052
496	G7	split pir 2x bxb1	20	0.3	50	+	carb	3	mScarlet	50	6.0
497	G7	split pir 2x bxb1	20	0.3	50	+	carb	3	sfGFP	50	495.0
498	G8	split pir 2x bxb1	20	0.03	50	+	carb	3	OD700	-1	0.7735000000000001
499	G8	split pir 2x bxb1	20	0.03	50	+	carb	3	mScarlet	50	109.5
500	G8	split pir 2x bxb1	20	0.03	50	+	carb	3	sfGFP	50	4481.0
501	G9	split pir 2x bxb1	20	0.3	50	+	carb	3	OD700	-1	0.0525
502	G9	split pir 2x bxb1	20	0.3	50	+	carb	3	mScarlet	50	7.0
503	G9	split pir 2x bxb1	20	0.3	50	+	carb	3	sfGFP	50	521.0
504	H1	1x diff 2x bxb1	30	0.3	50	+	carb	3	OD700	-1	1.1589999999999998
505	H1	1x diff 2x bxb1	30	0.3	50	+	carb	3	mScarlet	50	318.5
506	H1	1x diff 2x bxb1	30	0.3	50	+	carb	3	sfGFP	50	18454.5
507	H10	split pir 2x bxb1	30	0.03	50	+	carb	3	OD700	-1	0.16749999999999998
508	H10	split pir 2x bxb1	30	0.03	50	+	carb	3	mScarlet	50	7.5
509	H10	split pir 2x bxb1	30	0.03	50	+	carb	3	sfGFP	50	992.0
510	H11	split pir 2x bxb1	30	0.3	50	+	carb	3	OD700	-1	1.105
511	H11	split pir 2x bxb1	30	0.3	50	+	carb	3	mScarlet	50	753.5
512	H11	split pir 2x bxb1	30	0.3	50	+	carb	3	sfGFP	50	1942.0
513	H12	split pir 2x bxb1	30	0.03	50	+	carb	3	OD700	-1	0.1015
514	H12	split pir 2x bxb1	30	0.03	50	+	carb	3	mScarlet	50	7.0
515	H12	split pir 2x bxb1	30	0.03	50	+	carb	3	sfGFP	50	509.0
516	H13	1x diff 2x bxb1	30	0.3	50	+	kan	3	OD700	-1	1.0505
517	H13	1x diff 2x bxb1	30	0.3	50	+	kan	3	mScarlet	50	220.0
518	H13	1x diff 2x bxb1	30	0.3	50	+	kan	3	sfGFP	50	6222.5
519	H14	1x diff 2x bxb1	30	0.03	50	+	kan	3	OD700	-1	0.9564999999999999
520	H14	1x diff 2x bxb1	30	0.03	50	+	kan	3	mScarlet	50	132.0
521	H14	1x diff 2x bxb1	30	0.03	50	+	kan	3	sfGFP	50	10304.0
522	H15	1x diff 2x bxb1	30	0.3	50	+	kan	3	OD700	-1	1.0405
523	H15	1x diff 2x bxb1	30	0.3	50	+	kan	3	mScarlet	50	274.5
524	H15	1x diff 2x bxb1	30	0.3	50	+	kan	3	sfGFP	50	16980.5
525	H16	1x diff 2x bxb1	30	0.03	50	+	kan	3	OD700	-1	0.923
526	H16	1x diff 2x bxb1	30	0.03	50	+	kan	3	mScarlet	50	130.0
527	H16	1x diff 2x bxb1	30	0.03	50	+	kan	3	sfGFP	50	10397.5
528	H17	1x diff 2x bxb1	30	0.3	50	+	kan	3	OD700	-1	1.0540000000000003
529	H17	1x diff 2x bxb1	30	0.3	50	+	kan	3	mScarlet	50	313.5
530	H17	1x diff 2x bxb1	30	0.3	50	+	kan	3	sfGFP	50	17385.5
531	H18	1x diff 2x bxb1	30	0.03	50	+	kan	3	OD700	-1	0.9470000000000001
532	H18	1x diff 2x bxb1	30	0.03	50	+	kan	3	mScarlet	50	134.5
533	H18	1x diff 2x bxb1	30	0.03	50	+	kan	3	sfGFP	50	10408.5
534	H19	split pir 2x bxb1	30	0.3	50	+	kan	3	OD700	-1	0.062
535	H19	split pir 2x bxb1	30	0.3	50	+	kan	3	mScarlet	50	10.0
536	H19	split pir 2x bxb1	30	0.3	50	+	kan	3	sfGFP	50	276.5
537	H2	1x diff 2x bxb1	30	0.03	50	+	carb	3	OD700	-1	1.0375
538	H2	1x diff 2x bxb1	30	0.03	50	+	carb	3	mScarlet	50	184.0
539	H2	1x diff 2x bxb1	30	0.03	50	+	carb	3	sfGFP	50	16462.0
540	H20	split pir 2x bxb1	30	0.03	50	+	kan	3	OD700	-1	0.044000000000000004
541	H20	split pir 2x bxb1	30	0.03	50	+	kan	3	mScarlet	50	4.5
542	H20	split pir 2x bxb1	30	0.03	50	+	kan	3	sfGFP	50	216.0
543	H21	split pir 2x bxb1	30	0.3	50	+	kan	3	OD700	-1	0.0535
544	H21	split pir 2x bxb1	30	0.3	50	+	kan	3	mScarlet	50	6.0
545	H21	split pir 2x bxb1	30	0.3	50	+	kan	3	sfGFP	50	238.0
546	H22	split pir 2x bxb1	30	0.03	50	+	kan	3	OD700	-1	0.044000000000000004
547	H22	split pir 2x bxb1	30	0.03	50	+	kan	3	mScarlet	50	3.5
548	H22	split pir 2x bxb1	30	0.03	50	+	kan	3	sfGFP	50	185.5
549	H23	split pir 2x bxb1	30	0.3	50	+	kan	3	OD700	-1	0.0555
550	H23	split pir 2x bxb1	30	0.3	50	+	kan	3	mScarlet	50	8.5
551	H23	split pir 2x bxb1	30	0.3	50	+	kan	3	sfGFP	50	371.0
552	H24	split pir 2x bxb1	30	0.03	50	+	kan	3	OD700	-1	0.1295
553	H24	split pir 2x bxb1	30	0.03	50	+	kan	3	mScarlet	50	8.0
554	H24	split pir 2x bxb1	30	0.03	50	+	kan	3	sfGFP	50	1077.0
555	H3	1x diff 2x bxb1	30	0.3	50	+	carb	3	OD700	-1	1.146
556	H3	1x diff 2x bxb1	30	0.3	50	+	carb	3	mScarlet	50	298.0
557	H3	1x diff 2x bxb1	30	0.3	50	+	carb	3	sfGFP	50	17370.5
558	H4	1x diff 2x bxb1	30	0.03	50	+	carb	3	OD700	-1	0.878
559	H4	1x diff 2x bxb1	30	0.03	50	+	carb	3	mScarlet	50	143.5
560	H4	1x diff 2x bxb1	30	0.03	50	+	carb	3	sfGFP	50	11891.0
561	H5	1x diff 2x bxb1	30	0.3	50	+	carb	3	OD700	-1	1.12
562	H5	1x diff 2x bxb1	30	0.3	50	+	carb	3	mScarlet	50	253.0
563	H5	1x diff 2x bxb1	30	0.3	50	+	carb	3	sfGFP	50	15135.5
564	H6	1x diff 2x bxb1	30	0.03	50	+	carb	3	OD700	-1	0.891
565	H6	1x diff 2x bxb1	30	0.03	50	+	carb	3	mScarlet	50	137.0
566	H6	1x diff 2x bxb1	30	0.03	50	+	carb	3	sfGFP	50	10915.0
567	H7	split pir 2x bxb1	30	0.3	50	+	carb	3	OD700	-1	0.052
568	H7	split pir 2x bxb1	30	0.3	50	+	carb	3	mScarlet	50	4.5
569	H7	split pir 2x bxb1	30	0.3	50	+	carb	3	sfGFP	50	515.5
570	H8	split pir 2x bxb1	30	0.03	50	+	carb	3	OD700	-1	0.3425
571	H8	split pir 2x bxb1	30	0.03	50	+	carb	3	mScarlet	50	19.5
572	H8	split pir 2x bxb1	30	0.03	50	+	carb	3	sfGFP	50	3815.5
573	H9	split pir 2x bxb1	30	0.3	50	+	carb	3	OD700	-1	0.052
574	H9	split pir 2x bxb1	30	0.3	50	+	carb	3	mScarlet	50	5.5
575	H9	split pir 2x bxb1	30	0.3	50	+	carb	3	sfGFP	50	544.5
576	I1	1x diff 2x bxb1	0	0.1	10	+	carb	3	OD700	-1	1.5535
577	I1	1x diff 2x bxb1	0	0.1	10	+	carb	3	mScarlet	50	545.0
578	I1	1x diff 2x bxb1	0	0.1	10	+	carb	3	sfGFP	50	324.5
579	I10	split pir 2x bxb1	0	0.01	10	+	carb	3	OD700	-1	1.58
580	I10	split pir 2x bxb1	0	0.01	10	+	carb	3	mScarlet	50	2608.0
581	I10	split pir 2x bxb1	0	0.01	10	+	carb	3	sfGFP	50	346.5
582	I11	split pir 2x bxb1	0	0.1	10	+	carb	3	OD700	-1	1.3984999999999999
583	I11	split pir 2x bxb1	0	0.1	10	+	carb	3	mScarlet	50	4559.5
584	I11	split pir 2x bxb1	0	0.1	10	+	carb	3	sfGFP	50	938.5
585	I12	split pir 2x bxb1	0	0.01	10	+	carb	3	OD700	-1	1.6075
586	I12	split pir 2x bxb1	0	0.01	10	+	carb	3	mScarlet	50	2552.0
587	I12	split pir 2x bxb1	0	0.01	10	+	carb	3	sfGFP	50	346.0
588	I13	1x diff 2x bxb1	0	0.1	10	+	kan	3	OD700	-1	1.564
589	I13	1x diff 2x bxb1	0	0.1	10	+	kan	3	mScarlet	50	409.5
590	I13	1x diff 2x bxb1	0	0.1	10	+	kan	3	sfGFP	50	309.5
591	I14	1x diff 2x bxb1	0	0.01	10	+	kan	3	OD700	-1	1.5514999999999999
592	I14	1x diff 2x bxb1	0	0.01	10	+	kan	3	mScarlet	50	557.0
593	I14	1x diff 2x bxb1	0	0.01	10	+	kan	3	sfGFP	50	360.5
594	I15	1x diff 2x bxb1	0	0.1	10	+	kan	3	OD700	-1	1.4969999999999999
595	I15	1x diff 2x bxb1	0	0.1	10	+	kan	3	mScarlet	50	367.0
596	I15	1x diff 2x bxb1	0	0.1	10	+	kan	3	sfGFP	50	321.0
597	I16	1x diff 2x bxb1	0	0.01	10	+	kan	3	OD700	-1	1.5615
598	I16	1x diff 2x bxb1	0	0.01	10	+	kan	3	mScarlet	50	588.5
599	I16	1x diff 2x bxb1	0	0.01	10	+	kan	3	sfGFP	50	356.5
600	I17	1x diff 2x bxb1	0	0.1	10	+	kan	3	OD700	-1	1.5020000000000002
601	I17	1x diff 2x bxb1	0	0.1	10	+	kan	3	mScarlet	50	387.5
602	I17	1x diff 2x bxb1	0	0.1	10	+	kan	3	sfGFP	50	456.5
603	I18	1x diff 2x bxb1	0	0.01	10	+	kan	3	OD700	-1	1.533
604	I18	1x diff 2x bxb1	0	0.01	10	+	kan	3	mScarlet	50	395.0
605	I18	1x diff 2x bxb1	0	0.01	10	+	kan	3	sfGFP	50	363.0
606	I19	split pir 2x bxb1	0	0.1	10	+	kan	3	OD700	-1	1.455
607	I19	split pir 2x bxb1	0	0.1	10	+	kan	3	mScarlet	50	4366.5
608	I19	split pir 2x bxb1	0	0.1	10	+	kan	3	sfGFP	50	542.5
609	I2	1x diff 2x bxb1	0	0.01	10	+	carb	3	OD700	-1	1.5045000000000002
610	I2	1x diff 2x bxb1	0	0.01	10	+	carb	3	mScarlet	50	508.5
611	I2	1x diff 2x bxb1	0	0.01	10	+	carb	3	sfGFP	50	303.0
612	I20	split pir 2x bxb1	0	0.01	10	+	kan	3	OD700	-1	1.5415
613	I20	split pir 2x bxb1	0	0.01	10	+	kan	3	mScarlet	50	1420.0
614	I20	split pir 2x bxb1	0	0.01	10	+	kan	3	sfGFP	50	452.5
615	I21	split pir 2x bxb1	0	0.1	10	+	kan	3	OD700	-1	1.462
616	I21	split pir 2x bxb1	0	0.1	10	+	kan	3	mScarlet	50	4477.5
617	I21	split pir 2x bxb1	0	0.1	10	+	kan	3	sfGFP	50	587.5
618	I22	split pir 2x bxb1	0	0.01	10	+	kan	3	OD700	-1	1.54
619	I22	split pir 2x bxb1	0	0.01	10	+	kan	3	mScarlet	50	1206.5
620	I22	split pir 2x bxb1	0	0.01	10	+	kan	3	sfGFP	50	462.5
621	I23	split pir 2x bxb1	0	0.1	10	+	kan	3	OD700	-1	1.4585
622	I23	split pir 2x bxb1	0	0.1	10	+	kan	3	mScarlet	50	4386.0
623	I23	split pir 2x bxb1	0	0.1	10	+	kan	3	sfGFP	50	563.0
624	I24	split pir 2x bxb1	0	0.01	10	+	kan	3	OD700	-1	1.478
625	I24	split pir 2x bxb1	0	0.01	10	+	kan	3	mScarlet	50	1103.5
626	I24	split pir 2x bxb1	0	0.01	10	+	kan	3	sfGFP	50	471.0
627	I3	1x diff 2x bxb1	0	0.1	10	+	carb	3	OD700	-1	1.167
628	I3	1x diff 2x bxb1	0	0.1	10	+	carb	3	mScarlet	50	484.5
629	I3	1x diff 2x bxb1	0	0.1	10	+	carb	3	sfGFP	50	273.5
630	I4	1x diff 2x bxb1	0	0.01	10	+	carb	3	OD700	-1	1.5164999999999997
631	I4	1x diff 2x bxb1	0	0.01	10	+	carb	3	mScarlet	50	546.5
632	I4	1x diff 2x bxb1	0	0.01	10	+	carb	3	sfGFP	50	271.5
633	I5	1x diff 2x bxb1	0	0.1	10	+	carb	3	OD700	-1	1.5455
634	I5	1x diff 2x bxb1	0	0.1	10	+	carb	3	mScarlet	50	439.0
635	I5	1x diff 2x bxb1	0	0.1	10	+	carb	3	sfGFP	50	258.5
636	I6	1x diff 2x bxb1	0	0.01	10	+	carb	3	OD700	-1	1.549
637	I6	1x diff 2x bxb1	0	0.01	10	+	carb	3	mScarlet	50	603.5
638	I6	1x diff 2x bxb1	0	0.01	10	+	carb	3	sfGFP	50	264.0
639	I7	split pir 2x bxb1	0	0.1	10	+	carb	3	OD700	-1	1.401
640	I7	split pir 2x bxb1	0	0.1	10	+	carb	3	mScarlet	50	4883.0
641	I7	split pir 2x bxb1	0	0.1	10	+	carb	3	sfGFP	50	914.5
642	I8	split pir 2x bxb1	0	0.01	10	+	carb	3	OD700	-1	1.584
643	I8	split pir 2x bxb1	0	0.01	10	+	carb	3	mScarlet	50	2746.0
644	I8	split pir 2x bxb1	0	0.01	10	+	carb	3	sfGFP	50	338.5
645	I9	split pir 2x bxb1	0	0.1	10	+	carb	3	OD700	-1	1.3855
646	I9	split pir 2x bxb1	0	0.1	10	+	carb	3	mScarlet	50	4438.0
647	I9	split pir 2x bxb1	0	0.1	10	+	carb	3	sfGFP	50	863.5
648	J1	1x diff 2x bxb1	15	0.1	10	+	carb	3	OD700	-1	1.375
649	J1	1x diff 2x bxb1	15	0.1	10	+	carb	3	mScarlet	50	313.5
650	J1	1x diff 2x bxb1	15	0.1	10	+	carb	3	sfGFP	50	11740.0
651	J10	split pir 2x bxb1	15	0.01	10	+	carb	3	OD700	-1	1.3690000000000002
652	J10	split pir 2x bxb1	15	0.01	10	+	carb	3	mScarlet	50	324.0
653	J10	split pir 2x bxb1	15	0.01	10	+	carb	3	sfGFP	50	13993.0
654	J11	split pir 2x bxb1	15	0.1	10	+	carb	3	OD700	-1	0.124
655	J11	split pir 2x bxb1	15	0.1	10	+	carb	3	mScarlet	50	54.0
656	J11	split pir 2x bxb1	15	0.1	10	+	carb	3	sfGFP	50	1148.5
657	J12	split pir 2x bxb1	15	0.01	10	+	carb	3	OD700	-1	1.399
658	J12	split pir 2x bxb1	15	0.01	10	+	carb	3	mScarlet	50	288.5
659	J12	split pir 2x bxb1	15	0.01	10	+	carb	3	sfGFP	50	14540.5
660	J13	1x diff 2x bxb1	15	0.1	10	+	kan	3	OD700	-1	1.2915
661	J13	1x diff 2x bxb1	15	0.1	10	+	kan	3	mScarlet	50	213.0
662	J13	1x diff 2x bxb1	15	0.1	10	+	kan	3	sfGFP	50	14255.5
663	J14	1x diff 2x bxb1	15	0.01	10	+	kan	3	OD700	-1	1.447
664	J14	1x diff 2x bxb1	15	0.01	10	+	kan	3	mScarlet	50	287.5
665	J14	1x diff 2x bxb1	15	0.01	10	+	kan	3	sfGFP	50	10609.5
666	J15	1x diff 2x bxb1	15	0.1	10	+	kan	3	OD700	-1	1.4009999999999998
667	J15	1x diff 2x bxb1	15	0.1	10	+	kan	3	mScarlet	50	236.5
668	J15	1x diff 2x bxb1	15	0.1	10	+	kan	3	sfGFP	50	13583.5
669	J16	1x diff 2x bxb1	15	0.01	10	+	kan	3	OD700	-1	1.4314999999999998
670	J16	1x diff 2x bxb1	15	0.01	10	+	kan	3	mScarlet	50	291.0
671	J16	1x diff 2x bxb1	15	0.01	10	+	kan	3	sfGFP	50	10300.5
672	J17	1x diff 2x bxb1	15	0.1	10	+	kan	3	OD700	-1	1.3485
673	J17	1x diff 2x bxb1	15	0.1	10	+	kan	3	mScarlet	50	320.5
674	J17	1x diff 2x bxb1	15	0.1	10	+	kan	3	sfGFP	50	8736.0
675	J18	1x diff 2x bxb1	15	0.01	10	+	kan	3	OD700	-1	1.4264999999999999
676	J18	1x diff 2x bxb1	15	0.01	10	+	kan	3	mScarlet	50	292.0
677	J18	1x diff 2x bxb1	15	0.01	10	+	kan	3	sfGFP	50	10945.5
678	J19	split pir 2x bxb1	15	0.1	10	+	kan	3	OD700	-1	0.362
679	J19	split pir 2x bxb1	15	0.1	10	+	kan	3	mScarlet	50	41.5
680	J19	split pir 2x bxb1	15	0.1	10	+	kan	3	sfGFP	50	703.0
681	J2	1x diff 2x bxb1	15	0.01	10	+	carb	3	OD700	-1	1.459
682	J2	1x diff 2x bxb1	15	0.01	10	+	carb	3	mScarlet	50	216.5
683	J2	1x diff 2x bxb1	15	0.01	10	+	carb	3	sfGFP	50	11629.0
684	J20	split pir 2x bxb1	15	0.01	10	+	kan	3	OD700	-1	1.33
685	J20	split pir 2x bxb1	15	0.01	10	+	kan	3	mScarlet	50	647.0
686	J20	split pir 2x bxb1	15	0.01	10	+	kan	3	sfGFP	50	15903.0
687	J21	split pir 2x bxb1	15	0.1	10	+	kan	3	OD700	-1	0.2725
688	J21	split pir 2x bxb1	15	0.1	10	+	kan	3	mScarlet	50	43.0
689	J21	split pir 2x bxb1	15	0.1	10	+	kan	3	sfGFP	50	656.0
690	J22	split pir 2x bxb1	15	0.01	10	+	kan	3	OD700	-1	1.3365
691	J22	split pir 2x bxb1	15	0.01	10	+	kan	3	mScarlet	50	685.5
692	J22	split pir 2x bxb1	15	0.01	10	+	kan	3	sfGFP	50	15377.5
693	J23	split pir 2x bxb1	15	0.1	10	+	kan	3	OD700	-1	0.471
694	J23	split pir 2x bxb1	15	0.1	10	+	kan	3	mScarlet	50	54.5
695	J23	split pir 2x bxb1	15	0.1	10	+	kan	3	sfGFP	50	1537.5
696	J24	split pir 2x bxb1	15	0.01	10	+	kan	3	OD700	-1	1.3335
697	J24	split pir 2x bxb1	15	0.01	10	+	kan	3	mScarlet	50	734.0
698	J24	split pir 2x bxb1	15	0.01	10	+	kan	3	sfGFP	50	14871.0
699	J3	1x diff 2x bxb1	15	0.1	10	+	carb	3	OD700	-1	1.08
700	J3	1x diff 2x bxb1	15	0.1	10	+	carb	3	mScarlet	50	107.0
701	J3	1x diff 2x bxb1	15	0.1	10	+	carb	3	sfGFP	50	18955.5
702	J4	1x diff 2x bxb1	15	0.01	10	+	carb	3	OD700	-1	1.3975
703	J4	1x diff 2x bxb1	15	0.01	10	+	carb	3	mScarlet	50	196.5
704	J4	1x diff 2x bxb1	15	0.01	10	+	carb	3	sfGFP	50	12148.5
705	J5	1x diff 2x bxb1	15	0.1	10	+	carb	3	OD700	-1	1.42
706	J5	1x diff 2x bxb1	15	0.1	10	+	carb	3	mScarlet	50	212.0
707	J5	1x diff 2x bxb1	15	0.1	10	+	carb	3	sfGFP	50	15757.5
708	J6	1x diff 2x bxb1	15	0.01	10	+	carb	3	OD700	-1	1.476
709	J6	1x diff 2x bxb1	15	0.01	10	+	carb	3	mScarlet	50	226.5
710	J6	1x diff 2x bxb1	15	0.01	10	+	carb	3	sfGFP	50	12281.5
711	J7	split pir 2x bxb1	15	0.1	10	+	carb	3	OD700	-1	0.1015
712	J7	split pir 2x bxb1	15	0.1	10	+	carb	3	mScarlet	50	69.0
713	J7	split pir 2x bxb1	15	0.1	10	+	carb	3	sfGFP	50	1026.5
714	J8	split pir 2x bxb1	15	0.01	10	+	carb	3	OD700	-1	1.4064999999999999
715	J8	split pir 2x bxb1	15	0.01	10	+	carb	3	mScarlet	50	324.0
716	J8	split pir 2x bxb1	15	0.01	10	+	carb	3	sfGFP	50	14789.0
717	J9	split pir 2x bxb1	15	0.1	10	+	carb	3	OD700	-1	0.0975
718	J9	split pir 2x bxb1	15	0.1	10	+	carb	3	mScarlet	50	51.5
719	J9	split pir 2x bxb1	15	0.1	10	+	carb	3	sfGFP	50	983.5
720	K1	1x diff 2x bxb1	20	0.1	10	+	carb	3	OD700	-1	1.2610000000000001
721	K1	1x diff 2x bxb1	20	0.1	10	+	carb	3	mScarlet	50	136.5
722	K1	1x diff 2x bxb1	20	0.1	10	+	carb	3	sfGFP	50	15269.5
723	K10	split pir 2x bxb1	20	0.01	10	+	carb	3	OD700	-1	0.9645
724	K10	split pir 2x bxb1	20	0.01	10	+	carb	3	mScarlet	50	27.5
725	K10	split pir 2x bxb1	20	0.01	10	+	carb	3	sfGFP	50	8168.0
726	K11	split pir 2x bxb1	20	0.1	10	+	carb	3	OD700	-1	0.1205
727	K11	split pir 2x bxb1	20	0.1	10	+	carb	3	mScarlet	50	12.5
728	K11	split pir 2x bxb1	20	0.1	10	+	carb	3	sfGFP	50	1111.0
729	K12	split pir 2x bxb1	20	0.01	10	+	carb	3	OD700	-1	0.9315
730	K12	split pir 2x bxb1	20	0.01	10	+	carb	3	mScarlet	50	24.5
731	K12	split pir 2x bxb1	20	0.01	10	+	carb	3	sfGFP	50	7541.0
732	K13	1x diff 2x bxb1	20	0.1	10	+	kan	3	OD700	-1	1.159
733	K13	1x diff 2x bxb1	20	0.1	10	+	kan	3	mScarlet	50	70.0
734	K13	1x diff 2x bxb1	20	0.1	10	+	kan	3	sfGFP	50	15233.5
735	K14	1x diff 2x bxb1	20	0.01	10	+	kan	3	OD700	-1	1.2640000000000002
736	K14	1x diff 2x bxb1	20	0.01	10	+	kan	3	mScarlet	50	97.5
737	K14	1x diff 2x bxb1	20	0.01	10	+	kan	3	sfGFP	50	13729.5
738	K15	1x diff 2x bxb1	20	0.1	10	+	kan	3	OD700	-1	1.1895
739	K15	1x diff 2x bxb1	20	0.1	10	+	kan	3	mScarlet	50	81.5
740	K15	1x diff 2x bxb1	20	0.1	10	+	kan	3	sfGFP	50	15392.0
741	K16	1x diff 2x bxb1	20	0.01	10	+	kan	3	OD700	-1	1.314
742	K16	1x diff 2x bxb1	20	0.01	10	+	kan	3	mScarlet	50	104.0
743	K16	1x diff 2x bxb1	20	0.01	10	+	kan	3	sfGFP	50	13863.5
744	K17	1x diff 2x bxb1	20	0.1	10	+	kan	3	OD700	-1	1.071
745	K17	1x diff 2x bxb1	20	0.1	10	+	kan	3	mScarlet	50	179.5
746	K17	1x diff 2x bxb1	20	0.1	10	+	kan	3	sfGFP	50	9510.5
747	K18	1x diff 2x bxb1	20	0.01	10	+	kan	3	OD700	-1	1.212
748	K18	1x diff 2x bxb1	20	0.01	10	+	kan	3	mScarlet	50	107.5
749	K18	1x diff 2x bxb1	20	0.01	10	+	kan	3	sfGFP	50	13824.0
750	K19	split pir 2x bxb1	20	0.1	10	+	kan	3	OD700	-1	0.6825000000000001
751	K19	split pir 2x bxb1	20	0.1	10	+	kan	3	mScarlet	50	508.5
752	K19	split pir 2x bxb1	20	0.1	10	+	kan	3	sfGFP	50	4009.5
753	K2	1x diff 2x bxb1	20	0.01	10	+	carb	3	OD700	-1	1.349
754	K2	1x diff 2x bxb1	20	0.01	10	+	carb	3	mScarlet	50	109.5
755	K2	1x diff 2x bxb1	20	0.01	10	+	carb	3	sfGFP	50	16045.5
756	K20	split pir 2x bxb1	20	0.01	10	+	kan	3	OD700	-1	1.012
757	K20	split pir 2x bxb1	20	0.01	10	+	kan	3	mScarlet	50	54.0
758	K20	split pir 2x bxb1	20	0.01	10	+	kan	3	sfGFP	50	10972.0
759	K21	split pir 2x bxb1	20	0.1	10	+	kan	3	OD700	-1	0.1595
760	K21	split pir 2x bxb1	20	0.1	10	+	kan	3	mScarlet	50	10.0
761	K21	split pir 2x bxb1	20	0.1	10	+	kan	3	sfGFP	50	432.0
762	K22	split pir 2x bxb1	20	0.01	10	+	kan	3	OD700	-1	1.0819999999999999
763	K22	split pir 2x bxb1	20	0.01	10	+	kan	3	mScarlet	50	82.0
764	K22	split pir 2x bxb1	20	0.01	10	+	kan	3	sfGFP	50	13137.0
765	K23	split pir 2x bxb1	20	0.1	10	+	kan	3	OD700	-1	0.86
766	K23	split pir 2x bxb1	20	0.1	10	+	kan	3	mScarlet	50	735.5
767	K23	split pir 2x bxb1	20	0.1	10	+	kan	3	sfGFP	50	7156.5
768	K24	split pir 2x bxb1	20	0.01	10	+	kan	3	OD700	-1	1.1295000000000002
769	K24	split pir 2x bxb1	20	0.01	10	+	kan	3	mScarlet	50	97.5
770	K24	split pir 2x bxb1	20	0.01	10	+	kan	3	sfGFP	50	14593.5
771	K3	1x diff 2x bxb1	20	0.1	10	+	carb	3	OD700	-1	1.025
772	K3	1x diff 2x bxb1	20	0.1	10	+	carb	3	mScarlet	50	28.5
773	K3	1x diff 2x bxb1	20	0.1	10	+	carb	3	sfGFP	50	18000.0
774	K4	1x diff 2x bxb1	20	0.01	10	+	carb	3	OD700	-1	1.248
775	K4	1x diff 2x bxb1	20	0.01	10	+	carb	3	mScarlet	50	75.0
776	K4	1x diff 2x bxb1	20	0.01	10	+	carb	3	sfGFP	50	15264.0
777	K5	1x diff 2x bxb1	20	0.1	10	+	carb	3	OD700	-1	1.3489999999999998
778	K5	1x diff 2x bxb1	20	0.1	10	+	carb	3	mScarlet	50	62.5
779	K5	1x diff 2x bxb1	20	0.1	10	+	carb	3	sfGFP	50	17459.0
780	K6	1x diff 2x bxb1	20	0.01	10	+	carb	3	OD700	-1	1.251
781	K6	1x diff 2x bxb1	20	0.01	10	+	carb	3	mScarlet	50	66.0
782	K6	1x diff 2x bxb1	20	0.01	10	+	carb	3	sfGFP	50	15296.0
783	K7	split pir 2x bxb1	20	0.1	10	+	carb	3	OD700	-1	0.0895
784	K7	split pir 2x bxb1	20	0.1	10	+	carb	3	mScarlet	50	15.5
785	K7	split pir 2x bxb1	20	0.1	10	+	carb	3	sfGFP	50	1005.5
786	K8	split pir 2x bxb1	20	0.01	10	+	carb	3	OD700	-1	1.032
787	K8	split pir 2x bxb1	20	0.01	10	+	carb	3	mScarlet	50	34.5
788	K8	split pir 2x bxb1	20	0.01	10	+	carb	3	sfGFP	50	9792.5
789	K9	split pir 2x bxb1	20	0.1	10	+	carb	3	OD700	-1	0.0885
790	K9	split pir 2x bxb1	20	0.1	10	+	carb	3	mScarlet	50	9.5
791	K9	split pir 2x bxb1	20	0.1	10	+	carb	3	sfGFP	50	944.5
792	L1	1x diff 2x bxb1	30	0.1	10	+	carb	3	OD700	-1	1.1675
793	L1	1x diff 2x bxb1	30	0.1	10	+	carb	3	mScarlet	50	33.5
794	L1	1x diff 2x bxb1	30	0.1	10	+	carb	3	sfGFP	50	13445.5
795	L10	split pir 2x bxb1	30	0.01	10	+	carb	3	OD700	-1	0.202
796	L10	split pir 2x bxb1	30	0.01	10	+	carb	3	mScarlet	50	6.0
797	L10	split pir 2x bxb1	30	0.01	10	+	carb	3	sfGFP	50	842.0
798	L11	split pir 2x bxb1	30	0.1	10	+	carb	3	OD700	-1	0.1235
799	L11	split pir 2x bxb1	30	0.1	10	+	carb	3	mScarlet	50	6.5
800	L11	split pir 2x bxb1	30	0.1	10	+	carb	3	sfGFP	50	1104.5
801	L12	split pir 2x bxb1	30	0.01	10	+	carb	3	OD700	-1	0.1435
802	L12	split pir 2x bxb1	30	0.01	10	+	carb	3	mScarlet	50	7.5
803	L12	split pir 2x bxb1	30	0.01	10	+	carb	3	sfGFP	50	879.5
804	L13	1x diff 2x bxb1	30	0.1	10	+	kan	3	OD700	-1	0.9810000000000001
805	L13	1x diff 2x bxb1	30	0.1	10	+	kan	3	mScarlet	50	16.5
806	L13	1x diff 2x bxb1	30	0.1	10	+	kan	3	sfGFP	50	11644.0
807	L14	1x diff 2x bxb1	30	0.01	10	+	kan	3	OD700	-1	0.8835
808	L14	1x diff 2x bxb1	30	0.01	10	+	kan	3	mScarlet	50	27.5
809	L14	1x diff 2x bxb1	30	0.01	10	+	kan	3	sfGFP	50	7650.5
810	L15	1x diff 2x bxb1	30	0.1	10	+	kan	3	OD700	-1	1.019
811	L15	1x diff 2x bxb1	30	0.1	10	+	kan	3	mScarlet	50	19.5
812	L15	1x diff 2x bxb1	30	0.1	10	+	kan	3	sfGFP	50	12347.5
813	L16	1x diff 2x bxb1	30	0.01	10	+	kan	3	OD700	-1	0.9115
814	L16	1x diff 2x bxb1	30	0.01	10	+	kan	3	mScarlet	50	23.0
815	L16	1x diff 2x bxb1	30	0.01	10	+	kan	3	sfGFP	50	7823.5
816	L17	1x diff 2x bxb1	30	0.1	10	+	kan	3	OD700	-1	0.7204999999999999
817	L17	1x diff 2x bxb1	30	0.1	10	+	kan	3	mScarlet	50	57.5
818	L17	1x diff 2x bxb1	30	0.1	10	+	kan	3	sfGFP	50	3926.0
819	L18	1x diff 2x bxb1	30	0.01	10	+	kan	3	OD700	-1	0.9464999999999999
820	L18	1x diff 2x bxb1	30	0.01	10	+	kan	3	mScarlet	50	25.5
821	L18	1x diff 2x bxb1	30	0.01	10	+	kan	3	sfGFP	50	8856.0
822	L19	split pir 2x bxb1	30	0.1	10	+	kan	3	OD700	-1	0.9635
823	L19	split pir 2x bxb1	30	0.1	10	+	kan	3	mScarlet	50	447.0
824	L19	split pir 2x bxb1	30	0.1	10	+	kan	3	sfGFP	50	9885.5
825	L2	1x diff 2x bxb1	30	0.01	10	+	carb	3	OD700	-1	1.126
826	L2	1x diff 2x bxb1	30	0.01	10	+	carb	3	mScarlet	50	21.5
827	L2	1x diff 2x bxb1	30	0.01	10	+	carb	3	sfGFP	50	11587.5
828	L20	split pir 2x bxb1	30	0.01	10	+	kan	3	OD700	-1	0.366
829	L20	split pir 2x bxb1	30	0.01	10	+	kan	3	mScarlet	50	31.5
830	L20	split pir 2x bxb1	30	0.01	10	+	kan	3	sfGFP	50	647.5
831	L21	split pir 2x bxb1	30	0.1	10	+	kan	3	OD700	-1	0.28600000000000003
832	L21	split pir 2x bxb1	30	0.1	10	+	kan	3	mScarlet	50	30.5
833	L21	split pir 2x bxb1	30	0.1	10	+	kan	3	sfGFP	50	560.5
834	L22	split pir 2x bxb1	30	0.01	10	+	kan	3	OD700	-1	0.406
835	L22	split pir 2x bxb1	30	0.01	10	+	kan	3	mScarlet	50	35.5
836	L22	split pir 2x bxb1	30	0.01	10	+	kan	3	sfGFP	50	796.5
837	L23	split pir 2x bxb1	30	0.1	10	+	kan	3	OD700	-1	0.6585000000000001
838	L23	split pir 2x bxb1	30	0.1	10	+	kan	3	mScarlet	50	872.0
839	L23	split pir 2x bxb1	30	0.1	10	+	kan	3	sfGFP	50	3563.0
840	L24	split pir 2x bxb1	30	0.01	10	+	kan	3	OD700	-1	0.242
841	L24	split pir 2x bxb1	30	0.01	10	+	kan	3	mScarlet	50	9.5
842	L24	split pir 2x bxb1	30	0.01	10	+	kan	3	sfGFP	50	739.0
843	L3	1x diff 2x bxb1	30	0.1	10	+	carb	3	OD700	-1	1.0085
844	L3	1x diff 2x bxb1	30	0.1	10	+	carb	3	mScarlet	50	10.5
845	L3	1x diff 2x bxb1	30	0.1	10	+	carb	3	sfGFP	50	15998.5
846	L4	1x diff 2x bxb1	30	0.01	10	+	carb	3	OD700	-1	1.0795
847	L4	1x diff 2x bxb1	30	0.01	10	+	carb	3	mScarlet	50	22.0
848	L4	1x diff 2x bxb1	30	0.01	10	+	carb	3	sfGFP	50	10601.5
849	L5	1x diff 2x bxb1	30	0.1	10	+	carb	3	OD700	-1	1.26
850	L5	1x diff 2x bxb1	30	0.1	10	+	carb	3	mScarlet	50	24.0
851	L5	1x diff 2x bxb1	30	0.1	10	+	carb	3	sfGFP	50	15555.0
852	L6	1x diff 2x bxb1	30	0.01	10	+	carb	3	OD700	-1	1.0345
853	L6	1x diff 2x bxb1	30	0.01	10	+	carb	3	mScarlet	50	19.0
854	L6	1x diff 2x bxb1	30	0.01	10	+	carb	3	sfGFP	50	9356.5
855	L7	split pir 2x bxb1	30	0.1	10	+	carb	3	OD700	-1	0.092
856	L7	split pir 2x bxb1	30	0.1	10	+	carb	3	mScarlet	50	4.5
857	L7	split pir 2x bxb1	30	0.1	10	+	carb	3	sfGFP	50	993.0
858	L8	split pir 2x bxb1	30	0.01	10	+	carb	3	OD700	-1	0.181
859	L8	split pir 2x bxb1	30	0.01	10	+	carb	3	mScarlet	50	8.0
860	L8	split pir 2x bxb1	30	0.01	10	+	carb	3	sfGFP	50	887.0
861	L9	split pir 2x bxb1	30	0.1	10	+	carb	3	OD700	-1	0.0905
862	L9	split pir 2x bxb1	30	0.1	10	+	carb	3	mScarlet	50	3.0
863	L9	split pir 2x bxb1	30	0.1	10	+	carb	3	sfGFP	50	941.5
864	M1	1x diff 2x bxb1	0	0.1	50	+	carb	3	OD700	-1	1.5669999999999997
865	M1	1x diff 2x bxb1	0	0.1	50	+	carb	3	mScarlet	50	558.0
866	M1	1x diff 2x bxb1	0	0.1	50	+	carb	3	sfGFP	50	308.5
867	M10	split pir 2x bxb1	0	0.01	50	+	carb	3	OD700	-1	1.5285
868	M10	split pir 2x bxb1	0	0.01	50	+	carb	3	mScarlet	50	1558.0
869	M10	split pir 2x bxb1	0	0.01	50	+	carb	3	sfGFP	50	353.0
870	M11	split pir 2x bxb1	0	0.1	50	+	carb	3	OD700	-1	1.3415
871	M11	split pir 2x bxb1	0	0.1	50	+	carb	3	mScarlet	50	4544.0
872	M11	split pir 2x bxb1	0	0.1	50	+	carb	3	sfGFP	50	547.0
873	M12	split pir 2x bxb1	0	0.01	50	+	carb	3	OD700	-1	1.495
874	M12	split pir 2x bxb1	0	0.01	50	+	carb	3	mScarlet	50	1452.5
875	M12	split pir 2x bxb1	0	0.01	50	+	carb	3	sfGFP	50	343.0
876	M13	1x diff 2x bxb1	0	0.1	50	+	kan	3	OD700	-1	1.5150000000000001
877	M13	1x diff 2x bxb1	0	0.1	50	+	kan	3	mScarlet	50	391.5
878	M13	1x diff 2x bxb1	0	0.1	50	+	kan	3	sfGFP	50	338.0
879	M14	1x diff 2x bxb1	0	0.01	50	+	kan	3	OD700	-1	1.5055
880	M14	1x diff 2x bxb1	0	0.01	50	+	kan	3	mScarlet	50	469.0
881	M14	1x diff 2x bxb1	0	0.01	50	+	kan	3	sfGFP	50	350.5
882	M15	1x diff 2x bxb1	0	0.1	50	+	kan	3	OD700	-1	1.5065
883	M15	1x diff 2x bxb1	0	0.1	50	+	kan	3	mScarlet	50	400.5
884	M15	1x diff 2x bxb1	0	0.1	50	+	kan	3	sfGFP	50	350.5
885	M16	1x diff 2x bxb1	0	0.01	50	+	kan	3	OD700	-1	1.5105
886	M16	1x diff 2x bxb1	0	0.01	50	+	kan	3	mScarlet	50	448.0
887	M16	1x diff 2x bxb1	0	0.01	50	+	kan	3	sfGFP	50	349.0
888	M17	1x diff 2x bxb1	0	0.1	50	+	kan	3	OD700	-1	1.456
889	M17	1x diff 2x bxb1	0	0.1	50	+	kan	3	mScarlet	50	402.5
890	M17	1x diff 2x bxb1	0	0.1	50	+	kan	3	sfGFP	50	429.5
891	M18	1x diff 2x bxb1	0	0.01	50	+	kan	3	OD700	-1	1.5194999999999999
892	M18	1x diff 2x bxb1	0	0.01	50	+	kan	3	mScarlet	50	514.5
893	M18	1x diff 2x bxb1	0	0.01	50	+	kan	3	sfGFP	50	354.5
894	M19	split pir 2x bxb1	0	0.1	50	+	kan	3	OD700	-1	1.4420000000000002
895	M19	split pir 2x bxb1	0	0.1	50	+	kan	3	mScarlet	50	4253.5
896	M19	split pir 2x bxb1	0	0.1	50	+	kan	3	sfGFP	50	520.0
897	M2	1x diff 2x bxb1	0	0.01	50	+	carb	3	OD700	-1	1.5125
898	M2	1x diff 2x bxb1	0	0.01	50	+	carb	3	mScarlet	50	611.0
899	M2	1x diff 2x bxb1	0	0.01	50	+	carb	3	sfGFP	50	301.0
900	M20	split pir 2x bxb1	0	0.01	50	+	kan	3	OD700	-1	1.51
901	M20	split pir 2x bxb1	0	0.01	50	+	kan	3	mScarlet	50	1546.0
902	M20	split pir 2x bxb1	0	0.01	50	+	kan	3	sfGFP	50	434.0
903	M21	split pir 2x bxb1	0	0.1	50	+	kan	3	OD700	-1	1.398
904	M21	split pir 2x bxb1	0	0.1	50	+	kan	3	mScarlet	50	4676.5
905	M21	split pir 2x bxb1	0	0.1	50	+	kan	3	sfGFP	50	558.5
906	M22	split pir 2x bxb1	0	0.01	50	+	kan	3	OD700	-1	1.4965000000000002
907	M22	split pir 2x bxb1	0	0.01	50	+	kan	3	mScarlet	50	1161.5
908	M22	split pir 2x bxb1	0	0.01	50	+	kan	3	sfGFP	50	441.0
909	M23	split pir 2x bxb1	0	0.1	50	+	kan	3	OD700	-1	1.4175
910	M23	split pir 2x bxb1	0	0.1	50	+	kan	3	mScarlet	50	4166.0
911	M23	split pir 2x bxb1	0	0.1	50	+	kan	3	sfGFP	50	517.5
912	M24	split pir 2x bxb1	0	0.01	50	+	kan	3	OD700	-1	1.4275
913	M24	split pir 2x bxb1	0	0.01	50	+	kan	3	mScarlet	50	996.0
914	M24	split pir 2x bxb1	0	0.01	50	+	kan	3	sfGFP	50	443.5
915	M3	1x diff 2x bxb1	0	0.1	50	+	carb	3	OD700	-1	1.1375000000000002
916	M3	1x diff 2x bxb1	0	0.1	50	+	carb	3	mScarlet	50	463.0
917	M3	1x diff 2x bxb1	0	0.1	50	+	carb	3	sfGFP	50	285.0
918	M4	1x diff 2x bxb1	0	0.01	50	+	carb	3	OD700	-1	1.467
919	M4	1x diff 2x bxb1	0	0.01	50	+	carb	3	mScarlet	50	379.0
920	M4	1x diff 2x bxb1	0	0.01	50	+	carb	3	sfGFP	50	281.5
921	M5	1x diff 2x bxb1	0	0.1	50	+	carb	3	OD700	-1	1.5625
922	M5	1x diff 2x bxb1	0	0.1	50	+	carb	3	mScarlet	50	426.5
923	M5	1x diff 2x bxb1	0	0.1	50	+	carb	3	sfGFP	50	297.5
924	M6	1x diff 2x bxb1	0	0.01	50	+	carb	3	OD700	-1	1.5185
925	M6	1x diff 2x bxb1	0	0.01	50	+	carb	3	mScarlet	50	600.0
926	M6	1x diff 2x bxb1	0	0.01	50	+	carb	3	sfGFP	50	275.0
927	M7	split pir 2x bxb1	0	0.1	50	+	carb	3	OD700	-1	1.3695
928	M7	split pir 2x bxb1	0	0.1	50	+	carb	3	mScarlet	50	4886.0
929	M7	split pir 2x bxb1	0	0.1	50	+	carb	3	sfGFP	50	551.5
930	M8	split pir 2x bxb1	0	0.01	50	+	carb	3	OD700	-1	1.509
931	M8	split pir 2x bxb1	0	0.01	50	+	carb	3	mScarlet	50	1678.0
932	M8	split pir 2x bxb1	0	0.01	50	+	carb	3	sfGFP	50	363.5
933	M9	split pir 2x bxb1	0	0.1	50	+	carb	3	OD700	-1	1.349
934	M9	split pir 2x bxb1	0	0.1	50	+	carb	3	mScarlet	50	4612.0
935	M9	split pir 2x bxb1	0	0.1	50	+	carb	3	sfGFP	50	547.0
936	N1	1x diff 2x bxb1	15	0.1	50	+	carb	3	OD700	-1	1.4475
937	N1	1x diff 2x bxb1	15	0.1	50	+	carb	3	mScarlet	50	473.5
938	N1	1x diff 2x bxb1	15	0.1	50	+	carb	3	sfGFP	50	10381.0
939	N10	split pir 2x bxb1	15	0.01	50	+	carb	3	OD700	-1	1.3235000000000001
940	N10	split pir 2x bxb1	15	0.01	50	+	carb	3	mScarlet	50	516.0
941	N10	split pir 2x bxb1	15	0.01	50	+	carb	3	sfGFP	50	18400.5
942	N11	split pir 2x bxb1	15	0.1	50	+	carb	3	OD700	-1	0.1405
943	N11	split pir 2x bxb1	15	0.1	50	+	carb	3	mScarlet	50	53.5
944	N11	split pir 2x bxb1	15	0.1	50	+	carb	3	sfGFP	50	887.0
945	N12	split pir 2x bxb1	15	0.01	50	+	carb	3	OD700	-1	1.333
946	N12	split pir 2x bxb1	15	0.01	50	+	carb	3	mScarlet	50	539.0
947	N12	split pir 2x bxb1	15	0.01	50	+	carb	3	sfGFP	50	18658.0
948	N13	1x diff 2x bxb1	15	0.1	50	+	kan	3	OD700	-1	1.388
949	N13	1x diff 2x bxb1	15	0.1	50	+	kan	3	mScarlet	50	395.0
950	N13	1x diff 2x bxb1	15	0.1	50	+	kan	3	sfGFP	50	13938.0
951	N14	1x diff 2x bxb1	15	0.01	50	+	kan	3	OD700	-1	1.4289999999999998
952	N14	1x diff 2x bxb1	15	0.01	50	+	kan	3	mScarlet	50	339.0
953	N14	1x diff 2x bxb1	15	0.01	50	+	kan	3	sfGFP	50	10309.5
954	N15	1x diff 2x bxb1	15	0.1	50	+	kan	3	OD700	-1	1.354
955	N15	1x diff 2x bxb1	15	0.1	50	+	kan	3	mScarlet	50	392.0
956	N15	1x diff 2x bxb1	15	0.1	50	+	kan	3	sfGFP	50	12745.0
957	N16	1x diff 2x bxb1	15	0.01	50	+	kan	3	OD700	-1	1.4225
958	N16	1x diff 2x bxb1	15	0.01	50	+	kan	3	mScarlet	50	392.5
959	N16	1x diff 2x bxb1	15	0.01	50	+	kan	3	sfGFP	50	9142.5
960	N17	1x diff 2x bxb1	15	0.1	50	+	kan	3	OD700	-1	1.3245
961	N17	1x diff 2x bxb1	15	0.1	50	+	kan	3	mScarlet	50	391.5
962	N17	1x diff 2x bxb1	15	0.1	50	+	kan	3	sfGFP	50	9601.0
963	N18	1x diff 2x bxb1	15	0.01	50	+	kan	3	OD700	-1	1.4180000000000001
964	N18	1x diff 2x bxb1	15	0.01	50	+	kan	3	mScarlet	50	279.5
965	N18	1x diff 2x bxb1	15	0.01	50	+	kan	3	sfGFP	50	9347.5
966	N19	split pir 2x bxb1	15	0.1	50	+	kan	3	OD700	-1	0.324
967	N19	split pir 2x bxb1	15	0.1	50	+	kan	3	mScarlet	50	52.0
968	N19	split pir 2x bxb1	15	0.1	50	+	kan	3	sfGFP	50	5083.5
969	N2	1x diff 2x bxb1	15	0.01	50	+	carb	3	OD700	-1	1.4129999999999998
970	N2	1x diff 2x bxb1	15	0.01	50	+	carb	3	mScarlet	50	333.5
971	N2	1x diff 2x bxb1	15	0.01	50	+	carb	3	sfGFP	50	8847.0
972	N20	split pir 2x bxb1	15	0.01	50	+	kan	3	OD700	-1	1.305
973	N20	split pir 2x bxb1	15	0.01	50	+	kan	3	mScarlet	50	496.0
974	N20	split pir 2x bxb1	15	0.01	50	+	kan	3	sfGFP	50	17463.5
975	N21	split pir 2x bxb1	15	0.1	50	+	kan	3	OD700	-1	0.3515
976	N21	split pir 2x bxb1	15	0.1	50	+	kan	3	mScarlet	50	65.5
977	N21	split pir 2x bxb1	15	0.1	50	+	kan	3	sfGFP	50	5021.5
978	N22	split pir 2x bxb1	15	0.01	50	+	kan	3	OD700	-1	1.3385
979	N22	split pir 2x bxb1	15	0.01	50	+	kan	3	mScarlet	50	545.0
980	N22	split pir 2x bxb1	15	0.01	50	+	kan	3	sfGFP	50	15394.0
981	N23	split pir 2x bxb1	15	0.1	50	+	kan	3	OD700	-1	0.412
982	N23	split pir 2x bxb1	15	0.1	50	+	kan	3	mScarlet	50	72.5
983	N23	split pir 2x bxb1	15	0.1	50	+	kan	3	sfGFP	50	8635.0
984	N24	split pir 2x bxb1	15	0.01	50	+	kan	3	OD700	-1	1.3395
985	N24	split pir 2x bxb1	15	0.01	50	+	kan	3	mScarlet	50	520.0
986	N24	split pir 2x bxb1	15	0.01	50	+	kan	3	sfGFP	50	15206.5
987	N3	1x diff 2x bxb1	15	0.1	50	+	carb	3	OD700	-1	0.9845
988	N3	1x diff 2x bxb1	15	0.1	50	+	carb	3	mScarlet	50	293.0
989	N3	1x diff 2x bxb1	15	0.1	50	+	carb	3	sfGFP	50	18909.5
990	N4	1x diff 2x bxb1	15	0.01	50	+	carb	3	OD700	-1	1.391
991	N4	1x diff 2x bxb1	15	0.01	50	+	carb	3	mScarlet	50	285.0
992	N4	1x diff 2x bxb1	15	0.01	50	+	carb	3	sfGFP	50	10003.5
993	N5	1x diff 2x bxb1	15	0.1	50	+	carb	3	OD700	-1	1.391
994	N5	1x diff 2x bxb1	15	0.1	50	+	carb	3	mScarlet	50	372.0
995	N5	1x diff 2x bxb1	15	0.1	50	+	carb	3	sfGFP	50	13359.0
996	N6	1x diff 2x bxb1	15	0.01	50	+	carb	3	OD700	-1	1.427
997	N6	1x diff 2x bxb1	15	0.01	50	+	carb	3	mScarlet	50	323.5
998	N6	1x diff 2x bxb1	15	0.01	50	+	carb	3	sfGFP	50	10934.0
999	N7	split pir 2x bxb1	15	0.1	50	+	carb	3	OD700	-1	0.167
1000	N7	split pir 2x bxb1	15	0.1	50	+	carb	3	mScarlet	50	57.0
1001	N7	split pir 2x bxb1	15	0.1	50	+	carb	3	sfGFP	50	950.5
1002	N8	split pir 2x bxb1	15	0.01	50	+	carb	3	OD700	-1	1.31
1003	N8	split pir 2x bxb1	15	0.01	50	+	carb	3	mScarlet	50	546.5
1004	N8	split pir 2x bxb1	15	0.01	50	+	carb	3	sfGFP	50	17764.0
1005	N9	split pir 2x bxb1	15	0.1	50	+	carb	3	OD700	-1	0.114
1006	N9	split pir 2x bxb1	15	0.1	50	+	carb	3	mScarlet	50	47.5
1007	N9	split pir 2x bxb1	15	0.1	50	+	carb	3	sfGFP	50	744.5
1008	O1	1x diff 2x bxb1	20	0.1	50	+	carb	3	OD700	-1	1.4005
1009	O1	1x diff 2x bxb1	20	0.1	50	+	carb	3	mScarlet	50	483.5
1010	O1	1x diff 2x bxb1	20	0.1	50	+	carb	3	sfGFP	50	15626.5
1011	O10	split pir 2x bxb1	20	0.01	50	+	carb	3	OD700	-1	0.9830000000000001
1012	O10	split pir 2x bxb1	20	0.01	50	+	carb	3	mScarlet	50	113.0
1013	O10	split pir 2x bxb1	20	0.01	50	+	carb	3	sfGFP	50	16735.5
1014	O11	split pir 2x bxb1	20	0.1	50	+	carb	3	OD700	-1	0.054
1015	O11	split pir 2x bxb1	20	0.1	50	+	carb	3	mScarlet	50	12.0
1016	O11	split pir 2x bxb1	20	0.1	50	+	carb	3	sfGFP	50	470.0
1017	O12	split pir 2x bxb1	20	0.01	50	+	carb	3	OD700	-1	0.985
1018	O12	split pir 2x bxb1	20	0.01	50	+	carb	3	mScarlet	50	112.5
1019	O12	split pir 2x bxb1	20	0.01	50	+	carb	3	sfGFP	50	16973.5
1020	O13	1x diff 2x bxb1	20	0.1	50	+	kan	3	OD700	-1	1.2435
1021	O13	1x diff 2x bxb1	20	0.1	50	+	kan	3	mScarlet	50	402.0
1022	O13	1x diff 2x bxb1	20	0.1	50	+	kan	3	sfGFP	50	18260.5
1023	O14	1x diff 2x bxb1	20	0.01	50	+	kan	3	OD700	-1	1.3094999999999999
1024	O14	1x diff 2x bxb1	20	0.01	50	+	kan	3	mScarlet	50	227.5
1025	O14	1x diff 2x bxb1	20	0.01	50	+	kan	3	sfGFP	50	16671.5
1026	O15	1x diff 2x bxb1	20	0.1	50	+	kan	3	OD700	-1	1.2685
1027	O15	1x diff 2x bxb1	20	0.1	50	+	kan	3	mScarlet	50	421.5
1028	O15	1x diff 2x bxb1	20	0.1	50	+	kan	3	sfGFP	50	18731.0
1029	O16	1x diff 2x bxb1	20	0.01	50	+	kan	3	OD700	-1	1.2875
1030	O16	1x diff 2x bxb1	20	0.01	50	+	kan	3	mScarlet	50	218.0
1031	O16	1x diff 2x bxb1	20	0.01	50	+	kan	3	sfGFP	50	15873.5
1032	O17	1x diff 2x bxb1	20	0.1	50	+	kan	3	OD700	-1	1.1920000000000002
1033	O17	1x diff 2x bxb1	20	0.1	50	+	kan	3	mScarlet	50	420.0
1034	O17	1x diff 2x bxb1	20	0.1	50	+	kan	3	sfGFP	50	14247.5
1035	O18	1x diff 2x bxb1	20	0.01	50	+	kan	3	OD700	-1	1.287
1036	O18	1x diff 2x bxb1	20	0.01	50	+	kan	3	mScarlet	50	220.5
1037	O18	1x diff 2x bxb1	20	0.01	50	+	kan	3	sfGFP	50	14870.0
1038	O19	split pir 2x bxb1	20	0.1	50	+	kan	3	OD700	-1	0.048
1039	O19	split pir 2x bxb1	20	0.1	50	+	kan	3	mScarlet	50	11.5
1040	O19	split pir 2x bxb1	20	0.1	50	+	kan	3	sfGFP	50	245.5
1041	O2	1x diff 2x bxb1	20	0.01	50	+	carb	3	OD700	-1	1.4020000000000001
1042	O2	1x diff 2x bxb1	20	0.01	50	+	carb	3	mScarlet	50	290.5
1043	O2	1x diff 2x bxb1	20	0.01	50	+	carb	3	sfGFP	50	15247.0
1044	O20	split pir 2x bxb1	20	0.01	50	+	kan	3	OD700	-1	0.765
1045	O20	split pir 2x bxb1	20	0.01	50	+	kan	3	mScarlet	50	55.0
1046	O20	split pir 2x bxb1	20	0.01	50	+	kan	3	sfGFP	50	13547.5
1047	O21	split pir 2x bxb1	20	0.1	50	+	kan	3	OD700	-1	0.271
1048	O21	split pir 2x bxb1	20	0.1	50	+	kan	3	mScarlet	50	25.5
1049	O21	split pir 2x bxb1	20	0.1	50	+	kan	3	sfGFP	50	420.0
1050	O22	split pir 2x bxb1	20	0.01	50	+	kan	3	OD700	-1	0.976
1051	O22	split pir 2x bxb1	20	0.01	50	+	kan	3	mScarlet	50	165.5
1052	O22	split pir 2x bxb1	20	0.01	50	+	kan	3	sfGFP	50	16855.0
1053	O23	split pir 2x bxb1	20	0.1	50	+	kan	3	OD700	-1	0.0745
1054	O23	split pir 2x bxb1	20	0.1	50	+	kan	3	mScarlet	50	7.5
1055	O23	split pir 2x bxb1	20	0.1	50	+	kan	3	sfGFP	50	552.0
1056	O24	split pir 2x bxb1	20	0.01	50	+	kan	3	OD700	-1	1.0495
1057	O24	split pir 2x bxb1	20	0.01	50	+	kan	3	mScarlet	50	196.0
1058	O24	split pir 2x bxb1	20	0.01	50	+	kan	3	sfGFP	50	18083.5
1059	O3	1x diff 2x bxb1	20	0.1	50	+	carb	3	OD700	-1	0.885
1060	O3	1x diff 2x bxb1	20	0.1	50	+	carb	3	mScarlet	50	180.0
1061	O3	1x diff 2x bxb1	20	0.1	50	+	carb	3	sfGFP	50	16254.0
1062	O4	1x diff 2x bxb1	20	0.01	50	+	carb	3	OD700	-1	1.3275000000000001
1063	O4	1x diff 2x bxb1	20	0.01	50	+	carb	3	mScarlet	50	220.5
1064	O4	1x diff 2x bxb1	20	0.01	50	+	carb	3	sfGFP	50	16284.0
1065	O5	1x diff 2x bxb1	20	0.1	50	+	carb	3	OD700	-1	1.3085
1066	O5	1x diff 2x bxb1	20	0.1	50	+	carb	3	mScarlet	50	364.0
1067	O5	1x diff 2x bxb1	20	0.1	50	+	carb	3	sfGFP	50	18380.0
1068	O6	1x diff 2x bxb1	20	0.01	50	+	carb	3	OD700	-1	1.362
1069	O6	1x diff 2x bxb1	20	0.01	50	+	carb	3	mScarlet	50	232.5
1070	O6	1x diff 2x bxb1	20	0.01	50	+	carb	3	sfGFP	50	17163.0
1071	O7	split pir 2x bxb1	20	0.1	50	+	carb	3	OD700	-1	0.052
1072	O7	split pir 2x bxb1	20	0.1	50	+	carb	3	mScarlet	50	9.0
1073	O7	split pir 2x bxb1	20	0.1	50	+	carb	3	sfGFP	50	436.5
1074	O8	split pir 2x bxb1	20	0.01	50	+	carb	3	OD700	-1	1.022
1075	O8	split pir 2x bxb1	20	0.01	50	+	carb	3	mScarlet	50	160.0
1076	O8	split pir 2x bxb1	20	0.01	50	+	carb	3	sfGFP	50	18279.0
1077	O9	split pir 2x bxb1	20	0.1	50	+	carb	3	OD700	-1	0.0565
1078	O9	split pir 2x bxb1	20	0.1	50	+	carb	3	mScarlet	50	10.0
1079	O9	split pir 2x bxb1	20	0.1	50	+	carb	3	sfGFP	50	409.0
1080	P1	1x diff 2x bxb1	30	0.1	50	+	carb	3	OD700	-1	1.279
1081	P1	1x diff 2x bxb1	30	0.1	50	+	carb	3	mScarlet	50	447.5
1082	P1	1x diff 2x bxb1	30	0.1	50	+	carb	3	sfGFP	50	17531.5
1083	P10	split pir 2x bxb1	30	0.01	50	+	carb	3	OD700	-1	0.3035
1084	P10	split pir 2x bxb1	30	0.01	50	+	carb	3	mScarlet	50	8.0
1085	P10	split pir 2x bxb1	30	0.01	50	+	carb	3	sfGFP	50	1760.5
1086	P11	split pir 2x bxb1	30	0.1	50	+	carb	3	OD700	-1	0.05
1087	P11	split pir 2x bxb1	30	0.1	50	+	carb	3	mScarlet	50	7.0
1088	P11	split pir 2x bxb1	30	0.1	50	+	carb	3	sfGFP	50	434.0
1089	P12	split pir 2x bxb1	30	0.01	50	+	carb	3	OD700	-1	0.16499999999999998
1090	P12	split pir 2x bxb1	30	0.01	50	+	carb	3	mScarlet	50	9.0
1091	P12	split pir 2x bxb1	30	0.01	50	+	carb	3	sfGFP	50	1229.0
1092	P13	1x diff 2x bxb1	30	0.1	50	+	kan	3	OD700	-1	1.072
1093	P13	1x diff 2x bxb1	30	0.1	50	+	kan	3	mScarlet	50	262.0
1094	P13	1x diff 2x bxb1	30	0.1	50	+	kan	3	sfGFP	50	14253.5
1095	P14	1x diff 2x bxb1	30	0.01	50	+	kan	3	OD700	-1	1.1575000000000002
1096	P14	1x diff 2x bxb1	30	0.01	50	+	kan	3	mScarlet	50	161.5
1097	P14	1x diff 2x bxb1	30	0.01	50	+	kan	3	sfGFP	50	18701.5
1098	P15	1x diff 2x bxb1	30	0.1	50	+	kan	3	OD700	-1	1.0925
1099	P15	1x diff 2x bxb1	30	0.1	50	+	kan	3	mScarlet	50	286.5
1100	P15	1x diff 2x bxb1	30	0.1	50	+	kan	3	sfGFP	50	16469.0
1101	P16	1x diff 2x bxb1	30	0.01	50	+	kan	3	OD700	-1	1.1625
1102	P16	1x diff 2x bxb1	30	0.01	50	+	kan	3	mScarlet	50	138.0
1103	P16	1x diff 2x bxb1	30	0.01	50	+	kan	3	sfGFP	50	18556.0
1104	P17	1x diff 2x bxb1	30	0.1	50	+	kan	3	OD700	-1	1.1925
1105	P17	1x diff 2x bxb1	30	0.1	50	+	kan	3	mScarlet	50	271.0
1106	P17	1x diff 2x bxb1	30	0.1	50	+	kan	3	sfGFP	50	5721.0
1107	P18	1x diff 2x bxb1	30	0.01	50	+	kan	3	OD700	-1	1.1600000000000001
1108	P18	1x diff 2x bxb1	30	0.01	50	+	kan	3	mScarlet	50	138.5
1109	P18	1x diff 2x bxb1	30	0.01	50	+	kan	3	sfGFP	50	19358.0
1110	P19	split pir 2x bxb1	30	0.1	50	+	kan	3	OD700	-1	0.044
1111	P19	split pir 2x bxb1	30	0.1	50	+	kan	3	mScarlet	50	6.0
1112	P19	split pir 2x bxb1	30	0.1	50	+	kan	3	sfGFP	50	189.5
1113	P2	1x diff 2x bxb1	30	0.01	50	+	carb	3	OD700	-1	1.3090000000000002
1114	P2	1x diff 2x bxb1	30	0.01	50	+	carb	3	mScarlet	50	164.0
1115	P2	1x diff 2x bxb1	30	0.01	50	+	carb	3	sfGFP	50	20917.0
1116	P20	split pir 2x bxb1	30	0.01	50	+	kan	3	OD700	-1	0.118
1117	P20	split pir 2x bxb1	30	0.01	50	+	kan	3	mScarlet	50	10.0
1118	P20	split pir 2x bxb1	30	0.01	50	+	kan	3	sfGFP	50	611.5
1119	P21	split pir 2x bxb1	30	0.1	50	+	kan	3	OD700	-1	0.0635
1120	P21	split pir 2x bxb1	30	0.1	50	+	kan	3	mScarlet	50	9.5
1121	P21	split pir 2x bxb1	30	0.1	50	+	kan	3	sfGFP	50	317.0
1122	P22	split pir 2x bxb1	30	0.01	50	+	kan	3	OD700	-1	0.0875
1123	P22	split pir 2x bxb1	30	0.01	50	+	kan	3	mScarlet	50	5.5
1124	P22	split pir 2x bxb1	30	0.01	50	+	kan	3	sfGFP	50	620.5
1125	P23	split pir 2x bxb1	30	0.1	50	+	kan	3	OD700	-1	0.0885
1126	P23	split pir 2x bxb1	30	0.1	50	+	kan	3	mScarlet	50	11.5
1127	P23	split pir 2x bxb1	30	0.1	50	+	kan	3	sfGFP	50	444.0
1128	P24	split pir 2x bxb1	30	0.01	50	+	kan	3	OD700	-1	0.11499999999999999
1129	P24	split pir 2x bxb1	30	0.01	50	+	kan	3	mScarlet	50	7.5
1130	P24	split pir 2x bxb1	30	0.01	50	+	kan	3	sfGFP	50	788.5
1131	P3	1x diff 2x bxb1	30	0.1	50	+	carb	3	OD700	-1	0.7685
1132	P3	1x diff 2x bxb1	30	0.1	50	+	carb	3	mScarlet	50	133.5
1133	P3	1x diff 2x bxb1	30	0.1	50	+	carb	3	sfGFP	50	5921.0
1134	P4	1x diff 2x bxb1	30	0.01	50	+	carb	3	OD700	-1	1.242
1135	P4	1x diff 2x bxb1	30	0.01	50	+	carb	3	mScarlet	50	132.0
1136	P4	1x diff 2x bxb1	30	0.01	50	+	carb	3	sfGFP	50	19217.0
1137	P5	1x diff 2x bxb1	30	0.1	50	+	carb	3	OD700	-1	1.201
1138	P5	1x diff 2x bxb1	30	0.1	50	+	carb	3	mScarlet	50	303.5
1139	P5	1x diff 2x bxb1	30	0.1	50	+	carb	3	sfGFP	50	17779.0
1140	P6	1x diff 2x bxb1	30	0.01	50	+	carb	3	OD700	-1	1.2845
1141	P6	1x diff 2x bxb1	30	0.01	50	+	carb	3	mScarlet	50	149.5
1142	P6	1x diff 2x bxb1	30	0.01	50	+	carb	3	sfGFP	50	19287.0
1143	P7	split pir 2x bxb1	30	0.1	50	+	carb	3	OD700	-1	0.048
1144	P7	split pir 2x bxb1	30	0.1	50	+	carb	3	mScarlet	50	3.0
1145	P7	split pir 2x bxb1	30	0.1	50	+	carb	3	sfGFP	50	391.0
1146	P8	split pir 2x bxb1	30	0.01	50	+	carb	3	OD700	-1	0.16499999999999998
1147	P8	split pir 2x bxb1	30	0.01	50	+	carb	3	mScarlet	50	6.0
1148	P8	split pir 2x bxb1	30	0.01	50	+	carb	3	sfGFP	50	1225.5
1149	P9	split pir 2x bxb1	30	0.1	50	+	carb	3	OD700	-1	0.05
1150	P9	split pir 2x bxb1	30	0.1	50	+	carb	3	mScarlet	50	8.0
1151	P9	split pir 2x bxb1	30	0.1	50	+	carb	3	sfGFP	50	401.5
